# Supplementary material for: Proteomic profiling reveals that ESR1 mutations enhance cyclin-dependent kinase signaling
Source: Sci Rep. 2024 Mar 22;14:6873. doi: 10.1038/s41598-024-56412-8 (PMC10959978; doi:10.1038/s41598-024-56412-8)
Supplement: Supplementary file 2 — Supplementary Table S1. [file 41598_2024_56412_MOESM2_ESM.xlsx]

## Sheet: Table S1
Table S1. Proteome dataset
Uniprot.ID	Gene.names	MCF7-wt_EtOH_01	MCF7-wt_EtOH_02	MCF7-wt_EtOH_03	MCF7-wt_E2_01	MCF7-wt_E2_02	MCF7-wt_E2_03	MCF7-Y537N_EtOH_01	MCF7-Y537N_EtOH_02	MCF7-Y537N_EtOH_03	MCF7-Y537N_E2_01	MCF7-Y537N_E2_02	MCF7-Y537N_E2_03	MCF7-Y537S_EtOH_01	MCF7-Y537S_EtOH_02	MCF7-Y537S_EtOH_03	MCF7-Y537S_E2_01	MCF7-Y537S_E2_02	MCF7-Y537S_E2_03
P0DPI2	GATD3A	27.4684	27.8608	27.7113	25.6602	26.6711	27.0966	27.2047	27.3979	27.3734	27.6438	26.6937	26.7753	26.6721	26.669	26.8134	26.9133	26.8854	26.9248
A0AV96	RBM47	21.6894	18.2393	19.8765	22.8935	22.5848	23.0603	21.2523	21.9301	21.6329	22.4071	22.3635	22.7107	22.7439	22.4381	23.2501	22.7167	22.5679	23.0923
A0AVF1-2	TTC26	0	0	0	18.3232	0	0	0	0	0	0	0	19.5048	0	0	0	0	0	0
A0AVT1	UBA6	24.61	24.7529	24.7838	25.1763	24.8628	25.9956	25.6902	25.9837	25.1445	25.5716	24.9096	25.3611	26.5394	26.3128	26.2875	26.0825	26.094	26.5818
A0FGR8-6	ESYT2	25.878	26.1513	25.7552	26.2998	26.0802	26.1316	25.2819	24.7455	25.1871	25.6587	25.7946	25.6638	25.4025	25.5925	25.5736	25.2295	25.5469	25.6827
A0JLT2-2	MED19	0	0	0	0	0	0	0	0	0	0	0	0	22.1319	19.4709	20.8328	21.3153	21.2214	21.9465
A0MZ66	KIAA1598	22.045	20.7252	22.0189	23.8107	22.5054	24.4454	21.886	23.3886	23.4282	24.6969	22.8058	24.4544	24.5891	22.8576	22.3609	24.7358	24.1273	22.5042
A0PJW6	TMEM223	21.0828	21.0377	21.7519	0	0	19.4414	21.1959	20.581	20.6634	19.8452	0	0	0	19.164	19.9763	0	20.4731	20.3721
A0PK00	TMEM120B	23.9062	22.0806	23.386	0	0	0	0	0	22.3878	22.4214	21.4522	22.2887	21.4705	22.3386	22.7524	22.0132	21.9233	22.7861
A1IGU5	ARHGEF37	0	0	0	0	0	0	0	0	0	0	0	0	0	0	0	0	0	0
A1KZ92	PXDNL	22.2063	22.7135	22.993	22.232	21.7195	21.6613	23.264	22.3498	0	0	0	21.4734	22.1653	20.2859	20.9409	20.9657	20.8081	19.9594
A1L0T0	ILVBL	24.6251	24.2886	24.5589	23.9112	24.5348	24.5162	24.6763	24.2746	23.9146	24.4236	23.9526	24.5754	25.227	25.2962	26.0677	24.3799	24.8521	25.5479
A1L170	C1orf226	22.7517	22.706	0	23.4912	23.4758	0	0	0	21.8322	22.7065	0	0	21.4407	22.1353	0	21.9933	20.8842	21.7579
A1L390	PLEKHG3	0	0	0	0	0	21.2739	0	0	0	21.4833	0	20.8238	21.8779	22.1113	21.5023	21.5192	22.011	21.0241
A1L3X0	ELOVL7	23.5888	23.8877	24.2539	0	0	22.2767	22.743	22.7367	21.8046	23.1492	22.9144	23.1754	20.6279	22.3026	22.5589	21.811	0	22.5209
A1X283	SH3PXD2B	0	0	0	0	0	21.3401	0	0	0	0	0	20.3553	21.301	20.7898	20.1291	20.8896	20.0971	0
A2RRD8	ZNF320	18.6961	18.8829	19.8808	17.7073	17.6004	0	19.6176	18.6805	19.2178	0	0	18.0218	16.2474	0	17.6389	0	17.0852	17.7938
A2RRP1	NBAS	24.0983	24.2077	24.7788	22.2077	23.2419	22.5095	23.7958	23.2743	23.261	23.7285	21.6087	23.4437	23.703	23.2805	23.7815	23.4143	23.7458	23.9662
A2RTX5	TARSL2	20.1799	20.6585	22.9701	19.9002	19.6272	0	20.3833	20.1647	20.2026	0	0	19.0091	19.6318	18.0556	0	0	18.4719	0
A2RUC4-2	TYW5	18.7713	19.0107	0	0	0	0	20.0776	0	19.758	0	0	0	0	0	0	0	0	0
A3KMH1	VWA8	23.649	22.906	22.2374	23.4244	22.8973	22.806	22.2981	22.2433	22.3011	21.512	22.4902	22.8458	22.4616	22.862	22.7581	22.6176	22.7488	23.1435
A3KN83-3	SBNO1	21.1179	20.6823	0	21.73	21.7752	21.0004	0	21.4765	22.0123	0	0	21.8366	20.4375	20.6532	20.5277	21.4724	20.5185	21.0592
A4D1E9	GTPBP10	22.6454	21.9144	22.4927	22.3395	0	21.7572	22.4273	22.3542	20.0479	21.0127	22.3979	21.1272	21.7493	22.4212	22.4468	22.4205	22.2299	23.1097
A4D1S5	RAB19	21.5902	21.1019	22.1248	0	22.1704	0	0	0	0	20.2354	0	21.0095	19.1884	19.4545	20.6625	19.534	0	20.2498
A4D1U4	LCHN	0	20.7528	21.3415	0	0	0	0	0	0	0	0	0	20.7053	0	0	21.1123	21.6389	0
A5D8V6	VPS37C	21.0854	0	0	22.7328	22.0064	22.1165	21.2409	21.8127	21.7459	0	0	21.5399	21.1883	20.4606	20.3755	21.1017	21.1774	20.143
A5PLL7-2	TMEM189	0	0	0	0	0	0	0	0	0	0	0	0	0	20.112	20.4956	17.076	17.8805	20.5364
A5PLN9-2	TRAPPC13	0	0	0	0	0	0	0	0	0	0	0	0	20.92	0	0	21.0173	0	0
A5YKK6-2	CNOT1	24.7081	24.421	23.5386	25.4944	25.307	25.4493	24.6257	24.7145	24.707	24.1655	24.2154	25.3353	25.3525	25.1122	24.9802	25.1813	25.398	25.3511
A5YM69	ARHGEF35	0	0	0	0	17.7037	0	0	19.2739	18.5445	0	0	18.3757	0	0	17.6958	0	0	17.7736
Q9GZQ8	MAP1LC3B	23.2716	23.8245	24.0033	23.9031	22.8017	23.9755	25.0731	24.9177	24.4973	24.3982	22.6738	23.2869	22.7498	22.499	21.8324	23.3742	23.0433	22.9394
A6ND36	FAM83G	22.8916	19.8078	22.4074	0	0	19.4666	0	0	0	0	20.3928	0	0	0	0	0	20.6817	0
A6NDG6	PGP	23.5105	23.6077	23.3913	24.6584	23.8941	24.0669	24.5547	24.8929	24.6582	23.4111	23.4511	24.3795	24.6563	23.9485	24.1388	24.4463	24.1268	23.9412
A6NDU8	C5orf51	0	22.473	22.0939	0	23.1214	20.1893	0	23.8912	0	22.0791	23.0015	21.1688	22.9272	22.2977	21.2278	22.7578	22.4305	23.0625
A6NFI3	ZNF316	21.9911	22.2063	0	0	0	0	0	0	0	19.1858	0	0	22.2173	20.6836	21.8245	21.027	22.158	19.6231
A6NFQ2	TCAF2	0	0	0	0	0	0	22.1341	0	0	0	0	0	0	0	0	0	0	0
A6NGU5	GGT3P	0	0	0	0	0	0	0	0	0	0	0	0	0	0	0	0	0	0
A6NHR9	SMCHD1	24.4513	24.6559	24.5869	21.2854	23.7922	22.8512	24.6874	24.399	24.5605	24.556	24.1069	22.7504	23.3391	23.4968	23.4593	23.8212	24.0321	24.7539
A6NHX0	GATSL2	19.4705	0	0	0	0	0	0	0	0	21.614	0	0	22.0768	0	20.4285	22.0628	20.9829	21.3461
A6NIH7	UNC119B	0	0	0	23.8055	25.3753	24.5963	22.7148	23.4924	23.2818	24.431	24.6338	24.2397	23.837	23.18	23.3491	23.7739	23.7554	22.707
A6NJ78	METTL15	0	0	0	0	0	0	0	0	0	0	0	0	0	0	20.1392	19.4056	19.9959	19.8676
A6NK58	LIPT2	0	0	0	0	0	0	0	0	0	0	0	0	0	0	0	0	0	0
A6NKD9	CCDC85C	20.5908	0	0	21.4074	20.9637	21.3918	0	20.6805	20.7336	0	0	21.3313	0	0	0	21.6444	0	19.1446
A6ZKI3	FAM127A	0	0	0	21.5003	21.3236	20.615	21.1444	21.08	0	0	0	21.9282	20.2764	19.1828	19.3811	20.433	20.161	20.4785
A7E2V4-5	ZSWIM8	0	22.0177	21.8771	0	0	0	0	0	21.9988	22.2892	0	0	0	0	0	0	0	0
A8CG34	POM121C	0	0	0	0	0	0	0	0	0	0	0	0	20.5393	20.6328	21.1224	20.4079	21.1854	20.5398
A8MT69	STRA13	0	19.8581	0	0	0	0	21.0716	19.8563	0	0	0	0	17.9636	0	19.479	0	18.7115	18.7748
A8MW92	PHF20L1	21.3441	0	0	0	0	0	0	0	0	0	20.1233	0	0	20.0765	20.9316	0	0	20.0519
P62308	SNRPG	23.1564	20.5539	0	25.1608	24.4831	24.5861	0	22.0819	21.3513	0	0	24.5065	24.9969	24.8904	24.8383	25.099	25.3351	25.3901
A8MXV4	NUDT19	22.2592	21.3111	22.7601	23.3317	23.1572	22.4118	0	0	0	23.3872	23.4517	22.7062	21.5254	20.0072	21.279	21.7254	21.5103	21.1895
A9UHW6	MIF4GD	0	0	0	0	0	0	0	0	0	0	0	0	20.0347	0	0	0	0	0
B1AK53	ESPN	22.3568	20.4077	21.2484	0	0	0	19.8714	20.1914	19.522	0	0	0	0	0	0	0	0	0
B2RBV5	LOC93622	0	0	0	0	0	0	0	0	0	0	0	0	0	0	0	0	0	0
B4DXR9	ZNF732	23.2839	23.7697	24.0898	22.9388	23.2674	22.6656	23.4764	23.2329	24.1344	22.6456	22.2881	23.18	22.3882	22.3654	22.8198	23.1556	22.4088	22.2712
B7ZAQ6-2	GPR89A	23.0134	22.883	23.5778	23.0504	22.8715	22.9476	0	22.5883	22.141	23.6214	22.1655	22.4701	22.6685	22.2857	22.8028	22.9662	23.0665	22.6039
C4AMC7	WASH3P	21.1554	21.1976	21.254	21.1663	21.1751	21.4728	22.798	22.6752	21.675	22.066	21.0769	21.7464	22.6739	22.3738	21.6291	22.1964	22.2122	21.7194
C9JI98	TMEM238	21.5294	22.0245	23.5917	0	0	0	0	20.8366	20.8081	0	0	0	0	0	0	0	0	0
C9JLW8	FAM195B	22.5892	21.5739	22.5053	0	0	23.5579	22.6177	22.6714	0	22.3086	0	23.5499	23.1491	22.7591	22.5924	23.1897	22.822	22.1769
Q13765	NACA	26.9067	26.9442	27.4473	28.1687	27.381	27.8064	27.9279	28.0493	28.005	26.7991	26.8791	27.7932	27.231	26.6905	27.1074	27.0519	27.1885	26.7356
E9PRG8	C11orf98	19.2544	0	0	23.7712	23.0899	22.4658	0	0	0	23.0533	0	22.9289	23.7299	23.5352	23.9173	23.8776	24.3024	24.5747
K7EJ46	SMIM22	0	0	0	0	0	0	0	0	0	0	0	0	0	17.2735	0	0	0	0
L0R6Q1	SLC35A4	23.6846	24.1353	25.078	22.228	22.1885	22.3018	23.5913	23.1298	21.0246	21.5606	22.442	22.3254	21.5453	21.4687	21.028	21.6862	21.9105	21.8617
L0R8F8	SMCR7L	0	0	0	0	0	22.7127	0	0	0	22.2017	0	20.4838	21.8423	0	0	0	21.6201	19.5806
O00115-2	DNASE2	23.8975	24.5532	22.9522	23.8477	24.1767	24.3801	23.6014	23.8436	22.8028	22.9268	24.3049	23.51	23.8712	24.5529	24.2621	24.1011	24.2199	24.4966
O00116	AGPS	17.3623	0	18.8982	18.3348	19.151	0	19.7535	19.3882	0	0	18.3581	18.2873	0	0	0	17.8686	0	17.4576
O00139	KIF2A	21.1553	20.557	0	22.0152	21.2215	21.3418	21.5544	22.0242	21.2776	19.4184	0	21.2615	20.6293	21.0281	21.6641	19.12	19.0451	21.2842
O00148	DDX39A	25.2664	26.0555	25.1641	25.2021	26.4704	25.6328	25.2301	24.9326	25.2182	26.3641	26.513	26.139	27.0529	27.1454	27.3255	27.361	27.2258	27.8731
O00151	PDLIM1	24.8887	24.5386	24.4621	26.0061	25.5252	26.0949	25.9031	25.9191	25.699	24.8399	22.434	26.1149	26.1608	26.2866	26.4456	25.951	26.448	26.2998
O00154-4	ACOT7	26.0423	26.1017	25.9747	26.4735	25.8608	25.9131	26.7287	26.8576	26.7394	25.3216	23.9547	26.1336	25.6528	25.1155	25.6308	25.3925	25.1648	25.0774
O00159	MYO1C	27.4168	27.3276	27.3959	27.7531	27.1742	27.0743	27.3514	27.1608	27.2852	26.8301	27.021	27.0118	26.9655	26.798	26.7441	26.8318	26.8989	26.8509
O00159-2	MYO1C	20.7563	21.3772	22.8176	0	0	0	20.5685	19.7352	20.9471	0	0	0	0	0	0	0	0	0
O00161	SNAP23	22.0454	21.6061	21.8729	23.3631	22.0897	22.9078	21.9457	22.1535	22.5467	22.2303	22.0027	22.7052	22.2445	21.2084	21.6917	22.8787	22.5746	21.1797
O00165	HAX1	24.7467	24.7327	24.8079	24.2845	24.8168	24.2315	25.2537	24.3312	25.2352	23.8416	23.8199	24.3179	23.8511	24.2752	24.1312	23.7619	23.8445	24.3152
O00170	AIP	24.9792	25.3734	24.1434	25.672	25.9082	25.6314	24.5045	25.0511	21.3761	25.1261	25.3504	25.6944	25.5334	25.0646	24.9813	25.905	25.605	25.1454
O00178	GTPBP1	0	0	0	22.2327	23.5795	21.8889	0	22.5057	0	22.7875	0	22.1717	22.4311	22.0527	20.5183	22.2524	22.2946	23.2491
O00180	KCNK1	0	0	0	0	0	0	0	0	0	0	20.6592	0	21.5367	22.0833	0	21.6297	0	21.9208
O00186	STXBP3	24.3837	24.1035	23.9204	24.7849	24.4502	24.5947	24.0067	24.063	24.1353	24.3922	24.6127	24.3553	24.3314	24.5946	24.6303	24.5247	24.6533	24.8325
O00189	AP4M1	0	0	0	0	0	0	20.1298	20.1982	20.1375	0	0	19.7447	0	0	18.7231	0	0	0
O00192-2	ARVCF	0	0	0	0	0	0	0	0	0	0	0	0	20.0738	18.7552	18.9061	0	20.3841	19.331
O00193	SMAP	25.2648	25.1949	24.2867	24.3264	25.0435	24.1458	25.4095	24.8956	23.48	24.5731	24.5731	24.314	25.0796	24.6969	25.1187	25.405	25.4437	25.1005
O00194	RAB27B	26.6777	26.8617	26.4246	26.159	26.3016	25.835	25.5372	25.3768	25.4113	25.8198	25.5939	25.5321	25.163	25.4023	25.6532	24.5867	25.1854	25.7417
O00203-3	AP3B1	23.8556	23.9065	23.9667	24.7986	25.0746	24.8974	24.4869	25.182	23.2133	24.5934	24.6764	25.1159	24.4539	24.123	24.458	24.3977	24.287	24.5729
O00204-2	SULT2B1	24.2908	24.4505	24.7641	25.4783	25.181	25.7548	25.8405	25.7305	25.3435	25.6449	25.2638	25.6576	24.651	24.071	23.435	24.9104	24.0632	23.5812
O00212	RHOD	21.9536	0	24.8181	0	0	0	0	21.7336	0	0	20.5415	0	20.3026	0	21.0674	21.1638	20.7734	18.8376
O00214	LGALS8	22.3178	21.7939	22.0475	0	23.6706	22.4176	22.1242	0	0	23.5836	23.532	22.9527	22.8049	22.554	22.4503	22.5014	22.2227	22.325
O00217	NDUFS8	24.6436	24.8038	25.2029	25.4518	24.6086	24.9908	24.8903	24.9518	22.3492	25.2728	25.2324	25.056	25.043	25.2193	25.2603	25.0044	25.2396	25.5912
O00221	NFKBIE	0	0	0	0	22.5217	0	0	0	0	21.4381	21.8752	22.2763	21.5721	0	0	23.5567	0	0
O00231	PSMD11	26.9751	27.1532	27.5509	27.9586	27.4014	27.7864	27.6037	27.6127	27.4642	27.5064	27.1134	27.6542	27.4742	27.4227	27.4837	27.5128	27.6152	27.4979
O00232	PSMD12	25.6525	25.7612	25.7916	26.1338	25.742	26.0295	25.8479	25.9662	26.1123	26.4	26.2564	26.3531	26.1655	26.42	26.3799	26.3049	26.5012	26.5189
O00233	PSMD9	20.4213	21.1993	0	22.8884	22.5507	23.0259	20.5524	21.1576	22.231	0	20.8185	22.8647	22.7519	23.0335	23.0646	23.1525	22.0754	22.9408
O00238	BMPR1B	0	0	0	0	0	0	0	0	0	0	0	0	0	0	0	0	0	0
O00244	ATOX1	22.7969	23.007	22.015	20.2374	22.1463	25.1094	23.2511	23.8939	25.179	25.6894	25.5197	24.295	25.7737	25.3999	25.7564	26.2855	25.7217	25.8581
O00255-3	MEN1	20.6641	21.7579	0	0	0	20.8506	21.2998	21.4374	0	21.936	21.5297	21.7788	21.1188	20.662	21.7451	21.5446	20.9845	20.7495
O00257	CBX4	0	21.0352	0	0	23.1705	0	0	0	0	22.0144	22.2678	22.0301	0	0	0	0	0	0
O00258	WRB	21.1738	21.4945	21.0011	21.597	21.1433	20.2807	21.5356	20.391	21.9546	0	0	20.3576	20.8838	20.4309	20.6873	21.0255	20.8572	20.3272
O00264	PGRMC1	26.6103	26.645	26.4673	25.3412	25.0701	25.2432	26.5129	26.5457	25.9329	25.984	25.6867	25.5375	25.4909	25.3247	25.1561	25.675	25.6893	25.5722
O00267-2	SUPT5H	24.2871	24.1699	24.7382	25.1083	25.1253	25.1804	24.0542	23.322	25.4468	24.6282	23.5963	25.6364	25.2175	24.6087	24.9385	25.0602	25.0267	25.3487
O00268	TAF4	20.2585	0	0	21.5227	0	21.2438	0	20.4563	20.641	21.4554	0	21.3064	21.4422	21.3443	21.075	20.986	21.178	21.4574
O00273	DFFA	24.1338	24.3781	25.198	24.2921	23.8531	23.7694	25.0689	25.0948	25.5372	24.5453	22.952	23.4588	23.9261	23.0103	23.3868	23.988	24.0674	24.2776
O00291-3	HIP1	21.5967	21.493	20.9368	21.2229	20.7829	21.166	21.7028	21.5415	22.4581	20.8387	0	20.9801	21.7532	21.0266	20.8697	21.1122	20.634	22.0591
O00299	CLIC1	27.3993	27.088	27.5192	28.3077	28.7095	28.3119	27.8293	27.9407	27.8564	28.0501	27.6896	28.4625	28.4715	28.2405	28.1863	28.4426	28.5763	27.7825
O00303	EIF3F	26.2407	26.1681	26.3968	26.5935	26.0383	26.8621	26.0688	26.251	26.989	26.6671	26.2786	26.6479	26.6494	26.6007	26.3838	26.3872	26.1201	26.4837
O00308	WWP2	21.7159	0	21.3915	0	0	21.8175	22.817	22.5186	23.0324	0	0	21.1265	21.3083	0	21.9945	20.2462	19.8874	21.721
O00330	PDHX	22.7975	21.7633	22.479	22.6139	0	22.3956	21.4691	20.9567	20.4574	21.6224	0	21.5755	22.1827	22.3224	20.5768	21.9508	21.8387	21.1444
O00391-2	QSOX1	22.0322	21.5542	0	0	0	0	0	0	0	0	0	0	19.9056	21.6458	21.5814	20.0505	21.4416	22.0754
O00399	DCTN6	0	0	0	21.404	0	21.0574	0	0	0	0	0	0	20.7443	20.4005	20.4197	20.1921	20.3886	21.474
O00400	SLC33A1	25.5229	24.2931	25.6815	23.3084	22.0758	26.5939	24.0448	26.241	25.1403	24.3092	24.8171	21.0964	24.6297	24.7002	25.844	25.5366	25.8496	25.3372
O00401	WASL	0	21.9407	24.4926	22.3889	18.7913	22.6686	0	23.2396	21.7263	22.3276	22.1872	22.4407	23.8798	24.4022	24.0103	24.011	23.7438	24.3502
O00410	IPO5	25.7445	26.0608	25.2816	25.8757	25.9845	26.2692	26.4024	26.3654	26.0271	25.5961	24.4148	26.313	26.8136	26.5041	26.6502	26.9634	26.7273	26.7888
O00411	POLRMT	0	0	0	0	0	0	19.5442	0	0	0	0	0	0	20.9133	20.8119	0	19.4526	20.4107
O00418	EEF2K	21.3727	0	0	20.9493	24.7163	0	0	0	0	22.9231	23.163	23.1987	23.9294	23.735	23.7075	23.7019	24.0161	23.7091
O00422-2	SAP18	24.423	24.2817	24.3824	23.6039	23.8746	23.3683	24.3213	23.9793	24.1887	23.3801	0	22.8747	23.2918	23.7848	23.4668	23.6004	23.3826	23.2836
O00423	EML1	0	0	0	0	0	0	0	0	0	0	0	0	0	0	20.0376	0	19.0641	0
O00429-3	DNM1L	23.486	23.6722	23.7087	25.5644	25.077	24.9271	24.4282	24.3081	23.4666	24.3056	23.2798	25.0056	25.603	25.1055	25.3783	25.2305	25.3514	25.5076
O00429-4	DNM1L	0	0	0	19.0203	0	0	0	0	0	0	0	0	18.3946	0	0	0	0	0
O00442	RTCA	0	19.3156	20.2902	21.5702	21.363	21.7846	21.483	22.1713	21.7159	21.6969	20.9718	22.9695	22.5422	22.0662	22.6578	23.3288	23.2371	22.9019
O00443	PIK3C2A	22.6658	22.6974	22.5211	21.1865	20.2214	20.5031	22.279	22.4477	21.6929	22.3565	22.1807	21.8294	22.6885	21.5083	21.9614	22.1376	21.1865	22.2822
O00459	PIK3R2	21.1445	0	19.0001	20.4137	0	19.4855	0	0	0	20.6594	20.3322	19.7513	22.0692	20.7421	20.5101	22.0109	21.9599	20.742
O00461	GOLIM4	20.4261	0	0	22.163	21.2418	21.4364	0	20.2642	20.2475	0	0	0	20.3972	20.2979	20.2079	20.7877	20.9204	20.9073
O00462	MANBA	24.6474	23.7229	24.5457	25.0132	24.9247	23.7954	21.6032	21.9167	22.8485	24.5582	23.3707	23.9546	24.5747	24.4399	24.4133	24.3574	24.4454	25.0672
O00463-2	TRAF5	0	0	0	0	0	0	0	0	0	0	0	0	0	0	21.0864	20.8109	0	22.7825
O00468-6	AGRN	23.8492	23.8584	22.3402	20.8935	19.5739	0	21.9745	21.5578	21.7034	20.0786	22.9443	19.7221	24.1338	24.9903	24.2011	24.1425	25.218	24.5701
O00469-2	PLOD2	25.4773	25.8082	25.629	24.5241	24.7819	25.835	25.5871	26.6172	25.7249	26.0771	25.4909	25.7405	27.1657	29.2494	28.3419	27.3838	28.7004	28.6705
O00471	EXOC5	0	0	21.235	22.2261	20.228	21.1965	0	0	20.5691	23.1374	20.6025	22.6302	23.2849	23.6215	23.3956	23.7457	23.7135	23.5871
O00479	HMGN4	0	0	0	18.4185	0	18.3079	0	0	0	0	0	18.4089	19.0626	20.6999	19.6304	19.9308	20.2445	19.976
O00483	NDUFA4	26.8715	26.5592	26.4314	25.1305	26.238	27.0567	26.6698	26.9741	26.3924	27.092	27.6043	26.9222	26.9943	27.395	27.5149	27.0417	27.3182	27.2313
O00487	PSMD14	25.9374	26.1328	24.9993	26.844	26.15	26.2032	25.4152	25.9278	26.8116	25.1035	24.8004	25.9344	25.991	25.6819	25.758	26.0039	25.9939	25.9309
O00488	ZNF593	0	0	0	0	0	0	0	0	0	0	0	0	0	21.623	0	21.5058	0	20.6652
O00505	KPNA3	23.5291	23.9549	0	24.7436	24.6267	24.1863	23.0392	23.4751	23.8776	24.0129	23.6327	24.589	24.8843	24.9996	25.0601	24.9974	24.6645	24.9792
O00515	LAD1	25.0301	24.6127	24.2304	24.5253	25.5081	24.2945	23.2359	23.7733	23.7289	25.2309	25.2905	24.9088	24.462	24.6314	24.2741	24.3997	25.0049	24.7493
O00519	FAAH	24.5785	24.9083	24.9016	24.1865	24.1722	23.273	21.056	21.4847	18.9273	24.1794	21.6539	22.668	23.3322	23.3531	23.6191	23.3772	23.4601	24.0471
O00522	KRIT1	0	0	0	0	0	0	0	0	0	0	0	0	0	0	0	20.3381	0	0
O00541	PES1	26.2225	25.7911	25.3998	26.5918	26.0362	26.1538	26.1039	26.2493	25.5614	25.3332	25.3632	26.3808	25.6923	25.8928	26.0493	25.95	25.7831	26.116
O00559	EBAG9	0	0	0	0	0	21.1368	0	0	0	0	0	0	0	19.7531	20.31	19.6491	0	20.5044
O00560	SDCBP	23.5225	24.2213	24.5123	24.1627	24.2487	24.0291	23.6086	23.9177	23.9888	24.3537	22.9497	23.961	24.2862	24.2687	24.1519	24.3403	24.1077	24.3215
O00560-2	SDCBP	18.4248	0	0	20.6638	19.3876	20.2657	0	0	0	0	0	20.6244	0	0	20.5384	19.6215	19.5493	20.4179
O00566	MPHOSPH10	24.956	25.5488	25.2817	21.6567	25.4231	23.3584	24.3825	24.2139	23.8454	24.8605	23.6691	23.544	24.7367	24.2903	24.4538	24.7705	25.2348	24.7826
O00567	NOP56	27.8994	28.0692	27.9011	27.3655	27.6774	27.4532	27.5589	27.3917	27.1712	27.3526	27.379	27.5207	27.661	27.5971	27.5923	27.5017	27.8365	27.8029
O00571	DDX3X	27.7995	27.7588	27.9124	28.0179	28.1259	28.1927	28.004	28.0196	28.2794	28.398	28.1739	27.9174	28.393	28.1688	28.2831	28.2801	28.1194	28.4846
O00584	RNASET2	23.4229	23.807	23.6894	0	0	22.6399	23.5393	23.7227	21.9222	24.1741	23.3826	24.0406	23.9618	23.7223	23.64	24.0094	24.7221	23.8565
O00592-2	PODXL	22.5368	22.3433	20.6409	22.997	20.8787	22.8093	0	0	21.1803	21.8484	0	0	21.2613	0	21.4514	20.4645	21.5945	21.5786
O00625	PIR	0	0	20.7198	20.556	0	22.1982	22.708	22.6375	22.7065	22.0805	0	22.395	21.4315	21.3377	21.6541	21.556	21.0251	19.0109
O00628-2	PEX7	0	0	0	0	0	0	0	0	0	0	0	0	0	0	19.0214	20.5272	19.7837	19.0762
O00629	KPNA4	23.1482	22.9024	23.0933	24.0474	22.6845	24.3063	22.261	22.9341	22.872	25.0201	24.5674	24.3506	25.7866	25.7353	25.9372	26.0306	25.7411	25.9971
O00712-5	NFIB	0	0	0	0	21.3594	0	0	22.1479	0	0	0	0	20.1718	20.0786	21.3875	20.413	20.0293	0
O00743-3	PPP6C	23.6013	23.0054	0	24.8583	24.9135	25.0435	23.5197	23.249	23.5999	24.3003	24.6769	25.1812	25.04	24.3297	24.4371	24.9099	24.6902	24.3086
O00746	NME4	0	0	0	0	0	0	0	0	0	0	0	0	0	0	0	0	0	0
O00750	PIK3C2B	0	0	0	0	0	21.3095	0	0	0	0	0	20.9987	21.7351	21.0593	21.3881	22.013	20.8228	20.7892
O00754-2	MAN2B1	25.2826	24.9982	24.9656	25.2707	24.9531	24.7566	23.6677	23.9688	23.6242	24.1625	24.0022	23.738	23.984	24.179	24.6694	23.6684	24.275	24.0377
O00757	FBP2	25.3409	25.5544	25.8275	22.5038	22.5609	24.4786	24.0739	24.2024	23.1111	26.9697	27.0209	26.5388	25.8445	25.5186	25.1666	25.5227	25.222	25.0747
O00762	UBE2C	0	20.5636	22.5395	0	0	23.7379	23.3911	23.7611	0	23.2022	21.7775	23.2308	23.4395	22.5342	21.4092	23.2477	22.8702	22.0022
O00764	PDXK	25.8888	26.2583	25.047	26.1082	26.6277	26.6296	24.3318	24.2322	25.8481	26.6334	26.6509	27.0028	28.078	27.9542	27.9152	28.1267	28.043	28.0331
O00767	SCD	25.8115	25.1752	25.818	26.1444	25.3424	27.1705	25.7843	25.9119	26.5615	26.0031	26.3943	25.7665	25.7895	26.3439	26.4161	25.7898	25.5866	26.5972
O14494	PPAP2A	0	0	0	0	0	0	0	0	0	0	0	0	18.2603	0	18.6643	18.2558	0	0
O14497	ARID1A	24.0989	24.2529	23.8533	0	0	23.7993	23.9109	23.359	24.2159	24.3991	23.9354	24.2122	23.6145	23.8257	23.8936	23.6629	23.6887	24.0803
O14519-2	CDK2AP1	21.2249	20.8092	0	0	0	0	0	0	0	0	0	0	20.7588	22.2007	21.237	20.8594	19.9926	21.9444
O14521-2	SDHD	0	0	0	0	0	0	19.916	20.9781	0	0	0	0	0	20.3562	20.0975	0	19.8319	0
O14530-2	TXNDC9	22.325	22.4481	22.671	23.707	23.6981	23.3276	22.7884	23.0965	23.4681	22.4566	23.2243	24.3592	23.4759	23.3167	23.0975	23.0872	22.8368	23.1488
O14548	COX7A2L	24.3222	24.8432	24.8409	22.2985	23.585	25.1272	24.781	25.3479	23.939	24.8027	24.8337	24.4282	24.7612	24.7921	24.9117	24.9708	25.0006	25.4363
O14561	NDUFAB1	28.3857	28.2654	28.4528	26.2599	26.9546	28.1919	27.9994	28.1684	27.7184	28.2441	28.1867	27.3785	27.6584	27.713	27.9242	27.783	28.0952	28.3111
O14562	UBFD1	24.0447	24.0924	23.6675	25.2244	24.7012	24.8318	24.716	24.5752	24.5662	23.563	23.8885	25.0403	24.4916	24.2339	23.9444	23.8457	24.0699	23.2701
O14578-3	CIT	0	0	0	0	0	0	20.3904	19.7681	20.0006	0	0	19.2825	0	0	0	0	0	0
O14579	COPE	25.9162	26.226	26.2293	26.3684	26.7111	25.9007	24.9907	24.6352	25.8576	26.7574	26.5571	26.5613	25.7379	25.8473	25.9164	26.2448	26.0537	26.0456
O14593-2	RFXANK	0	0	0	0	0	0	0	0	0	0	0	0	0	18.9672	0	20.2242	19.9818	0
O14617	AP3D1	24.2378	24.7219	23.0927	24.937	24.7988	24.7747	24.0092	24.3548	22.8772	24.6949	23.7683	24.806	24.7328	24.3786	24.573	25.0344	24.7491	24.7531
O14618	CCS	23.5738	23.6829	22.6423	23.9662	23.7262	23.5565	24.3905	23.7582	23.0812	23.7924	23.409	24.1969	23.2131	22.9789	22.0721	22.7888	22.6279	21.7475
O14639-2	ABLIM1	0	0	0	0	0	0	0	0	0	0	0	0	0	0	0	0	0	0
O14640-2	DVL1	0	0	0	0	0	0	0	0	0	0	0	0	0	0	0	0	0	21.5401
O14641	DVL2	0	0	0	0	0	23.2159	0	23.5721	0	22.728	0	22.7525	22.2439	21.5045	21.9941	22.0368	21.4818	21.0187
O14646-2	CHD1	20.934	0	21.7936	0	21.5136	0	21.129	20.9685	0	20.9737	21.0723	0	19.3546	19.1716	21.6083	20.3401	19.2647	21.6317
O14647	CHD2	21.868	21.8303	20.4147	21.2095	21.1891	20.9315	21.5761	21.3581	21.5654	0	0	21.3096	21.7578	21.8373	22.7494	22.3625	23.0375	23.3259
O14653-2	GOSR2	21.3115	21.7426	21.4862	22.9306	22.514	22.1283	21.5798	21.1274	21.0896	0	0	22.0014	22.2757	22.4324	22.788	22.7514	23.3628	23.9262
O14656	TOR1A	25.9162	26.0628	25.7905	22.9063	25.5629	24.4851	24.8039	24.0403	25.0643	26.0544	25.6048	25.0613	24.5361	24.3079	24.8376	24.8324	24.7765	24.6494
O14657	TOR1B	22.2554	22.2191	21.4526	21.6842	21.379	21.2745	22.2458	21.7719	0	20.9384	0	20.7552	20.7292	19.7718	20.193	20.8017	20.0601	20.2947
O14662	STX16	26.1711	26.0893	26.2923	25.741	26.1058	25.2607	23.7292	24.8388	24.4975	26.2762	26.2275	25.8101	25.1061	25.2785	24.8421	24.9496	25.2012	25.611
O14672	ADAM10	25.3174	23.8577	23.5301	23.5716	22.9333	22.8068	23.4594	23.6529	22.8068	22.9698	0	22.0395	23.701	24.2861	24.3761	23.8828	23.7529	24.4334
O14681-3	EI24	0	20.53	0	21.6181	0	20.7522	20.6132	19.987	20.072	0	0	20.325	0	0	0	18.3121	0	0
O14683	TP53I11	23.508	23.1763	22.9957	23.6146	21.3645	19.7755	22.2456	0	22.4119	23.3206	23.7362	23.413	23.14	22.8624	23.2203	22.3265	23.0785	22.6424
O14684	PTGES	0	0	0	0	0	0	0	0	0	0	0	0	0	0	0	0	0	0
O14727-5	APAF1	0	0	0	0	22.1063	0	0	0	0	0	0	21.9303	0	20.7755	20.7059	21.0499	20.5859	0
O14730-2	RIOK3	19.0145	18.2714	0	18.7881	18.5523	19.0424	19.8004	19.8103	19.5124	0	0	19.4945	19.3059	19.8096	0	19.7792	19.2216	19.2957
O14732-2	IMPA2	0	0	0	0	18.9069	0	0	19.921	0	0	0	0	0	0	0	18.917	18.9031	0
O14734	ACOT8	0	0	0	0	0	0	0	0	0	0	0	0	0	0	22.7992	0	0	0
O14735-3	CDIPT	24.7161	24.5968	23.9322	23.661	23.5414	23.8136	24.1133	24.1212	24.0737	20.4582	0	20.4959	23.8063	24.064	24.279	24.0782	23.8859	24.3476
O14737	PDCD5	23.9991	24.2865	22.295	25.145	24.3937	25.0488	24.9664	24.9801	25.246	24.5676	24.2223	25.6098	25.1015	24.5761	24.6977	24.9162	24.9285	24.6579
O14744	PRMT5	26.4239	26.2331	26.4275	26.9827	27.3921	26.9027	26.9726	27.0492	27.1823	26.6641	26.9545	27.1239	26.9978	26.7158	26.7727	27.022	26.9886	26.7308
O14745	SLC9A3R1	27.3582	27.5222	28.0199	28.2016	27.8552	28.4785	28.2814	28.3638	28.4514	28.521	28.4509	28.0828	27.3492	27.2652	27.1144	27.6264	27.4528	27.0565
O14757-2	CHEK1	0	0	0	0	0	0	0	0	18.2291	0	0	0	0	0	0	0	0	0
O14763	TNFRSF10B	20.1131	20.8895	0	19.9013	0	0	0	0	0	19.1538	20.4381	0	21.6199	21.0511	20.5267	20.8248	20.7876	20.9238
O14772	FPGT	0	0	0	0	0	0	0	0	0	0	0	0	0	0	0	0	0	0
O14773	TPP1	24.6008	25.5675	25.5974	24.5315	26.0746	24.9379	22.7724	23.4481	0	26.7794	26.0012	25.5832	24.8059	24.4618	23.8204	24.4081	25.0905	24.464
O14776-2	TCERG1	25.1546	25.3073	25.2106	26.3568	25.5104	26.0918	24.9169	24.8801	25.1416	26.2249	25.8979	25.6507	25.8151	25.6437	25.5852	25.6764	26.0584	25.9517
O14777	NDC80	0	0	0	0	0	0	0	20.9545	0	0	0	0	0	22.9982	21.6733	21.2527	20.9587	21.2946
O14782	KIF3C	0	21.2755	0	0	0	21.636	0	0	21.8608	22.2943	0	0	0	0	0	0	0	0
O14786	NRP1	23.0433	23.3111	22.6086	18.8398	24.3543	22.8141	22.9069	0	23.7267	22.7806	22.2172	23.68	25.2312	25.4997	25.1899	25.7823	25.9497	25.673
O14787-2	TNPO2	22.7691	21.7683	22.6269	23.0756	22.854	22.9048	22.5025	22.6698	22.5953	0	20.5203	23.0332	24.6611	23.7726	24.0293	24.3864	24.6351	24.3149
O14802	POLR3A	0	19.3816	0	21.5095	0	20.3549	21.0703	20.7229	21.0226	0	0	21.0068	19.7866	20.7728	21.753	20.6974	19.6138	22.3525
O14817	TSPAN4	0	0	0	0	0	0	0	0	0	0	0	0	0	0	0	0	0	0
O14818	PSMA7	28.429	28.3648	28.7276	28.3721	28.8428	28.618	29.0108	29.016	28.6497	28.7763	28.3053	28.4702	28.6678	28.4966	28.5894	28.8884	28.6605	28.8439
O14828	SCAMP3	24.4767	23.6747	23.0103	26.0539	26.1563	25.8876	22.5433	23.7914	23.8694	24.9627	26.52	25.7149	25.4903	25.3121	25.4003	25.5772	25.7001	25.6883
O14832-2	PHYH	0	0	0	0	0	0	0	21.1983	0	0	0	0	0	0	0	0	0	0
O14841	OPLAH	17.3716	0	0	21.1793	17.6919	19.0166	0	17.9583	0	0	0	0	17.634	0	20.6214	19.4438	21.5364	21.25
O14874-2	BCKDK	23.2493	22.1413	22.8793	23.0051	22.0641	21.7374	22.7936	0	0	0	0	21.0395	21.0017	21.9143	21.7363	21.0771	21.6696	0
O14879	IFIT3	0	0	0	0	0	0	0	0	0	0	0	0	0	0	20.626	0	20.1777	21.5426
O14880	MGST3	24.1903	24.5662	24.7363	0	21.0793	22.7865	24.3867	24.6652	22.82	23.728	23.6661	22.8716	24.5456	24.9317	24.1626	25.4385	25.2257	25.0719
O14896	IRF6	0	0	0	0	0	0	0	0	0	0	0	0	0	0	0	0	0	0
O14907	TAX1BP3	23.3433	0	25.6166	23.4772	23.7169	22.6705	0	20.4596	0	0	0	23.2061	22.5414	21.6606	21.2396	21.9372	22.2376	21.1865
O14908	GIPC1	24.6763	24.9616	24.1377	24.8063	24.736	24.5704	22.6521	23.8605	24.0809	24.6076	23.8359	24.9758	25.3419	25.0104	25.9334	25.7378	25.3935	25.8658
O14910	LIN7A	0	0	0	0	20.4166	20.3099	0	0	0	0	0	0	0	0	0	0	0	0
O14920	IKBKB	22.5572	22.5658	0	21.4824	21.4632	23.9124	22.7143	20.5243	0	24.2476	24.2192	23.8749	0	20.3026	0	21.2545	21.2353	0
O14924-5	RGS12	0	0	0	23.4335	23.2118	0	0	0	0	0	0	23.1892	0	0	0	0	0	0
O14925	TIMM23	23.0908	22.9399	23.7754	24.0024	23.7022	23.9719	0	22.6222	23.7052	23.2496	23.5931	23.3135	23.3623	22.7353	23.4179	23.029	23.4689	23.5512
O14929	HAT1	23.3081	23.6526	22.9562	21.4303	24.9931	24.1541	24.6749	0	24.6006	24.5647	23.5695	24.5085	24.9893	24.9205	25.5432	25.4734	25.0547	25.724
O14933	UBE2L6	23.1769	24.008	19.0419	0	0	20.4284	17.5818	0	0	0	0	19.3535	21.4232	23.708	23.7923	21.6293	24.1316	24.465
O14936-3	CASK	23.8114	24.31	24.1292	22.6825	22.0703	23.049	23.5811	23.9325	22.8781	23.6926	21.9779	22.2608	24.377	24.8988	24.5191	24.4588	25.4	24.9385
O14949	UQCRQ	24.1756	23.3287	23.4029	25.0514	24.805	24.2406	23.3003	23.1378	22.7342	22.6781	22.2221	24.1327	24.1351	24.4571	24.1787	24.5515	24.5049	24.0469
P19105	MYL12A	28.2311	28.4585	27.4879	25.9081	28.6694	27.7942	26.5106	26.8297	26.5322	29.0795	28.1191	28.2465	28.0438	28.6401	28.1306	28.5131	28.4623	28.4902
O14964-2	HGS	24.183	24.167	23.9531	25.0613	24.1003	24.8328	24.2561	24.2544	24.0211	25.0321	24.4382	24.5662	24.1464	23.7979	24.0217	24.5123	24.049	23.8255
O14965	AURKA	19.8569	0	19.9556	0	22.8405	20.1365	20.6877	20.4204	0	20.7276	0	19.6494	20.323	20.7791	20.9018	19.9386	19.5949	20.0689
O14966	RAB29	22.4084	21.3756	21.2679	0	20.0156	0	20.6532	0	0	0	0	0	20.9645	20.5552	0	20.4743	21.056	20.8606
O14967	CLGN	0	0	0	0	0	0	0	0	0	0	0	0	0	0	0	0	19.3534	0
O14972-2	DSCR3	21.8576	22.5434	22.0754	21.989	21.6497	21.2171	22.2469	21.9066	22.2425	21.8275	20.8214	21.4229	21.5338	21.243	21.5592	21.6056	21.5614	21.3326
O14974-3	PPP1R12A	26.0275	26.3219	25.7377	26.4075	25.7894	26.2845	26.1737	26.2154	25.7053	26.4087	25.9661	26.4439	26.0845	26.3995	26.1012	26.3159	26.3924	26.3542
O14975	SLC27A2	24.6018	25.3671	25.4747	24.3005	24.2574	24.3508	24.917	25.0427	24.8344	24.5317	24.3428	24.3969	24.5888	24.0454	24.5391	24.5048	24.4031	25.3311
O14976	GAK	24.569	24.9006	23.8591	23.1697	26.0854	25.5403	24.7406	23.9222	24.7157	25.3172	25.0529	25.6943	25.4383	24.9948	25.1346	25.5628	25.4112	25.7815
O14979	HNRNPDL	26.9499	26.8478	27.0376	26.8435	25.6833	26.2409	25.7763	26.4408	25.3372	26.9618	26.9445	26.1881	26.9622	26.666	26.8667	26.6633	26.8377	26.9038
O14979-3	HNRNPDL	0	0	0	0	0	0	0	0	0	0	0	0	0	0	0	0	0	0
O14980	XPO1	27.5985	27.6889	27.6674	28.04	27.3572	27.6237	27.7425	27.654	27.6608	27.542	27.6382	27.5345	28.1232	28.0708	27.6619	28.1924	27.973	27.9036
O14981	BTAF1	21.3758	0	20.4654	22.2105	21.7318	22.9898	20.3668	22.369	22.0702	25.3675	0	21.7537	22.8228	22.8868	22.4563	22.9851	22.5528	22.933
O15013-7	ARHGEF10	0	18.5111	0	0	21.5727	0	19.6941	0	0	22.4702	0	20.9133	20.3428	0	0	20.8714	21.4406	0
O15014	ZNF609	0	0	0	0	20.7903	0	0	0	0	19.2116	19.8413	0	0	0	0	0	0	0
O15020	SPTBN2	24.4715	23.8285	22.2447	24.2923	23.6626	24.1532	23.2495	21.0567	22.8861	23.6965	22.3501	24.8997	25.9605	25.569	25.3632	25.6162	25.8267	25.457
O15027-2	SEC16A	24.4	24.6567	24.9271	24.3268	25.2277	25.614	22.7424	23.0361	24.7695	25.1831	24.541	25.501	25.2307	25.0553	24.9449	25.2609	25.4724	25.326
O15027-5	SEC16A	0	0	0	0	0	0	0	0	0	0	0	0	0	0	0	0	0	18.7923
O15031	PLXNB2	24.825	24.7885	24.3567	23.8321	23.1884	24.0198	23.139	23.7863	23.2991	23.9105	23.5819	23.9666	23.8252	24.0893	24.2604	24.7736	25.0045	24.7972
O15033-2	AREL1	18.7172	21.5622	21.7606	0	0	0	23.8207	24.5067	22.3467	21.8789	21.6753	0	0	17.9551	22.5619	20.7088	21.0109	21.3254
O15042	U2SURP	25.418	25.1215	25.3333	25.0801	25.4056	25.5101	23.1602	23.9506	24.6576	26.0888	25.572	25.6776	25.881	25.5438	25.6398	25.5863	25.8622	26.0073
O15047	SETD1A	0	0	0	20.5719	19.6678	0	21.3826	21.0712	21.1963	0	0	19.3724	19.5833	0	0	19.546	19.0661	20.3772
O15049	N4BP3	19.7824	20.241	19.8786	0	0	0	21.1091	20.6142	0	20.0531	0	0	0	0	0	0	0	0
O15056-3	SYNJ2	0	0	0	0	0	0	0	0	0	0	0	0	21.0335	21.5134	20.59	20.908	20.906	21.0278
O15066	KIF3B	22.0607	21.7177	21.2129	0	22.3448	20.8287	0	0	21.0727	21.3665	21.1993	21.5726	20.3502	20.5985	21.3874	20.7435	20.5334	20.6766
O15067	PFAS	21.7931	21.4475	21.1259	24.0405	23.7756	23.3649	23.6626	23.2638	23.8699	20.4387	23.1857	24.4674	24.2392	23.1213	23.1237	23.7961	23.6217	23.0585
O15075-2	DCLK1	0	0	0	0	0	0	0	0	0	0	0	0	19.4126	0	0	20.9713	20.9973	18.1086
O15084	ANKRD28	0	19.877	0	22.1458	22.911	21.3555	20.5286	21.9376	22.4639	21.9607	22.4296	22.2049	21.6918	21.5105	21.994	21.4238	21.858	21.924
O15085-2	ARHGEF11	0	0	0	0	0	0	0	0	0	20.807	0	20.1477	20.0431	20.1207	19.9924	19.8749	20.7626	19.774
O15091	KIAA0391	23.8275	23.9767	24.4909	20.2826	22.2055	22.7772	24.2061	24.3843	0	22.5812	21.8361	23.6875	23.1249	22.79	23.2764	23.3951	23.0379	23.7325
O15111	CHUK	0	0	20.4426	0	0	0	20.4424	0	0	0	0	0	19.6868	0	18.9225	0	0	19.1777
O15116	LSM1	21.9674	21.4605	20.4298	22.8344	23.1686	23.2411	22.8196	22.4775	23.4841	21.4458	23.0348	23.5943	23.2235	22.8446	23.0865	23.0105	22.8954	22.9453
O15118	NPC1	25.3886	24.5557	25.3235	24.4796	24.0528	24.7778	24.7853	24.6125	24.8055	24.507	23.4037	24.1349	24.794	24.6387	24.7407	25.0604	24.6907	25.4755
O15120	AGPAT2	0	0	0	0	0	0	0	0	0	0	0	0	0	0	0	19.177	19.2865	0
O15121	DEGS1	0	0	0	0	22.571	0	0	0	0	0	0	21.4254	21.8344	20.6309	22.1355	21.9401	21.6931	22.7851
O15126	SCAMP1	22.8688	21.662	0	24.7771	23.8763	23.6618	20.8251	21.1431	22.8202	21.4093	0	23.5129	22.9704	23.2132	23.8507	23.228	23.5329	23.2754
O15127	SCAMP2	22.3274	24.3513	25.4359	25.1665	24.6864	24.8205	23.5355	22.7133	23.4712	23.3033	24.6363	24.4376	23.7625	24.0872	23.9142	23.6183	24.1097	23.8329
O15143	ARPC1B	27.0011	26.8044	27.1037	26.6546	26.3615	26.9032	27.2625	27.2438	26.7145	27.0458	26.8943	26.8303	27.2636	27.2934	27.3107	27.5202	27.4705	26.9721
O15144	ARPC2	28.3753	28.0467	28.2784	28.4651	28.1667	28.5973	28.1453	28.3955	27.938	29.012	28.7728	28.6289	28.736	28.9415	28.8416	28.9836	28.929	28.7633
O15145	ARPC3	25.6821	25.5459	26.1365	26.2662	25.6675	25.9732	26.1656	25.845	25.771	25.7977	25.7356	25.5964	26.0073	26.3072	26.7389	26.4617	26.5327	26.1056
O15155	BET1	20.6924	23.4077	22.9625	0	22.2594	22.6838	0	0	23.2535	0	0	21.6784	23.3609	23.8531	23.1633	22.9488	23.5367	23.2026
O15156	ZBTB7B	0	0	0	0	0	0	0	0	0	0	22.7882	0	22.1616	21.6706	21.3057	0	21.3378	21.5844
O15160-2	POLR1C	23.4239	22.4625	23.6763	23.1024	23.6082	22.9793	24.0312	23.5384	24.1219	0	23.0007	24.1112	23.7807	23.7669	23.7187	23.699	23.1537	23.6912
O15162-2	PLSCR1	22.154	21.1297	0	0	0	21.9267	0	0	0	0	0	23.0326	21.4969	23.6382	23.9993	21.7497	23.679	24.1582
O15164-2	TRIM24	22.3952	22.7715	22.0352	23.1481	23.3298	0	22.6183	20.6574	22.5284	21.7163	21.6248	22.8446	22.8453	22.1714	23.4035	21.9025	22.8584	23.5692
O15173	PGRMC2	26.052	25.7824	25.9979	25.656	25.4511	25.0135	25.191	25.4697	25.1221	25.066	24.6726	24.4349	24.9874	25.6334	25.5484	25.1719	25.4071	24.9315
O15182	CETN3	0	0	20.7499	0	0	0	21.278	0	0	0	0	0	20.9478	20.8277	21.8556	21.8007	21.1773	21.248
O15194-2	CTDSPL	0	0	0	0	0	0	0	0	0	0	0	0	0	0	0	0	0	0
O15211	RGL2	0	26.5777	25.5534	0	0	0	0	24.8011	0	0	0	0	0	0	0	25.077	21.6283	0
O15212	PFDN6	23.6422	23.5278	22.355	25.8878	24.9876	25.3313	23.5381	24.3153	24.1449	22.3474	22.022	25.5543	24.6238	24.1057	23.843	24.5226	24.2489	23.7216
O15213	WDR46	22.9361	22.7533	21.6884	23.1634	23.3859	22.6609	22.0829	0	0	22.6498	0	23.2424	23.2874	23.8931	23.5352	23.002	23.4684	24.4501
O15226	NKRF	21.9963	21.9	20.6465	21.9318	21.8955	18.7446	22.76	22.6127	21.5574	20.2113	0	21.8405	25.149	24.2598	24.0452	24.5327	24.9796	25.014
O15228	GNPAT	0	0	0	0	18.5021	0	0	0	0	0	19.3398	0	0	0	0	0	0	0
O15230	LAMA5	21.0037	20.4281	21.0776	18.4255	17.8382	0	0	0	0	18.9418	0	17.0912	22.0176	22.9488	23.1629	21.6994	23.0642	23.2195
O15231	ZNF185	21.9982	21.3283	23.2075	22.6383	23.1219	23.3416	22.7635	22.9555	22.9089	0	0	23.4364	23.7807	24.1708	23.1495	24.2355	24.3748	24.0739
O15235	MRPS12	0	0	0	0	20.5758	0	0	0	0	0	0	20.8384	20.9732	20.8132	21.3221	20.5619	20.6454	21.4585
O15239	NDUFA1	24.7291	24.414	23.7349	0	0	22.2561	24.1286	24.6636	0	0	0	0	22.6043	24.3543	23.8885	23.7778	24.2583	24.2326
O15240	VGF	0	0	0	22.2652	21.4511	21.5106	0	0	0	0	0	20.428	0	0	0	0	0	0
O15254	ACOX3	21.0515	21.9941	23.4997	0	21.9063	0	24.4085	20.8935	24.6797	0	22.4881	22.4541	24.5803	24.0306	23.2968	23.6969	23.8903	22.1259
O15258	RER1	25.9778	24.9157	26.0335	23.7497	22.4336	24.3741	25.4925	24.5602	24.147	24.7026	25.0799	24.5452	23.6164	24.3908	24.027	24.6288	24.5578	24.6016
O15260	SURF4	25.2688	25.7131	24.8862	23.8629	24.7514	25.1188	24.4366	24.3541	24.6978	23.8899	23.8569	23.971	24.8709	25.2123	25.5366	25.3358	24.9325	25.7199
O15264	MAPK13	0	0	0	0	0	0	0	0	0	0	0	0	0	0	0	0	0	0
O15265-2	ATXN7	21.1229	0	0	0	0	0	0	0	0	0	0	0	0	21.2897	21.4365	21.8679	22.0722	21.6455
O15269	SPTLC1	24.8931	24.8571	25.2479	24.3799	24.6072	23.4083	25.0286	24.3481	24.87	24.4844	23.1812	24.3551	23.9357	23.9916	24.3592	24.5811	24.2844	24.3421
O15270	SPTLC2	22.9245	23.208	23.3069	22.4558	21.9344	23.9232	23.2832	23.1604	23.1687	22.8975	23.2187	24.0223	23.71	23.8134	24.0933	23.711	23.84	23.6121
O15294	OGT	0	0	20.0543	0	0	0	0	19.8489	19.7143	0	0	0	19.8657	19.958	20.9492	0	0	0
O15294-3	OGT	23.0488	23.741	23.1848	24.1385	23.7981	23.6708	23.9975	24.3119	23.5647	23.0706	22.5484	23.7241	23.9232	23.933	23.7235	23.9057	23.3827	24.2004
O15297	PPM1D	21.6034	20.5948	0	21.2979	0	0	20.8355	20.773	21.2264	0	0	21.5282	20.6648	0	0	21.0332	0	0
O15305	PMM2	26.7251	26.5619	26.7265	27.5047	26.7762	27.5931	27.6423	27.8398	27.3806	27.5167	27.5578	27.3359	27.5144	27.7126	27.5056	27.696	27.3886	27.2867
O15321-2	TM9SF1	24.7077	25.7342	24.7461	24.9878	24.6267	25.0517	25.1221	25.0731	24.1117	25.2193	24.7818	24.4288	24.2741	23.7958	23.6941	24.57	24.2075	24.3045
O15327	INPP4B	25.6143	25.5377	25.7486	26.1036	26.2817	26.5757	26.3782	26.3972	26.226	26.2052	25.797	26.3504	27.1772	27.1285	27.1449	27.1004	27.2307	26.8103
O15347	HMGB3	26.1598	25.3943	25.9963	26.7124	26.1106	26.7041	26.6622	26.991	26.5211	26.6787	27.3635	26.597	26.9628	26.6319	26.7933	27.0593	26.8572	27.0009
O15355	PPM1G	27.3027	27.4647	27.7739	27.4255	27.5456	27.6617	27.493	27.7676	27.6562	28.1367	28.2548	27.7242	27.3324	26.9281	27.2933	27.1427	27.3462	27.0008
O15357	INPPL1	23.6558	23.6967	24.2015	24.2501	24.1704	24.5138	24.1811	23.3174	24.0072	24.4012	23.1559	24.1542	24.629	24.0493	24.0563	24.8347	24.7955	24.4323
O15360	FANCA	23.6503	0	24.3836	0	0	0	0	0	0	24.5919	0	0	19.7358	0	22.4345	23.5418	22.1467	21.6255
O15371	EIF3D	25.6463	25.6251	24.0947	26.2055	26.8182	26.5252	25.8067	25.6336	25.8518	26.5776	26.1835	26.9365	26.7003	26.745	26.8833	26.8592	26.6301	26.7738
O15372	EIF3H	24.0318	23.9361	24.1557	23.0396	23.334	24.7959	24.9187	24.4532	24.7607	24.1283	24.597	24.3185	24.9808	24.6718	24.8384	24.9414	24.8124	25.0151
O15379	HDAC3	21.1883	0	0	0	23.0998	21.8597	23.2153	0	23.6442	22.2717	22.0764	22.2829	22.5768	23.1614	22.8319	23.005	23.265	23.123
O15381	NVL	0	0	0	21.2489	0	20.3167	0	20.1085	19.6476	0	20.0154	21.2007	18.5389	19.9553	18.5393	22.5244	20.5866	21.4702
O15382	BCAT2	26.0548	26.5209	26.5454	25.1685	25.3632	25.2419	26.4096	26.0568	25.9561	25.6919	25.1592	25.5086	25.6405	24.9306	25.0765	25.5389	25.772	25.1442
O15392-5	BIRC5	21.5336	20.3842	0	0	21.8198	0	21.9168	20.9746	20.7072	20.9386	0	20.3122	19.5645	19.6705	20.4891	19.6805	19.263	20.4049
O15394	NCAM2	26.6602	26.5674	26.2914	26.4976	26.5718	26.064	25.2152	25.2269	25.1077	26.8707	26.6309	26.5153	23.7264	21.8127	20.5985	24.0161	21.13	22.4993
O15397	IPO8	20.3205	21.1559	0	21.28	0	22.3836	20.6372	20.889	21.8971	21.8419	0	21.5843	22.4019	22.255	22.4068	21.9745	20.8849	22.0172
O15400-2	STX7	22.9966	22.929	24.1651	23.1516	23.2623	22.985	23.8215	23.1653	23.5442	21.8007	0	22.8855	23.4065	23.4182	23.274	23.684	23.5543	23.3737
O15417	TNRC18	0	0	0	21.6114	21.7603	21.4909	0	0	0	0	0	21.8824	0	20.9075	0	20.8029	21.3104	20.5517
O15438-4	ABCC3	20.4792	18.595	22.8632	0	0	22.2541	0	0	0	19.3576	0	19.6601	22.4241	23.4	23.8811	23.2529	24.4701	24.1147
O15440-5	ABCC5	0	0	0	0	0	0	0	0	0	0	0	0	19.5684	19.5293	20.2832	0	19.4137	20.298
O15446	CD3EAP	0	0	20.9254	22.1203	0	20.6496	21.6005	0	0	21.0902	0	21.5245	22.524	21.7682	21.9633	21.772	21.7033	21.4714
O15455-2	TLR3	0	0	0	0	0	0	0	0	0	0	0	0	0	0	0	0	0	0
O15460-2	P4HA2	26.1723	25.7361	26.6587	21.3926	26.1691	24.1786	25.1135	23.5437	26.395	26.5153	26.4154	26.5185	26.8094	26.9301	26.5549	27.0749	27.3205	26.5209
O15484	CAPN5	22.7146	23.1813	23.2343	0	0	0	0	0	0	21.6419	22.1208	21.4574	21.9593	19.775	20.1181	20.4801	21.0383	20.7192
O15498	YKT6	24.7572	24.7517	25.6031	24.8329	24.5206	25.2805	25.8275	25.4856	25.2463	25.8199	25.3747	25.1948	24.4491	24.6198	24.4421	24.8643	24.6949	24.3811
O15504	NUPL2	0	0	0	19.1568	0	19.1066	0	0	0	0	0	19.1567	19.3915	19.8211	19.6354	19.0617	19.2121	19.773
O15511	ARPC5	24.9708	24.4669	24.0051	26.7039	25.7548	26.378	25.613	25.5909	25.7126	23.1156	24.3255	26.0363	25.5284	26.093	25.8988	26.025	26.5408	26.3209
O15514	POLR2D	0	0	0	0	0	0	0	0	0	0	0	0	21.9324	21.1481	20.9182	21.6413	21.7534	22.2592
O15516	CLOCK	0	0	0	0	0	0	0	0	0	0	0	0	0	0	0	0	0	19.9739
O15530	PDPK1	20.3253	20.4738	0	0	0	21.8914	22.8308	21.2838	22.5384	0	0	20.3163	23.4305	22.2707	22.3024	22.2273	21.8865	22.4536
O15533-2	TAPBP	21.6171	22.7119	0	22.4452	22.7549	22.0551	21.0992	0	21.1122	0	0	22.9646	22.4098	24.0393	24.3227	22.5416	23.694	24.0968
O15541	RNF113A	0	0	0	0	0	21.7102	0	0	0	0	0	0	0	0	21.429	21.3312	21.639	21.7503
O15550	KDM6A	0	0	0	0	0	0	0	0	0	21.7628	0	0	18.7608	21.1172	0	18.1804	20.8568	0
O15551	CLDN3	25.5017	25.0953	23.9243	23.949	22.8995	22.9537	25.3364	25.5398	26.1441	22.2581	21.8799	23.5065	22.878	21.512	24.0552	23.405	23.8048	21.7976
O15554	KCNN4	0	0	0	0	0	0	0	0	0	0	0	0	16.0527	18.0538	0	0	16.7675	0
O43148	RNMT	24.1408	23.841	24.0703	23.6194	23.9476	24.0743	24.3748	23.5089	24.4986	24.405	24.1742	24.2372	24.378	24.0703	23.662	23.9068	24.1124	24.0662
O43149	ZZEF1	0	0	0	0	0	0	0	0	0	21.2511	0	0	0	20.0342	0	20.8962	21.0468	21.124
O43150	ASAP2	21.4609	0	0	22.0849	21.2873	21.1264	0	0	0	0	19.8115	21.3258	20.2209	22.6214	22.3022	22.3908	22.3712	20.9802
O43156	TTI1	0	0	0	0	0	0	0	0	20.4737	20.0988	0	0	20.6518	0	19.7027	19.6321	19.9525	20.0589
O43159	RRP8	22.9683	22.5239	24.0596	0	21.6701	23.5221	23.3542	23.3831	24.1653	23.6841	22.6044	22.15	23.343	22.9626	23.1448	22.8971	23.2176	23.2633
O43166-3	SIPA1L1	22.2467	22.4458	0	0	0	0	0	0	0	0	0	0	21.7435	21.6899	21.0436	21.5215	21.6019	21.5392
O43169	CYB5B	27.3054	27.353	26.7783	25.7999	25.8879	26.8917	26.7684	26.0648	25.8422	27.6419	27.3126	27.0087	26.8541	27.0096	27.3301	27.1386	26.679	27.3822
O43172-2	PRPF4	25.8975	25.8381	25.752	25.7145	26.2826	25.7303	25.5087	25.9667	25.5236	25.9805	25.1324	25.9609	25.9776	26.0163	26.4367	26.2868	26.3543	26.6539
O43175	PHGDH	26.4719	26.6501	26.6826	27.1295	26.8978	27.1116	27.43	27.3944	27.5222	26.2013	24.9848	27.4496	27.2172	27.0309	26.5579	27.312	27.0905	26.4655
O43181	NDUFS4	24.423	24.117	24.2364	0	22.9126	23.6406	23.815	23.5434	24.0234	24.5285	23.9355	23.9684	22.7966	23.7707	24.1478	23.8993	24.1929	23.6933
O43189-2	PHF1	0	0	0	0	0	0	0	0	0	0	0	0	0	0	0	0	0	0
O43194	GPR39	0	0	0	0	0	0	0	0	0	0	0	0	0	0	0	0	0	0
O43237	DYNC1LI2	23.1807	24.981	25.0132	23.0025	22.3004	24.4759	25.3236	24.6653	25.4304	23.2275	22.7407	23.2171	25.9359	25.6044	24.9598	25.8235	26.0489	25.549
O43242	PSMD3	27.6279	27.565	27.9543	27.7655	27.7641	28.2541	27.7272	27.9879	28.1287	28.0859	28.2156	27.9098	27.9289	27.724	27.68	28.21	27.9591	27.9573
O43251-5	RBFOX2	0	0	0	19.6957	19.7378	0	0	0	0	19.5918	0	0	18.9007	18.8284	18.6026	18.5281	18.8835	18.5238
O43252	PAPSS1	25.8404	25.857	26.5017	25.5063	26.4337	26.4294	26.0322	26.0863	26.6148	26.6344	26.4974	26.6822	27.094	27.0299	27.0327	27.0693	26.9679	26.8054
O43264	ZW10	22.9678	22.4516	21.2135	23.576	24.6375	23.9744	22.9219	22.4792	22.6461	21.5204	22.8871	23.7636	23.5617	23.5705	24.1056	24.7697	24.5605	24.0198
O43272	PRODH	0	0	0	0	0	0	0	0	0	0	0	0	0	18.969	0	0	0	0
O43278	SPINT1	24.9498	24.5397	24.7515	24.1116	23.6086	24.5623	24.6696	24.5111	24.5884	25.4791	25.1545	24.6214	24.5768	24.2712	24.2915	24.5073	24.6332	24.3652
O43290	SART1	25.4114	25.1789	25.517	26.232	26.2379	25.5317	25.027	24.8429	25.568	24.9665	25.3048	25.8765	25.7373	25.0635	24.8074	24.9988	25.2941	24.9825
O43291	SPINT2	23.494	23.6422	23.4823	23.2954	24.0759	25.1578	25.3032	25.2749	25.4298	24.9944	21.9284	24.8269	25.4216	25.2145	24.7652	25.4187	25.4584	25.5495
O43292	GPAA1	22.6074	0	21.701	22.6328	22.1204	20.7587	21.3227	0	0	0	0	21.0361	21.9327	21.9905	20.9715	21.5031	20.418	20.3761
O43293	DAPK3	0	0	0	0	0	0	0	0	0	0	0	0	21.6197	0	0	21.9811	21.5627	0
O43298	ZBTB43	0	0	0	0	0	0	0	0	0	0	0	0	0	0	0	0	0	0
O43299	AP5Z1	0	0	0	20.3971	0	20.2361	0	0	0	0	0	19.987	0	0	0	19.2248	0	0
O43313	ATMIN	0	18.9522	19.924	0	0	0	0	0	19.1717	0	0	0	0	0	0	0	0	0
O43314-2	PPIP5K2	21.2916	0	0	20.4583	19.6239	19.9349	21.0364	0	21.5502	20.4467	0	19.6113	20.7315	19.368	18.1165	20.4752	19.2976	21.0697
O43318-4	MAP3K7	0	0	0	0	0	0	0	0	0	0	0	0	0	20.8128	0	0	19.3574	0
O43324	EEF1E1	24.1323	23.9884	23.9263	24.6951	24.1628	24.3127	23.8793	24.2515	24.6096	23.7652	22.9576	23.9596	24.2043	23.8722	23.383	23.9962	23.7369	23.0611
O43347	MSI1	0	0	0	0	0	0	0	0	0	0	0	0	15.5787	0	15.5273	0	16.173	16.0628
O43353-2	RIPK2	19.5695	0	0	21.9282	21.7419	21.8075	0	0	0	0	0	20.9398	21.5837	20.1614	0	21.2801	20.87	20.9456
O43390-2	HNRNPR	23.4364	23.8528	23.0147	0	0	0	22.2984	0	22.3456	22.8502	20.8187	0	21.6663	22.394	22.0206	22.1246	22.0737	21.9552
O43395	PRPF3	25.8946	25.3157	25.8009	25.5892	25.923	25.9032	25.0391	25.9553	26.0277	25.3012	24.5799	25.3551	25.3286	25.3967	25.3263	25.6047	25.5054	25.6199
O43396	TXNL1	23.8514	24.1309	22.6486	26.1501	26.2427	25.9922	24.6761	24.1066	25.5819	25.102	24.3695	26.0149	25.6264	25.2888	25.3045	25.4765	25.2217	25.2191
O43399-4	TPD52L2	23.5816	24.12	23.8739	0	21.1073	23.5013	23.506	23.8868	23.2616	24.3456	24.1061	24.017	23.5093	23.5139	23.6736	23.5426	23.2207	23.3748
O43399-7	TPD52L2	27.5671	27.5295	27.7638	27.7167	27.3116	27.9195	28.0615	28.3135	27.3846	28.4284	28.1346	27.9554	28.0832	27.9078	27.9337	27.8134	27.8362	27.6308
O43402	EMC8	23.7449	23.8528	23.8922	23.5692	23.9191	23.2207	23.632	21.6431	22.4853	22.8806	21.3797	23.2004	23.3377	23.7234	23.7078	23.4699	23.6305	23.7692
O43414-3	ERI3	0	0	0	18.6116	0	0	0	0	0	0	0	0	22.3397	20.8411	19.4373	22.1743	22.5436	22.3877
O43426-4	SYNJ1	0	20.8385	0	19.0705	0	0	0	0	0	0	0	0	20.8525	0	19.3407	21.5429	20.0903	18.6728
O43427-2	FIBP	22.8806	0	22.5756	22.0901	23.2436	23.1837	22.7792	22.3403	22.9275	23.5092	23.4504	23.091	23.0765	22.285	22.5426	23.1004	22.7987	22.5972
O43432	EIF4G3	21.2769	22.0378	0	21.8689	21.2212	20.5377	19.8647	21.1788	21.4738	0	0	21.1907	21.2002	21.7176	0	21.3548	21.5882	21.2886
O43447	PPIH	24.0008	23.5302	23.064	22.4129	22.8231	23.2007	23.8389	24.0281	23.9513	23.6104	22.641	23.2535	23.2505	23.2775	23.2961	22.8716	23.1028	23.4229
O43464	HTRA2	22.3936	21.6563	20.9753	22.087	21.85	21.2474	0	20.7017	21.4574	0	0	21.2066	21.8198	22.6677	21.7973	22.0034	21.9666	23.4728
O43488	AKR7A2	25.748	25.7477	25.162	27.0051	26.6553	26.7287	26.337	26.2142	25.6324	26.5597	26.0694	26.5986	26.9543	26.0235	25.9866	26.7041	26.6407	25.7722
O43491	EPB41L2	23.1791	24.2698	23.7257	24.9046	24.9993	24.8895	21.9044	0	22.9403	24.7011	24.9939	24.341	22.3459	22.915	22.7695	23.3074	23.179	24.0186
O43493	TGOLN2	23.7562	22.9938	22.5601	0	0	0	0	0	22.6981	21.5322	0	0	0	20.6634	20.0026	20.4128	20.5451	21.368
O43502	RAD51C	0	20.0589	19.8381	20.1326	19.7079	19.5911	21.6336	21.2675	21.4585	19.8388	0	20.4752	19.6153	0	0	19.7795	18.8986	0
O43504	LAMTOR5	25.0373	25.1171	24.2445	23.2359	23.5387	23.4022	24.3106	21.3789	24.3019	23.4991	24.2282	23.7713	23.8484	24.0178	23.9472	24.3248	24.1304	24.2158
O43520	ATP8B1	0	0	0	0	0	0	0	0	22.1889	0	0	0	0	21.6987	21.9577	21.1848	22.1592	22.2009
O43521-6	BCL2L11	0	0	0	0	0	0	0	0	18.7689	0	0	0	0	0	0	0	0	0
O43542	XRCC3	0	18.2946	19.22	19.8759	18.6982	17.4835	0	19.7323	19.5909	0	0	18.444	17.9265	0	18.7752	17.9389	18.1355	17.7256
O43567	RNF13	22.8992	0	0	0	0	0	0	0	0	23.8107	0	0	23.337	23.6569	22.5468	23.4233	23.5304	23.8818
O43570-2	CA12	22.7337	23.1965	21.4754	21.4608	24.0102	24.2193	21.385	17.739	22.6777	23.1515	23.3037	23.7404	25.5546	25.3512	25.6403	25.4699	25.5926	25.8646
O43572	AKAP10	0	0	0	0	0	0	0	0	0	0	0	0	19.8106	19.7372	20.735	20.5329	0	21.0884
O43581-4	SYT7	20.1342	21.0519	21.0181	21.0323	20.9147	0	0	0	18.4698	20.7747	0	0	0	0	0	19.1223	0	0
O43583	DENR	25.299	22.3052	25.1639	24.4298	26.7745	23.9376	25.1644	24.2178	25.678	26.7042	25.079	26.2947	24.8101	24.8563	23.9099	25.0141	25.0475	22.0625
O43592	XPOT	25.2438	25.096	25.4011	25.5527	25.1329	25.9189	25.6986	25.8598	24.8687	24.5604	24.7858	25.8847	25.8579	25.6563	25.5151	25.9758	25.8566	25.6568
O43598	DNPH1	23.4895	25.5099	26.2432	26.0784	25.5059	25.8196	25.4499	24.972	25.5188	24.7379	24.5754	25.8084	24.9445	24.8106	24.5171	24.6359	24.5531	24.1133
O43615	TIMM44	25.4237	26.1183	26.2859	23.7539	25.3949	25.7537	25.8218	26.001	25.6222	25.5551	25.8494	25.3339	25.0633	24.5572	24.5644	24.8533	25.1642	24.5029
O43617	TRAPPC3	23.9116	23.6772	21.6091	24.4256	24.008	24.1212	24.538	24.2585	24.3468	22.6036	21.9416	24.1628	23.572	23.0643	23.1113	23.5261	22.984	23.187
O43633	CHMP2A	22.8565	22.6096	0	23.272	23.0344	22.5213	23.0021	23.5297	23.5153	23.3079	23.2897	23.2542	22.7514	21.4545	21.1821	22.7627	22.4307	21.7024
O43639	NCK2	0	0	0	0	0	0	0	0	0	0	0	0	20.9032	0	0	20.9306	20.3075	21.0946
O43657	TSPAN6	22.713	22.6756	22.9614	0	23.0511	0	0	0	0	22.1671	21.7275	21.9798	22.3011	23.1787	23.0836	22.6889	23.0039	23.1127
O43660	PLRG1	25.1498	25.3704	24.9983	23.36	24.9533	25.4202	24.5153	24.9063	25.3625	24.6389	24.6273	24.9926	25.2769	25.162	25.4464	25.4218	25.224	25.6603
O43663-4	PRC1	22.2941	20.6652	22.4554	0	0	21.9703	22.0443	21.9195	22.1113	22.6937	22.6732	22.0151	20.6369	22.4322	22.8271	22.1223	22.3298	23.1881
O43665	RGS10	0	0	22.3499	22.0893	0	22.638	21.9665	22.1332	23.4367	22.1597	22.3423	22.2125	23.1879	21.4081	21.6371	22.3841	22.5212	21.771
O43670-2	ZNF207	25.0466	24.5439	24.8089	25.9235	25.2996	25.9081	24.9623	25.2766	25.272	26.1055	26.2466	26.1147	25.5236	25.3098	25.3919	25.4542	25.5297	25.9642
O43674	NDUFB5	25.8208	24.3277	23.8024	23.3438	24.6912	24.0707	24.0657	23.9815	23.7392	24.3665	24.4866	24.5582	24.5222	25.0714	24.7975	24.4123	24.1561	24.6628
O43676	NDUFB3	24.1375	23.2062	24.3296	0	0	0	23.4111	24.2241	22.8433	22.6422	23.5333	22.4226	23.3951	23.4821	23.1889	23.186	23.3423	23.6671
O43677	NDUFC1	0	0	0	0	0	0	0	0	0	0	0	0	0	0	0	0	0	0
O43678	NDUFA2	22.9294	22.6787	21.3506	24.02	23.2581	23.34	20.6983	22.7725	22.834	0	0	23.5066	22.9022	23.0459	23.1038	22.6497	22.9822	23.1424
O43681	ASNA1	26.6192	26.2939	25.4502	26.472	26.103	26.2383	26.2068	26.7877	26.129	25.839	26.3967	26.0241	25.9228	25.6887	25.7281	25.8019	25.4898	25.7321
O43684-2	BUB3	26.0242	25.8674	25.5258	26.4085	25.7007	26.2172	26.9334	26.4072	26.1305	25.5731	25.8498	26.1691	26.0047	25.7872	26.0934	26.2233	26.1433	26.4303
O43688-2	PPAP2C	0	20.9341	0	0	0	21.4546	0	0	0	21.209	0	22.4359	20.5603	20.4541	21.2336	20.2062	20.3602	21.5058
O43708	GSTZ1	23.1588	23.2343	23.045	24.2096	24.3141	24.5758	0	22.5016	23.5434	23.3065	22.2308	23.8682	25.1811	25.0904	24.8996	25.4807	25.252	24.8444
O43709	WBSCR22	0	18.2187	0	21.5193	20.7359	21.0385	20.0371	21.5578	21.4099	0	0	0	21.4064	21.49	21.3116	21.6095	21.6509	21.9904
O43715	TRIAP1	21.8969	22.8997	21.3235	0	21.3206	22.2235	21.7574	22.3459	23.3627	22.1425	21.5246	19.9004	20.9522	20.7203	21.0985	20.8273	20.9434	20.8456
O43716	GATC	20.3825	20.2381	19.9132	0	0	0	20.2155	20.322	20.8686	0	0	0	0	0	0	0	0	0
O43719	HTATSF1	24.3489	23.7821	23.2117	24.7168	24.6735	24.9591	22.7089	21.8944	23.9501	25.0558	24.97	24.8006	24.9287	24.6873	25.0125	24.9703	25.3161	25.3099
O43731	KDELR3	19.6355	0	0	0	0	0	0	0	0	0	0	0	0	0	20.4055	0	0	20.2573
O43739	CYTH3	0	0	20.8529	20.9327	20.4869	20.1016	0	0	19.8652	20.5929	0	20.736	20.3416	20.206	20.2397	19.9648	20.2868	19.3941
O43747	AP1G1	26.9816	26.8816	27.0404	26.4819	26.6967	26.7007	27.0257	26.9692	26.548	26.9366	26.3867	26.8799	26.7827	26.8517	26.9585	26.9442	26.7138	26.9884
O43752	STX6	24.443	24.5594	24.2718	24.7753	24.3455	24.2769	23.752	23.62	24.0009	23.8531	23.8821	24.2933	24.2489	24.6396	24.3771	24.4124	24.4376	24.4022
O43759-2	SYNGR1	0	20.1007	0	0	0	0	0	0	20.1096	0	0	0	0	0	0	0	0	0
O43760	SYNGR2	24.2433	24.0464	23.3996	24.5909	24.7854	24.1339	24.1194	24.2859	25.5232	20.8117	0	23.7982	23.6537	23.5745	23.2706	23.6756	23.7128	23.1198
O43761	SYNGR3	0	0	0	21.3359	21.1379	0	0	0	0	0	0	0	0	19.5854	0	0	0	18.7979
O43765	SGTA	24.5972	24.5088	24.5767	24.6447	24.7906	25.2857	25.0483	24.9093	24.7485	25.4174	24.8022	24.7952	24.916	24.8583	24.7451	25.3901	24.9905	24.8332
O43768-9	ENSA	25.2708	25.4637	25.6126	26.1602	25.9619	26.8635	26.6777	26.8312	26.3828	26.9134	27.1455	26.7473	27.0915	27.4285	27.1984	27.285	26.8379	27.4043
O43772	SLC25A20	20.5344	20.9	21.0914	0	0	0	20.2786	19.6474	19.3748	0	0	0	0	0	0	0	0	0
O43776	NARS	26.7418	26.9192	26.9889	26.6017	27.6006	27.3204	27.3488	27.3289	27.4185	26.7884	27.4382	27.4466	27.2097	27.307	27.453	27.5733	27.2798	27.3843
O43795	MYO1B	0	0	0	21.17	21.398	21.158	0	0	0	0	0	0	20.4866	20.667	20.3187	20.9391	21.1747	20.3494
O43795-2	MYO1B	28.462	28.4036	28.542	28.1331	27.7857	27.6917	27.3081	27.4281	27.6217	28.4388	27.8329	27.9338	28.7743	28.7289	28.3161	28.5587	29.0234	28.4518
O43805	SSNA1	0	0	0	0	0	20.4212	0	0	0	0	0	0	0	0	0	0	0	0
O43808	SLC25A17	22.4359	0	0	0	0	0	0	0	0	0	0	0	18.2209	19.0135	18.9665	18.3987	17.5794	0
O43809	NUDT21	26.7488	26.4214	25.9697	27.2533	26.8667	26.6811	26.3066	26.5037	26.2077	25.2415	25.1733	26.4466	26.4502	26.3156	26.1428	26.4255	26.3903	26.1722
O43813	LANCL1	21.6309	22.8241	23.2893	23.4008	23.0844	24.7164	23.3001	23.1693	23.2068	24.2098	23.5017	24.2843	24.5707	23.3948	23.223	24.1164	23.9128	23.4029
O43815	STRN	23.2669	23.4107	23.7868	0	21.9585	21.5068	23.9042	23.9529	23.3327	23.5427	21.0733	23.1303	23.7303	22.9811	23.3254	24.0092	23.6272	23.9525
O43818	RRP9	23.9223	23.7882	23.7182	23.1984	22.7249	22.8296	24.2382	23.6734	23.1465	23.8284	22.4376	22.6455	22.5359	22.8394	23.12	22.9553	22.744	23.3545
O43819	SCO2	0	0	0	0	0	0	21.2332	0	0	0	0	0	0	20.5533	20.0346	21.0152	20.1874	21.3772
O43823	AKAP8	22.638	22.5514	22.4736	22.41	23.8262	21.6013	21.9384	22.5588	21.2901	23.0261	22.5828	22.4551	21.8376	21.9251	22.2622	20.899	21.8883	22.0913
O43824	GTPBP6	21.6837	22.3576	22.2262	22.168	21.2356	22.2164	22.7422	22.7682	21.8896	22.623	0	21.394	22.2462	21.4013	22.0468	22.4241	22.1058	22.249
O43826	SLC37A4	0	0	0	0	0	0	21.0096	0	0	0	0	20.0189	0	0	20.6695	19.5889	20.3002	20.1076
O43837	IDH3B	26.5956	26.6244	26.6344	23.6298	24.0898	25.9319	25.4599	25.6949	24.9759	26.0485	26.3673	25.7297	26.2407	26.449	26.4014	26.0671	26.3768	26.9463
O43847	NRD1	22.3732	0	21.4253	22.5627	21.3077	24.7742	22.4079	22.2867	20.465	23.7212	23.1579	23.7295	23.6655	22.1391	22.8683	23.4843	22.6139	23.2544
O43852	CALU	29.5138	28.9523	29.2213	24.9152	28.6419	26.5436	27.4666	26.7758	27.7582	28.9324	28.3713	28.6707	28.1822	29.3182	29.3495	28.5074	28.5125	29.1808
O43852-2	CALU	22.9129	22.8446	23.556	0	0	0	22.9155	0	0	22.18	0	0	23.0062	22.4418	22.7627	22.8004	22.9623	22.7746
O43861-2	ATP9B	19.185	20.0845	21.5907	0	0	0	0	0	0	0	0	0	0	0	0	0	0	0
O43865	AHCYL1	24.1044	23.1649	25.1333	24.2975	24.1228	24.4266	23.205	23.5005	22.1553	23.4707	23.6244	23.9761	24.9269	23.2867	24.2836	24.8662	24.5764	24.513
O43896	KIF1C	0	0	0	0	0	19.7052	0	0	0	0	0	0	0	0	0	0	0	0
O43913	ORC5	21.2623	20.742	0	21.6362	20.9998	22.147	21.8096	21.9592	21.1693	20.4719	19.7126	22.0295	22.1491	22.2699	22.0768	21.8832	22.2156	22.5228
O43920	NDUFS5	24.5239	24.2127	24.0053	23.6816	23.6117	23.4684	24.0138	23.6474	24.1024	24.2441	24.2182	23.4472	24.0058	24.5457	24.5509	23.8156	23.7651	23.714
O43924	PDE6D	0	22.8983	23.1041	22.1421	22.6856	23.8557	0	0	22.5611	23.7001	23.3038	23.3707	23.2291	23.3645	22.6612	22.9367	23.2538	22.0972
O43929	ORC4	21.9575	22.4017	22.5878	22.34	22.4015	22.3004	23.008	22.7985	23.0275	22.3639	21.6607	22.8563	22.6053	22.0355	21.6968	22.2888	22.4801	23.253
O60216	RAD21	24.7998	24.5195	24.1558	24.8363	24.4643	24.2207	24.2681	25.2304	23.8702	24.0058	23.6546	24.0329	24.4569	24.5869	24.6354	24.4963	24.2137	25.0964
O60218	AKR1B10	0	0	0	0	0	0	0	0	0	0	0	0	0	0	0	0	0	0
O60220	TIMM8A	23.643	24.4872	21.3095	24.0291	22.9632	23.3229	23.3919	0	22.7157	23.5279	22.5499	22.9804	23.1934	24.0352	24.1732	24.1603	24.3383	24.039
O60229	KALRN	0	0	21.5024	0	21.1158	0	0	0	0	21.0294	0	19.9774	0	0	0	0	0	0
O60231	DHX16	24.0785	24.5369	24.577	22.7471	24.5309	24.0851	24.5527	24.6515	24.9081	23.9196	24.015	23.5769	24.3693	23.4941	23.819	23.9365	23.961	24.0758
O60232	SSSCA1	22.911	23.1283	23.002	22.634	22.3902	22.9728	24.4193	23.7603	23.5973	23.2336	22.7685	22.8831	22.9433	21.7721	22.4788	22.6394	22.5574	22.5098
O60238-2	BNIP3L	0	0	0	0	0	0	0	0	0	20.8831	20.5205	0	20.6242	20.6442	0	20.2219	20.6232	0
O60244	MED14	20.8022	21.3627	21.1255	21.3888	21.0395	19.3204	21.3052	21.0189	0	21.5309	0	19.6706	21.5882	21.4999	22.3027	21.3632	21.6776	22.7637
O60245	PCDH7	22.6203	21.4484	23.1463	0	0	0	0	0	0	23.7658	22.5195	22.4754	0	20.1037	0	0	0	21.0965
O60256	PRPSAP2	0	22.3316	21.9387	22.4911	22.3249	22.7419	23.0543	23.0393	23.143	22.1327	20.4235	22.4167	23.8308	23.4202	23.7513	23.4951	23.0791	23.5884
O60264	SMARCA5	27.7741	27.876	27.8353	27.5081	27.4805	27.6682	27.5419	27.6943	27.6216	27.7734	27.4253	27.5951	27.5331	27.6897	28.0387	27.6547	27.7827	27.9905
O60268	KIAA0513	23.1001	23.0373	23.6476	20.4747	22.249	22.0341	22.4075	22.1028	21.7628	24.0823	23.3374	24.0027	24.141	22.8572	23.1283	24.4563	23.7052	23.3657
O60271-4	SPAG9	23.633	24.7446	24.0218	23.9436	23.2928	24.1868	24.6637	24.8651	24.339	24.3309	24.1742	23.9942	24.6724	24.5691	24.2267	24.9867	25.0748	24.619
O60287	URB1	24.1289	22.662	22.6236	22.8567	19.6706	22.4413	22.0709	23.4253	22.3601	20.8171	20.2136	22.2236	24.0945	22.9754	23.8228	24.0064	23.9368	24.457
O60291-4	MGRN1	0	0	0	0	0	21.52	0	0	0	0	0	0	0	20.3706	20.9029	20.2915	0	20.165
O60292	SIPA1L3	0	0	22.8587	0	0	23.0906	24.4699	0	21.7972	0	25.0334	0	0	0	0	0	0	22.298
O60294	LCMT2	0	0	0	0	0	0	22.6716	21.0593	0	0	0	21.5949	0	0	0	20.4657	0	0
O60303	KIAA0556	25.7789	26.5497	26.3236	0	0	25.2175	26.2486	26.464	26.3273	24.428	25.1977	24.103	25.0809	24.0895	23.7583	22.8288	24.4113	23.9996
O60306	AQR	24.9126	25.462	24.6492	24.45	23.355	25.4162	25.0449	25.0591	24.9941	25.2025	24.4675	25.1191	24.3664	24.7203	24.9858	24.5283	24.3789	25.2798
O60308	CEP104	0	0	0	0	0	0	0	0	0	0	0	0	0	0	0	0	0	0
O60313	OPA1	27.4128	27.3269	27.6688	26.315	27.0244	26.8724	26.3816	26.738	27.1159	27.4131	27.1073	26.8677	26.5052	26.6887	26.7546	26.6185	26.8788	26.7791
O60318	MCM3AP	0	0	0	0	0	0	22.2694	0	0	0	0	0	21.2504	0	0	21.5205	20.9121	20.2688
O60331-4	PIP5K1C	0	0	0	0	0	0	0	0	0	0	0	0	0	0	0	19.5035	20.302	0
O60333-2	KIF1B	0	0	0	0	0	0	0	0	0	20.7264	0	0	20.8373	0	0	0	20.5426	0
O60341	KDM1A	26.7539	26.5058	26.6179	26.6748	26.9692	26.771	26.4263	26.7651	26.6717	26.4874	26.1524	26.743	26.456	26.3383	26.6241	26.7023	26.3737	26.7572
O60343-2	TBC1D4	20.7664	21.0515	0	0	24.0899	0	0	20.5681	0	22.3712	22.0644	22.5179	21.411	20.5205	20.921	21.0784	21.2089	19.7606
O60353	FZD6	22.1647	22.1191	21.5474	21.7897	21.3139	20.8314	22.1016	21.8767	22.0008	19.9415	0	20.9714	21.0524	20.652	20.7936	20.4265	19.8911	20.5559
O60427	FADS1	0	20.4447	22.2808	0	0	22.4448	21.5527	22.1568	21.3089	0	20.6696	0	0	0	21.1423	22.0716	21.6746	21.4577
O60437	PPL	26.2401	25.1651	25.9705	26.1992	26.2544	26.4664	26.0617	25.9303	26.5689	26.3189	26.1682	26.4637	25.9413	25.8294	25.3738	25.8873	26.1294	25.6332
O60476	MAN1A2	25.3031	25.9781	26.2248	23.7734	24.4353	22.5358	23.7163	23.9241	24.4863	25.3169	25.0151	24.8085	23.2775	23.2859	23.1244	23.1105	22.476	23.5659
O60487	MPZL2	24.0705	24.3954	24.4215	0	0	20.99	22.6612	22.876	22.3075	22.2285	23.0611	22.2323	22.3841	23.4221	23.3439	22.6423	23.2151	23.6354
O60488-2	ACSL4	0	0	0	0	0	0	0	0	0	0	0	0	0	0	0	0	0	0
O60493	SNX3	25.226	24.7212	24.6748	24.8176	26.4163	25.0255	24.9584	24.3623	25.3093	25.7381	26.0853	25.9433	25.889	25.5216	25.4127	25.5193	25.4395	25.5005
O60499-2	STX10	21.5711	22.1008	23.6409	21.2646	20.468	20.7155	22.6097	21.4955	21.9779	19.9833	19.0992	20.5179	19.5891	19.1638	0	19.4763	19.4488	0
O60502	MGEA5	25.1659	25.4127	25.8765	25.3656	25.5534	26.1949	26.715	26.7462	26.4191	26.1836	25.5055	25.5522	26.3777	26.0777	25.972	26.2299	26.2519	26.1935
O60504	SORBS3	0	0	0	0	0	0	0	0	0	0	0	0	0	0	0	0	0	0
O60507	TPST1	18.5903	18.1985	0	18.3091	18.3344	0	0	0	0	0	0	0	17.5774	0	0	17.7458	17.3615	0
O60508	CDC40	21.0448	21.3084	20.9388	19.9576	21.3312	22.6833	21.9233	21.4569	20.0922	0	20.8855	22.1907	22.5675	21.3749	22.9638	22.1238	22.0548	22.3683
O60513	B4GALT4	0	0	21.2066	0	0	0	0	0	0	0	0	0	20.9263	21.7228	21.7316	20.7145	21.8035	21.9322
O60518	RANBP6	0	22.7179	21.0579	0	0	18.023	0	0	0	0	0	18.6833	0	20.8088	21.0638	19.5739	21.078	22.9594
O60524-5	NEMF	20.7392	20.7885	21.2138	22.6142	22.2663	23.0489	21.2881	22.6095	21.8929	21.0706	0	21.7085	22.8876	22.2196	23.2866	22.9913	22.0979	22.9485
O60547-2	GMDS	21.6811	22.6004	22.4166	21.3006	0	23.2193	22.9753	23.0995	22.1727	23.877	23.5371	23.5243	23.7787	23.2046	23.6129	24.0405	23.8755	23.9306
O60551	NMT2	0	20.5731	0	0	0	0	0	0	0	21.7125	0	0	21.6086	21.0046	19.6101	21.1791	20.9773	20.3788
O60563	CCNT1	0	0	0	20.8581	20.7542	20.2879	0	0	0	0	0	20.5273	21.1652	0	20.3546	21.0381	21.1255	20.4333
O60566-3	BUB1B	0	0	0	0	0	20.6031	0	0	0	0	0	20.5258	0	0	0	0	0	20.3471
O60568	PLOD3	26.9819	27.0129	27.0681	26.23	27.0128	26.2782	26.1058	26.0059	26.2312	26.8189	26.5453	26.8926	26.7941	27.0898	27.0251	26.7577	27.0338	27.0144
O60573	EIF4E2	22.3343	23.413	23.2855	0	0	24.3268	23.8319	24.054	23.1963	23.0483	21.627	22.5383	23.6239	21.5729	23.0559	23.9542	23.821	24.0807
O60603	TLR2	0	0	0	0	0	0	0	0	0	0	0	0	19.9323	21.0346	0	0	20.0969	20.4774
O60610-2	DIAPH1	24.7941	24.4935	24.4588	25.9535	25.9805	25.748	25.7285	25.7986	25.7209	25.2673	25.2513	26.3799	26.0928	26.0702	25.9332	25.96	25.8813	26.1489
O60613	2021-09-15	0	0	0	0	0	0	0	0	0	0	0	21.4772	0	21.4184	21.6324	21.0432	21.1963	21.1811
O60635	TSPAN1	0	0	0	0	0	19.1219	0	0	0	0	0	0	0	0	0	19.4522	19.127	0
O60645	EXOC3	22.4069	22.2271	0	23.4908	23.1943	23.0373	22.2191	22.4146	22.0627	22.1066	0	22.6793	22.4711	22.368	22.7724	22.3112	22.3357	22.8961
O60663-2	LMX1B	0	0	0	0	0	0	0	0	0	0	0	0	0	0	0	0	0	0
O60664-4	PLIN3	26.036	25.8476	26.3042	27.106	27.0215	26.8774	26.2104	26.5447	26.4346	26.6274	26.4563	26.8253	27.0001	26.8567	26.5705	27.2396	27.37	26.4932
O60671-2	RAD1	0	0	0	0	0	0	0	0	20.2343	0	0	0	0	0	0	0	0	0
O60678	PRMT3	21.1588	0	0	22.7539	22.6534	22.431	22.8517	22.8527	20.6255	0	21.9902	22.8149	22.2093	22.6138	24.2745	22.8315	21.5467	23.6938
O60684	KPNA6	22.616	23.2467	24.144	24.2058	24.4644	24.0508	24.5922	24.4626	24.2246	22.6478	0	23.1682	24.3821	24.9412	25.1861	25.1959	24.959	25.0968
O60716-15	CTNND1	26.0377	26.0411	26.0153	26.4972	25.8665	26.4514	25.1066	25.5859	25.0268	26.0389	25.768	26.3202	26.3174	26.5035	26.7737	25.997	26.2596	26.8066
O60725	ICMT	20.9295	0	0	22.3443	22.195	21.7849	0	0	0	0	0	21.2033	21.601	20.9755	20.9957	20.6914	20.8231	20.7652
O60739	EIF1B	0	0	0	0	0	0	0	0	0	0	0	0	0	0	0	0	0	0
O60749	SNX2	26.317	25.9355	26.3687	27.4047	26.9834	26.5935	26.8617	27.0983	26.5638	26.8578	26.6209	26.8326	26.1752	25.8769	26.0413	26.32	26.0138	25.8573
O60762	DPM1	24.675	24.5706	25.0042	24.9753	24.9026	24.682	23.4248	23.3166	23.1333	24.3511	24.6217	24.55	23.3481	23.7151	23.4908	23.4743	22.5389	22.7374
O60763-2	USO1	25.9974	25.2993	25.6072	26.485	26.1062	25.8609	25.2526	25.8977	25.4096	25.6912	24.931	25.3048	25.5206	24.9209	25.1114	25.4612	25.8551	25.408
O60783	MRPS14	22.9805	22.5875	22.8816	22.4742	22.1846	22.2195	22.3998	23.1869	22.6688	0	21.1301	22.0639	22.1293	22.1624	21.8312	21.142	22.1716	21.8947
O60784	TOM1	22.638	22.7545	22.4964	22.4191	23.1395	22.5643	22.9162	21.0967	20.9644	23.3477	22.7261	22.9108	22.7586	22.729	22.4938	22.564	22.5124	22.893
O60825-2	PFKFB2	0	0	0	0	0	23.2477	0	0	0	0	20.5919	20.1131	22.2681	21.0719	0	21.9481	20.8716	21.5814
O60826	CCDC22	21.9084	22.061	20.2181	23.8794	23.5708	23.8316	20.2344	21.1087	22.9346	22.7483	21.5568	23.4091	23.7631	23.1861	23.2627	23.5256	23.5547	23.6913
O60828-5	PQBP1	22.0987	21.5391	0	23.0092	23.2988	22.6364	22.4503	21.2788	0	22.3268	22.3446	23.2349	22.2909	22.0922	22.5573	22.7753	22.8472	22.4399
O60830	TIMM17B	0	0	21.0461	0	0	21.917	0	0	0	21.8443	0	0	20.7535	21.3643	21.7638	20.54	19.9359	22.12
O60831	PRAF2	24.179	23.9339	22.8933	22.8999	22.9857	22.9795	23.3852	22.287	22.7117	0	22.196	22.0376	22.4236	23.5923	23.1264	22.8723	23.2438	23.4151
O60832	DKC1	26.5081	26.876	27.0988	26.0185	25.4518	26.1661	26.6288	27.0418	26.6115	26.8043	25.9581	25.8739	26.3455	26.6514	26.2844	26.5101	26.8083	26.8771
O60841	EIF5B	25.4746	25.3529	25.5061	26.1939	26.0185	26.0497	25.4711	25.6456	26.1602	25.6657	25.0838	26.0554	26.3114	26.2678	26.2891	26.048	26.11	26.6185
O60869	EDF1	22.8723	22.8709	24.1403	23.7367	24.6083	23.0061	23.3232	23.3801	22.2711	23.687	23.5957	24.1739	22.9737	22.8722	22.6566	23.2753	23.1221	22.2625
O60879-2	DIAPH2	21.7731	0	0	0	22.2376	0	23.6587	22.6197	0	23.2945	22.1303	23.3137	22.7454	22.518	23.2375	23.3852	22.5081	23.184
O60884	DNAJA2	23.2663	22.858	22.8103	20.8642	0	24.5447	23.2634	23.2357	21.6994	24.9398	24.2202	24.7165	24.9485	24.5601	24.6339	24.6962	24.6029	24.8033
O60885	BRD4	21.0922	0	0	22.892	21.9243	21.7357	0	0	0	0	0	22.8092	22.0708	22.4212	22.1956	22.0968	22.7838	22.718
O60888-3	CUTA	24.0498	23.7445	23.7504	25.5924	24.6518	25.2387	0	23.8756	24.7096	22.8472	24.213	24.5129	25.3567	24.7484	24.3586	24.4059	24.6608	25.0761
O60890	OPHN1	0	0	20.4534	0	0	0	18.141	0	21.193	0	0	0	0	0	0	0	0	18.8994
O60906	SMPD2	0	22.5052	0	0	0	0	0	0	0	0	0	0	0	0	0	20.3448	20.7252	20.8789
O60907-2	TBL1X	0	0	0	18.6187	0	18.1006	20.8014	20.295	20.3135	19.771	0	19.1496	0	0	0	0	0	0
O60921	HUS1	0	0	0	0	0	0	0	18.388	0	0	0	0	20.3955	0	0	19.4483	0	19.357
O60925	PFDN1	22.9463	23.1781	22.5727	24.5412	23.391	24.0609	23.5222	24.192	24.0094	21.7354	0	23.993	23.4362	23.228	22.903	23.524	23.5117	22.2571
O60927	PPP1R11	0	0	0	0	0	0	0	0	0	0	0	19.8686	0	0	0	0	0	0
O60930	RNASEH1	0	0	0	0	0	0	0	0	0	21.6646	0	0	20.8476	20.2481	20.8357	21.139	0	20.6077
O60934	NBN	20.9311	21.4465	0	21.6918	22.5261	21.5947	21.4881	20.3214	20.8125	22.9641	22.3628	21.8496	22.9112	21.7548	21.1527	23.3732	23.3657	22.1309
O60936	NOL3	23.6696	23.6955	23.1443	24.978	24.9745	25.1356	23.5721	23.8737	24.2584	24.607	24.6668	24.747	23.3529	22.7872	23.7766	23.4125	23.2284	23.0417
O60941-6	DTNB	0	22.7432	0	0	0	0	0	22.3498	0	0	0	0	0	0	21.3189	0	0	0
O60942-4	RNGTT	20.1355	19.9302	20.9706	22.697	20.7314	20.6719	21.9476	22.0165	21.4998	21.005	21.4628	20.3901	20.8685	20.8126	21.2613	21.2412	20.6742	21.5506
O75027-2	ABCB7	0	20.7083	0	20.2658	21.4834	0	0	0	20.7105	0	0	0	0	20.0989	21.5713	0	20.4798	20.5575
O75044	SRGAP2	21.7863	22.5449	0	0	22.7128	0	23.2902	0	0	22.8038	21.4412	22.5306	22.8267	22.0471	22.1942	22.9122	22.8173	22.6961
O75051	PLXNA2	0	0	0	0	0	0	0	0	0	0	0	0	0	19.5307	20.4917	22.1678	0	0
O75052-3	NOS1AP	18.9472	21.4925	22.4349	19.5774	21.9627	20.0128	0	0	20.0744	0	21.1167	0	21.2158	21.5325	22.1812	22.3884	19.8702	22.2056
O75054	IGSF3	23.5553	24.0559	24.2222	25.3457	25.6082	25.312	22.2291	22.142	23.5999	25.4761	24.691	25.6095	23.4054	23.3704	23.833	23.6359	23.8316	23.0639
O75061-4	DNAJC6	0	21.4616	21.6645	0	0	0	21.4878	21.5644	0	0	0	0	0	0	0	0	0	0
O75063	FAM20B	22.6614	23.4476	0	0	22.7254	20.1432	0	0	19.9533	20.7094	22.1711	21.3711	22.6768	21.8079	23.276	22.4754	23.0656	23.089
O75110	ATP9A	26.0194	25.5454	25.3111	24.8658	25.5045	24.7715	25.1847	25.1164	25.3933	25.0406	24.9358	24.9943	24.6441	24.6266	24.9036	24.7706	24.7104	25.0189
O75116	ROCK2	23.2912	23.8042	23.899	23.8087	24.6205	24.1037	23.1096	22.1752	23.3199	24.2277	23.6017	24.2642	24.4445	23.0915	24.1605	24.3128	24.3411	23.9151
O75122	CLASP2	0	0	0	0	0	0	0	0	0	0	0	0	0	0	0	0	0	0
O75122-3	CLASP2	19.9798	17.5422	19.7436	21.517	21.0956	21.524	0	21.0697	20.0246	18.537	21.067	21.9804	22.615	22.2655	22.5256	22.6415	22.916	22.2282
O75127	PTCD1	23.5666	22.5858	22.8761	0	0	21.583	22.298	23.5663	21.7073	20.7972	20.7244	20.6999	20.6931	21.3008	21.9459	20.9268	20.6478	21.0858
O75131	CPNE3	27.2845	27.1622	27.2231	28.2438	28.2713	28.2117	28.3256	28.2635	27.8712	27.7327	27.9279	28.4049	28.3633	28.285	28.238	28.5163	28.0903	28.1061
O75146	HIP1R	25.1208	24.8195	25.487	25.9223	25.4873	25.4466	24.714	24.7976	24.715	25.3333	24.6798	25.1505	24.468	24.1911	24.0872	24.4204	24.5411	24.4737
O75147	OBSL1	0	0	21.6556	0	0	0	20.5472	20.8207	0	0	0	19.8959	0	0	0	0	0	0
O75150	RNF40	22.648	22.8361	22.8608	24.3039	22.5123	24.1896	22.5526	23.4893	23.1042	24.0281	23.7536	23.718	23.2647	23.5436	23.523	23.9958	23.2604	23.512
O75151	PHF2	23.9576	23.6687	24.0237	23.7118	23.0314	23.1713	22.1372	22.2037	22.5555	19.5452	0	21.6251	22.8634	21.4124	21.8116	22.6479	22.9408	22.9173
O75152	ZC3H11A	0	0	0	21.8575	21.4516	0	0	0	0	0	20.7431	0	0	19.9216	0	20.2665	20.5065	0
O75153	CLUH	23.9989	22.3071	23.7469	24.6104	24.4021	24.8079	24.6671	24.6232	25.3368	23.8232	23.7128	25.0637	25.1271	24.3938	24.5791	24.8848	24.7485	24.8305
O75164	KDM4A	0	0	20.6282	0	0	0	0	0	0	0	19.8299	20.6553	20.1577	20.7465	20.9524	17.8414	20.3828	20.5776
O75165	DNAJC13	26.8369	26.9454	27.1228	25.8422	26.7111	26.612	26.6384	26.9957	26.9796	26.4835	26.4914	26.5013	26.6693	26.3138	26.1454	26.7423	26.6714	26.7486
O75167-5	PHACTR2	0	0	0	0	0	0	0	0	0	0	0	0	0	0	19.3314	20.0346	18.9837	19.0545
O75170	PPP6R2	19.4474	0	22.6248	21.1625	0	0	0	0	0	0	21.6315	0	19.0238	22.3525	0	0	0	21.7743
O75175	CNOT3	22.5875	22.7008	23.1009	0	24.5921	23.6877	22.0317	23.483	23.184	24.1031	23.3813	23.5513	23.3803	22.5305	23.1561	23.4461	23.6436	23.8921
O75177	SS18L1	0	18.1266	22.255	0	0	0	0	0	0	0	0	0	20.0281	0	19.6853	20.3703	20.5134	0
O75179-6	ANKRD17	20.7961	20.9962	20.9825	22.1232	20.9574	0	21.3768	21.3553	20.9413	0	0	20.6774	21.874	20.4245	20.3933	21.953	21.7988	21.2002
O75182	SIN3B	0	0	0	0	0	0	0	0	0	20.1164	0	21.3978	21.2988	20.4813	0	20.9753	21.109	20.7393
O75185	ATP2C2	20.1738	20.0091	0	20.2857	19.899	0	19.5057	19.385	19.8539	0	0	0	0	0	18.9842	0	0	0
O75190	DNAJB6	0	0	24.099	24.8559	0	0	0	0	0	0	0	0	0	21.9655	21.8083	21.9516	22.1122	21.9584
O75191	XYLB	0	0	0	0	0	0	0	0	20.554	0	0	0	0	0	0	16.7633	18.9438	0
O75204	TMEM127	0	21.4895	22.4944	0	0	0	21.4406	0	22.1228	21.0443	0	21.2566	21.878	0	21.2264	21.8213	21.8409	21.6027
O75208	COQ9	23.359	23.3949	23.3377	23.8415	22.2993	0	0	23.2581	22.6122	23.4596	22.5065	22.212	22.9366	22.9076	23.6058	23.0081	22.7598	23.3806
O75223	GGCT	26.3641	26.1322	26.0228	27.5497	26.7205	26.8604	26.1972	26.6849	26.5412	27.2317	27.2314	27.23	26.8788	26.286	26.5256	26.7325	26.2899	25.8803
O75251	NDUFS7	24.4673	24.0988	24.307	23.8739	23.6055	23.2703	24.5653	24.2057	23.9114	24.2182	23.7223	23.5932	22.84	23.2332	23.5185	22.9803	23.7848	23.5103
O75298	RTN2	23.7473	23.8568	23.3376	18.9672	18.6626	21.9339	24.3838	24.52	24.0865	22.7266	21.5148	21.4913	21.5796	21.7629	21.8361	22.1736	22.1264	22.2816
O75306-2	NDUFS2	26.2237	26.3606	26.6614	26.5702	26.7096	25.9471	26.0496	25.8493	25.596	26.2595	26.6407	26.1916	25.9263	26.637	26.1934	26.2026	26.1784	26.2869
O75312	ZPR1	19.5495	21.3919	22.3496	22.568	23.3705	22.6307	23.36	23.1207	23.1338	21.385	22.4927	22.3101	23.19	22.0386	22.4053	23.1983	23.2156	22.2996
O75319	DUSP11	21.572	0	21.5258	0	0	0	0	0	0	0	0	0	22.0948	0	20.9026	21.3419	21.3885	21.6623
O75323	GBAS	0	23.6114	0	20.5365	24.7228	22.8264	23.2414	22.6509	0	0	0	20.3102	23.4162	23.3109	22.7845	23.2921	24.3303	23.1665
O75340	PDCD6	27.1526	27.4875	27.1687	27.6503	27.3414	27.5795	27.393	27.233	26.3649	27.0544	27.0365	27.3784	27.2457	27.2322	27.3346	27.2873	27.2801	27.2612
O75347	TBCA	27.0858	25.1698	26.1004	27.0791	27.8933	28.3901	27.2917	27.1777	27.2758	27.7679	27.2474	28.1391	27.7634	27.8645	27.935	28.3416	27.857	28.0916
O75348	ATP6V1G1	21.997	0	22.5201	23.7759	23.4476	23.0948	22.0632	23.1176	0	19.8392	0	23.4439	23.1248	22.702	22.8318	21.8367	23.4831	23.242
O75351	VPS4B	22.9705	22.3728	22.0226	24.8214	24.5646	24.4758	23.3983	23.5889	22.7084	24.3735	23.7624	24.7411	24.3584	24.2224	23.7608	24.15	24.1574	23.8776
O75352-2	MPDU1	23.599	23.4715	22.2864	23.6253	22.93	23.137	22.9139	22.7863	23.376	20.2066	21.6378	22.6172	22.8046	22.7585	22.8524	22.7443	22.8794	23.0747
O75354-2	ENTPD6	20.4884	0	0	21.1083	21.2163	20.8114	0	0	0	21.0431	0	0	0	0	19.9495	19.7904	20.2722	20.7351
O75356	ENTPD5	0	0	21.1868	0	0	0	0	0	0	0	0	0	19.9868	0	20.3163	20.2808	20.4512	20.8292
O75362	ZNF217	23.5874	23.298	23.6842	23.9242	23.7403	24.1356	23.7611	23.8435	22.9339	24.0731	24.0812	24.1517	24.2713	23.9081	23.9007	24.1319	23.7752	24.1088
O75363	BCAS1	24.6933	23.5022	23.2086	0	0	0	0	0	0	0	0	19.0869	23.1338	25.7046	27.2631	22.95	25.1928	27.2474
Q99697-3	PITX2	0	0	0	0	0	0	0	0	0	0	0	0	0	0	0	0	0	0
O75367-2	H2AFY	28.9445	28.9166	28.5827	29.4039	29.2109	28.5929	28.2961	27.9833	28.2444	27.7421	27.1776	28.4214	28.3707	28.4375	28.0223	28.329	28.4926	27.875
O75368	SH3BGRL	27.2626	27.3141	27.2623	27.9479	27.8646	27.8014	27.5519	27.4174	27.4847	28.9057	28.537	28.0595	28.0833	28.1558	27.7011	28.2943	28.3788	27.4576
O75376	NCOR1	0	0	0	23.3054	21.4861	23.0826	23.418	23.1167	22.2666	0	0	22.5969	21.2726	22.2161	22.0198	0	21.3471	23.3408
O75380	NDUFS6	23.4375	23.871	23.182	21.7351	0	22.7717	0	0	23.2529	23.7565	24.5737	23.5068	22.8529	23.4591	23.0375	23.4316	22.8935	23.3608
O75381-2	PEX14	22.998	21.5165	22.9549	23.5159	23.162	22.54	0	0	21.622	22.8665	21.4983	22.2736	22.3385	22.5143	22.2947	21.998	22.9358	22.3536
O75382-2	TRIM3	0	0	18.976	20.3828	0	20.3709	20.5565	20.5717	20.3261	0	0	20.1727	0	17.3976	0	0	17.463	0
O75390	CS	28.5121	28.2359	28.8926	28.6195	28.9708	28.4563	28.3242	28.2449	28.0923	27.9792	27.787	28.6869	28.0497	28.1221	27.8734	27.8736	28.1461	27.7672
O75391	SPAG7	0	0	0	0	24.4383	0	0	0	0	0	22.694	23.1129	21.7538	20.8805	21.6174	19.8785	21.3716	21.3938
O75394	MRPL33	0	0	0	21.5549	22.1076	22.0522	0	0	0	21.0641	22.7476	22.0045	22.2311	21.1495	21.711	21.5472	22.0321	21.4951
O75396	SEC22B	27.9035	27.5411	27.1188	28.6564	28.2387	27.8631	26.5553	26.8251	27.0055	25.6431	26.605	26.9918	26.7604	26.437	26.6211	26.6248	26.5783	26.491
O75400-2	PRPF40A	26.3138	26.2469	26.6231	26.0421	26.4071	26.3546	26.074	25.8112	25.852	26.8866	27.0505	26.6921	26.5875	26.6517	26.5302	26.5752	26.7437	26.3567
O75400-3	PRPF40A	22.0756	22.2623	21.7375	0	0	0	0	0	22.3488	20.9543	21.4695	21.7605	0	0	19.9436	20.6022	20.1835	20.6865
O75410-9	TACC1	21.6247	21.7072	0	22.2306	22.765	21.4605	0	21.0502	21.586	22.9263	23.0434	21.5116	22.2898	21.2799	21.3749	22.3954	22.2918	22.5118
O75414	NME6	0	0	20.5819	0	22.1045	0	0	0	0	21.193	21.4031	20.8984	21.1351	0	21.9857	21.6868	21.1815	21.9167
O75420	GIGYF1	21.1494	21.0415	21.6959	21.2576	21.569	21.1612	22.1819	21.6329	21.6954	21.3598	21.5117	21.0341	20.764	20.8717	20.4064	20.884	20.8042	20.6917
O75427	LRCH4	22.4823	21.8138	22.8362	20.7554	20.4352	0	21.1569	21.6972	21.3564	0	0	0	18.3249	22.6861	22.5845	21.4949	21.9105	22.6451
O75431	MTX2	22.7024	22.8449	23.4879	23.7107	22.9451	23.6354	0	21.6891	0	22.2702	22.8347	23.6424	23.5782	24.0573	23.9483	23.5831	23.7733	23.9473
O75436	VPS26A	25.1975	25.0469	24.8821	24.7072	24.0692	25.4507	25.9246	25.9971	25.7866	24.3905	24.1465	25.0475	25.9148	25.8442	25.6464	26.0533	25.8435	25.5652
O75438	NDUFB1	22.9631	23.0747	22.9985	21.5631	23.2261	23.8169	22.8746	23.1313	22.9786	24.0983	23.6199	23.7119	23.8967	23.8556	23.3488	23.6326	23.7921	23.6796
O75439	PMPCB	25.7842	26.179	26.5062	26.2914	26.0025	25.9129	26.0254	25.4697	25.683	25.4791	24.8299	25.777	25.4119	25.7593	25.277	25.5984	25.6354	25.6037
O75446	SAP30	19.39	0	20.9541	0	0	22.3909	21.5047	21.1685	0	0	0	0	0	22.2549	22.4752	19.0407	0	23.5544
O75448-2	MED24	21.8564	21.7904	20.9929	22.1066	20.2629	19.8508	21.5377	19.7212	0	0	0	21.2215	22.8239	22.1197	22.7958	22.5526	22.2289	24.0247
O75452	RDH16	0	0	18.9555	0	0	0	16.2536	19.4584	0	0	0	0	18.8632	0	0	0	0	0
O75475	PSIP1	26.384	25.7187	26.1789	25.0889	24.6478	25.8673	26.6717	26.0497	25.4532	25.7198	26.5962	25.7692	25.92	25.4799	25.4742	25.9938	25.801	25.8845
O75477	ERLIN1	22.8785	23.7285	22.6362	21.8045	0	22.2193	22.0671	22.1655	22.1689	22.6779	0	22.3783	23.0727	23.074	23.5035	22.8152	23.4343	23.9595
O75486	SUPT3H	20.3996	21.1771	0	22.3914	18.2457	0	0	0	0	17.5427	0	0	20.3104	19.9926	19.3153	20.0311	20.6559	19.2063
O75487-2	GPC4	0	0	0	0	0	0	0	0	0	0	0	0	20.6816	0	0	20.9187	21.3149	20.8298
O75489	NDUFS3	27.6571	27.8803	27.4637	26.817	26.9609	27.0918	27.1508	27.4926	26.8236	26.5218	26.918	26.8156	27.0235	26.9421	26.6465	26.6881	27.0673	27.0634
O75494-5	SRSF10	24.8533	24.8086	24.7624	24.0482	25.1283	25.2231	24.9295	23.5339	24.2478	25.7147	25.601	25.2008	26.0198	26.0847	25.5854	26.0956	26.3061	25.4638
O75496	GMNN	0	20.5715	18.6221	0	0	0	19.4908	0	0	0	0	0	20.0688	19.7188	20.2633	0	0	0
O75503	CLN5	21.5204	21.9506	21.6363	21.9142	21.4603	21.4432	21.6791	21.5375	21.5913	0	0	20.385	20.5138	20.1066	20.4234	20.6172	21.0022	19.8512
O75506	HSBP1	22.6165	23.4655	0	24.2003	22.6875	22.6477	23.1809	23.1136	24.028	22.7628	0	24.0056	24.4722	24.1122	23.7294	24.1531	24.3834	23.6783
O75509	TNFRSF21	0	0	0	0	0	0	0	0	0	0	0	0	18.5061	18.7615	18.8559	18.4416	18.7399	19.2344
O75521-2	ECI2	19.4528	0	0	17.9361	20.5578	19.0817	20.1956	19.1667	0	0	0	17.9321	19.8078	18.805	0	20.4892	20.9971	21.0884
O75528-2	TADA3	0	0	0	0	0	21.193	0	0	0	22.3889	22.1804	21.7172	21.253	0	20.9316	21.3315	21.4412	20.4897
O75529	TAF5L	0	0	0	0	0	0	20.7445	20.8858	0	0	0	0	0	19.6199	20.1889	0	0	20.5768
O75530-3	EED	23.2085	22.7789	22.7523	22.9675	23.1972	23.3302	23.8143	23.3846	23.7793	22.3657	22.5845	21.829	21.8231	22.5913	23.0263	22.6982	22.4082	23.5504
O75531	BANF1	28.0134	28.8835	28.0087	26.3113	27.5254	28.2969	28.0776	28.1929	28.4345	28.7213	28.1171	27.8475	28.2862	28.0992	28.1315	28.2095	28.1486	27.8577
O75533	SF3B1	28.2419	28.0197	28.1931	27.945	28.077	28.0718	27.4912	27.9011	27.7686	28.0737	28.0437	28.3185	28.1776	28.1984	28.2161	28.2455	28.2456	28.2729
O75534-2	CSDE1	26.2996	26.3087	26.7205	26.7967	26.5912	26.9212	26.9343	27.4047	27.2496	26.8866	26.835	26.6846	27.184	27.0891	26.9283	27.3016	27.1116	26.7574
O75569	PRKRA	0	22.5129	23.6858	23.6865	23.1605	23.9646	0	22.2813	21.1224	23.9784	24.4457	23.332	23.433	23.3099	23.1827	23.2141	23.0163	23.6467
O75582	RPS6KA5	21.3803	22.3759	0	0	0	0	0	0	0	21.404	0	0	21.4589	0	21.7576	21.9561	21.7023	22.4147
O75600	GCAT	0	0	21.6054	21.6494	21.1065	22.1033	0	0	0	22.2799	21.6053	21.5975	20.5261	0	0	19.7616	0	18.0962
O75607	NPM3	23.9871	23.6148	23.7724	24.5201	23.5091	23.9207	23.9734	24.7499	24.2228	19.7295	21.0631	24.104	25.1722	24.5181	24.5299	24.0147	24.3621	24.4629
O75608-2	LYPLA1	22.5199	22.7378	22.8701	26.0391	25.1084	25.3144	23.5203	23.3411	21.9044	24.3477	23.7099	24.2843	25.5624	25.674	25.3278	25.8487	25.6933	25.5577
O75616	ERAL1	20.4458	19.9499	0	21.6176	0	20.5717	20.9227	20.2815	20.9583	20.9026	0	21.9024	21.362	18.5548	21.0042	20.5072	20.4761	20.3346
O75629	CREG1	24.3939	24.982	24.3639	0	20.7965	23.9547	24.7974	24.5263	23.4994	23.5942	24.4063	24.0861	24.4306	24.1175	24.3465	24.7267	24.5782	24.6055
O75648-2	TRMU	21.5739	0	0	0	0	0	0	0	0	0	0	0	23.6934	23.0185	25.124	23.2754	24.2182	23.9474
O75663	TIPRL	23.4618	24.8179	0	23.3843	21.9191	23.4529	24.5571	24.9128	24.9916	25.1035	21.2399	24.2907	24.8005	24.7259	25.0197	25.0109	24.6555	25.2442
O75674-2	TOM1L1	0	0	0	0	0	22.5011	0	0	0	23.3623	0	22.8393	22.7322	22.3779	0	22.3599	22.7144	22.6346
O75676-2	RPS6KA4	20.8865	21.0942	21.2371	21.2642	21.1532	20.9685	0	20.9418	21.6736	21.5751	20.7362	20.8025	21.979	21.1935	21.2434	20.6203	20.3475	21.4438
O75688	PPM1B	22.9984	22.4857	21.6936	24.766	24.291	24.2292	23.3651	23.453	22.4962	23.6475	23.3188	24.112	24.7052	24.4074	24.0294	23.8337	23.443	23.274
O75689-2	ADAP1	23.6909	24.2492	25.0956	0	0	0	24.8632	24.1958	24.3383	24.1096	0	0	0	0	0	0	0	0
O75691	UTP20	24.4131	24.5706	22.9052	22.663	24.4933	24.2429	24.6969	24.4782	24.7923	23.3624	22.7493	23.7999	24.5908	24.6108	24.6282	24.9408	24.7576	25.3368
O75694-2	NUP155	26.165	26.3961	26.8299	26.569	25.8847	26.2054	26.1126	26.1709	25.6398	26.3	25.071	25.7868	26.0801	25.7415	25.9961	25.8774	25.992	26.1168
O75695	RP2	0	0	0	0	20.4326	18.9163	0	0	0	0	0	0	19.1308	0	0	19.7913	0	0
O75716	STK16	21.3368	21.0751	0	0	0	0	0	0	0	0	0	0	0	0	0	0	0	0
O75717	WDHD1	21.4822	21.637	21.4652	24.5794	23.3261	22.6164	22.938	22.6438	23.4629	23.2063	21.2035	23.4875	23.5283	23.722	23.5369	24.7301	23.239	24.867
O75718	CRTAP	21.2385	0	0	19.473	0	0	19.0861	0	20.0159	0	0	25.2675	19.7559	0	18.8792	20.4287	20.2372	19.8123
O75746	SLC25A12	24.0005	23.1423	23.4585	23.7748	22.5712	23.4507	23.1069	23.8178	23.3209	22.3053	22.0589	22.9149	23.5781	23.464	23.747	23.4086	23.6925	23.9354
O75752	B3GALNT1	22.3872	23.307	22.5948	21.774	22.0401	21.7209	21.5872	21.9198	21.0274	22.4863	0	22.32	23.2407	22.3184	23.2434	22.1492	20.6852	22.8623
O75762	TRPA1	23.5587	0	0	0	0	0	0	0	0	0	0	0	0	0	0	20.6568	20.1613	20.2589
O75764	TCEA3	0	0	0	0	0	0	0	22.0635	0	0	0	0	0	0	0	0	0	0
O75781	PALM	22.2204	21.24	22.886	21.7872	22.7642	22.5356	0	20.0727	20.6446	23.0717	22.6101	22.8125	22.6367	0	21.1405	21.5919	22.775	20.2841
O75787-2	ATP6AP2	24.5171	24.9644	24.4981	0	24.8698	23.3236	23.8707	23.486	23.2915	24.2342	23.7768	24.4134	24.5703	24.6626	24.6739	24.5151	24.4763	25.1538
O75792	RNASEH2A	0	0	0	20.7615	22.3484	20.8366	0	22.342	0	21.5865	21.2147	21.6275	21.1174	0	21.5073	22.1513	21.092	21.9073
O75794	CDC123	0	0	0	21.4663	0	20.4943	23.3048	0	0	22.3853	0	22.7809	22.474	22.8717	22.135	22.6758	21.9275	22.4032
O75808	CAPN15	0	0	0	0	0	0	0	0	0	0	0	0	16.9222	16.7133	0	16.7146	15.0533	18.7611
O75815	BCAR3	0	0	0	0	0	17.3233	0	0	0	19.0774	0	16.8939	0	0	0	0	0	0
O75817	POP7	0	21.2507	0	0	0	0	0	0	0	0	0	0	0	19.2849	20.4259	19.3758	0	20.3729
O75818-2	RPP40	22.8234	23.6636	22.5109	20.2541	0	23.8959	22.133	22.8344	23.1386	23.1486	21.9416	21.7131	24.7975	23.8635	24.3088	24.6527	24.9434	24.8253
O75821	EIF3G	25.6865	25.2245	25.7213	26.2983	26.7299	26.0112	25.6784	25.9716	26.0339	26.3407	26.7114	26.4254	26.061	25.6557	25.7078	26.1032	26.0018	25.786
O75822	EIF3J	25.0072	24.8543	24.4124	25.8073	25.1927	25.786	25.1633	25.3635	26.1796	25.157	25.3472	25.6158	25.2614	25.7635	25.7472	25.8478	25.6159	25.7721
O75828	CBR3	0	22.4081	0	19.6781	24.1412	0	21.1323	0	21.4052	22.8174	0	22.5905	22.6193	23.1954	22.8181	22.7373	22.2495	22.984
O75832	PSMD10	23.3317	23.194	24.1514	19.7333	23.2298	24.0464	23.7851	24.3624	23.8289	24.4087	24.9517	23.8154	23.7993	22.9796	23.0737	24.2656	23.8582	22.7247
O75843	AP1G2	23.372	23.4623	23.5522	24.1651	23.8217	24.0548	23.8182	23.284	23.7872	23.5378	23.629	23.7987	24.5023	24.2808	24.5572	24.199	24.3026	24.5345
O75844	ZMPSTE24	27.0373	27.2364	27.292	24.4206	25.284	26.0078	26.7209	26.5979	26.4743	26.5436	25.6549	25.9724	25.9212	25.7572	25.9288	26.1577	26.0202	26.2057
O75864	PPP1R37	18.8722	0	0	0	0	0	0	0	0	0	0	0	0	17.8744	18.2982	17.7953	0	0
O75865	TRAPPC6A	0	0	0	0	0	0	0	0	0	0	0	0	0	0	0	0	0	0
O75874	IDH1	27.7979	27.8996	27.9774	27.6875	27.7133	28.0606	28.1988	28.2651	28.0188	28.5428	28.0546	27.8114	28.5126	28.2383	28.5127	28.5911	28.4054	28.5556
O75879	GATB	0	18.8065	19.9882	0	0	20.9877	20.1975	0	0	0	0	19.7803	19.4704	0	20.3876	18.8912	19.9555	21.5764
O75880	SCO1	21.7592	22.7564	22.3262	24.0184	23.5009	23.4306	23.4756	22.5471	22.5025	0	0	23.833	22.6509	22.8628	22.8673	22.6662	22.8267	23.2244
O75882-3	ATRN	21.5819	21.5005	22.5415	21.7504	21.115	21.1022	21.2949	20.9714	21.1394	21.1924	0	20.705	20.9775	21.1338	21.3589	20.5014	20.6321	21.0688
O75884	RBBP9	22.4464	22.9657	22.4106	22.9152	23.7348	22.8925	22.856	22.528	0	23.2198	23.7077	23.1409	23.6636	24.5848	24.0504	23.9244	23.4486	24.2113
O75886	STAM2	23.2227	22.7546	22.7518	23.4706	0	22.8251	22.3877	21.8998	22.1738	23.7868	23.8458	22.5469	22.7397	23.3553	23.2804	22.5715	20.9588	22.6406
O75907	DGAT1	0	0	0	0	0	0	0	0	0	21.7142	0	0	0	21.5203	21.5187	21.4549	21.7686	21.253
O75909	CCNK	23.3228	23.9083	23.0787	23.4419	22.511	23.2225	24.5215	24.0718	23.7608	0	21.2322	22.4964	23.4087	22.4337	22.4207	21.8002	22.5784	23.16
O75915	ARL6IP5	26.355	26.7858	27.3114	25.4443	25.2635	25.2785	26.4408	24.9765	26.2254	25.9342	25.2658	25.8988	25.9468	26.6002	26.5901	26.1381	26.6672	26.758
O75923-15	DYSF	0	0	0	23.437	23.1147	0	0	0	0	0	0	21.7118	0	0	0	0	22.5387	0
O75934	BCAS2	23.4462	22.9156	23.4651	24.3636	23.5047	24.7772	23.06	23.7806	22.7532	24.4681	24.1596	24.5501	24.6639	24.7086	24.6354	24.6362	24.6435	24.7066
O75935-3	DCTN3	23.3206	24.0839	24.0286	25.104	24.6535	25.5098	24.3242	24.4026	24.0231	24.8319	23.4862	24.8771	24.9473	24.378	24.5522	24.6246	24.7209	24.5095
O75937	DNAJC8	24.1911	24.179	24.9167	24.7027	25.6562	25.2113	24.6514	23.3022	25.3883	25.3473	25.576	25.1315	25.0265	24.8619	25.0038	25.636	24.9353	25.005
O75940	SMNDC1	22.9199	22.7049	23.3129	23.41	23.0582	23.3867	22.3258	22.7233	22.892	23.3448	0	22.9321	22.6576	22.485	22.8389	22.3932	23.1017	22.3782
O75947	ATP5H	29.2244	29.1135	28.7102	26.2552	28.1578	28.4006	28.3077	28.6039	28.6106	28.494	28.7276	28.1942	28.2953	28.322	28.5685	27.9774	28.2539	28.6275
O75955	FLOT1	26.7953	26.489	26.3193	26.4957	26.2401	26.1582	24.9178	25.8193	25.5886	26.2721	26.2878	26.2917	26.0055	26.0773	26.0795	26.0677	26.0111	26.2379
O75962-2	TRIO	0	0	0	0	0	20.4651	0	0	0	20.8337	20.2128	20.2399	21.2488	20.576	20.385	21.9317	21.1977	21.4862
O75964	ATP5L	27.5068	27.5365	26.9473	27.8323	25.935	26.8171	27.3519	27.7329	27.4503	26.2179	25.8597	26.793	26.7586	26.9176	26.8136	26.5835	27.0185	27.0673
O75970-5	MPDZ	22.6254	22.353	0	0	0	0	0	19.8182	0	0	0	0	21.1445	21.5575	22.4465	21.3865	20.9829	21.5124
O75976	CPD	24.1154	23.5262	23.9636	23.1801	23.437	23.9858	23.2513	23.0464	23.6548	23.8111	23.6869	24.0068	24.0636	24.7829	24.8202	23.9867	24.1992	24.9849
O76003	GLRX3	24.7904	25.0802	25.5625	25.5414	26.3257	26.4184	26.0076	26.5581	26.0102	26.1119	26.0355	26.5109	26.4771	26.3222	26.1591	26.3077	26.1058	26.392
O76021	RSL1D1	27.58	27.2325	26.831	27.7276	27.3028	27.262	27.3373	27.4957	27.3987	26.5746	26.7938	27.4014	27.1343	27.2454	27.2381	27.0634	27.2056	27.2361
O76024	WFS1	24.423	24.6395	24.1237	23.5464	23.3519	23.2559	23.3924	23.0458	22.9144	23.0019	22.4948	23.0024	24.3617	24.7313	24.8045	24.4868	24.5596	25.0737
O76027	ANXA9	19.9295	0	0	21.7832	22.3901	21.961	20.7694	21.3022	22.0222	19.416	0	22.4042	21.7402	21.0772	21.0299	20.289	21.3426	21.9864
O76031	CLPX	24.7202	24.448	24.3118	25.335	25.017	24.874	24.1928	23.9748	24.3023	23.7133	23.5566	25.0507	24.3739	23.9737	24.3465	24.0794	24.2292	24.2801
O76041-2	NEBL	22.7557	22.4122	23.0849	22.8893	22.7138	22.858	21.9577	21.8988	21.8845	0	21.8157	22.0845	22.4048	23.1542	22.4069	22.881	23.4307	22.4153
O76061	STC2	23.5397	23.6472	24.1914	0	23.7333	0	0	22.1566	0	22.9434	22.7198	22.3316	21.5516	21.2708	22.3619	22.2158	21.7913	23.0838
O76062	TM7SF2	25.483	25.4909	25.1313	25.445	25.5444	24.157	24.187	23.5658	24.4116	24.9425	24.5079	24.4971	25.4267	25.0954	25.2152	25.4934	25.2632	25.421
O76070	SNCG	0	0	0	0	0	0	0	0	0	0	0	0	0	0	0	0	0	0
O76071	CIAO1	23.9279	23.9583	23.5904	0	21.57	25.7949	25.0485	25.3904	24.4968	22.977	24.2887	24.5912	25.1339	24.6787	25.0183	25.6045	25.1326	25.6099
O76094	SRP72	25.865	25.8176	25.8492	25.9592	26.0578	26.1672	25.9111	25.9901	26.1035	26.3436	25.7559	26.0162	26.1898	25.7736	25.834	26.0609	26.0767	25.8917
O94760	DDAH1	22.9524	22.1589	22.3161	24.0103	23.2419	23.6694	22.7618	22.7671	22.9382	23.7561	23.4811	23.0773	25.0072	24.3359	24.0029	24.9685	24.97	23.8375
O94762-4	RECQL5	18.4727	0	22.6134	0	0	21.302	22.3415	22.4772	20.3912	21.6377	20.8394	20.517	19.2329	20.2275	20.883	20.0829	19.0826	20.4376
O94763	URI1	0	19.5499	0	19.4503	18.8743	0	0	20.5409	19.4804	0	0	19.0958	20.6342	20.4889	19.9389	20.8948	20.8146	20.6403
O94766	B3GAT3	22.7402	22.78	22.6134	22.6756	22.6672	22.8851	21.6951	21.532	21.2371	22.7179	22.3163	22.8849	21.8318	22.4155	22.5083	21.7286	22.3107	22.5058
O94776	MTA2	25.6787	25.0805	25.1269	26.6252	26.273	25.8919	25.0067	25.2624	24.6248	25.3756	24.764	25.9015	25.5319	25.723	25.3649	25.693	25.7694	25.7838
O94804	STK10	0	0	0	22.6272	24.5356	23.6897	22.7207	22.623	22.9855	24.1762	23.5312	23.6844	23.7651	23.852	23.0375	23.9266	23.9213	23.7923
O94822-3	LTN1	0	0	0	0	0	0	0	0	0	0	0	0	21.5686	19.0678	19.6337	21.7441	21.4649	20.8981
O94826	TOMM70A	26.6776	26.6308	26.0406	26.2353	26.4348	26.2633	26.0404	25.3542	25.9437	25.566	25.1689	25.6161	26.5008	26.447	26.5508	26.5424	26.7998	26.7883
O94829	IPO13	20.8048	20.2876	0	0	0	20.7024	21.1327	0	0	0	0	0	22.2399	21.7781	22.4112	21.799	21.6203	22.1847
O94830	DDHD2	0	0	16.182	0	0	17.892	18.621	18.4501	0	0	0	0	19.1618	0	16.5532	15.8013	19.5391	20.383
O94832	MYO1D	25.9515	26.1074	26.1117	24.6932	25.1441	25.544	25.8388	25.6441	25.2068	26.1364	25.1275	25.1035	24.8639	24.7153	24.7632	25.1233	25.4786	24.9238
O94842-3	TOX4	22.7432	22.2625	23.05	23.6206	23.3974	23.6534	21.189	22.7117	22.7206	21.4448	20.2667	23.6874	23.4102	22.3264	23.4034	22.954	23.6461	23.2794
O94855	SEC24D	22.027	22.7964	21.7871	23.1248	22.5186	22.7344	22.2	21.8656	22.4244	21.7653	20.8294	22.5224	21.4077	20.72	22.5724	18.3695	21.9588	22.5253
O94864	SUPT7L	0	0	20.2153	20.7946	0	20.7817	20.9096	20.7578	19.8737	0	19.9685	0	20.0845	0	20.1857	0	19.3771	19.879
O94874	UFL1	25.757	25.6342	25.8173	25.756	25.6803	25.5977	25.3009	25.3203	25.5349	25.5985	25.6037	25.2894	25.2669	25.3164	25.1346	24.986	25.1879	25.2797
O94875-11	SORBS2	20.7369	0	0	21.3518	0	19.6956	0	21.1406	0	20.4664	0	0	20.5489	20.9498	0	20.7766	0	20.4895
O94876-2	TMCC1	20.2396	20.4361	0	0	0	0	0	0	0	20.8307	0	0	20.3055	0	21.1353	20.8259	23.1843	21.5076
O94880-2	PHF14	20.9474	0	21.0837	22.204	21.9929	21.8973	0	0	0	0	20.8797	22.024	21.648	22.4354	22.4299	21.8322	22.7258	22.5664
O94885	SASH1	21.9966	21.4149	0	0	22.7406	0	0	0	0	22.2688	21.8683	21.8521	20.7234	20.6001	21.2948	21.8171	21.0109	21.9577
O94887	FARP2	21.5058	0	0	21.549	20.6183	0	0	0	0	0	0	21.3195	21.9347	21.7435	21.1799	22.2164	22.1498	22.6183
O94888	UBXN7	23.174	23.4174	23.3931	23.9352	23.9878	23.7009	24.3222	23.695	23.858	23.4193	22.9261	23.4628	23.859	24.144	24.1106	23.9971	24.2624	24.2361
O94901-9	SUN1	25.5847	25.2723	23.6015	24.5178	25.445	23.6646	20.999	22.8088	20.8602	24.898	23.9772	25.0735	25.1902	25.6353	25.5573	25.1229	25.658	25.3547
O94903	PROSC	24.7312	23.4435	24.282	24.961	23.9916	24.9559	24.4343	24.7909	23.8483	23.7634	24.4158	23.7196	24.1041	24.1433	23.2507	24.7327	24.1588	23.8821
O94905	ERLIN2	27.235	27.3812	27.2248	26.8192	26.5016	25.9319	26.4053	26.3782	26.499	26.6067	25.7251	26.243	26.5374	26.9095	26.8049	26.9441	26.7013	26.8034
O94906	PRPF6	26.1822	26.2557	26.3179	26.7821	26.4233	26.3425	26.4346	26.2705	26.3055	25.9072	25.7369	26.4898	26.1507	26.0698	26.2672	26.2074	26.2967	26.1023
O94913	PCF11	22.3723	21.5787	21.9587	22.8691	22.1707	22.52	22.4657	23.4347	22.128	21.8264	21.8094	21.8544	22.4844	20.3659	23.3265	22.4506	22.4488	23.929
O94915	FRYL	0	0	21.1773	23.6384	21.4053	23.1443	24.3553	24.2263	22.4072	22.4549	19.877	20.5619	23.5717	21.8055	22.8112	24.3824	23.5602	23.8147
O94919	ENDOD1	21.4316	21.3935	21.5714	0	22.0594	22.6523	21.2484	21.4062	22.1885	0	0	21.7559	21.6392	21.1053	21.8347	21.6914	21.817	22.7578
O94923	GLCE	0	22.4258	0	0	22.0217	0	0	0	0	0	0	21.886	22.442	22.2183	0	22.0592	22.5177	22.7036
O94925-3	GLS	21.2453	0	22.2326	19.1646	24.4835	22.2015	23.8326	23.5072	23.6913	23.1876	22.5255	23.5274	24.4133	24.805	25.106	24.8394	25.0323	25.4584
O94927	HAUS5	0	0	0	0	0	0	0	0	0	0	0	0	0	18.6622	18.6065	0	19.2218	20.3198
O94929-2	ABLIM3	0	0	0	0	0	0	0	0	0	0	0	0	0	0	0	0	18.7938	0
O94952-1	FBXO21	0	0	0	0	0	22.2139	0	0	20.2226	20.23	0	0	21.5548	20.769	21.2093	21.1966	21.3873	20.9713
O94953	KDM4B	0	0	0	0	0	0	0	0	0	19.783	0	0	19.27	0	0	19.5889	0	20.4981
O94955	RHOBTB3	0	0	0	0	0	0	0	0	0	0	0	0	0	0	20.816	0	0	20.4974
O94964-2	SOGA1	0	0	0	0	0	0	20.2974	0	0	0	0	0	0	0	0	0	19.2625	0
O94966-4	USP19	20.7319	20.745	0	21.2268	21.2314	20.9523	20.8733	20.5289	0	0	0	21.3481	20.3473	0	0	0	19.5218	20.2992
O94967-2	WDR47	24.0857	0	0	24.2671	0	0	0	24.2274	23.2379	0	22.2572	0	22.7295	23.0487	22.1628	23.4229	22.8198	20.7567
O94972	TRIM37	16.9275	0	0	16.8162	16.6369	0	17.9353	17.7975	0	0	0	16.4771	0	0	0	0	0	0
O94973	AP2A2	23.4427	24.2471	23.2492	22.1101	23.2623	23.168	23.359	23.7634	22.5731	19.9565	0	21.5071	24.7513	24.423	24.0708	24.7591	24.4003	24.6417
O94979-6	SEC31A	27.0634	27.243	27.0591	27.3577	27.1774	27.1781	27.5153	27.6444	27.4578	26.697	26.9418	26.9062	27.2118	27.1452	27.2005	27.3489	27.2874	27.5374
O94992	HEXIM1	0	0	0	22.4065	23.3475	23.1296	0	0	0	23.5442	22.2191	23.0652	22.9182	22.9152	23.1772	23.085	22.417	23.4376
O95049	TJP3	21.4767	19.9442	0	22.5699	21.7441	21.7176	21.5429	21.7481	21.6581	21.7062	21.6632	21.8266	21.5935	20.9582	20.3435	21.092	20.5967	20.4951
O95059	RPP14	0	0	0	0	0	19.4893	19.4314	0	0	20.2019	0	19.2508	20.0479	21.8167	21.6295	21.8094	21.5093	22.5652
O95067	CCNB2	0	0	21.1693	0	0	0	0	20.4651	0	0	0	0	0	0	0	21.1085	0	20.7996
O95070	YIF1A	21.8105	21.8525	23.9797	21.3795	20.9821	0	22.5879	22.8349	22.0561	0	0	0	21.1744	21.277	21.1381	22.3205	21.1244	21.1286
O95071-2	UBR5	22.1462	20.0197	22.0632	22.8063	24.1041	22.6549	22.2253	22.9028	21.2347	24.3735	23.2816	24.5907	25.1216	23.9358	24.9656	25.1684	25.8869	25.1647
O95084-2	PRSS23	22.9855	22.5465	21.5096	0	20.5022	22.1486	23.3568	23.3534	22.7448	23.1697	23.182	22.7076	22.1615	22.5759	22.5693	0	22.523	22.0016
O95104	SCAF4	21.5652	0	19.9901	21.0378	20.9671	0	0	0	21.4335	0	0	20.7191	20.6469	20.7037	20.7059	20.1623	20.8458	20.8018
O95139	NDUFB6	25.6104	24.9216	25.6908	24.7894	23.5139	24.5538	24.3669	24.8532	25.4154	23.7252	24.9179	24.2343	24.8603	24.3442	24.2054	24.6013	24.9395	24.4849
O95140	MFN2	22.4404	22.3373	22.8006	21.3722	21.0785	22.547	22.2256	22.2892	21.4944	22.3772	22.2665	22.3125	21.8449	20.5777	21.718	23.1649	22.5411	22.454
O95154	AKR7A3	0	0	17.036	22.7165	22.5447	23.0081	0	0	0	0	0	22.7971	0	0	18.7292	18.9408	18.4476	0
O95155-2	UBE4B	19.8216	20.8125	19.9189	21.3751	0	20.6061	20.5712	22.2683	20.071	0	0	21.409	24.0106	21.8285	23.3457	24.1733	23.8471	23.654
O95159	ZFPL1	23.2101	22.889	21.5716	24.9506	25.3117	24.8881	22.8997	22.414	21.93	23.6145	21.3548	24.934	24.5533	24.8592	25.2191	24.8652	24.5825	25.0732
O95163	IKBKAP	22.9197	21.8566	23.8476	23.0469	24.9296	23.8631	24.5257	24.2191	24.6623	23.887	23.7179	24.3669	23.1994	22.8398	23.4363	23.8466	22.9671	23.48
O95164	UBL3	20.7426	20.9433	21.9548	22.5764	20.2417	22.1342	22.6871	22.1929	22.3939	21.6423	21.1825	20.7897	0	21.843	21.124	0	20.8788	0
O95166	GABARAP	25.1021	24.9852	25.5079	0	20.4728	25.033	25.3541	25.5865	25.5643	25.2538	25.4096	24.9403	25.1185	25.0398	24.7978	25.398	24.9008	25.0852
O95167	NDUFA3	24.8539	25.5181	0	0	26.0902	0	22.1557	0	0	25.4576	24.8179	25.1888	25.0104	24.5387	24.4969	25.3733	25.3086	24.4976
O95168-2	NDUFB4	22.6541	22.318	24.14	23.456	23.1395	22.827	21.9388	22.5366	22.3836	0	23.467	22.693	22.4176	23.2964	22.0531	22.5674	22.9287	22.8134
O95169-3	NDUFB8	25.3607	25.5058	25.4796	0	25.7712	24.2266	24.4253	23.3905	24.149	25.2519	24.8974	25.6594	24.087	23.6618	24.2887	24.6081	24.9729	24.4958
O95182	NDUFA7	23.0306	21.8208	21.6118	21.4989	22.6547	21.8608	21.5292	0	0	21.4876	22.4201	22.4607	22.3508	22.7782	23.1559	22.7044	23.0758	23.0132
O95197-3	RTN3	22.9813	23.3867	23.7437	25.5168	24.764	25.0895	22.3327	21.5813	20.5453	23.0294	0	24.8511	24.9475	25.1858	24.6908	25.359	25.2612	24.7405
O95202	LETM1	27.315	27.3352	27.3531	26.3371	26.471	26.7429	26.922	27.0945	27.0305	26.6158	26.1942	26.4217	26.4999	26.4119	26.5093	26.5053	26.693	26.6607
O95208-3	EPN2	20.153	0	0	20.4363	19.913	0	0	0	0	0	0	19.4926	0	0	0	0	19.5258	0
O95210	STBD1	22.9619	22.6352	22.7146	0	0	0	21.5811	22.169	20.4892	21.6575	0	21.3375	0	22.792	23.5489	22.5708	23.3932	24.1187
O95218-2	ZRANB2	23.3978	22.8452	22.8569	22.3467	22.1148	23.396	21.6806	22.6617	22.3781	23.9884	23.7671	23.5866	22.3849	22.8413	22.7247	22.5923	23.1129	23.1339
O95219	SNX4	23.1254	23.0073	23.142	23.6767	23.1407	23.3538	23.4371	22.7298	22.2862	23.2736	23.1348	22.9254	23.5001	23.3471	23.0472	23.4828	23.351	23.9667
O95232	LUC7L3	22.8634	21.8875	21.768	23.873	23.8579	23.9131	22.8069	23.2261	21.6293	23.4777	23.8068	23.3515	23.405	23.7332	23.9149	23.7717	23.8912	24.4293
O95235	KIF20A	22.1779	21.5285	0	0	22.9569	0	0	0	20.5946	0	0	20.4837	20.835	21.1965	21.8401	20.8324	20.455	21.1843
O95238-2	SPDEF	0	0	0	0	0	20.2144	21.853	22.0369	0	0	0	0	0	0	0	19.5211	0	0
O95239	KIF4A	0	0	0	22.0491	22.4109	20.6279	21.8418	0	21.6773	22.0671	0	23.0945	21.5225	21.636	21.2087	20.8989	20.8037	21.7301
O95243-3	MBD4	19.6757	20.2337	21.6445	0	0	0	0	0	18.8745	21.1325	0	20.1672	20.5331	19.7682	0	20.2725	20.2741	19.8306
O95248	SBF1	0	0	0	20.9781	0	0	0	0	0	0	0	20.6865	21.1953	21.4015	21.289	20.7946	20.0293	21.8398
O95249	GOSR1	24.6987	24.6852	24.7716	24.237	24.4536	24.3774	23.9916	24.6955	25.0892	25.163	25.3187	25.3955	24.0421	24.3501	24.1618	23.7919	23.8456	24.3752
O95251-4	KAT7	23.3214	23.2199	21.4976	22.9928	24.4699	23.0082	0	0	23.3221	23.3361	23.5768	23.8513	23.2223	23.1272	23.7741	23.3541	23.2558	23.277
Q8NCM2-2	KCNH5	0	0	0	0	0	0	0	0	0	0	0	0	0	0	0	0	0	0
O95260-2	ATE1	23.1938	27.4355	25.16	0	21.599	20.5821	24.3584	24.0768	26.9615	20.8851	20.9156	23.5192	22.4068	22.7523	27.1472	27.6744	20.488	23.6427
O95267-5	RASGRP1	0	0	0	0	0	0	0	0	0	0	0	19.8011	20.4009	22.487	23.3589	20.5913	20.7801	22.2756
O95273-2	CCNDBP1	19.4642	19.9111	21.0548	18.7489	17.843	0	20.8172	19.8699	20.3142	0	0	0	17.8494	0	0	17.7885	17.6199	17.649
O95274	LYPD3	0	0	0	0	0	0	0	0	0	0	0	0	20.8496	20.9955	0	20.4542	20.1586	20.4197
O95292	VAPB	28.3136	27.8071	27.9119	28.3022	28.4044	28.2896	26.7365	26.7661	27.3116	27.9514	28.3751	28.5129	27.9532	28.4225	28.4835	27.7538	27.9961	28.2594
O95294-2	RASAL1	0	0	0	0	0	0	0	20.6587	0	0	0	0	0	21.0457	20.9408	0	0	20.6523
O95295	SNAPIN	22.9702	22.9085	24.2319	23.1779	22.5274	22.417	24.2073	23.8648	23.6977	21.4158	22.7944	22.5212	22.7298	22.4666	22.3297	22.2865	22.1473	22.4214
O95297-3	MPZL1	21.6374	0	0	0	0	0	0	0	0	0	0	0	21.4547	21.1512	21.6562	0	0	21.5151
O95298	NDUFC2	26.6974	26.0119	26.4468	25.3568	24.954	25.5506	25.5256	25.768	25.9443	26.0914	25.775	25.6936	25.1465	26.1823	24.4273	25.4354	25.4866	26.1616
O95299	NDUFA10	26.9415	26.9997	27.0422	23.0318	25.9925	26.4447	25.9229	26.2392	26.2461	26.5764	26.2037	26.0288	26.9346	26.8832	26.8169	26.6273	27.0061	27.0519
O95302	FKBP9	23.1286	24.3289	24.2729	25.9539	25.1238	25.6423	23.7221	23.7413	24.6043	27.2916	27.3894	27.2237	26.7407	25.9245	26.0465	25.691	25.6521	25.4719
O95336	PGLS	25.9844	26.1271	26.1452	26.7862	27.0479	27.0795	26.2062	25.8477	26.7066	26.538	26.6636	26.9472	26.4364	26.0073	25.7894	26.3919	26.328	25.7331
O95340	PAPSS2	23.9143	23.4107	24.1036	24.7109	24.1712	23.6432	20.8503	24.7419	0	24.2067	24.0917	22.7433	25.0603	25.9056	26.4249	25.4591	25.6887	26.149
O95347	SMC2	20.7173	20.8925	22.9655	24.7946	24.1523	24.7633	23.7796	24.4977	24.4531	24.0518	23.6836	24.0618	24.2257	23.3625	23.8195	24.1349	23.8643	23.9221
O95352	ATG7	0	21.9496	20.636	21.7198	23.0438	22.4601	23.4555	23.4616	22.9077	22.8697	0	22.6244	22.8707	23.3266	22.9229	23.3962	22.5061	22.8336
O95359-3	TACC2	22.1934	0	20.1196	21.1968	20.5236	0	0	0	0	0	0	20.4501	0	0	0	20.6109	0	20.8747
O95361	TRIM16	23.5404	22.5274	23.934	22.5228	22.0091	24.011	24.2673	23.7963	24.2174	22.0255	20.5332	23.3298	25.4232	25.5376	25.8762	25.9132	26.0662	26.0695
O95363	FARS2	0	21.5528	0	21.3499	22.2405	21.7819	22.1415	21.2581	0	0	0	0	20.575	0	21.2216	21.0613	21.5616	21.1602
O95365	ZBTB7A	21.6823	21.9737	0	21.0385	23.6483	21.3195	0	20.4474	21.8678	20.7291	0	21.2834	21.1825	21.9069	22.9472	21.8186	21.4609	23.0524
O95372	LYPLA2	21.6711	22.4839	0	23.4923	22.4597	23.5093	21.3561	0	0	0	21.8199	23.4118	24.4019	24.0356	23.5139	23.984	24.1946	23.5222
O95373	IPO7	25.5494	25.6173	25.0708	26.1193	26.1451	25.9945	26.3025	26.0655	25.4218	25.0976	24.0974	26.4831	26.5086	26.5262	26.6019	26.3365	25.9935	26.5003
O95376	ARIH2	0	0	0	18.7113	0	0	0	19.5234	19.6391	0	0	19.0209	20.82	20.007	19.2265	19.9357	20.3745	19.0612
O95379	TNFAIP8	0	0	0	0	0	0	0	0	0	0	0	0	0	0	18.691	0	0	18.132
O95382	MAP3K6	0	0	0	0	0	21.4575	22.305	22.3139	0	0	0	0	0	0	0	0	0	20.1231
O95391	SLU7	21.0063	21.2135	22.4931	20.6187	20.1995	20.1688	21.2464	20.8986	21.0718	0	0	0	0	0	0	0	0	0
O95394	PGM3	25.3426	24.8046	24.6042	24.1674	23.6091	24.787	25.3998	25.5644	23.2401	24.1357	23.8941	23.9449	24.4802	24.2669	23.7076	24.9264	24.2236	24.3317
O95396	MOCS3	21.0064	19.7769	0	22.813	22.4387	22.888	22.8689	22.8016	22.2548	22.2636	20.0935	22.6464	22.8979	20.8902	20.9572	22.2377	22.486	21.9454
O95400	CD2BP2	24.0761	23.5353	22.63	21.7853	25.5437	22.966	24.2486	22.9427	23.3998	25.171	24.5531	24.284	23.9732	23.9838	24.5241	24.258	23.86	24.4599
O95406	CNIH1	0	0	0	0	0	0	0	0	0	0	0	0	21.4991	21.1373	20.4841	22.2032	22.5639	21.5945
O95415	BRI3	19.4433	19.9454	0	0	0	0	0	0	0	0	0	0	20.2017	20.2181	19.4244	21.0209	20.9614	20.2501
O95425-2	SVIL	22.8833	22.2421	22.4008	21.7911	22.0032	0	0	0	20.1253	22.1819	22.7574	22.2583	23.5486	23.895	24.6502	24.2729	24.4531	24.9661
O95429-2	BAG4	0	19.3405	0	0	0	0	0	0	0	0	0	18.2477	20.7966	19.6849	0	20.8035	20.6026	20.0657
O95433	AHSA1	27.1403	26.3904	27.6026	26.8454	27.9463	28.1502	27.4997	27.1802	28.2907	28.3075	28.1038	27.8038	28.5244	28.0841	27.771	28.2353	28.2483	27.5707
O95453-2	PARN	23.0616	22.8213	22.5893	24.6914	22.2314	24.052	23.0053	23.9661	22.6573	21.1663	22.4308	24.0092	23.3196	23.3797	23.573	22.9351	23.5266	24.1582
O95456	PSMG1	24.1985	24.7657	25.3727	24.9818	23.5399	24.4421	25.4562	24.8801	24.8645	22.9961	22.2805	24.4756	25.0102	24.7892	24.7374	25.213	24.7268	24.8497
O95470	SGPL1	26.6779	26.7212	26.1811	26.9138	26.8299	26.698	24.9628	24.8152	25.3368	25.8052	25.6721	26.177	26.6652	26.4503	26.3433	26.3021	26.6998	26.4167
O95471-2	CLDN7	20.5968	0	0	20.0554	18.9255	18.8597	20.3775	19.6526	20.2313	0	0	19.6833	19.4127	20.5667	21.2467	20.4272	20.8227	20.3636
O95476	CTDNEP1	22.8555	22.9408	22.9478	0	21.8619	21.5495	23.1978	23.3276	22.7241	23.0144	22.1291	20.2755	21.9361	20.9831	19.8935	21.1132	21.2296	20.9374
O95478	NSA2	19.6357	0	0	21.8671	22.2142	21.6074	20.0571	0	19.9128	0	0	22.5522	21.511	21.2674	21.8036	21.1825	21.4399	21.4539
O95479	H6PD	0	0	0	0	0	0	0	0	0	21.6126	22.3179	22.6338	0	21.3897	20.6328	20.7787	21.1876	22.3001
O95486	SEC24A	22.7439	22.9326	23.3941	23.7602	24.17	23.571	23.4121	24.2589	22.7772	22.9629	22.2513	23.4094	23.4335	23.6356	23.3445	23.4201	23.5386	23.7733
O95487-2	SEC24B	23.2994	23.8347	23.7894	23.7511	22.9722	23.0921	23.8743	24.4532	23.5619	23.5995	22.8706	23.1084	24.1459	23.3539	24.2127	24.0207	23.8961	24.3444
O95551-3	TDP2	0	0	0	0	0	0	0	0	0	0	0	0	0	0	0	0	0	0
O95563	MPC2	22.7913	23.1022	22.6753	21.5255	0	21.751	23.5057	24.3133	22.527	0	0	21.6931	20.9577	20.4634	21.5425	21.8009	0	22.8289
O95571	ETHE1	23.4799	23.0685	24.3442	23.9349	23.1585	22.8119	22.1615	23.1364	22.0827	22.7257	0	22.196	23.1919	22.9796	22.9273	22.6661	23.5999	22.7621
O95573	ACSL3	25.6992	25.716	26.0995	23.7658	25.4609	24.8479	24.4917	24.2774	23.9225	24.3483	24.8049	25.1375	25.6131	25.7345	26.5388	25.486	25.7394	26.6303
O95602	POLR1A	22.2296	21.7034	22.7219	22.1917	22.5443	0	22.6386	23.0159	20.5025	21.1528	23.4133	22.7981	22.8567	22.1663	23.3145	24.0257	23.6249	23.981
O95619	YEATS4	20.5526	20.7989	21.7428	0	0	20.7073	21.8372	21.0491	0	0	0	21.3067	21.1697	19.9875	19.6356	21.0568	20.9023	20.5345
O95630	STAMBP	20.9011	21.656	22.7069	22.9418	23.3574	24.1456	23.4041	23.8929	23.6022	23.7835	23.9955	24.1679	23.953	22.7652	23.9392	23.7035	23.5908	23.9378
O95639-3	CPSF4	0	0	0	22.9266	22.2536	22.4491	0	0	0	0	0	21.3427	22.3494	22.2641	21.3596	22.4381	22.4009	22.9605
O95671	ASMTL	25.9814	25.9504	26.2563	25.33	26.0236	26.1747	26.0103	26.3658	26.2358	26.6871	26.7178	26.2377	25.8324	25.7604	25.4535	25.9901	25.7988	25.4176
O95674	CDS2	21.981	23.5823	21.7668	0	21.168	20.6526	0	0	21.12	19.2015	21.3419	19.9905	20.5454	19.3143	20.728	20.9483	21.5064	21.2256
O95684-2	FGFR1OP	0	0	0	0	24.3108	0	0	0	21.9122	21.8685	21.9144	22.5828	21.9161	22.1885	23.2838	21.9394	21.1654	22.9177
O95685	PPP1R3D	0	22.1253	21.4661	23.0218	22.0892	23.0024	22.0312	22.3942	21.3552	22.2886	21.7675	23.1682	21.3269	22.7329	22.7521	22.2976	20.4277	20.9919
O95696	BRD1	20.9913	20.4682	0	21.0928	20.6547	20.2596	19.7389	19.311	19.9671	20.6462	0	0	19.3571	0	0	19.4488	19.9672	18.7917
O95707	POP4	21.9267	21.9501	21.1294	22.3199	22.1124	20.9498	22.0747	21.6037	0	21.1803	0	19.6462	22.1964	21.9337	21.0586	21.1818	21.476	21.9183
O95714	HERC2	0	0	0	0	0	0	0	0	0	0	0	0	0	20.3137	0	19.8461	0	21.1278
O95716	RAB3D	26.4883	26.2261	25.1289	23.6122	25.6549	24.1593	24.3141	24.6421	24.7165	25.565	25.6568	25.7924	23.4223	24.3006	24.4782	24.1208	24.2609	24.0153
O95721	SNAP29	0	22.5052	0	23.6427	23.5205	23.5181	22.2595	0	21.9156	23.5326	22.7586	23.2544	22.9596	22.278	22.3362	22.7314	22.3725	21.9157
O95747	OXSR1	24.482	24.2078	24.6061	23.4768	23.5101	24.5029	24.5308	24.6378	24.3824	24.3843	24.0328	24.0064	24.4165	24.473	24.3136	24.5358	24.5684	24.4846
O95749	GGPS1	21.3546	0	0	0	0	21.7218	0	20.6187	0	18.9795	19.6446	20.1987	21.309	19.9138	22.9834	22.1889	22.7748	22.5296
O95757	HSPA4L	22.3939	22.8317	22.328	23.8294	23.9722	24.03	24.1862	23.8674	24.4714	24.3025	22.9604	24.2911	24.2926	23.7345	23.2047	24.1564	23.5248	23.8132
O95758	PTBP3	0	0	22.0576	24.0959	24.1886	24.3353	21.4868	21.4953	0	22.8807	0	24.0026	24.1407	24.2392	24.4247	24.1726	24.3752	24.4311
O95777	LSM8	23.8422	24.0908	25.6462	23.322	23.9614	23.6243	24.0802	23.9742	24.7914	24.4447	24.639	23.6607	24.5402	24.1602	24.0121	23.5424	24.1073	23.5388
O95782-2	AP2A1	27.4932	27.2506	27.0012	27.283	27.2632	26.8915	26.2035	26.2346	26.4723	26.2973	26.7456	26.8756	27.0219	26.8598	26.9348	27.0735	26.752	27.052
O95785-4	WIZ	20.5239	0	0	0	0	0	0	0	0	0	0	0	20.2575	19.9259	20.0993	0	20.1895	20.3514
O95786	DDX58	24.2067	24.2754	23.9547	18.1173	18.6546	20.6124	22.5229	23.0719	22.1029	19.2302	0	23.0495	0	25.2316	25.3878	19.3993	25.2356	25.6725
O95793-3	STAU1	24.9279	24.8363	24.6666	25.6506	24.8221	25.0683	25.0728	25.3946	25.319	25.6653	24.5292	25.1602	25.5055	25.336	25.1088	25.4621	25.4906	25.2085
O95801	TTC4	0	0	20.7656	0	0	20.5349	0	0	0	21.6633	0	22.3019	20.882	20.4871	20.924	20.1149	19.78	20.2136
O95807	TMEM50A	23.8986	24.3539	25.9917	22.1443	21.4558	21.3153	24.3303	23.3206	23.4347	0	0	21.1454	20.9893	20.392	20.1337	19.9529	19.9398	19.6139
O95816	BAG2	20.562	19.9847	0	0	0	21.3724	0	22.1885	21.0982	19.4628	0	20.5735	19.9422	0	0	20.3679	0	21.6058
O95817	BAG3	23.624	24.55	25.1902	25.8424	26.1355	26.3465	26.1359	26.6517	26.2039	24.9795	25.4704	26.9547	25.8472	25.846	25.8155	26.1608	25.76	25.8432
O95819-2	MAP4K4	0	0	0	0	0	0	0	0	0	0	0	0	19.779	0	19.5739	20.31	19.805	19.3757
O95822	MLYCD	23.5216	23.9372	23.7624	21.2857	20.6976	23.515	23.0806	22.783	22.4395	24.2243	23.8571	23.5769	23.8946	24.4296	24.5349	23.9029	24.2696	24.5101
O95825	CRYZL1	0	0	0	21.5381	21.3713	0	0	0	0	0	0	0	0	0	0	0	0	19.4304
O95831-3	AIFM1	28.5663	28.5479	28.4417	28.7815	28.4047	28.4489	28.2951	28.2097	28.444	28.3865	27.8981	28.4721	27.8764	27.8864	28.0295	27.9817	28.1067	28.15
O95832	CLDN1	0	0	0	0	0	0	0	0	0	0	0	0	20.9572	21.0253	20.2446	22.0608	21.8853	20.1944
O95833	CLIC3	21.4138	0	19.1004	23.2738	24.276	24.266	19.3511	22.6511	19.399	23.6846	23.9022	24.4092	24.5911	23.602	23.5286	24.4858	24.037	23.6301
O95834	EML2	24.8146	25.0613	25.5769	24.9525	24.0947	23.7894	25.0928	25.2845	24.6588	25.7137	25.1831	24.7543	23.9292	23.9973	24.4843	24.3522	24.3814	24.2056
O95848	NUDT14	0	23.5037	0	0	24.6216	23.9235	0	0	0	24.6095	24.225	24.6525	23.9654	22.9086	23.3475	24.4452	23.6515	22.9745
O95857	TSPAN13	0	0	0	0	22.1508	21.8157	0	0	0	0	0	0	0	20.8476	21.103	21.7202	21.4089	21.029
O95858	TSPAN15	23.039	22.9548	0	21.6458	23.098	0	0	20.8852	0	22.6738	21.5763	23.1122	22.9464	22.899	23.6122	23.1705	23.2835	23.7345
O95861	BPNT1	24.8818	24.6024	25.0969	25.5733	24.9711	25.0761	24.8131	25.0249	24.5768	25.426	25.2244	25.0724	24.9221	24.4451	24.9702	25.2734	25.0812	24.6173
O95865	DDAH2	22.9819	23.5861	23.989	25.2652	25.2385	23.6058	23.0366	23.611	23.4705	24.7112	24.3279	24.8852	24.5681	23.8584	23.2728	24.4973	24.3791	22.8979
O95870	ABHD16A	24.4153	24.0005	24.4988	23.8845	24.3126	23.9568	23.0252	20.9046	23.6494	23.4394	23.4495	23.9815	23.5059	23.1243	22.8488	23.355	23.7575	23.5541
O95881	TXNDC12	25.2851	25.2788	24.967	0	0	24.2543	24.9306	24.9862	24.4711	24.9443	24.8437	23.3065	24.0619	24.2647	24.7369	24.4984	24.1224	24.9178
O95900-2	TRUB2	18.0683	0	0	0	0	0	0	0	0	0	0	0	0	19.8889	18.8965	18.9361	19.2828	0
O95926	SYF2	22.783	19.431	22.4551	0	21.6836	22.049	0	21.7839	22.5915	22.627	21.8423	21.8888	21.7142	20.5594	22.3044	22.1331	22.6483	23.3277
O95983-2	MBD3	23.1675	22.0763	21.0327	0	22.8641	0	21.8203	0	20.3928	0	22.1683	21.8236	23.878	23.6201	23.2199	24.0055	23.4321	23.6919
O95989	NUDT3	0	0	0	22.6221	21.0663	21.872	0	21.0286	0	0	0	21.1458	20.9499	0	19.909	21.0829	20.7072	0
O95999	BCL10	0	0	0	0	0	0	0	0	0	0	0	0	0	0	0	0	18.8777	0
O96000	NDUFB10	25.4482	26.0413	25.0762	25.255	25.0875	25.141	24.125	23.9824	24.3913	25.0847	25.3504	25.1777	24.8434	24.7369	24.9927	24.6206	24.8214	25.1593
O96005	CLPTM1	24.9818	24.5339	24.128	24.944	24.8121	24.3384	23.9423	24.4435	24.4083	24.4512	22.2416	24.3516	24.1771	24.5148	24.5377	24.6518	24.4171	24.6077
O96007	MOCS2	0	0	0	0	0	21.1509	0	21.4275	0	0	0	0	20.6978	0	21.5587	21.1035	20.6979	21.5638
O96008	TOMM40	26.7982	26.604	26.7065	26.5673	26.534	26.3669	26.8005	26.0837	26.2824	25.7233	25.6541	26.401	26.8875	26.6823	26.5892	26.7321	26.8143	27.0043
O96011	PEX11B	21.6451	20.5051	23.8184	24.3058	25.1899	24.506	0	0	20.7656	21.7843	18.643	24.1495	24.2689	24.5234	24.5938	24.1959	24.0581	24.5637
O96013	PAK4	21.6574	0	0	23.1946	22.7265	22.6219	21.2947	21.6896	21.8629	22.7272	0	23.0713	22.1395	21.7252	22.1721	21.4985	22.0297	22.1052
O96019	ACTL6A	24.701	24.7457	24.8336	24.8882	24.6905	24.9732	25.0406	25.0482	25.4677	24.2831	22.6729	25.2704	25.5821	25.6316	25.6626	26.0393	25.855	25.7438
O96028	WHSC1	0	0	0	0	23.8836	0	22.6134	22.5741	0	22.8154	22.5911	21.8802	21.3486	20.0935	20.7972	21.4585	20.6971	21.3581
O96033	MOCS2	0	0	0	0	17.2173	0	0	0	0	0	0	0	0	0	17.4816	16.6526	17.0303	0
P00156	MT-CYB	22.5479	22.7314	23.7452	21.6926	21.4882	21.1094	22.6933	22.3469	22.0041	21.7024	21.1711	21.5758	20.7992	21.1839	20.35	21.1722	20.8861	19.2394
P00167-2	CYB5A	27.1356	27.1319	27.1994	26.2011	25.8278	26.3628	25.7288	26.2234	25.8672	27.0581	27.5446	27.0911	26.4877	27.1058	27.2789	26.5401	26.6859	27.1104
P00367	GLUD1	28.3482	28.3119	28.4693	28.6846	28.5262	28.2798	27.924	28.1414	27.7461	28.81	28.8127	28.5744	27.7197	27.5816	27.7201	27.5861	27.6628	27.6267
P00374	DHFR	20.9691	21.5493	22.9248	22.4189	23.5713	24.6361	23.123	23.5862	24.5047	23.6958	23.3657	23.5019	23.6849	22.2549	22.5423	23.151	22.2921	22.7006
P00387-2	CYB5R3	26.8856	27.0788	26.1634	26.5288	27.1953	26.9256	25.7131	26.0941	26.0755	25.7003	25.9181	26.6765	26.3782	26.555	26.3047	26.3576	26.6835	26.5161
P00390-2	GSR	25.8291	26.2593	26.1227	26.2765	26.5362	26.6374	26.2786	26.645	26.3816	27.1147	26.7288	26.742	26.9345	26.7992	26.7384	27.1108	26.9445	26.6806
P00395	MT-CO1	22.4899	21.2974	21.8464	0	0	21.7692	0	22.0767	0	22.1634	0	21.9313	0	0	21.4351	0	0	23.6907
P00403	MT-CO2	28.1162	28.3416	27.9995	23.6083	27.2518	26.8789	27.4325	27.541	27.4809	27.3769	26.9154	26.6676	27.96	27.537	27.3541	27.4009	27.5923	27.7269
P00441	SOD1	23.9055	25.6123	26.6091	28.4409	27.948	27.3037	24.5306	23.2329	25.5096	26.3362	26.4498	26.9731	28.2933	27.714	27.409	28.1031	28.2268	27.6796
P00491	PNP	26.6102	26.7244	26.4335	27.5212	26.6709	27.3039	27.5601	27.9143	27.6489	27.1129	27.0719	27.0731	27.4882	27.1077	27.2334	27.6527	27.5303	27.3644
P00492	HPRT1	27.0209	26.818	26.6259	28.1513	27.2689	27.3252	27.3461	27.3834	27.6062	26.7464	26.3963	27.2064	27.4525	27.2413	27.6642	27.435	27.0803	27.1199
P00505	GOT2	28.7253	28.4385	28.3304	28.479	28.455	28.3986	28.1588	28.216	27.66	27.6534	27.8471	28.1375	28.1797	27.984	27.929	27.5355	27.8957	28.0406
P00533	EGFR	0	0	0	19.9476	19.6408	0	0	0	0	0	0	0	19.3324	19.8538	19.2518	0	21.4912	19.1014
P00568	AK1	23.2051	24.1095	23.5917	23.1253	23.1651	23.8134	24.7896	23.9688	24.3797	24.7106	24.8551	24.5685	23.8854	23.1167	23.4392	24.4262	24.1216	18.1621
P00738	HP	22.5948	21.5957	23.1813	26.4763	24.4833	22.684	22.1975	24.5043	23.3095	23.4746	24.8837	23.8167	22.9622	19.912	0	21.319	0	17.9045
P00813	ADA	0	0	0	0	0	0	0	0	0	0	0	0	19.4017	0	0	0	0	0
P00846	MT-ATP6	25.0242	25.879	25.6876	0	0	23.7037	25.0153	25.0479	25.7385	24.3706	24.5617	23.6806	24.2047	24.1726	24.6544	24.4671	24.5075	24.2316
P00918	CA2	26.7133	27.0147	27.0102	26.4118	26.1431	25.7859	25.1761	24.9323	24.0146	26.3852	26.6672	25.7721	25.2898	25.3088	25.9072	25.5561	24.7234	25.3614
P00966	ASS1	21.4106	22.8415	21.556	22.3475	25.7993	25.9352	26.5271	26.1713	25.7887	21.5937	22.3057	26.445	23.9776	23.4423	22.0829	24.1619	23.0585	22.2613
P00973	OAS1	24.66	24.6031	25.1522	17.5136	0	0	0	0	20.6731	0	0	0	0	25.2967	25.5519	0	24.4953	26.4708
P01009	SERPINA1	22.9501	24.6075	26.1085	26.2449	25.7347	23.2763	24.9723	27.2583	24.7235	24.5004	25.5757	24.4373	25.0865	22.0854	22.2902	20.4648	20.4892	21.4907
P01011	SERPINA3	22.9256	21.8403	22.3255	0	0	0	0	0	0	0	0	0	0	20.2559	0	0	20.4004	20.529
P01023	A2M	0	0	21.7158	22.2593	22.5798	21.8956	0	22.9645	0	22.1454	23.1301	21.8147	23.2919	18.958	22.2279	0	0	18.2804
P01033	TIMP1	25.1286	0	0	0	0	0	0	0	0	21.8829	0	0	22.1403	22.6631	22.3638	22.1253	22.5803	22.3219
P01034	CST3	24.099	23.7478	24.0961	22.9785	22.5238	22.7477	22.7565	22.8052	22.793	23.8942	23.031	23.2213	22.9936	23.1739	23.4625	22.5412	23.1526	23.3679
P01111	NRAS	25.4432	24.8518	25.4943	25.4794	25.3573	25.1101	24.9274	25.324	25.1578	24.9013	25.905	24.8049	24.8051	23.9901	24.3218	24.9159	25.0852	24.4608
P01116-2	KRAS	25.9667	25.9984	25.7638	26.832	26.1344	26.1907	25.8512	26.3998	26.3259	25.6778	25.8016	26.1723	25.781	26.0745	25.9013	25.8365	25.7145	25.6589
P01130-3	LDLR	22.6197	22.8443	22.4822	20.5219	22.7512	21.6119	22.9695	22.3234	22.7486	22.8205	22.4642	22.0525	21.9102	23.1029	23.7782	22.0908	23.1988	23.4413
P01137	TGFB1	0	0	0	21.6574	21.3423	21.4311	0	0	0	21.3991	22.0473	21.3544	20.7026	21.8401	21.3384	21.8846	21.0684	21.5031
P0DOX5	IGHG1	24.5642	27.1249	28.688	28.8746	28.6106	26.0405	27.692	30.0123	27.5961	27.0914	28.2805	26.7543	27.8924	24.5755	25.2842	23.3519	22.7781	23.8302
P01859	IGHG2	21.7065	23.1052	24.7679	24.8125	24.6553	22.1322	23.9599	26.0776	23.7066	22.2844	24.2228	22.8156	24.1377	21.1965	0	18.9779	18.8107	20.2135
P01876	IGHA1	22.1605	24.0807	25.4838	25.8394	25.3314	22.975	24.7307	26.9672	24.7136	23.2548	24.0469	23.7063	22.8327	21.6696	21.5701	19.9593	20.2006	20.6875
P01889	HLA-B	23.1803	23.9978	22.9919	0	0	0	0	0	0	0	0	0	20.8713	22.5031	23.1344	0	22.4268	23.2315
P01893	HLA-H	0	0	0	0	0	0	0	0	0	0	0	0	21.2557	21.543	22.3413	0	21.9198	22.1275
P02144	MB	0	22.4233	22.9397	22.923	22.7033	22.1303	21.682	20.5585	0	23.7597	22.3372	22.2933	21.7162	0	0	21.0171	21.642	0
P02461	COL3A1	21.8481	22.454	20.1857	20.9835	17.8308	20.9853	20.7131	0	0	22.3065	0	21.0346	26.4261	26.249	25.1187	26.6518	27.1625	25.3691
P02511	CRYAB	0	19.3751	0	0	0	0	0	0	0	0	0	0	0	0	0	0	0	0
P02647	APOA1	24.8055	25.1602	26.8567	27.4165	26.9423	24.038	26.1311	27.889	26.2584	25.7896	26.7323	25.8658	27.6969	25.5507	25.2924	24.5826	24.2167	24.2709
P02671	FGA	20.6277	18.9478	0	24.3154	23.5901	21.6456	0	0	22.7534	21.9205	22.5538	22.8899	20.9308	20.2305	20.4239	0	18.8355	18.8179
P02679-2	FGG	0	21.8446	24.2025	23.9672	25.2612	21.2766	22.1708	24.0967	22.5545	22.6961	23.6518	22.6029	23.3871	19.2385	20.7499	18.4859	18.4325	18.3717
P02751	FN1	0	0	0	17.6054	0	0	0	0	0	0	0	0	17.8648	18.9914	19.2183	18.1849	19.2197	20.8781
P02760	AMBP	0	0	0	0	0	0	0	0	0	0	0	0	0	18.2858	0	0	0	0
P02787	TF	21.6205	22.9612	22.6281	25.7518	25.7762	23.0972	23.8423	25.8009	22.5759	24.0641	24.8225	23.2737	23.7884	0	20.7918	0	22.7194	0
P02792	FTL	23.2289	23.6476	23.7778	0	24.8234	24.2311	22.013	22.579	22.8812	22.8462	23.2185	23.8402	24.1969	23.5486	23.6776	24.6263	23.7282	23.7195
P02794	FTH1	26.8729	26.9094	27.1134	26.5795	26.8037	27.5449	27.4565	27.745	26.9954	26.7174	25.9788	27.0988	27.1691	27.0009	26.5621	27.2534	26.6472	26.5429
P03372-4	ESR1	18.9927	19.1266	0	19.2964	0	0	20.9657	20.4025	20.766	0	0	18.9894	18.072	0	19.1757	0	0	18.6054
P03886	MT-ND1	21.9987	22.5274	22.0396	20.6946	20.848	21.4677	22.4744	21.703	21.4239	21.5322	0	20.7388	22.0551	22.2916	22.1692	22.2231	22.0334	22.9822
P03891	MT-ND2	23.2651	24.4114	24.7505	0	0	23.0634	24.0784	24.1768	23.5798	21.3905	21.3656	21.7783	22.9418	22.8058	22.9215	23.4524	23.7103	23.4473
P03905	MT-ND4	22.8766	23.2519	22.9513	0	21.2757	21.6272	23.9819	21.8035	22.7005	0	0	21.1263	20.5424	21.2994	21.9766	21.626	21.4602	22.3898
P03915	MT-ND5	20.5526	21.5734	21.3947	21.3793	21.8759	21.6369	0	0	22.0695	22.6075	0	22.05	21.9046	21.7532	22.6831	21.6619	21.5068	22.5006
P03928	MT-ATP8	21.2866	20.8687	20.2025	20.652	0	19.737	21.6661	21.7767	21.4367	20.0433	19.9425	18.9525	21.9109	21.5289	0	20.8214	22.5533	19.9284
P04035-2	HMGCR	0	0	0	0	0	0	0	0	0	0	0	0	21.0716	0	0	20.4051	0	19.5957
P04040	CAT	24.8653	23.9706	24.7064	26.4065	25.8049	26.4131	26.3351	26.2199	25.3153	26.4523	25.9417	26.4183	27.5216	27.0756	26.9102	27.4949	27.4398	26.9756
P04049	RAF1	20.8064	0	0	19.7553	0	20.8987	0	19.9441	22.312	21.8288	0	21.0109	20.6669	20.3794	20.4309	20.6446	20.7711	20.6663
P04062-4	GBA	27.0743	26.843	26.9732	26.0941	26.1501	26.2611	26.1438	25.9172	25.3948	27.1271	26.961	26.2833	26.3448	26.3827	26.0952	26.2558	26.3765	26.5813
P04066	FUCA1	24.0351	23.8843	24.0104	24.2147	0	0	22.7931	22.8864	21.8857	23.3013	22.9297	22.5849	23.6086	23.6122	22.9168	22.9164	23.6147	23.6972
P04080	CSTB	27.9051	27.9333	27.8238	27.9538	27.2017	28.6161	28.5096	28.2469	28.9484	28.7451	28.5036	28.737	28.3915	29.3246	29.1651	29.2027	28.6472	28.8285
P04083	ANXA1	24.2936	23.7685	25.0626	17.6184	0	18.7177	19.664	19.1385	0	22.4811	0	19.8577	24.9289	25.7771	24.4977	25.1666	26.3848	24.5049
P04114	APOB	22.3388	22.4113	22.063	22.8434	23.1572	23.836	22.7751	22.8353	23.4937	24.297	24.2366	23.6407	23.0969	22.7556	23.3244	23.6035	21.7907	23.8572
P04155	TFF1	0	0	0	0	0	0	0	0	0	0	0	0	0	22.0753	22.5568	21.4919	21.5809	22.9757
P04156	PRNP	0	0	22.8767	0	0	21.7396	23.6403	0	0	0	0	0	20.295	21.6769	22.6365	22.0207	21.8529	23.4347
P04179-4	SOD2	24.8752	24.9923	24.2638	23.4492	26.3346	25.0959	24.771	24.7787	24.1955	25.6551	25.6933	25.2681	25.5029	25.5211	25.6563	25.2326	25.5743	25.6783
P04181	OAT	25.8974	25.666	25.9486	26.5168	25.7807	25.5756	25.2183	25.6517	25.8333	25.0359	24.9275	25.446	24.8916	24.4001	24.5816	24.481	24.6046	24.612
P04183	TK1	19.3213	20.655	21.2515	21.6374	21.4685	22.4512	22.378	22.121	22.3373	19.6815	0	22.6093	22.4942	21.4412	22.3036	21.7251	21.6957	22.3619
P04424	ASL	24.0697	24.4054	24.5945	25.3457	24.7455	25.0516	23.8016	23.9373	23.693	25.064	23.6991	24.4376	24.9059	24.1358	24.6534	25.1212	24.8068	24.9014
P04439	HLA-A	25.0211	23.9474	25.2664	23.3715	22.6668	22.8404	23.1665	23.7909	22.9075	0	21.9572	23.6916	23.1948	24.9423	25.096	23.775	24.5531	24.4077
P04626-5	ERBB2	23.728	24.0299	23.6674	23.6924	24.1714	23.4395	23.1068	23.1505	23.251	23.7121	23.0139	23.3203	23.3343	23.1713	22.8768	23.1831	23.1745	22.7408
P04632	CAPNS1	26.7704	27.516	26.6679	25.8499	26.8589	27.3167	27.4747	27.7618	26.5812	26.9859	27.7116	26.9304	27.8367	28.0347	27.9576	27.8199	27.7544	27.825
P04798	CYP1A1	23.9069	24.0304	22.7874	0	0	0	0	20.3071	20.4233	0	0	0	25.5351	24.9336	25.8389	24.7445	24.0788	24.8543
P04818	TYMS	0	20.5228	0	0	24.6891	24.2509	23.8685	23.6955	24.4332	0	21.4477	23.1275	22.6846	0	22.331	23.1051	22.5613	22.4156
P04844	RPN2	27.1843	27.8005	27.3738	28.0722	27.675	27.7648	26.5052	26.2048	26.8447	26.8992	26.9683	27.2807	27.5095	27.6095	27.6274	27.5968	27.6835	27.7617
P04899-6	GNAI2	26.2586	26.2524	26.5708	25.3548	24.6395	26.6101	25.653	25.4487	25.5803	26.7171	26.7745	26.2236	26.8622	27.0583	27.1305	27.1965	27.3522	27.2413
P04920-2	SLC4A2	21.8763	21.6255	21.5145	0	20.3755	21.3052	21.3105	21.7126	21.8902	23.4113	22.5232	22.6718	23.2738	23.9008	23.7991	22.8306	22.5398	23.7793
P05023-4	ATP1A1	28.8962	28.5736	28.5044	29.6394	29.3872	28.9948	28.0535	28.1424	28.1622	28.5153	28.627	28.8591	28.4174	28.472	28.4819	28.2833	28.4394	28.3172
P05026-2	ATP1B1	26.5933	25.7239	26.3277	27.3799	26.737	26.1452	25.1839	25.3427	25.3171	26.5423	26.7268	26.4451	26.1115	26.3529	26.2311	25.9624	26.324	26.3545
P05067-7	APP	0	0	21.1641	0	19.3948	21.8949	0	0	0	22.3115	22.523	23.269	24.2224	24.0709	23.9498	24.1318	24.5471	25.0963
P05090	APOD	0	0	0	0	21.9614	0	0	0	0	0	19.8609	0	0	21.2413	21.0456	0	20.9181	0
P05091	ALDH2	24.3514	23.8692	24.1825	21.7635	21.0261	22.8918	23.9041	23.9161	22.6268	23.8755	24.0352	23.5237	22.8835	24.0496	24.6988	24.2305	23.9421	24.9608
P05109	S100A8	22.427	19.4918	21.2917	0	0	0	19.6801	21.6737	19.8179	0	0	0	0	0	0	0	0	0
P05114	HMGN1	25.2413	24.4112	24.7932	0	0	18.9259	24.8547	25.4732	24.1601	21.315	0	21.7371	20.7749	20.8467	24.2849	21.564	21.262	21.5937
P05161	ISG15	26.5144	26.6371	26.6595	26.4539	26.4686	26.1929	24.7599	25.1127	24.942	24.3357	24.5811	26.9113	24.4754	27.6843	27.9937	24.2722	27.456	28.2227
P05165-3	PCCA	23.2189	23.3691	23.611	20.9227	24.2398	23.3508	23.118	23.3325	23.4026	23.924	23.58	24.5504	22.8523	23.2737	23.6907	23.5757	22.9519	23.7777
P05166	PCCB	23.0728	22.7263	22.2999	22.9905	23.0186	22.586	22.4333	23.0129	23.1157	21.9246	21.2164	22.8988	22.4403	22.3498	22.0685	21.5139	21.9409	22.8123
P05198	EIF2S1	26.9002	27.1889	27.1388	26.9606	27.6435	26.9738	27.2523	27.7162	27.4729	27.0621	27.3136	27.1417	27.0893	27.049	27.1427	27.1734	27.0041	27.2364
P05204	HMGN2	23.2106	24.0048	23.6695	22.355	23.0451	21.2789	23.0036	23.3458	23.2103	20.2624	21.4649	22.2585	23.2255	24.3964	23.3627	24.7907	24.5927	24.1691
P05362	ICAM1	20.8062	0	0	21.2013	20.5521	0	0	19.164	0	0	0	0	0	19.4101	0	19.5303	20.0829	19.7994
P05386	RPLP1	28.0226	28.1979	27.7717	26.3815	28.2056	28.741	29.0269	29.0192	28.8065	27.8572	27.9291	28.1453	29.2054	28.6929	29.0962	29.2331	29.1415	28.9611
P05387	RPLP2	28.939	28.9877	28.4643	29.9532	29.9453	29.9932	29.071	29.3427	28.9152	29.5719	29.3922	30.221	29.7534	29.8953	29.6875	29.8811	29.6745	29.6954
P05388	RPLP0	28.8594	28.631	29.0308	29.0803	28.5715	29.055	29.1934	29.0047	29.3285	28.7298	28.6719	28.8568	29.1627	29.1356	29.407	29.2701	29.2052	29.2524
P05423	POLR3D	0	0	0	22.4807	0	0	0	22.2773	0	0	0	19.2573	23.7686	21.6901	0	21.7051	21.3085	22.2895
P05455	SSB	27.5995	27.9569	27.7505	25.9809	27.6069	27.467	28.0394	28.1048	27.6181	28.0696	27.9297	27.7561	28.1606	28.0186	28.1666	28.3873	28.4786	28.5161
P05549-5	TFAP2A	0	0	0	0	0	0	17.2031	0	0	0	0	0	19.3502	0	0	19.2989	20.1353	21.3816
P05556	ITGB1	26.9223	26.9173	26.4959	27.1019	26.7933	26.4146	25.8915	26.1406	25.96	26.5288	26.1034	26.4035	27.0116	27.6423	27.3385	27.3576	28.0402	27.4281
P06132	UROD	21.7425	0	22.7648	23.1145	22.4304	22.8658	22.629	23.2559	23.1876	0	0	22.0237	23.1708	22.6731	21.4049	23.3395	22.5875	23.1011
P06280	GLA	24.406	24.6012	24.3972	21.0235	24.896	22.297	23.0785	23.3819	23.0644	24.2598	23.0221	24.1479	24.7634	25.1751	26.1596	23.9757	24.3753	26.1224
P06396-2	GSN	28.9142	28.8928	29.1153	28.7984	29.0635	28.0648	26.4958	26.2787	27.2532	29.6856	29.3715	29.4815	28.7251	29.2039	28.5652	29.1169	29.6955	28.4755
P06400	RB1	21.8044	0	0	21.9919	21.9824	21.3909	0	20.4485	0	21.1025	20.979	21.6223	22.2327	22.3561	22.515	22.7623	21.8033	22.4192
P06401	PGR	0	23.9519	22.4808	24.5918	24.0017	23.2214	22.5873	22.0085	24.2716	0	21.4551	23.4527	21.3359	17.8363	23.5931	21.7086	23.4956	21.9691
P06454-2	PTMA	28.4301	28.325	28.9665	27.113	24.4401	27.1912	28.8791	27.8904	28.3957	29.6688	27.3061	27.7938	27.7283	28.6017	28.2154	29.7063	29.1439	29.8781
P06493	CDK1	25.4066	25.4472	24.9322	23.0116	24.2293	26.4454	25.8692	26.13	26.0965	26.165	24.6442	25.3268	26.2721	25.435	25.8014	26.2024	25.6817	25.7894
P06703	S100A6	0	22.7047	0	20.446	0	0	0	20.6818	0	0	20.3027	0	0	19.6933	20.1421	0	0	0
P06730	EIF4E	24.9463	25.2531	25.5936	25.559	25.286	25.5445	25.914	25.629	25.8082	26.3963	26.0379	25.461	25.5809	25.4854	25.2547	26.367	26.146	25.5019
P06731-2	CEACAM5	0	0	0	0	0	0	0	0	0	0	0	0	0	19.0611	20.2126	0	18.3786	20.5701
P06737-2	PYGL	26.4587	26.6588	26.8599	24.9012	25.5822	27.198	26.97	27.0418	26.5312	26.7574	26.5894	26.835	27.3753	27.5538	26.8528	27.5818	27.7735	27.0617
P06746	POLB	0	0	0	0	0	0	0	0	0	0	0	20.2427	21.1212	22.107	22.6335	21.0657	21.0666	22.6011
P06753-3	TPM3	0	0	0	0	0	0	0	0	0	0	0	0	0	0	0	0	0	0
P06756-3	ITGAV	26.227	25.9526	25.5595	25.2192	25.4311	25.1908	22.8091	24.3537	22.0115	25.4711	25.347	25.3639	25.9888	26.7928	26.0752	26.0583	26.8126	26.2895
P06865	HEXA	26.7807	26.7133	26.6759	27.0277	26.29	26.5452	26.386	26.2379	25.768	26.1375	26.179	26.0365	25.8927	26.2473	26.2773	26.1183	26.3158	26.4734
P07108	DBI	29.0121	29.4093	28.9623	28.2328	27.7326	29.2838	29.9441	30.204	29.8808	29.0241	29.5153	28.5546	29.3404	29.8452	30.035	30.0574	29.4475	30.4841
P07199	CENPB	22.6242	22.341	22.5132	22.4614	22.1251	0	22.9534	22.838	22.8233	0	21.0848	22.1748	20.9887	21.4935	21.1492	21.5912	21.8298	21.285
P07203	GPX1	0	0	0	0	18.5103	0	0	0	0	21.2918	0	21.2242	21.9108	0	22.4533	22.6569	18.7643	0
P07305	H1F0	28.2539	28.1224	28.3116	27.6295	27.0284	27.565	27.6272	27.6647	27.9006	28.3051	27.1681	27.6905	26.9473	27.3407	27.2439	27.0435	27.2415	26.8008
P07311	ACYP1	0	0	0	22.1319	20.9805	21.7371	0	0	0	21.8287	21.1231	20.9984	0	0	20.9448	21.6327	20.9428	21.1243
P07384	CAPN1	28.0722	28.02	27.9699	28.8894	28.4736	28.2864	28.2687	28.4042	27.9656	28.4499	28.3016	28.177	28.586	28.3053	28.0828	28.4981	28.4792	27.8783
P07602	PSAP	28.1665	28.2433	28.2228	27.4289	27.222	26.5199	27.2655	26.8982	27.0116	28.1403	28.1032	27.3507	28.0829	28.8856	28.2986	28.4176	28.9943	28.4292
P07686	HEXB	28.0153	27.7717	27.6713	27.1949	27.1754	27.1431	27.3212	26.852	25.919	27.3497	27.205	26.9385	26.6022	26.3338	26.8765	26.4532	26.5803	26.9055
P07711	CTSL	22.3087	22.331	22.7533	22.7222	22.6341	22.8459	0	0	0	21.4564	0	0	22.3585	22.7382	22.9892	22.5082	22.3512	23.0823
P07738	BPGM	0	0	0	0	0	0	0	0	0	0	0	0	0	0	0	0	0	0
P07741	APRT	28.0605	28.01	27.343	29.0021	28.59	28.2758	28.2831	27.6753	27.9237	27.1818	27.7274	27.7914	28.4647	28.3448	28.4075	28.9448	28.4118	28.7406
P07858	CTSB	24.5525	23.8143	24.5173	24.9443	24.8873	24.7075	23.1616	0	23.7733	22.8884	0	24.3237	24.4801	25.3696	24.6837	24.655	24.8879	24.9943
P07902	GALT	0	0	0	0	0	0	0	0	0	0	0	0	0	0	0	0	0	0
P07919	UQCRH	23.5412	23.4618	0	0	27.3575	21.9141	0	0	23.4108	26.0829	26.3185	26.9887	26.3404	26.9586	26.8798	26.2782	26.0708	26.7828
P07942	LAMB1	0	0	0	0	0	0	0	0	0	0	0	0	0	0	0	0	0	0
P07947	YES1	22.5421	22.531	23.759	23.8102	24.0071	23.4514	23.0274	22.6509	21.902	0	0	23.7707	24.3878	24.0607	24.2209	24.3454	24.0133	23.9245
P07948-2	LYN	22.1927	20.39	22.1346	0	0	0	0	0	0	20.4487	0	0	20.8179	0	21.4959	0	20.4915	21.9295
P07954-2	FH	28.1658	27.9498	27.8621	28.0818	27.9184	27.9947	27.9885	28.1903	28.0437	27.3235	27.7528	27.9552	27.6501	27.7427	27.7821	27.6437	27.6836	27.8674
P07992-4	ERCC1	0	0	0	0	0	0	0	0	0	18.7154	0	0	0	0	0	0	0	0
P08047	SP1	0	0	0	0	0	21.8638	0	0	20.5257	0	0	22.2289	0	20.5227	0	20.4675	20.9085	20.2992
P08069	IGF1R	24.5294	24.9747	24.9178	22.6092	25.4008	21.5333	22.5026	22.0262	22.4862	24.0479	23.5451	24.1585	23.8544	24.1424	25.0087	24.5628	24.4483	25.2489
P08134	RHOC	21.9982	22.7045	22.7795	24.0776	24.6638	24.5434	0	22.1952	0	25.4456	25.7022	25.7073	25.4315	25.1174	25.0044	25.1487	25.2814	24.8771
P08174-4	CD55	22.1088	22.1055	21.8163	22.6466	22.7987	22.6816	0	0	0	23.3087	22.8596	22.2117	22.3265	22.5033	22.8504	22.718	22.4198	23.0152
P08195-3	SLC3A2	28.4771	28.6077	28.5505	28.3912	28.2405	28.9945	29.2793	29.2865	28.8305	28.1627	28.3147	29.1661	28.3564	28.5546	28.5723	28.2199	28.4873	28.6598
P08195-2	SLC3A2	0	0	0	0	0	0	0	0	0	0	0	0	0	20.5409	20.3592	20.7619	20.9135	20.5161
P08236	GUSB	26.3325	26.3999	26.5769	25.5628	26.1359	25.1253	26.0991	24.6074	23.6217	26.3094	26.1059	25.7525	25.7977	25.7246	25.8555	25.8413	26.2025	26.3176
P08237-3	PFKM	25.8746	26.3305	25.6477	24.5167	25.1641	26.3932	26.8024	26.8942	26.9083	25.6602	25.0576	26.2337	26.3558	26.3105	25.8458	26.1808	26.1895	26.3455
P08240	SRPR	24.2855	23.8705	22.7561	24.4606	23.625	24.3651	23.7696	23.8817	24.144	21.9873	21.3285	24.3217	23.9178	23.6403	23.8929	23.8169	24.2306	24.2466
P08243	ASNS	25.6595	25.6506	26.048	25.6658	26.2997	26.1369	26.9841	26.9935	26.7009	25.5569	26.1354	26.0735	26.3494	26.4427	26.3609	26.5873	26.6014	26.3127
P08397-2	HMBS	22.4296	23.0975	0	20.7603	21.3135	23.1556	23.0017	0	22.1822	20.6149	20.8579	20.7994	23.8183	23.7823	23.884	24.0459	23.8887	24.5465
P08473	MME	20.176	0	19.9455	22.192	21.2097	21.3894	0	0	0	21.2177	22.0723	21.1892	0	0	0	0	0	0
P08493	MGP	0	0	0	0	0	17.7072	0	0	0	0	21.2648	0	21.1552	21.0103	0	21.5563	21.7731	0
P08559-3	PDHA1	25.7949	25.5867	25.7899	26.2728	25.8733	25.4827	24.9042	25.2268	25.032	24.5358	24.017	25.218	25.2293	24.8751	24.855	24.6335	24.8005	24.6104
P08574	CYC1	26.7477	26.2177	26.7379	25.9928	26.951	26.8274	26.7397	26.9024	25.7781	26.2593	27.081	26.8022	26.2571	26.39	26.4956	26.4246	26.3961	26.8107
P08579	SNRPB2	22.1549	23.0423	0	23.3685	24.193	23.6924	0	0	0	0	24.2241	23.9972	23.3013	24.0309	23.2406	23.4857	23.5628	24.1425
P08621	SNRNP70	27.4767	27.1692	27.1494	26.3894	26.0899	27.0498	26.9965	27.0322	26.8449	27.1314	26.9005	26.7217	26.7021	27.0025	26.7226	27.0138	27.3622	26.8741
P08648	ITGA5	0	0	0	0	0	0	0	0	0	0	0	0	21.8738	0	21.1002	20.9589	21.3609	20.854
P08708	RPS17	27.7987	28.0105	28.3655	27.4691	27.2484	27.9937	28.2722	28.3976	27.3294	28.3516	28.2892	27.5365	28.2856	28.2772	28.3813	28.3314	28.2108	28.5047
P08754	GNAI3	27.1749	27.2278	26.8065	26.4254	27.909	27.5039	26.7612	26.6765	26.8539	26.6979	27.4619	27.2844	27.8312	27.9183	27.9745	27.7966	27.6267	28.1204
P08865	RPSA	29.3074	29.6063	29.3475	29.4888	29.6862	29.2462	29.4129	29.719	29.5392	29.3473	29.1509	29.6594	29.6858	29.0698	29.2098	29.5035	29.3669	29.1676
P08910	ABHD2	0	0	0	0	0	0	0	0	0	0	0	0	17.9649	0	0	19.2804	19.3098	19.0794
P08962-3	CD63	25.674	25.1035	23.9216	26.8781	26.101	25.9223	24.8706	24.8005	25.3257	23.7928	24.3919	25.4466	25.3484	25.4907	24.9182	24.853	25.2075	24.6497
P09001	MRPL3	25.3785	25.5874	25.0232	24.8105	25.5541	25.2439	24.9352	24.9368	25.1469	25.6034	25.5865	25.3029	24.9035	24.5073	24.5541	25.1025	24.9937	25.1533
P09012	SNRPA	26.3022	26.3387	26.2687	26.6034	26.4234	26.503	25.5712	25.9892	25.5224	25.5037	25.5861	26.6632	26.1969	26.3049	26.4918	26.1375	26.0046	26.1166
P09104-2	ENO2	19.6139	22.7345	0	25.0268	22.4971	23.4974	0	0	0	23.6998	24.475	23.3926	23.5456	23.678	23.1712	23.5878	23.8622	22.6818
P09110	ACAA1	21.7117	19.7383	0	23.4386	23.0098	23.2479	21.1069	21.9663	21.4365	20.8241	0	23.2207	23.5467	24.0785	24.1683	23.7245	23.9593	24.2027
P09132	SRP19	22.1239	21.0818	21.666	22.8407	22.8497	23.1338	21.7076	21.8658	22.2549	21.527	21.4685	23.1438	22.6773	22.7107	23.0029	22.9317	22.858	23.274
P09234	SNRPC	25.6447	26.3964	26.4842	0	25.6193	27.4803	25.8843	26.6047	25.0743	27.1424	26.3652	26.2598	27.0325	26.9671	27.2925	26.8443	26.9458	27.1452
P09382	LGALS1	26.6944	27.1435	25.568	28.5887	28.2988	28.1206	27.1652	26.7313	27.4338	27.99	27.1012	28.0434	28.7111	29.0548	28.2752	28.7553	28.9465	28.4537
P09417	QDPR	21.7598	21.9971	24.3575	22.3729	22.2267	21.6974	22.4081	22.0103	22.298	0	0	22.6266	22.3561	22.5933	20.8676	22.3613	22.383	21.8036
P09467	FBP1	28.3348	28.3159	28.358	29.0405	28.0973	27.6455	26.7259	27.4777	27.1471	28.4853	28.3252	27.8046	27.8634	27.3161	27.4997	27.9782	27.2164	27.2759
P09471-2	GNAO1	0	0	0	0	0	19.8629	0	0	0	0	0	0	0	0	0	0	0	0
P09493-3	TPM1	26.8029	26.2357	26.8152	25.6568	25.7678	25.5502	25.5337	25.4075	25.5809	27.3604	27.3103	26.8119	25.4696	25.9336	26.5475	26.3142	26.4786	26.6598
P09493-5	TPM1	0	22.2497	22.1297	0	0	0	21.2647	20.7914	0	0	0	0	20.076	0	0	0	0	0
P09496-2	CLTA	26.0973	26.3322	26.5386	24.736	27.3388	27.3161	26.0659	25.5894	26.8276	26.9737	27.1517	27.4159	26.3972	26.1231	26.855	26.7844	25.7764	26.9264
P09497-2	CLTB	26.1156	24.7064	26.0939	26.2725	26.0004	26.8137	24.8274	25.2928	25.6505	26.6587	26.3802	26.8609	26.3056	26.9923	27.0864	26.4488	26.9208	26.5425
P09525	ANXA4	26.816	27.0331	27.219	27.7808	27.5955	27.2261	27.3572	27.6365	27.1935	27.4449	27.573	27.3198	27.694	27.233	27.046	27.7219	27.7664	26.905
P09525-2	ANXA4	19.4391	0	0	0	0	0	0	20.9743	0	0	0	0	0	0	0	0	19.6604	0
P09543-2	CNP	24.6216	24.9914	24.8624	21.4406	25.604	23.9779	23.7002	23.0208	24.162	25.3316	24.9522	25.0021	24.3784	24.1697	24.6954	24.4741	24.8995	24.3471
P09601	HMOX1	0	0	0	0	0	0	0	0	0	0	0	0	0	0	0	0	0	0
P09622	DLD	28.6103	28.9677	28.7614	27.8707	27.4492	28.0784	28.4039	28.618	28.6412	28.2592	27.786	28.044	28.0285	28.2664	28.2722	28.0628	27.912	28.3373
P09661	SNRPA1	25.3338	24.6889	25.0822	26.1129	25.8227	25.5875	25.2232	25.4025	24.6201	24.1144	24.9855	25.6329	25.8257	25.2427	25.4049	25.5265	25.4684	25.1713
P09668	CTSH	0	0	0	0	0	0	0	0	0	0	0	0	19.8899	0	0	0	19.5436	19.917
P09669	COX6C	27.0679	26.5724	26.7767	26.6588	27.0738	27.2107	26.7613	26.9519	26.7082	26.9465	26.9072	27.0295	26.538	26.4673	26.3733	26.4771	26.7598	26.4716
P09758	TACSTD2	24.5866	24.3955	24.3224	23.0485	25.8243	22.2008	22.9616	22.131	22.7364	24.6108	25.3583	25.2424	26.4337	26.3396	26.695	26.612	26.5142	26.696
P09884	POLA1	0	21.5007	0	0	23.457	0	0	0	0	21.8184	21.6306	21.6136	21.5057	21.7447	22.7892	22.0312	21.3999	22.5969
P09912	IFI6	0	0	0	0	0	0	0	0	0	0	0	0	0	19.6726	21.7431	0	0	21.5931
P09913	IFIT2	0	0	0	0	0	0	0	0	0	0	0	0	0	18.8144	19.7106	0	19.5107	20.1192
P09914-2	IFIT1	21.9591	22.6708	23.2168	0	0	21.3242	0	20.8453	0	0	0	0	19.9977	21.6135	25.5641	22.9924	24.5207	24.9195
P09960	LTA4H	26.938	26.4718	26.9374	27.673	26.897	27.4007	27.7286	27.6082	27.5107	27.2918	27.5126	27.1971	27.8808	27.5179	27.5226	27.8764	27.5738	27.2629
P09972	ALDOC	26.7321	25.6718	26.5699	28.4899	28.0296	27.7921	27.2865	28.0227	27.4834	25.8778	26.2723	28.3621	27.37	27.3415	27.0751	27.3337	27.3557	26.7813
P0C1Z6-2	TFPT	0	0	0	0	21.6858	0	0	0	0	0	21.4526	21.8132	22.0225	22.2239	23.0361	22.3905	21.7243	23.1423
P0C869-6	PLA2G4B	0	0	0	0	0	0	0	0	0	0	0	0	0	0	0	0	0	0
P0C870	JMJD7	0	0	0	0	0	0	0	0	0	0	0	0	0	0	0	0	0	0
P0CG12	CHTF8	0	0	22.1126	21.662	0	0	20.9998	20.7827	21.2706	0	0	21.3288	21.0062	20.5936	20.5616	20.279	19.9429	20.4545
P0CK96	SLC35E2B	0	0	0	0	0	0	0	0	0	0	0	0	0	0	0	0	0	0
P0DI82	TRAPPC2B	0	0	0	20.5306	0	20.4838	0	0	0	0	0	20.3114	0	0	0	0	0	19.8987
P0DMN0	SULT1A4	21.3011	19.8957	20.068	24.4908	24.0572	25.2788	24.6947	25.5215	24.2631	23.2399	23.7471	24.7247	24.7677	24.5256	24.3969	24.668	24.6505	24.1331
P0DN76	U2AF1	27.1994	26.7403	27.2	24.0781	25.955	24.3809	26.6161	24.8133	27.4882	26.6393	25.9275	27.1465	27.1782	27.3659	27.597	27.379	26.7596	27.8454
P0DN79	CBS	25.0174	24.9316	24.5811	24.8181	23.956	24.7395	24.7406	24.9798	24.9573	25.489	25.8672	24.9741	24.2537	24.4087	23.8649	24.1126	24.2182	23.7564
P0DOX7	IGKC	23.0322	23.7393	25.0958	25.4169	24.9455	22.2302	24.2395	26.5092	24.107	23.463	24.3578	23.6523	24.1091	0	21.7163	20.1101	18.2657	19.2091
P0DOY3	IGLC3	22.9006	24.4605	25.9217	25.4438	25.2964	22.727	24.4068	26.4303	25.268	24.1057	25.1877	24.0194	25.2925	20.9313	21.7631	21.1393	19.2197	20.4064
P0DPB6	POLR1D	0	0	0	0	0	0	0	0	0	0	0	0	20.2891	0	0	0	0	0
P0DPD7	EEF1AKMT4	0	19.5226	0	0	20.557	0	0	0	19.2585	20.9501	20.5693	20.8241	20.7274	18.4246	20.6706	20.8053	20.8614	20.8671
P10114	RAP2A	0	0	0	0	0	0	0	0	20.2247	0	0	0	18.8739	0	19.9426	0	19.3605	0
P10155	TROVE2	25.505	25.0099	25.6535	25.566	24.7993	25.8768	25.6208	25.6407	24.4137	25.8206	25.9791	25.8061	26.3154	26.0038	26.1932	26.38	26.4321	25.9114
P10253	GAA	27.0156	26.8801	27.0537	27.5563	27.0251	27.0894	25.8149	25.6583	25.0478	26.092	26.668	26.341	26.3431	26.5177	26.2213	26.2216	26.4978	26.4434
P10276-2	RARA	0	0	0	0	0	0	0	0	0	0	0	0	0	0	0	0	0	0
P10301	RRAS	24.6788	24.2361	24.0161	24.0872	25.0268	23.7782	23.9825	23.5932	24.2075	23.7255	25.289	23.8315	24.3633	24.1943	24.0136	24.2154	24.6848	24.3727
P10321	HLA-C	25.0708	25.35	25.4935	23.4796	24.4722	23.7446	0	0	23.1646	23.1679	22.9583	24.3032	24.9193	25.952	26.2387	24.4136	26.4976	26.464
P10398	ARAF	22.4232	22.4419	22.5568	23.7606	22.7765	22.7862	22.9694	22.9288	22.9663	19.3252	0	22.7356	23.0507	22.5932	22.6301	23.1324	22.3991	22.7117
P10412	HIST1H1E	0	0	0	0	21.3125	0	0	0	0	0	0	0	22.003	0	21.5558	0	0	0
P10515	DLAT	26.2321	26.3153	26.215	26.4664	25.9025	26.0164	25.9505	25.9052	26.1356	24.9608	24.9578	26.0471	25.7455	25.3541	25.5551	25.1301	25.4555	25.5993
P10586-2	PTPRF	26.1975	26.2672	25.9513	23.9744	26.7137	25.9183	26.0716	25.4698	25.948	26.4075	25.4912	26.0802	26.2363	25.7439	25.5323	26.1957	26.0035	26.24
P10588	NR2F6	0	0	0	0	0	19.8804	0	0	0	0	19.8465	19.2639	0	19.674	19.2467	0	19.8796	20.2109
P10599	TXN	28.1205	28.4311	28.4133	28.4456	27.1416	28.3938	28.6466	28.8562	28.3197	29.0348	28.9997	28.4176	28.3792	28.5004	28.3594	28.5425	28.3357	27.9228
P10606	COX5B	26.4683	26.6211	25.9767	25.6828	25.5185	25.4183	26.1924	26.1725	26.393	25.2959	25.5604	25.373	25.1037	25.7685	25.2123	25.8734	25.7481	25.1845
P10619-2	CTSA	26.757	26.5194	26.6328	25.8024	24.6837	26.0487	26.1769	26.4011	25.9315	26.9162	26.6095	26.2157	25.2568	25.3776	25.5724	25.7277	25.4486	25.7672
P10620	MGST1	26.3708	26.4208	25.8716	26.2571	26.2302	26.3342	25.7132	25.7452	26.3536	25.7871	25.0978	26.2391	26.4549	26.767	26.9384	26.7624	26.7362	26.9118
P10644	PRKAR1A	26.2984	26.273	26.2885	27.164	27.0163	27.1801	26.4195	26.5802	26.6718	26.9212	27.0382	26.5733	26.4288	26.1726	26.1415	26.5792	26.3079	26.289
P10768	ESD	26.721	26.1086	26.9006	25.9304	25.5236	26.3873	26.8551	26.3764	26.4341	27.1001	26.2495	26.253	26.1583	26.1112	25.8115	26.4899	25.9641	25.7309
P10909-4	CLU	25.8064	25.2775	25.4141	24.9306	25.5274	24.5124	23.595	24.2329	23.9415	25.655	24.2414	25.1881	22.3226	23.0103	23.3859	22.0284	23.6262	24.0408
P11047	LAMC1	0	0	0	22.2534	21.6555	21.821	21.7855	19.2846	0	22.4305	23.0353	21.6921	22.9704	21.4337	21.2296	21.7292	22.3466	21.8043
P11117	ACP2	25.052	25.0787	24.7206	25.2586	25.0319	24.9368	23.1125	22.6137	23.6526	25.1587	24.6962	24.2811	24.2625	24.3301	24.1426	24.5284	24.6748	24.4815
P11137-3	MAP2	20.9595	20.5738	0	21.5101	21.2771	20.7355	0	0	0	0	0	18.6579	20.2258	0	0	0	20.686	0
P11166	SLC2A1	23.5341	23.3511	23.6614	23.5467	22.8993	23.2826	23.6565	22.8616	23.9917	22.6567	22.4836	22.8159	23.0126	22.0549	22.3381	22.9965	22.3858	22.2492
P11171-4	EPB41	0	0	21.4106	0	0	0	0	0	0	0	0	0	21.4428	21.7353	0	21.6724	21.7641	0
P11172	UMPS	24.8176	25.203	25.3645	25.8035	25.4691	25.9691	25.9375	26.1984	25.71	26.0129	25.4335	25.9595	26.7809	25.962	25.9681	26.4482	26.3013	25.8951
P11177	PDHB	27.5832	26.7768	26.7069	27.2928	27.061	27.0117	26.4344	26.7019	26.4074	26.1708	26.5414	26.6132	26.4791	26.3774	26.1808	26.738	26.3947	26.3619
P11182	DBT	24.8168	25.3437	25.244	23.0921	23.2975	23.5471	24.3206	24.4633	24.0419	23.9386	23.6695	22.6458	24.2938	24.1656	24.2502	24.5732	24.5397	25.2292
P11233	RALA	24.2225	24.2902	24.0916	23.6873	24.514	24.1547	23.8275	24.0288	23.7042	24.9193	24.593	24.6356	23.5291	23.552	23.2256	23.5927	23.7169	22.7986
P11234	RALB	26.7223	26.6303	26.6453	26.1362	25.985	25.6199	25.8301	26.1649	26.3525	26.6755	26.5848	26.1254	25.6914	25.8546	26.304	25.8456	26.1517	26.4054
P11274-2	BCR	0	0	0	21.3512	0	0	0	0	0	0	0	0	20.3155	20.6976	0	19.8474	19.9408	20.9758
P11279	LAMP1	26.1205	26.2774	26.0203	25.687	25.0626	24.785	25.4144	25.7246	24.5085	25.1801	25.5515	24.357	25.4901	25.6655	25.5255	25.7229	25.8481	25.6776
P11310	ACADM	22.6103	21.5386	21.9831	23.6765	23.83	23.0282	0	19.4028	21.1383	21.2032	23.7499	23.4876	23.2956	23.578	23.799	23.5167	23.5129	24.3074
P11362-21	FGFR1	0	0	0	0	0	0	0	0	0	0	0	0	0	0	0	0	0	0
P11387	TOP1	28.7449	28.5132	28.5649	28.5911	28.3184	28.163	28.3306	28.2649	28.3964	28.3703	28.4168	28.3439	27.7892	27.8027	28.0224	27.7096	27.9424	27.7671
P11388	TOP2A	24.1399	23.2818	23.4381	21.1705	20.5804	24.8746	23.4145	24.2313	24.1909	23.5829	22.3322	23.6244	24.7971	24.5195	25.0545	24.5805	24.3957	25.1736
P11441	UBL4A	23.3947	23.0996	23.4425	23.2382	23.2943	23.3958	23.3235	23.3472	23.3215	23.7232	23.6651	23.3961	23.1146	22.9185	21.6179	23.2832	22.6258	22.8579
P11498	PC	26.7873	26.5426	25.9608	26.7848	26.5825	26.8186	25.2406	25.8967	24.9971	25.7635	26.5395	26.4718	25.4498	25.6312	25.4613	25.3226	25.5967	25.5865
P11586	MTHFD1	28.8406	28.805	28.8114	29.4696	29.0335	29.3184	29.5204	29.8056	29.5008	29.1909	28.6321	29.247	28.915	28.7335	28.6607	29.1045	28.7539	28.7362
P11717	IGF2R	23.9808	23.7392	24.0996	24.1349	25.55	24.814	25.3075	24.7588	24.9217	23.1841	23.2842	25.4216	25.9133	26.0399	25.6961	25.7613	25.9243	25.7611
P11766	ADH5	27.8386	28.0421	28.0884	28.0032	27.5815	28.493	28.5165	28.8886	28.6332	28.3894	28.0396	28.0176	28.0773	27.7443	27.312	28.2255	28.1496	27.5252
P11802	CDK4	0	0	0	21.7074	20.7411	21.7272	0	0	0	0	0	21.9039	22.1281	21.9447	21.9257	22.5784	22.1981	21.828
P11908	PRPS2	21.266	21.5959	21.4176	0	21.1427	21.043	21.7307	21.7652	0	21.8511	20.062	20.1926	21.3313	22.2687	21.7788	22.5799	21.5858	21.1272
P12004	PCNA	27.706	28.0125	28.5461	28.7382	28.4376	28.4954	28.8418	28.8471	28.5666	28.73	28.9981	28.5226	28.1066	28.0321	28.5112	28.3335	28.228	28.2649
P12074	COX6A1	26.3314	26.1547	23.7573	0	26.2837	24.8647	25.9817	0	24.9659	26.0648	25.4217	24.2684	26.1887	26.7352	26.3409	25.6196	25.2562	27.1395
P12081-4	HARS	27.1628	27.1937	27.1661	27.8027	27.1117	27.7555	27.8386	28.0031	27.9274	27.029	27.2263	27.211	27.0496	26.6092	26.5479	27.1208	26.9148	26.664
P12268	IMPDH2	25.9464	25.8509	25.7021	26.5852	26.4595	26.5533	26.9347	26.981	27.008	25.5975	25.8335	26.9955	26.1475	25.9537	25.9692	26.2149	25.91	25.9126
P12270	TPR	26.8049	26.7089	26.8667	27.3139	27.0132	26.916	25.8438	26.6285	26.7802	26.0456	25.8188	26.8625	26.638	26.6014	26.4772	26.5793	26.6429	26.7133
P12429	ANXA3	27.1213	27.0812	27.5603	28.3946	28.2584	27.9303	27.8504	27.4446	27.8494	27.966	28.2258	28.0105	27.1318	27.5944	27.6332	27.4891	27.6217	27.3427
P12532	CKMT1A	27.2501	27.2549	25.916	27.4733	27.4238	27.2086	27.4146	27.6937	27.4291	26.5287	27.0169	27.5437	26.3452	26.3963	26.1517	25.9443	25.8545	26.2787
P12694	BCKDHA	25.0792	24.5668	25.3974	24.158	24.438	24.4799	24.7766	24.5815	21.2491	24.8097	24.1909	24.2544	23.0811	24.4613	24.1891	23.7704	23.6105	24.5328
P12830	CDH1	26.4528	26.3578	25.9252	26.2319	26.6913	25.9947	25.5297	26.0218	25.9739	26.1005	26.6722	25.5951	26.5162	26.5162	26.4001	26.5522	26.5164	26.5083
P12931	SRC	20.0099	21.7012	0	21.723	19.9077	20.9829	0	0	0	18.6196	0	21.0019	22.8632	22.5117	22.0694	22.4966	22.499	22.6845
P12955	PEPD	24.1096	24.0307	25.4047	24.9938	25.0833	24.6188	25.0425	24.7418	24.2285	23.639	24.1288	24.6318	24.735	24.2706	24.0514	24.4494	24.0685	23.7124
P13051	UNG	24.3419	24.4059	22.2006	21.3306	25.6085	22.8482	24.0438	24.4586	24.5261	23.4218	23.6167	24.0477	24.7638	25.0009	25.2651	25.0385	24.8961	25.6814
P13073	COX4I1	28.45	28.1985	28.356	28.9593	28.08	28.453	28.1939	28.0155	27.8545	27.7224	28.3665	27.9858	27.9518	28.3217	28.4022	28.2881	28.1129	28.5387
P13164	IFITM1	26.8339	26.7229	26.0216	0	0	22.7343	23.7355	23.5418	25.4742	0	0	23.5899	22.7073	25.2993	24.9728	0	25.4631	24.9638
P13284	IFI30	0	0	0	20.3927	21.1057	20.6638	0	0	0	0	0	21.1923	21.4286	21.112	20.7323	22.1124	21.4292	21.4275
P13473	LAMP2	27.0947	26.4594	25.6892	27.2648	26.9369	26.5985	26.0655	25.8188	26.7441	25.2175	26.7486	25.56	26.9715	27.3059	26.9372	27.0011	27.0533	27.1873
P13489	RNH1	24.9574	24.3021	24.6356	26.8959	26.6943	26.6773	25.5047	25.5584	25.6577	23.5965	24.5483	26.9222	26.6623	26.5561	26.4431	26.5948	26.77	26.4957
P13498	CYBA	23.0108	22.8426	0	22.3537	22.7107	22.3472	22.4599	21.8736	22.9513	25.2761	23.0389	21.9133	22.7108	23.1824	22.6036	23.1282	23.0027	22.6319
P13674	P4HA1	25.7452	25.6755	25.9581	24.7964	24.0329	25.1751	25.1152	25.587	25.3916	25.8686	25.438	25.5233	25.8759	26.3716	26.1211	26.0184	26.6525	26.2117
P13693	TPT1	28.4058	28.3146	28.1561	29.0242	30.2237	28.6896	28.8033	28.6823	28.4729	29.1804	29.1503	29.5315	28.9609	29.4105	29.0437	28.8168	28.535	28.8525
P13716	ALAD	23.4149	22.8789	22.6308	24.4433	24.0846	23.5999	22.6414	22.7393	21.5775	23.8645	24.0628	23.2342	22.7721	22.8188	22.8404	22.2547	22.6206	22.0448
P13747	HLA-E	21.5739	20.9955	0	0	0	0	0	0	0	0	0	0	0	22.0669	23.4957	20.8962	21.8432	23.6586
P13796	LCP1	22.8422	22.4472	22.1387	23.5297	20.7624	20.6806	24.1197	25.0841	22.7277	0	17.8354	23.7298	21.9159	21.9946	21.0698	21.3556	21.028	20.9013
P13797	PLS3	21.8916	22.4699	22.8907	24.4306	26.8824	26.0364	26.0883	25.952	25.7562	22.9725	22.2424	25.9261	22.7827	23.2071	22.5686	22.6417	22.3174	23.3495
P13798	APEH	25.6357	25.6415	26.0192	26.6505	26.497	26.7085	26.2327	26.2846	26.2721	26.5653	26.8267	26.5849	26.4047	26.2625	26.1485	26.5192	26.5023	26.1918
P13804	ETFA	29.3376	29.1205	29.2588	28.3604	28.2014	28.6761	28.3978	28.3827	28.7307	27.9674	28.5105	28.6406	28.7587	28.6619	28.7791	28.5272	29.0585	28.9591
P13807-2	GYS1	24.0789	24.2184	24.0151	23.602	23.8097	24.6393	24.4786	24.0166	24.0369	23.987	22.9558	23.6459	24.2502	25.1799	25.1606	24.4503	24.5273	25.1701
P13861-2	PRKAR2A	22.5556	21.9395	22.3006	22.2514	23.1817	22.0534	21.9404	0	21.3333	24.1267	23.6167	23.7111	22.0093	22.2899	22.0936	22.5905	22.4312	22.3772
P13984	GTF2F2	0	0	21.6211	22.9453	0	22.1644	0	22.1659	21.2058	22.0229	21.8465	22.273	21.325	21.303	22.1231	21.5911	21.4417	21.0047
P13987	CD59	21.0394	21.4998	20.7719	24.552	24.6054	24.3903	20.8663	20.6086	0	24.2243	22.9658	24.4305	25.0031	25.1865	24.8627	25.084	25.9411	24.9546
P13995	MTHFD2	24.5108	24.2216	24.1247	24.0155	24.4344	24.098	24.1464	24.7082	24.0837	21.8913	23.4599	23.5537	23.6009	24.2114	24.6107	23.8643	24.1355	24.8475
P14174	MIF	26.4435	25.6884	25.7172	28.3506	28.2597	28.2179	27.9771	26.5809	26.1534	24.8695	26.5828	28.0468	27.274	27.1409	27.1996	27.7162	26.1477	26.6302
P14314-2	PRKCSH	29.7268	29.7227	29.933	29.471	28.7866	29.1509	29.2473	29.6443	29.2364	29.4077	29.3425	28.7303	28.9711	29.1113	29.1748	29.1877	29.4426	29.4147
P14324-2	FDPS	26.4038	25.8841	26.1902	27.6559	26.9426	27.197	25.9863	26.1613	26.696	26.9693	27.3661	27.0177	27.0899	27.1047	27.1201	26.8351	26.7705	26.7525
P14373	TRIM27	23.1395	22.7216	24.0805	0	0	22.8949	23.3733	24.0346	23.4033	0	23.297	23.397	22.1366	22.4565	22.9623	22.6635	22.7209	22.4405
P14406	COX7A2	28.1002	28.3456	27.7075	26.7104	27.4387	25.3085	26.4855	26.9518	27.0123	26.804	26.7132	26.6736	26.9384	26.7425	26.9861	27.0677	26.9267	27.0031
P14550	AKR1A1	25.953	26.3477	25.0075	27.01	26.7584	26.3717	24.9898	25.7653	25.955	26.4463	26.1593	26.3073	26.6663	26.0731	25.7036	26.5519	26.4149	25.3214
P14635	CCNB1	0	0	0	0	0	0	0	0	0	0	0	0	0	0	0	0	0	20.7543
P14649	MYL6B	0	0	0	0	0	0	0	0	0	0	0	0	19.9572	19.6694	0	20.1328	20.1078	0
P14678-2	SNRPB	28.1202	28.4964	28.6812	27.675	27.4756	27.7819	27.7416	27.6142	27.7413	28.1814	28.489	27.7449	27.8336	27.7133	27.4825	27.7653	27.864	27.2229
P14735	IDE	24.9878	24.6701	25.1114	25.2593	25.4222	26.1768	25.6243	26.0033	26.1126	25.308	24.5991	25.8399	25.4496	24.7284	25.2619	25.5207	25.3013	24.9879
P14854	COX6B1	25.5681	26.4058	21.3253	21.3734	26.6312	24.3725	21.2653	21.1894	20.5134	25.6884	26.1311	26.7152	26.011	26.9772	26.7128	26.4846	25.9411	26.9574
P14859-4	POU2F1	0	0	0	22.3043	23.024	0	0	0	0	0	0	22.2392	21.4526	20.8819	21.4242	22.2521	21.6527	21.6096
P14868	DARS	27.7153	27.6184	27.541	28.0682	27.7514	27.9339	28.1294	28.1619	27.9462	27.7026	27.5647	27.9524	27.773	27.5817	27.6752	28.0416	27.8279	27.7221
P14923	JUP	27.2219	27.2029	26.7744	27.3462	27.1699	27.0502	26.9061	26.6472	26.6315	25.9264	25.8541	27.1281	27.4383	27.5667	27.6962	27.4306	27.7556	27.7882
P14927	UQCRB	27.5263	27.3861	26.9757	23.8813	28.0949	26.23	25.8042	26.0748	26.456	28.0227	27.6966	27.3664	26.6316	27.156	27.3882	26.8969	26.7462	27.5284
P15056	BRAF	0	0	0	0	0	0	0	0	0	0	0	0	0	0	0	0	20.6051	0
P15104	GLUL	0	0	0	0	0	0	0	19.2878	0	0	0	20.2914	0	19.4488	0	0	18.8933	21.1772
P15151-3	PVR	21.3372	20.7432	0	21.4004	21.1616	20.3312	20.3146	0	20.7112	0	0	20.9055	21.0337	20.4472	20.9032	20.7539	20.9177	21.6813
P15170-2	GSPT1	27.2237	26.8137	27.5526	27.5129	26.5424	27.2303	27.8669	27.9662	27.5057	26.6674	26.2702	26.8682	26.9998	26.9447	26.9813	27.2103	26.9601	27.0092
P15260	IFNGR1	0	0	0	0	0	0	0	0	0	0	0	0	19.8498	19.7623	0	20.0979	19.9608	20.4699
P15289-2	ARSA	0	0	0	0	0	0	0	0	0	0	0	0	0	0	23.4765	24.4287	22.6998	21.5476
P15291-2	B4GALT1	22.2805	22.6379	21.9627	18.9832	0	21.9199	23.6677	22.7817	20.6416	19.1681	19.3104	21.6494	22.3438	22.0259	22.0146	22.4538	22.6836	21.3664
P15309-2	ACPP	0	0	0	0	0	0	0	0	0	0	0	0	0	0	0	0	0	0
P15311	EZR	27.946	27.6673	28.0212	28.3559	27.9637	28.2117	28.8949	28.7821	28.7482	27.5515	27.6691	28.0102	28.6307	28.6504	28.6244	28.8286	28.7864	28.5498
P15328	FOLR1	0	0	0	0	0	0	0	0	0	0	0	0	0	0	0	0	22.023	0
P15336-5	ATF2	0	0	0	0	0	0	0	0	0	0	0	0	0	0	0	0	0	0
P15374	UCHL3	24.8605	23.2063	23.2364	24.7362	22.8763	25.7261	25.3013	25.1131	25.1048	25.5855	24.9916	25.3952	25.2175	24.8653	24.5846	25.0314	25.5535	24.3809
P15408-3	FOSL2	0	0	0	0	0	0	0	0	0	0	0	0	19.9215	0	0	21.1253	20.5384	21.3775
P15514	AREG	20.1504	0	0	21.6755	21.6802	21.0645	20.2589	0	0	0	0	0	21.7371	21.9621	20.1149	21.8022	22.0377	21.7754
P15529-16	CD46	0	0	0	20.5059	21.744	0	0	0	0	21.0179	0	0	0	20.0095	21.1918	0	0	21.1012
P15559	NQO1	28.2891	28.3348	28.7838	27.3113	27.4161	27.9248	28.582	28.6663	27.432	28.2852	28.3333	27.699	28.0238	28.2024	28.6332	28.0896	28.1025	28.0753
P15586	GNS	26.0303	25.7207	26.0822	27.0743	26.3427	26.6301	25.6621	25.6206	26.0431	25.8301	26.2974	26.5488	26.3414	26.5714	26.0184	26.4016	26.5459	26.486
P15735-2	PHKG2	0	0	22.7751	22.3115	22.1787	22.3959	0	23.1564	0	21.2887	22.18	22.9635	21.5916	21.5035	21.7145	21.8354	21.8413	21.5354
P15880	RPS2	29.3866	29.315	29.4916	29.5209	28.9091	29.5314	29.8413	29.863	29.7717	29.9241	29.5002	29.4971	29.6086	29.469	29.3211	29.5868	29.4986	29.5801
P15882-3	CHN1	0	0	0	0	0	22.8079	0	0	22.4309	21.3702	0	0	0	0	0	0	0	0
P15923-2	TCF3	0	0	0	0	0	0	0	0	0	0	0	0	0	0	0	19.5706	0	0
P15924	DSP	27.1839	27.2539	26.9971	28.3584	28.0357	27.9175	27.7665	28.2028	27.9125	27.7262	27.1328	27.8512	28.6491	28.6007	28.3716	28.7251	28.9015	28.4572
P15927	RPA2	24.5352	22.0929	24.7428	22.6071	24.9941	25.0014	24.9034	22.8839	25.319	25.3471	24.0797	25.3361	25.3602	25.7503	25.3446	25.9951	25.5531	25.7889
P15941-7	MUC1	18.6389	0	0	0	0	0	0	0	0	0	0	0	0	0	21.1542	0	0	20.64
P16070	CD44	0	18.4562	0	22.6114	21.7773	22.542	0	0	0	20.4128	0	21.3103	22.0407	22.5046	23.1084	21.799	21.8057	22.6928
P16083	NQO2	0	0	0	19.6966	18.9535	0	0	0	0	0	0	20.1916	19.5799	0	0	19.4891	18.6014	19.5142
P16144-4	ITGB4	25.036	24.7927	24.841	24.7297	24.3337	24.2139	23.936	23.8741	24.0906	23.5808	24.0518	23.4308	25.4425	25.4184	24.8106	25.5335	26.1443	24.8597
P16152	CBR1	27.5622	27.498	27.3602	27.8759	28.8068	28.1805	26.4636	26.4862	27.276	28.0629	28.2506	28.3261	28.4921	27.3781	27.7226	28.0798	27.9031	27.1715
P16219	ACADS	24.3452	24.5435	24.288	24.2452	23.9716	23.2141	22.5343	22.6944	23.3672	23.1841	0	23.6749	22.9935	20.8858	22.5892	22.0541	23.6038	23.7005
P16220	CREB1	0	0	0	22.8578	22.4386	22.1649	0	0	0	0	0	22.1251	21.6826	21.6493	21.3702	20.8433	20.7813	0
P16278	GLB1	26.1217	25.5372	25.5628	26.2816	26.1017	25.6758	25.0816	25.2117	24.5398	26.1674	26.0449	25.8816	25.7132	25.9109	25.6193	25.5145	25.9736	25.8162
P16298-2	PPP3CB	0	0	0	21.1195	0	19.8992	0	0	0	0	0	20.1383	20.684	20.1373	0	20.5775	20.3947	20.7485
P16333	NCK1	22.4404	23.7057	23.5339	0	0	22.874	24.2003	23.7408	23.2213	0	22.2707	0	22.9501	21.7266	22.4758	24.3515	23.7351	23.1162
P16383-2	GCFC2	0	0	0	0	0	0	0	20.1948	0	0	0	0	19.6734	0	0	20.1541	0	19.9435
P16401	HIST1H1B	29.5911	29.1865	29.2688	29.2871	29.9158	28.8578	29.0746	29.3341	28.9516	29.2314	29.1154	29.2632	28.4864	28.5337	28.862	28.4965	28.2498	28.4802
P16402	HIST1H1D	24.3709	28.0183	29.9382	25.3766	25.2167	24.4694	27.8606	27.8827	28.2502	25.3761	23.0827	23.9107	24.2191	24.1544	23.672	24.4306	24.5543	24.2909
P16403	HIST1H1C	30.0696	29.8596	30.1304	30.1054	29.6937	29.4515	30.2084	30.2149	30.1616	29.8074	29.9401	29.7088	29.5981	30.0752	30.0241	29.6074	29.7273	29.627
P16422	EPCAM	25.7218	24.8299	24.7568	24.819	25.1961	25.1854	24.9403	24.5791	24.5856	26.5418	26.666	26.2964	26.16	26.361	27.0287	26.0269	26.0459	27.2294
P16435	POR	28.3178	27.937	28.1005	28.5415	28.3474	28.4839	28.2325	28.1474	28.3474	28.5451	28.6495	28.7186	28.82	28.9116	28.9333	28.6977	28.7645	28.7003
P16455	MGMT	24.2202	24.9682	25.0788	23.9259	24.9671	25.6362	25.709	25.1842	24.1405	25.8079	25.038	25.2791	24.9583	24.6358	24.7253	25.1874	24.8998	24.4663
P16615	ATP2A2	28.8181	28.6289	28.72	28.5512	28.4036	28.4383	27.7341	28.1666	28.1352	28.113	28.2097	28.0899	28.3001	28.588	28.5041	28.5389	28.6804	28.5865
P16870-2	CPE	23.2572	23.332	21.2767	0	0	0	0	0	0	0	0	0	0	20.4824	21.4092	19.1283	19.2491	20.4262
P16885	PLCG2	0	0	0	21.9377	20.9924	20.7675	0	21.1098	20.7051	0	0	21.2352	0	20.2656	0	20.3339	20.7248	20.5149
P16930	FAH	20.6389	22.9026	23.8675	21.712	23.247	23.8402	23.3155	23.8808	22.9537	21.9307	0	23.4532	23.5931	23.5671	23.953	24.2978	23.5804	24.1839
P16949	STMN1	24.866	24.5728	23.1524	26.0691	25.3447	25.6745	25.1897	25.1064	25.799	24.4731	25.2562	25.85	25.4434	25.4925	25.0659	25.4723	25.1613	25.0512
P16989	YBX3	21.8341	22.0939	24.6263	22.3314	0	0	22.5574	22.6744	22.828	20.6654	0	20.8645	23.4613	23.1138	23.1972	23.7842	22.9088	23.6875
P16989-2	YBX3	0	0	0	21.1712	20.5905	0	0	0	0	0	0	21.5286	21.1972	21.365	21.4097	21.1454	21.022	21.5942
P17010	ZFX	19.8515	19.72	0	0	0	0	19.5566	0	19.8526	0	0	0	19.1964	0	0	0	0	0
P17028	ZNF24	0	20.6654	20.9367	21.1525	20.9953	20.049	0	22.123	19.8629	0	0	19.0094	20.6096	21.8507	21.9418	21.9001	21.9245	22.5593
P17029	ZKSCAN1	0	0	0	18.6172	18.5501	0	20.0675	22.042	21.6461	20.8141	0	18.8667	22.5158	21.5998	22.8747	22.4424	22.621	23.8673
P17035	ZNF28	28.8308	27.8105	28.2823	28.8649	28.9085	28.6421	28.8401	28.8526	29.0847	0	26.0604	22.8276	28.0807	24.7174	28.361	28.296	28.274	22.6149
P17050	NAGA	22.8749	22.245	22.9962	24.5428	24.1258	23.3542	22.8012	0	22.9086	0	0	22.9221	22.9524	22.5484	23.287	22.8467	23.2318	22.3337
P17096-2	HMGA1	0	0	0	0	16.3558	0	0	0	0	0	0	16.2594	18.6466	0	19.3019	20.6619	20.5426	19.7349
P17152	TMEM11	24.2782	24.7504	25.0869	0	23.3737	24.7698	23.9423	24.1227	24.6944	25.0338	24.2776	24.2942	24.3107	24.3133	24.388	23.9764	24.0289	24.7128
P17174	GOT1	25.7391	26.1057	25.558	28.1604	28.0414	27.3873	26.6721	26.5268	26.7252	27.2873	26.6967	27.569	27.0829	26.622	26.6902	27.2109	26.7303	26.6385
P17252	PRKCA	0	0	0	0	0	23.3924	0	0	0	0	0	21.5267	0	20.404	21.7723	0	0	0
P17275	JUNB	0	0	0	0	0	0	0	0	0	0	0	0	20.8978	21.6213	20.7368	20.2723	21.2193	21.9336
P17301	ITGA2	24.3079	23.5446	24.2449	23.9943	23.1533	23.8817	24.9179	24.3123	24.0463	23.4425	21.6549	23.1762	24.4151	25.2151	24.5433	24.6692	25.8076	24.9288
P17405-4	SMPD1	0	0	0	19.7156	20.0368	0	0	0	0	20.5463	0	0	0	0	0	0	0	0
P17480	UBTF	26.7247	26.8647	27.0188	25.9898	26.0096	26.8544	26.2572	26.4477	26.1285	26.7849	26.9847	26.8479	26.3874	26.4247	26.3235	26.2481	26.4784	26.2151
P17535	JUND	0	0	0	21.9676	0	21.45	0	0	0	0	22.033	21.9824	21.9513	19.811	0	21.6791	21.422	21.0312
P17544-4	ATF7	0	0	0	0	0	0	0	0	0	0	0	0	0	19.1086	0	0	0	0
P17568	NDUFB7	23.5241	22.9262	23.3442	24.0078	23.9522	23.9134	22.8719	22.8361	22.0538	23.5512	23.4836	23.9362	23.3295	24.8581	24.7108	24.2303	24.3909	25.2853
P17612	PRKACA	25.3447	25.7031	25.9538	24.4116	25.2097	25.5046	26.158	26.2332	24.4141	26.3747	26.0658	25.4368	25.77	25.3826	25.2463	25.7928	25.4729	25.3969
P17655	CAPN2	0	17.554	22.7469	20.2014	21.554	22.7552	18.4438	20.5801	0	0	19.3285	22.1423	24.3051	24.4116	24.0172	24.7205	25.1179	23.9891
P17676	CEBPB	0	0	0	0	0	0	0	0	0	0	0	0	0	0	0	0	20.2406	19.9947
P17676-3	CEBPB	21.2564	21.9093	0	19.3962	19.6698	0	22.2377	21.1122	21.9119	18.3184	0	18.7672	19.2473	18.1658	17.8811	18.2641	0	0
P17706-3	PTPN2	21.2175	21.9794	21.1706	22.2463	21.4718	20.8523	21.5941	21.6399	21.9926	21.6728	21.0515	21.7206	21.1912	20.58	20.8132	21.1203	20.5581	20.9537
P17812	CTPS1	24.7278	24.7566	24.6055	25.4703	25.9057	25.7284	25.3492	25.4583	25.3721	25.6772	25.399	25.6217	25.9738	25.23	25.5427	25.6492	25.5781	25.3454
P17858	PFKL	27.624	27.5958	27.9463	28.7409	28.6207	28.541	28.3482	28.3423	27.8375	28.0842	28.0551	28.2745	28.2192	28.0627	27.8648	28.1942	28.0444	27.9454
P17900	GM2A	23.5782	23.0734	22.6561	0	0	0	21.3672	0	21.3656	23.1858	23.8123	22.8319	22.0217	22.8776	23.1912	0	23.3625	19.1858
P17931	LGALS3	28.1391	28.3613	28.3664	28.6427	28.7689	28.3576	27.5876	27.6019	27.2584	28.1198	27.6643	28.1278	28.456	28.7823	28.7803	28.352	28.7658	28.7993
P17980	PSMC3	26.4563	26.5829	27.1366	26.8941	27.1974	27.1128	26.9512	27.0667	27.9401	26.8687	27.2897	27.1636	27.2693	27.1528	27.1475	27.3881	27.1674	27.208
P17987	TCP1	26.9553	27.0785	27.2125	27.909	27.6198	27.8223	28.3965	28.4547	28.1983	27.1569	26.1724	28.0334	28.3808	28.2768	28.4877	28.4138	28.2392	28.3239
P18031	PTPN1	27.5822	27.754	27.6499	27.4755	27.3388	27.2784	26.9895	27.065	27.4539	27.9149	27.5163	27.2593	27.0437	27.2658	27.0946	27.2346	27.2573	27.1338
P18065	IGFBP2	22.3747	21.656	18.9211	22.097	21.3395	20.9267	0	19.5449	19.9563	19.6755	0	19.3429	0	19.6495	19.994	18.8457	0	0
P18074	ERCC2	21.9836	22.4924	22.3521	22.8003	21.8708	22.8181	22.3004	22.8331	21.805	22.2558	22.4592	23.1996	23.253	22.4245	23.2339	22.8997	22.4264	23.0139
P18075	BMP7	22.6749	22.7137	22.9906	0	21.472	21.6802	0	0	0	23.1469	23.8038	22.8659	21.0923	18.8908	0	20.1048	21.3557	0
P18077	RPL35A	28.2911	28.2219	28.6253	28.4441	27.7919	28.5986	28.6662	28.7834	28.8962	28.922	28.6922	28.4151	28.3364	28.1705	28.4529	28.2936	28.3041	28.1457
P18084	ITGB5	22.2167	24.0722	24.2677	23.7557	22.9669	23.1701	23.4428	22.9076	21.9721	24.9767	23.9466	23.4048	24.4033	24.4134	24.3496	24.6289	25.271	24.9737
P18085	ARF4	26.8411	26.6684	26.4792	26.8113	26.3708	26.495	26.5427	26.4864	26.4056	25.9284	26.1446	26.2355	26.5602	26.4623	25.813	26.4435	26.4998	26.0126
P18124	RPL7	29.3514	29.4165	29.4345	29.3825	28.9064	29.076	29.8506	30.026	29.68	29.117	29.2272	28.6804	29.0995	29.1219	29.0439	29.6759	29.5322	29.4712
P18206	VCL	26.4527	26.1768	24.9925	27.6976	27.408	26.9917	26.9126	26.9254	26.8295	25.6185	25.2743	27.1971	27.1745	26.881	26.6122	27.0397	26.9606	26.7036
P18433-6	PTPRA	20.149	20.0074	0	20.5339	20.3598	19.8598	20.2232	20.3039	21.0154	0	0	19.4994	0	19.2689	19.7836	19.4788	19.2294	19.9259
P18440	NAT1	0	25.1715	24.8917	25.4048	0	24.6562	21.4143	0	0	23.1391	0	23.7031	0	21.6109	18.5527	20.9294	0	20.1385
P18510-2	IL1RN	0	0	0	0	0	0	0	0	0	19.8772	0	0	0	20.0846	0	0	0	0
P18564	ITGB6	23.003	22.9342	22.4653	22.4154	22.0508	21.806	19.1859	0	19.3639	21.7339	0	18.8575	24.5222	25.8981	24.7409	24.2687	26.4128	24.8841
P18583-5	SON	25.3767	24.8144	25.5062	25.5649	25.8699	24.8429	24.5385	25.0116	24.5222	25.0179	24.241	24.9351	24.8855	24.8721	24.6816	24.7768	25.1746	25.1036
P18615	NELFE	22.9601	23.3374	23.3074	22.8173	23.5819	22.6971	21.9356	20.3597	22.785	23.7607	22.8659	23.896	22.9009	23.5403	24.0939	23.3404	22.8922	23.3817
P18621-3	RPL17	27.9039	28.1667	27.9982	27.2508	26.5071	27.7197	28.4106	28.7635	27.8875	27.7209	28.2961	27.1683	27.6071	27.4355	27.6433	27.6812	27.6055	28.0813
P18754	RCC1	26.8425	26.4445	26.0673	26.6588	26.6411	26.2473	26.4889	26.6472	26.4089	26.3155	26.1029	26.6413	26.1202	26.4115	26.364	26.294	26.3552	26.4903
P18827	SDC1	22.5757	21.9846	25.2128	23.0514	21.8088	22.0972	22.5877	24.9042	0	20.2884	0	22.5423	22.3477	24.1268	24.0573	23.7014	23.5519	23.7846
P18850	ATF6	0	0	0	0	0	23.5394	0	0	0	21.3726	22.6058	0	18.1114	0	0	0	0	0
P18858-3	LIG1	23.7863	24.2142	23.206	22.8572	24.2192	25.3218	25.2827	25.604	25.4403	24.4893	24.0812	24.771	25.073	24.9865	25.6164	24.7529	24.535	25.7089
P18859	ATP5J	25.5725	26.0245	25.4589	26.2947	26.5921	26.0114	25.0813	25.3527	26.2269	25.727	25.7848	25.8914	25.7843	26.2673	26.0917	26.0205	26.1679	26.311
P18887	XRCC1	22.6793	22.3963	22.5345	23.4997	23.1227	22.9897	23.0013	22.8311	23.0752	22.6406	21.9209	23.0102	22.4293	22.5507	22.5419	22.1187	22.0515	22.6943
P19174	PLCG1	24.128	23.8245	23.8204	24.4917	24.2564	24.3636	23.9618	23.4522	23.6982	24.8275	24.569	24.5055	24.1979	23.4002	23.4929	24.0539	24.2003	23.3617
P19224-3	UGT1A6	22.433	21.847	22.182	0	22.2148	21.9342	0	22.2409	0	19.4341	0	19.683	23.3589	24.2833	22.7673	23.3135	24.086	23.3156
P19256-2	CD58	0	0	0	0	0	0	0	0	0	0	0	0	0	0	0	0	0	19.8081
P19387	POLR2C	23.4619	21.9313	21.3132	22.197	22.3553	22.3473	0	23.0907	22.792	21.767	22.1325	22.9417	23.1825	23.4061	23.1275	23.1126	23.1713	23.0143
P19388	POLR2E	21.7735	20.7947	0	21.3627	23.0594	22.5324	19.9721	20.7057	21.6422	20.0053	0	20.2903	21.4624	22.4322	22.599	21.9278	22.3062	22.9833
P19404	NDUFV2	25.7698	25.4208	25.0722	25.9994	25.9713	25.4844	24.6208	24.2872	25.6123	25.3367	24.8467	25.3551	25.1599	25.1711	25.2655	24.9162	25.2227	25.3302
P19419	ELK1	0	0	0	0	0	0	0	0	0	0	0	0	0	0	0	0	0	0
P19447	ERCC3	22.3681	0	0	0	0	22.4188	22.3141	21.7843	21.7063	20.7742	21.4782	0	23.0223	21.7091	22.4838	23.1533	23.5003	23.2669
P19474	TRIM21	0	0	0	0	20.1396	0	0	0	0	0	19.9101	20.7513	0	21.1648	0	22.4229	0	0
P19525	EIF2AK2	26.5896	26.8542	26.6248	25.6592	25.2178	26.3263	26.3562	26.195	26.3081	25.9979	25.6591	25.9378	25.7866	26.9087	26.9454	25.5577	27.1185	27.0308
P19623	SRM	25.4595	25.5962	25.1073	26.6418	25.964	25.7188	26.3018	26.1074	26.0582	24.9681	24.4387	25.8948	25.6802	25.5682	25.4063	25.9539	25.725	25.3123
P19634	SLC9A1	23.011	22.5585	22.8551	20.1541	0	21.075	0	0	0	0	21.9119	21.2835	21.5475	24.4035	24.4993	23.3905	23.5159	24.3994
P19784	CSNK2A2	25.3528	25.541	25.5181	23.8124	0	25.2739	25.8038	25.6844	25.7742	24.6044	24.84	24.7412	25.2521	24.7232	24.9009	25.0783	24.9096	25.2572
P19793-2	RXRA	21.0528	20.5746	22.6127	0	20.4229	21.5338	0	0	21.9031	21.9472	22.3534	0	22.4233	21.4531	21.6285	21.4995	22.2717	22.0729
P19838-2	NFKB1	0	0	22.6503	0	23.0015	23.7042	21.4204	22.6155	22.4223	22.5743	23.2699	22.6672	22.713	22.2232	22.4438	22.4104	22.0135	22.2268
P19971	TYMP	0	0	0	0	0	0	0	0	0	0	0	0	0	0	0	0	0	0
P20020-6	ATP2B1	25.2345	25.1047	25.2704	23.8882	25.8508	24.8391	22.7359	23.0651	25.0331	26.2438	25.9291	25.5813	25.3941	25.5123	25.4559	25.5523	25.7073	25.1176
P20042	EIF2S2	27.2458	26.7738	27.1877	26.9828	27.9848	27.02	27.1506	26.795	27.6362	27.7114	27.3875	27.5887	26.6736	27.1095	27.2606	26.7892	26.7683	27.2092
P20073-2	ANXA7	25.3053	24.8732	25.8333	26.4942	25.7944	26.0644	25.6364	25.7124	25.5956	25.9057	25.721	26.0853	26.0412	25.8883	25.7612	26.0461	25.9449	26.0076
P20226-2	TBP	22.9711	23.3692	0	0	0	0	0	0	0	20.9804	0	0	22.9476	22.3911	22.686	22.9473	22.8341	22.6258
P20248	CCNA2	0	0	0	0	0	0	0	0	0	0	0	0	0	0	0	0	0	0
P20290-2	BTF3	22.5238	0	0	24.3682	24.8131	25.1978	23.2808	24.4615	24.2947	22.5657	0	24.9327	25.4935	25.525	25.8307	25.9482	25.6356	26.0479
P20336	RAB3A	0	0	21.3681	0	0	0	0	0	0	0	0	0	19.391	0	20.0867	20.5003	20.1837	19.8368
P20338	RAB4A	23.5159	21.4187	0	22.1307	21.8769	21.8808	22.0282	22.2866	21.5982	0	20.4977	0	22.5943	21.9205	22.3361	22.9695	22.3302	21.4254
P20339	RAB5A	22.7148	0	22.1452	24.1377	24.3035	23.9155	0	19.1719	0	23.2443	19.4431	23.3975	23.6467	22.9493	23.0265	21.432	22.9194	22.9735
P20340	RAB6A	0	0	0	18.9142	18.9633	19.2186	0	0	0	0	0	19.4195	19.5668	20.0182	0	19.3211	19.6598	0
P20585	MSH3	20.7421	20.8855	21.672	22.2991	20.1198	21.1286	21.4801	21.4336	0	21.7371	0	22.7447	0	19.9984	20.4443	20.7448	20.5262	20.9739
P20618	PSMB1	24.515	25.0935	24.8385	26.9598	26.4019	26.1999	24.8245	24.8599	24.7743	25.4207	25.9943	26.5839	26.4081	25.7949	25.9934	26.0384	26.0135	25.8715
P20645	M6PR	24.9615	25.3305	23.7027	25.1686	25.465	24.1062	24.129	0	24.4686	25.5223	25.392	24.4114	24.9169	25.1485	24.8034	25.249	25.121	24.8474
P20674	COX5A	28.0119	28.2117	28.1815	28.2805	27.8206	27.9366	28.3803	28.4529	27.5048	26.4676	26.7754	27.4038	27.5587	27.3725	27.993	27.5777	27.5464	27.7674
P20810-4	CAST	23.9231	22.2569	23.2366	24.2867	24.196	23.912	20.4214	21.25	22.1542	25.3411	24.3953	24.3101	23.8674	24.4432	24.4715	24.196	24.7192	24.8115
P20839-3	IMPDH1	22.2216	21.1302	21.853	21.4772	0	0	23.8857	23.8326	24.0868	20.5553	0	20.8188	24.4037	22.9951	23.9004	24.4617	23.7269	23.5744
P20929-3	NEB	23.2805	22.0009	22.7024	0	21.3369	21.7559	22.3343	22.9194	20.7788	22.6203	23.5472	22.9744	22.3853	23.7553	23.3754	21.8843	22.3879	23.1841
P20933	AGA	23.7552	23.0735	22.3601	23.1544	23.464	21.5938	23.1593	20.547	0	22.9697	22.4637	22.6409	22.9234	23.121	22.7359	22.9411	23.0098	22.6588
P20936	RASA1	0	0	0	21.0401	0	0	0	0	0	0	0	0	22.5421	0	21.2799	22.5817	22.6594	21.7504
P20962	PTMS	22.9592	25.2141	22.7296	0	0	22.4797	24.7898	25.2948	23.4329	23.1774	23.2617	23.1447	21.2195	22.1454	21.168	21.5255	21.9765	20.9715
P21127-8	CDK11B	21.4009	21.6614	0	20.8704	0	19.8148	22.1196	22.1077	21.5649	21.242	21.1282	0	20.3283	0	0	20.2948	20.2747	19.5744
P21266	GSTM3	28.569	28.4327	28.3765	29.1549	28.8395	28.604	28.3495	28.6382	27.9963	29.1512	28.9666	28.7065	30.3009	30.2509	29.9643	30.2632	30.1066	29.9809
P21281	ATP6V1B2	24.1073	24.6785	24.3579	25.6208	25.4437	25.0135	25.1261	24.8786	24.5387	24.6399	23.4275	25.0837	25.045	24.6113	24.3653	25.0341	24.9662	24.7287
P21283	ATP6V1C1	24.7671	24.9324	25.1063	24.8541	25.7378	24.5958	24.8661	24.6873	24.3606	25.2912	24.8846	25.1167	24.7661	23.9376	23.752	24.7218	24.4944	23.6665
P21291	CSRP1	26.3757	26.3758	26.4364	26.9205	25.9604	27.9187	26.6431	26.7031	26.8986	28.1078	28.195	27.7784	26.9825	26.8008	26.9185	27.2943	27.1785	26.3875
P21359-2	NF1	0	0	0	0	0	0	0	0	0	0	0	0	15.1914	17.1707	17.7332	16.6128	0	18.1327
P21397-2	MAOA	22.9495	23.456	23.3287	0	0	0	22.145	0	22.6704	21.3192	0	22.0923	22.377	22.0012	23.9512	21.0797	23.4415	23.6836
P21399	ACO1	23.2988	24.1868	23.3207	26.1298	25.5613	25.383	23.9444	24.3537	22.3188	24.1708	25.3234	25.1942	25.2816	24.312	24.6157	25.1638	24.5654	24.6178
P21579	SYT1	19.9843	0	0	0	0	0	0	0	0	0	0	0	0	0	0	0	0	0
P21583	KITLG	18.7715	0	0	18.4096	0	0	0	0	0	21.3122	0	19.489	0	0	0	0	0	0
P21675-10	TAF1	0	19.4555	20.704	0	0	0	20.4564	21.1127	0	0	0	0	0	20.2905	20.1067	19.3671	19.3017	20.6957
P21709	EPHA1	22.249	22.1121	0	21.4983	22.6257	21.0626	0	0	0	22.2698	22.2201	0	21.9549	23.2117	22.8821	22.9966	22.5467	23.2083
P21860-4	ERBB3	0	0	22.7997	0	24.8682	22.3858	23.1714	23.8411	22.4933	23.4046	23.1882	23.8387	22.221	22.7163	23.2107	24.0157	22.0894	23.814
P21912	SDHB	25.3352	25.8653	24.4576	24.5694	25.0111	24.7128	24.7012	24.9967	24.1706	24.3296	25.059	24.3615	24.5047	24.6121	24.3284	24.6688	24.6808	24.8772
P21926	CD9	28.3122	27.9354	28.036	27.7253	27.784	27.184	26.4627	26.8249	27.0511	28.1394	28.3116	27.8126	27.0927	26.9056	26.8244	27.2044	26.9393	26.896
P21953	BCKDHB	17.4387	0	19.4625	0	0	0	0	0	0	0	0	0	18.7305	21.0774	18.9918	18.4463	18.6106	20.2879
P21964-2	COMT	26.805	26.6968	25.4323	24.6181	26.3392	26.8883	26.9887	27.0214	27.0812	26.6858	26.3462	26.1257	27.6366	27.393	27.2709	27.4031	27.2895	27.4003
P21980	TGM2	20.6057	0	23.5327	19.2985	0	0	18.1237	0	0	0	0	0	22.3177	24.5837	24.032	23.0772	25.0319	24.5738
P22033	MUT	24.6756	25.0369	25.0574	24.2823	24.7242	24.1914	24.8466	24.8007	24.4853	24.5116	23.6852	23.6443	24.2118	23.8212	23.3934	24.0841	24.0547	24.4454
P22059	OSBP	25.6177	24.4384	25.6627	23.7617	26.0561	25.8233	25.7735	24.9333	26.0396	26.095	25.429	26.0118	25.6145	25.9002	26.0679	26.3525	25.8593	26.161
P22061	PCMT1	25.7105	26.1712	26.1409	26.9853	26.7876	26.9612	26.7112	26.948	26.5672	26.3174	26.4098	27.0144	26.723	26.3231	26.2839	26.6046	26.4826	26.3217
P22087	FBL	27.4791	27.6706	27.9917	25.9499	26.1077	26.612	27.3359	26.8002	27.0674	27.7213	26.7705	26.9383	27.3455	27.6763	27.8943	27.4644	27.6986	27.8631
P22102	GART	26.1513	26.28	25.9266	27.3191	26.6885	26.9584	26.9251	26.5721	27.2353	26.2495	25.6213	26.924	27.4488	27.0208	27.0117	27.1892	27.15	26.9534
P22223	CDH3	0	17.6011	0	0	0	0	19.6144	19.1506	19.4556	0	0	0	0	0	0	0	0	0
P22234	PAICS	27.5236	27.6604	27.6747	28.4587	28.298	28.0648	28.417	28.7543	28.7568	28.1143	27.7267	28.5529	28.4615	28.1155	28.1299	28.5561	28.2923	28.1526
P22303-4	ACHE	21.457	21.4312	21.7872	0	0	0	0	0	0	22.0212	21.881	21.9015	20.254	0	0	0	19.0882	0
P22307-8	SCP2	22.7039	23.4451	24.3036	21.0049	22.2999	0	22.993	23.0696	22.0914	0	22.1698	23.7084	23.8042	22.0924	21.5935	23.0064	22.7238	22.481
P22413	ENPP1	24.4028	24.7528	23.3877	0	0	0	21.2955	21.8027	19.3102	23.9983	21.9046	22.0236	22.9874	24.3714	24.0776	22.4541	23.852	24.5773
P22415-2	USF1	0	0	0	0	0	0	0	0	0	0	0	0	0	0	0	0	0	0
P22455-3	FGFR4	0	0	0	0	0	0	18.7359	19.0739	0	0	0	0	0	0	0	0	0	0
P22570	FDXR	26.3355	26.632	26.1823	26.7447	26.3995	26.1348	26.0654	25.3882	26.2345	25.9528	25.9129	25.7951	25.8068	25.3759	25.2173	25.5663	25.3917	25.1078
P22670	RFX1	0	0	0	19.6898	0	0	0	19.962	0	0	0	18.3253	21.2389	21.6045	21.5581	21.6237	0	22.7685
P22676	CALB2	22.6043	22.4871	22.7928	0	0	0	0	0	20.2803	0	0	0	0	19.2104	0	0	18.9744	19.0215
P22681	CBL	20.4001	0	0	21.0821	0	21.0549	0	0	0	0	0	22.8776	21.689	20.2099	0	21.0079	22.0711	0
P22694-2	PRKACB	21.6313	22.1882	22.1561	0	20.2599	20.7446	22.2496	22.6712	0	22.684	21.7185	21.6322	22.0861	22.51	22.3359	22.6525	22.3634	22.9846
P22695	UQCRC2	28.4052	28.2103	28.6383	28.4777	28.2711	28.6978	27.8127	28.154	27.925	28.7054	28.3755	28.9344	28.4987	28.9888	28.6338	28.8143	28.8774	28.9612
P22735	TGM1	0	0	0	0	0	0	0	0	0	0	0	0	0	0	0	0	0	0
P22830	FECH	23.8582	23.3664	22.5046	23.449	23.8257	22.9075	21.7605	21.4236	23.3472	23.35	22.7316	23.5772	23.8532	23.9799	23.8723	23.3661	22.8188	24.1176
P23025	XPA	20.3597	20.0607	22.449	20.8956	20.6165	20.5201	20.2496	21.0948	20.9532	0	0	0	20.6121	20.504	21.0991	21.2984	20.7219	20.6646
P23193	TCEA1	23.5103	22.273	22.3451	24.8859	24.4852	24.9377	21.898	23.8592	23.5085	24.237	23.384	24.359	24.4531	24.1319	24.4547	24.8498	24.578	24.2994
P23229-4	ITGA6	28.2026	25.0476	26.4512	0	0	0	24.0245	23.2961	26.7759	25.2273	27.9293	27.7338	27.7312	25.2225	25.2364	25.1633	24.9748	25.3952
P23246	SFPQ	29.9555	29.7883	30.1306	29.894	29.9701	29.9925	29.6247	29.3919	29.9203	30.2799	29.832	29.921	29.762	29.8402	29.8148	29.8595	29.9499	30.1223
P23258	TUBG1	24.2437	24.7385	24.7671	23.6383	25.579	25.1184	25.5362	23.6409	25.0098	25.3827	24.7336	25.3541	25.501	25.4492	24.9882	25.7106	25.2614	25.7482
P23297	S100A1	0	0	0	0	19.6782	0	0	0	19.4492	0	0	0	0	17.9309	0	18.09	17.8529	19.8921
P23368	ME2	22.4514	22.9432	23.9422	24.1463	22.0903	22.5459	0	22.2797	0	23.0164	22.592	22.6752	23.834	24.1166	24.7086	24.0366	24.5965	25.0855
P23381	WARS	26.4449	26.6296	26.3822	26.3023	26.9233	27.2369	26.5538	26.9733	26.6144	26.8658	26.9344	27.0418	26.8494	26.7442	27.0628	26.9929	26.8288	26.9865
P23434	GCSH	24.3322	23.7842	22.6174	0	25.4421	25.8873	22.9528	22.8458	23.7493	24.4138	25.2971	24.9276	25.6905	26.7628	27.3738	25.2203	25.3571	27.1961
P23443-5	RPS6KB1	25.6423	25.1446	25.831	26.6022	26.4736	26.9801	25.449	25.6165	26.0393	26.3506	26.0232	26.6532	26.1393	25.4651	25.4736	25.7661	26.203	25.9254
P23458	JAK1	20.9545	21.0411	19.5511	21.9759	21.7118	21.3961	0	21.5416	21.8244	0	19.3506	22.3766	21.5399	21.4721	22.101	21.9551	22.1547	23.493
P23470-2	PTPRG	0	20.8017	21.3428	19.8411	20.7355	20.1292	0	0	0	21.8485	0	21.2479	20.351	19.1394	19.4114	20.4749	20.4192	20.0503
P23497	SP100	24.2508	24.2612	24.3635	0	0	22.1328	23.903	23.7606	22.2964	20.6641	0	0	21.0176	24.752	24.4443	21.9465	24.8265	24.9155
P23511-2	NFYA	0	0	0	0	21.527	20.4873	0	0	0	0	21.8294	0	20.4844	20.1456	19.9223	20.6045	20.174	20.6314
P23526	AHCY	28.5461	28.5186	28.354	29.1317	28.3385	28.6976	28.9072	29.0844	29.1729	28.8336	29.0386	28.8258	28.7002	28.5541	28.5088	28.7827	28.663	28.2273
P23588	EIF4B	24.1151	24.2066	23.5671	25.8335	25.8024	25.9338	25.8251	25.9712	24.8297	25.1559	24.7465	25.8754	25.2331	25.1591	25.2375	25.4167	25.0928	25.3654
P23610	F8A1	23.3015	23.2945	23.9829	22.9642	22.6576	22.7804	23.8328	23.5132	23.4578	22.925	22.0048	22.7662	21.8009	21.7684	21.948	21.9023	21.6582	21.6554
P23634-7	ATP2B4	0	0	0	0	0	0	21.6033	0	0	0	0	20.5863	0	0	0	20.3413	20.1129	20.9123
P23743	DGKA	0	0	0	0	0	0	0	0	0	0	20.762	0	0	0	0	0	0	0
P23771	GATA3	23.9932	23.6957	24.3282	24.2287	23.7878	22.9326	22.7545	23.0695	23.2067	24.1472	23.3581	23.6587	22.9586	23.1238	23.707	23.1436	23.601	23.3832
P23786	CPT2	24.6704	25.0309	24.0581	24.6962	25.0441	24.5177	22.7438	22.2249	20.7726	23.7123	23.4462	24.8865	24.7812	24.6347	24.3164	24.7057	24.6196	24.7385
P23919	DTYMK	25.9371	26.1553	26.2315	26.5285	26.3204	26.7095	26.6179	26.8746	25.9763	26.8048	26.4626	26.5673	26.7905	26.3681	26.5554	26.847	26.5418	26.2842
P23921	RRM1	26.3033	25.97	25.9995	27.2189	27.0584	27.22	27.3468	27.6132	27.0237	26.621	25.7641	27.1179	26.7503	26.4744	26.7704	26.9815	26.3084	26.7406
P24385	CCND1	0	0	0	0	0	0	0	0	0	0	0	0	20.4591	20.6078	21.5581	20.9479	21.0422	21.6536
P24386	CHM	21.6035	0	0	0	0	0	0	0	0	0	0	0	21.2852	0	20.0177	0	0	0
P24390	KDELR1	22.9501	24.2716	0	23.7867	0	0	23.5859	0	0	0	0	0	23.3281	24.6607	23.108	22.5006	23.2621	22.3504
P24468-2	NR2F2	23.0708	23.0279	23.4537	22.7317	22.4357	23.3511	23.0822	22.5925	23.7477	22.1322	23.955	22.3293	24.5325	24.0978	24.1568	24.1736	24.0741	23.9867
P24534	EEF1B2	28.2464	28.3546	28.0451	28.684	28.1628	27.8786	28.0762	28.427	28.3255	28.2098	27.9218	28.3836	28.8881	28.5333	28.3245	29.0078	28.8086	28.3551
P24539	ATP5F1	26.7432	26.5205	26.9204	26.7236	26.6903	26.3855	26.5207	26.542	26.0894	26.6827	26.5199	26.2706	26.1775	26.7534	26.4198	26.6671	26.7582	26.4705
P24593	IGFBP5	20.6061	0	0	20.0793	20.3992	0	0	0	0	0	0	0	20.7923	21.3426	19.7879	19.1944	21.9684	20.7077
P24666	ACP1	24.2291	24.4469	24.3691	26.3045	25.7654	26.0017	25.5053	25.5953	25.3264	25.5703	25.3282	25.9469	25.8534	25.6045	25.3357	25.8665	25.4051	25.2968
P24666-2	ACP1	0	0	0	0	0	0	0	0	0	0	0	0	0	20.9133	19.926	20.0494	0	20.0588
P24752	ACAT1	26.7493	26.4552	26.5989	25.873	25.6751	26.3181	26.4239	26.5691	26.293	26.5155	26.5452	26.2277	25.4757	25.8394	26.043	25.5464	25.6315	25.9445
P24821-4	TNC	0	0	0	0	22.0816	0	0	0	20.6446	0	22.1011	21.6536	0	0	0	0	0	0
P24863	CCNC	0	0	0	0	0	0	0	0	0	0	0	0	18.6135	18.6297	0	19.0717	19.1613	17.6293
P24928	POLR2A	24.1036	24.4397	24.1135	22.2644	23.1952	24.3793	24.0475	23.5744	24.0708	24.4644	21.9773	24.3024	24.9431	24.5029	25.0431	24.8221	24.7455	25.1505
P24941	CDK2	22.2804	24.1023	22.6274	24.5398	24.7382	23.3941	21.4424	23.6625	24.4554	23.6506	23.3745	24.4275	23.7221	23.1826	22.4236	23.8753	23.641	23.8651
P25098	ADRBK1	22.4053	20.7761	21.7293	22.8376	21.5257	22.4549	22.5189	22.5674	20.5314	20.9937	22.1981	23.546	23.5278	23.4212	23.3485	23.6668	23.3679	23.567
P25106	ACKR3	0	0	0	22.4491	22.5219	0	0	0	0	22.7751	22.3049	22.3897	21.87	21.5703	21.6439	21.5399	21.7327	21.298
P25205	MCM3	26.6199	26.3935	26.9734	27.5022	27.2837	27.4611	27.4873	27.628	27.8072	27.0728	27.2881	27.3912	27.1731	26.8895	27.2676	27.2484	27.0688	27.344
P25208	NFYB	19.6845	0	0	21.3188	20.6859	20.4535	19.674	0	20.3204	0	0	20.7844	20.3401	20.0181	19.8896	20.3782	20.5838	20.41
P25311	AZGP1	0	20.2511	0	0	0	0	21.5833	0	0	0	0	21.3309	0	20.2997	0	0	0	0
P25325-2	MPST	24.4942	25.4103	25.0969	23.271	24.3577	25.668	25.1647	25.5239	24.5784	24.3241	25.1045	24.5298	25.9439	25.5315	25.4554	25.9934	26.3319	25.8586
P25398	RPS12	27.8502	28.0451	28.1361	28.2589	28.8811	28.9918	27.8967	27.5609	29.1127	29.0321	28.9578	29.2786	29.3791	29.4117	29.6341	29.6631	29.4547	29.6893
P25440	BRD2	21.33	0	21.262	21.553	21.9346	21.3635	21.034	21.3519	21.1044	0	0	21.7738	20.6932	20.302	20.415	21.4856	21.7582	23.0719
P25490	YY1	20.2595	19.8814	20.2604	0	0	0	20.7793	20.3091	20.7378	0	0	0	20.4686	21.2519	20.7033	20.4378	19.3507	21.2619
P25685	DNAJB1	25.2179	25.2219	25.0914	25.9195	25.3012	25.5156	25.5966	25.6258	25.5096	24.5545	24.3635	25.4005	25.2463	24.8966	24.727	24.7948	24.9094	24.0981
P25686-2	DNAJB2	21.6439	21.7838	22.7661	21.1559	0	20.5396	0	20.7643	19.1709	0	0	21.111	20.585	0	19.6373	20.7657	20.0487	0
P25786	PSMA1	27.3246	27.5005	27.5948	28.0206	27.7391	27.7877	27.8048	27.4091	27.3379	27.5802	27.4062	27.7418	27.4192	27.3168	27.6514	27.2914	27.4161	27.5377
P25787	PSMA2	25.9999	26.4968	26.5045	26.5237	26.5356	27.0744	26.9554	26.8962	25.944	26.4354	25.8692	26.5672	27.1809	27.0644	27.1705	27.5178	27.2688	27.3281
P25788-2	PSMA3	27.8772	27.8703	28.3493	26.8748	26.5336	27.7372	28.1495	28.1603	27.7723	27.9784	28.0815	27.5405	27.4564	27.4869	27.1743	27.7	27.5855	27.2534
P25789	PSMA4	28.0624	27.5411	28.1518	28.5059	28.6847	28.0368	28.6033	28.5528	28.0281	27.3872	27.8385	28.3932	27.806	27.5551	27.7514	28.0891	28.2004	27.9668
P25815	S100P	25.1182	24.7902	24.0915	23.8473	17.6684	24.0068	24.3702	24.2231	24.3253	22.494	22.3126	24.0127	26.9021	27.5992	28.6484	26.7487	27.3062	27.8371
P25929	NPY1R	0	0	0	0	0	0	0	0	0	0	0	0	0	0	0	0	0	0
P25963	NFKBIA	0	0	21.4904	21.5922	0	21.6841	0	0	20.2262	21.9886	0	22.0548	21.5005	21.2578	19.9965	21.3502	21.6014	21.3414
P26006	ITGA3	23.3189	22.9682	22.3411	22.6547	22.9666	22.6075	22.1098	21.808	19.7516	23.5387	0	23.2641	22.9155	24.6478	24.184	23.0711	24.593	24.5528
P26012-2	ITGB8	0	0	0	0	0	0	0	0	0	0	0	0	0	0	0	0	0	0
P26038	MSN	20.5702	21.6317	0	19.575	0	0	0	0	0	0	0	0	0	0	18.86	0	0	19.9472
P26045	PTPN3	0	0	0	0	0	0	0	0	0	21.0013	0	20.8046	0	0	20.3647	20.7109	20.0346	0
P26196	DDX6	26.62	26.6346	26.4241	28.0783	27.7614	28.0432	27.2729	27.3965	27.2176	27.3359	27.044	28.1071	27.7399	27.2588	27.1608	27.8419	27.3791	27.4208
P26358-2	DNMT1	24.6367	24.6012	25.2762	24.8998	25.0068	25.8001	25.9517	26.2368	26.1192	25.721	24.9628	25.4948	25.5993	25.312	25.8919	25.4613	25.0051	25.8802
P26368-2	U2AF2	27.0478	26.92	26.4246	27.0921	27.2021	26.9171	26.2843	26.6486	26.8577	27.6609	27.0458	27.1691	27.1054	27.24	27.0996	27.1352	27.3284	27.4393
P26373	RPL13	28.3263	27.7484	28.3003	29.0589	28.8869	28.4006	28.3043	28.6737	28.6928	26.9615	27.9074	28.8225	28.0899	27.9669	28.0543	28.1896	27.8498	27.9609
P26374	CHML	0	0	19.887	0	0	0	0	0	20.7796	0	0	0	21.0188	0	0	20.8962	0	0
P26440	IVD	26.1237	25.9547	26.172	26.1593	26.3174	26.281	25.3673	25.359	25.3671	26.1335	25.7447	25.9564	25.6573	25.9028	25.8335	25.4747	25.4075	25.7906
P26447	S100A4	0	0	0	0	0	0	0	0	0	0	0	0	0	0	0	0	0	0
P26572	MGAT1	0	0	0	0	0	0	0	0	0	0	0	21.0215	21.6735	0	20.7026	21.0051	21.1238	20.9597
P26583	HMGB2	28.0703	27.9099	27.9638	27.1224	26.9713	28.0718	28.5765	28.6898	28.2469	28.4908	28.6163	28.1872	27.9589	27.9463	27.9296	27.8809	27.9065	28.176
P26599	PTBP1	27.5717	28.1363	27.7273	27.6156	27.831	27.9256	27.9841	27.3033	27.8461	26.4871	27.1038	27.8881	28.6818	28.6506	28.9192	28.6136	28.6408	28.9034
P26639	TARS	27.6096	27.6529	27.7358	27.7349	27.5938	27.5946	27.7915	27.6204	27.1797	28.2058	28.1992	27.753	28.1758	28.02	27.9707	28.2293	28.1433	28.0452
P26640	VARS	26.1729	25.8172	25.0053	27.0493	26.5742	27.0967	26.9648	26.9608	27.2179	26.3089	25.949	26.9745	26.8841	26.7891	27.0699	26.7169	26.8761	26.8704
P26885	FKBP2	25.0428	25.4215	25.5106	24.4761	24.662	23.842	24.0311	24.2197	23.7984	23.2787	23.6322	22.8227	24.0906	23.6186	24.0739	24.1252	24.263	24.4165
P27105	STOM	24.2278	24.4268	22.9121	24.0329	23.772	23.7634	24.5774	24.1162	24.4907	22.6759	0	24.0098	24.2102	24.153	24.7115	24.0178	23.42	24.7274
P27144	AK4	24.2	25.117	24.2567	24.314	25.4374	25.4142	24.9108	24.9295	24.3327	25.3881	24.9145	25.4301	23.1955	24.6074	24.4823	23.6409	25.8154	24.8435
P27338	MAOB	0	0	0	0	0	19.1383	0	0	0	0	0	19.0019	0	21.4894	0	19.1458	19.5416	20.4651
P27348	YWHAQ	24.8056	24.7217	25.0415	26.0177	25.468	27.388	25.7212	25.8228	25.5876	27.2664	27.5544	26.9087	27.89	27.5716	27.5017	27.7779	27.6759	27.346
P27361	MAPK3	25.9266	26.4499	26.4129	25.5365	26.1868	26.8251	25.7558	25.8646	26.5278	26.7782	26.5826	26.8653	26.6738	26.189	25.5471	26.4609	26.2692	25.9388
P27448-3	MARK3	23.1313	23.2303	23.4026	22.8002	23.1489	23.2199	0	23.1834	23.1254	23.9971	23.3318	23.0718	23.8707	23.8319	23.5833	24.3325	24.2931	24.0605
P27449	ATP6V0C	22.975	23.2724	22.8248	24.0946	24.4674	0	20.792	0	0	0	0	24.1869	23.5136	0	24.1734	23.917	23.7926	24.5554
P27544-2	CERS1	21.3001	21.3929	22.5818	20.6531	19.8849	19.9378	0	0	0	0	0	18.6829	0	0	0	0	0	0
P27635	RPL10	27.4442	27.4347	27.7655	27.3761	27.6229	27.2422	26.9274	26.0852	27.6036	27.8962	27.9456	27.5889	27.8596	28.2878	28.1132	28.0846	27.6751	28.0511
P27694	RPA1	24.9389	23.0597	25.6354	26.364	25.9211	26.1926	26.0866	25.919	26.173	26.3196	26.3781	26.1107	26.2969	25.2918	25.7826	26.1389	25.731	25.6102
P27695	APEX1	26.0421	26.4299	25.9035	26.9061	28.146	27.0013	25.7468	25.4506	26.3318	27.1704	27.8477	27.2619	27.8065	28.0027	27.6591	28.0252	28.2761	28.2534
P27701	CD82	0	0	0	0	0	0	0	0	0	0	0	0	0	0	0	0	20.1201	0
P27707	DCK	0	0	0	22.3208	21.9225	21.6209	0	0	21.2015	0	0	22.4118	20.0564	20.9069	20.7859	21.1871	21.0612	17.7216
P27816-6	MAP4	25.796	25.4298	25.6137	26.8131	27.1324	26.6523	26.0502	26.1864	26.555	25.6535	25.0864	26.7816	26.9655	27.2249	26.908	27.2837	27.4764	27.1105
P27986	PIK3R1	0	0	21.1782	0	0	21.1858	22.3044	0	0	20.181	19.1073	21.4119	20.7457	20.8669	20.3563	21.0433	20.7138	22.3789
P28062-2	PSMB8	0	0	0	0	0	0	20.5254	20.3676	0	0	0	0	0	0	0	0	0	0
P28065-2	PSMB9	21.6689	21.6811	20.5372	0	0	0	21.4939	21.1466	21.1285	0	0	0	0	21.2772	21.6917	19.4876	21.4773	22.039
P28066	PSMA5	27.1679	27.0365	27.0136	28.202	27.8039	27.5286	27.5474	27.5101	27.5272	27.0558	26.9917	27.2474	27.3701	27.4143	27.2627	27.633	27.7411	27.6019
P28070	PSMB4	25.1748	24.9912	26.6726	26.6175	26.9285	26.6803	25.5369	25.8159	26.3106	26.7115	26.5777	26.3697	26.6831	26.6431	26.5839	26.3984	26.5679	26.3617
P28072	PSMB6	24.4545	24.6041	25.4862	25.8611	25.2991	24.7057	24.7397	25.3153	24.7376	23.1127	23.2501	24.9674	25.1811	25.2201	24.846	25.3576	25.2925	25.1119
P28074	PSMB5	26.0309	26.1324	26.3297	27.0726	26.368	26.5076	26.6269	26.5982	26.376	26.9418	27.5967	26.39	26.2815	26.2378	26.6029	26.8081	26.5852	26.5279
P28288	ABCD3	25.4791	25.1478	25.6451	25.0131	24.6267	25.0833	24.8808	25.4343	23.629	24.6385	25.7119	25.2841	25.9495	25.6537	25.8355	25.9307	26.0004	26.155
P28290-2	SSFA2	0	0	0	0	0	0	0	0	0	0	0	0	19.807	19.5591	19.5098	19.3696	19.7669	0
P28331	NDUFS1	28.5306	28.5423	28.2366	27.9258	28.2029	27.7221	27.8377	27.8796	27.894	27.8498	27.5672	27.8921	28.0132	28.2749	28.2583	27.9504	28.0297	28.3704
P28340	POLD1	20.376	0	20.3872	24.0865	23.3676	23.6089	23.2231	23.0453	24.4929	22.3007	20.6102	24.331	23.8466	23.29	23.0201	23.4461	22.8731	24.07
P28347	TEAD1	0	0	0	0	0	19.8509	0	19.3668	0	0	0	19.5516	20.337	18.3701	19.3996	21.4732	20.5131	20.6165
P28482	MAPK1	24.7437	25.0704	25.5778	23.1395	23.4974	24.8582	25.3152	24.7714	25.4348	25.774	24.8292	25.1255	25.0299	24.4966	24.4634	24.0367	24.1926	23.4659
P28676	GCA	24.6576	23.7494	24.3051	25.0311	25.2622	25.1503	25.3506	24.6083	25.1769	25.0083	24.4225	25.3211	24.7519	24.1301	24.212	24.728	24.3786	23.8918
P28702	RXRB	0	0	0	21.9377	0	0	0	0	0	0	0	0	19.5084	0	0	0	0	0
P28799	GRN	22.0636	21.5984	0	23.7257	23.25	22.7612	0	20.0731	20.7062	0	0	22.4279	22.6244	22.8701	22.5512	22.9391	23.004	23.1203
P28838-2	LAP3	28.0091	28.2869	28.3163	28.1577	27.797	28.1977	27.9811	27.9541	27.8742	28.5151	28.0328	28.1609	28.0655	28.4945	28.6688	28.3217	28.6745	28.7739
P29034	S100A2	0	0	0	0	0	0	0	0	0	0	0	0	0	0	0	0	23.838	17.4835
P29083	GTF2E1	20.1988	20.1327	21.7185	21.6827	21.4442	21.6176	19.8834	21.4628	21.1081	19.5447	0	21.8302	21.6202	21.4834	20.3926	22.4571	22.1831	21.7393
P29084	GTF2E2	20.21	18.0803	0	0	0	21.9159	21.8586	22.3898	22.3325	21.8415	23.6285	0	22.4564	21.9114	22.0407	23.4002	23.4067	23.2276
P29144	TPP2	23.8462	23.8895	24.2003	24.8145	25.4832	25.6723	24.802	23.6183	24.6991	25.2241	23.5547	25.522	25.697	25.1893	25.5268	25.6686	25.3725	25.9769
P29218	IMPA1	0	21.453	20.6864	0	21.6817	0	20.7508	0	21.1361	20.9477	0	20.2372	22.4425	21.0406	21.246	21.24	21.9976	20.4705
P29317	EPHA2	0	0	0	0	0	0	0	20.0135	0	0	0	0	0	21.1874	21.1935	21.3439	22.6367	22.0595
P29323-2	EPHB2	0	0	0	0	0	0	0	0	0	21.2504	0	20.5075	19.7231	21.3871	19.0449	19.9263	19.8877	17.9918
P29350	PTPN6	22.9271	23.6322	22.792	24.1399	24.4894	21.9569	0	22.0433	22.6594	24.3404	23.9627	24.5908	23.6655	24.7972	24.5746	24.571	23.7559	24.7483
P29353-2	SHC1	22.6073	23.3586	19.4763	21.5283	23.9661	20.4435	0	0	21.4505	22.4911	22.5256	23.2324	23.3978	21.9382	22.0082	23.3636	23.552	22.1022
P29372-5	MPG	23.9407	23.0052	22.7995	25.2524	24.744	24.235	23.8878	24.418	24.7515	23.8434	24.2133	24.8885	24.1134	22.9639	23.3429	24.0163	23.4794	23.3381
P29373	CRABP2	28.2153	28.0936	28.1316	28.1722	27.8464	27.9333	26.917	26.8623	26.5597	28.4868	28.6814	28.3979	29.0449	29.079	28.6593	28.9308	29.2681	28.3312
P29590	PML	23.6765	23.6826	23.4511	23.053	22.6594	23.235	22.2425	23.0679	20.8864	21.9463	21.9316	23.0113	23.0531	24.6133	24.7962	22.4169	24.7191	25.1816
P29692-2	EEF1D	0	0	0	18.0346	17.8642	0	0	0	0	0	0	19.0636	0	0	0	18.0454	17.9409	0
P29728	OAS2	0	0	22.2809	20.0234	0	19.8682	0	0	0	0	0	19.8153	0	0	0	0	0	0
P29762	CRABP1	23.7496	21.9504	23.7585	25.6906	24.2533	24.9966	25.2246	25.3816	25.3002	25.839	25.5181	26.0083	23.6217	23.7556	22.6239	24.7331	23.2312	21.1952
P29966	MARCKS	24.0283	24.1435	24.6039	23.8216	23.6382	25.7805	25.4388	26.5663	25.1174	25.5864	25.1407	24.3573	25.4615	26.2793	25.863	26.3453	26.5156	26.3776
P29992	GNA11	26.1009	26.0939	25.6391	26.0355	25.6249	25.1485	24.8905	24.9654	24.575	25.7136	25.6268	25.3815	25.0221	25.1594	24.8362	24.918	25.1553	24.6121
P30038	ALDH4A1	26.3938	26.2235	26.3449	27.5525	26.6295	26.3235	25.3264	25.8997	25.5554	25.4024	25.5055	25.8422	25.3823	23.957	24.6135	25.2074	25.3001	25.1606
P30043	BLVRB	25.8007	25.5654	25.7221	26.5174	26.0387	26.4735	26.2742	26.2596	26.2906	26.0207	24.4124	26.3908	26.4433	26.1261	25.7983	26.7456	26.5391	26.3307
P30044-2	PRDX5	28.755	28.9238	28.2879	29.7508	29.224	29.1167	28.2654	28.3936	28.4124	28.483	28.5487	28.9434	28.9685	28.9339	28.499	29.0686	29.078	28.2437
P30046	DDT	26.1522	26.2394	26.2909	27.0218	25.9671	26.9246	27.6407	27.6486	26.6078	26.6906	26.2234	26.6457	26.3127	26.015	26.0571	26.487	26.0663	26.4831
P30047	GCHFR	0	19.5012	21.6126	0	23.0237	0	0	0	0	24.3333	0	22.5162	20.4922	0	0	20.6609	0	0
P30048-2	PRDX3	28.0569	28.2152	28.4708	27.4423	27.5256	28.3004	28.4876	28.0811	28.537	28.3894	27.7429	28.2414	28.231	28.2799	28.4273	28.3631	28.3829	28.3995
P30049	ATP5D	24.7888	24.6176	24.8358	0	0	23.2818	24.3372	24.1513	24.1009	23.3766	23.6812	23.3408	22.3172	23.0387	23.2954	22.3807	22.9138	22.7812
P30050	RPL12	27.1963	26.9179	26.0834	28.9494	28.2787	28.295	26.9348	26.7877	27.2601	25.8415	26.2552	28.3478	27.7925	27.8435	27.5628	27.7328	27.5949	27.5923
P30084	ECHS1	29.1841	29.1485	29.2028	28.3278	28.0958	28.6991	28.4375	28.8559	28.4457	29.073	28.9609	28.8617	28.9561	28.9282	29.1362	28.7731	28.929	28.9091
P30085-3	CMPK1	24.2571	24.6059	24.0439	24.9596	24.7869	24.6841	24.9693	24.4567	24.8182	24.9149	24.2572	24.68	25.2725	24.7507	24.905	25.378	25.3333	24.5493
P30153	PPP2R1A	27.966	28.067	28.1159	28.638	27.8341	28.4101	28.2622	28.4959	28.2645	27.9863	28.2736	28.2728	28.3679	28.367	28.286	28.3679	28.3517	28.2163
P30154-4	PPP2R1B	0	0	0	0	0	0	0	0	0	0	0	20.3666	19.9261	0	0	0	20.0454	19.8615
P30260	CDC27	19.9798	20.4141	20.5839	20.9043	20.5302	19.8946	22.0524	22.2385	20.3691	0	18.5255	20.6614	20.4791	20.2453	21.0361	20.7279	20.2549	21.9498
P30291-2	WEE1	20.5459	0	0	0	0	0	0	0	0	0	21.2135	0	0	17.9217	21.1777	0	0	21.0822
P30405	PPIF	23.0218	22.9623	23.4504	21.6631	0	23.0907	22.9409	23.2455	22.5995	23.4438	22.9459	22.9896	23.0139	23.8298	23.687	21.8106	22.1783	22.3464
P30414	NKTR	0	0	0	0	0	0	0	22.6192	0	23.8534	23.0455	22.1871	0	0	21.9797	21.0257	0	21.0886
P30419-2	NMT1	21.1171	22.8573	20.888	24.0922	22.7171	22.209	23.2804	22.7063	23.3834	20.0858	20.7835	23.9843	23.3695	23.26	23.4303	22.5855	22.6489	23.1911
P30519	HMOX2	26.5891	26.7812	26.5718	25.0898	25.0296	26.2921	26.1811	26.3522	26.1803	26.3726	25.8917	25.9883	25.6568	25.8618	25.8711	25.9506	26.1617	25.7343
P30520	ADSS	24.1627	24.1319	24.297	24.9915	25.4255	24.7695	24.5263	24.143	24.0081	24.1288	25.3399	24.382	24.3998	24.3535	23.7842	24.5451	24.5321	24.1704
P30533	LRPAP1	27.0384	26.9609	26.7229	24.0741	25.1613	25.9754	25.4065	26.172	25.7114	26.6449	26.5228	26.4397	26.4672	26.3243	26.7585	26.3168	26.6626	26.6819
P30536	TSPO	21.9874	0	0	0	22.3033	20.9165	0	0	0	0	21.3191	21.8789	22.3879	21.909	22.1892	23.3465	24.2142	21.7765
P30566	ADSL	22.7858	23.0784	23.8132	25.0208	25.212	24.6243	25.0862	24.725	25.296	25.5837	22.2575	24.6679	25.7471	25.2989	24.9443	25.8023	25.3149	25.0622
P30622-2	CLIP1	22.2583	23.023	22.6353	23.5658	24.6337	22.8645	23.9222	23.8937	24.0435	23.0842	24.2976	23.8417	21.5308	21.7852	23.0936	21.7169	22.1582	21.6215
P30626	SRI	24.8182	24.7471	23.8665	25.8	25.8742	25.799	25.9071	25.9087	25.985	25.5388	24.4371	25.7017	26.2866	26.2973	25.4316	26.4537	26.3773	25.4088
P30711	GSTT1	0	0	21.8797	0	0	22.9691	0	0	21.6246	24.008	23.2176	23.3273	22.2878	21.9307	0	22.5656	22.6087	21.5459
P30740	SERPINB1	24.8661	24.3594	24.7475	24.838	25.0178	25.4852	23.611	25.0077	24.8846	24.9746	25.2465	24.9784	24.4374	24.9672	25.1116	24.6477	24.7869	24.9457
P30825	SLC7A1	22.6688	23.6344	22.4794	0	20.0184	23.7065	21.2123	21.2909	22.9565	22.7676	23.7266	23.4102	23.3987	22.9335	23.1808	23.2244	23.366	23.1416
P30837	ALDH1B1	26.2078	26.3683	26.4604	26.0875	25.4815	25.7007	25.9625	25.7972	25.878	25.5625	25.7067	25.6439	26.4883	26.218	26.346	26.3002	26.2803	26.2174
P30838	ALDH3A1	20.4559	20.1207	23.0767	20.1568	0	0	0	23.2932	0	21.0112	24.0398	21.9948	22.2493	22.9535	22.2239	21.1019	22.1038	22.4914
P30876	POLR2B	24.6844	24.2907	24.814	25.7805	25.6125	25.3079	25.3406	24.8409	24.9657	24.3275	24.0398	25.7076	25.202	24.9756	24.9991	25.3841	25.1993	25.1137
P31040	SDHA	27.0261	27.395	27.2911	26.4846	25.2699	26.2259	26.7278	27.135	26.1832	26.4414	26.6648	26.4383	26.2753	26.6101	26.8829	26.4323	26.5312	26.9679
P31146	CORO1A	20.3915	19.141	19.1925	21.393	20.6518	20.3245	22.4556	21.6414	20.9381	0	0	21.3396	0	0	0	20.2177	20.9704	20.9079
P31150	GDI1	26.5171	26.79	26.6469	27.1203	26.8522	26.4453	24.6305	25.6131	24.9419	27.3965	26.9876	26.8368	26.9151	26.7016	26.5347	27.0297	27.2555	26.8394
P31153	MAT2A	26.3902	26.1066	26.3373	27.744	27.3879	27.4499	27.3223	27.4883	27.0305	26.9562	27.0891	27.326	27.1446	26.6264	26.8341	26.9077	26.8395	26.9754
P31321	PRKAR1B	0	0	0	0	0	0	0	0	0	0	0	0	20.2386	19.1738	19.7537	19.2175	19.2573	20.3647
P31323	PRKAR2B	20.9487	20.2038	0	21.9194	0	21.3629	0	20.8059	21.1326	0	0	20.9721	19.0576	0	0	19.0534	19.0556	19.5867
P31350-2	RRM2	23.21	21.839	22.6651	24.8661	24.1534	24.594	23.8151	24.4109	24.6813	22.7339	21.7619	25.1476	24.5034	24.8496	25.1409	24.7199	24.4535	25.0098
P31483	TIA1	24.4056	23.8264	23.6847	0	24.143	0	23.6166	0	24.0649	24.1274	21.9688	23.8032	23.7964	25.2342	24.2107	24.2674	23.8248	24.9049
P31689	DNAJA1	24.759	25.0765	24.8541	25.8713	25.8839	25.3297	24.15	24.2796	24.7375	23.1159	23.9939	25.6897	25.1171	25.4721	25.4892	25.6939	25.4599	25.8151
P31749	AKT1	24.9876	24.8074	24.447	24.9217	25.269	25.2936	25.0486	25.0188	24.9281	25.3554	24.7543	25.2811	25.3462	25.4458	24.9951	25.7727	25.3181	25.1993
P31751	AKT2	21.2673	19.5667	22.5534	20.7653	22.0923	23.9309	22.7725	23.7568	23.9166	23.7761	23.3347	24.0636	23.7528	23.3798	23.6196	23.9792	23.6813	23.0101
P31930	UQCRC1	28.857	29.037	28.9501	27.7118	28.1886	28.4715	28.5353	28.213	28.8319	28.5358	28.7919	28.5169	28.2978	28.2042	28.2696	28.3364	28.4508	28.2889
P31937	HIBADH	25.2589	25.0634	25.598	25.7041	25.3715	25.2442	24.3316	24.2021	24.4102	24.2979	24.0022	24.925	25.4792	25.4393	25.6237	25.1231	25.3534	25.5676
P31942-2	HNRNPH3	27.805	27.2374	27.3919	27.4545	27.4668	27.2886	25.7979	25.9273	25.9508	26.3605	27.5979	27.1842	27.352	27.3791	27.7327	27.4785	27.5722	27.7056
P31944	CASP14	21.2159	21.5632	0	0	0	0	0	0	0	0	20.9641	0	20.2671	21.1297	20.3446	20.0136	21.9924	20.3704
P31946	YWHAB	27.6302	27.539	28.1942	28.0687	26.9378	28.5905	28.3528	28.5842	28.3116	29.1553	28.7928	28.6965	28.2305	28.3642	28.2121	28.2723	28.3084	27.9854
P31947	SFN	26.1804	26.1323	25.8974	24.541	26.7249	27.445	27.3438	27.504	27.6657	26.7058	26.8777	26.7492	26.8931	26.9303	26.9148	27.149	26.8346	26.6644
P32004-3	L1CAM	21.8111	22.0743	19.0307	19.2834	22.3675	21.6291	0	0	21.1341	22.5804	22.083	22.8225	24.3809	25.0554	24.9655	25.0105	25.2223	24.8998
P32019-3	INPP5B	0	20.63	0	0	0	0	0	0	0	0	0	0	0	19.8169	20.7226	19.5275	19.5181	19.3544
P32119	PRDX2	29.0496	28.868	29.027	29.165	28.8704	29.1832	28.9134	29.0917	28.768	29.1727	29.5059	29.1247	28.9532	28.8095	28.5381	29.1132	28.9556	28.5458
P32321	DCTD	21.5697	22.4199	20.1387	22.5353	19.7185	21.8119	22.2572	21.3002	22.4874	21.2878	21.0031	20.1556	0	20.1249	19.1683	21.7674	21.2021	20.8322
P32322	PYCR1	25.0085	24.406	22.1258	24.9899	25.4843	25.6185	22.7721	22.3783	23.0648	21.1666	21.1386	25.0248	25.2585	25.4768	25.1068	25.3697	25.3829	25.2666
P32456	GBP2	0	0	20.785	0	0	0	0	0	0	0	0	0	21.3816	19.2505	19.8391	20.3371	20.9445	0
P32519-2	ELF1	0	0	0	21.4188	20.7808	20.7149	0	0	0	0	0	21.2803	20.219	21.0163	21.4852	20.6748	20.7275	20.2949
P32780	GTF2H1	0	0	0	0	0	22.0461	0	0	20.6337	21.9868	20.2928	21.5593	22.3733	0	20.263	21.9658	22.7684	21.7947
P32969	RPL9	27.7972	27.9367	27.8445	27.1091	26.9589	27.8245	28.0255	28.3438	28.2799	28.1871	28.2494	28.0149	28.1792	28.1951	28.2301	28.2674	27.9951	28.3463
P33121	ACSL1	25.2359	25.4046	24.9945	24.8366	23.9267	24.2894	24.452	24.7897	24.9099	24.0621	22.4111	24.1291	25.6564	26.3326	26.9335	25.7856	26.529	27.4053
P33176	KIF5B	26.1659	26.3588	26.3707	27.3454	27.1765	26.9748	26.0984	25.7837	26.0127	27.0802	26.9825	26.9691	27.2204	27.01	26.8029	27.3067	27.4416	26.9416
P33240-2	CSTF2	25.0396	24.9053	24.5738	24.5186	24.9891	24.3975	24.5809	25.0654	24.8253	24.2636	24.3092	24.0513	23.7013	24.0132	23.9389	24.2145	24.1501	23.9039
P33316	DUT	24.0379	24.8611	24.0881	25.5393	26.2541	25.1823	25.2709	25.0585	25.7742	25.0413	24.7957	26.1646	25.6497	25.4718	25.6512	25.8616	25.0389	25.8453
P33527	ABCC1	23.1183	22.7002	23.8281	22.1174	20.7314	21.4638	22.1858	22.5915	22.8361	20.5161	0	22.2925	22.6194	22.9543	23.6564	23.2728	23.8164	23.9371
P33552	CKS2	22.1993	22.3611	20.828	0	23.0484	24.4449	23.2611	24.0486	24.1264	23.1696	22.4081	23.5436	23.4841	24.5092	24.5141	23.5201	22.6826	24.0982
P33897	ABCD1	0	0	0	0	0	0	0	0	0	0	0	0	18.2337	0	0	0	0	0
P33908	MAN1A1	22.5382	21.4121	23.0228	21.9874	21.2602	21.2229	19.7927	19.4335	19.6865	21.3876	20.9288	20.5222	21.6383	20.6344	21.9425	23.3131	22.8703	23.3613
P33981-2	TTK	0	0	0	0	0	0	0	0	0	0	0	0	0	19.9108	0	20.0929	0	20.7169
P33991	MCM4	26.8069	26.474	26.7556	27.5582	26.8886	27.8094	27.5333	27.4844	27.4784	27.6905	27.473	27.7195	27.3997	27.0201	27.5988	27.5225	27.1067	27.5965
P33992	MCM5	25.7911	25.4171	25.2463	27.427	27.5281	27.1202	26.6559	26.8142	26.3066	26.2911	25.7844	27.6071	27.0003	26.9123	27.173	27.2555	26.7986	27.3615
P33993	MCM7	26.6331	26.6641	26.483	28.1899	27.619	27.9172	27.6378	27.802	27.8922	27.4153	27.0849	28.0302	27.8199	27.7096	27.8935	27.7923	27.4428	27.9813
P34059	GALNS	22.9535	23.9009	23.7323	22.5672	22.4722	23.5592	23.2375	23.3374	22.8557	22.9611	22.9696	23.1883	24.4746	24.0566	23.5961	23.8913	23.9727	24.0856
P34741	SDC2	0	0	0	0	0	0	0	0	0	0	0	0	19.0161	19.9809	0	19.9006	0	21.0279
P34896-2	SHMT1	24.8417	25.1861	24.733	24.6426	24.9879	25.8734	26.4173	26.1074	26.0352	25.199	25.426	25.0136	25.4548	25.4108	25.3454	26.0354	25.4816	25.5107
P34949	MPI	22.0636	23.1414	23.0764	0	0	0	22.3743	21.8884	20.7932	23.5759	0	0	23.4274	21.9374	20.3373	23.4763	23.4012	22.6287
P35030-5	PRSS3	0	0	0	0	0	0	0	0	0	0	0	0	20.1651	0	0	0	17.7313	0
P35052	GPC1	0	0	0	23.117	22.8359	21.5931	0	0	0	21.5618	0	20.4767	24.4171	23.8229	23.7727	24.212	24.1712	23.7919
P35080-2	PFN2	24.3247	23.9918	23.9341	24.3081	24.7377	24.8498	25.122	24.8705	24.8585	24.1071	22.2393	24.729	25.6778	25.7151	25.2369	25.849	25.383	25.7067
P35219	CA8	24.0215	24.5346	22.9546	0	0	0	0	22.8691	24.9389	0	0	0	0	0	0	0	0	0
P35221	CTNNA1	28.3731	28.4068	28.6894	28.7539	28.3846	28.6363	28.2771	28.2711	28.4834	28.5214	28.1432	28.5663	28.5469	28.3879	28.5054	28.4533	28.646	28.6083
P35222	CTNNB1	24.8761	24.6039	23.5943	26.0284	25.6647	25.6402	24.5416	25.1345	24.6139	22.5791	23.3616	26.163	26.0917	25.5699	25.6456	25.8701	25.9562	25.5548
P35226	BMI1	20.8606	0	0	21.5021	21.2795	20.6498	0	20.3708	0	0	0	20.9357	20.1559	20.1146	20.4017	0	0	19.6203
P35232	PHB	29.3677	29.1097	28.8645	28.9906	29.0077	29.1874	28.8827	29.0555	28.8907	28.1681	29.1058	29.1956	29.2517	29.1731	29.3409	29.0394	29.0734	29.2761
P35237	SERPINB6	25.4778	25.5388	23.6081	26.2506	26.2614	26.0255	23.3515	24.9019	24.2192	25.5926	25.1765	26.1932	25.625	26.0408	25.9037	25.9557	25.8957	26.1371
P35240-8	NF2	21.4994	20.9698	21.9936	23.1295	0	21.603	21.0668	0	21.1996	22.0771	20.9557	22.0044	21.6489	21.6375	21.3566	20.871	21.6447	21.1398
P35241	RDX	24.7153	24.9238	25.3127	25.5629	24.781	26.0383	24.8085	25.3251	25.6293	24.7947	25.2858	25.2059	25.4468	26.1555	25.6935	25.9372	26.1939	25.8838
P35244	RPA3	25.4564	26.4309	27.0044	24.3052	25.2617	25.7435	26.9901	26.7479	26.953	24.855	24.3871	24.8434	26.3792	24.9264	24.8206	26.0901	25.7309	25.794
P35249	RFC4	24.5158	24.2046	24.2718	24.6463	24.6907	24.8797	24.8989	24.9391	24.9489	24.6007	25.1108	24.6897	24.2551	24.1857	24.1149	24.2055	24.2162	24.2328
P35250	RFC2	23.1071	24.4346	23.6955	24.4953	23.1802	23.1706	24.2141	23.9929	23.8516	22.423	20.9377	23.1069	24.1308	23.8075	24.091	23.8752	23.6346	24.7074
P35251-2	RFC1	22.7493	23.1827	22.2953	21.795	23.1546	22.0465	22.8074	22.5486	23.5681	22.3464	21.5715	22.7674	23.298	22.8756	23.1436	23.234	22.9912	23.4087
P35268	RPL22	26.7192	26.4078	26.3397	28.013	27.8559	27.5132	27.0408	27.2327	27.3593	25.7266	24.9629	26.7987	27.5699	27.419	27.3522	27.3664	27.2452	27.2756
P35269	GTF2F1	21.4146	21.5209	24.1052	22.2418	23.8765	21.797	22.7315	22.3499	22.3049	22.9294	23.201	23.5905	23.3964	22.4485	23.4651	23.1867	23.3685	23.2679
P35270	SPR	26.7859	26.76	26.2639	26.6178	26.8912	26.6998	26.2482	26.206	26.6234	26.0658	27.0719	26.8142	26.9315	26.8086	26.9041	26.9686	26.8184	26.9162
P35475	IDUA	21.7564	21.2802	20.7953	19.2127	21.6809	21.1768	0	0	18.8945	0	0	0	20.5374	20.3861	20.3877	19.8811	20.7127	20.2018
P35568	IRS1	22.1991	20.5356	21.6766	22.0705	21.9021	22.3858	21.7341	21.499	22.2467	18.0951	0	23.1079	24.0804	24.324	24.3283	24.5012	24.4784	24.4677
P35573	AGL	17.9756	19.4077	0	22.4986	22.8243	22.4033	20.3708	20.1749	0	22.867	21.3466	22.8517	23.4287	22.9356	22.741	24.247	23.4154	23.465
P35580-5	MYH10	25.487	25.2216	25.386	25.4364	25.8267	25.7124	25.5121	25.47	25.2773	26.5783	26.3751	25.6914	25.7804	25.2784	25.3137	26.0567	25.6945	25.457
P35606	COPB2	28.5772	28.7023	28.8831	28.0837	28.2999	28.4952	28.7727	28.935	28.7834	29.1255	28.8048	28.7982	28.3922	28.3331	28.3234	28.6987	28.6219	28.2796
P35610	SOAT1	23.9128	24.087	23.3391	23.5837	24.5376	0	22.7172	23.3641	23.4435	22.6234	22.0041	22.4381	22.5879	23.5256	23.5751	23.0234	22.7486	23.9668
P35611-2	ADD1	0	0	0	20.8636	22.1193	0	0	0	0	0	0	20.7506	23.2257	21.7562	22.0759	23.0864	22.8918	22.7395
P35613-2	BSG	25.208	25.3634	24.8997	25.2025	24.887	23.4873	24.7362	23.8275	25.0259	24.4158	23.7689	24.0012	24.2442	23.8386	24.3998	24.5138	24.6426	24.6391
P35637-2	FUS	29.014	28.906	29.0603	28.392	28.5967	28.9821	28.9835	29.1908	29.3804	28.5909	28.7226	28.2896	28.4178	28.5626	28.6104	28.7216	28.6711	28.7266
P35658-2	NUP214	24.4554	24.6643	24.8886	23.6275	24.8883	24.6584	24.5159	24.231	24.8552	24.8064	24.0525	24.5584	24.2315	24.595	25.0886	24.5456	24.5182	24.8621
P35659	DEK	26.7136	26.4959	26.407	28.1755	27.3664	27.2919	26.72	26.7296	26.6954	26.8035	26.8066	27.3685	27.3909	27.2067	27.4019	27.2886	27.2463	27.2783
P35670-2	ATP7B	0	0	0	0	0	0	0	0	0	0	0	0	0	0	0	0	0	0
P35754	GLRX	0	0	0	0	0	0	0	0	0	0	0	0	0	0	0	0	0	0
P35790	CHKA	0	0	0	21.7566	21.8185	21.158	22.0763	21.3367	21.564	0	0	21.7253	21.5093	20.8084	20.1097	20.5951	0	20.4721
P35813-3	PPM1A	23.0142	22.2971	22.7137	0	22.606	23.6783	23.2768	23.3218	22.6159	24.0121	23.8093	23.502	23.7254	24.3869	22.7838	22.9317	23.8507	24.2845
P35869	AHR	0	0	19.3552	0	0	0	0	0	0	0	0	0	0	18.7624	20.1851	0	19.8753	19.9772
P35914	HMGCL	24.3682	24.5233	24.8131	24.7576	24.1031	24.1061	23.9725	24.1711	24.0483	24.5086	23.821	24.2188	24.5306	23.7585	24.1106	24.0524	24.3838	23.9422
P35998	PSMC2	27.0251	27.1588	26.9637	27.3051	27.2893	27.3518	27.0912	27.2071	27.5336	27.2662	27.376	27.4064	27.682	27.2632	27.5343	27.5699	27.5704	27.3559
P36404	ARL2	22.8076	22.8257	22.9363	0	23.1084	22.8982	23.4108	23.2469	23.1178	22.5325	0	22.8964	22.3169	22.9674	22.0035	22.3338	21.9734	22.3055
P36405	ARL3	22.6435	21.8293	0	25.9481	25.6142	25.515	24.3555	24.2878	24.1289	24.5921	24.6708	25.8248	24.8766	24.721	24.4583	25.1867	24.9095	24.8624
P36507	MAP2K2	25.3439	25.1389	25.2053	25.6379	25.8301	25.8198	25.0519	25.8256	24.354	25.8261	26.0975	25.9322	25.5593	25.3385	25.3317	25.3531	25.4502	25.1598
P36542	ATP5C1	28.7319	28.5038	28.5876	27.274	27.612	27.7958	28.2563	28.1587	28.191	27.2559	28.1155	27.7204	27.5989	27.6015	27.8476	27.6342	27.5588	27.7337
P36543	ATP6V1E1	24.8702	24.1165	25.0285	24.2206	23.7928	24.824	24.5934	24.7978	24.8055	24.6643	25.2852	24.546	24.3269	24.6118	24.4825	24.7575	24.3668	24.6994
P36551	CPOX	25.8733	25.7085	24.7385	23.1805	25.5497	24.5713	23.8974	24.0617	24.3057	25.5715	24.9271	25.377	25.5198	25.7337	25.8515	25.5053	25.4813	25.9349
P36639-4	NUDT1	0	22.2139	21.1819	21.0577	20.2641	23.2435	0	23.7416	23.5215	22.9224	0	22.4206	21.7682	21.1321	20.1794	21.7164	21.3044	0
P36776	LONP1	27.5085	27.7251	27.2336	25.556	26.4621	26.5865	27.0693	27.2359	27.251	26.3697	26.1358	26.5445	26.6425	26.7229	26.8707	26.6013	26.773	27.0597
P36871	PGM1	22.4504	0	23.1848	0	22.453	22.8825	23.0865	24.0418	22.9971	22.8493	22.2945	22.8731	23.0378	23.0111	23.2977	23.4251	22.8089	22.8792
P36873	PPP1CC	21.3389	20.2048	0	22.9809	21.8217	22.1156	20.8101	21.8976	21.3784	0	16.8006	22.6831	22.2559	22.2037	22.1261	21.7928	22.1343	22.5362
P36915	GNL1	24.443	24.5933	24.4276	24.6915	24.2415	24.7031	25.2579	25.1849	24.8164	24.2405	22.4058	24.7876	24.788	24.5959	24.5834	25.2331	25.0291	24.5021
P36952	SERPINB5	20.529	0	0	18.6907	0	0	19.9815	0	0	0	0	0	0	0	19.5169	16.6345	17.6771	0
P36954	POLR2I	21.9517	22.0185	23.7475	0	0	0	22.8141	22.4099	23.0275	0	0	0	20.3041	20.5189	0	21.2221	0	20.3931
P36957	DLST	26.8832	26.632	26.7493	26.5182	26.3715	25.9467	26.1586	26.3108	26.053	25.744	23.7025	25.6203	26.3777	26.192	25.9492	25.9432	26.2749	25.8797
P36959	GMPR	0	0	20.3745	0	0	19.4052	0	0	0	0	0	0	0	0	0	0	0	0
P36969-2	GPX4	0	0	0	22.8925	23.9617	23.6718	0	0	0	22.7756	0	23.2274	22.0156	22.9346	22.0758	22.7092	23.1817	22.2567
P37108	SRP14	26.9096	26.7643	27.0686	26.2282	27.2069	26.6647	27.4424	27.1888	27.5658	26.541	26.6604	26.8646	27.2459	27.2941	27.4801	27.1804	27.0394	27.1506
P37198	NUP62	24.4743	22.9148	24.0973	24.5304	25.0196	24.9371	23.4399	22.6983	23.714	24.0978	23.9508	25.0711	24.1369	24.3229	23.8154	24.6472	24.4584	24.5638
P37235	HPCAL1	24.9326	24.5498	23.9949	24.4277	26.3641	25.3951	24.5602	24.6738	24.0089	24.9619	25.1166	25.3806	24.3946	25.0207	24.9944	24.5483	24.7135	24.7575
P37268	FDFT1	24.7806	24.9767	24.6791	22.2363	26.3427	25.9283	25.4003	24.7533	25.654	25.0437	25.0424	25.5484	25.4042	25.351	25.9931	26.0158	25.5901	26.1239
P37287-3	PIGA	0	0	0	0	0	0	0	0	0	0	0	0	0	0	0	0	0	0
P37837	TALDO1	28.3434	28.3152	28.0628	29.1273	28.7155	28.964	28.3585	28.5948	27.9681	29.3121	29.0577	29.0749	28.6549	28.7943	28.6971	28.9174	29.0284	28.7655
P38117	ETFB	28.8072	28.6475	28.2792	27.8524	27.4819	27.5969	27.9473	27.9781	28.1274	27.5066	27.2333	27.858	27.0319	27.5026	27.6556	26.9429	27.6045	27.4512
P38159	RBMX	29.0036	29.0298	28.6447	29.1439	28.5921	29.0102	28.4999	28.2829	28.1565	29.2664	29.131	28.949	28.5877	29.0252	28.8564	28.5645	28.8674	28.6686
P38432	COIL	25.2788	25.3875	25.4819	24.6331	24.4801	24.9508	24.6459	25.1155	25.5801	25.2399	24.8021	24.4906	25.3443	25.3534	25.712	25.5984	25.4152	25.8939
P38435	GGCX	20.7972	0	0	21.2379	23.0817	0	0	0	0	21.0255	0	0	22.3814	22.9078	22.3652	22.4214	22.55	22.7138
P38571-2	LIPA	25.5574	24.88	25.2515	0	23.8907	24.4942	24.9252	25.7235	23.8424	24.7258	24.3485	24.2461	25.5621	25.3564	24.2481	25.488	25.467	25.9188
P38606	ATP6V1A	26.7074	26.3328	27.0413	27.4716	27.017	27.1643	27.2408	26.8844	26.4736	27.0688	26.7423	26.8069	27.0139	27.0678	26.7936	27.0458	26.8126	27.258
P38919	EIF4A3	27.5003	27.5082	27.1979	26.5346	26.3733	26.7106	27.3161	26.5313	26.7512	26.5297	26.7898	26.7558	26.8953	26.7152	26.9322	26.985	26.8555	26.7686
P38935	IGHMBP2	0	0	0	0	0	0	0	0	0	0	19.7252	0	0	19.7503	19.7388	19.6613	0	0
P38936	CDKN1A	0	0	0	0	0	0	0	0	0	0	0	0	0	19.4024	19.7418	18.9141	0	20.0018
P39019	RPS19	28.4071	28.3094	28.7877	28.2487	28.2668	28.2681	28.8837	28.5043	28.729	28.087	28.7694	28.2598	27.9626	27.9167	28.4637	28.1094	27.9704	28.7828
P39023	RPL3	28.792	28.921	28.9001	29.3558	29.2278	28.6307	28.9786	29.1863	28.7036	29.1661	29.1784	28.764	29.3859	29.2176	29.077	29.2527	29.2361	29.0453
P39060	COL18A1	24.0717	24.3116	24.1548	24.611	24.3809	23.8336	0	21.0533	0	24.459	24.1697	23.8077	24.2581	24.6866	23.0575	24.1975	25.312	23.547
P39210	MPV17	20.4893	22.5762	21.6309	21.7507	22.4821	0	0	0	0	0	0	0	20.9647	20.6406	22.5218	20.2274	22.4323	23.154
P39656	DDOST	28.3844	28.2159	28.0644	28.7569	27.9083	27.8488	28.0028	27.7482	28.0247	28.1126	27.3777	27.9912	27.9979	28.0494	28.1582	27.8723	28.125	28.263
P39687	ANP32A	26.308	26.2316	26.612	27.2528	28.3978	26.8341	26.5686	26.5831	26.4354	27.6295	27.4155	27.2852	27.5239	27.6926	27.4172	27.6382	27.8798	27.3005
P39748	FEN1	26.833	27.8046	27.7445	27.5435	28.5278	26.9997	27.5225	27.7213	28.1897	28.0727	27.3356	27.7958	27.7161	27.0422	27.5465	27.765	27.6395	27.6193
P39880-3	CUX1	23.7208	23.5999	23.1484	23.6333	23.4364	23.5933	21.2542	21.9456	22.2027	23.3822	0	23.7703	24.1703	24.1272	24.173	24.1517	24.4438	24.5582
P40121	CAPG	23.2153	22.0965	0	23.5778	25.5142	22.3701	19.2157	21.5876	19.3717	25.4277	0	26.5572	22.295	24.1653	23.3918	22.9035	25.775	23.7427
P40123	CAP2	22.4294	22.3552	23.2313	0	23.3354	24.5509	24.9964	24.4054	24.6873	23.3712	22.2507	24.3845	23.1498	22.0865	22.105	23.7678	22.9594	22.5119
P40189-3	IL6ST	0	20.3083	0	0	19.6166	0	0	0	0	0	0	0	0	0	0	19.5691	0	0
P40199	CEACAM6	19.5509	0	0	0	0	0	0	0	0	0	0	0	20.5529	22.1869	22.7476	20.922	21.8933	23.0916
P40222	TXLNA	20.38	21.28	21.0778	21.6582	0	22.9291	20.7878	0	20.5608	23.6546	23.4679	22.8359	22.4847	22.3019	21.9952	23.8838	23.3135	23.3846
P40227	CCT6A	27.0578	27.2611	26.997	28.1542	27.7014	28.1251	28.5232	28.1376	28.5711	27.5083	26.9761	28.1528	28.5582	28.3368	28.4228	28.5434	28.4097	28.3179
P40305-1	IFI27	0	20.1436	20.7579	0	0	0	0	0	0	0	0	0	0	0	0	0	0	0
P40306	PSMB10	20.1582	0	0	19.5914	20.7238	20.4884	0	19.82	19.4454	19.6398	0	20.8382	20.958	21.721	22.1006	20.6789	21.446	22.6215
P40337-3	VHL	0	0	0	0	0	21.1109	0	0	0	0	0	0	20.0114	0	19.9314	21.0704	0	0
P40424-2	PBX1	0	0	0	20.3799	20.4274	0	0	0	0	0	0	20.0057	20.1058	19.6328	0	20.9974	0	20.8922
P40429	RPL13A	28.1344	27.8695	28.1059	28.389	27.4875	28.0153	28.3808	28.4527	28.2999	28.2118	28.5476	28.0167	27.7764	27.7221	27.6388	27.8609	27.8449	27.649
P40616-2	ARL1	25.7627	25.8909	26.0147	25.4339	25.8601	26.086	25.772	25.6067	25.9552	25.2274	25.3641	25.5393	25.8345	25.5584	25.5242	25.6348	25.7277	25.6617
P40692	MLH1	21.1312	21.5953	22.7902	19.8665	20.5666	0	22.4306	22.8035	22.236	20.3464	0	20.1088	20.3422	18.4446	18.4901	0	17.963	20.4657
P40763-3	STAT3	24.105	23.922	24.3642	24.8586	25.0328	24.6959	22.6719	23.453	22.3118	23.6348	23.675	24.9486	25.0798	25.1223	25.3332	25.1352	25.374	25.3875
P40818	USP8	23.769	23.7238	24.0042	25.3004	24.8083	25.2012	23.8871	24.7831	24.679	25.0798	24.9859	25.1546	25.1507	25.159	24.7963	25.3777	24.865	25.6454
P40855	PEX19	0	0	0	0	0	0	0	0	0	0	0	0	0	19.9982	0	20.7296	0	19.4772
P40925-3	MDH1	28.7027	28.5684	28.4611	28.9791	29.0517	28.6666	28.154	28.4376	28.2636	29.1421	28.7858	29.012	28.6936	28.6131	28.5628	28.9245	28.5194	28.4763
P40937-2	RFC5	23.8185	26.0402	24.6765	23.831	23.3873	24.9757	24.6359	25.3194	25.1966	24.5022	0	24.8743	25.2395	24.6503	24.9649	25.124	24.9917	25.654
P40938	RFC3	20.0321	0	0	23.2601	23.1969	22.9007	0	0	0	21.0686	0	23.511	23.2328	22.7319	23.2304	23.2812	22.8173	23.0463
P41091	EIF2S3	26.1617	26.0988	25.5585	27.9475	27.2373	27.3653	26.6653	26.1949	25.7692	26.338	25.0111	27.3953	27.397	27.2528	27.3391	27.3955	27.3068	27.3731
P41134-2	ID1	0	0	0	0	0	0	0	0	0	0	0	0	0	0	0	0	0	0
P41162	ETV3	0	0	0	0	0	0	0	0	0	20.0761	0	0	0	0	0	0	0	0
P41208	CETN2	25.2076	25.0052	24.347	21.8337	23.9726	25.3943	25.0852	25.8048	24.713	24.9661	24.3956	24.5037	24.9329	24.6998	25.44	25.2413	25.0218	26.1164
P41212	ETV6	0	0	0	0	0	0	0	0	0	0	0	0	0	20.0701	0	0	20.1154	19.0072
P41214	EIF2D	20.9481	22.1149	21.1838	21.1024	22.5603	21.2785	22.8686	23.085	23.1228	21.5613	0	23.0159	22.2902	22.4223	22.6699	22.6482	22.3892	23.2443
P41223	BUD31	25.1196	24.4287	25.1548	21.6187	24.0728	24.2565	25.2124	25.3983	24.819	25.3734	24.7692	24.3283	24.8841	24.979	25.0976	24.5652	24.5739	25.1028
P41227	NAA10	25.2566	25.1557	25.176	23.6252	24.3001	26.1028	25.6119	25.9382	25.8065	25.4778	24.9112	25.6613	26.0385	25.6824	25.3778	26.0685	25.475	25.8602
P41229-2	KDM5C	0	0	0	0	0	0	0	0	0	0	0	0	19.7953	18.4526	16.6227	0	18.2529	17.8529
P41236	PPP1R2	22.1588	0	0	21.8693	23.546	22.5293	0	0	0	23.4827	23.1198	23.0751	23.8294	24.0263	23.2467	24.5195	24.1382	23.9593
P41240	CSK	23.4608	23.5316	23.7107	23.6887	23.2077	24.4831	25.158	24.972	23.9712	24.0508	23.1449	24.4187	24.7532	24.2293	24.2045	25.0811	24.5642	24.1982
P41247	PNPLA4	0	0	0	0	0	0	0	0	0	0	0	0	0	0	0	0	0	0
P41252	IARS	27.715	27.7507	27.2325	28.4747	27.9196	27.8315	27.858	28.0122	27.6806	27.1404	27.9047	28.0124	28.0594	27.6207	27.5685	27.9271	27.8648	27.5288
P41440-2	SLC19A1	0	20.0975	21.0461	20.9813	0	20.0121	0	0	0	0	0	20.3505	19.3793	0	0	19.595	0	0
P41567	EIF1	24.4424	23.1183	22.2209	22.312	24.1414	25.4791	23.3332	24.2899	24.6744	25.2703	25.6328	24.6548	25.2643	25.8967	25.6569	25.2981	24.6891	25.9244
P41743	PRKCI	22.0249	22.5463	23.1742	22.2667	22.2574	25.2238	23.3414	23.0372	23.6699	25.0242	24.5658	24.2865	25.0204	24.2742	24.4328	24.9904	24.812	24.655
P42025	ACTR1B	22.8206	22.7932	22.5978	24.6375	24.213	24.2315	0	0	21.4918	23.0695	23.2242	23.5773	23.4783	24.0474	23.1864	23.5375	23.8724	23.7723
P42126	ECI1	28.4017	28.5707	28.2511	27.4139	26.8564	27.5506	27.6241	27.6326	27.1881	27.4494	27.6542	27.4403	26.7528	26.9418	26.8136	27.3063	27.6718	27.4481
P42166	TMPO	26.4754	26.3599	26.6726	27.6427	27.3442	27.1435	26.8978	26.7928	26.921	26.1838	24.8956	27.0086	27.4392	27.2103	27.3767	27.6527	27.5055	27.6984
P42167	TMPO	25.5108	25.1311	25.1171	26.0914	26.2733	26.0467	25.427	25.4617	25.4326	26.2525	26.2283	26.4157	27.3297	26.9675	26.9854	27.2041	27.1442	27.0012
P42224	STAT1	29.1477	29.3567	29.1744	27.9988	28.5746	28.2719	28.1588	28.3465	28.3249	28.0574	27.9381	28.3644	27.3918	29.2563	29.4501	27.5908	29.2904	29.5297
P42226	STAT6	0	0	0	0	0	0	0	0	0	0	0	0	0	0	0	0	0	0
P42285	SKIV2L2	25.4718	25.4791	25.2081	25.1859	25.8439	25.7247	25.4972	25.6695	25.9993	25.4017	25.3532	25.7206	25.4062	24.912	25.3083	25.3674	25.2402	25.2109
P42330	AKR1C3	0	21.141	0	0	20.8274	21.8604	0	0	0	23.9055	22.8101	20.8983	23.7858	22.273	23.8055	23.7221	23.7802	23.4561
P42336	PIK3CA	0	0	20.3442	0	0	0	0	0	20.6127	0	21.2005	0	0	0	0	21.0237	0	0
P42338	PIK3CB	19.8931	0	20.2959	0	0	19.1713	21.1776	19.624	20.1765	20.6944	20.3046	19.5957	22.0445	20.1316	19.6202	21.9256	22.6628	21.1814
P42345	MTOR	24.2405	24.8247	24.3557	17.947	20.4471	24.0292	25.3988	26.6763	24.7393	24.4268	23.4553	24.3682	24.5857	24.4718	24.4718	24.7577	24.7184	25.5284
P42356	PI4KA	20.6336	21.2508	21.0064	20.6261	20.1586	20.71	21.2861	21.0508	0	0	20.4221	20.6653	20.8852	21.4238	21.1557	20.9283	21.1546	21.5294
P42566	EPS15	22.2688	20.8428	22.1126	23.8335	23.5174	23.2422	22.832	23.0191	22.5029	23.0609	22.9697	23.1077	23.1038	21.2216	22.254	22.9189	22.6092	22.5086
P42574	CASP3	0	0	0	0	0	0	0	0	0	0	0	0	0	0	0	0	0	0
P42575	CASP2	0	0	0	0	0	19.5828	0	0	0	0	0	0	0	0	0	20.1144	0	19.7141
P42677	RPS27	27.2364	27	27.2029	27.4432	26.1135	27.2602	27.5611	27.4678	27.6475	28.0505	27.6498	27.2859	26.9534	27.2771	27.5251	27.1484	27.2862	27.2168
P42684-4	ABL2	0	0	0	0	0	0	0	0	0	0	0	0	0	0	0	0	0	0
P42685	FRK	0	0	0	0	0	0	0	0	0	18.8164	0	0	0	0	0	0	0	0
P42694	HELZ	20.6558	20.7027	21.0139	21.3323	20.7792	21.5532	22.1528	22.0517	21.3578	21.8747	0	20.4302	23.1371	19.8251	20.704	23.275	22.0417	22.482
P42695	NCAPD3	0	0	0	21.0489	20.3622	0	0	0	0	0	0	21.153	18.8635	0	19.8007	21.9273	20.6926	21.085
P42696	RBM34	0	19.8856	21.344	22.0571	19.9317	21.0697	20.2005	20.8998	0	19.5306	0	20.6165	21.0675	21.9475	21.4843	21.8528	21.9439	22.2285
P42765	ACAA2	26.7288	27.0223	26.5598	27.1492	27.4784	26.8504	27.3085	27.3601	27.464	26.5617	26.7098	27.5102	26.3329	26.6475	26.0788	26.3426	26.5024	26.6012
P42766	RPL35	26.1147	25.7586	25.0422	27.4131	27.2093	26.9258	25.9277	26.0017	26.0902	25.7635	24.6069	27.1645	26.5046	26.8615	26.7729	26.5733	26.7757	26.8704
P42771-2	CDKN2A	0	0	0	18.1869	18.1705	0	0	0	18.1859	0	0	18.0835	0	0	17.817	18.6295	18.6465	0
P42785	PRCP	24.0234	23.6658	24.0956	24.537	24.209	23.9482	23.0463	22.3519	22.8434	24.3051	24.1043	23.5105	23.7748	24.0252	23.3568	23.9491	24.0465	23.6733
P42858	HTT	24.6286	24.6786	24.5799	25.8433	25.6266	25.5196	25.1063	25.1253	24.6312	25.3128	24.8252	25.3993	24.9237	24.6306	24.5217	24.8384	24.8022	24.7355
P42892-4	ECE1	21.6352	21.4109	22.5095	23.7828	22.9916	24.0351	21.8366	22.1711	20.7915	22.4891	22.5874	23.6499	23.5983	23.5978	23.0863	23.7893	24.6492	23.0941
P43007	SLC1A4	20.7804	0	0	19.8027	0	0	0	0	0	0	0	0	0	0	0	0	0	19.8015
P43034	PAFAH1B1	25.2655	24.7138	24.8297	25.0088	26.5007	25.0732	25.1185	24.9691	25.389	25.7709	25.7681	25.2903	25.3634	25.3157	25.4263	25.4739	25.2944	24.7641
P43234	CTSO	0	0	0	0	0	0	0	0	0	0	0	0	0	0	0	0	0	0
P43246	MSH2	25.1152	25.1982	25.2483	25.6212	25.7672	25.8498	26.1603	26.0676	25.7041	25.9085	25.527	25.9537	25.9781	25.4984	25.856	26.0158	26.0269	26.3925
P43251-4	BTD	20.453	20.4912	0	19.7353	20.856	20.3091	20.1874	20.2772	0	0	0	20.6142	20.5119	20.7693	21.0957	20.8497	20.8221	21.8673
P43304	GPD2	27.8165	27.8081	27.8437	27.4088	27.5494	27.086	26.7204	27.0542	26.7411	27.4409	26.9282	27.0993	26.6589	26.9473	27.0072	26.8671	26.9649	27.4527
P43307	SSR1	24.4749	24.9752	24.9066	23.1446	23.8666	23.7025	23.0761	23.698	24.7479	23.7267	24.4542	23.7836	24.6523	25.1693	24.7683	24.9247	24.8195	24.9397
P43353	ALDH3B1	20.9867	20.5027	21.893	0	0	0	0	0	0	0	0	0	0	20.9132	22.1934	0	19.432	22.3121
P43378	PTPN9	20.0996	0	20.4183	21.2279	0	0	19.8739	21.3788	0	0	0	0	0	19.019	0	21.0013	20.3996	20.9014
P43405-2	SYK	0	0	22.9264	0	0	0	0	0	0	21.6212	0	0	0	0	0	20.4827	20.3976	0
P43487-2	RANBP1	27.8286	27.3657	27.852	26.7452	29.7438	27.5873	27.9028	28.2721	28.7634	28.6631	28.6759	28.9596	28.6806	28.3636	28.2591	28.7215	28.4203	28.5231
P43490	NAMPT	27.9708	28.0236	27.9349	28.2785	27.3542	28.4129	28.2801	28.1511	28.3294	28.3001	28.054	28.2521	28.4262	28.5152	28.5176	28.4984	28.3177	28.6006
P43686	PSMC4	27.0595	27.1008	27.1615	27.3293	27.4829	27.1034	27.1471	27.3355	27.2083	27.1802	27.2819	27.1571	27.2715	27.1413	27.4109	27.3039	27.2417	27.2737
P43897	TSFM	26.8733	25.7348	26.6691	25.6896	25.772	26.8148	26.6776	26.6505	26.1536	26.8963	26.4041	26.3717	26.5741	26.4663	26.5122	26.5873	26.6874	26.4621
P45877	PPIC	25.4627	25.2789	25.4337	25.1831	25.0212	24.7875	24.7593	24.7796	24.973	24.5761	24.6387	24.4383	24.42	24.5757	24.8877	24.209	24.3338	24.8623
P45954	ACADSB	24.7751	24.4608	24.237	24.7577	24.3955	24.2231	23.5365	23.7074	23.0244	23.0453	21.7997	23.8826	23.5897	23.4913	22.9711	23.6556	23.5974	23.4751
P45973	CBX5	27.3342	27.5506	27.3535	24.5993	25.7509	28.2129	28.0378	28.1578	28.215	27.6604	28.0304	27.0241	26.8695	26.9072	27.1002	27.4348	27.0613	27.423
P45974-2	USP5	26.2717	26.5436	25.8257	27.4396	26.7686	26.9591	26.7115	26.8336	26.392	26.6636	26.4229	26.661	27.2913	26.7879	26.7428	27.2611	27.0227	26.6948
P45983-3	MAPK8	0	0	0	0	0	0	22.3007	22.7039	0	0	0	0	19.4426	0	0	20.1503	21.6077	20.4257
P45984-2	MAPK9	20.5202	0	0	0	21.083	21.0575	20.877	20.9484	20.7582	20.8852	0	21.0975	0	19.1792	20.0703	20.6129	21.4901	21.348
P45985	MAP2K4	23.5707	22.8049	0	22.8254	23.8781	22.9068	0	0	0	21.846	23.3558	23.6772	22.2388	23.3236	23.4211	22.908	22.1948	23.504
P46013	MKI67	25.5596	24.6499	24.6659	25.5808	24.9673	25.6388	25.1711	24.5302	26.2525	24.9433	24.175	25.3229	25.3265	25.0105	25.6689	25.5536	25.2543	25.6099
P46019	PHKA2	0	0	0	21.056	0	20.7188	0	20.2221	0	21.022	0	21.1558	20.6086	0	0	19.8402	20.4553	19.4754
P46020	PHKA1	22.1251	22.6724	0	0	0	20.4772	0	19.9836	0	0	0	25.4817	0	22.1436	22.2904	22.149	22.1448	0
P46060	RANGAP1	25.0434	25.1952	24.5727	26.4257	26.2499	25.8108	23.5017	24.0388	25.0515	24.6866	23.8386	26.147	26.0674	26.0889	25.781	25.916	26.0115	25.7639
P46063	RECQL	22.7518	22.7801	23.2557	24.3331	24.4041	24.1415	23.9423	23.3669	0	23.7332	23.0492	23.9983	24.6258	24.6551	24.9175	24.9826	25.0346	25.2056
P46087	NOP2	25.6186	25.3834	24.1874	24.6382	24.8639	24.4238	25.3296	25.2047	25.6918	23.1595	24.181	24.7566	25.1116	25.0822	25.0864	24.7098	24.932	24.835
P46100	ATRX	23.3542	24.2177	24.7285	20.7507	21.2104	24.6123	25.903	22.2807	24.7143	23.0793	24.7309	25.1487	24.9269	25.3198	25.7073	26.3481	25.969	25.9603
P46108	CRK	21.7398	20.5631	22.8186	24.7149	25.3297	24.9693	23.9601	24.0994	23.6268	25.9359	24.9262	25.2575	24.8186	24.5913	24.5483	25.2799	25.1299	24.4423
P46108-2	CRK	0	0	0	0	21.7444	21.668	0	0	0	0	0	21.7596	0	21.2367	21.1221	21.1705	20.6412	20.6489
P46109	CRKL	23.982	24.2067	22.7524	24.29	24.8828	24.3761	23.4879	22.9052	24.909	24.278	24.4791	25.0288	24.5544	24.4613	24.1002	24.5243	24.2982	24.209
P46199	MTIF2	0	21.9699	0	22.4308	21.8827	22.1248	0	20.7515	0	22.2216	0	21.8327	21.2633	21.6696	21.6768	21.3834	21.3353	21.9374
P46379-2	BAG6	24.8746	25.3433	25.0272	26.565	26.3364	26.1605	25.5066	25.3861	25.5776	25.9406	25.5985	26.144	25.7654	25.7346	25.7312	25.6311	25.6809	25.8046
P46459	NSF	26.7217	26.5349	26.197	26.6356	26.8811	26.4837	26.5898	26.9397	26.5923	26.7769	26.3855	26.4677	25.67	25.6609	25.8549	25.6138	25.8414	25.6777
P46527	CDKN1B	0	0	0	0	0	0	0	0	0	0	0	0	21.8413	19.9718	22.8792	22.3314	22.0254	23.2873
P46734	MAP2K3	21.9619	0	22.4447	0	22.2165	22.7481	22.4277	22.0816	22.1372	21.6545	0	21.934	23.1586	23.0543	22.2632	23.4338	22.9367	23.262
P46736	BRCC3	23.2839	22.847	23.1704	22.1391	0	22.7585	23.5013	23.5965	23.065	22.536	22.9517	22.2154	22.3818	22.4771	22.2384	22.1521	22.0325	21.9388
P46776	RPL27A	28.2265	27.979	27.985	28.4279	27.5079	28.0489	28.6156	28.2697	28.0287	28.1397	27.9825	28.0962	28.1884	27.9688	28.2163	28.2002	27.8371	28.1317
P46777	RPL5	29.0303	27.949	29.0117	29.2541	28.6054	29.5787	29.2195	28.6385	29.3972	29.0668	28.6365	29.3704	29.5777	29.5182	29.5957	29.6332	29.4129	29.6044
P46778	RPL21	26.6123	26.6085	26.8729	27.016	26.7812	26.8221	27.0201	27.3097	27.3542	26.5504	26.581	26.5468	26.088	26.143	26.6029	26.254	26.1893	26.6189
P46779	RPL28	25.1522	25.6563	25.0471	24.204	25.9447	25.7784	24.7813	25.5337	25.8305	24.3231	21.1046	25.295	25.8327	25.8602	26.2408	25.9575	25.3708	25.9621
P46781	RPS9	28.6994	28.9538	29.0023	29.7422	29.037	29.2129	29.8155	29.5797	28.996	29.3074	29.337	29.3036	29.1874	28.981	29.438	29.1558	28.9896	29.2961
P46782	RPS5	26.2114	27.5565	27.8724	27.553	28.5276	27.5725	26.9415	27.7698	27.3375	26.7955	28.7295	28.1156	27.7776	27.7682	27.9078	27.7836	27.7185	27.8512
P46783	RPS10	28.778	28.5127	29.1878	28.8193	28.8461	28.6701	29.1766	29.0361	28.8703	28.3379	28.3348	28.5683	29.1467	28.8959	28.9004	29.0284	28.9023	28.2219
P46821	MAP1B	0	0	0	0	0	0	0	0	0	0	0	0	19.8358	20.0807	19.979	19.8836	21.2725	19.5464
P46926	GNPDA1	24.794	24.8988	24.8019	25.34	25.9924	25.5343	25.6876	25.7986	25.5574	25.8795	25.6867	25.4691	25.6662	24.8385	25.1434	25.9136	25.2928	25.4651
P46934-4	NEDD4	23.8898	24.5078	23.8153	23.421	24.3457	24.0862	24.6708	24.5514	24.9638	23.9337	24.1922	23.904	24.5324	24.312	24.2181	24.7156	23.9899	24.3894
P46937-6	YAP1	20.3043	0	19.9436	22.5653	20.096	0	20.6866	20.8037	0	21.3359	0	21.746	22.8963	22.9771	22.5477	23.1313	22.3972	22.8323
P46939	UTRN	0	0	0	22.4022	21.9406	21.1963	0	0	0	22.8974	21.9721	22.6209	21.5427	21.8562	20.4521	21.5447	21.8086	20.7572
P46976	GYG1	24.9979	25.0332	25.4328	26.8002	26.4208	26.9238	24.0027	25.1697	25.3903	25.2363	25.7089	26.5643	27.3663	26.6041	26.9781	27.0944	27.2534	27.1145
P46977	STT3A	29.0002	29.2918	28.9699	27.7028	27.5777	28.4948	28.861	28.9803	28.6908	28.0783	28.471	28.1143	28.1499	28.3873	28.508	28.4265	28.3504	28.5951
P47224	RABIF	22.6221	22.2303	0	24.5343	24.1143	23.944	22.9527	22.9177	23.6006	0	0	24.1806	22.8985	22.5385	22.9967	22.2623	22.3791	0
P47736-3	RAP1GAP	19.129	17.7802	0	18.0108	0	18.3903	18.5345	0	0	0	0	0	0	0	0	18.11	0	0
P47755	CAPZA2	25.6435	25.5341	26.1206	24.3928	25.8228	25.7203	26.2289	24.8507	26.4677	26.7053	25.7515	26.1215	26.5016	26.6375	26.6158	26.8486	26.3984	26.6101
P47756-2	CAPZB	27.4047	27.2264	27.1263	27.8186	27.4237	27.5836	27.5243	27.3229	27.4113	28.2165	28.0378	27.7336	27.6623	27.5865	27.7031	27.7929	27.8489	27.4176
P47813	EIF1AX	25.252	25.323	25.187	25.2587	22.2954	25.6012	26.3129	26.4814	25.7641	25.4679	25.173	25.1768	25.4443	25.33	25.4987	25.4057	25.1534	25.2925
P47895	ALDH1A3	0	0	0	0	0	0	0	0	0	0	0	0	22.9296	23.2926	22.8821	22.4393	23.1175	23.8683
P47897	QARS	26.1935	26.1285	26.1722	27.225	26.7451	26.5914	26.9737	26.6367	26.6002	26.5625	26.466	26.7216	26.6357	26.3072	26.473	26.5083	26.1508	26.4901
P47914	RPL29	24.3958	24.2241	25.1828	25.2094	25.2741	24.3898	24.9898	24.9658	24.9451	25.4663	24.65	24.1346	24.2985	24.9564	24.4803	25.2582	25.2788	24.8556
P47974	ZFP36L2	0	0	19.661	0	0	19.702	0	0	19.7512	0	0	0	21.0067	20.8136	20.9598	21.2617	21.1057	21.4506
P47985	UQCRFS1	25.6549	25.8758	25.7609	25.3303	25.3792	25.8927	25.9196	26.0377	25.3934	25.6908	26.1262	25.8946	25.6321	25.6783	25.3738	25.3656	25.6389	25.3377
P48047	ATP5O	27.7395	27.5649	27.2557	27.8133	27.2536	27.7471	27.5688	27.2706	27.3403	26.7099	26.5965	27.5522	27.6221	27.7138	27.6581	27.6021	27.8153	27.6267
P48059-2	LIMS1	21.0587	21.5263	21.1681	23.1571	22.6773	22.498	22.2636	22.3034	22.4361	0	0	22.1673	21.9181	21.2857	21.3495	21.6809	19.3577	21.1597
P48147	PREP	25.5728	25.4781	25.5405	24.811	26.1537	26.1214	26.0965	26.1586	26.0626	26.5368	26.4803	26.0427	26.5029	26.0427	25.8793	26.4816	26.5727	26.3754
P48163	ME1	22.4599	23.3577	22.9298	21.6091	20.035	24.2204	23.9389	23.8344	24.0432	22.8649	21.9852	22.9024	25.2509	25.1159	24.9779	25.4212	24.9408	24.5833
P48200	IREB2	0	0	0	21.7505	20.7004	20.7844	0	19.0194	0	0	0	19.7585	18.4424	0	0	0	19.9211	0
P48382	RFX5	0	0	0	20.8099	20.8801	21.2165	0	0	0	21.3368	0	20.2691	19.714	19.9019	20.4538	20.3592	20.906	20.7146
P48426	PIP4K2A	21.4224	22.3902	22.6027	22.3944	21.9543	21.7795	22.8535	22.7021	22.2995	0	0	22.1028	23.4	21.7995	21.594	23.1717	22.4825	21.8347
P48436	SOX9	0	0	0	0	0	0	0	0	0	0	0	0	0	0	0	0	0	0
P48444	ARCN1	26.9436	27.053	27.0639	26.5397	26.3429	26.9152	26.9979	27.2824	26.8753	27.4815	27.5811	27.1838	26.8643	27.1218	26.9879	27.0418	26.8893	26.9016
P48449	LSS	27.9365	27.766	27.8006	27.7109	27.7596	27.8798	26.9698	27.0662	27.1171	27.7054	27.1411	27.5177	27.1678	27.0916	27.315	27.0543	27.0854	27.4006
P48506	GCLC	20.8745	20.3185	22.6724	23.8043	23.1273	23.8443	22.0876	21.7513	20.2179	24.613	22.7082	24.2269	25.416	24.6547	25.0399	25.7924	25.5595	24.9168
P48507	GCLM	0	0	0	18.526	0	0	0	19.7228	18.6868	0	0	0	19.5145	21.1061	18.2922	18.6608	0	19.2373
P48509	CD151	23.3277	22.8147	24.1394	23.7464	23.2738	24.0767	22.4165	23.1876	22.5509	25.0695	24.0102	24.4866	22.8104	23.2395	22.7612	23.0153	22.9673	23.1193
P48553	TRAPPC10	21.3288	21.9473	21.6681	0	0	21.6665	21.9395	22.1768	21.2154	23.175	21.8197	22.2523	21.8864	23.1496	23.5153	22.1592	22.2996	23.2468
P48556	PSMD8	25.9248	26.1241	26.5424	26.6424	26.1288	26.6971	26.3812	26.4642	26.3153	26.2453	26.4411	26.2582	26.2878	26.3066	26.4031	26.2721	26.2836	26.2196
P48634	PRRC2A	22.4239	22.5069	23.1301	23.6682	22.7856	22.7927	22.7053	23.0091	22.8769	23.3266	22.6067	23.1825	23.4831	23.9162	24.1095	23.338	23.3034	24.0613
P48637	GSS	25.4399	25.157	25.4786	26.1477	25.9195	26.2788	25.879	25.9109	25.7601	24.9828	24.0562	25.746	25.3827	24.9778	25.1152	25.1979	25.0072	25.1009
P48651	PTDSS1	24.677	24.6277	24.7406	23.6486	23.5095	23.6411	23.6802	23.759	24.2961	23.4914	23.2703	23.5434	23.9059	24.1385	24.7304	24.5064	24.5314	24.9741
P48723	HSPA13	20.4478	21.4279	21.651	21.1721	0	0	0	0	0	0	0	0	21.9797	21.9593	21.8688	21.636	22.5057	22.0459
P48729-3	CSNK1A1	26.3849	25.9429	26.0482	26.664	26.8286	26.2281	25.4261	25.3633	25.2934	25.8834	26.0046	26.3084	26.0441	26.1034	25.7953	25.9334	25.4312	25.8225
P48730-2	CSNK1D	0	0	0	21.5912	21.0889	20.5066	0	20.5554	0	0	0	20.2116	21.2246	20.3794	0	20.6385	0	20.0348
P48739	PITPNB	24.8561	24.6188	25.3395	25.9355	25.9152	26.4613	25.3049	25.6218	25.82	25.1587	25.0663	25.4327	26.2797	25.6389	25.817	26.0894	26.2395	26.4356
P48960-2	CD97	0	0	0	0	0	0	0	0	0	0	0	0	0	19.3395	19.4068	19.5745	19.0996	19.9929
P49005	POLD2	22.3509	22.3961	22.7283	22.2901	23.9464	22.8786	0	0	23.324	23.3705	22.6234	23.621	22.7945	22.7376	22.7192	23.3392	22.4905	23.4148
P49006	MARCKSL1	0	0	0	0	0	0	0	0	0	0	0	0	0	19.1981	20.4961	20.4981	19.8573	20.4441
P49023-2	PXN	24.3499	23.5485	24.328	24.415	24.8665	24.9514	24.0024	24.5134	24.1182	24.9061	24.9814	24.3811	24.8345	25.2131	25.0565	24.967	24.905	24.9124
P49069	CAMLG	19.9715	0	0	22.0646	22.2465	21.7465	0	0	0	21.3199	21.7899	21.5168	19.2025	20.3732	20.5521	19.6667	20.2877	20.1443
P49116	NR2C2	0	0	0	0	0	0	0	0	0	0	0	0	0	20.7791	0	20.0824	19.9904	0
P49137	MAPKAPK2	22.7201	22.2356	23.0567	23.7634	22.1543	22.3319	23.5729	23.5537	22.7257	23.4239	22.793	22.9029	23.7014	22.3641	22.7293	23.5	23.0174	22.1659
P49184	DNASE1L1	21.5819	0	0	0	0	0	0	0	0	22.5623	0	0	0	0	0	21.2719	20.7053	19.8469
P49189	ALDH9A1	25.4272	25.607	25.7587	26.5521	26.1284	26.1482	25.671	25.6845	26.0384	25.3974	24.1537	26.6136	26.065	25.6353	25.4415	25.8685	25.593	24.9113
P49189-3	ALDH9A1	0	0	0	0	0	0	0	0	0	0	0	0	0	0	0	0	0	0
P49207	RPL34	28.0784	27.8409	28.0851	27.4034	26.9932	27.5977	28.4271	28.5368	28.1892	27.8899	28.1515	27.5281	27.7465	27.6181	27.705	27.6511	27.5566	27.5807
P49247	RPIA	20.7984	20.9772	0	22.7903	22.339	22.9525	21.2793	22.1472	22.2163	0	0	23.7446	23.5686	24.3611	23.7548	23.7635	23.3832	23.8545
P49257	LMAN1	27.1317	26.9761	26.7986	24.5596	26.0807	26.1524	26.2185	26.3251	26.2814	27.1233	26.114	26.519	26.4844	26.6029	26.5253	26.805	26.9752	26.8176
P49281-5	SLC11A2	0	0	0	0	0	0	0	0	0	0	0	0	23.7495	0	0	0	0	0
P49321	NASP	25.3156	25.128	25.0196	26.0231	26.0898	25.3424	26.0011	26.0552	26.1127	24.0672	24.77	25.8207	26.032	25.2873	25.3801	25.9744	25.8448	25.4518
P49354	FNTA	22.4486	22.4946	19.704	22.2392	24.1458	22.5115	23.3347	23.2013	23.2411	23.2747	22.6599	23.2347	23.6625	23.3305	22.5361	23.6421	23.4021	22.9015
P49356	FNTB	0	0	0	0	0	21.6071	20.7933	20.9959	17.8918	0	20.3142	0	20.9441	0	0	21.1269	20.5242	20.5147
P49366	DHPS	0	0	0	0	0	21.9521	21.3482	21.1304	21.2638	0	0	21.9667	21.6889	21.0053	21.6368	21.1059	20.9822	21.7836
P49406	MRPL19	24.8166	24.8128	24.8574	24.742	24.2508	24.2972	24.8916	24.6746	25.0352	23.3793	23.6619	24.0464	24.2434	24.2228	24.3727	23.9004	24.1996	24.3526
P49407-2	ARRB1	19.0256	18.382	0	19.4332	18.2976	21.0123	0	19.2654	19.5631	18.8881	0	21.1583	22.3347	21.545	21.798	20.8539	21.5211	21.7323
P49419-2	ALDH7A1	27.2241	27.3543	27.3849	27.8759	27.6179	27.2371	27.8495	27.4057	26.9985	27.7048	26.8399	27.4942	27.3096	26.6803	26.6007	26.7005	26.8963	26.7455
P49447	CYB561	0	0	0	0	21.2378	0	0	0	0	0	0	0	21.6593	21.3457	21.7442	21.718	21.8658	21.5092
P49448	GLUD2	0	0	0	0	0	0	0	0	0	0	0	0	0	0	0	0	0	0
P49450-2	CENPA	0	0	0	17.7371	18.0307	0	0	0	0	0	0	16.9359	0	19.9701	18.1209	19.7222	18.2928	18.0771
P49454	CENPF	0	20.0976	0	0	0	0	0	18.8827	0	0	0	17.5434	0	0	0	0	0	0
P49458	SRP9	25.416	25.6147	25.3828	26.919	27.0864	26.8022	26.6913	26.8207	26.3989	27.2133	26.4314	26.3274	26.8876	27.017	26.9519	26.9302	27.022	27.3023
P49459	UBE2A	0	0	0	22.5215	0	0	19.65	0	0	0	0	22.4511	22.2289	21.6912	21.4227	21.6371	20.7686	22.0782
P49585	PCYT1A	25.7735	25.9655	26.2139	25.924	26.7556	26.8433	26.023	26.7465	26.0088	26.6711	26.439	26.5629	26.4114	26.4577	26.435	26.3501	25.8716	26.9627
P49588	AARS	28.2633	28.6924	28.3332	28.6218	28.8858	28.6023	28.9224	29.006	29.2389	28.6817	28.4745	28.559	28.8402	28.5562	28.5175	28.7849	28.7106	28.5479
P49589-3	CARS	25.5493	25.1693	25.7976	26.1689	25.794	25.6365	25.6912	25.9438	25.1881	25.8085	25.0242	25.7148	25.6623	25.9046	25.5469	25.6846	25.7552	25.7672
P49590	HARS2	24.9608	25.1739	24.8916	24.1966	24.4971	24.8322	25.402	25.1754	25.1647	22.9056	23.3902	23.0629	24.1531	24.8133	24.6155	24.7856	24.9146	25.3084
P49591	SARS	27.2978	27.3574	27.4523	27.7755	27.499	27.9544	27.8982	27.8377	28.0851	27.4985	27.8998	27.6075	27.9341	27.4083	27.4831	27.8022	27.6224	27.4687
P49641	MAN2A2	0	0	0	0	0	0	0	0	0	0	0	0	19.835	20.072	0	0	18.965	0
P49642	PRIM1	20.619	21.7167	22.1241	0	22.8636	23.051	23.3359	23.4057	23.4446	22.0999	20.9647	20.4882	21.814	20.9394	22.1351	22.3844	21.4875	22.7349
P49643	PRIM2	19.6481	21.9617	20.1566	0	22.4532	20.0979	22.4171	21.8438	23.0948	21.8647	20.8409	20.9136	22.3797	21.744	21.6716	21.55	21.484	21.6619
P49674	CSNK1E	23.5688	23.3301	23.482	23.6841	22.2842	23.7456	23.551	23.6584	21.8544	24.2966	24.5691	23.3903	23.7145	23.7321	23.921	24.2407	24.0203	24.1155
P49711	CTCF	0	0	0	21.2186	20.6711	21.724	0	0	0	0	0	22.0606	21.9862	22.0936	22.212	21.7385	20.8382	22.2755
P49720	PSMB3	26.8899	26.5505	26.6934	26.2223	25.9955	26.7325	26.8227	26.6378	26.7334	26.9023	25.6323	26.5724	26.8154	27.0137	27.1061	27.1717	27.0542	27.4151
P49721	PSMB2	24.8077	24.5979	24.9903	23.3754	25.2791	25.3996	25.7152	25.674	25.0911	25.4908	24.9466	25.0074	25.7858	25.462	25.7715	25.7208	25.7391	26.0726
P49736	MCM2	26.4316	26.4223	26.6887	28.1756	27.7103	27.8218	27.4882	27.8413	27.7395	27.4342	27.3674	27.8704	27.6235	27.2606	27.4727	27.5442	27.1919	27.537
P49748-2	ACADVL	27.5342	27.255	27.2231	28.0652	27.9106	27.4089	25.6469	25.6294	25.612	27.1063	27.0388	26.8858	27.14	27.3714	27.2112	26.9488	27.3558	27.0919
P49750	YLPM1	24.5902	24.7913	23.8358	22.3889	24.8297	24.195	24.3929	22.5904	24.7307	25.1291	24.5322	24.7297	24.3768	25.0475	24.9965	25.1069	25.1726	25.7181
P49754-2	VPS41	22.4998	22.3565	0	0	22.6634	0	20.9019	0	0	22.1758	22.7832	22.7323	21.6026	20.9009	0	21.5432	22.0167	21.751
P49755	TMED10	29.759	29.6256	29.3895	28.516	29.0038	29.1583	29.0173	28.9227	28.8792	29.0313	29.0616	29.192	28.6328	28.6215	28.7541	28.38	28.7306	28.4155
P49756	RBM25	26.9811	26.5908	26.6043	25.3253	26.1487	25.7659	25.1564	25.5598	25.5603	26.9348	26.0026	26.0521	26.1642	26.1955	26.2856	26.2567	26.1887	26.3909
P49757-4	NUMB	23.0748	23.2724	22.2675	23.0063	25.1647	22.5989	0	22.4782	23.0729	23.3395	22.7409	23.5238	22.7924	22.1308	22.4128	22.8344	22.899	22.5782
P49760-3	CLK2	20.2247	19.8155	0	0	0	18.0222	0	0	20.5743	21.8756	0	0	19.6602	19.4447	20.2931	20.2667	18.713	19.1977
P49761	CLK3	23.351	23.5452	0	22.0785	20.8314	22.201	0	0	21.2754	0	19.9352	21.9524	22.5607	22.6419	22.721	22.0525	21.9742	22.2323
P49768-7	PSEN1	0	0	0	21.3276	0	0	0	0	0	22.2259	21.261	20.6775	20.1134	20.1831	20.8692	21.0738	20.5902	20.7644
P49770	EIF2B2	23.5077	24.0044	0	23.6412	23.9592	24.0577	23.2981	22.5036	24.2696	23.8106	23.6765	23.2068	24.095	23.5434	23.9506	24.1847	23.4135	23.9017
P49773	HINT1	27.3198	26.4797	26.1611	27.2365	27.6678	27.8033	27.2597	26.3871	26.5168	27.537	26.6523	27.4516	27.652	27.2583	27.158	27.6869	26.8735	27.2709
P49789	FHIT	0	0	0	0	0	0	0	0	0	21.5816	0	0	0	0	0	0	0	0
P49790	NUP153	24.1798	23.3608	22.9217	23.4316	23.6422	22.7951	21.8463	21.9007	23.5434	21.1311	0	23.376	23.8699	23.8071	24.32	23.7784	24.032	24.177
P49792	RANBP2	26.4806	26.4069	26.2238	26.4049	26.6267	26.3879	25.6352	25.5905	26.1236	26.5448	25.8741	26.534	26.446	26.641	26.7087	26.6628	26.7274	27.1182
P49795	RGS19	0	0	0	0	0	0	0	0	0	20.1427	0	20.1706	20.733	20.3993	20.0612	20.0069	21.3823	20.7202
P49821-2	NDUFV1	26.542	26.7403	26.4005	26.8252	26.3652	26.1507	26.0305	26.0547	26.3356	25.8314	26.6637	25.812	26.0555	26.094	26.3149	26.0466	26.2898	26.3169
P49840	GSK3A	22.9195	24.662	0	25.4764	24.9754	25.099	22.3267	23.671	23.4415	0	0	24.6422	24.065	24.0256	23.3934	23.8421	23.7329	23.8775
P49841	GSK3B	23.2636	22.8146	22.7124	24.1133	23.2799	23.9063	23.5384	23.5816	23.8665	23.2479	23.6527	23.7914	24.7823	24.7283	24.7099	24.5376	24.4035	24.726
P49842-2	STK19	0	0	0	0	0	0	0	0	0	0	0	0	0	0	0	0	0	0
P49848	TAF6	22.6872	21.8629	22.7208	21.4202	21.1812	22.8695	22.9806	23.0702	23.9587	20.918	0	22.5317	22.5403	21.7229	21.9269	22.4782	22.9687	22.8978
P49902	NT5C2	26.4469	26.4394	26.5303	23.7514	24.3643	26.2633	26.4875	26.1168	24.5287	26.4482	25.5403	25.9256	27.8942	27.7867	27.6458	27.9252	27.654	28.0035
P49903	SEPHS1	25.7536	26.3817	26.567	26.7528	25.8221	26.4597	26.6992	26.3517	26.6603	26.2674	25.9423	26.0622	26.5007	26.2952	26.2383	26.2117	26.0492	26.277
P49914	MTHFS	22.2856	22.3373	23.5751	21.3758	21.8104	21.7032	22.9036	22.3177	22.6851	0	0	21.6636	21.5152	21.2532	20.7748	21.8084	21.4134	21.4284
P49915	GMPS	26.9777	27.0712	27.3142	27.5981	27.3504	27.3586	27.4622	27.6303	27.6787	27.6043	27.1862	27.4083	27.5231	27.4926	27.4897	27.7251	27.4261	27.6625
P49916-3	LIG3	23.4599	22.0928	23.1351	24.018	24.046	23.673	23.8085	22.6944	24.0437	23.7856	22.9612	23.7753	23.4934	23.1818	23.5311	23.594	23.5499	23.1849
P49959	MRE11A	24.1871	24.1393	22.4632	25.1087	24.9457	24.5806	23.5653	22.436	24.0253	23.2984	24.5126	24.7322	24.4987	24.1912	23.718	24.3117	24.3314	24.4193
P50053-2	KHK	0	0	0	0	0	0	0	0	0	0	0	0	0	0	0	0	0	0
P50135	HNMT	0	0	0	0	0	0	0	0	0	0	0	20.7739	0	20.4146	0	0	20.652	0
P50148	GNAQ	24.5327	25.2059	23.8039	23.694	23.7599	23.9064	23.5888	22.6222	22.9458	23.9656	24.7269	24.1236	23.5796	23.7463	23.7447	23.9112	23.6905	23.9423
P50151	GNG10	0	0	0	21.0728	21.5795	21.9339	0	0	0	0	0	22.6985	22.6906	22.4253	0	0	22.3125	22.1197
P50213	IDH3A	26.905	26.9379	26.7149	26.218	26.7565	26.341	25.7357	25.6364	25.8297	26.513	26.0121	26.245	26.1826	26.2916	26.5769	26.0549	26.3381	26.874
P50225	SULT1A1	0	19.6043	21.246	0	23.3102	25.6674	26.0514	26.3792	25.7501	0	0	22.4632	22.5993	21.2122	22.5311	22.9732	22.8416	21.4038
P50226	SULT1A2	0	0	0	0	0	0	0	0	0	0	0	0	0	0	0	0	18.4313	0
P50238	CRIP1	0	0	18.5145	0	0	0	17.6208	0	0	0	0	14.8796	0	0	13.9099	14.1192	17.9332	17.143
P50336	PPOX	0	0	0	0	19.8379	20.4767	0	0	0	0	0	20.8779	20.2129	21.6693	21.4958	21.1	21.5525	21.4255
P50402	EMD	25.3317	25.2522	24.8415	25.4429	24.6312	25.2348	23.4127	23.3805	23.8406	25.9831	25.3824	25.1969	24.6653	25.7945	25.3743	25.2765	25.25	25.6023
P50416	CPT1A	27.7846	28.1127	27.7927	27.3719	27.2778	27.0756	27.2279	26.9753	27.129	27.0543	27.3564	27.1856	26.7696	26.3992	27.0337	26.6334	26.3329	26.8544
P50502	ST13	27.6026	27.6443	27.6796	28.5933	28.239	27.9229	27.9634	28.1022	28.1924	27.644	27.5365	27.9472	27.8653	28.2609	28.016	28.443	28.1271	28.1701
P50542-2	PEX5	0	0	0	0	0	0	0	0	0	0	0	0	17.8365	0	0	17.5684	17.5924	18.8544
P50552	VASP	25.0165	24.3904	25.5755	26.2155	26.1355	26.0053	25.2472	25.0419	26.0626	25.9915	25.6606	26.4164	26.3906	25.8617	25.8076	25.7947	25.9968	25.8196
P50570	DNM2	25.4413	25.4759	25.918	27.0119	26.7939	26.4434	25.0276	25.4326	25.4654	26.0379	25.9403	26.2254	26.7065	26.8589	27.0537	26.7528	27.1185	27.0242
P50579	METAP2	27.7022	21.7402	27.741	24.2618	26.2219	23.7218	24.215	23.9761	23.8945	23.4623	23.6222	25.1627	25.4158	25.1261	25.47	25.6291	24.9342	25.369
P50583	NUDT2	0	0	0	24.3462	23.9172	23.7537	0	0	22.2044	0	22.6878	23.1106	24.0876	23.2128	23.1517	23.7445	23.8506	23.3507
P50613	CDK7	22.9026	22.5983	0	20.9366	0	0	21.8663	23.4347	0	0	0	0	21.9069	21.906	21.5992	21.7968	21.6613	22.0128
P50748	KNTC1	0	0	0	20.5746	0	20.4984	21.2628	22.7981	20.5322	20.4575	0	21.2183	21.3573	20.9253	21.9953	23.6657	20.7368	23.3073
P50750	CDK9	23.1684	23.153	23.124	23.0469	23.1564	22.9161	22.3099	23.2304	22.188	0	0	22.8607	22.8915	22.1486	22.5678	22.6429	22.5417	22.5071
P50851-2	LRBA	24.1971	24.6606	23.9874	25.2497	24.7739	24.9203	24.1774	24.735	24.6918	24.774	24.5286	25.0857	24.6638	24.4585	24.8497	24.8416	24.6067	24.6546
P50895	BCAM	26.0503	25.8644	25.1642	26.9599	26.4357	26.3357	24.825	25.0611	24.7871	26.5904	25.7774	26.0438	24.796	24.6569	23.8148	23.8631	24.3164	24.4082
P50897	PPT1	26.6134	26.9585	27.2414	26.9981	25.8742	27.0228	26.7182	26.9628	26.8249	24.6586	24.2708	26.2153	25.7256	25.5543	26.3766	26.1282	26.2028	26.509
P50914	RPL14	27.2918	27.0633	27.0702	27.9523	27.3546	27.2699	27.5978	27.9457	27.7287	27.6686	27.1426	27.4	27.9267	27.7594	27.7	27.7043	27.3585	27.4921
P50995-2	ANXA11	25.1728	25.5113	25.6812	26.8322	26.5185	26.9287	26.6814	26.7461	26.2955	26.8029	26.5336	26.6784	26.8826	26.6339	26.5577	26.3882	26.5602	26.3796
P51003	PAPOLA	24.061	24.7873	24.7085	24.106	25.4939	24.3316	24.7537	24.338	25.0992	24.9976	24.5317	24.5403	24.9026	24.5745	24.4632	25.0996	24.6766	24.8505
P51114	FXR1	25.8526	25.2216	25.3975	25.855	26.0816	25.7104	24.5023	24.5582	25.1395	26.4109	25.7763	26.2047	25.7044	25.5004	25.6579	26.1159	25.9762	25.8309
P51116	FXR2	0	0	0	19.5084	20.7331	20.6756	0	0	0	0	22.5018	21.4734	22.0079	21.6258	20.5532	20.4701	21.0342	21.4717
P51148	RAB5C	27.2542	27.5521	27.492	27.5413	27.7038	27.6784	27.0821	27.2111	27.6055	27.6762	27.5026	27.6341	27.1885	27.0264	27.049	26.9722	27.1512	27.0291
P51149	RAB7A	28.9781	28.6411	28.6205	29.2332	28.8296	28.9162	28.3791	28.6215	28.86	28.2251	28.4204	28.5479	28.7716	28.5996	28.6329	28.9237	28.9022	28.7196
P51151	RAB9A	21.8125	22.7092	22.809	21.7525	21.7044	21.2852	0	21.7534	21.5121	0	19.9102	21.5093	23.6178	22.9004	21.3116	23.1379	23.2257	23.8193
P51153	RAB13	23.5634	23.8054	24.3681	24.5837	23.7528	23.7448	24.0254	24.4944	23.0677	24.3979	23.3673	23.5623	24.1383	23.7138	23.3876	24.2856	23.6629	23.4966
P51159-2	RAB27A	21.7647	21.9111	21.1387	21.7729	21.5675	21.5244	21.5299	21.2848	21.4214	0	20.6007	21.1863	20.843	20.5619	21.5391	20.3491	19.8787	21.1348
P51178	PLCD1	0	0	0	0	0	0	0	0	0	0	0	0	0	0	0	0	0	0
P51397	DAP	0	0	0	0	0	0	0	0	0	0	0	0	14.1451	0	0	0	0	0
P51398-2	DAP3	25.2578	25.4554	25.6544	23.6234	23.8715	25.1025	25.1598	25.3605	24.7629	25.2824	25.0857	24.8146	25.2308	25.0744	25.4928	25.1334	25.4277	25.6779
P51452	DUSP3	20.5687	21.109	21.411	24.5312	24.1762	24.3958	0	21.024	20.3356	22.6219	22.8994	24.3955	22.852	22.6562	22.7319	23.2988	23.1603	23.0657
P51531-2	SMARCA2	0	21.6877	21.8844	23.3174	23.1859	24.0277	21.9123	22.4998	22.6432	23.258	22.0417	23.3934	22.5865	23.0438	23.3147	23.0561	22.6793	23.4638
P51532-5	SMARCA4	24.9354	24.7379	24.7448	25.3456	25.7185	25.2077	24.5647	24.9344	24.8697	24.7218	24.993	25.4797	25.8314	26.0051	25.7127	25.8407	25.9219	26.2582
P51553	IDH3G	25.5806	25.8266	25.9732	24.3782	25.9016	25.1111	24.6338	24.1493	24.2614	25.9418	25.7603	25.6187	25.1782	25.8519	25.8764	25.7341	25.6953	26.1684
P51570	GALK1	22.1027	21.8724	22.9786	25.6994	25.7258	25.3472	22.0431	22.0799	0	23.0912	22.9014	24.9417	24.7065	24.2786	24.332	24.6886	24.5255	23.9833
P51571	SSR4	26.9494	26.998	26.8809	26.492	26.7403	26.5446	26.4707	26.8029	26.6317	27.187	26.7385	26.7984	27.239	27.3471	27.77	27.4247	27.197	27.8892
P51572	BCAP31	28.5159	28.0475	28.539	26.2339	25.6711	26.4872	27.3005	27.8202	27.4044	27.6863	27.6359	27.1423	26.7591	27.3993	27.5397	26.924	27.4023	27.3581
P51580	TPMT	0	20.4262	21.8842	0	22.8012	21.9979	21.3536	0	0	21.939	21.0749	21.8936	22.8891	22.8079	22.0639	23.294	22.7798	23.1094
P51608-2	MECP2	21.1157	22.7737	23.2138	21.1169	21.6861	21.1583	0	0	0	22.8681	22.7789	23.0158	22.6548	22.017	22.0195	21.702	22.9593	21.5464
P51610	HCFC1	20.7438	0	0	22.7293	22.0591	22.0176	0	20.3977	0	0	0	22.0522	20.252	20.8975	20.7083	20.5713	20.7253	20.5799
P51610-4	HCFC1	26.0423	25.9947	26.3429	26.8749	26.5024	26.3094	26.2312	25.892	26.0974	25.9629	25.1208	26.5454	26.2052	26.078	26.1156	26.0396	26.0424	26.2247
P51617-4	IRAK1	19.8061	0	0	22.3569	0	19.6761	22.1685	0	0	0	0	20.8029	19.798	0	0	20.2809	0	0
P51636	CAV2	0	24.732	0	0	0	0	0	0	0	0	0	0	24.3113	24.4795	24.1605	25.1293	24.3346	24.3568
P51648	ALDH3A2	25.6931	25.2972	25.575	25.5575	25.6439	25.4913	25.4784	25.4111	25.0914	25.5788	24.6235	25.5466	25.7079	25.739	25.8498	25.7787	25.5797	25.6823
P51649	ALDH5A1	26.1681	25.6676	26.2767	26.1166	26.0923	25.5703	24.294	24.353	25.1527	25.2244	25.6842	25.3664	25.1854	25.6569	25.4159	25.0203	25.253	25.8326
P51659	HSD17B4	26.6084	26.4975	27.0857	27.8166	27.1173	27.3514	26.9983	27.1819	27.3841	27.1817	25.8006	27.5211	27.4195	26.9946	27.4846	27.3534	27.0872	27.4247
P51665	PSMD7	27.1858	27.381	27.6806	26.7523	26.8949	26.8611	27.7884	28.0556	27.5444	27.0458	27.0923	26.9022	27.2324	27.1298	26.9363	27.0824	27.0147	27.2548
P51688	SGSH	23.6113	23.7273	23.3788	23.3133	22.92	20.656	20.8852	21.522	21.0577	23.0273	22.8509	22.5333	23.3994	23.9037	24.1648	22.7343	22.364	23.5913
P51689	ARSD	21.8205	22.7147	23.3109	0	0	20.2084	20.3276	22.1485	0	22.5009	21.1959	21.193	21.036	20.1669	19.9194	20.5051	20.6871	19.7452
P51692	STAT5B	0	0	0	19.8187	0	19.5964	0	0	0	0	0	19.1505	0	0	0	0	18.218	18.9637
P51784	USP11	22.6348	22.191	20.078	22.6459	23.787	22.7855	22.3437	21.4447	22.0838	23.063	21.4914	22.6869	24.0473	23.6382	24.1953	24.2329	24.043	23.7856
P51798	CLCN7	0	0	0	0	23.2755	0	0	0	0	23.0657	23.2994	23.335	22.1723	22.5582	22.3307	22.5771	22.2484	22.2195
P51805	PLXNA3	20.2202	0	0	0	0	0	0	0	0	0	0	0	20.0247	21.4544	0	20.134	20.4186	20.9809
P51808	DYNLT3	0	0	0	0	0	0	0	0	0	0	0	0	22.6658	23.5509	24.0144	23.5672	23.8904	23.6908
P51809	VAMP7	22.6894	23.4235	21.6992	21.7017	22.2244	21.8443	23.0493	0	0	23.3627	0	22.786	23.9522	23.44	23.2694	24.2334	24.0006	23.6669
P51812	RPS6KA3	0	19.299	0	19.8984	0	20.5528	0	0	0	0	0	21.1106	22.3498	23.2753	22.8418	22.9887	23.3499	22.0954
P51858	HDGF	28.9753	28.8457	28.8344	28.3689	28.4263	29.23	29.0139	29.0829	29.297	29.5644	29.7436	29.0082	29.0566	29.1257	29.1442	29.3964	29.4931	29.3827
P51946	CCNH	0	21.2594	0	0	0	22.9974	0	0	0	0	0	22.3815	21.1586	20.7132	21.012	20.5566	21.2409	21.7087
P51948	MNAT1	21.668	20.6762	21.7118	0	0	21.2687	0	0	21.4621	0	21.6368	0	21.2474	21.7866	21.9573	21.6964	21.5982	21.7635
P51965-2	UBE2E1	20.5888	0	0	22.6108	21.9203	23.3568	20.4997	21.1748	0	22.812	22.5742	22.2776	21.7513	22.3487	22.6477	22.2969	22.2226	22.2371
P51970	NDUFA8	25.111	25.5976	25.2106	25.2111	25.2529	25.2983	24.4721	24.9541	24.59	25.7063	25.5419	25.1705	25.2523	26.0891	25.8504	25.4503	25.5303	25.8763
P52179-2	MYOM1	0	0	0	0	0	0	0	0	0	0	0	0	0	0	0	0	0	0
P52209-2	PGD	28.4994	28.6095	28.6925	28.4715	28.8094	29.1808	29.1034	28.9264	28.4163	28.7319	28.723	28.9375	29.075	28.5597	28.4698	28.8374	28.7737	28.4496
P52292	KPNA2	25.5356	25.1601	24.33	25.9801	25.6075	25.3676	26.2456	26.1949	26.4239	24.3326	24.7175	26.2533	25.8119	25.71	25.9426	25.7869	25.5406	25.7111
P52294	KPNA1	22.1896	21.0661	21.5433	24.0137	23.0489	23.3133	21.7281	22.4843	0	0	0	22.9714	22.8672	22.6314	23.0569	22.5022	22.7543	23.0181
P52298	NCBP2	24.5278	24.5264	24.6679	24.0748	23.864	25.3756	24.5301	24.4953	24.3817	25.0807	24.6696	24.8866	24.31	25.0535	25.2953	24.7171	24.5056	25.157
P52306	RAP1GDS1	23.8904	23.2782	23.8073	24.7613	24.0686	24.7979	24.155	24.112	23.8306	24.3525	23.5467	24.74	25.1972	25.0334	24.9261	25.2726	24.9655	24.7746
P52429	DGKE	20.5828	19.9673	0	20.9781	20.242	20.3617	0	0	20.4531	0	0	19.8428	20.1365	20.513	20.2989	20.0871	20.7653	0
P52434	POLR2H	23.0141	23.3101	23.1402	24.2412	23.8081	23.8107	22.8338	23.0899	23.4777	23.1131	23.8807	23.0516	24.4153	24.5427	24.5315	24.789	24.3148	24.9554
P52435	POLR2J	22.079	0	22.6861	20.6492	20.9193	21.796	22.805	22.5101	0	22.388	22.4879	21.5123	22.5637	21.6914	21.8888	22.1021	22.0162	22.3978
P52564	MAP2K6	0	0	0	0	0	19.0714	0	0	0	0	0	0	0	20.8226	0	0	0	0
P52565	ARHGDIA	29.1844	28.9855	29.3566	29.1148	29.3324	28.9537	28.7049	28.792	28.9464	30.1595	30.3137	30.0718	29.1908	28.998	28.9506	29.3332	29.0597	28.5878
P52566	ARHGDIB	0	0	0	0	0	0	0	0	0	0	0	18.8283	0	0	0	0	21.6541	0
P52594-2	AGFG1	0	0	0	21.6108	22.9351	22.4216	21.8473	0	22.4675	23.2667	22.3063	23.2319	23.548	20.6732	22.4145	23.3431	23.3564	23.0372
P52630-4	STAT2	23.4663	22.4317	20.1825	22.2437	22.4881	21.6079	21.824	22.5829	22.1717	21.2226	21.9367	22.6861	22.4475	23.567	23.4303	22.5901	23.4182	22.5449
P52655	GTF2A1	0	0	0	0	0	0	0	0	0	0	0	0	20.6517	0	19.2486	0	19.7795	0
P52657	GTF2A2	0	0	0	0	0	0	20.0413	19.1219	0	0	0	20.614	0	0	19.8728	0	0	20.5617
P52701	MSH6	24.8953	25.4155	24.4646	26.5127	26.5899	26.4034	25.8087	26.2143	25.6628	26.1851	25.8826	26.4014	26.3013	26.0445	26.3797	26.355	26.2675	26.6523
P52732	KIF11	0	0	0	21.0376	0	20.5412	18.7926	19.4145	20.083	0	0	22.404	21.0483	0	0	20.9009	20.4544	21.8899
P52735-3	VAV2	23.5801	23.8273	23.942	24.0423	24.6306	23.9749	23.6929	23.8502	23.5622	24.2761	23.9715	23.9939	23.3549	22.9786	22.3413	23.2188	23.4779	22.7142
P52756	RBM5	0	0	21.0821	21.4191	0	0	0	0	0	21.7018	0	19.8045	19.9254	20.8009	20.734	21.0632	21.01	21.3119
P52758	HRSP12	24.4737	23.8626	22.7133	24.6522	24.1571	24.0094	23.1818	23.3728	23.4913	23.6127	23.9193	23.6465	24.8002	23.9511	23.8599	24.7147	24.8087	23.8284
P52788	SMS	24.2991	24.4601	24.731	23.7662	21.6709	24.5871	24.7341	24.4772	23.9598	25.0868	24.4887	24.3895	26.0058	25.4029	25.5999	26.2695	25.8676	25.6752
P52789	HK2	0	0	0	0	23.9101	21.5977	0	21.6465	20.8611	0	0	0	22.2217	22.2963	21.8766	22.869	22.2706	23.6007
P52799	EFNB2	0	0	0	0	0	0	0	0	0	0	0	0	20.6944	0	18.6808	20.6516	20.6134	20.3106
P52815	MRPL12	25.9144	25.8014	25.3078	26.0875	25.9732	25.1582	24.5262	24.9354	24.4855	22.9523	24.0134	25.8428	25.371	25.3539	25.4637	25.2581	25.3534	25.4761
P52824	DGKQ	0	0	18.9522	0	0	0	0	0	0	0	0	0	0	0	0	0	0	0
P52848	NDST1	26.2195	0	0	21.0888	20.0342	0	23.4981	0	0	0	0	0	0	18.5598	0	18.7633	0	0
P52888	THOP1	23.869	23.8953	24.4564	24.6124	25.4744	24.9669	24.9716	25.1983	23.5811	25.0876	24.6847	25.6802	24.7457	24.4688	24.4806	24.59	24.3645	23.7892
P52895	AKR1C2	23.6145	22.8539	23.6379	24.7025	24.4029	24.342	20.0709	21.4687	21.5279	0	22.5183	22.9946	26.051	25.8805	25.9579	26.2681	25.5671	25.8887
P52907	CAPZA1	27.6277	27.4029	27.8645	27.6619	28.0932	27.898	27.3026	27.6263	27.7461	28.0074	27.8419	28.0446	27.6675	27.5331	27.2904	27.5961	27.6371	27.2175
P52943	CRIP2	25.4476	25.3079	25.483	27.2628	26.4286	26.9421	26.1068	26.0874	26.0638	26.2362	27.1953	27.1005	26.7939	26.5323	26.3201	27.0247	27.0233	26.0212
P52948-5	NUP98	25.3785	25.216	25.609	24.7047	25.0669	25.0552	25.247	25.2492	24.7384	25.0955	23.7758	24.7436	25.2732	24.7442	25.2513	25.3388	25.2122	25.4379
P53004	BLVRA	25.6018	25.4952	25.1308	26.7376	25.8419	26.112	25.3701	25.3538	25.4258	26.4095	26.524	25.7886	26.108	26.0676	25.7486	25.8963	25.8249	25.8798
P53007	SLC25A1	27.2868	27.4032	27.3488	27.1956	27.299	27.0074	27.1549	26.7626	26.4161	26.3141	26.8787	26.5184	27.6039	27.7245	27.2682	27.821	27.9974	27.8419
P53041	PPP5C	24.7513	24.2727	24.9018	23.2393	25.4092	25.2513	25.3098	25.4973	24.9465	25.7056	24.9896	24.9842	25.242	24.6322	24.5823	25.1628	24.9553	24.4686
P53350	PLK1	23.0321	22.6902	0	0	0	25.4485	24.5308	24.7163	0	0	0	22.7477	23.6834	22.0231	22.3678	21.7546	21.5265	24.0077
P53365	ARFIP2	0	21.1186	20.9661	22.0306	0	22.0304	0	20.6699	20.2934	19.1732	0	22.8283	20.7962	20.46	20.6425	20.0105	20.7456	20.713
P53367	ARFIP1	24.7253	25.0194	25.1334	24.9648	25.2786	25.2476	25.556	25.564	24.862	25.8509	25.6569	25.2978	25.381	25.003	24.8788	25.2632	25.572	25.102
P53384-2	NUBP1	21.5696	21.2008	20.7766	22.6848	22.6416	22.483	22.6627	22.0864	22.4448	20.484	0	21.7005	21.5552	21.4419	0	21.2724	21.1474	20.2774
P53582	METAP1	23.3518	23.3487	24.2437	24.6483	22.0417	24.4754	23.2179	25.0685	24.0173	23.3431	23.5865	24.4934	24.9813	25.163	24.9804	25.1369	25.0744	25.0147
P53597	SUCLG1	25.0804	24.0456	24.5235	25.8446	25.942	25.5986	21.3917	22.4465	24.3886	22.4038	24.2062	25.7857	25.0039	25.6823	25.5939	25.2409	25.3978	25.8406
P53602	MVD	22.3132	22.1235	23.4522	24.623	23.96	24.7845	23.6154	23.3033	23.0678	23.8027	23.0115	24.9829	25.1625	24.7894	25.0002	25.2332	24.7373	25.0209
P53609	PGGT1B	0	0	0	0	0	21.0636	21.6829	21.9043	0	21.3892	0	21.1985	21.4572	0	0	21.2556	20.8788	21.3299
P53611	RABGGTB	20.8237	19.6565	0	20.9611	0	19.5223	20.9479	0	0	22.0785	0	20.6003	21.2525	21.9413	22.6722	22.9657	22.7712	22.5422
P53618	COPB1	27.2694	27.5412	27.6011	28.0983	27.7268	27.5253	27.2681	27.4465	27.1236	26.987	26.7141	27.2718	27.3997	27.4914	27.4634	27.3522	27.2906	27.5619
P53634	CTSC	22.1175	22.6562	22.5264	0	0	0	21.9838	0	21.0718	0	0	0	23.862	23.9779	24.7493	23.9591	24.4249	24.9831
P53680	AP2S1	24.7902	24.4389	24.3866	25.7197	25.5244	25.4403	23.8499	24.0495	25.0004	22.5854	0	24.338	24.6599	24.4449	24.2994	24.4488	24.5062	23.9615
P53701	HCCS	23.2782	22.6268	22.5125	23.2893	23.0171	23.1314	0	0	22.9213	22.3877	22.703	23.1635	22.7543	23.4501	23.5417	23.3728	23.1945	23.6086
P53801	PTTG1IP	21.1527	20.6181	0	23.5211	23.1752	22.6211	19.8008	20.1033	20.4825	0	21.523	22.8929	22.3896	22.6896	22.6309	22.5899	23.0342	22.9611
P53803	POLR2K	22.5615	22.3912	22.5586	21.9049	21.4648	0	22.6925	22.3414	22.777	0	0	0	20.7152	0	20.1797	16.7855	0	0
P53814-5	SMTN	0	0	0	0	0	20.3176	0	0	0	0	0	0	0	0	19.6625	20.0519	19.8562	18.6659
P53985	SLC16A1	20.6749	0	0	0	20.4228	0	0	0	0	19.6219	0	0	0	21.5537	21.6487	18.6307	20.39	21.608
P53990-2	IST1	24.5881	24.6789	24.3047	22.4019	24.7447	24.1558	23.7895	23.911	24.1323	24.9747	25.3995	25.0575	25.3059	24.8379	24.6884	24.7366	25.1028	24.3095
P53992	SEC24C	25.4151	25.5677	24.7916	25.9019	25.7504	25.3975	25.8074	25.5375	25.4767	24.7258	25.2604	25.372	25.4487	25.6155	25.7422	25.4514	25.4782	25.7069
P53999	SUB1	26.5826	26.7997	26.5885	26.8504	26.4706	27.3987	25.8867	26.1387	26.5371	28.1388	27.3228	27.2615	27.4351	27.6765	27.7472	27.5761	27.8881	28.0837
P54098	POLG	21.0598	20.5556	0	22.6099	21.5244	0	0	0	0	21.5143	21.0476	21.6375	21.3421	21.5165	21.0689	21.2933	23.0353	22.9137
P54105	CLNS1A	0	0	0	22.1341	21.3906	22.7796	20.5859	22.0086	0	0	0	23.2973	23.2626	22.5325	22.9176	23.3284	23.0978	22.4764
P54136	RARS	28.0069	28.2553	28.3251	28.6314	28.5184	28.7515	28.6953	28.7807	28.5989	28.753	28.2209	28.5917	28.3056	28.0592	28.1609	28.4305	28.2483	28.2456
P54198-2	HIRA	21.443	21.448	0	21.2943	21.6148	0	0	0	0	0	0	0	20.6966	20.24	0	20.5488	20.9416	20.7854
P54252-3	ATXN3	21.5942	0	0	22.341	0	0	22.5676	22.4695	22.2008	21.1363	0	22.2799	21.8487	21.4966	20.9996	21.7563	21.0593	21.6294
P54278	PMS2	0	0	0	0	0	0	0	0	0	0	0	0	0	0	20.5644	0	0	0
P54577	YARS	26.4954	26.3513	26.6161	26.7157	26.4194	27.1768	27.0222	27.1765	26.4615	27.4787	26.9788	27.0099	26.3417	26.5068	26.2944	26.2387	26.2028	26.1417
P54578	USP14	27.2533	26.9329	26.8774	25.9163	27.7741	27.0674	27.1912	27.3521	27.1022	27.6877	27.6225	27.322	27.3892	27.3732	27.4684	27.5673	27.5886	27.4682
P54619-2	PRKAG1	24.695	24.4252	25.2708	23.8592	22.9969	25.0319	25.4013	25.5579	24.5769	25.003	24.6029	24.5773	24.423	23.494	24.3215	24.2326	24.0172	23.6339
P54646	PRKAA2	0	0	0	0	0	0	0	0	0	0	0	0	0	0	0	0	0	0
P54709	ATP1B3	26.5773	26.601	26.4182	26.7145	26.4448	26.6168	26.3169	26.3073	25.6428	26.6068	26.7493	26.485	26.6043	26.5707	26.7908	26.5418	26.5797	27.0887
P54725	RAD23A	23.2416	23.4629	23.978	24.0221	20.9037	21.4966	23.6463	23.5105	23.0754	21.2587	0	21.0622	23.1065	22.0672	21.8383	22.4462	23.1941	22.8949
P54725-3	RAD23A	0	0	0	0	0	0	21.5404	0	0	0	0	0	0	21.2699	0	20.5053	0	21.7066
P54727	RAD23B	27.5101	27.6059	27.5298	27.3921	27.2366	27.4784	27.502	27.7183	27.6663	28.1369	28.1097	27.1673	27.6619	27.4424	27.5652	28.2054	27.87	27.5915
P54753	EPHB3	0	21.2077	0	0	0	0	0	0	0	22.1811	21.8256	22.0183	20.8873	21.5259	20.9377	21.7828	20.3956	21.9665
P54760	EPHB4	23.7807	24.3566	25.1696	24.3554	25.201	25.1293	24.4286	24.6619	25.2056	24.9138	24.7171	24.8606	25.8676	25.1789	24.6975	25.7321	25.4447	24.8709
P54764-2	EPHA4	0	20.6099	0	0	18.8661	18.392	20.2259	19.6969	20.1693	20.488	0	19.2413	25.1651	23.6478	21.6707	24.5225	23.7262	19.6692
P54802	NAGLU	23.6645	24.0437	23.7433	23.3419	24.0953	23.6534	22.2129	21.2692	0	24.0863	23.2744	23.4051	22.7974	23.7218	23.7631	22.9531	23.3069	24.0315
P54803	GALC	24.4835	24.5854	24.0593	23.0298	24.4839	23.1928	23.35	23.279	23.1382	23.9109	24.5112	24.5977	22.7607	23.1734	22.8879	22.7984	23.2977	23.0212
P54819-2	AK2	27.5502	27.9922	27.7286	25.9873	26.286	27.5597	26.2662	26.7221	27.2564	26.9044	26.5331	26.9464	26.646	26.5613	26.2464	26.5224	26.9969	26.5727
P54868	HMGCS2	0	0	0	0	0	0	0	0	0	0	0	0	0	0	0	0	0	0
P54886	ALDH18A1	28.0533	28.0647	28.065	28.4525	28.1106	27.8091	27.8909	28.0453	27.7127	27.632	27.463	27.7766	27.406	27.5107	27.567	27.5054	27.6838	27.8812
P54920	NAPA	27.2506	27.4293	27.4596	26.9768	27.0447	27.2542	27.0156	27.2793	26.8209	27.6701	27.6537	27.2548	27.3372	27.3944	27.3429	27.5127	27.3995	27.4858
P55010	EIF5	25.1007	25.2433	25.7898	26.1304	24.788	25.9286	25.8443	25.8348	25.6721	25.5224	25.4059	25.6316	25.7175	25.4748	25.8642	26.0101	25.8316	25.7387
P55011-3	SLC12A2	25.3213	25.2705	24.5598	25.7435	25.4693	25.3083	24.8651	24.7974	24.0947	24.9539	25.2422	25.1217	24.7132	23.9328	24.1739	24.4833	24.0579	23.988
P55036	PSMD4	25.5053	25.6061	26.2115	26.0733	26.3529	26.4338	25.988	25.9644	26.7437	26.8405	26.9838	26.5591	26.8064	26.6744	26.2619	26.6753	26.6807	26.4758
P55039	DRG2	22.8777	22.5287	23.8025	22.7057	22.7176	23.4439	23.3024	23.1935	24.0342	24.041	22.3967	23.7309	23.3106	22.5938	22.0993	23.0555	22.7405	23.0421
P55060-3	CSE1L	28.4843	28.4056	27.9101	28.9936	28.5004	28.7641	29.0222	28.8913	28.5244	28.1587	27.9189	28.5362	29.5956	29.0427	28.9074	29.2509	29.0341	29.0113
P55061	TMBIM6	22.4461	22.7783	22.7236	21.7482	21.817	22.0636	22.8132	23.0242	23.5158	22.5706	22.7513	21.8064	21.0484	20.7472	20.9242	20.971	21.3991	20.6238
P55081	MFAP1	24.8334	24.2115	24.2449	21.0683	24.6236	24.1648	23.4105	21.2854	24.6267	24.9305	24.4635	25.4246	24.494	25.9566	25.0667	25.208	24.9775	25.502
P55082	MFAP3	0	0	0	0	0	0	0	0	0	0	0	0	0	0	0	0	0	0
P55145	MANF	26.2408	26.1526	25.897	25.4157	25.0147	26.3444	24.025	25.0523	25.3503	25.7165	25.8716	26.3161	25.4483	26.3581	26.2714	25.9619	26.3557	26.7116
P55196-1	MLLT4	20.9356	22.6283	18.8351	21.3005	17.9385	20.0689	0	21.6377	20.2358	0	20.6682	0	24.1063	23.6828	23.3923	24.1227	24.1885	24.0321
P55201-4	BRPF1	0	21.6535	0	0	0	0	0	0	0	0	0	0	0	20.497	0	0	20.8761	21.5968
P55209-2	NAP1L1	26.8775	27.0166	27.2606	27.1362	27.2965	27.7464	28.1041	28.3447	28.0483	27.9402	27.6587	27.6268	27.9883	27.3256	27.2335	27.8009	27.6697	27.2599
P55209-3	NAP1L1	0	0	19.8101	0	0	0	19.3722	19.6925	19.5471	0	0	19.2085	0	0	0	0	0	0
P55210-3	CASP7	23.1652	22.8195	23.3842	23.4037	21.7785	24.0746	22.9687	22.711	22.581	23.3896	23.8078	23.7977	22.5067	23.9528	24.0438	23.6033	23.9445	23.081
P55212	CASP6	22.0446	23.6857	22.963	21.5197	22.221	23.6897	24.873	24.5137	23.9362	23.7891	23.1063	23.7325	24.2333	23.5316	23.4009	24.2691	23.9246	23.6325
P55263	ADK	25.1065	24.601	24.1736	26.1255	25.9345	25.9235	25.0949	25.5857	25.1187	24.79	24.564	26.2284	25.244	25.8346	25.5219	25.974	25.6595	24.9089
P55265	ADAR	27.4686	27.5031	27.5085	27.1705	26.8415	26.9883	26.8238	26.9325	26.8423	26.6491	26.3067	27.0209	26.6302	27.2283	27.253	26.6738	27.2544	27.513
P55265-3	ADAR	22.4349	23.1234	22.4754	0	0	23.6455	22.221	22.3479	22.5413	0	0	0	22.1446	20.9076	22.063	22.0555	22.9682	22.4036
P55268	LAMB2	19.2268	0	0	23.1025	23.0345	22.7981	0	0	0	23.4103	23.2079	22.8689	22.8674	23.5846	22.9075	22.9458	23.2593	23.4438
P55317	FOXA1	22.1604	0	0	23.3596	0	22.5749	20.2362	21.1336	0	22.3785	21.0129	22.8445	22.5541	23.082	22.8476	22.3997	23.0529	23.205
P55327-2	TPD52	25.721	25.6121	25.4609	26.3983	25.6713	26.0979	25.3988	25.9148	24.1477	25.3056	25.2968	26.1215	26.326	26.3682	26.4048	26.1626	26.5101	26.3649
P55735	SEC13	26.5047	26.1854	20.5346	24.7245	27.2388	26.1793	24.7072	24.5134	25.4189	26.4585	25.4912	26.6812	26.9229	26.373	26.7507	27.1948	27.1383	27.0659
P55769	NHP2L1	25.1177	24.4636	25.0147	25.8715	25.7578	25.5778	24.9028	24.2814	24.1221	23.6159	23.334	25.7798	25.6824	25.9814	25.7305	25.6587	26.0017	25.7992
P55786	NPEPPS	27.1115	26.9947	27.1557	28.2485	27.754	27.7476	27.7278	27.8124	27.6548	27.5228	27.169	27.6695	27.4348	27.3597	27.3598	27.6533	27.7471	27.1861
P55789-2	GFER	0	0	0	0	0	0	0	0	0	0	0	0	19.2941	0	0	0	18.7019	18.8376
P55795	HNRNPH2	26.6502	26.7071	26.4231	25.0129	26.9604	26.3112	25.1098	24.2524	25.4594	26.6791	26.6051	26.8809	27.2246	27.0538	27.2327	27.6272	27.5693	27.2743
P55809	OXCT1	24.6945	25.0965	25.4039	25.0415	24.7018	24.8435	24.5215	24.0738	24.3177	24.929	24.4	24.4615	24.36	24.4878	24.4584	24.7275	24.1783	24.4102
P55854	SUMO3	25.171	25.1136	25.0384	25.7448	25.6604	25.2069	25.2899	25.2442	25.4671	23.4406	24.0498	24.3989	25.7349	25.2377	24.9526	25.8425	25.6928	24.8273
P55884	EIF3B	27.4044	27.5744	27.8351	27.6294	27.8243	28.2923	27.8103	28.3004	28.1975	28.2187	28.0678	28.0777	28.4114	28.1054	28.3658	28.3597	28.3228	28.3461
P55957	BID	20.9576	23.25	21.7814	21.8809	22.8489	23.8361	21.499	20.8331	0	22.6756	23.6624	23.4091	24.6342	25.1028	24.628	25.6993	24.8423	24.5812
P56134-3	ATP5J2	27.2474	27.2863	27.4187	25.1472	26.2388	26.4318	27.4305	27.3235	27.4309	26.5571	26.2487	26.4471	26.5152	26.5638	26.623	26.4656	26.7827	26.8595
P56159-2	GFRA1	24.0542	23.6831	23.4685	24.8132	24.7219	24.7903	22.6471	22.8702	23.5045	23.643	23.9733	24.2641	24.915	24.875	24.4422	25.5414	24.6047	24.9305
P56181-2	NDUFV3	24.0384	24.1618	23.4843	24.7282	23.7553	23.2385	23.5094	23.7895	23.7128	21.2951	21.1871	23.5298	23.4416	24.069	24.0375	23.4613	23.9483	23.8871
P56182	RRP1	25.5524	25.6414	25.4163	24.8382	25.2002	24.8685	25.2794	25.7096	25.5041	25.0125	24.4307	25.0138	24.7842	24.7399	24.4617	24.6857	24.6414	24.8512
P56192	MARS	25.6801	25.845	25.5387	26.5317	26.5107	26.6923	26.1148	26.3395	26.2292	26.1634	25.0202	26.7742	27.0849	26.7638	26.752	27.1025	26.8171	27.1075
P56211	ARPP19	21.1889	20.5636	0	22.7279	22.2296	21.8671	0	21.3776	0	0	0	22.4372	0	22.9338	21.9708	21.8905	22.3371	22.6325
P56270-2	MAZ	21.6997	21.9757	21.9863	19.0184	21.2973	21.7964	22.4876	22.9375	22.0472	22.3884	21.5985	22.6049	22.2402	21.7777	21.9885	22.6158	20.4521	23.2374
P56378	MP68	0	0	21.8673	0	20.6386	22.9829	23.1225	24.4301	0	0	0	22.2093	22.7425	22.0243	21.2914	22.6692	22.534	22.8021
Q5VTU8	ATP5EP2	24.3152	23.7093	23.9682	23.9161	0	23.1127	24.0145	23.9116	24.403	23.4016	24.4278	23.2859	21.7687	22.7866	23.478	22.0798	22.9978	22.6539
P56385	ATP5I	25.9687	25.794	25.755	26.1477	26.0129	26.0399	25.5654	26.2508	25.9203	26.3047	25.7561	26.338	25.623	25.709	25.7578	25.5536	25.613	25.4822
P56537	EIF6	24.1359	24.3095	24.1628	25.0914	25.1977	24.2505	23.8986	23.8713	25.2559	22.0923	23.1753	24.9465	25.3257	25.4205	25.4436	25.649	25.5577	25.4951
P56545	CTBP2	23.8126	23.6817	24.0478	25.1875	25.1403	25.0141	24.393	24.466	24.299	25.298	24.8082	25.0582	24.8258	24.7475	24.7859	24.9983	24.8348	24.7078
P56556	NDUFA6	25.293	25.1327	25.4108	24.7743	24.3641	24.4671	24.329	23.8199	24.8641	24.1249	24.6968	24.2543	23.9986	24.421	24.1823	23.9448	24.056	24.1049
P56557	TMEM50B	22.9666	23.6137	25.0436	22.0786	21.7355	21.2886	23.8748	23.0155	23.2547	0	0	21.3866	20.4161	20.1766	20.1348	20.1858	20.0167	19.7686
P56589	PEX3	0	0	0	0	0	0	0	0	0	0	0	0	0	20.5896	21.3619	20.5353	0	0
P56937-3	HSD17B7	22.0091	22.5766	22.9155	21.0781	0	21.0609	23.3425	22.2114	22.8392	20.6923	0	20.8878	21.7894	21.6486	22.3535	21.6457	21.4326	22.1685
P56945	BCAR1	21.118	0	0	20.7999	24.6142	22.3504	20.9931	0	0	23.2724	23.1908	23.4405	22.869	22.7688	22.9827	22.8981	23.1464	22.5598
P56962	STX17	22.5287	22.4726	22.8601	0	21.8907	23.0912	22.5283	22.7339	22.4465	19.609	21.7058	22.6289	21.6386	21.0617	0	20.4164	21.5388	20.6525
P57076	C21orf59	0	0	0	0	23.5173	22.2099	22.5349	21.9388	0	21.1702	0	22.0331	22.3813	21.1279	21.4701	23.4385	22.3964	22.175
P57081-3	WDR4	0	0	0	21.9031	0	22.2052	21.7698	21.0612	21.6946	22.0808	0	21.8643	21.1039	21.3638	21.4465	21.2906	21.6637	21.4348
P57088	TMEM33	22.3941	24.0246	22.6283	23.5982	22.8422	22.9332	22.2448	22.7524	21.844	0	22.633	23.9052	23.796	23.6804	24.1822	23.8691	23.791	24.4335
P57105	SYNJ2BP	22.2726	21.7788	22.2544	23.9743	22.9475	23.1583	21.1694	0	0	23.2932	23.719	22.6388	21.8186	22.1506	22.8048	22.4987	22.5215	22.294
P57678	GEMIN4	21.9677	21.6198	21.3772	22.5753	23.8721	23.5667	23.5299	23.3178	22.0126	21.0653	21.921	24.2349	22.1192	22.4623	22.3745	23.6633	22.4555	23.0191
P57729	RAB38	0	0	0	0	0	0	0	0	0	0	0	0	0	0	0	0	0	0
P57735	RAB25	24.3731	24.3344	24.5297	24.9557	24.4475	23.8999	23.8598	24.1749	24.1472	0	23.2041	23.2486	23.5565	24.0206	23.3024	24.0077	24.3445	23.5837
P57737-3	CORO7	22.3887	22.1595	23.5546	23.2616	23.4274	24.0266	20.436	21.0374	24.5304	22.981	21.5248	24.7052	25.0634	24.9542	24.3192	24.6292	25.0879	24.6984
P57740	NUP107	25.1171	24.8993	25.1474	25.2632	25.0044	24.7969	24.7407	24.9708	24.8176	24.8569	24.6484	24.6299	24.664	24.5365	24.6553	24.2798	24.2918	24.5699
P57764	GSDMD	0	0	0	0	0	0	0	0	0	0	0	18.647	0	0	0	0	0	0
P57772	EEFSEC	22.5532	22.2437	22.5039	22.894	22.8095	22.6427	23.4895	23.9218	22.4681	22.7699	20.2293	21.7178	22.7185	21.7112	22.6043	22.7542	22.8365	22.3111
P58511	SMIM11	21.0852	21.088	20.6405	0	0	0	21.6955	0	0	0	0	0	20.1319	20.6631	0	19.9285	18.7928	20.3777
P58546	MTPN	22.1984	22.6295	22.14	24.8129	24.4914	25.1718	22.7146	22.9597	22.7623	24.9906	24.0094	23.9662	24.6659	26.1221	25.7876	26.3105	26.1514	26.2162
P58557	YBEY	21.5434	22.124	22.2707	0	0	21.3615	21.9943	22.166	21.4561	21.8328	0	0	19.6822	0	0	20.3483	20.6248	0
P59190	RAB15	0	22.0521	22.638	0	0	0	0	0	21.4989	0	0	22.7076	22.4905	22.7205	23.1845	22.927	22.9178	23.3624
P59998	ARPC4	27.3271	27.2526	27.1486	28.4623	28.0241	27.8301	27.5383	27.727	27.7977	27.0703	27.4561	27.8098	27.6178	27.3756	27.1541	27.3763	27.6183	27.1304
P60002	ELOF1	0	0	0	20.6985	0	20.8249	0	0	0	0	0	21.5281	21.6182	20.9776	21.2409	20.5788	20.3852	21.1096
P60006	ANAPC15	18.0371	18.3084	20.735	19.422	18.8429	18.9296	21.2499	18.7538	18.7689	17.6439	0	19.2054	19.0288	19.0845	19.1307	18.7774	16.6396	18.3762
P60033	CD81	22.7707	0	0	22.3543	22.2011	22.3882	0	0	0	21.3205	21.8632	22.5527	23.5553	23.4013	23.128	23.5705	23.3537	23.029
P60059	SEC61G	23.88	24.4975	24.9247	23.7917	23.3237	23.4716	24.9302	24.8113	25.1153	0	0	23.7312	23.1141	23.1898	22.9697	23.2056	23.5101	23.1894
P60228	EIF3E	26.1603	26.2779	25.4796	26.8023	26.0851	26.5118	26.3578	26.6033	25.6353	25.9542	25.9935	26.3106	26.6281	26.5666	26.3923	26.4934	26.2446	26.5456
P60468	SEC61B	26.8428	26.8446	26.9338	25.0712	25.244	25.8337	26.5634	26.11	26.3616	26.8667	26.6298	25.4728	26.3778	26.8491	26.5802	26.6553	26.7744	26.7033
P60484	PTEN	0	0	0	0	0	0	0	0	0	0	0	0	0	0	0	0	0	0
P60510	PPP4C	23.9145	24.1508	24.1415	23.0508	23.6182	23.7333	24.4062	24.6238	24.0515	24.6878	24.5983	24.1852	24.2393	23.2947	23.9945	24.3639	23.9225	24.0062
[truncated: 4,470 more rows]
