# Supplementary material for: Proteomic profiling reveals that ESR1 mutations enhance cyclin-dependent kinase signaling
Source: Sci Rep. 2024 Mar 22;14:6873. doi: 10.1038/s41598-024-56412-8 (PMC10959978; doi:10.1038/s41598-024-56412-8)
Supplement: Supplementary file 3 — Supplementary Table S2. [file 41598_2024_56412_MOESM3_ESM.xlsx]

## Sheet: Table S2
Table S2. Phosphoproteome dataset
Site.ID	Uniprot.ID	Gene.names	Position	Amino.acid	Sequence.window	MCF7-wt_EtOH_01	MCF7-wt_EtOH_02	MCF7-wt_EtOH_03	MCF7-wt_E2_01	MCF7-wt_E2_02	MCF7-wt_E2_03	MCF7-Y537N_EtOH_01	MCF7-Y537N_EtOH_02	MCF7-Y537N_EtOH_03	MCF7-Y537N_E2_01	MCF7-Y537N_E2_02	MCF7-Y537N_E2_03	MCF7-Y537S_EtOH_01	MCF7-Y537S_EtOH_02	MCF7-Y537S_EtOH_03	MCF7-Y537S_E2_01	MCF7-Y537S_E2_02	MCF7-Y537S_E2_03
A0A0B4J2F2_S575_1_GAVLLPVSFQEGRRASDTSLTQGLKAFRQQL	A0A0B4J2F2	LOC102724428;SIK1	575	S	GAVLLPVSFQEGRRASDTSLTQGLKAFRQQL	0	0	0	0	0	0	0	23.8257	24.3644	0	23.1883	0	0	22.1839	24.1904	0	24.841	23.8981
A0AVK6_S102_1_RSGLPEAKDCIHEHLSGDEFEKSQPSRKEKS	A0AVK6	E2F8	102	S	RSGLPEAKDCIHEHLSGDEFEKSQPSRKEKS	0	0	0	0	0	0	0	0	0	0	0	0	0	0	0	0	0	0
A0AVK6_S417_1_KSIESDRRKINSAPSSPIKTNKAESSQNSAP	A0AVK6	E2F8	417	S	KSIESDRRKINSAPSSPIKTNKAESSQNSAP	0	0	0	0	0	0	0	0	0	0	0	0	0	0	0	19.9505	0	0
A0AVK6_S71_1_PWTPTANLKMLISAVSPEIRNRDQKRGLFDN	A0AVK6	E2F8	71	S	PWTPTANLKMLISAVSPEIRNRDQKRGLFDN	22.5973	0	21.4698	20.9652	0	0	21.366	22.649	21.691	0	23.0712	0	0	20.7075	0	0	21.8298	0
A0FGR8-6_S712_2_SVSKEGRKTSIKSHMSGSPGPGGSNTAPSTP	A0FGR8-6	ESYT2	712	S	SVSKEGRKTSIKSHMSGSPGPGGSNTAPSTP	25.5314	26.6471	23.9777	0	0	0	0	26.4206	24.8072	23.6388	24.925	0	20.609	0	0	20.2443	24.6271	24.8179
A0FGR8-6_S714_2_SKEGRKTSIKSHMSGSPGPGGSNTAPSTPVI	A0FGR8-6	ESYT2	714	S	SKEGRKTSIKSHMSGSPGPGGSNTAPSTPVI	25.5314	26.6471	23.9777	0	0	0	0	26.4206	24.8072	23.6388	24.925	0	20.609	0	0	20.2443	24.6271	24.8179
A0FGR8-6_S764_1_QGLHDLGRSSSSLLASPGHISVKEPTPSIAS	A0FGR8-6	ESYT2	764	S	QGLHDLGRSSSSLLASPGHISVKEPTPSIAS	0	18.8105	0	0	20.3667	0	22.7564	0	23.2968	19.5362	23.6301	18.7423	22.6562	23.29	23.0951	22.3424	23.8527	0
A0FGR8-6_S776_1_LLASPGHISVKEPTPSIASDISLPIATQELR	A0FGR8-6	ESYT2	776	S	LLASPGHISVKEPTPSIASDISLPIATQELR	0	0	0	21.6357	0	0	0	0	21.9622	0	0	0	0	21.7923	0	0	0	0
A0FGR8-6_T722_2_IKSHMSGSPGPGGSNTAPSTPVIGGSDKPGM	A0FGR8-6	ESYT2	722	T	IKSHMSGSPGPGGSNTAPSTPVIGGSDKPGM	0	25.5074	0	0	0	0	0	0	0	0	0	0	0	0	0	0	0	0
A0FGR8-6_T726_1_MSGSPGPGGSNTAPSTPVIGGSDKPGMEEKA	A0FGR8-6	ESYT2	726	T	MSGSPGPGGSNTAPSTPVIGGSDKPGMEEKA	26.6462	0	0	0	0	0	0	0	0	0	0	0	0	0	0	0	0	0
A0FGR8-6_T726_2_MSGSPGPGGSNTAPSTPVIGGSDKPGMEEKA	A0FGR8-6	ESYT2	726	T	MSGSPGPGGSNTAPSTPVIGGSDKPGMEEKA	24.6362	25.5074	0	0	0	0	0	0	0	0	0	0	0	0	0	0	0	0
A0FGR8-6_T774_1_SSLLASPGHISVKEPTPSIASDISLPIATQE	A0FGR8-6	ESYT2	774	T	SSLLASPGHISVKEPTPSIASDISLPIATQE	0	0	0	0	0	0	0	0	0	22.6128	0	0	0	0	0	0	0	0
A0JNW5_S752_1_SQKEPQTCNQVSLNTSQSESSDLAGRLKRKK	A0JNW5	UHRF1BP1L	752	S	SQKEPQTCNQVSLNTSQSESSDLAGRLKRKK	0	0	0	0	0	0	0	0	0	0	0	0	0	0	0	0	0	0
A0MZ66-4_S101_1_LATKLNKENKTLKRISMLYMAKLGPDVITEE	A0MZ66-4	KIAA1598	101	S	LATKLNKENKTLKRISMLYMAKLGPDVITEE	0	0	0	0	0	0	0	0	0	0	0	0	0	0	0	0	0	0
A0MZ66-4_S249_1_FAQEMFIEQNKLKRQSHLLLQSSIPDQQLLK	A0MZ66-4	KIAA1598	249	S	FAQEMFIEQNKLKRQSHLLLQSSIPDQQLLK	0	0	0	0	0	0	0	0	0	0	0	0	0	0	0	0	0	0
A0MZ66-4_S464_2_LKGILGTLNKSTSSRSLKSLDPENSETELER	A0MZ66-4	KIAA1598	464	S	LKGILGTLNKSTSSRSLKSLDPENSETELER	21.8372	0	0	0	0	0	0	0	0	0	0	0	0	0	0	0	0	0
A0MZ66-4_S467_2_ILGTLNKSTSSRSLKSLDPENSETELERILR	A0MZ66-4	KIAA1598	467	S	ILGTLNKSTSSRSLKSLDPENSETELERILR	21.8372	0	0	0	0	0	0	0	0	0	0	0	0	0	0	0	0	0
A0MZ66-4_S473_1_KSTSSRSLKSLDPENSETELERILRRRKVTA	A0MZ66-4	KIAA1598	473	S	KSTSSRSLKSLDPENSETELERILRRRKVTA	0	0	0	0	0	0	0	0	0	0	0	0	0	0	0	0	0	0
A0MZ66-4_S494_1_RILRRRKVTAEADSSSPTGILATSESKSMPV	A0MZ66-4	KIAA1598	494	S	RILRRRKVTAEADSSSPTGILATSESKSMPV	0	0	0	0	0	0	23.5647	25.0165	24.6783	0	24.6011	0	0	0	0	0	0	0
A0MZ66-4_S534_1_TALNKKTLEAEFNSPSPPTPEPGEGPRKLEG	A0MZ66-4	KIAA1598	534	S	TALNKKTLEAEFNSPSPPTPEPGEGPRKLEG	0	0	0	0	0	0	0	0	0	0	0	0	0	0	0	0	0	0
A0MZ66-4_T537_1_NKKTLEAEFNSPSPPTPEPGEGPRKLEGCTS	A0MZ66-4	KIAA1598	537	T	NKKTLEAEFNSPSPPTPEPGEGPRKLEGCTS	22.2464	0	0	0	0	0	20.0117	0	0	0	0	0	0	0	0	0	0	0
A1L170_S222_1_SQDESKLKMTECRRASSPSLIERNGFKLSLS	A1L170	C1orf226	222	S	SQDESKLKMTECRRASSPSLIERNGFKLSLS	24.5966	24.7768	24.8432	24.003	0	0	20.3311	0	0	0	0	0	0	0	0	0	24.2575	24.0808
A1L170_S222_2_SQDESKLKMTECRRASSPSLIERNGFKLSLS	A1L170	C1orf226	222	S	SQDESKLKMTECRRASSPSLIERNGFKLSLS	28.1908	29.0171	27.7806	27.2913	24.9826	0	24.0959	25.9038	24.9861	24.2523	25.5033	0	22.6779	23.8799	24.2649	23.5915	26.1944	25.6824
A1L170_S223_1_QDESKLKMTECRRASSPSLIERNGFKLSLSP	A1L170	C1orf226	223	S	QDESKLKMTECRRASSPSLIERNGFKLSLSP	27.3309	26.6053	26.7045	26.084	24.9687	0	0	25.0382	24.7392	0	25.3628	21.8469	22.4127	22.9466	23.9191	22.063	25.0733	24.1448
A1L170_S223_2_QDESKLKMTECRRASSPSLIERNGFKLSLSP	A1L170	C1orf226	223	S	QDESKLKMTECRRASSPSLIERNGFKLSLSP	28.1908	29.0171	27.7806	27.2913	24.9826	0	24.0959	25.9038	24.9861	0	25.5033	0	22.6779	23.8799	24.2649	23.5915	26.1944	25.6824
A1L170_S249_1_LSLSPISLAESWEDGSPPPQARTSSLDNEGP	A1L170	C1orf226	249	S	LSLSPISLAESWEDGSPPPQARTSSLDNEGP	0	0	0	0	0	0	18.2176	0	0	0	0	0	0	0	0	0	0	17.3756
A1L170_S258_1_ESWEDGSPPPQARTSSLDNEGPHPDLLSFE_	A1L170	C1orf226	258	S	ESWEDGSPPPQARTSSLDNEGPHPDLLSFE	24.9217	26.5552	25.8563	24.7663	0	0	22.2382	0	0	22.3273	23.4576	0	16.9991	0	21.9576	0	23.4324	19.2524
A1L390_S1040_1_RTTSPGGRPSARSPLSPTETFSWPDVRELCS	A1L390	PLEKHG3	1040	S	RTTSPGGRPSARSPLSPTETFSWPDVRELCS	22.7419	0	21.8171	0	0	0	0	0	0	0	22.1612	0	0	0	0	0	21.1205	0
A1L390_S1081_1_AGGGRPRGPPVNRSHSVPENMVEPPLSGRVG	A1L390	PLEKHG3	1081	S	AGGGRPRGPPVNRSHSVPENMVEPPLSGRVG	0	23.0959	21.6895	0	0	0	20.8896	0	0	0	0	0	0	0	0	19.7863	0	0
A1L390_S433_1_NRYRCSPERLKKAWSSQDEVSTNVRQGRRQS	A1L390	PLEKHG3	433	S	NRYRCSPERLKKAWSSQDEVSTNVRQGRRQS	23.6768	24.1918	0	22.2632	0	0	0	24.1938	22.6471	0	0	0	0	0	0	0	22.84	22.2675
A1L390_S631_1_RSSVAQEDSKSSGFGSPRLVSRSSSVLSLEG	A1L390	PLEKHG3	631	S	RSSVAQEDSKSSGFGSPRLVSRSSSVLSLEG	26.6693	25.649	25.1217	25.0988	24.0144	0	23.4885	24.7159	24.1393	23.1082	24.9577	21.761	22.0217	23.4608	23.6902	22.7536	24.7776	23.878
A1L390_S640_2_KSSGFGSPRLVSRSSSVLSLEGSEKGLARHG	A1L390	PLEKHG3	640	S	KSSGFGSPRLVSRSSSVLSLEGSEKGLARHG	0	22.2003	0	0	0	0	0	0	0	0	0	0	0	0	0	20.2643	22.3004	0
A1L390_S643_1_GFGSPRLVSRSSSVLSLEGSEKGLARHGSAT	A1L390	PLEKHG3	643	S	GFGSPRLVSRSSSVLSLEGSEKGLARHGSAT	24.1822	24.1716	23.072	23.5482	22.8063	0	23.7229	24.799	24.4545	23.3975	25.0042	20.5265	21.8067	23.313	23.5161	21.8851	24.9862	24.1323
A1L390_S643_2_GFGSPRLVSRSSSVLSLEGSEKGLARHGSAT	A1L390	PLEKHG3	643	S	GFGSPRLVSRSSSVLSLEGSEKGLARHGSAT	21.211	22.2003	0	21.3258	19.3735	0	0	21.941	21.9953	20.9374	21.8139	18.0557	19.1712	0	0	20.2643	22.3004	21.6652
A1L390_S647_2_PRLVSRSSSVLSLEGSEKGLARHGSATDSLS	A1L390	PLEKHG3	647	S	PRLVSRSSSVLSLEGSEKGLARHGSATDSLS	23.8527	24.617	23.6087	19.5359	0	0	0	23.886	22.6451	0	23.2013	0	0	0	0	20.0342	0	22.5498
A1L390_S741_1_NAEHHDAGFSVRRRESLSYIPKGLVRNSISR	A1L390	PLEKHG3	741	S	NAEHHDAGFSVRRRESLSYIPKGLVRNSISR	23.7137	23.882	24.7194	24.4961	23.4727	0	24.098	0	22.9829	23.8843	25.1593	0	24.005	24.4002	23.9824	21.0182	25.832	24.307
A1L390_S76_1_SNNNSSSWLNVKGPLSPFNSRAAAGPAHHKL	A1L390	PLEKHG3	76	S	SNNNSSSWLNVKGPLSPFNSRAAAGPAHHKL	24.7497	24.894	23.6724	24.0155	21.8409	0	24.0768	25.562	24.9615	23.8476	25.3124	21.3211	22.886	23.7285	23.732	22.8169	25.1313	24.0346
A1L390_S962_1_PPLQWEKVAPERDGKSPTVPCLQEEAGEPLG	A1L390	PLEKHG3	962	S	PPLQWEKVAPERDGKSPTVPCLQEEAGEPLG	0	0	0	0	19.7572	0	0	22.362	0	20.4192	23.7826	17.9624	0	0	0	0	0	0
A2A3K4_S392_1_NVECLQPLTHLKRRLSYSDSDLKRAENLLEQ	A2A3K4	PTPDC1	392	S	NVECLQPLTHLKRRLSYSDSDLKRAENLLEQ	0	0	0	0	0	0	0	0	0	0	0	18.9137	0	0	0	0	0	0
A2A3K4_S438_1_KPRQQKLISHCYIPQSPEPDLHKEALVRSTL	A2A3K4	PTPDC1	438	S	KPRQQKLISHCYIPQSPEPDLHKEALVRSTL	0	0	0	0	0	0	0	0	0	0	0	0	0	0	0	0	0	0
A2AJT9-3_S15_2_MARSRSRSPRWKHRSLSPVPRNAEHYKQRH	A2AJT9-3	CXorf23	15	S	MARSRSRSPRWKHRSLSPVPRNAEHYKQRH	26.1513	27.385	0	25.5734	0	0	23.6851	26.6298	25.5692	0	0	0	22.6715	23.8099	0	22.6354	26.1674	25.4451
A2AJT9-3_S17_1_ARSRSRSPRWKHRSLSPVPRNAEHYKQRHSH	A2AJT9-3	CXorf23	17	S	ARSRSRSPRWKHRSLSPVPRNAEHYKQRHSH	23.866	23.527	22.2798	22.9171	0	0	0	0	21.8145	0	21.4555	18.8709	0	20.923	20.3592	0	0	0
A2AJT9-3_S17_2_ARSRSRSPRWKHRSLSPVPRNAEHYKQRHSH	A2AJT9-3	CXorf23	17	S	ARSRSRSPRWKHRSLSPVPRNAEHYKQRHSH	26.1513	27.385	0	25.5734	0	0	23.6851	26.6298	25.5692	0	0	0	22.6715	23.8099	0	22.6354	26.1674	25.4451
A2AJT9-3_S78_2_IPSRGNIYYQSYEHRSPSPNIRNSLENVYMY	A2AJT9-3	CXorf23	78	S	IPSRGNIYYQSYEHRSPSPNIRNSLENVYMY	0	26.2031	0	25.7309	0	0	25.3932	27.4078	26.1489	0	26.8998	0	0	0	0	0	0	26.1475
A2AJT9-3_S80_2_SRGNIYYQSYEHRSPSPNIRNSLENVYMYKP	A2AJT9-3	CXorf23	80	S	SRGNIYYQSYEHRSPSPNIRNSLENVYMYKP	24.8909	26.2031	0	0	0	0	25.3932	0	26.1489	0	26.8998	0	22.6395	24.2561	0	0	26.4758	26.1475
A2RRP1-2_S473_1_RLETRAGEEDEGEEDSDSDYEISAKARYFGY	A2RRP1-2	NBAS	473	S	RLETRAGEEDEGEEDSDSDYEISAKARYFGY	26.115	26.3784	24.9641	24.7002	24.2562	0	24.4606	25.6737	24.7364	24.176	24.7722	21.3767	22.0718	22.5147	22.9875	0	24.6928	24.1237
A2RRP1-2_S473_2_RLETRAGEEDEGEEDSDSDYEISAKARYFGY	A2RRP1-2	NBAS	473	S	RLETRAGEEDEGEEDSDSDYEISAKARYFGY	25.2168	25.7387	24.3615	23.7546	22.9663	0	23.5277	24.8876	23.7494	23.518	23.873	20.6835	0	0	22.2568	0	23.9589	23.2097
A2RRP1-2_S475_2_ETRAGEEDEGEEDSDSDYEISAKARYFGYIK	A2RRP1-2	NBAS	475	S	ETRAGEEDEGEEDSDSDYEISAKARYFGYIK	25.2168	25.7387	24.3615	23.7546	22.9663	0	23.5277	24.8876	23.7494	23.518	23.873	20.6835	0	0	22.2568	0	23.9589	23.2097
A2RTX5-2_S358_1_FIREEYHKRDFTEVLSPNMYNSKLWEASGHW	A2RTX5-2	TARSL2	358	S	FIREEYHKRDFTEVLSPNMYNSKLWEASGHW	0	0	0	0	0	0	0	0	0	0	0	0	0	0	0	0	0	0
A3KN83-3_S212_1_EGARMWINDMKMRSFSPTMKVPVVKEDDEPE	A3KN83-3	SBNO1	212	S	EGARMWINDMKMRSFSPTMKVPVVKEDDEPE	21.958	22.3617	20.8485	20.7223	0	0	22.8813	24.6343	23.8467	22.324	24.2558	20.5408	0	20.8899	21.5394	0	22.6757	22.5104
A4D1S0-2_S177_1_SRHADPAHQLLLRAPSQGGTWGRRSPLAAAR	A4D1S0-2	KLRG2	177	S	SRHADPAHQLLLRAPSQGGTWGRRSPLAAAR	0	0	0	0	0	0	0	0	0	0	0	0	0	0	0	0	0	0
A5PL33-3_S253_1_SLGTSRLTRADLGPGSPPWAVKTEAVSGDCP	A5PL33-3	KRBA1	253	S	SLGTSRLTRADLGPGSPPWAVKTEAVSGDCP	0	0	0	0	0	0	0	0	0	0	0	0	0	0	0	0	0	0
A5YM69_S184_1_EEETSSDNSGQTRYYSPCEEHPAETNQNEGA	A5YM69	ARHGEF35	184	S	EEETSSDNSGQTRYYSPCEEHPAETNQNEGA	24.2949	24.379	23.9744	0	0	0	24.9113	25.8776	0	23.9155	25.864	0	24.823	0	24.184	0	0	24.1557
A5YM69_S445_1_TQIPGTQTESRAEELSPAALSPLLEPIRCSH	A5YM69	ARHGEF35	445	S	TQIPGTQTESRAEELSPAALSPLLEPIRCSH	0	0	0	0	0	0	0	22.3926	23.0391	0	0	0	0	0	0	0	0	0
A5YM69_S450_1_TQTESRAEELSPAALSPLLEPIRCSHQPISL	A5YM69	ARHGEF35	450	S	TQTESRAEELSPAALSPLLEPIRCSHQPISL	0	0	0	0	19.8711	0	0	0	0	0	23.634	21.2242	0	21.9596	22.4204	0	23.2003	0
A6ND36_S610_3_SHSGSSGRGPGPRRPSVASSVSEEYFEVREH	A6ND36	FAM83G	610	S	SHSGSSGRGPGPRRPSVASSVSEEYFEVREH	20.3489	21.8984	0	0	0	0	16.6903	23.4639	0	0	21.9648	15.7542	0	0	0	0	0	0
A6ND36_S613_3_GSSGRGPGPRRPSVASSVSEEYFEVREHSVP	A6ND36	FAM83G	613	S	GSSGRGPGPRRPSVASSVSEEYFEVREHSVP	20.3489	21.8984	0	0	0	0	16.6903	23.4639	0	0	21.9648	15.7542	0	0	0	0	0	0
A6ND36_S614_3_SSGRGPGPRRPSVASSVSEEYFEVREHSVPL	A6ND36	FAM83G	614	S	SSGRGPGPRRPSVASSVSEEYFEVREHSVPL	20.3489	21.8984	0	0	0	0	16.6903	23.4639	0	0	21.9648	15.7542	0	0	0	0	0	0
A6ND36_S616_3_GRGPGPRRPSVASSVSEEYFEVREHSVPLRR	A6ND36	FAM83G	616	S	GRGPGPRRPSVASSVSEEYFEVREHSVPLRR	20.3489	21.8984	0	0	0	0	16.6903	23.4639	0	0	21.9648	15.7542	0	0	0	0	0	0
A6ND36_S650_1_EQVANGPTPPPRRQLSAPHITRGTFVGPQGG	A6ND36	FAM83G	650	S	EQVANGPTPPPRRQLSAPHITRGTFVGPQGG	26.555	0	25.9949	24.8053	24.2553	0	0	24.7502	0	0	0	0	0	0	0	0	0	21.4028
A6ND36_S760_1_QAKGGQVPRLLPDPGSPRLAQNARPMTDGRA	A6ND36	FAM83G	760	S	QAKGGQVPRLLPDPGSPRLAQNARPMTDGRA	25.0295	24.3133	23.9985	23.077	0	0	21.851	24.3536	24.1877	0	23.6934	0	0	0	0	0	22.6094	22.9886
A6NDB9_S375_1_GLEGPEVAGRERGDESPLGAEGAKTGGGEET	A6NDB9	PALM3	375	S	GLEGPEVAGRERGDESPLGAEGAKTGGGEET	23.8678	0	0	24.2754	0	0	25.5281	24.7642	26.5375	23.8418	23.7235	21.784	0	25.304	25.2042	23.4216	26.4349	25.0726
A6NEL2_S106_1_EPPAAAPSAGGAAPCSPRGARRGEPPQQQPR	A6NEL2	SOWAHB	106	S	EPPAAAPSAGGAAPCSPRGARRGEPPQQQPR	0	0	0	0	0	0	0	23.633	0	0	0	0	0	0	0	0	23.0051	22.4677
A6NEL2_S271_1_AHSPPATVEAATSRASPPALLPGPAPRGDRP	A6NEL2	SOWAHB	271	S	AHSPPATVEAATSRASPPALLPGPAPRGDRP	0	0	0	20.3838	0	0	20.4046	0	21.9159	0	21.151	18.6384	0	21.1869	0	0	21.5647	0
A6NEL2_S450_2_LRNPAGGLSVSRKEGSPSRSPQGLRNRGDGH	A6NEL2	SOWAHB	450	S	LRNPAGGLSVSRKEGSPSRSPQGLRNRGDGH	23.841	24.5794	0	0	0	0	20.9769	0	0	0	0	0	0	0	0	19.8699	0	21.3141
A6NEL2_S508_2_RRSLRRSSLAGRAKLSSSDEEYLDEGLLKRS	A6NEL2	SOWAHB	508	S	RRSLRRSSLAGRAKLSSSDEEYLDEGLLKRS	22.9867	23.6893	23.1294	21.0982	0	0	0	22.2172	21.5509	0	0	0	0	0	0	0	0	20.9179
A6NEL2_S508_3_RRSLRRSSLAGRAKLSSSDEEYLDEGLLKRS	A6NEL2	SOWAHB	508	S	RRSLRRSSLAGRAKLSSSDEEYLDEGLLKRS	25.664	26.5458	24.7116	22.9504	0	0	0	25.0442	23.641	0	23.3207	0	0	0	0	0	23.0858	22.604
A6NEL2_S509_2_RSLRRSSLAGRAKLSSSDEEYLDEGLLKRSR	A6NEL2	SOWAHB	509	S	RSLRRSSLAGRAKLSSSDEEYLDEGLLKRSR	22.9867	23.6893	23.1294	21.0982	0	0	0	22.2172	21.5509	0	0	0	0	0	0	0	0	20.9179
A6NEL2_S509_3_RSLRRSSLAGRAKLSSSDEEYLDEGLLKRSR	A6NEL2	SOWAHB	509	S	RSLRRSSLAGRAKLSSSDEEYLDEGLLKRSR	25.664	26.5458	24.7116	22.9504	0	0	0	25.0442	23.641	0	23.3207	0	0	0	0	0	23.0858	22.604
A6NEL2_S510_2_SLRRSSLAGRAKLSSSDEEYLDEGLLKRSRR	A6NEL2	SOWAHB	510	S	SLRRSSLAGRAKLSSSDEEYLDEGLLKRSRR	22.9867	23.6893	23.1294	21.0982	0	0	0	22.2172	21.5509	0	0	0	0	0	0	0	0	20.9179
A6NEL2_S510_3_SLRRSSLAGRAKLSSSDEEYLDEGLLKRSRR	A6NEL2	SOWAHB	510	S	SLRRSSLAGRAKLSSSDEEYLDEGLLKRSRR	25.664	26.5458	24.7116	22.9504	0	0	0	25.0442	23.641	0	23.3207	0	0	0	0	0	23.0858	22.604
A6NFI3_S10_1_MAALHTTPDSPAAQLERAEDGSECD	A6NFI3	ZNF316	10	S	MAALHTTPDSPAAQLERAEDGSECD	26.1048	25.5002	24.4202	26.0374	23.6825	0	25.9477	27.2047	27.7093	24.9961	26.9842	24.5728	24.8815	26.7338	26.7425	25.8632	27.6331	26.3731
A6NFI3_S112_1_ALGTQERLSRGGDAKSPVLQEKGLQASRAPA	A6NFI3	ZNF316	112	S	ALGTQERLSRGGDAKSPVLQEKGLQASRAPA	29.5488	0	28.3555	27.744	0	0	0	0	0	0	26.2588	0	0	0	0	0	26.4058	24.4861
A6NKD9_S246_1_GPHKAPDGKAGATRRSLDDLSAPPHHRSIPN	A6NKD9	CCDC85C	246	S	GPHKAPDGKAGATRRSLDDLSAPPHHRSIPN	0	0	0	0	16.8095	0	0	0	0	0	0	23.3224	23.0404	23.998	0	23.3911	0	0
A6NKF1_S402_1_VVMAEEEDEGTDRPGSPA_	A6NKF1	SAC3D1	402	S	VVMAEEEDEGTDRPGSPA	23.7595	24.25	23.581	0	0	0	24.627	25.336	24.895	23.8586	25.257	0	0	0	22.3009	0	23.2902	23.0013
A7E2V4-5_S1092_1_TEGFTEKNVPESSPHSPCEGLPSEAALTPRP	A7E2V4-5	ZSWIM8	1092	S	TEGFTEKNVPESSPHSPCEGLPSEAALTPRP	0	0	0	0	0	0	0	0	0	0	22.5602	0	0	0	0	0	0	0
A7E2V4-5_S1130_1_LALGSRGGYNGRGWGSPGRPKKKHTGMASID	A7E2V4-5	ZSWIM8	1130	S	LALGSRGGYNGRGWGSPGRPKKKHTGMASID	0	24.5489	0	23.3399	0	0	22.7741	0	24.4116	23.6021	25.2164	20.2399	0	0	21.8543	0	0	0
A7KAX9-2_S333_1_GKSSSVSKRKLQRNESEPSEMKAMALKGGRA	A7KAX9-2	ARHGAP32	333	S	GKSSSVSKRKLQRNESEPSEMKAMALKGGRA	0	0	0	0	0	0	0	0	0	0	0	0	0	0	0	0	0	0
A7KAX9-2_S357_1_ALKGGRAEGTLRSAKSEESLTSLHAVDGDSK	A7KAX9-2	ARHGAP32	357	S	ALKGGRAEGTLRSAKSEESLTSLHAVDGDSK	25.1638	24.505	0	23.5828	0	0	0	0	0	0	0	0	0	0	0	20.4718	25.0129	0
A7KAX9-2_S357_2_ALKGGRAEGTLRSAKSEESLTSLHAVDGDSK	A7KAX9-2	ARHGAP32	357	S	ALKGGRAEGTLRSAKSEESLTSLHAVDGDSK	24.0872	23.7081	0	0	0	0	21.2095	0	0	0	0	0	0	0	0	0	0	22.1517
A7KAX9-2_S360_2_GGRAEGTLRSAKSEESLTSLHAVDGDSKLFR	A7KAX9-2	ARHGAP32	360	S	GGRAEGTLRSAKSEESLTSLHAVDGDSKLFR	24.0872	23.7081	0	0	0	0	21.2095	0	0	0	0	0	0	0	0	0	0	22.1517
A7KAX9-2_S507_1_SQCQTPGSTASSEPVSPLQEKLSPFFTLDLS	A7KAX9-2	ARHGAP32	507	S	SQCQTPGSTASSEPVSPLQEKLSPFFTLDLS	24.0346	24.8269	0	0	0	0	0	24.7558	0	0	23.6918	19.7809	0	0	0	0	0	0
A7KAX9-2_S543_1_SSKPSSFTEKVVYAFSPKIGRKLSKSPSMSI	A7KAX9-2	ARHGAP32	543	S	SSKPSSFTEKVVYAFSPKIGRKLSKSPSMSI	24.9324	24.0846	23.909	23.6204	21.9043	0	21.4398	23.5921	23.9374	0	23.4319	19.0666	22.1701	23.1349	23.2208	21.7169	24.2388	23.3169
A7KAX9-2_S603_1_STWDKCVEERDATNRSPTQIVKMKTNETVAQ	A7KAX9-2	ARHGAP32	603	S	STWDKCVEERDATNRSPTQIVKMKTNETVAQ	0	26.1259	0	0	0	0	0	0	0	0	0	0	0	0	0	0	0	0
A8CG34-2_S131_2_SDDHLNKRSRSSSMSSLTGAYTSGIPSSSRN	A8CG34-2	POM121C	131	S	SDDHLNKRSRSSSMSSLTGAYTSGIPSSSRN	0	0	0	19.931	0	0	0	0	0	0	0	0	0	0	0	0	0	0
A8K0R7_S316_1_LLRSERYQGPRRRACSETLAESRTAVLQQRR	A8K0R7	ZNF839	316	S	LLRSERYQGPRRRACSETLAESRTAVLQQRR	0	0	0	0	0	0	0	0	0	0	23.531	19.0993	0	0	0	0	0	0
B2RBV5_S21_1_ADEAREPREEPGSPLSPAPRAGRENLASLER	B2RBV5	LOC93622	21	S	ADEAREPREEPGSPLSPAPRAGRENLASLER	0	0	0	0	0	0	0	0	0	0	0	0	0	0	0	0	0	0
B2RTY4-5_S1128_1_SDEGDLQFPSPKISSSPKFDSRDNALSASNE	B2RTY4-5	MYO9A	1128	S	SDEGDLQFPSPKISSSPKFDSRDNALSASNE	23.9009	24.7194	0	0	23.0679	0	0	0	0	0	0	0	0	0	0	0	0	0
B2RTY4-5_S1497_1_RFSSVDEQAKLHKTMSQGEITKLAVRQKASD	B2RTY4-5	MYO9A	1497	S	RFSSVDEQAKLHKTMSQGEITKLAVRQKASD	0	0	0	0	0	0	0	0	23.2568	22.7115	24.0373	0	0	21.5162	21.9608	0	23.4246	0
B2RUZ4_S22_1_HVHYSRWEDGSRDGVSLGAVSSTEEASRCRR	B2RUZ4	SMIM1	22	S	HVHYSRWEDGSRDGVSLGAVSSTEEASRCRR	0	0	0	0	0	0	0	0	0	0	0	0	0	0	0	0	0	0
B2RUZ4_S22_2_HVHYSRWEDGSRDGVSLGAVSSTEEASRCRR	B2RUZ4	SMIM1	22	S	HVHYSRWEDGSRDGVSLGAVSSTEEASRCRR	0	0	0	0	0	0	0	0	0	0	0	0	0	0	0	0	0	0
B2RUZ4_S27_1_RWEDGSRDGVSLGAVSSTEEASRCRRISQRL	B2RUZ4	SMIM1	27	S	RWEDGSRDGVSLGAVSSTEEASRCRRISQRL	0	0	0	0	0	0	0	0	0	0	0	0	0	0	0	0	0	0
B2RUZ4_S27_2_RWEDGSRDGVSLGAVSSTEEASRCRRISQRL	B2RUZ4	SMIM1	27	S	RWEDGSRDGVSLGAVSSTEEASRCRRISQRL	0	0	0	0	0	0	0	0	0	0	0	0	0	0	0	0	0	0
B2RXF5_S328_1_LSAHFRERDSTRARLSPDGVAPTCPLCGKTF	B2RXF5	ZBTB42	328	S	LSAHFRERDSTRARLSPDGVAPTCPLCGKTF	25.2856	0	24.5078	23.6059	22.8364	0	0	22.1038	22.4062	0	23.4461	19.8562	0	0	0	0	22.4245	19.8318
C9J069_S109_1_KSAPRAPPGLTPAPASPPVLPRRGREAQRAA	C9J069	C9orf172	109	S	KSAPRAPPGLTPAPASPPVLPRRGREAQRAA	24.6346	0	22.8535	22.688	21.5931	0	0	20.4382	0	0	0	0	0	0	0	0	0	0
C9JI98_S124_1_PSALARLARKLSRRWSAPAAAGQRPAPGSRR	C9JI98	TMEM238	124	S	PSALARLARKLSRRWSAPAAAGQRPAPGSRR	0	0	0	20.1608	0	0	0	0	0	21.1267	21.7516	0	0	0	0	0	21.631	0
C9JI98_S175_1_QLATLEAGPGAAGAGSE_	C9JI98	TMEM238	175	S	QLATLEAGPGAAGAGSE	23.8145	24.741	23.563	22.7328	21.8786	0	0	24.6979	23.7448	0	23.5926	19.8439	0	0	0	20.4191	23.1065	22.3332
C9JLW8_S21_2_VSRVVYNGKRTSSPRSPPSSSEIFTPAHEEN	C9JLW8	FAM195B	21	S	VSRVVYNGKRTSSPRSPPSSSEIFTPAHEEN	0	24.7131	23.3943	0	0	0	0	0	24.5463	0	0	0	0	0	22.5232	21.4306	24.0374	23.871
E7ERA6_S19_2_GQQVWHTAVPPPRRSSSIASMPRSPSSAGSP	E7ERA6	RNF223	19	S	GQQVWHTAVPPPRRSSSIASMPRSPSSAGSP	23.0275	23.5182	0	22.5878	0	0	0	0	22.7081	0	0	0	0	0	0	0	23.198	22.9712
E7ERA6_S20_2_QQVWHTAVPPPRRSSSIASMPRSPSSAGSPR	E7ERA6	RNF223	20	S	QQVWHTAVPPPRRSSSIASMPRSPSSAGSPR	23.0275	23.5182	0	22.5878	0	0	0	0	22.7081	0	0	0	0	0	0	0	23.198	22.9712
E7ERA6_S27_1_VPPPRRSSSIASMPRSPSSAGSPRSPGTPGS	E7ERA6	RNF223	27	S	VPPPRRSSSIASMPRSPSSAGSPRSPGTPGS	0	0	0	0	0	0	0	0	0	0	22.5057	0	0	0	0	0	0	0
E9PRG8_S123_1_TKAPQDVEMKDLEDES_	E9PRG8	C11orf98	123	S	TKAPQDVEMKDLEDES	22.3424	23.1661	0	21.1499	0	0	0	0	21.7636	0	0	0	0	0	0	19.3265	0	18.8787
H3BQB6_S40_1_EFKADVSVPHTGENCSPRMEAALTKNTVDIA	H3BQB6	STMND1	40	S	EFKADVSVPHTGENCSPRMEAALTKNTVDIA	0	0	0	0	0	0	0	0	0	0	0	0	0	0	0	0	0	0
O00148_S183_1_VVGTPGRILALVRNRSFSLKNVKHFVLDECD	O00148	DDX39A	183	S	VVGTPGRILALVRNRSFSLKNVKHFVLDECD	0	0	0	0	0	0	23.1664	0	23.6871	0	24.3274	0	0	0	0	0	0	0
O00151_S130_1_HIGSAHNRSAMPFTASPASSTTARVITNQYN	O00151	PDLIM1	130	S	HIGSAHNRSAMPFTASPASSTTARVITNQYN	0	0	0	0	0	0	0	0	0	0	22.6005	19.2588	0	0	20.5386	0	0	0
O00151_S90_1_DNLTLTVARSEHKVWSPLVTEEGKRHPYKMN	O00151	PDLIM1	90	S	DNLTLTVARSEHKVWSPLVTEEGKRHPYKMN	0	0	0	0	0	0	0	23.7664	0	21.6707	23.3716	0	0	0	21.1439	0	0	0
O00154-4_S2_1_MSGPDVETPSAIQICRI	O00154-4	ACOT7	2	S	MSGPDVETPSAIQICRI	0	21.4393	0	0	0	0	0	0	20.4584	0	0	0	0	0	0	0	0	0
O00159-2_S373_1_LVGKINRSLASKDVESPSWRSTTVLGLLDIY	O00159-2	MYO1C	373	S	LVGKINRSLASKDVESPSWRSTTVLGLLDIY	22.4395	22.9653	22.5048	22.3606	21.1396	0	24.1839	24.9183	24.1174	23.9702	24.3667	0	21.8324	21.9562	22.5224	20.7369	23.9719	23.2621
O00159-2_S829_1_ELCIKNMVWKYCRSISPEWKQQLQQKAVASE	O00159-2	MYO1C	829	S	ELCIKNMVWKYCRSISPEWKQQLQQKAVASE	21.7868	22.8332	0	0	0	0	21.5856	23.1415	22.4333	21.3663	23.2757	18.2953	0	20.4329	20.6091	0	23.1655	22.3976
O00159-3_S10_1_MRYRASALGSDGVRVTMESALTARD	O00159-3	MYO1C	10	S	MRYRASALGSDGVRVTMESALTARD	0	22.0304	0	0	0	0	0	0	23.1595	0	0	0	0	0	0	20.4479	22.9541	22.4427
O00161_S110_1_SGKAYKTTWGDGGENSPCNVVSKQPGPVTNG	O00161	SNAP23	110	S	SGKAYKTTWGDGGENSPCNVVSKQPGPVTNG	24.787	25.502	0	0	0	0	24.1398	25.6993	25.0204	0	25.0375	0	0	0	0	0	25.105	0
O00161_S5_1_MDNLSSEEIQQRAHQITDES	O00161	SNAP23	5	S	MDNLSSEEIQQRAHQITDES	23.6661	24.7863	0	22.7762	19.9073	0	22.411	24.2967	23.4702	22.1932	23.6872	18.8814	19.6506	20.6709	0	0	22.8396	22.3514
O00165-5_S144_1_PHPRTREDNDLDSQVSQEGLGPVLQPQPKSY	O00165-5	HAX1	144	S	PHPRTREDNDLDSQVSQEGLGPVLQPQPKSY	23.0218	23.7018	0	0	0	0	20.1037	0	21.4793	0	0	0	0	0	0	0	0	0
O00178_S24_1_AMDSPVPASMFAPEPSSPGAARAAAAAARLH	O00178	GTPBP1	24	S	AMDSPVPASMFAPEPSSPGAARAAAAAARLH	0	0	0	0	0	0	0	0	0	0	22.398	0	0	0	0	0	0	0
O00178_S24_2_AMDSPVPASMFAPEPSSPGAARAAAAAARLH	O00178	GTPBP1	24	S	AMDSPVPASMFAPEPSSPGAARAAAAAARLH	0	0	0	0	0	0	0	0	0	0	0	0	0	0	0	0	0	0
O00178_S25_1_MDSPVPASMFAPEPSSPGAARAAAAAARLHG	O00178	GTPBP1	25	S	MDSPVPASMFAPEPSSPGAARAAAAAARLHG	23.6152	0	0	0	0	0	0	23.5211	0	0	24.1763	0	0	0	0	0	0	0
O00178_S44_2_ARAAAAAARLHGGFDSDCSEDGEALNGEPEL	O00178	GTPBP1	44	S	ARAAAAAARLHGGFDSDCSEDGEALNGEPEL	0	24.1261	0	21.0718	0	0	0	25.3513	0	0	24.1332	0	0	0	0	17.9006	0	23.4608
O00178_S47_2_AAAAARLHGGFDSDCSEDGEALNGEPELDLT	O00178	GTPBP1	47	S	AAAAARLHGGFDSDCSEDGEALNGEPELDLT	0	24.1261	0	21.0718	0	0	0	25.3513	0	0	24.1332	0	0	0	0	17.9006	0	23.4608
O00178_S580_1_KAVGTITKLLQTTNNSPMNSKPQQIKMQSTK	O00178	GTPBP1	580	S	KAVGTITKLLQTTNNSPMNSKPQQIKMQSTK	0	0	0	0	0	0	0	0	0	0	0	0	0	0	0	0	0	0
O00192-2_S272_1_MVTAPLAQPERGSMGSLDRLVRRSPSVDSAR	O00192-2	ARVCF	272	S	MVTAPLAQPERGSMGSLDRLVRRSPSVDSAR	24.1979	25.1083	0	24.9271	0	0	24.5397	26.25	25.0293	0	25.2952	0	23.1158	0	24.1607	23.0911	25.8562	25.5331
O00193_S15_1_MSAARESHPHGVKRSASPDDDLGSSNWEAA	O00193	SMAP	15	S	MSAARESHPHGVKRSASPDDDLGSSNWEAA	0	0	20.0435	0	0	0	0	0	0	0	0	18.7728	0	0	0	24.6414	20.8776	0
O00193_S15_2_MSAARESHPHGVKRSASPDDDLGSSNWEAA	O00193	SMAP	15	S	MSAARESHPHGVKRSASPDDDLGSSNWEAA	20.3683	0	0	0	0	0	0	0	0	0	0	0	0	0	0	0	0	0
O00193_S17_1_SAARESHPHGVKRSASPDDDLGSSNWEAADL	O00193	SMAP	17	S	SAARESHPHGVKRSASPDDDLGSSNWEAADL	27.8153	28.4884	27.2327	25.947	25.6721	0	27.8416	29.1408	28.2712	27.085	28.1609	23.8443	24.4745	25.3385	25.5852	22.4542	27.4616	26.5003
O00193_S24_2_PHGVKRSASPDDDLGSSNWEAADLGNEERKQ	O00193	SMAP	24	S	PHGVKRSASPDDDLGSSNWEAADLGNEERKQ	20.3683	0	0	0	0	0	0	0	0	0	0	0	0	0	0	0	0	0
O00203-3_S227_1_KEGDELEDNGKNFYESDDDQKEKTDKKKKPY	O00203-3	AP3B1	227	S	KEGDELEDNGKNFYESDDDQKEKTDKKKKPY	0	0	0	0	0	0	21.9498	0	21.9093	21.3937	0	0	0	0	0	0	0	0
O00221_S157_1_EARKGPDEAEESQYDSGIESLRSLRSLPEST	O00221	NFKBIE	157	S	EARKGPDEAEESQYDSGIESLRSLRSLPEST	0	0	0	0	0	0	0	0	0	0	0	0	0	0	0	0	0	0
O00257_S182_1_KMYDLQYQGGHKEAPSPTCPDLGAKSHPPDK	O00257	CBX4	182	S	KMYDLQYQGGHKEAPSPTCPDLGAKSHPPDK	0	0	0	0	0	0	0	0	0	0	0	0	0	0	0	0	0	0
O00264_S181_1_HVGKLLKEGEEPTVYSDEEEPKDESARKND_	O00264	PGRMC1	181	S	HVGKLLKEGEEPTVYSDEEEPKDESARKND	29.8814	29.6273	29.5357	29.8245	28.6775	0	30.7425	30.865	32.1006	29.8967	30.9944	29.1239	29.2653	30.2457	30.2565	29.7932	31.5183	30.0575
O00264_S57_1_LYKIVRGDQPAASGDSDDDEPPPLPRLKRRD	O00264	PGRMC1	57	S	LYKIVRGDQPAASGDSDDDEPPPLPRLKRRD	26.9726	28.2232	25.4672	27.96	26.3019	0	28.4155	29.313	29.8357	28.4716	28.1754	26.2327	27.2845	27.5123	28.092	27.6576	29.6854	29.4384
O00267-2_S662_1_PRDVTNFTVGGFAPMSPRISSPMHPSAGGQR	O00267-2	SUPT5H	662	S	PRDVTNFTVGGFAPMSPRISSPMHPSAGGQR	25.3831	0	24.8072	24.0821	23.3354	0	22.6859	23.4816	24.9374	21.9617	24.393	0	21.2475	23.4801	22.4749	21.7879	23.8295	0
O00267-2_T1030_1_SEKVVSISSEHLEPITPTKNNKVKVILGEDR	O00267-2	SUPT5H	1030	T	SEKVVSISSEHLEPITPTKNNKVKVILGEDR	0	0	0	0	0	0	0	0	0	0	0	0	0	0	0	0	0	0
O00273_S315_1_TQSLHSLRSISASKASPPGDLQNPKRARQDP	O00273	DFFA	315	S	TQSLHSLRSISASKASPPGDLQNPKRARQDP	24.956	24.5938	0	0	0	0	0	24.8714	25.8414	0	25.1051	0	21.7982	23.4129	22.6746	0	24.3659	23.2055
O00299_S156_1_DNYLTSPLPEEVDETSAEDEGVSQRKFLDGN	O00299	CLIC1	156	S	DNYLTSPLPEEVDETSAEDEGVSQRKFLDGN	0	20.0803	0	0	0	0	0	0	22.7395	0	0	0	0	0	0	19.8359	0	21.1463
O00303_S258_1_DTERIGVDLIMKTCFSPNRVIGLSSDLQQVG	O00303	EIF3F	258	S	DTERIGVDLIMKTCFSPNRVIGLSSDLQQVG	0	0	0	22.3696	0	0	24.5173	25.3444	24.9738	24.9143	26.0857	22.8878	23.126	23.7325	23.8736	23.5745	24.3352	24.7822
O00401_Y256_1_ISEAQLKDRETSKVIYDFIEKTGGVEAVKNE	O00401	WASL	256	Y	ISEAQLKDRETSKVIYDFIEKTGGVEAVKNE	0	0	0	0	0	0	0	23.6049	23.2736	0	22.756	0	0	0	0	0	0	0
O00410-2_S767_1_QVKRQDEDYDEQVEESLQDEDDNDVYILTKV	O00410-2	IPO5	767	S	QVKRQDEDYDEQVEESLQDEDDNDVYILTKV	0	0	0	0	0	0	0	22.4833	0	0	0	0	0	0	0	18.2318	0	0
O00418_S18_1_DEDLIFRLEGVDGGQSPRAGHDGDSDGDSDD	O00418	EEF2K	18	S	DEDLIFRLEGVDGGQSPRAGHDGDSDGDSDD	0	0	0	0	0	0	25.2557	26.0553	25.9748	0	22.9819	24.3517	0	24.4122	24.2218	24.3959	0	25.329
O00418_S27_2_GVDGGQSPRAGHDGDSDGDSDDEEGYFICPI	O00418	EEF2K	27	S	GVDGGQSPRAGHDGDSDGDSDDEEGYFICPI	24.2439	24.9261	22.9929	0	0	0	0	25.0197	0	0	23.453	0	0	0	0	0	24.4368	23.9933
O00418_S31_2_GQSPRAGHDGDSDGDSDDEEGYFICPITDDP	O00418	EEF2K	31	S	GQSPRAGHDGDSDGDSDDEEGYFICPITDDP	24.2439	24.9261	22.9929	0	0	0	0	0	0	0	23.453	0	0	0	0	0	24.4368	23.9933
O00418_S445_1_DNHRESENSGDSGYPSEKRGELDDPEPREHG	O00418	EEF2K	445	S	DNHRESENSGDSGYPSEKRGELDDPEPREHG	0	0	0	0	0	0	22.232	0	0	0	0	0	0	0	0	0	23.3813	0
O00418_S470_1_EPREHGHSYSNRKYESDEDSLGSSGRVCVEK	O00418	EEF2K	470	S	EPREHGHSYSNRKYESDEDSLGSSGRVCVEK	0	25.4223	23.9835	0	0	0	24.763	25.8944	25.99	22.3925	24.3934	20.9949	0	24.1978	23.1141	22.4057	0	24.5263
O00418_S470_2_EPREHGHSYSNRKYESDEDSLGSSGRVCVEK	O00418	EEF2K	470	S	EPREHGHSYSNRKYESDEDSLGSSGRVCVEK	23.7692	24.7692	22.5361	22.2325	0	0	25.6394	0	25.9419	0	26.265	22.7928	0	23.3608	23.9024	22.293	25.3975	23.9759
O00418_S470_3_EPREHGHSYSNRKYESDEDSLGSSGRVCVEK	O00418	EEF2K	470	S	EPREHGHSYSNRKYESDEDSLGSSGRVCVEK	0	0	0	0	0	0	0	0	0	0	0	0	0	0	0	0	0	0
O00418_S474_2_HGHSYSNRKYESDEDSLGSSGRVCVEKWNLL	O00418	EEF2K	474	S	HGHSYSNRKYESDEDSLGSSGRVCVEKWNLL	23.7692	24.7692	22.5361	22.2325	0	0	25.6394	0	25.9419	0	26.265	22.7928	0	23.3608	23.9024	22.293	25.3975	23.9759
O00418_S474_3_HGHSYSNRKYESDEDSLGSSGRVCVEKWNLL	O00418	EEF2K	474	S	HGHSYSNRKYESDEDSLGSSGRVCVEKWNLL	0	0	0	0	0	0	0	0	0	0	0	0	0	0	0	0	0	0
O00418_S477_3_SYSNRKYESDEDSLGSSGRVCVEKWNLLNSS	O00418	EEF2K	477	S	SYSNRKYESDEDSLGSSGRVCVEKWNLLNSS	0	0	0	0	0	0	0	0	0	0	0	0	0	0	0	0	0	0
O00418_S71_2_VNKYYSNLTKSERYSSSGSPANSFHFKEAWK	O00418	EEF2K	71	S	VNKYYSNLTKSERYSSSGSPANSFHFKEAWK	0	0	0	20.6293	0	0	0	23.4855	22.2165	0	22.3095	0	0	0	0	0	0	21.2792
O00418_S74_1_YYSNLTKSERYSSSGSPANSFHFKEAWKHAI	O00418	EEF2K	74	S	YYSNLTKSERYSSSGSPANSFHFKEAWKHAI	0	0	0	0	0	0	0	0	0	0	0	0	0	0	0	0	0	0
O00418_S74_2_YYSNLTKSERYSSSGSPANSFHFKEAWKHAI	O00418	EEF2K	74	S	YYSNLTKSERYSSSGSPANSFHFKEAWKHAI	0	0	0	20.6293	0	0	0	23.4855	22.2165	0	22.3095	0	0	0	0	0	0	21.2792
O00423_S113_1_NNGTVLPKKPTGSLPSPSGVRKETAVPATKS	O00423	EML1	113	S	NNGTVLPKKPTGSLPSPSGVRKETAVPATKS	0	0	0	0	0	0	21.3458	21.8268	22.29	0	22.8013	0	0	21.8169	21.6554	20.8132	21.9488	18.8981
O00429-3_S590_1_LLAEEKSKPIPIMPASPQKGHAVNLLDVPVP	O00429-3	DNM1L	590	S	LLAEEKSKPIPIMPASPQKGHAVNLLDVPVP	0	0	0	0	0	0	0	0	0	0	22.4209	0	0	0	0	21.3748	0	0
O00443_S259_1_TDLEITDSKVSNLQVSPKSEDISKFDWLDLD	O00443	PIK3C2A	259	S	TDLEITDSKVSNLQVSPKSEDISKFDWLDLD	23.3259	24.3297	21.5626	24.2458	0	0	23.6251	25.014	25.4455	23.2026	24.9411	22.896	23.4413	23.597	25.0461	23.61	25.9279	25.6577
O00443_S329_1_TANCHLERKVNGKSLSVATVTRSQSLNIRTT	O00443	PIK3C2A	329	S	TANCHLERKVNGKSLSVATVTRSQSLNIRTT	0	0	0	0	0	0	0	0	0	0	0	0	0	0	0	0	0	0
O00443_S338_1_VNGKSLSVATVTRSQSLNIRTTQLAKAQGHI	O00443	PIK3C2A	338	S	VNGKSLSVATVTRSQSLNIRTTQLAKAQGHI	24.7213	25.4723	25.0237	24.2011	21.1791	0	0	24.6	24.375	22.407	24.3205	19.9931	21.8579	22.6424	23.2577	22.2911	24.5802	23.9862
O00470_S194_1_GKMPIDLVIDDREGGSKSDSEDITRSANLTD	O00470	MEIS1	194	S	GKMPIDLVIDDREGGSKSDSEDITRSANLTD	0	22.3442	0	21.6387	0	0	0	0	0	0	0	0	0	0	0	0	0	0
O00505_S60_1_LLKKRNVPQEESLEDSDVDADFKAQNVTLEA	O00505	KPNA3	60	S	LLKKRNVPQEESLEDSDVDADFKAQNVTLEA	22.6162	23.8013	0	22.8021	0	0	24.532	25.8589	22.8844	0	24.6574	0	0	23.0994	23.7973	23.6601	19.6274	24.3621
O00512_S278_1_PAPKPAAPPRPLDRESPGVENKLIPSVGSPA	O00512	BCL9	278	S	PAPKPAAPPRPLDRESPGVENKLIPSVGSPA	0	0	0	0	0	0	0	0	23.7891	0	23.9328	0	0	22.456	22.9148	0	23.5456	0
O00512_S687_1_GNNPIFPRIPVEGPLSPSRGDFPKGIPPQMG	O00512	BCL9	687	S	GNNPIFPRIPVEGPLSPSRGDFPKGIPPQMG	0	0	0	21.4119	0	0	22.1773	23.8212	25.0039	23.1107	23.6455	22.814	22.023	23.8575	23.7132	23.7003	24.3246	23.4882
O00512_S917_1_AASIKSPPVLGSAAASPVHLKSPSLPAPSPG	O00512	BCL9	917	S	AASIKSPPVLGSAAASPVHLKSPSLPAPSPG	0	0	0	0	0	0	0	0	0	0	0	0	0	0	0	0	0	0
O00512_T315_1_PDGTGPNSTPNNRAVTPVSQGSNSSSADPKA	O00512	BCL9	315	T	PDGTGPNSTPNNRAVTPVSQGSNSSSADPKA	23.5579	0	0	0	0	0	21.8841	0	24.5991	22.3829	0	0	0	0	0	0	24.2666	0
O00515_S121_2_QAPIQERLEAEEGRNSLSPVQATQKPLVSKK	O00515	LAD1	121	S	QAPIQERLEAEEGRNSLSPVQATQKPLVSKK	0	0	0	0	0	0	23.125	25.2758	25.077	0	24.3159	0	0	0	0	0	23.8638	23.9156
O00515_S123_1_PIQERLEAEEGRNSLSPVQATQKPLVSKKEL	O00515	LAD1	123	S	PIQERLEAEEGRNSLSPVQATQKPLVSKKEL	0	0	0	0	0	0	0	0	24.0272	0	0	0	22.2714	23.0132	0	0	23.2554	0
O00515_S123_2_PIQERLEAEEGRNSLSPVQATQKPLVSKKEL	O00515	LAD1	123	S	PIQERLEAEEGRNSLSPVQATQKPLVSKKEL	0	0	0	0	0	0	23.125	25.2758	25.077	0	24.3159	0	0	0	0	0	23.8638	23.9156
O00515_S177_1_VGREPEERKKGVPEKSPVLEKSSMPKKTAPE	O00515	LAD1	177	S	VGREPEERKKGVPEKSPVLEKSSMPKKTAPE	25.0355	25.6118	26.6599	26.5357	24.9348	0	25.2928	25.6842	27.1114	24.6	26.2067	23.7257	24.4592	25.7091	25.7051	24.6293	26.3167	24.7282
O00515_S355_1_TLQVKIPSKEEEADMSSPTQRTYSSSLKRSS	O00515	LAD1	355	S	TLQVKIPSKEEEADMSSPTQRTYSSSLKRSS	26.3452	0	0	0	0	0	0	26.6218	0	24.0008	25.5261	0	0	0	0	22.5959	24.9698	0
O00515_S356_1_LQVKIPSKEEEADMSSPTQRTYSSSLKRSSP	O00515	LAD1	356	S	LQVKIPSKEEEADMSSPTQRTYSSSLKRSSP	28.3503	28.3606	27.0552	27.1188	26.9129	0	27.6999	28.548	28.2811	27.6101	29.2367	25.421	25.1962	26.1481	26.2214	24.6807	27.2136	26.8082
O00515_S38_1_EEEQERERRRRHRNLSSTTDDEAPRLSQNGD	O00515	LAD1	38	S	EEEQERERRRRHRNLSSTTDDEAPRLSQNGD	0	0	0	24.6263	21.284	0	26.1068	27.5427	27.1428	25.6376	26.5295	23.9499	23.4666	24.8183	25.1889	24.4709	26.558	26.3602
O00515_S394_1_KPKKENSETTLTRSASMKLPDNTVKLGEKLE	O00515	LAD1	394	S	KPKKENSETTLTRSASMKLPDNTVKLGEKLE	0	23.7433	0	22.3665	0	0	0	0	23.433	0	0	0	0	22.2278	19.5264	0	22.3103	23.4118
O00559_S36_1_FLKRLICRSGRGRKLSGDQITLPTTVDYSSV	O00559	EBAG9	36	S	FLKRLICRSGRGRKLSGDQITLPTTVDYSSV	30.1708	22.9968	29.4187	28.5688	28.5469	0	27.8318	28.365	23.6352	27.5142	28.9731	25.374	25.8645	27.2822	26.5037	25.4218	28.1825	25.94
O00566_S163_2_MGERAENSSKSDLRKSPVFSDEDSDLDFDIS	O00566	MPHOSPH10	163	S	MGERAENSSKSDLRKSPVFSDEDSDLDFDIS	0	0	0	20.3907	0	0	0	24.2731	24.1923	0	23.982	0	0	0	0	21.6043	0	0
O00566_S163_3_MGERAENSSKSDLRKSPVFSDEDSDLDFDIS	O00566	MPHOSPH10	163	S	MGERAENSSKSDLRKSPVFSDEDSDLDFDIS	23.1217	23.4981	0	22.9995	20.6805	0	24.2909	25.7347	25.6343	24.8524	24.9709	0	0	0	0	23.901	0	25.106
O00566_S167_2_AENSSKSDLRKSPVFSDEDSDLDFDISKLEQ	O00566	MPHOSPH10	167	S	AENSSKSDLRKSPVFSDEDSDLDFDISKLEQ	23.308	23.7772	22.6487	0	0	0	0	24.2966	23.0091	0	22.9994	0	0	0	0	18.7508	0	0
O00566_S167_3_AENSSKSDLRKSPVFSDEDSDLDFDISKLEQ	O00566	MPHOSPH10	167	S	AENSSKSDLRKSPVFSDEDSDLDFDISKLEQ	23.1217	23.4981	0	22.9995	20.6805	0	24.2909	25.7347	25.6343	24.8524	24.9709	0	0	0	0	23.901	0	25.106
O00566_S171_2_SKSDLRKSPVFSDEDSDLDFDISKLEQQSKV	O00566	MPHOSPH10	171	S	SKSDLRKSPVFSDEDSDLDFDISKLEQQSKV	23.308	23.7772	22.6487	0	0	0	0	24.2966	23.0091	0	22.9994	0	0	0	0	18.7508	0	0
O00566_S171_3_SKSDLRKSPVFSDEDSDLDFDISKLEQQSKV	O00566	MPHOSPH10	171	S	SKSDLRKSPVFSDEDSDLDFDISKLEQQSKV	23.1217	23.4981	0	22.9995	20.6805	0	24.2909	25.7347	25.6343	24.8524	24.9709	0	0	0	0	23.901	0	25.106
O00567_S519_1_SKPKKKKSFSKEELMSSDLEETAGSTSIPKR	O00567	NOP56	519	S	SKPKKKKSFSKEELMSSDLEETAGSTSIPKR	28.9795	0	28.3386	24.8378	17.81	0	27.7108	0	26.9249	0	27.5751	0	0	26.4904	25.6068	24.5619	0	25.1689
O00567_S519_2_SKPKKKKSFSKEELMSSDLEETAGSTSIPKR	O00567	NOP56	519	S	SKPKKKKSFSKEELMSSDLEETAGSTSIPKR	27.178	27.9489	26.3354	25.7582	23.1789	0	26.7226	28.9193	27.5408	26.8182	27.6914	0	23.8757	25.0691	25.6731	0	26.9366	26.7462
O00567_S520_1_KPKKKKSFSKEELMSSDLEETAGSTSIPKRK	O00567	NOP56	520	S	KPKKKKSFSKEELMSSDLEETAGSTSIPKRK	0	27.0036	0	26.2415	27.153	0	26.4558	28.3506	0	26.0582	28.7092	24.7629	24.8723	0	22.9692	0	27.7519	0
O00567_S520_2_KPKKKKSFSKEELMSSDLEETAGSTSIPKRK	O00567	NOP56	520	S	KPKKKKSFSKEELMSSDLEETAGSTSIPKRK	27.178	27.9489	26.3354	25.7582	23.1789	0	26.7226	28.9193	27.5408	26.8182	27.6914	0	23.8757	25.0691	25.6731	0	26.9366	26.7462
O00567_S563_1_EEAGHRSGSKKKRKFSKEEPVSSGPEEAVGK	O00567	NOP56	563	S	EEAGHRSGSKKKRKFSKEEPVSSGPEEAVGK	27.9343	25.0925	26.8735	26.2264	25.3697	0	26.189	27.0649	26.8148	24.8818	27.2036	0	24.0258	23.8955	23.8121	22.3559	25.3228	22.4843
O00567_S563_3_EEAGHRSGSKKKRKFSKEEPVSSGPEEAVGK	O00567	NOP56	563	S	EEAGHRSGSKKKRKFSKEEPVSSGPEEAVGK	24.1185	24.6296	0	23.6804	0	0	24.1162	0	0	24.0639	25.4408	0	0	0	0	0	0	0
O00567_S569_1_SGSKKKRKFSKEEPVSSGPEEAVGKSSSKKK	O00567	NOP56	569	S	SGSKKKRKFSKEEPVSSGPEEAVGKSSSKKK	0	0	23.7177	25.3703	24.9326	0	24.7742	23.9491	24.6696	0	25.182	20.4365	0	0	24.5098	0	24.4388	25.0657
O00567_S569_2_SGSKKKRKFSKEEPVSSGPEEAVGKSSSKKK	O00567	NOP56	569	S	SGSKKKRKFSKEEPVSSGPEEAVGKSSSKKK	26.6759	27.2291	25.2445	25.7669	24.3091	0	24.8962	27.463	26.3581	25.0612	26.3058	22.3525	22.7101	23.1212	23.8287	23.172	25.9626	25.4609
O00567_S569_3_SGSKKKRKFSKEEPVSSGPEEAVGKSSSKKK	O00567	NOP56	569	S	SGSKKKRKFSKEEPVSSGPEEAVGKSSSKKK	24.1185	24.6296	0	23.6804	0	0	24.1162	0	0	24.0639	25.4408	0	0	0	0	0	0	0
O00567_S570_1_GSKKKRKFSKEEPVSSGPEEAVGKSSSKKKK	O00567	NOP56	570	S	GSKKKRKFSKEEPVSSGPEEAVGKSSSKKKK	24.0127	24.309	23.1576	23.5647	21.9695	0	25.3234	26.6228	26.3726	25.773	26.1867	24.4908	23.9745	24.6249	24.2547	24.3673	25.8209	25.054
O00567_S570_2_GSKKKRKFSKEEPVSSGPEEAVGKSSSKKKK	O00567	NOP56	570	S	GSKKKRKFSKEEPVSSGPEEAVGKSSSKKKK	26.6759	27.2291	25.2445	25.7669	24.3091	0	24.8962	27.463	26.3581	25.0612	26.3058	22.3525	22.7101	23.1212	23.8287	23.172	25.9626	25.4609
O00567_S570_3_GSKKKRKFSKEEPVSSGPEEAVGKSSSKKKK	O00567	NOP56	570	S	GSKKKRKFSKEEPVSSGPEEAVGKSSSKKKK	24.1185	24.6296	0	23.6804	0	0	24.1162	0	0	24.0639	25.4408	0	0	0	0	0	0	0
O00567_T468_3_RLAALALASSENSSSTPEECEEMSEKPKKKK	O00567	NOP56	468	T	RLAALALASSENSSSTPEECEEMSEKPKKKK	24.096	24.5896	0	0	0	0	0	25.4974	23.8346	0	23.831	0	18.3821	0	0	0	0	0
O00571-2_S578_1_HYKGSSRGRSKSSRFSGGFGARDYRQSSGAS	O00571-2	DDX3X;DDX3Y	578	S	HYKGSSRGRSKSSRFSGGFGARDYRQSSGAS	0	0	0	0	0	0	22.2424	24.2716	23.8541	22.2447	24.3508	20.0971	20.8867	21.8472	22.2643	21.8765	24.0743	23.5028
O00571-2_S74_1_RSDSRGKSSFFSDRGSGSRGRFDDRGRSDYD	O00571-2	DDX3X	74	S	RSDSRGKSSFFSDRGSGSRGRFDDRGRSDYD	24.4364	25.1505	23.389	24.1599	0	0	0	25.1898	23.8029	0	25.454	0	0	0	23.4033	22.5055	25.257	24.9736
O00629_S60_1_LLKRRNVPHEDICEDSDIDGDYRVQNTSLEA	O00629	KPNA4	60	S	LLKRRNVPHEDICEDSDIDGDYRVQNTSLEA	0	0	0	0	0	0	0	0	0	0	0	0	0	0	0	0	0	21.2205
O00712-6_S12_1_MNSGVNLQRSLSSPPSSKRPKTISIDE	O00712-6	NFIB	12	S	MNSGVNLQRSLSSPPSSKRPKTISIDE	24.0972	24.5043	0	22.9536	22.8685	0	0	0	0	0	0	0	0	0	0	0	0	0
O00712-6_S13_1_MNSGVNLQRSLSSPPSSKRPKTISIDEN	O00712-6	NFIB	13	S	MNSGVNLQRSLSSPPSSKRPKTISIDEN	0	0	0	0	0	0	0	23.9535	22.12	0	23.26	0	0	0	23.46	0	24.3131	23.8524
O00712-6_S43_1_NMEPSPTGDFYPSPSSPAAGSRTWHERDQDM	O00712-6	NFIB	43	S	NMEPSPTGDFYPSPSSPAAGSRTWHERDQDM	24.6836	0	0	0	0	0	0	24.0056	0	18.9714	0	0	0	0	0	0	0	0
O00712-6_S43_2_NMEPSPTGDFYPSPSSPAAGSRTWHERDQDM	O00712-6	NFIB	43	S	NMEPSPTGDFYPSPSSPAAGSRTWHERDQDM	0	24.8005	0	0	0	0	19.6441	24.7357	0	0	0	0	0	0	0	19.0116	0	0
O00712-6_S76_1_PTTMKKPEKPLFSSASPQDSSPRLSTFPQHH	O00712-6	NFIB	76	S	PTTMKKPEKPLFSSASPQDSSPRLSTFPQHH	0	23.9789	22.3278	23.1936	19.7263	0	23.5808	25.9092	24.5681	21.443	24.5615	20.6965	22.6346	22.0317	22.9021	0	24.6401	24.1219
O00712-6_S76_2_PTTMKKPEKPLFSSASPQDSSPRLSTFPQHH	O00712-6	NFIB	76	S	PTTMKKPEKPLFSSASPQDSSPRLSTFPQHH	0	0	0	21.5255	0	0	0	0	0	0	0	0	0	0	0	20.4865	0	0
O00750_S155_1_SSPGPGDIEGSCKKLSPPPLPPRASIWDTPP	O00750	PIK3C2B	155	S	SSPGPGDIEGSCKKLSPPPLPPRASIWDTPP	23.1328	0	21.6999	0	20.674	0	21.8039	22.557	23.2874	19.527	23.2565	0	20.8808	22.5279	21.8674	0	22.7334	0
O14497_S1184_1_PHSQIPPLPGMSRSNSVGIQDAFNDGSDSTF	O14497	ARID1A	1184	S	PHSQIPPLPGMSRSNSVGIQDAFNDGSDSTF	0	0	0	0	0	0	0	0	0	0	0	0	0	0	0	19.4581	0	0
O14497_S1944_1_SSEAIKESSKFPFGISPAQSHRNIKILEDEP	O14497	ARID1A	1944	S	SSEAIKESSKFPFGISPAQSHRNIKILEDEP	0	0	0	0	0	0	0	0	0	0	0	0	0	0	0	0	0	0
O14497_S363_1_AASGGAQQRSHHAPMSPGSSGGGGQPLARTP	O14497	ARID1A	363	S	AASGGAQQRSHHAPMSPGSSGGGGQPLARTP	27.3858	25.8859	27.5686	26.1913	25.738	0	27.1367	24.8389	26.2316	26.4494	26.2423	22.8382	24.424	25.2067	24.9533	23.3693	25.4083	24.6213
O14497_S382_1_SGGGGQPLARTPQPSSPMDQMGKMRPQPYGG	O14497	ARID1A	382	S	SGGGGQPLARTPQPSSPMDQMGKMRPQPYGG	24.3263	24.5613	23.1075	0	0	0	0	0	20.724	0	23.0818	0	0	0	0	0	0	22.8976
O14497_S696_1_FSPHTSPHLPGIRGPSPSPVGSPASVAQSRS	O14497	ARID1A	696	S	FSPHTSPHLPGIRGPSPSPVGSPASVAQSRS	0	0	0	0	0	0	22.0909	24.4874	0	21.6985	22.7456	0	21.8649	22.8909	22.6335	0	23.3067	20.55
O14497_S696_2_FSPHTSPHLPGIRGPSPSPVGSPASVAQSRS	O14497	ARID1A	696	S	FSPHTSPHLPGIRGPSPSPVGSPASVAQSRS	0	0	0	0	0	0	0	0	0	0	0	0	0	0	0	0	0	0
O14497_S702_2_PHLPGIRGPSPSPVGSPASVAQSRSGPLSPA	O14497	ARID1A	702	S	PHLPGIRGPSPSPVGSPASVAQSRSGPLSPA	0	0	0	0	0	0	0	0	0	0	0	0	0	0	0	0	0	0
O14497_S772_1_PQMPQYSSPQPGSALSPRQPSGGQIHTGMGS	O14497	ARID1A	772	S	PQMPQYSSPQPGSALSPRQPSGGQIHTGMGS	0	0	0	0	0	0	21.5301	0	0	0	0	0	0	0	20.0331	0	0	0
O14523_S619_2_TRSDISERPSVDDIESETGSTGALETRSLKD	O14523	C2CD2L	619	S	TRSDISERPSVDDIESETGSTGALETRSLKD	0	22.6012	0	20.9515	0	0	0	24.5419	21.9772	0	0	0	0	0	0	0	0	21.192
O14523_S623_2_ISERPSVDDIESETGSTGALETRSLKDHKVS	O14523	C2CD2L	623	S	ISERPSVDDIESETGSTGALETRSLKDHKVS	0	22.6012	0	20.9515	0	0	0	24.5419	23.4506	0	0	0	0	0	0	0	0	22.5991
O14545_S326_1_SCNPSRALPSLNTGSSSPRGVEEPDVIFQNF	O14545	TRAFD1	326	S	SCNPSRALPSLNTGSSSPRGVEEPDVIFQNF	0	0	0	0	0	0	19.4907	0	20.8742	0	0	25.8073	0	0	19.5531	0	0	0
O14545_S327_1_CNPSRALPSLNTGSSSPRGVEEPDVIFQNFL	O14545	TRAFD1	327	S	CNPSRALPSLNTGSSSPRGVEEPDVIFQNFL	0	0	0	0	0	0	25.8849	28.0039	28.7337	25.3767	27.9156	0	24.1088	24.2607	25.791	24.3124	0	25.521
O14545_S415_1_VTEGIPRLDSQPQETSPELPRRRVRHQGDLS	O14545	TRAFD1	415	S	VTEGIPRLDSQPQETSPELPRRRVRHQGDLS	28.4681	28.9852	27.4336	26.5869	23.6964	0	27.7884	29.6835	28.1458	0	29.1465	25.9579	25.0021	25.5173	25.462	0	22.3564	27.5035
O14545_S470_1_INNMTATYNQLSRSTSGPRPGCQPSSPCVPK	O14545	TRAFD1	470	S	INNMTATYNQLSRSTSGPRPGCQPSSPCVPK	0	0	0	0	0	0	0	24.1803	0	0	24.8606	0	0	0	0	0	0	0
O14578_S1993_1_REKSPGRMLSTRRERSPGRLFEDSSRGRLPA	O14578	CIT	1993	S	REKSPGRMLSTRRERSPGRLFEDSSRGRLPA	27.193	25.7977	26.8108	20.918	23.4556	0	0	25.2399	24.0445	23.8583	26.6009	18.5835	0	0	22.9607	0	25.1624	23.9218
O14578_S436_1_YSKALGILGRSESVVSGLDSPAKTSSMEKKL	O14578	CIT	436	S	YSKALGILGRSESVVSGLDSPAKTSSMEKKL	0	0	0	0	0	0	0	0	0	0	0	0	0	0	0	0	0	0
O14578_S440_1_LGILGRSESVVSGLDSPAKTSSMEKKLLIKS	O14578	CIT	440	S	LGILGRSESVVSGLDSPAKTSSMEKKLLIKS	0	0	0	0	0	0	21.3745	23.2617	23.1582	0	23.1882	0	0	0	21.6454	20.7296	21.2987	21.6475
O14578_S480_1_CHKMEQEMTRLHRRVSEVEAVLSQKEVELKA	O14578	CIT	480	S	CHKMEQEMTRLHRRVSEVEAVLSQKEVELKA	23.447	19.622	0	22.4918	21.5954	0	0	21.1433	0	18.9386	22.7453	0	19.352	0	0	0	21.3394	0
O14578_S582_1_MMNQLEEDLVSARRRSDLYESELRESRLAAE	O14578	CIT	582	S	MMNQLEEDLVSARRRSDLYESELRESRLAAE	0	0	0	0	20.7151	0	21.4162	0	0	21.682	23.3978	0	0	0	0	0	21.8915	0
O14579-3_S13_1_MAPPAPGPASGGSGEVDELFDVKNAFYI	O14579-3	COPE	13	S	MAPPAPGPASGGSGEVDELFDVKNAFYI	0	21.6605	0	0	0	0	0	22.132	0	0	21.4914	0	0	18.179	0	0	0	0
O14579-3_S99_1_VRMFADYLAHESRRDSIVAELDREMSRSVDV	O14579-3	COPE	99	S	VRMFADYLAHESRRDSIVAELDREMSRSVDV	24.3535	21.7928	23.7393	22.6132	23.1	0	21.2445	22.4839	0	0	23.4585	0	0	0	0	0	0	0
O14613_S141_1_APPKPPRLHLETPQPSPQEGGSVDIWRIPET	O14613	CDC42EP2	141	S	APPKPPRLHLETPQPSPQEGGSVDIWRIPET	0	0	0	0	0	0	0	0	0	0	0	0	0	0	0	0	0	0
O14617-3_S517_1_ARKQEQANNPFYIKSSPSPQKRYQDTPGVEH	O14617-3	AP3D1	517	S	ARKQEQANNPFYIKSSPSPQKRYQDTPGVEH	0	0	0	0	0	0	0	0	0	0	0	0	0	0	0	0	0	0
O14617-3_S660_1_EKLPIQKHRNTETSKSPEKDVPMVEKKSKKP	O14617-3	AP3D1	660	S	EKLPIQKHRNTETSKSPEKDVPMVEKKSKKP	26.9485	25.6993	25.5887	0	22.6033	0	26.7348	27.3503	27.1581	26.3572	27.205	23.4527	25.5219	26.3693	26.5656	25.5681	25.821	26.1977
O14639-3_S115_1_DKQERQSLGESPRTLSPTPSAEGYQDVRDRM	O14639-3	ABLIM1	115	S	DKQERQSLGESPRTLSPTPSAEGYQDVRDRM	23.9435	23.4345	21.2169	22.8724	0	0	25.009	23.9213	26.4104	24.8935	25.9974	23.7212	22.4341	24.0505	22.8289	23.5328	25.1762	23.9112
O14639-3_S115_2_DKQERQSLGESPRTLSPTPSAEGYQDVRDRM	O14639-3	ABLIM1	115	S	DKQERQSLGESPRTLSPTPSAEGYQDVRDRM	0	0	0	0	0	0	0	23.9395	0	0	0	0	0	0	0	0	0	0
O14639-3_S119_2_RQSLGESPRTLSPTPSAEGYQDVRDRMIHRS	O14639-3	ABLIM1	119	S	RQSLGESPRTLSPTPSAEGYQDVRDRMIHRS	0	0	0	0	0	0	0	23.9395	0	0	0	0	0	0	0	0	0	0
O14639-3_S136_1_EGYQDVRDRMIHRSTSQGSINSPVYSRHSYT	O14639-3	ABLIM1	136	S	EGYQDVRDRMIHRSTSQGSINSPVYSRHSYT	0	0	24.8232	0	22.7527	0	0	24.4994	0	22.9151	23.8378	18.5617	0	21.3081	0	20.9762	23.2416	0
O14639-3_S235_1_GPPSFAVVGPDMKRRSSGREEDDEELLRRRQ	O14639-3	ABLIM1	235	S	GPPSFAVVGPDMKRRSSGREEDDEELLRRRQ	0	0	27.1574	25.8037	23.5993	0	25.9822	27.018	26.827	0	26.0899	23.2312	0	23.5762	22.942	23.5003	24.6708	0
O14639-3_S236_1_PPSFAVVGPDMKRRSSGREEDDEELLRRRQL	O14639-3	ABLIM1	236	S	PPSFAVVGPDMKRRSSGREEDDEELLRRRQL	26.5989	26.3109	0	24.5213	23.5993	0	0	24.7431	24.6387	0	27.9957	0	0	0	25.0026	23.5003	24.6708	25.7252
O14639-3_S304_1_SPINSASHIPSSKTASLPGYGRNGLHRPVST	O14639-3	ABLIM1	304	S	SPINSASHIPSSKTASLPGYGRNGLHRPVST	22.9489	23.7918	23.8423	23.2464	0	0	0	22.1168	23.5124	0	23.0924	0	0	0	0	0	0	0
O14639-3_S51_1_SSESIYSRPGSSIPGSPGHTIYAKVDNEILD	O14639-3	ABLIM1	51	S	SSESIYSRPGSSIPGSPGHTIYAKVDNEILD	0	0	0	0	0	0	0	0	0	0	0	0	0	0	0	0	0	0
O14641_S169_1_ESVVSLRRERPRRRDSSEHGAGGHRTGGPSR	O14641	DVL2	169	S	ESVVSLRRERPRRRDSSEHGAGGHRTGGPSR	0	0	0	0	0	0	0	0	0	0	0	0	19.2787	0	0	0	19.7797	16.9347
O14641_S169_2_ESVVSLRRERPRRRDSSEHGAGGHRTGGPSR	O14641	DVL2	169	S	ESVVSLRRERPRRRDSSEHGAGGHRTGGPSR	23.095	23.1429	0	0	0	0	0	0	0	0	0	0	0	0	0	0	0	0
O14641_S170_2_SVVSLRRERPRRRDSSEHGAGGHRTGGPSRL	O14641	DVL2	170	S	SVVSLRRERPRRRDSSEHGAGGHRTGGPSRL	23.095	23.1429	0	0	0	0	0	0	0	0	0	0	0	0	0	0	0	0
O14646_S1683_2_HRASSSGPRSPLDQRSPYGSRSPFEHSVEHK	O14646	CHD1	1683	S	HRASSSGPRSPLDQRSPYGSRSPFEHSVEHK	24.4486	24.787	0	0	0	0	0	25.2094	23.7897	0	25.1941	0	0	0	0	21.3224	0	23.8486
O14646_S1687_1_SSGPRSPLDQRSPYGSRSPFEHSVEHKSTPE	O14646	CHD1	1687	S	SSGPRSPLDQRSPYGSRSPFEHSVEHKSTPE	0	23.766	0	0	24.3703	0	22.855	26.2485	0	25.9077	25.951	0	0	0	0	0	0	0
O14646_S215_2_KNGKKILGQKKRQIDSSEEDDDEEDYDNDKR	O14646	CHD1	215	S	KNGKKILGQKKRQIDSSEEDDDEEDYDNDKR	24.8522	24.4719	0	22.6964	0	0	23.4196	0	0	0	0	0	0	0	22.1319	20.3925	0	23.6694
O14646_S216_2_NGKKILGQKKRQIDSSEEDDDEEDYDNDKRS	O14646	CHD1	216	S	NGKKILGQKKRQIDSSEEDDDEEDYDNDKRS	24.8522	24.4719	0	22.6964	0	0	23.4196	0	0	0	0	0	0	0	22.1319	20.3925	0	23.6694
O14647_S1365_1_NKVPRLKEEHGIELSSPRHSDNPSEEGEVKD	O14647	CHD2	1365	S	NKVPRLKEEHGIELSSPRHSDNPSEEGEVKD	22.0313	22.7732	0	21.8729	20.7655	0	23.2121	0	23.6863	0	24.209	0	0	22.9782	0	21.5	23.4166	23.5913
O14647_S1807_1_SQKSPHDSKSPLDHRSPLERSLEQKNNPDYN	O14647	CHD2	1807	S	SQKSPHDSKSPLDHRSPLERSLEQKNNPDYN	0	0	0	0	0	0	23.7894	23.9706	0	23.212	24.3374	22.5302	0	23.1769	22.4073	21.7115	23.6667	22.0861
O14681-3_S312_1_LQSALSSSTSAEKFPSPHPSPAKLKATAGH_	O14681-3	EI24	312	S	LQSALSSSTSAEKFPSPHPSPAKLKATAGH	0	0	0	0	0	0	0	0	0	0	0	0	0	0	0	0	0	0
O14681-3_S312_2_LQSALSSSTSAEKFPSPHPSPAKLKATAGH_	O14681-3	EI24	312	S	LQSALSSSTSAEKFPSPHPSPAKLKATAGH	0	0	0	0	0	0	0	0	0	0	0	0	0	0	0	22.1587	22.6348	22.5171
O14681-3_S316_1_LSSSTSAEKFPSPHPSPAKLKATAGH_	O14681-3	EI24	316	S	LSSSTSAEKFPSPHPSPAKLKATAGH	0	0	0	0	0	0	0	22.1489	0	22.1659	24.2398	0	0	22.9721	23.2558	0	23.6235	0
O14681-3_S316_2_LSSSTSAEKFPSPHPSPAKLKATAGH_	O14681-3	EI24	316	S	LSSSTSAEKFPSPHPSPAKLKATAGH	0	0	0	0	0	0	0	0	0	0	0	0	0	0	0	22.1587	22.6348	22.5171
O14683_S14_1_MAAKQPPPLMKKHSQTDLVSRLKTRKILG	O14683	TP53I11	14	S	MAAKQPPPLMKKHSQTDLVSRLKTRKILG	29.0379	28.4287	28.9996	29.1752	25.8624	0	25.5633	0	0	25.7182	0	0	0	26.7872	26.5374	25.71	0	0
O14686_S1606_1_WLTETGMALLRNLTMSPLHKRRQRRGRLGLP	O14686	KMT2D	1606	S	WLTETGMALLRNLTMSPLHKRRQRRGRLGLP	0	0	0	0	0	0	0	0	0	0	22.1762	0	0	0	0	0	0	0
O14686_S1671_1_GVEHMECEIKLEGPVSPDVEPGKEETEESKK	O14686	KMT2D	1671	S	GVEHMECEIKLEGPVSPDVEPGKEETEESKK	0	0	0	0	0	0	22.5334	0	24.2452	22.6994	0	0	0	0	0	22.5761	0	0
O14686_S2274_1_ESPGVGGGKASEPLLSPPPFGESRKALEVKK	O14686	KMT2D	2274	S	ESPGVGGGKASEPLLSPPPFGESRKALEVKK	25.649	24.4109	24.5637	23.9423	23.3388	0	22.5518	25.7386	25.7313	0	25.2218	22.453	22.0963	23.3949	23.3439	21.9314	24.6413	23.2041
O14686_S2640_1_LPYLSHGASQRSGITSPVEKREDPGTGMGSS	O14686	KMT2D	2640	S	LPYLSHGASQRSGITSPVEKREDPGTGMGSS	0	24.8156	24.5666	25.7315	0	0	23.9151	24.4506	24.0338	22.2562	25.4433	0	22.7343	24.328	22.8458	0	23.848	23.9068
O14686_S2726_1_AGAVGPPGSWGAEPSSPAFEQLSRGQTPFAG	O14686	KMT2D	2726	S	AGAVGPPGSWGAEPSSPAFEQLSRGQTPFAG	0	0	0	0	0	0	0	0	0	0	0	0	0	0	0	0	0	0
O14686_S3130_1_LPEVKPKVEEGGRHPSPCQFTIATPKVEPAP	O14686	KMT2D	3130	S	LPEVKPKVEEGGRHPSPCQFTIATPKVEPAP	26.7593	0	25.6035	24.7653	23.5048	0	24.0044	24.3164	21.9093	23.2291	25.2223	0	22.4229	23.2368	22.8749	0	24.2428	0
O14686_S4359_1_PKPQGPTLEPPPGRVSPAAAQLADTLFSKGL	O14686	KMT2D	4359	S	PKPQGPTLEPPPGRVSPAAAQLADTLFSKGL	0	0	0	0	0	0	0	0	0	0	21.5212	0	0	20.3577	0	20.2961	0	0
O14686_S4738_1_PHLGSGRWEQEDRALSPVIPLIPRASIPVFP	O14686	KMT2D	4738	S	PHLGSGRWEQEDRALSPVIPLIPRASIPVFP	26.2095	0	24.8516	24.6168	24.2016	0	24.3427	25.246	23.2469	23.8825	25.773	22.4135	21.7578	23.5062	23.3288	0	0	21.8128
O14686_S4849_1_EAEGPGGKEKGLEGKSPDTGPDWLKQFDAVL	O14686	KMT2D	4849	S	EAEGPGGKEKGLEGKSPDTGPDWLKQFDAVL	0	0	0	0	0	0	0	22.9905	19.7711	0	23.0377	19.5003	0	19.3674	0	0	21.8526	0
O14686_T1865_1_GVKASPVPSDPEKPGTPGEGMLSSDLDRIST	O14686	KMT2D	1865	T	GVKASPVPSDPEKPGTPGEGMLSSDLDRIST	0	0	0	0	0	0	0	0	0	0	0	0	0	0	0	0	0	0
O14686_T2229_1_ASSRPGAGQPGEFHTTPPGTPRHQPSTPDPF	O14686	KMT2D	2229	T	ASSRPGAGQPGEFHTTPPGTPRHQPSTPDPF	0	0	0	0	0	0	0	0	23.4434	0	23.9842	0	0	0	0	0	23.0022	0
O14686_T2240_1_EFHTTPPGTPRHQPSTPDPFLKPRCPSLDNL	O14686	KMT2D	2240	T	EFHTTPPGTPRHQPSTPDPFLKPRCPSLDNL	0	0	24.3713	22.5906	0	0	24.0163	24.1282	23.1988	0	24.3776	0	22.8724	22.063	22.4192	20.4414	23.7287	0
O14686_T2332_1_GGLELKTPDVFKAPLTPRASQVEPQSPGLGL	O14686	KMT2D	2332	T	GGLELKTPDVFKAPLTPRASQVEPQSPGLGL	0	0	0	0	0	0	0	0	0	0	0	0	0	0	0	0	0	0
O14713-2_S41_1_VDSSLGGLSRSSTVASLDTDSTKSSGQSNNN	O14713-2	ITGB1BP1	41	S	VDSSLGGLSRSSTVASLDTDSTKSSGQSNNN	0	0	0	0	0	0	20.6853	0	21.7085	0	0	19.4187	0	0	20.7495	0	0	0
O14715_S21_1_ADVERYVASVLGLTPSPRQKSMKGFYFAKLY	O14715	RGPD8;RGPD5	21	S	ADVERYVASVLGLTPSPRQKSMKGFYFAKLY	0	0	0	0	18.0907	0	0	0	0	19.6861	21.4618	0	0	0	0	0	19.3515	0
O14715_S788_1_SEIKHSTPSPTKYSLSPSKSYKYSPETPPRW	O14715	RGPD8;RGPD5	788	S	SEIKHSTPSPTKYSLSPSKSYKYSPETPPRW	24.8959	25.4187	22.9996	25.9164	22.8079	0	25.351	26.0273	26.2339	24.9776	26.1868	23.6739	24.318	25.2558	25.7596	24.9585	26.6148	26.1531
O14730-2_S112_1_RREEKKFNGDSKVSISFENYRKVHPYEDSDS	O14730-2	RIOK3	112	S	RREEKKFNGDSKVSISFENYRKVHPYEDSDS	0	0	0	0	0	0	0	0	0	0	0	0	0	0	0	0	0	0
O14730-2_S125_3_SISFENYRKVHPYEDSDSSEDEVDWQDTRDD	O14730-2	RIOK3	125	S	SISFENYRKVHPYEDSDSSEDEVDWQDTRDD	0	0	0	0	0	0	24.6557	26.0936	25.2727	24.4109	0	0	0	23.3258	23.7453	0	24.8257	24.2018
O14730-2_S127_3_SFENYRKVHPYEDSDSSEDEVDWQDTRDDPY	O14730-2	RIOK3	127	S	SFENYRKVHPYEDSDSSEDEVDWQDTRDDPY	0	0	0	0	0	0	24.6557	26.0936	25.2727	24.4109	0	0	0	23.3258	23.7453	0	24.8257	24.2018
O14730-2_S128_3_FENYRKVHPYEDSDSSEDEVDWQDTRDDPYR	O14730-2	RIOK3	128	S	FENYRKVHPYEDSDSSEDEVDWQDTRDDPYR	0	0	0	0	0	0	24.6557	26.0936	25.2727	24.4109	0	0	0	23.3258	23.7453	0	24.8257	24.2018
O14730-2_Y122_3_SKVSISFENYRKVHPYEDSDSSEDEVDWQDT	O14730-2	RIOK3	122	Y	SKVSISFENYRKVHPYEDSDSSEDEVDWQDT	0	0	0	0	0	0	24.5579	0	0	24.4109	0	0	0	23.3258	23.7453	0	24.8257	24.2018
O14737_S119_1_EKTTTVKFNRRKVMDSDEDDDY_	O14737	PDCD5	119	S	EKTTTVKFNRRKVMDSDEDDDY	27.163	27.4634	27.4756	24.7347	22.6118	0	27.6395	28.5533	28.4273	27.4071	27.1782	24.7373	25.4311	25.871	26.1876	25.1005	22.5694	27.2533
O14745_S280_1_QKENSREALAEAALESPRPALVRSASSDTSE	O14745	SLC9A3R1	280	S	QKENSREALAEAALESPRPALVRSASSDTSE	28.5898	26.8727	27.966	26.9726	26.2176	0	28.0711	28.6109	28.0234	27.897	29.2392	26.5324	26.7884	27.8303	27.6449	26.8042	28.6587	26.3413
O14745_S290_1_EAALESPRPALVRSASSDTSEELNSQDSPPK	O14745	SLC9A3R1	290	S	EAALESPRPALVRSASSDTSEELNSQDSPPK	0	0	0	0	0	0	25.329	26.0138	27.4133	25.5328	25.9534	25.8676	0	24.6082	25.3742	25.9008	26.1945	25.9229
O14745_S2_1_MSADAAAGAPLPRLCCL	O14745	SLC9A3R1	2	S	MSADAAAGAPLPRLCCL	23.4935	23.9665	23.3661	21.791	20.9026	0	22.8508	24.3817	24.4839	22.7083	24.1246	20.6524	0	20.7112	20.8713	0	22.5306	22.097
O14757-2_S186_1_YNKPLKKGAKRPRVTSGGVSESPSGFSKHIQ	O14757-2	CHEK1	186	S	YNKPLKKGAKRPRVTSGGVSESPSGFSKHIQ	21.3961	22.3857	0	0	0	0	22.9336	24.4917	0	0	0	0	0	0	0	0	23.116	22.6052
O14777_T344_1_NGLNEEIARVELECETIKQENTRLQNIIDNQ	O14777	NDC80	344	T	NGLNEEIARVELECETIKQENTRLQNIIDNQ	0	0	0	0	0	0	20.9109	0	24.2411	0	0	24.216	0	0	0	0	0	0
O14828_S76_1_LPPPSAPSLQPSRKLSPTEPKNYGSYSTQAS	O14828	SCAMP3	76	S	LPPPSAPSLQPSRKLSPTEPKNYGSYSTQAS	28.3468	25.4634	0	29.1165	0	0	0	0	0	27.1712	27	26.2701	0	0	0	0	28.6842	0
O14896-2_S318_1_VARMIYEMFSGDFTRSFDSGSVRLQISTPDI	O14896-2	IRF6	318	S	VARMIYEMFSGDFTRSFDSGSVRLQISTPDI	0	22.431	0	0	0	0	20.6787	0	0	0	0	0	0	0	0	0	0	0
O14908_S232_1_AFDMISQRSAGGRPGSGPQLGTGRGTLRLRS	O14908	GIPC1	232	S	AFDMISQRSAGGRPGSGPQLGTGRGTLRLRS	25.5529	26.5905	24.8884	24.3713	0	0	25.1333	26.8326	26.1476	0	26.1121	0	0	24.2442	24.399	23.0788	25.4071	24.814
O14920-4_S613_1_LLKIACSKVRGPVSGSPDSMNASRLSQPGQL	O14920-4	IKBKB	613	S	LLKIACSKVRGPVSGSPDSMNASRLSQPGQL	0	0	0	0	0	0	0	0	0	21.5953	0	0	20.5741	0	0	0	0	0
O14924-4_S172_1_CASNSEPLKLKQRSLSESAATRFDVGHESIN	O14924-4	RGS12	172	S	CASNSEPLKLKQRSLSESAATRFDVGHESIN	0	0	21.0037	0	0	0	21.4246	0	21.726	0	0	0	0	22.7335	22.9717	0	0	22.5237
O14924-4_S850_1_EVEGRALPDSQQVPSSPASKHSLGSDHSSVS	O14924-4	RGS12	850	S	EVEGRALPDSQQVPSSPASKHSLGSDHSSVS	0	23.6831	0	0	0	0	0	24.8746	0	0	23.4444	0	0	0	0	0	0	23.8772
O14929-2_S276_1_EQYRSYRLDIKRRLISPYKKKQRDLAKMRKC	O14929-2	HAT1	276	S	EQYRSYRLDIKRRLISPYKKKQRDLAKMRKC	0	0	0	0	0	0	24.2645	24.7969	25.2595	23.3615	25.3357	22.888	22.8535	23.9963	24.2292	22.7152	22.3644	21.5211
O14936-5_S191_2_GSITFKIVPSYRTQSSSCEDLPSTTQPKGRQ	O14936-5	CASK	191	S	GSITFKIVPSYRTQSSSCEDLPSTTQPKGRQ	23.3655	24.2201	0	21.8717	0	0	0	0	0	0	0	0	0	0	0	21.0391	23.935	23.4963
O14936-5_S192_1_SITFKIVPSYRTQSSSCEDLPSTTQPKGRQI	O14936-5	CASK	192	S	SITFKIVPSYRTQSSSCEDLPSTTQPKGRQI	25.318	28.0981	27.4728	26.3987	0	0	0	27.5989	26.7206	0	26.5163	0	25.0081	0	0	0	28.202	27.7396
O14936-5_S192_2_SITFKIVPSYRTQSSSCEDLPSTTQPKGRQI	O14936-5	CASK	192	S	SITFKIVPSYRTQSSSCEDLPSTTQPKGRQI	23.3655	24.2201	0	21.8717	0	0	0	0	0	0	0	0	0	0	0	21.0391	23.935	23.4963
O14974-5_S212_1_QKKQNLLHSEKRDKKSPLIESTANMDNNQSQ	O14974-5	PPP1R12A	212	S	QKKQNLLHSEKRDKKSPLIESTANMDNNQSQ	28.673	28.7519	28.5601	26.9731	25.0439	0	27.3927	28.4779	28.5158	26.253	27.4125	24.3102	26.6371	27.1787	27.2874	25.7101	28.1484	27.8329
O14974-5_S335_1_PTSPIKKFPTTATKISPKEEERKDESPATWR	O14974-5	PPP1R12A	335	S	PTSPIKKFPTTATKISPKEEERKDESPATWR	24.8707	0	0	23.9274	0	0	26.6777	27.1733	27.8204	26.0318	27.3991	24.8447	26.5594	26.6599	27.006	25.3263	27.594	25.5729
O14974-5_S358_1_DESPATWRLGLRKTGSYGALAEITASKEGQK	O14974-5	PPP1R12A	358	S	DESPATWRLGLRKTGSYGALAEITASKEGQK	25.6236	25.3923	25.0321	24.2886	22.4548	0	26.0146	26.6053	25.4038	25.4988	26.0691	23.6898	23.5517	25.477	25.5617	24.9099	25.427	25.8445
O14974-5_S385_2_EGQKEKDTAGVTRSASSPRLSSSLDNKEKEK	O14974-5	PPP1R12A	385	S	EGQKEKDTAGVTRSASSPRLSSSLDNKEKEK	0	0	0	0	0	0	24.4596	25.2628	25.0172	23.8777	0	0	0	23.7201	24.1065	21.8316	24.8604	25.2445
O14974-5_S386_2_GQKEKDTAGVTRSASSPRLSSSLDNKEKEKD	O14974-5	PPP1R12A	386	S	GQKEKDTAGVTRSASSPRLSSSLDNKEKEKD	0	0	0	0	0	0	24.4596	25.2628	25.0172	23.8777	0	0	0	23.7201	24.1065	21.8316	24.8604	25.2445
O14974-5_S420_1_TRLAYVAPTIPRRLASTSDIEEKENRDSSSL	O14974-5	PPP1R12A	420	S	TRLAYVAPTIPRRLASTSDIEEKENRDSSSL	0	0	0	0	0	0	0	0	24.2468	0	0	21.3038	21.6809	22.6168	21.9814	23.1578	23.6401	22.2027
O14974-5_S420_2_TRLAYVAPTIPRRLASTSDIEEKENRDSSSL	O14974-5	PPP1R12A	420	S	TRLAYVAPTIPRRLASTSDIEEKENRDSSSL	0	0	0	0	0	0	22.0546	0	23.6987	0	0	0	0	21.7392	0	21.4432	0	23.2148
O14974-5_S775_1_REKRRSTGVSFWTQDSDENEQEQQSDTEEGS	O14974-5	PPP1R12A	775	S	REKRRSTGVSFWTQDSDENEQEQQSDTEEGS	0	0	0	0	0	0	24.4116	25.5419	25.2613	23.9027	24.0244	0	0	0	0	0	20.7131	23.9585
O14974-5_S775_2_REKRRSTGVSFWTQDSDENEQEQQSDTEEGS	O14974-5	PPP1R12A	775	S	REKRRSTGVSFWTQDSDENEQEQQSDTEEGS	0	27.6373	26.1013	0	0	0	26.727	28.2608	26.8775	0	26.8834	0	24.5411	0	0	0	26.6569	0
O14974-5_S784_1_SFWTQDSDENEQEQQSDTEEGSNKKETQTDS	O14974-5	PPP1R12A	784	S	SFWTQDSDENEQEQQSDTEEGSNKKETQTDS	0	0	0	0	0	0	25.2697	25.9974	25.7941	25.1709	24.825	0	0	0	24.3878	21.4743	25.5603	0
O14974-5_S784_2_SFWTQDSDENEQEQQSDTEEGSNKKETQTDS	O14974-5	PPP1R12A	784	S	SFWTQDSDENEQEQQSDTEEGSNKKETQTDS	0	0	0	22.6472	21.9661	0	21.5939	26.671	26.2586	25.5029	0	0	24.3427	24.4127	24.8899	0	25.8115	25.5531
O14974-5_S816_1_SRYETSSTSAGDRYDSLLGRSGSYSYLEERK	O14974-5	PPP1R12A	816	S	SRYETSSTSAGDRYDSLLGRSGSYSYLEERK	0	0	0	0	0	0	0	0	0	0	0	0	0	0	0	0	0	0
O14974-5_S823_1_TSAGDRYDSLLGRSGSYSYLEERKPYSSRLE	O14974-5	PPP1R12A	823	S	TSAGDRYDSLLGRSGSYSYLEERKPYSSRLE	25.5321	25.5834	25.3068	21.6286	21.4172	0	23.4364	25.9448	26.1047	24.2731	25.0057	22.6945	21.3613	23.155	23.441	22.5611	24.9773	0
O14974-5_S908_1_LEMEKRERRALERRISEMEEELKMLPDLKAD	O14974-5	PPP1R12A	908	S	LEMEKRERRALERRISEMEEELKMLPDLKAD	0	0	0	0	0	0	23.5892	23.9901	24.2993	22.9732	24.79	21.5406	19.1721	19.7472	0	0	23.8727	22.3381
O14976-2_S701_1_DAGAGSPEAEPTDSDSPPSSSADASRFLHTL	O14976-2	GAK	701	S	DAGAGSPEAEPTDSDSPPSSSADASRFLHTL	0	23.9903	0	0	0	0	23.8668	0	20.2675	23.5718	0	0	0	0	23.0041	0	24.1146	24.0458
O14976-2_S747_2_SSKESESALMEDRDESEVSDEGGSPISSEGQ	O14976-2	GAK	747	S	SSKESESALMEDRDESEVSDEGGSPISSEGQ	23.1421	0	0	0	0	0	24.7707	26.2914	24.9324	24.479	0	0	0	23.2024	0	0	0	24.6257
O14976-2_S750_1_ESESALMEDRDESEVSDEGGSPISSEGQEPR	O14976-2	GAK	750	S	ESESALMEDRDESEVSDEGGSPISSEGQEPR	0	0	0	0	0	0	0	0	0	0	0	0	0	0	0	0	0	0
O14976-2_S750_2_ESESALMEDRDESEVSDEGGSPISSEGQEPR	O14976-2	GAK	750	S	ESESALMEDRDESEVSDEGGSPISSEGQEPR	23.1421	24.3607	0	0	0	0	24.7707	26.2914	24.9324	24.479	0	0	0	0	0	0	25.1574	24.6257
O14980_S391_1_LAAELYRESPFSTSASPLLSGSQHFDVPPRR	O14980	XPO1	391	S	LAAELYRESPFSTSASPLLSGSQHFDVPPRR	0	0	0	0	0	0	0	0	0	0	0	0	0	0	0	0	0	0
O15013-7_S1221_1_GDSLGSMTQKSDLSSSSGSLSLSHGSSSLEH	O15013-7	ARHGEF10	1221	S	GDSLGSMTQKSDLSSSSGSLSLSHGSSSLEH	0	0	0	0	0	0	0	0	0	0	0	0	0	0	0	0	0	0
O15013-7_S35_1_TNNNEEEEGEQFDFDSGDEIPEADRQAPSAP	O15013-7	ARHGEF10	35	S	TNNNEEEEGEQFDFDSGDEIPEADRQAPSAP	0	0	0	0	0	0	0	0	23.1672	0	0	0	0	0	21.9944	21.1951	0	0
O15014_S1055_1_WKQKPSIPPTLTKAPSLTDLVKSGPGKAKEP	O15014	ZNF609	1055	S	WKQKPSIPPTLTKAPSLTDLVKSGPGKAKEP	0	21.9093	20.2634	21.6204	0	0	0	24.2345	24.2044	0	24.1019	19.7443	0	0	20.974	0	23.3084	22.4322
O15014_S358_1_LDCTRHDWAPPRFCDSPTSDLEMRNGRGRGK	O15014	ZNF609	358	S	LDCTRHDWAPPRFCDSPTSDLEMRNGRGRGK	25.0461	25.2411	23.7892	23.34	21.1471	0	24.1143	25.5268	24.7342	22.9188	25.5785	0	0	0	20.7267	0	24.0492	22.9259
O15014_S358_2_LDCTRHDWAPPRFCDSPTSDLEMRNGRGRGK	O15014	ZNF609	358	S	LDCTRHDWAPPRFCDSPTSDLEMRNGRGRGK	22.6059	23.9837	21.6163	21.9089	20.6467	0	0	0	22.9117	21.5149	23.2051	18.3184	0	0	0	18.8356	0	21.6847
O15014_S361_2_TRHDWAPPRFCDSPTSDLEMRNGRGRGKRMR	O15014	ZNF609	361	S	TRHDWAPPRFCDSPTSDLEMRNGRGRGKRMR	22.6059	23.9837	21.6163	0	20.6467	0	0	0	22.9117	21.5149	23.2051	18.3184	0	0	0	18.8356	0	21.6847
O15014_S467_1_SSSEDSKGSKRVRTNSMGSATGPLPGTKVEP	O15014	ZNF609	467	S	SSSEDSKGSKRVRTNSMGSATGPLPGTKVEP	0	0	0	0	0	0	23.458	25.2482	25.0229	23.6221	25.1551	0	21.4292	22.0927	23.0151	0	22.7559	24.3795
O15014_S491_1_PGTKVEPTVLDRNCPSPVLIDCPHPNCNKKY	O15014	ZNF609	491	S	PGTKVEPTVLDRNCPSPVLIDCPHPNCNKKY	26.4808	0	0	24.8098	0	0	0	25.0726	25.14	0	24.981	0	0	23.2931	0	0	0	0
O15014_S560_1_LGSCNGASVSQKGSLSPARSATPKVRLVEPH	O15014	ZNF609	560	S	LGSCNGASVSQKGSLSPARSATPKVRLVEPH	26.4987	25.3796	26.5343	26.0224	0	0	22.4821	0	23.4773	22.7221	24.3131	0	0	24.8633	24.5639	0	24.3394	24.3124
O15014_S576_2_PARSATPKVRLVEPHSPSPSSKFSTKGLCKK	O15014	ZNF609	576	S	PARSATPKVRLVEPHSPSPSSKFSTKGLCKK	24.5626	24.9094	0	24.1674	0	0	24.3498	26.2838	26.454	23.9787	25.8242	20.9604	21.9083	24.3401	24.9166	23.7431	25.7572	25.3911
O15014_S578_2_RSATPKVRLVEPHSPSPSSKFSTKGLCKKKL	O15014	ZNF609	578	S	RSATPKVRLVEPHSPSPSSKFSTKGLCKKKL	24.5626	24.9094	0	24.1674	0	0	24.3498	26.2838	26.454	23.9787	25.8242	20.9604	21.9083	24.3401	24.9166	23.7431	25.7572	25.3911
O15014_S842_1_VVTQNGAEASSVKTNSPAYSDISDAGEDGEG	O15014	ZNF609	842	S	VVTQNGAEASSVKTNSPAYSDISDAGEDGEG	0	23.1746	0	0	0	0	22.7079	24.1297	23.2943	22.4333	24.421	0	0	0	0	0	23.0831	22.3256
O15014_S842_2_VVTQNGAEASSVKTNSPAYSDISDAGEDGEG	O15014	ZNF609	842	S	VVTQNGAEASSVKTNSPAYSDISDAGEDGEG	21.7488	23.4836	0	21.5869	20.7481	0	20.5409	23.5473	0	0	22.7585	19.4596	20.1583	0	0	19.7255	0	22.8064
O15014_S842_3_VVTQNGAEASSVKTNSPAYSDISDAGEDGEG	O15014	ZNF609	842	S	VVTQNGAEASSVKTNSPAYSDISDAGEDGEG	0	0	0	23.2607	0	0	23.9789	25.2281	24.6913	23.9981	24.2348	0	0	0	0	21.3486	24.4995	21.4643
O15014_S846_2_NGAEASSVKTNSPAYSDISDAGEDGEGKVDS	O15014	ZNF609	846	S	NGAEASSVKTNSPAYSDISDAGEDGEGKVDS	22.2485	23.2023	0	21.644	20.7481	0	20.5409	0	22.048	0	22.7585	19.4596	20.1583	0	0	0	0	21.4749
O15014_S846_3_NGAEASSVKTNSPAYSDISDAGEDGEGKVDS	O15014	ZNF609	846	S	NGAEASSVKTNSPAYSDISDAGEDGEGKVDS	0	0	0	23.2607	0	0	23.9789	25.2281	24.6913	23.9981	24.2348	0	0	0	0	21.3486	24.4995	21.4643
O15014_S849_2_EASSVKTNSPAYSDISDAGEDGEGKVDSVKS	O15014	ZNF609	849	S	EASSVKTNSPAYSDISDAGEDGEGKVDSVKS	22.2485	23.4836	0	21.644	0	0	0	23.5473	22.048	0	0	0	0	0	0	19.7255	0	22.8064
O15014_S849_3_EASSVKTNSPAYSDISDAGEDGEGKVDSVKS	O15014	ZNF609	849	S	EASSVKTNSPAYSDISDAGEDGEGKVDSVKS	0	0	0	23.2607	0	0	23.9789	25.2281	24.6913	23.9981	24.2348	0	0	0	0	21.3486	24.4995	21.4643
O15014_T746_1_DKKKKESSKELESPLTPGKVCRAEEGKSPFR	O15014	ZNF609	746	T	DKKKKESSKELESPLTPGKVCRAEEGKSPFR	26.0794	0	25.0656	24.0676	23.3412	0	22.0315	0	23.3265	21.5759	24.3502	0	0	0	22.114	0	23.772	0
O15018-2_S1071_1_DTGQVSRPENPSQPASPRVTKCKARSPVRLP	O15018-2	PDZD2	1071	S	DTGQVSRPENPSQPASPRVTKCKARSPVRLP	0	0	0	0	0	0	0	0	0	0	0	0	0	0	0	0	0	0
O15018-2_S1393_2_WSPPRSRVSLHKEDPSESEEEQIEICSTRGC	O15018-2	PDZD2	1393	S	WSPPRSRVSLHKEDPSESEEEQIEICSTRGC	0	0	0	0	0	0	0	0	0	0	0	0	0	0	0	0	0	0
O15018-2_S1395_2_PPRSRVSLHKEDPSESEEEQIEICSTRGCPN	O15018-2	PDZD2	1395	S	PPRSRVSLHKEDPSESEEEQIEICSTRGCPN	0	0	0	0	0	0	0	0	0	0	0	0	0	0	0	0	0	0
O15018-2_S654_1_SKEANSSPGLGTPLKSPSLAKKDSLISESEL	O15018-2	PDZD2	654	S	SKEANSSPGLGTPLKSPSLAKKDSLISESEL	0	0	0	0	0	0	0	0	0	0	0	0	0	0	0	0	0	0
O15018-2_S722_1_LPPSTSSEPGKPRANSLVTLGSHRASGLFHK	O15018-2	PDZD2	722	S	LPPSTSSEPGKPRANSLVTLGSHRASGLFHK	0	0	0	0	0	0	0	0	0	0	0	0	0	0	0	0	0	0
O15018-2_S746_1_ASGLFHKQVTVARQASLPGSPQALRNPLLRQ	O15018-2	PDZD2	746	S	ASGLFHKQVTVARQASLPGSPQALRNPLLRQ	0	0	0	0	0	0	0	0	0	0	0	0	0	0	0	0	0	0
O15018-2_S746_2_ASGLFHKQVTVARQASLPGSPQALRNPLLRQ	O15018-2	PDZD2	746	S	ASGLFHKQVTVARQASLPGSPQALRNPLLRQ	0	0	0	0	0	0	0	0	0	0	0	0	0	0	0	0	0	0
O15020_S2171_1_QRLEHSSFPEGPGPGSGDEANGPRGERQTRT	O15020	SPTBN2	2171	S	QRLEHSSFPEGPGPGSGDEANGPRGERQTRT	0	0	0	0	19.8271	0	21.817	23.6634	23.139	0	23.4065	19.2086	0	0	21.6235	20.6369	23.1554	23.3566
O15021-2_S1273_1_PSYGSDKKHLCSRKHSLEVTQEEVQREQSQR	O15021-2	MAST4	1273	S	PSYGSDKKHLCSRKHSLEVTQEEVQREQSQR	22.8819	0	0	0	0	0	23.0436	24.3147	23.7771	0	25.0331	0	22.2433	25.0434	25.1152	21.7905	26.0012	23.8051
O15021-2_S1585_1_RVDSGTEKPGLVAPESPVRKSPSEYKLEGRS	O15021-2	MAST4	1585	S	RVDSGTEKPGLVAPESPVRKSPSEYKLEGRS	0	0	0	23.745	0	0	24.0017	0	25.3063	0	25.4426	21.9629	23.5524	24.3807	24.6132	23.4396	26.1297	23.9261
O15021-2_S1628_1_IALLSGPQASKTELPSPESAQSPSPSGDVRA	O15021-2	MAST4	1628	S	IALLSGPQASKTELPSPESAQSPSPSGDVRA	0	0	0	0	0	0	0	23.2764	23.458	20.8995	21.161	0	0	0	21.75	0	23.5927	22.7183
O15021-2_S1631_1_LSGPQASKTELPSPESAQSPSPSGDVRASVP	O15021-2	MAST4	1631	S	LSGPQASKTELPSPESAQSPSPSGDVRASVP	0	0	0	0	0	0	21.1658	0	0	0	22.3036	19.5849	0	20.4351	0	0	0	0
O15021-2_S1666_1_SSSGKKNDTTSARELSPSSLKMNKSYLLEPW	O15021-2	MAST4	1666	S	SSSGKKNDTTSARELSPSSLKMNKSYLLEPW	22.7921	23.4363	0	0	0	0	20.884	22.8403	23.2164	0	22.6584	18.7861	0	21.9867	21.9095	0	24.0374	22.7172
O15027-4_S1069_1_LERAQQELVPPQQQASPPQLPKAMFSELSNP	O15027-4	SEC16A	1069	S	LERAQQELVPPQQQASPPQLPKAMFSELSNP	24.1697	22.874	24.5092	22.2021	22.431	0	22.3354	23.8239	23.1491	22.2582	22.9667	0	0	22.1911	0	0	22.1745	0
O15027-4_S1327_1_EKRDNNWRYDPRFTGSFDDDPDPHRDPYGEE	O15027-4	SEC16A	1327	S	EKRDNNWRYDPRFTGSFDDDPDPHRDPYGEE	27.4466	26.049	27.917	25.4847	24.3955	0	25.7005	26.7226	24.2913	25.5679	26.5303	0	0	23.4983	23.2823	0	25.1874	23.5609
O15027-4_S1398_1_HNVAAGSYEAPLPPGSFHGDFAYGTYRSNFS	O15027-4	SEC16A	1398	S	HNVAAGSYEAPLPPGSFHGDFAYGTYRSNFS	0	0	0	0	0	0	0	0	0	0	0	0	0	0	0	0	0	0
O15027-4_S1964_1_LLPSAPQTLPDGPLASPARVPMFPVPLPPGP	O15027-4	SEC16A	1964	S	LLPSAPQTLPDGPLASPARVPMFPVPLPPGP	0	0	0	19.6836	0	0	23.0715	22.8176	23.0325	22.6167	23.6068	22.11	0	21.6063	21.5048	0	22.5031	0
O15027-4_S2083_1_WDRADSGPTQPPLSLSPAPETKRPGQAAKKE	O15027-4	SEC16A	2083	S	WDRADSGPTQPPLSLSPAPETKRPGQAAKKE	23.771	24.2055	0	0	0	0	25.3742	26.7129	25.8462	24.7267	26.1759	22.6556	0	23.7482	24.0331	22.6591	25.7729	23.8057
O15027-4_S2270_1_ANPEPAPEPKLSRCSSMSSLSREVSQHFNQA	O15027-4	SEC16A	2270	S	ANPEPAPEPKLSRCSSMSSLSREVSQHFNQA	0	0	0	0	0	0	0	0	0	0	0	0	0	0	0	0	0	0
O15027-4_S331_1_ELRQNPGVKNEHRPASALVNPLARGDSPENR	O15027-4	SEC16A	331	S	ELRQNPGVKNEHRPASALVNPLARGDSPENR	0	0	0	0	0	0	0	0	0	0	0	0	0	0	0	0	0	0
O15027-4_S568_1_KPEDEASGSFFKQIDSSPVGGETDETTVSQN	O15027-4	SEC16A	568	S	KPEDEASGSFFKQIDSSPVGGETDETTVSQN	24.5561	25.3457	0	0	0	0	23.732	0	0	23.3005	0	0	0	0	0	0	0	23.9135
O15027-4_S569_1_PEDEASGSFFKQIDSSPVGGETDETTVSQNY	O15027-4	SEC16A	569	S	PEDEASGSFFKQIDSSPVGGETDETTVSQNY	24.5561	0	0	0	0	0	23.732	0	0	23.3005	0	0	0	0	0	0	23.9012	23.9135
O15027-4_S595_1_VSQNYRGSVSQPSTPSPPKPTGIFQTSANSS	O15027-4	SEC16A	595	S	VSQNYRGSVSQPSTPSPPKPTGIFQTSANSS	0	0	0	0	0	0	0	0	0	0	0	0	0	0	0	0	0	0
O15027-4_T2054_1_SELSEENFDGKFANLTPSRTVPDSEAPPGWD	O15027-4	SEC16A	2054	T	SELSEENFDGKFANLTPSRTVPDSEAPPGWD	0	0	0	21.5009	0	0	22.7795	22.1258	23.5987	22.1334	23.9378	21.632	0	21.6717	21.7694	20.9048	22.7467	19.2822
O15037_S10_1_MPTWGARPASPDRFAVSAEAENKVR	O15037	KHNYN	10	S	MPTWGARPASPDRFAVSAEAENKVR	0	0	0	0	0	0	21.963	0	0	0	21.6385	0	0	0	0	0	21.6379	0
O15040-2_S448_2_LGKGSQPLSQRFNAISSEDFDQELVVKPIKV	O15040-2	TECPR2	448	S	LGKGSQPLSQRFNAISSEDFDQELVVKPIKV	0	0	0	0	0	0	0	23.0244	0	0	21.7747	0	0	0	0	0	0	0
O15040-2_S449_2_GKGSQPLSQRFNAISSEDFDQELVVKPIKVK	O15040-2	TECPR2	449	S	GKGSQPLSQRFNAISSEDFDQELVVKPIKVK	0	0	0	0	0	0	0	23.0244	0	0	21.7747	0	0	0	0	0	0	0
O15042_S479_2_ENQTPAHVYYRWKLYSILQGDSPTKWRTEDF	O15042	U2SURP	479	S	ENQTPAHVYYRWKLYSILQGDSPTKWRTEDF	24.3488	25.1291	22.85	23.9379	0	0	25.1087	0	0	22.9651	22.5574	22.4379	0	21.5893	0	22.4738	24.9761	22.154
O15042_S485_2_HVYYRWKLYSILQGDSPTKWRTEDFRMFKNG	O15042	U2SURP	485	S	HVYYRWKLYSILQGDSPTKWRTEDFRMFKNG	24.3488	25.1291	22.85	23.9379	0	0	25.1087	0	0	22.9651	22.5574	22.4379	0	21.5893	0	22.4738	24.9761	22.154
O15042_S67_1_KHNYRNESARESLCDSPHQNLSRPLLENKLK	O15042	U2SURP	67	S	KHNYRNESARESLCDSPHQNLSRPLLENKLK	0	0	0	24.1249	23.0663	0	24.05	25.7374	0	23.5766	25.189	0	0	23.7637	23.6757	0	25.1664	0
O15047_S470_1_EVRTSPRPASPARSGSPAPETTNESVPFAQH	O15047	SETD1A	470	S	EVRTSPRPASPARSGSPAPETTNESVPFAQH	0	0	0	0	0	0	0	0	0	0	24.9399	0	0	0	0	0	0	0
O15049_S101_1_LYYREHSRAGDFSKTSLPERGRFDKCRIRPS	O15049	N4BP3	101	S	LYYREHSRAGDFSKTSLPERGRFDKCRIRPS	26.9763	25.7708	25.6253	23.6247	0	0	24.066	26.0471	26.0719	22.1204	24.4481	0	21.9636	22.6065	23.4301	0	23.5218	0
O15049_S176_1_GPRASQARAQLLHALSLDEGGPEPEPSLSDS	O15049	N4BP3	176	S	GPRASQARAQLLHALSLDEGGPEPEPSLSDS	25.2114	0	25.1546	23.275	23.6032	0	18.8175	24.9884	0	23.9712	25.4878	0	16.3956	23.6065	22.6893	0	24.1082	0
O15049_T100_1_TLYYREHSRAGDFSKTSLPERGRFDKCRIRP	O15049	N4BP3	100	T	TLYYREHSRAGDFSKTSLPERGRFDKCRIRP	0	0	0	0	0	0	0	0	0	0	24.3393	22.0092	0	0	0	0	0	23.1762
O15055_S977_1_CPATRATPPSAMGRASPPLFQSRSSSPLQLN	O15055	PER2	977	S	CPATRATPPSAMGRASPPLFQSRSSSPLQLN	0	0	0	0	0	0	22.1218	0	24.9359	0	24.6689	20.9893	0	22.2269	21.6268	0	22.2341	0
O15056-3_S1124_1_QRPPPPTGLMVKKSASDASISSGTHGQYSIL	O15056-3	SYNJ2	1124	S	QRPPPPTGLMVKKSASDASISSGTHGQYSIL	0	0	0	0	0	0	0	0	0	0	0	0	0	0	0	0	0	0
O15068-5_S431_1_RRAKSEMSESRQGRGSAGEEEESLAILRRHV	O15068-5	MCF2L	431	S	RRAKSEMSESRQGRGSAGEEEESLAILRRHV	0	0	0	0	0	0	0	0	0	0	0	0	0	0	0	0	0	0
O15075-2_S330_3_NGTPGSQLSTPRSGKSPSPSPTSPGSLRKQR	O15075-2	DCLK1	330	S	NGTPGSQLSTPRSGKSPSPSPTSPGSLRKQR	25.4464	25.7861	0	0	0	0	24.4384	25.6097	0	0	0	0	0	0	0	21.8805	24.3902	24.3308
O15075-2_S332_3_TPGSQLSTPRSGKSPSPSPTSPGSLRKQRSS	O15075-2	DCLK1	332	S	TPGSQLSTPRSGKSPSPSPTSPGSLRKQRSS	0	25.7861	0	0	0	0	24.4384	25.6097	0	0	0	0	0	0	0	21.8805	24.3902	24.3308
O15075-2_S337_3_LSTPRSGKSPSPSPTSPGSLRKQRSSQHGGS	O15075-2	DCLK1	337	S	LSTPRSGKSPSPSPTSPGSLRKQRSSQHGGS	25.4464	25.7861	0	0	0	0	24.4384	25.6097	0	0	0	0	0	0	0	21.8805	24.3902	24.3308
O15084-2_S857_1_TFNAINRYTNTSKTVSFEALPIMRNEPSSYC	O15084-2	ANKRD28	857	S	TFNAINRYTNTSKTVSFEALPIMRNEPSSYC	21.9425	0	20.9529	19.0421	0	0	20.9146	21.4341	0	19.8962	21.3535	0	0	0	0	0	0	17.2291
O15085_S1155_1_QGKHQVLLEDPEQEGSAEEEELGVLPCPSTS	O15085	ARHGEF11	1155	S	QGKHQVLLEDPEQEGSAEEEELGVLPCPSTS	23.0048	23.7874	0	0	0	0	0	0	0	0	0	0	0	0	0	0	0	0
O15085_S1295_1_MGLCSLEHLPPRTRNSGIWESPELDRNLAED	O15085	ARHGEF11	1295	S	MGLCSLEHLPPRTRNSGIWESPELDRNLAED	21.6699	0	0	0	0	0	0	0	0	0	22.0854	19.3789	0	19.8323	0	0	0	0
O15085_S1457_2_MELAHRELLKSLGGESSGGTTPVGSFHTEAA	O15085	ARHGEF11	1457	S	MELAHRELLKSLGGESSGGTTPVGSFHTEAA	23.8072	24.912	23.2626	0	0	0	0	0	0	22.1774	0	0	0	21.7124	0	20.6431	23.5394	23.1876
O15085_S1458_2_ELAHRELLKSLGGESSGGTTPVGSFHTEAAR	O15085	ARHGEF11	1458	S	ELAHRELLKSLGGESSGGTTPVGSFHTEAAR	24.9273	24.912	24.9745	0	0	0	0	0	0	22.1774	0	0	0	21.7124	0	20.6431	23.5394	23.1876
O15085_S1480_1_GSFHTEAARWTDGSLSPPAKEPLASDSRNSH	O15085	ARHGEF11	1480	S	GSFHTEAARWTDGSLSPPAKEPLASDSRNSH	24.1969	0	24.2387	0	0	0	0	0	0	0	22.7909	0	0	0	0	0	0	0
O15085_S245_3_FPSLSESLMNRNSVLSDPGLDSPRTSPVIMA	O15085	ARHGEF11	245	S	FPSLSESLMNRNSVLSDPGLDSPRTSPVIMA	0	0	0	0	0	0	0	0	0	0	0	0	0	0	0	0	0	0
O15085_S251_2_SLMNRNSVLSDPGLDSPRTSPVIMARVAQHH	O15085	ARHGEF11	251	S	SLMNRNSVLSDPGLDSPRTSPVIMARVAQHH	23.9697	24.7942	23.7568	0	0	0	0	25.6364	23.5106	0	24.2964	0	0	0	0	0	0	0
O15085_S251_3_SLMNRNSVLSDPGLDSPRTSPVIMARVAQHH	O15085	ARHGEF11	251	S	SLMNRNSVLSDPGLDSPRTSPVIMARVAQHH	0	0	0	0	0	0	0	0	0	0	0	0	0	0	0	0	0	0
O15085_S556_1_GKPKSSSQSTFHIPLSPVEVKPGNVRNIIQH	O15085	ARHGEF11	556	S	GKPKSSSQSTFHIPLSPVEVKPGNVRNIIQH	26.1093	0	24.9636	23.503	23.4968	0	0	24.5943	0	0	25.0501	0	0	0	23.237	0	0	0
O15085_S633_1_REEMKRSRKAENVPRSRSDVDMDAAAEATRL	O15085	ARHGEF11	633	S	REEMKRSRKAENVPRSRSDVDMDAAAEATRL	0	0	23.8033	0	20.8517	0	22.1436	23.508	23.2578	21.7636	23.3406	19.1063	0	21.0591	0	0	0	0
O15085_S635_1_EMKRSRKAENVPRSRSDVDMDAAAEATRLHQ	O15085	ARHGEF11	635	S	EMKRSRKAENVPRSRSDVDMDAAAEATRLHQ	0	0	23.1181	0	20.8517	0	22.1436	23.508	23.2578	0	23.3406	19.1063	0	21.0591	0	0	0	0
O15085_T668_1_SSSTSSLSTRSLENPTPPFTPKMGRRSIESP	O15085	ARHGEF11	668	T	SSSTSSLSTRSLENPTPPFTPKMGRRSIESP	24.9367	23.9332	24.0723	23.5702	22.1631	0	22.3731	23.3388	22.7923	21.272	23.5407	0	0	21.8816	22.2099	0	23.2992	0
O15085_T668_2_SSSTSSLSTRSLENPTPPFTPKMGRRSIESP	O15085	ARHGEF11	668	T	SSSTSSLSTRSLENPTPPFTPKMGRRSIESP	21.1536	22.0991	0	20.5724	0	0	0	0	0	0	0	0	0	0	0	0	0	0
O15085_T672_2_SSLSTRSLENPTPPFTPKMGRRSIESPSLGF	O15085	ARHGEF11	672	T	SSLSTRSLENPTPPFTPKMGRRSIESPSLGF	21.1536	22.0991	0	20.5724	0	0	0	0	0	0	0	0	0	0	0	0	0	0
O15116_S123_1_EAEKLKVQALKDRGLSIPRADTLDEY_	O15116	LSM1	123	S	EAEKLKVQALKDRGLSIPRADTLDEY	0	0	0	0	0	0	0	0	0	0	0	0	0	0	0	0	0	0
O15119_S371_2_AASTVGTSNLKDLCPSEGESDAEAESKEEHG	O15119	TBX3	371	S	AASTVGTSNLKDLCPSEGESDAEAESKEEHG	0	0	0	0	0	0	0	0	0	0	0	0	0	0	0	0	0	0
O15119_S375_2_VGTSNLKDLCPSEGESDAEAESKEEHGPEAC	O15119	TBX3	375	S	VGTSNLKDLCPSEGESDAEAESKEEHGPEAC	0	0	0	0	0	0	0	0	0	0	0	0	0	0	0	0	0	0
O15119_S680_1_AAAGPLDGKVAALAASPASVAVDSGSELNSR	O15119	TBX3	680	S	AAAGPLDGKVAALAASPASVAVDSGSELNSR	0	0	0	0	0	0	0	0	0	0	0	0	0	0	0	0	0	0
O15119_S707_1_LNSRSSTLSSSSMSLSPKLCAEKEAATSELQ	O15119	TBX3	707	S	LNSRSSTLSSSSMSLSPKLCAEKEAATSELQ	0	0	0	0	0	0	19.5225	0	0	0	0	0	0	0	0	0	0	0
O15127_S319_1_FSQGIFSSRTFHRAASSAAQGAFQGN_	O15127	SCAMP2	319	S	FSQGIFSSRTFHRAASSAAQGAFQGN	0	0	0	0	0	0	0	0	0	0	0	0	0	0	0	0	0	0
O15131_S3_1_MASPGKDNYRMKSYKNKA	O15131	KPNA5	3	S	MASPGKDNYRMKSYKNKA	26.6745	26.6162	26.4138	25.1489	23.274	0	26.1713	27.0222	26.8249	25.3138	26.7376	23.9729	22.4268	24.6694	24.9544	23.1929	25.5267	24.9774
O15143_S310_1_GLTARERFQNLDKKASSEGGTAAGAGLDSLH	O15143	ARPC1B	310	S	GLTARERFQNLDKKASSEGGTAAGAGLDSLH	0	22.2776	0	21.5876	0	0	0	26.5231	25.8336	0	24.5504	0	0	0	0	0	25.6556	24.9499
O15155-2_S50_1_LTESLRSKVTAIKSLSIEIGHEVKTQNKLLA	O15155-2	BET1	50	S	LTESLRSKVTAIKSLSIEIGHEVKTQNKLLA	23.0551	23.7193	23.8096	24.9903	24.1443	0	24.4878	25.2364	25.4695	24.9392	26.155	23.3076	20.9613	24.1613	24.4522	23.4987	25.5444	24.1867
O15164-2_S774_1_HQDNSSNGKSEWLDPSQKSPLHVGETRKEDD	O15164-2	TRIM24	774	S	HQDNSSNGKSEWLDPSQKSPLHVGETRKEDD	0	0	0	0	0	0	0	0	0	0	0	0	24.5147	0	24.9006	23.0806	0	0
O15164-2_S777_1_NSSNGKSEWLDPSQKSPLHVGETRKEDDPNE	O15164-2	TRIM24	777	S	NSSNGKSEWLDPSQKSPLHVGETRKEDDPNE	0	0	0	23.3782	21.9377	0	24.8436	23.9032	0	24.9955	23.688	22.5853	0	25.0519	20.9443	0	25.7562	24.3952
O15164-2_S991_2_FPKPEFRNESEDNKFSDDSDDDFVQPRKKRL	O15164-2	TRIM24	991	S	FPKPEFRNESEDNKFSDDSDDDFVQPRKKRL	24.3435	25.0585	23.2929	23.4192	0	0	22.7892	24.5424	23.7019	22.355	22.8443	20.285	21.584	0	21.875	0	24.2043	23.5527
O15164-2_S994_2_PEFRNESEDNKFSDDSDDDFVQPRKKRLKSI	O15164-2	TRIM24	994	S	PEFRNESEDNKFSDDSDDDFVQPRKKRLKSI	24.3435	25.0585	23.2929	23.4192	0	0	22.7892	24.5424	23.7019	22.355	22.8443	20.285	21.584	0	21.875	0	24.2043	23.5527
O15169-2_T79_2_SDLDLGYEPEGSASPTPPYLKWAESLHSLLD	O15169-2	AXIN1	79	T	SDLDLGYEPEGSASPTPPYLKWAESLHSLLD	0	0	0	0	0	0	0	0	0	0	0	0	0	0	0	0	0	0
O15173_S104_1_ESPATSLPRMKKRDFSLEQLRQYDGSRNPRI	O15173	PGRMC2	104	S	ESPATSLPRMKKRDFSLEQLRQYDGSRNPRI	23.5219	24.0888	22.2393	23.6942	22.5303	0	22.3526	24.3664	24.2699	22.7205	24.3474	0	0	0	0	19.0501	21.9769	21.5517
O15173_S90_1_WGRRGLGAGAGAGEESPATSLPRMKKRDFSL	O15173	PGRMC2	90	S	WGRRGLGAGAGAGEESPATSLPRMKKRDFSL	0	22.7416	0	0	0	0	0	0	24.5242	22.0139	23.7423	19.7979	20.8416	0	22.09	0	24.5616	0
O15173_T211_1_YVGRLLKPGEEPSEYTDEEDTKDHNKQD_	O15173	PGRMC2	211	T	YVGRLLKPGEEPSEYTDEEDTKDHNKQD	0	0	0	0	0	0	0	0	0	0	0	0	0	0	0	0	0	0
O15209_S202_1_GSARSHASSRASENQSPSSSNYFSPRESTDF	O15209	ZBTB22	202	S	GSARSHASSRASENQSPSSSNYFSPRESTDF	22.4445	23.029	0	0	0	0	20.1981	0	21.9304	0	0	0	0	0	0	0	0	20.6158
O15213_S41_1_RRYWEEETVPTTAGASPGPPRNKKNRELRPQ	O15213	WDR46	41	S	RRYWEEETVPTTAGASPGPPRNKKNRELRPQ	23.5062	24.5312	23.983	23.863	0	0	24.6921	25.6895	23.6055	24.4345	25.9735	20.1097	20.3286	22.4532	22.5451	0	24.1887	22.3554
O15231-3_S206_1_REHSYVLSAAKKSTGSPTQETQAPFIAKRVE	O15231-3	ZNF185	206	S	REHSYVLSAAKKSTGSPTQETQAPFIAKRVE	25.5127	26.0145	24.8869	23.9342	0	0	0	27.1716	26.6899	22.4509	26.6352	0	0	24.1479	24.6718	0	25.7082	25.5787
O15231-3_S454_1_PAQQPADPSTPERQSSPSGSEQLVRRESCGS	O15231-3	ZNF185	454	S	PAQQPADPSTPERQSSPSGSEQLVRRESCGS	0	24.1887	0	0	0	0	24.8468	0	22.9699	24.0132	0	0	22.5844	23.4514	24.2356	23.3049	25.2545	25.2399
O15231-3_S466_1_RQSSPSGSEQLVRRESCGSSVLTDFEGKDVA	O15231-3	ZNF185	466	S	RQSSPSGSEQLVRRESCGSSVLTDFEGKDVA	28.2971	27.2689	27.1663	27.0697	25.8351	0	27.3228	27.7254	27.3499	26.8459	28.5796	23.3553	25.7794	26.3014	26.4291	24.5536	27.4419	27.0568
O15231-3_S466_2_RQSSPSGSEQLVRRESCGSSVLTDFEGKDVA	O15231-3	ZNF185	466	S	RQSSPSGSEQLVRRESCGSSVLTDFEGKDVA	0	0	0	0	0	0	0	0	0	0	0	0	0	0	0	0	0	0
O15231-3_S470_2_PSGSEQLVRRESCGSSVLTDFEGKDVATKVG	O15231-3	ZNF185	470	S	PSGSEQLVRRESCGSSVLTDFEGKDVATKVG	0	0	0	0	0	0	0	0	0	0	0	0	0	0	0	0	0	0
O15231-3_S520_1_PTQQPADPSTPEQQNSPSGSEQFVRRESCTS	O15231-3	ZNF185	520	S	PTQQPADPSTPEQQNSPSGSEQFVRRESCTS	0	0	0	0	0	0	24.7755	26.3189	25.773	24.1666	21.6313	0	0	0	23.7666	0	25.1584	24.8549
O15231-3_S520_2_PTQQPADPSTPEQQNSPSGSEQFVRRESCTS	O15231-3	ZNF185	520	S	PTQQPADPSTPEQQNSPSGSEQFVRRESCTS	0	24.6276	0	0	0	0	0	26.2147	25.3796	0	24.6682	0	0	23.2717	23.9549	0	25.2787	25.1398
O15231-3_S64_1_EGRTIELPSGRSRATSFSSAGEVPKPRPPST	O15231-3	ZNF185	64	S	EGRTIELPSGRSRATSFSSAGEVPKPRPPST	0	0	0	22.6068	0	0	0	0	23.1733	0	0	0	0	22.535	0	0	0	0
O15231-3_T158_2_KLAPYNIRRSSTSGDTEEEEEEEVVPFSSDE	O15231-3	ZNF185	158	T	KLAPYNIRRSSTSGDTEEEEEEEVVPFSSDE	26.411	26.9876	26.0598	25.3921	0	0	25.714	27.6665	26.8345	25.5184	26.556	0	0	23.936	24.6498	23.1034	0	25.9419
O15231-3_T448_1_QGDPAVPAQQPADPSTPERQSSPSGSEQLVR	O15231-3	ZNF185	448	T	QGDPAVPAQQPADPSTPERQSSPSGSEQLVR	0	0	0	0	0	0	24.532	0	25.2025	22.6608	24.1954	20.7942	21.3376	0	22.4599	22.9402	22.7353	20.085
O15231-3_T448_2_QGDPAVPAQQPADPSTPERQSSPSGSEQLVR	O15231-3	ZNF185	448	T	QGDPAVPAQQPADPSTPERQSSPSGSEQLVR	25.7716	26.932	25.0659	25.1013	24.3031	0	26.039	28.0484	27.3692	25.3949	26.4356	0	0	24.5838	25.2998	0	26.8982	26.483
O15231-3_T514_1_QGDPAVPTQQPADPSTPEQQNSPSGSEQFVR	O15231-3	ZNF185	514	T	QGDPAVPTQQPADPSTPEQQNSPSGSEQFVR	0	0	0	0	0	0	0	26.4995	25.8926	0	25.2994	0	0	0	0	0	25.3631	0
O15231-3_T514_2_QGDPAVPTQQPADPSTPEQQNSPSGSEQFVR	O15231-3	ZNF185	514	T	QGDPAVPTQQPADPSTPEQQNSPSGSEQFVR	0	24.6276	0	0	0	0	0	26.2147	25.3796	0	24.6682	0	0	23.2717	0	0	25.2787	25.1398
O15234_S148_1_EEKPDTKSTVTGERQSGDGQESTEPVENKVG	O15234	CASC3	148	S	EEKPDTKSTVTGERQSGDGQESTEPVENKVG	28.347	28.8844	27.6144	25.3614	0	0	0	26.1625	0	0	24.5497	0	0	0	0	0	0	0
O15234_S265_1_PDDIKPRRIRKPRYGSPPQRDPNWNGERLNK	O15234	CASC3	265	S	PDDIKPRRIRKPRYGSPPQRDPNWNGERLNK	25.6314	25.2663	24.8156	22.9564	0	0	24.6785	26.2504	25.8502	0	23.5587	0	0	0	22.221	0	23.8583	24.1272
O15240_S420_1_FAEEEDGEAGAEDKRSQEETPGHRRKEAEGT	O15240	VGF	420	S	FAEEEDGEAGAEDKRSQEETPGHRRKEAEGT	25.9279	24.5485	26.1762	24.5803	18.4418	0	21.4472	0	0	0	0	0	0	0	0	0	0	0
O15258_S2_1_MSEGDSVGESVHGKPSV	O15258	RER1	2	S	MSEGDSVGESVHGKPSV	0	0	0	0	0	0	22.5317	0	0	0	0	0	0	0	0	0	0	0
O15258_S95_1_IAFLSPKVDPSLMEDSDDGPSLPTKQNEEFR	O15258	RER1	95	S	IAFLSPKVDPSLMEDSDDGPSLPTKQNEEFR	23.3158	24.8753	0	23.2138	0	0	23.7287	25.3658	24.9362	23.7969	24.82	0	0	22.2149	0	21.846	24.6455	23.8766
O15264_S350_1_VDEWKQHIYKEIVNFSPIARKDSRRRSGMKL	O15264	MAPK13	350	S	VDEWKQHIYKEIVNFSPIARKDSRRRSGMKL	0	0	0	0	0	0	0	0	0	0	0	0	0	0	0	0	0	0
O15297_S85_1_VAAREARDPLPDAGASPAPSRCCRRRSSVAF	O15297	PPM1D	85	S	VAAREARDPLPDAGASPAPSRCCRRRSSVAF	25.9039	25.2094	25.3814	24.4715	23.0199	0	0	21.6194	22.4949	21.7445	22.3074	0	20.7953	0	22.7136	0	22.2177	0
O15297_T529_1_KMSTPGQMKAQEIERTPPTNFKRTLEESNSG	O15297	PPM1D	529	T	KMSTPGQMKAQEIERTPPTNFKRTLEESNSG	25.5966	18.9695	25.1549	23.163	0	0	0	21.6551	0	21.5267	0	0	0	0	0	0	0	0
O15327_S496_1_ILKKPPSPKSSTEESSPQDQPPVMRGQDSIP	O15327	INPP4B	496	S	ILKKPPSPKSSTEESSPQDQPPVMRGQDSIP	0	0	0	21.6453	0	0	24.6467	26.5515	25.5842	23.945	25.1374	0	0	22.5663	0	0	0	0
O15371-2_S112_1_VRQKWDQKSQKPRDSSVEVRSDWEVKEEMDF	O15371-2	EIF3D	112	S	VRQKWDQKSQKPRDSSVEVRSDWEVKEEMDF	21.4586	21.2025	0	0	0	0	0	0	0	0	0	0	0	0	0	0	0	0
O15372_S183_1_RLTPKLMEVCKEKDFSPEALKKANITFEYMF	O15372	EIF3H	183	S	RLTPKLMEVCKEKDFSPEALKKANITFEYMF	0	0	0	0	0	0	22.3782	0	23.407	0	0	0	0	22.5263	22.2448	0	23.1058	0
O15379_S74_1_CRFHSEDYIDFLQRVSPTNMQGFTKSLNAFN	O15379	HDAC3	74	S	CRFHSEDYIDFLQRVSPTNMQGFTKSLNAFN	0	0	0	0	0	0	20.0088	0	21.1966	0	0	0	0	0	0	0	0	20.2078
O15394_S765_1_SKELEEGKAAYLKDGSKEPIVEMRTEDERVT	O15394	NCAM2	765	S	SKELEEGKAAYLKDGSKEPIVEMRTEDERVT	26.2177	24.7315	23.3059	25.5706	23.1842	0	21.4606	0	20.2245	0	24.4153	0	0	0	0	0	0	0
O15400-2_S125_2_QAAEREKEFVARVRASSRVSGSFPEDSSKER	O15400-2	STX7	125	S	QAAEREKEFVARVRASSRVSGSFPEDSSKER	0	0	0	21.7587	0	0	0	0	0	0	0	0	0	0	0	0	0	0
O15400-2_S126_2_AAEREKEFVARVRASSRVSGSFPEDSSKERN	O15400-2	STX7	126	S	AAEREKEFVARVRASSRVSGSFPEDSSKERN	0	0	0	21.7587	0	0	0	0	0	0	0	0	0	0	0	0	0	0
O15400-2_S129_1_REKEFVARVRASSRVSGSFPEDSSKERNLVS	O15400-2	STX7	129	S	REKEFVARVRASSRVSGSFPEDSSKERNLVS	0	0	0	0	0	0	21.5813	0	0	0	0	0	0	0	0	0	0	22.1338
O15400-2_S131_1_KEFVARVRASSRVSGSFPEDSSKERNLVSWE	O15400-2	STX7	131	S	KEFVARVRASSRVSGSFPEDSSKERNLVSWE	0	0	0	0	0	0	19.7646	0	0	0	0	0	0	0	0	0	0	0
O15400-2_S2_1_MSYTPGVGGDPAQLAQR	O15400-2	STX7	2	S	MSYTPGVGGDPAQLAQR	0	0	0	0	0	0	0	0	0	0	0	0	0	0	0	0	0	0
O15400-2_S45_1_VEIQRTLNQLGTPQDSPELRQQLQQKQQYTN	O15400-2	STX7	45	S	VEIQRTLNQLGTPQDSPELRQQLQQKQQYTN	0	0	0	0	0	0	0	0	0	0	0	0	0	0	0	0	0	0
O15400-2_T79_1_KETDKYIKEFGSLPTTPSEQRQRKIQKDRLV	O15400-2	STX7	79	T	KETDKYIKEFGSLPTTPSEQRQRKIQKDRLV	0	0	0	0	0	0	22.4981	0	23.9725	0	22.6672	0	0	22.4118	22.1447	19.4066	23.0957	21.8173
O15417_S1127_1_PDVPLPADGPERLALSPEDKPIRLSPSKITE	O15417	TNRC18	1127	S	PDVPLPADGPERLALSPEDKPIRLSPSKITE	24.8766	23.0661	23.5849	23.3839	21.8433	0	21.6145	0	23.2259	0	22.8573	0	20.5496	0	0	0	0	20.5083
O15417_S1127_2_PDVPLPADGPERLALSPEDKPIRLSPSKITE	O15417	TNRC18	1127	S	PDVPLPADGPERLALSPEDKPIRLSPSKITE	0	0	19.0996	0	0	0	0	0	0	0	22.9223	19.213	0	20.8052	0	0	0	0
O15417_S1136_2_PERLALSPEDKPIRLSPSKITEPLREGPEEE	O15417	TNRC18	1136	S	PERLALSPEDKPIRLSPSKITEPLREGPEEE	0	0	19.0996	0	0	0	0	0	0	0	22.9223	19.213	0	20.8052	0	0	0	0
O15417_S1540_1_GPGRPRKRTHAPSALSPPRKRGKSGHSSGKL	O15417	TNRC18	1540	S	GPGRPRKRTHAPSALSPPRKRGKSGHSSGKL	0	0	0	21.8285	0	0	0	0	21.4043	19.5178	22.0943	0	0	0	0	0	21.5309	18.3846
O15417_S1857_1_ASGGGYRLGARERALSPGLEESGLGLLARFA	O15417	TNRC18	1857	S	ASGGGYRLGARERALSPGLEESGLGLLARFA	24.9356	0	24.0146	22.5727	0	0	22.5242	0	21.5509	21.925	23.5925	20.7968	0	21.6798	21.6501	0	22.5944	0
O15417_S1989_1_LRGPKEPGFEAGPEASDDDLWTRRRSERIFL	O15417	TNRC18	1989	S	LRGPKEPGFEAGPEASDDDLWTRRRSERIFL	0	23.1046	0	22.1074	0	0	22.3303	24.0728	22.6543	0	23.1828	0	0	18.9172	0	0	21.9176	0
O15417_S263_1_EGRQDRGPPRLAERLSPFLAESKTKNAALQP	O15417	TNRC18	263	S	EGRQDRGPPRLAERLSPFLAESKTKNAALQP	24.807	20.8455	22.9655	22.5556	0	0	0	22.0172	0	0	22.8084	0	19.4567	0	21.2258	0	22.5046	0
O15417_S2716_1_TKATKQAGKARPSAHSPGKKTPAPQPQAPPP	O15417	TNRC18	2716	S	TKATKQAGKARPSAHSPGKKTPAPQPQAPPP	0	0	0	0	0	0	0	0	0	0	0	0	0	0	0	0	0	0
O15417_S991_3_PGLAAGPAGTYGKAVSPPPSPRASPVAALKA	O15417	TNRC18	991	S	PGLAAGPAGTYGKAVSPPPSPRASPVAALKA	24.204	25.0709	23.9944	23.077	0	0	0	24.1444	0	0	23.1351	0	0	21.0406	0	0	0	0
O15417_S995_3_AGPAGTYGKAVSPPPSPRASPVAALKAKVIQ	O15417	TNRC18	995	S	AGPAGTYGKAVSPPPSPRASPVAALKAKVIQ	24.204	25.0709	23.9944	23.077	0	0	0	24.1444	0	0	23.1351	0	0	21.0406	0	0	0	0
O15417_S999_3_GTYGKAVSPPPSPRASPVAALKAKVIQKLED	O15417	TNRC18	999	S	GTYGKAVSPPPSPRASPVAALKAKVIQKLED	24.204	25.0709	23.9944	23.077	0	0	0	24.1444	0	0	23.1351	0	0	21.0406	0	0	0	0
O15417_T2146_1_EDEHLPRGGAVERPLTPAPRSCIIDKDELKD	O15417	TNRC18	2146	T	EDEHLPRGGAVERPLTPAPRSCIIDKDELKD	27.4109	0	25.4927	25.214	23.6629	0	0	23.1407	25.1224	0	25.2556	0	22.8497	23.5462	0	0	24.2291	0
O15438-2_S281_1_QTARHKASAAPGKNASGEDEVLLGARPRPRK	O15438-2	ABCC3	281	S	QTARHKASAAPGKNASGEDEVLLGARPRPRK	0	0	0	0	0	0	0	0	22.1104	0	22.3694	0	0	20.2901	20.8717	0	21.7836	0
O15438-2_S908_2_DPVTYVVQKQFMRQLSALSSDGEGQGRPVPR	O15438-2	ABCC3	908	S	DPVTYVVQKQFMRQLSALSSDGEGQGRPVPR	24.0688	24.9794	24.1332	0	0	0	23.6974	0	21.0301	23.7066	0	0	0	22.8582	22.9107	0	24.3191	24.3479
O15438-2_S911_1_TYVVQKQFMRQLSALSSDGEGQGRPVPRRHL	O15438-2	ABCC3	911	S	TYVVQKQFMRQLSALSSDGEGQGRPVPRRHL	24.0804	24.6539	24.2855	23.2298	0	0	0	0	0	23.7563	0	0	0	0	0	0	24.4373	24.3631
O15438-2_S911_2_TYVVQKQFMRQLSALSSDGEGQGRPVPRRHL	O15438-2	ABCC3	911	S	TYVVQKQFMRQLSALSSDGEGQGRPVPRRHL	24.0688	24.9794	24.1332	0	0	0	23.6974	0	21.0301	23.7066	0	0	0	22.8582	22.9107	0	24.3191	24.3479
O15439-4_T571_1_LKKDNEESEQPPVPGTPTLRNRTFSESSVWS	O15439-4	ABCC4	571	T	LKKDNEESEQPPVPGTPTLRNRTFSESSVWS	0	0	0	0	0	0	21.1944	0	22.8209	0	0	0	0	0	18.844	0	0	0
O15446_S285_1_KQEQINTEPLEDTVLSPTKKRKRQKGTEGME	O15446	CD3EAP	285	S	KQEQINTEPLEDTVLSPTKKRKRQKGTEGME	20.9827	0	0	23.5711	0	0	23.7562	25.4425	24.4069	23.5776	26.0968	0	0	0	23.117	0	25.3363	22.8098
O15446_S490_1_TVPQEEMPGPPLNSESGEEAPTGRDKKRKQQ	O15446	CD3EAP	490	S	TVPQEEMPGPPLNSESGEEAPTGRDKKRKQQ	0	0	0	0	0	0	0	0	0	0	24.3496	0	0	0	0	0	0	0
O15530-4_S114_1_ARELATSREYATRANSFVGTAQYVSPELLTE	O15530-4	PDPK1;PDPK2P	114	S	ARELATSREYATRANSFVGTAQYVSPELLTE	24.8936	0	23.7164	22.454	22.0219	0	21.9135	23.2862	0	17.4787	23.4545	0	0	21.6782	22.1612	0	22.8822	0
O15530-4_S25_1_DAVPIQSSVVLCSCPSPSMVRTQTESSTPPG	O15530-4	PDPK1	25	S	DAVPIQSSVVLCSCPSPSMVRTQTESSTPPG	0	0	0	0	0	0	0	0	0	0	0	0	0	0	0	0	0	0
O15534-4_S688_1_EGATPRKEPVVGGTLSPLALANKAESVVSVT	O15534-4	PER1	688	S	EGATPRKEPVVGGTLSPLALANKAESVVSVT	0	0	0	0	0	0	0	0	0	0	0	0	0	0	0	0	0	0
O15541_S253_1_EGRYGVYEDENYEVGSDDEEIPFKCFICRQS	O15541	RNF113A	253	S	EGRYGVYEDENYEVGSDDEEIPFKCFICRQS	0	0	0	22.3361	18.7335	0	23.7819	26.9033	23.546	24.9047	26.5539	0	0	0	23.2587	0	24.1987	24.0945
O15541_S6_1_MAEQLSPGKAVDQVCTFLFKK	O15541	RNF113A	6	S	MAEQLSPGKAVDQVCTFLFKK	0	0	0	0	0	0	23.2908	24.5535	24.9186	23.2686	24.4269	22.9609	0	22.0369	0	22.5192	23.2736	23.1406
O15541_S84_2_KTRDSGKQKAAYGDLSSEEEEENEPESLGVV	O15541	RNF113A	84	S	KTRDSGKQKAAYGDLSSEEEEENEPESLGVV	26.9924	28.0441	26.3924	24.9322	17.1547	0	26.2059	29.0289	28.1445	26.2932	27.8119	0	0	24.3363	24.8594	23.1061	26.4772	25.9167
O15541_S85_2_TRDSGKQKAAYGDLSSEEEEENEPESLGVVY	O15541	RNF113A	85	S	TRDSGKQKAAYGDLSSEEEEENEPESLGVVY	26.9924	28.0441	26.3924	24.9322	17.1547	0	26.2059	29.0289	28.1445	26.2932	27.8119	0	0	24.3363	24.8594	23.1061	26.4772	25.9167
O15550_S1061_1_SLREENEKRSHHKDHSDSESTSSDNSGRRRK	O15550	KDM6A	1061	S	SLREENEKRSHHKDHSDSESTSSDNSGRRRK	23.6094	23.0327	23.0462	0	0	0	0	0	0	0	0	0	0	0	0	0	0	0
O15550_S829_2_SVASSPSSAISTATPSPKSTEQTTTNSVTSL	O15550	KDM6A	829	S	SVASSPSSAISTATPSPKSTEQTTTNSVTSL	0	23.4044	0	0	0	0	0	0	0	0	0	0	0	0	0	0	0	21.6874
O15551_S199_1_CPPREKKYTATKVVYSAPRSTGPGASLGTGY	O15551	CLDN3	199	S	CPPREKKYTATKVVYSAPRSTGPGASLGTGY	28.6195	27.0405	27.8164	27.6994	25.5795	0	23.5695	23.7377	25.1302	24.2423	25.0893	22.8902	23.1851	24.3779	24.4306	22.325	25.2953	0
O15551_S199_2_CPPREKKYTATKVVYSAPRSTGPGASLGTGY	O15551	CLDN3	199	S	CPPREKKYTATKVVYSAPRSTGPGASLGTGY	24.7793	26.4903	24.0736	25.9211	22.7585	0	22.1827	0	0	0	23.9788	0	0	0	0	0	24.4475	24.094
O15551_S203_1_EKKYTATKVVYSAPRSTGPGASLGTGYDRKD	O15551	CLDN3	203	S	EKKYTATKVVYSAPRSTGPGASLGTGYDRKD	0	0	21.9609	24.1494	0	0	21.8829	0	0	0	23.5961	20.2335	22.1423	22.9867	23.1784	23.122	24.1859	23.8936
O15551_S203_2_EKKYTATKVVYSAPRSTGPGASLGTGYDRKD	O15551	CLDN3	203	S	EKKYTATKVVYSAPRSTGPGASLGTGYDRKD	24.7793	26.4903	24.0736	25.9211	22.7585	0	22.1827	0	0	0	0	0	0	0	0	0	24.4475	24.094
O43148_T77_1_FEDDLVKESSSCGKDTPSKKRKLDPEIVPEE	O43148	RNMT	77	T	FEDDLVKESSSCGKDTPSKKRKLDPEIVPEE	0	0	0	20.7183	0	0	20.6468	0	0	0	0	0	0	0	0	0	0	21.669
O43149_S1518_1_LPAADVSPATAEEPLSPSTPTRRPPFTRGRL	O43149	ZZEF1	1518	S	LPAADVSPATAEEPLSPSTPTRRPPFTRGRL	0	0	0	0	0	0	23.9722	24.4227	0	23.3412	24.7449	0	0	23.2272	0	0	23.8099	0
O43149_S1540_1_RPPFTRGRLRLLSFRSMEEARLVPTVKEKYP	O43149	ZZEF1	1540	S	RPPFTRGRLRLLSFRSMEEARLVPTVKEKYP	0	0	0	0	0	0	0	0	0	20.9291	22.5412	0	0	0	19.1847	0	0	0
O43150_S701_1_HVEYEWRLLHEDLDESDDDMDEKLQPSPNRR	O43150	ASAP2	701	S	HVEYEWRLLHEDLDESDDDMDEKLQPSPNRR	24.2502	25.1006	25.0904	23.4967	0	0	24.5281	25.9839	23.7994	24.2564	26.202	0	20.9757	0	21.2832	0	24.6914	23.7044
O43150_S822_1_TNSVSVDGGSRQRSSSDPPAVHPPLPPLRVT	O43150	ASAP2	822	S	TNSVSVDGGSRQRSSSDPPAVHPPLPPLRVT	23.5331	0	0	0	20.8937	0	0	22.199	0	21.0713	22.6154	0	0	0	0	0	0	0
O43159_S223_1_PDQAPAEAPTEKTEVSPVPRTDSHEARAGAL	O43159	RRP8	223	S	PDQAPAEAPTEKTEVSPVPRTDSHEARAGAL	0	0	0	0	0	0	21.9637	0	24.3386	0	23.7132	0	22.3522	22.8379	22.5266	21.614	22.7361	0
O43159_S62_2_LEAASLSQHPPSLCISDSEEEEEERKKKCPK	O43159	RRP8	62	S	LEAASLSQHPPSLCISDSEEEEEERKKKCPK	24.5228	25.9873	0	25.5071	0	0	25.8105	27.2514	0	26.031	27.1801	0	0	24.4259	25.4123	0	26.3355	26.484
O43159_S64_2_AASLSQHPPSLCISDSEEEEEERKKKCPKKA	O43159	RRP8	64	S	AASLSQHPPSLCISDSEEEEEERKKKCPKKA	24.5228	25.9873	0	25.5071	0	0	25.8105	27.2514	0	26.031	27.1801	0	23.2985	24.4259	25.4123	0	26.3355	26.484
O43166-3_S1234_1_CHLPAVSKVLPAFRESPSGRLMRQDPVVHLS	O43166-3	SIPA1L1	1234	S	CHLPAVSKVLPAFRESPSGRLMRQDPVVHLS	25.9109	0	25.1715	0	23.3715	0	22.8683	0	24.1526	0	0	21.0212	0	0	0	0	23.8989	0
O43166-3_S1412_1_DAASHTSTMSSRHSASPVVFTSARSSPKEEL	O43166-3	SIPA1L1	1412	S	DAASHTSTMSSRHSASPVVFTSARSSPKEEL	26.7763	24.2261	25.2827	25.3296	24.0529	0	24.2057	24.1684	25.2588	23.7001	25.3866	19.987	23.0937	0	24.0852	0	25.3375	22.8543
O43166-3_S1528_1_KSTIEEDLKKLIDLESPTPESQKSFKFHALS	O43166-3	SIPA1L1	1528	S	KSTIEEDLKKLIDLESPTPESQKSFKFHALS	27.6093	27.4821	26.0998	27.0659	25.4002	0	26.1349	27.654	27.2996	25.5957	27.2734	24.0814	24.4879	25.7877	26.006	24.8683	27.2199	26.241
O43166-3_S1547_1_ESQKSFKFHALSSPQSPFPSTPTSRRALHRT	O43166-3	SIPA1L1	1547	S	ESQKSFKFHALSSPQSPFPSTPTSRRALHRT	0	0	0	0	0	0	22.1934	22.5836	0	0	23.4661	0	0	0	0	0	22.4571	0
O43166-3_S1564_1_FPSTPTSRRALHRTLSDESIYNSQREHFFTS	O43166-3	SIPA1L1	1564	S	FPSTPTSRRALHRTLSDESIYNSQREHFFTS	26.1939	26.5441	25.2131	25.5867	23.7844	0	25.5454	26.9562	26.3751	25.1217	26.4196	23.0668	23.7359	24.9976	24.8411	23.9188	26.4781	25.7684
O43166-3_S1611_1_STYPSLPKSLPLRRPSYTLGMKSLHGEFSAS	O43166-3	SIPA1L1	1611	S	STYPSLPKSLPLRRPSYTLGMKSLHGEFSAS	0	0	0	21.5967	0	0	0	0	0	0	0	0	0	0	0	0	0	0
O43166-3_S1624_3_RPSYTLGMKSLHGEFSASDSSLTDIQETRRQ	O43166-3	SIPA1L1	1624	S	RPSYTLGMKSLHGEFSASDSSLTDIQETRRQ	23.9927	24.5975	23.7696	23.0683	0	0	19.4196	23.6966	22.6172	0	0	0	0	0	21.7772	0	0	22.7999
O43166-3_S1626_2_SYTLGMKSLHGEFSASDSSLTDIQETRRQPM	O43166-3	SIPA1L1	1626	S	SYTLGMKSLHGEFSASDSSLTDIQETRRQPM	0	23.7872	24.1049	23.5662	0	0	0	0	0	0	0	0	0	0	0	0	0	0
O43166-3_S1626_3_SYTLGMKSLHGEFSASDSSLTDIQETRRQPM	O43166-3	SIPA1L1	1626	S	SYTLGMKSLHGEFSASDSSLTDIQETRRQPM	23.9927	24.5975	23.7696	23.0683	0	0	19.4196	23.6966	22.6172	0	0	0	0	0	21.7772	0	0	22.7999
O43166-3_S1629_2_LGMKSLHGEFSASDSSLTDIQETRRQPMPDP	O43166-3	SIPA1L1	1629	S	LGMKSLHGEFSASDSSLTDIQETRRQPMPDP	0	23.7872	24.1049	23.5662	0	0	0	0	0	0	0	0	0	0	0	0	0	0
O43166-3_S1629_3_LGMKSLHGEFSASDSSLTDIQETRRQPMPDP	O43166-3	SIPA1L1	1629	S	LGMKSLHGEFSASDSSLTDIQETRRQPMPDP	23.9927	24.5975	23.7696	23.0683	0	0	19.4196	23.6966	22.6172	0	0	0	0	0	21.7772	0	0	22.7999
O43166-3_S162_1_ENMDSRFLMPEAYPSSPRKALRRIRQRSNSD	O43166-3	SIPA1L1	162	S	ENMDSRFLMPEAYPSSPRKALRRIRQRSNSD	24.4809	0	22.2559	21.7867	0	0	0	24.0297	21.125	0	22.8696	0	18.9452	0	0	0	0	0
O43166-3_S208_1_SPTYKTGPSLHREYGSTSSIDKQGTSGESFF	O43166-3	SIPA1L1	208	S	SPTYKTGPSLHREYGSTSSIDKQGTSGESFF	0	0	0	0	0	0	0	0	0	0	0	0	0	0	22.2168	21.6964	0	22.9775
O43166-3_S288_1_RLFKEREKPLKRRSKSETGDSSIFRKLRNAK	O43166-3	SIPA1L1	288	S	RLFKEREKPLKRRSKSETGDSSIFRKLRNAK	0	0	23.819	0	0	0	24.5019	24.6203	22.8526	22.7791	24.676	20.1011	0	23.351	22.7459	22.234	24.6728	23.9382
O43166-3_S318_1_KGEELGKSSDLEDNRSEDSVRPWTCPKCFAH	O43166-3	SIPA1L1	318	S	KGEELGKSSDLEDNRSEDSVRPWTCPKCFAH	23.4566	0	0	0	0	0	0	23.6231	0	0	0	0	0	0	0	0	0	0
O43237_S194_1_KDFQDYMEPEEGCQGSPQRRGPLTSGSDEEN	O43237	DYNC1LI2	194	S	KDFQDYMEPEEGCQGSPQRRGPLTSGSDEEN	25.1137	26.3256	24.0085	24.3321	0	0	27.5122	28.9477	28.0645	26.8859	28.1304	23.7568	24.7143	25.8096	26.0527	24.3941	27.4261	26.9927
O43237_S446_1_SFFNSLLSKKTGSPGSPGAGGVQSTAKKSGQ	O43237	DYNC1LI2	446	S	SFFNSLLSKKTGSPGSPGAGGVQSTAKKSGQ	0	0	0	23.0572	0	0	22.4149	0	24.0379	0	23.4373	0	0	21.8374	0	0	0	0
O43251-6_T67_1_EAAADGGGGMQNEPLTPGYHGFPARDSQGNQ	O43251-6	RBFOX2	67	T	EAAADGGGGMQNEPLTPGYHGFPARDSQGNQ	0	0	0	23.3611	0	0	0	0	0	0	0	0	0	0	0	0	0	0
O43281-3_S129_1_LLARSPPPPHRPRLPSAESLSRRPLPALPVP	O43281-3	EFS	129	S	LLARSPPPPHRPRLPSAESLSRRPLPALPVP	0	0	0	0	0	0	0	0	0	0	0	0	0	0	0	0	0	0
O43290_S448_1_GDFGSRLRGRGRRRVSEVEEEKEPVPQPLPS	O43290	SART1	448	S	GDFGSRLRGRGRRRVSEVEEEKEPVPQPLPS	0	0	0	0	0	0	24.5797	24.9664	25.1223	25.0569	25.3858	24.0425	0	24.9366	24.137	25.6501	25.6123	23.2731
O43290_T392_1_QSLSTVGPRLASEYLTPEEMVTFKKTKRRVK	O43290	SART1	392	T	QSLSTVGPRLASEYLTPEEMVTFKKTKRRVK	24.1316	0	23.3592	0	0	0	22.0124	22.3574	0	21.4309	23.3464	0	19.1834	0	17.8879	0	0	0
O43295-2_S834_1_SDYGFGGVMGRVRLRSDGAAIPRRRSGGDTH	O43295-2	SRGAP3	834	S	SDYGFGGVMGRVRLRSDGAAIPRRRSGGDTH	0	0	0	0	0	0	0	0	0	0	0	0	0	0	0	0	0	0
O43295-2_S871_1_GPSIDTPPRAAACPSSPHKIPLTRGRIESPE	O43295-2	SRGAP3	871	S	GPSIDTPPRAAACPSSPHKIPLTRGRIESPE	0	0	0	0	0	0	0	0	0	0	0	0	0	0	0	0	0	0
O43303-2_S370_1_KSLTGSYAKLPSPEPSMSPKMHRRRSRTSSA	O43303-2	CCP110	370	S	KSLTGSYAKLPSPEPSMSPKMHRRRSRTSSA	23.7833	23.9126	0	21.6377	0	0	0	0	23.0128	0	0	18.6275	0	0	0	0	0	22.493
O43303-2_S370_2_KSLTGSYAKLPSPEPSMSPKMHRRRSRTSSA	O43303-2	CCP110	370	S	KSLTGSYAKLPSPEPSMSPKMHRRRSRTSSA	0	0	0	0	0	0	0	0	0	0	0	0	0	0	0	0	21.2446	0
O43303-2_S372_1_LTGSYAKLPSPEPSMSPKMHRRRSRTSSACH	O43303-2	CCP110	372	S	LTGSYAKLPSPEPSMSPKMHRRRSRTSSACH	23.7833	0	0	21.6377	0	0	0	24.2628	0	0	23.5842	18.6275	0	0	0	0	22.2779	22.493
O43306-2_S54_1_CTPRYMSCLRDAEPPSPTPAGPPRCPWQDDA	O43306-2	ADCY6	54	S	CTPRYMSCLRDAEPPSPTPAGPPRCPWQDDA	25.2974	24.9973	23.8064	24.8959	23.4543	0	23.5567	24.7377	24.2713	21.7302	24.6772	0	21.3496	22.4722	23.3294	21.9401	24.435	23.7442
O43306-2_S576_1_EEKAMLAKLQRTRANSMEGLMPRWVPDRAFS	O43306-2	ADCY6	576	S	EEKAMLAKLQRTRANSMEGLMPRWVPDRAFS	22.4255	23.1133	22.4756	20.959	0	0	0	22.7319	21.4254	0	22.0312	0	0	0	0	0	19.8971	0
O43310_S299_1_DTAGDTGHSSLEAPRSPDTLAPVASERLPPQ	O43310	CTIF	299	S	DTAGDTGHSSLEAPRSPDTLAPVASERLPPQ	0	0	0	0	0	0	0	0	0	0	0	0	0	0	0	0	0	0
O43314_S1006_1_LHYTSGVGTGRRRRRSGEQITSSPVSPKSLA	O43314	PPIP5K2	1006	S	LHYTSGVGTGRRRRRSGEQITSSPVSPKSLA	0	23.3613	21.568	0	0	0	0	0	0	0	0	0	0	0	0	0	0	0
O43314_S1006_2_LHYTSGVGTGRRRRRSGEQITSSPVSPKSLA	O43314	PPIP5K2	1006	S	LHYTSGVGTGRRRRRSGEQITSSPVSPKSLA	23.0568	23.9581	0	21.8147	0	0	22.3971	0	0	0	0	0	0	0	0	20.3662	0	0
O43314_S1006_3_LHYTSGVGTGRRRRRSGEQITSSPVSPKSLA	O43314	PPIP5K2	1006	S	LHYTSGVGTGRRRRRSGEQITSSPVSPKSLA	0	0	0	0	0	0	0	0	0	0	0	0	0	0	0	0	0	0
O43314_S1012_3_VGTGRRRRRSGEQITSSPVSPKSLAFTSSIF	O43314	PPIP5K2	1012	S	VGTGRRRRRSGEQITSSPVSPKSLAFTSSIF	0	0	0	0	0	0	0	0	0	0	0	0	0	0	0	0	0	0
O43314_S1013_2_GTGRRRRRSGEQITSSPVSPKSLAFTSSIFG	O43314	PPIP5K2	1013	S	GTGRRRRRSGEQITSSPVSPKSLAFTSSIFG	0	22.6575	0	0	0	0	0	0	0	0	0	0	0	0	0	0	0	0
O43314_S1013_3_GTGRRRRRSGEQITSSPVSPKSLAFTSSIFG	O43314	PPIP5K2	1013	S	GTGRRRRRSGEQITSSPVSPKSLAFTSSIFG	0	0	0	0	0	0	0	0	0	0	0	0	0	0	0	0	0	0
O43314_S1016_2_RRRRRSGEQITSSPVSPKSLAFTSSIFGSWQ	O43314	PPIP5K2	1016	S	RRRRRSGEQITSSPVSPKSLAFTSSIFGSWQ	0	22.6575	0	0	0	0	0	0	0	0	0	0	0	0	0	0	0	0
O43314_S1016_3_RRRRRSGEQITSSPVSPKSLAFTSSIFGSWQ	O43314	PPIP5K2	1016	S	RRRRRSGEQITSSPVSPKSLAFTSSIFGSWQ	0	0	0	0	0	0	0	0	0	0	0	0	0	0	0	0	0	0
O43314_S38_1_HFFHHADEDDEEEDDSPPERQIVVGICSMAK	O43314	PPIP5K2	38	S	HFFHHADEDDEEEDDSPPERQIVVGICSMAK	0	0	0	0	0	0	23.399	0	0	0	0	0	0	0	0	0	21.8886	0
O43314_S493_1_KVQLTYLPHGCPKTSSEEEDSRREEPSLLLV	O43314	PPIP5K2	493	S	KVQLTYLPHGCPKTSSEEEDSRREEPSLLLV	0	0	0	0	0	0	0	0	0	0	0	0	0	0	0	0	0	0
O43318-2_S389_1_SSVESLPPTSEGKRMSADMSEIEARIAATTG	O43318-2	MAP3K7	389	S	SSVESLPPTSEGKRMSADMSEIEARIAATTG	22.0601	23.5613	21.7667	20.9808	19.8841	0	23.3573	25.1546	23.9856	22.39	24.3321	19.5673	19.7821	0	21.2283	0	22.8443	22.4817
O43318-2_S412_1_ARIAATTGNGQPRRRSIQDLTVTGTEPGQVS	O43318-2	MAP3K7	412	S	ARIAATTGNGQPRRRSIQDLTVTGTEPGQVS	27.0157	23.4485	27.1458	23.6209	23.9999	0	24.9165	26.308	23.5086	25.0929	27.1357	23.2406	23.7646	25.1158	24.8115	23.0175	26.317	23.4212
O43353-2_S394_1_GLQPYPEILVVSRSPSLNLLQNKSM_	O43353-2	RIPK2	394	S	GLQPYPEILVVSRSPSLNLLQNKSM	21.4545	22.8712	21.1108	0	19.8212	0	0	21.9315	22.1542	20.5846	21.5493	0	0	19.4541	0	19.7467	0	0
O43379_S1123_1_FTHTFPPRATQCLVKSPEVKLMDRGGSQPRA	O43379	WDR62	1123	S	FTHTFPPRATQCLVKSPEVKLMDRGGSQPRA	0	0	0	0	0	0	0	0	0	0	0	0	0	0	0	0	0	0
O43379_S1144_1_MDRGGSQPRAGTGYASPDRTHVLAAGKAEET	O43379	WDR62	1144	S	MDRGGSQPRAGTGYASPDRTHVLAAGKAEET	0	0	0	0	0	0	21.8297	0	0	20.9471	0	0	0	0	20.546	0	0	0
O43379_S1228_1_MEATASSRARISRSISLGDSEGPIVATLAQP	O43379	WDR62	1228	S	MEATASSRARISRSISLGDSEGPIVATLAQP	0	0	0	0	0	0	0	0	0	0	0	0	0	0	0	0	0	0
O43379_S33_1_LPSVMAGVPARRGQSSPPPAPPICLRRRTRL	O43379	WDR62	33	S	LPSVMAGVPARRGQSSPPPAPPICLRRRTRL	0	0	0	0	0	0	0	0	0	0	0	0	0	0	0	0	0	0
O43379_S49_1_PPPAPPICLRRRTRLSTASEETVQNRVSLEK	O43379	WDR62	49	S	PPPAPPICLRRRTRLSTASEETVQNRVSLEK	0	0	0	0	0	0	0	0	0	0	0	0	0	0	0	0	0	0
O43379_S49_2_PPPAPPICLRRRTRLSTASEETVQNRVSLEK	O43379	WDR62	49	S	PPPAPPICLRRRTRLSTASEETVQNRVSLEK	0	0	0	0	0	0	0	0	0	0	0	0	0	0	0	0	0	0
O43395_S619_1_WDEQTSNTKGDDDEESDEEAVKKTNKCVLVW	O43395	PRPF3	619	S	WDEQTSNTKGDDDEESDEEAVKKTNKCVLVW	0	0	24.3498	0	0	0	25.0067	24.0157	0	25.1716	25.7224	0	0	0	0	0	26.4217	20.8399
O43399_S12_1_MDSAGQDINLNSPNKGLLSDSMTDVPV	O43399	TPD52L2	12	S	MDSAGQDINLNSPNKGLLSDSMTDVPV	0	21.8653	0	0	0	0	0	23.6364	23.536	0	0	20.4465	20.7174	22.0361	0	22.7093	23.1162	22.7248
O43399_S161_1_TVGSAISRKLGDMRNSATFKSFEDRVGTIKS	O43399	TPD52L2	161	S	TVGSAISRKLGDMRNSATFKSFEDRVGTIKS	0	0	0	0	0	0	0	0	0	0	0	0	0	0	0	0	0	0
O43399_S166_1_ISRKLGDMRNSATFKSFEDRVGTIKSKVVGD	O43399	TPD52L2	166	S	ISRKLGDMRNSATFKSFEDRVGTIKSKVVGD	25.7122	26.2796	22.0379	26.5088	23.1875	0	26.9721	28.2771	28.8328	25.2657	27.5853	24.7002	26.3784	27.1008	27.2071	25.824	28.6141	23.9121
O43399_S96_1_LGLSTLGELKQNLSRSWHDVQVSSAYVKTSE	O43399	TPD52L2	96	S	LGLSTLGELKQNLSRSWHDVQVSSAYVKTSE	0	0	0	0	0	0	0	0	0	0	0	0	0	0	0	0	0	0
O43432_S1156_1_LPSATARPNTFMRGGSSKDLLDNQSQEEQRR	O43432	EIF4G3	1156	S	LPSATARPNTFMRGGSSKDLLDNQSQEEQRR	26.4541	27.3969	26.0417	24.9148	24.5201	0	24.9706	26.6716	26.7718	24.4155	26.0593	0	0	22.9551	22.7255	0	26.0893	25.5109
O43432_S1409_1_HNFLLEQKLDFIESDSPCSSEALSKKELSAE	O43432	EIF4G3	1409	S	HNFLLEQKLDFIESDSPCSSEALSKKELSAE	21.2736	23.1805	0	0	0	0	22.7353	24.3695	23.5379	0	23.8639	0	0	0	0	0	24.0885	22.7481
O43432_S232_1_KQEEKPKPDPVLKSPSPVLRLVLSGEKKEQE	O43432	EIF4G3	232	S	KQEEKPKPDPVLKSPSPVLRLVLSGEKKEQE	0	23.6947	0	21.7736	0	0	22.7629	24.7403	25.4569	23.8065	23.5028	21.6721	22.6756	23.396	23.6782	23.1376	24.2526	24.2157
O43432_S495_1_QTEEILDSQNLNSRRSPVPAQIAITVPKTWK	O43432	EIF4G3	495	S	QTEEILDSQNLNSRRSPVPAQIAITVPKTWK	0	0	0	0	0	0	23.1682	23.5497	22.8686	22.5396	24.4041	21.422	22.4038	23.5115	23.2322	21.9496	23.5785	0
O43439-2_S235_1_DTIAPEPPAKRVCTISPAPRHSPALTVPLMN	O43439-2	CBFA2T2	235	S	DTIAPEPPAKRVCTISPAPRHSPALTVPLMN	0	0	0	0	0	0	0	0	0	0	0	0	0	0	0	0	0	0
O43463_S391_1_STRMDSNFGLAGLPGSPKKRVRIECKCGTES	O43463	SUV39H1	391	S	STRMDSNFGLAGLPGSPKKRVRIECKCGTES	22.9068	0	20.8731	21.7005	0	0	0	22.0306	21.9829	18.8145	23.4529	19.5092	0	20.9854	0	0	21.9885	0
O43488_S255_1_EDKDGKQPVGRFFGNSWAETYRNRFWKEHHF	O43488	AKR7A2	255	S	EDKDGKQPVGRFFGNSWAETYRNRFWKEHHF	0	0	0	0	0	0	0	0	0	0	0	0	0	0	0	0	0	0
O43491-4_S386_1_LEEKVAELHKTHRGLSPAQADSQFLENAKRL	O43491-4	EPB41L2	386	S	LEEKVAELHKTHRGLSPAQADSQFLENAKRL	0	0	0	0	0	0	0	0	0	0	0	0	0	0	0	0	0	0
O43491-4_S39_1_KEKPKEVAENQQNQSSDPEEEKGSQPPPAAE	O43491-4	EPB41L2	39	S	KEKPKEVAENQQNQSSDPEEEKGSQPPPAAE	0	0	0	0	0	0	23.7649	0	0	0	0	0	0	0	0	0	0	22.6329
O43491-4_S499_1_LWKVCVEHHTFYRLVSPEQPPKAKFLTLGSK	O43491-4	EPB41L2	499	S	LWKVCVEHHTFYRLVSPEQPPKAKFLTLGSK	0	0	0	0	0	0	0	0	0	0	0	0	0	0	0	0	0	0
O43491-4_S598_1_SIAVVQDGDGRREVRSPTKAPHLQLIEGKSS	O43491-4	EPB41L2	598	S	SIAVVQDGDGRREVRSPTKAPHLQLIEGKSS	26.1597	0	25.9747	24.886	24.4072	0	0	25.0104	0	23.7905	25.9956	0	0	23.9439	0	0	24.4473	0
O43491-4_S87_1_RGISRFIPPWLKKQKSYTLVVAKDGGDKKEP	O43491-4	EPB41L2	87	S	RGISRFIPPWLKKQKSYTLVVAKDGGDKKEP	0	0	0	0	0	0	0	0	0	0	0	0	0	0	0	0	0	0
O43491_S598_1_SIAVVQDGDGRREVRSPTKAPHLQLIEGKKN	O43491	EPB41L2	598	S	SIAVVQDGDGRREVRSPTKAPHLQLIEGKKN	26.1597	0	25.9747	24.886	24.4072	0	0	25.0104	0	23.7905	25.9956	0	0	23.9439	0	0	24.4473	0
O43491_S614_1_PTKAPHLQLIEGKKNSLRVEGDNIYVRHSNL	O43491	EPB41L2	614	S	PTKAPHLQLIEGKKNSLRVEGDNIYVRHSNL	0	0	0	0	0	0	0	0	0	0	0	0	0	0	0	0	0	0
O43493_S298_1_LADKGKLSPHAFKTESGEETDLISPPQEEVK	O43493	TGOLN2	298	S	LADKGKLSPHAFKTESGEETDLISPPQEEVK	0	0	0	0	0	0	0	0	0	0	0	0	0	0	0	21.5139	0	21.3255
O43493_T296_1_NQLADKGKLSPHAFKTESGEETDLISPPQEE	O43493	TGOLN2	296	T	NQLADKGKLSPHAFKTESGEETDLISPPQEE	0	0	0	0	0	0	0	0	0	0	0	0	0	0	0	21.5139	0	21.3255
O43524_S253_1_PDGGKSGKAPRRRAVSMDNSNKYTKSRGRAA	O43524	FOXO3	253	S	PDGGKSGKAPRRRAVSMDNSNKYTKSRGRAA	23.0853	24.3532	0	22.3125	0	0	0	0	23.1828	0	0	0	0	0	0	0	0	22.5523
O43572_S281_1_ESSSTLTVASRNSPASPLKELSGKLMKSIEQ	O43572	AKAP10	281	S	ESSSTLTVASRNSPASPLKELSGKLMKSIEQ	24.3017	23.029	22.9703	0	21.6658	0	21.5402	0	23.5039	0	23.7509	0	0	0	22.202	0	22.6373	20.7914
O43581_S52_1_LCHWCQRKLGKRYKNSLETVGTPDSGRGRSE	O43581	SYT7	52	S	LCHWCQRKLGKRYKNSLETVGTPDSGRGRSE	24.9819	23.7947	22.7358	22.4341	0	0	0	0	0	19.4361	0	0	0	0	0	0	0	0
O43581_T58_1_RKLGKRYKNSLETVGTPDSGRGRSEKKAIKL	O43581	SYT7	58	T	RKLGKRYKNSLETVGTPDSGRGRSEKKAIKL	0	0	0	21.4354	0	0	0	0	20.794	0	0	0	0	20.9087	0	0	0	0
O43583_S73_1_EKNFPNEFAKLTVENSPKQEAGISEGQGTAG	O43583	DENR	73	S	EKNFPNEFAKLTVENSPKQEAGISEGQGTAG	0	0	0	0	0	0	25.2917	26.8066	27.1662	24.7923	26.548	23.8681	0	24.6792	25.372	24.6065	25.7612	24.811
O43593-2_S416_1_EERPVARLRALKRAGSPEVQGAMGSPAPKRP	O43593-2	HR	416	S	EERPVARLRALKRAGSPEVQGAMGSPAPKRP	0	0	0	0	0	0	0	0	0	0	0	0	0	0	0	0	20.5554	0
O43598_S12_1_MAAAMVPGRSESWERGEPGRPALYFCG	O43598	DNPH1	12	S	MAAAMVPGRSESWERGEPGRPALYFCG	0	23.1575	0	0	0	0	22.4467	25.5275	23.8674	0	24.8731	0	0	0	19.2374	0	21.7309	0
O43598_S169_1_LDRYFEADPPGQVAASPDPTT_	O43598	DNPH1	169	S	LDRYFEADPPGQVAASPDPTT	0	24.2954	0	0	0	0	26.0912	27.2758	27.3871	25.3917	26.2473	24.2658	22.8537	23.9041	24.4007	23.3055	0	25.2231
O43663-3_T429_1_KKQTETEMLYGSAPRTPSKRRGLAPNTPGKA	O43663-3	PRC1	429	T	KKQTETEMLYGSAPRTPSKRRGLAPNTPGKA	0	0	0	0	0	0	0	0	0	0	0	0	0	0	0	0	0	0
O43683-2_S655_1_SCEENMVVPSRDGKFSPIQEKSPKQALSSHM	O43683-2	BUB1	655	S	SCEENMVVPSRDGKFSPIQEKSPKQALSSHM	0	0	0	0	0	0	20.1131	0	0	0	0	0	0	0	0	0	0	0
O43683-2_S655_2_SCEENMVVPSRDGKFSPIQEKSPKQALSSHM	O43683-2	BUB1	655	S	SCEENMVVPSRDGKFSPIQEKSPKQALSSHM	0	22.1293	0	0	0	0	22.7954	24.3611	23.2351	0	0	0	0	0	0	22.0387	24.3333	24.0723
O43683-2_S661_1_VVPSRDGKFSPIQEKSPKQALSSHMYSASLL	O43683-2	BUB1	661	S	VVPSRDGKFSPIQEKSPKQALSSHMYSASLL	0	0	0	0	0	0	0	0	0	0	0	0	0	0	0	19.7785	0	22.0329
O43683-2_S661_2_VVPSRDGKFSPIQEKSPKQALSSHMYSASLL	O43683-2	BUB1	661	S	VVPSRDGKFSPIQEKSPKQALSSHMYSASLL	0	22.1293	0	0	0	0	22.7954	24.3611	23.2351	0	0	0	0	0	0	22.0387	24.3333	24.0723
O43684-2_S211_1_LSSIEGRVAVEYLDPSPEVQKKKYAFKCHRL	O43684-2	BUB3	211	S	LSSIEGRVAVEYLDPSPEVQKKKYAFKCHRL	0	22.5266	0	0	0	0	0	0	23.3037	0	0	0	0	0	0	0	22.4687	0
O43707_S159_1_GMIWTIILRFAIQDISVEETSAKEGLLLWCQ	O43707	ACTN4;ACTN1;ACTN3;ACTN2	159	S	GMIWTIILRFAIQDISVEETSAKEGLLLWCQ	0	0	0	0	0	0	23.4674	23.5144	23.362	22.1519	23.8049	21.3141	21.9719	23.9011	24.096	22.7307	24.5942	24.0866
O43719_S453_1_GEFEEGASENNAKESSPEKEAEEGCPEKESE	O43719	HTATSF1	453	S	GEFEEGASENNAKESSPEKEAEEGCPEKESE	0	0	0	24.6974	0	0	28.2003	0	26.9444	25.8652	26.4217	0	0	25.1984	27.2143	0	26.8071	26.9464
O43719_S498_1_KESEEGNPVRGSEEDSPKKESKKKTLKNDCE	O43719	HTATSF1	498	S	KESEEGNPVRGSEEDSPKKESKKKTLKNDCE	0	0	0	0	0	0	0	0	0	0	0	0	0	0	0	0	0	0
O43719_S616_2_EFEDDGSEKVLDEEGSEREFDEDSDEKEEEE	O43719	HTATSF1	616	S	EFEDDGSEKVLDEEGSEREFDEDSDEKEEEE	0	0	0	0	0	0	22.9143	0	23.9327	25.0132	0	24.6029	0	23.1026	23.1187	24.9274	23.4826	0
O43719_S624_2_KVLDEEGSEREFDEDSDEKEEEEDTYEKVFD	O43719	HTATSF1	624	S	KVLDEEGSEREFDEDSDEKEEEEDTYEKVFD	0	0	0	0	0	0	22.9143	0	23.9327	25.0132	0	24.6029	0	23.1026	23.1187	24.9274	23.4826	0
O43719_S642_1_KEEEEDTYEKVFDDESDEKEDEEYADEKGLE	O43719	HTATSF1	642	S	KEEEEDTYEKVFDDESDEKEDEEYADEKGLE	0	0	0	0	0	0	24.9488	24.2925	25.6526	26.1469	24.9562	25.8116	23.5854	24.5235	24.5136	25.2879	24.0919	23.8209
O43741_S184_1_DSMESSETSCRDLSSSPPGPYGQEMYAFRSE	O43741	PRKAB2	184	S	DSMESSETSCRDLSSSPPGPYGQEMYAFRSE	0	24.5299	0	0	0	0	23.9773	26.563	25.4909	23.3668	0	20.4623	0	0	0	0	0	0
O43752_S2_1_MSMEDPFFVVKGEVQKA	O43752	STX6	2	S	MSMEDPFFVVKGEVQKA	22.2327	23.3457	0	22.8601	20.054	0	24.2685	21.083	25.8364	24.1937	25.4468	0	20.6359	22.8234	23.4232	0	24.7101	23.9927
O43765_S305_1_ELIEQLRSQIRSRTPSASNDDQQE_	O43765	SGTA	305	S	ELIEQLRSQIRSRTPSASNDDQQE	0	24.2064	0	0	0	0	0	0	0	0	0	0	0	0	23.4037	0	0	23.7126
O43765_S77_1_FEAAATGKEMPQDLRSPARTPPSEEDSAEAE	O43765	SGTA	77	S	FEAAATGKEMPQDLRSPARTPPSEEDSAEAE	0	0	0	0	0	0	0	0	23.4733	0	0	0	0	0	0	0	22.5808	22.9072
O43765_S77_2_FEAAATGKEMPQDLRSPARTPPSEEDSAEAE	O43765	SGTA	77	S	FEAAATGKEMPQDLRSPARTPPSEEDSAEAE	24.3765	25.568	23.9823	22.7991	0	0	24.547	0	25.0963	23.8185	24.6651	0	0	23.462	23.4975	0	24.5876	24.4349
O43765_T81_2_ATGKEMPQDLRSPARTPPSEEDSAEAERLKT	O43765	SGTA	81	T	ATGKEMPQDLRSPARTPPSEEDSAEAERLKT	24.3765	25.568	23.9823	22.7991	0	0	24.547	0	25.0963	23.8185	24.6651	0	0	23.462	23.4975	0	24.5876	24.4349
O43768-2_S2_1_MSQKQEEENPAEETGEE	O43768-2	ENSA	2	S	MSQKQEEENPAEETGEE	0	0	0	0	0	0	0	0	23.3153	0	0	21.9255	0	0	0	22.9613	0	0
O43768-2_S67_1_DFLMKRLQKGQKYFDSGDYNMAKAKMKNKQL	O43768-2	ENSA;ARPP19	67	S	DFLMKRLQKGQKYFDSGDYNMAKAKMKNKQL	25.3066	25.2871	24.7613	22.9248	0	0	24.2272	25.1615	25.421	24.5354	24.6833	19.9356	22.191	23.4247	23.8731	21.7633	25.0781	24.1605
O43815-2_S233_1_VLDNFKFLESAAADFSDEDEDDDVDGREKSV	O43815-2	STRN	233	S	VLDNFKFLESAAADFSDEDEDDDVDGREKSV	25.2423	26.3634	0	24.695	0	0	19.5211	26.5628	26.3219	24.9936	26.4624	22.3815	23.4866	24.9887	24.9096	23.4135	26.4338	25.5175
O43818_S50_2_DRGKSKGGGKMNEEISSDSESESLAPRKPEE	O43818	RRP9	50	S	DRGKSKGGGKMNEEISSDSESESLAPRKPEE	21.8382	22.5124	0	21.3622	0	0	22.3456	24.8483	23.3786	22.0315	23.4188	0	0	0	0	0	22.7815	21.9801
O43818_S50_3_DRGKSKGGGKMNEEISSDSESESLAPRKPEE	O43818	RRP9	50	S	DRGKSKGGGKMNEEISSDSESESLAPRKPEE	23.5274	24.6591	0	22.4461	0	0	23.1469	27.2626	25.2523	23.1764	25.3296	19.1266	20.6201	21.1207	22.8245	19.0393	23.8897	23.0897
O43818_S51_2_RGKSKGGGKMNEEISSDSESESLAPRKPEEE	O43818	RRP9	51	S	RGKSKGGGKMNEEISSDSESESLAPRKPEEE	21.8382	22.5124	0	21.3622	0	0	22.3456	24.8483	23.3786	22.0315	23.4188	0	0	20.3414	0	0	22.7815	21.9801
O43818_S51_3_RGKSKGGGKMNEEISSDSESESLAPRKPEEE	O43818	RRP9	51	S	RGKSKGGGKMNEEISSDSESESLAPRKPEEE	23.5274	24.6591	0	22.4461	0	0	23.1469	27.2626	25.2523	23.1764	25.3296	19.1266	20.6201	21.1207	22.8245	19.0393	23.8897	23.0897
O43818_S53_2_KSKGGGKMNEEISSDSESESLAPRKPEEEEE	O43818	RRP9	53	S	KSKGGGKMNEEISSDSESESLAPRKPEEEEE	21.8382	22.2367	0	21.3622	0	0	21.892	23.7382	22.8115	0	22.8213	0	0	20.3414	0	0	0	21.9801
O43818_S53_3_KSKGGGKMNEEISSDSESESLAPRKPEEEEE	O43818	RRP9	53	S	KSKGGGKMNEEISSDSESESLAPRKPEEEEE	23.5274	24.6591	0	22.4461	0	0	23.1469	27.2626	25.2523	23.1764	25.3296	19.1266	20.6201	21.1207	22.8245	19.0393	23.8897	23.0897
O43823_S323_1_FQLYEEPDTKLARVDSEGDFSENDDAAGDFR	O43823	AKAP8	323	S	FQLYEEPDTKLARVDSEGDFSENDDAAGDFR	0	0	0	0	0	0	19.7605	22.5418	22.5823	21.422	0	0	0	0	0	18.7524	21.8448	21.1584
O43823_S323_2_FQLYEEPDTKLARVDSEGDFSENDDAAGDFR	O43823	AKAP8	323	S	FQLYEEPDTKLARVDSEGDFSENDDAAGDFR	23.7151	25.0983	0	24.0718	22.9864	0	23.6431	25.1882	24.3804	23.1544	24.4795	0	0	21.6956	0	0	24.1977	23.4973
O43823_S328_1_EPDTKLARVDSEGDFSENDDAAGDFRSGDEE	O43823	AKAP8	328	S	EPDTKLARVDSEGDFSENDDAAGDFRSGDEE	0	0	0	0	20.1906	0	23.5418	24.0752	24.1793	23.1869	22.8617	21.0143	21.5378	21.9481	22.1971	21.3079	24.0339	23.3956
O43823_S328_2_EPDTKLARVDSEGDFSENDDAAGDFRSGDEE	O43823	AKAP8	328	S	EPDTKLARVDSEGDFSENDDAAGDFRSGDEE	23.7151	25.0983	0	24.0718	22.9864	0	23.6431	25.1882	24.3804	23.1544	24.4795	0	0	21.6956	0	0	24.1977	23.4973
O43824_S43_1_APSCPARALAAVGRRSPGNLEGPWGGGRGLR	O43824	GTPBP6	43	S	APSCPARALAAVGRRSPGNLEGPWGGGRGLR	0	22.1851	0	20.5745	0	0	21.3295	22.1322	21.6536	21.2249	22.2403	0	0	0	0	0	21.0435	0
O43847_S86_1_DLGENSRVARLGADESEEEGRRGSLSNAGDP	O43847	NRD1	86	S	DLGENSRVARLGADESEEEGRRGSLSNAGDP	0	0	0	0	0	0	0	0	0	0	26.3169	0	0	0	0	0	24.0921	0
O43847_S94_1_ARLGADESEEEGRRGSLSNAGDPEIVKSPSD	O43847	NRD1	94	S	ARLGADESEEEGRRGSLSNAGDPEIVKSPSD	0	0	0	0	0	0	24.1286	25.814	26.7643	23.8969	24.2363	24.4978	0	23.5517	24.2686	25.0664	25.356	24.7383
O43896_S1092_1_RYPPYTTPPRMRRQRSAPDLKESGAAV_	O43896	KIF1C	1092	S	RYPPYTTPPRMRRQRSAPDLKESGAAV	0	0	23.3307	0	0	0	0	0	0	0	0	0	0	0	0	0	0	0
O43896_S674_2_EEADLLLEQQRLYADSDSGDDSDKRSCEESW	O43896	KIF1C	674	S	EEADLLLEQQRLYADSDSGDDSDKRSCEESW	0	24.5643	0	22.5407	0	0	24.3687	25.2157	24.8028	23.6867	24.474	0	0	23.3137	0	22.7514	25.2673	25.1193
O43896_S676_2_ADLLLEQQRLYADSDSGDDSDKRSCEESWRL	O43896	KIF1C	676	S	ADLLLEQQRLYADSDSGDDSDKRSCEESWRL	0	24.5643	0	22.5407	0	0	24.3687	25.2157	24.8028	23.6867	24.474	0	0	23.3137	0	22.7514	25.2673	25.1193
O43896_S915_1_EEAAPSDRMPSARPPSPPLSSWERVSRLMEE	O43896	KIF1C	915	S	EEAAPSDRMPSARPPSPPLSSWERVSRLMEE	0	0	0	0	20.9645	0	24.1507	24.6549	0	0	25.652	0	0	23.6845	0	0	24.4767	0
O43896_T1083_1_YPAQRPPGPRYPPYTTPPRMRRQRSAPDLKE	O43896	KIF1C	1083	T	YPAQRPPGPRYPPYTTPPRMRRQRSAPDLKE	24.3336	21.3265	0	22.5103	0	0	20.2753	0	24.3497	0	0	0	22.6379	0	0	19.1045	0	21.1972
O43933-2_S859_1_GKDQLFSQPPVLRTASQEGCQELTQEQRDQL	O43933-2	PEX1	859	S	GKDQLFSQPPVLRTASQEGCQELTQEQRDQL	0	0	0	0	0	0	0	24.2304	0	0	0	0	0	0	0	0	0	0
O43933-2_S889_1_LRADISIIKGRYRSQSGEDESMNQPGPIKTR	O43933-2	PEX1	889	S	LRADISIIKGRYRSQSGEDESMNQPGPIKTR	0	0	0	0	0	0	21.6299	0	22.8584	0	0	0	0	0	0	0	0	0
O60231_S103_1_RALLEKNRSYRLLEDSEESSEETVSRAGSSL	O60231	DHX16	103	S	RALLEKNRSYRLLEDSEESSEETVSRAGSSL	0	0	23.8644	0	22.644	0	24.1189	22.7228	24.4239	23.6406	24.1012	0	0	21.9132	22.4177	0	23.6059	0
O60231_S103_2_RALLEKNRSYRLLEDSEESSEETVSRAGSSL	O60231	DHX16	103	S	RALLEKNRSYRLLEDSEESSEETVSRAGSSL	27.5712	28.353	26.9179	26.3451	25.374	0	26.5191	28.5578	27.2538	26.292	27.3135	23.7419	23.7851	25.1587	25.4831	24.4621	26.9565	26.5904
O60231_S106_1_LEKNRSYRLLEDSEESSEETVSRAGSSLQKK	O60231	DHX16	106	S	LEKNRSYRLLEDSEESSEETVSRAGSSLQKK	22.5687	24.5072	0	0	0	0	0	0	22.8387	0	0	0	0	0	0	19.8638	0	21.5394
O60231_S106_2_LEKNRSYRLLEDSEESSEETVSRAGSSLQKK	O60231	DHX16	106	S	LEKNRSYRLLEDSEESSEETVSRAGSSLQKK	27.5712	28.353	26.9179	26.3451	25.374	0	26.5191	28.5578	27.2538	26.292	27.3135	23.7419	0	25.1587	25.4831	24.4621	26.9565	26.5904
O60231_S107_2_EKNRSYRLLEDSEESSEETVSRAGSSLQKKR	O60231	DHX16	107	S	EKNRSYRLLEDSEESSEETVSRAGSSLQKKR	0	23.7241	0	0	19.7192	0	21.5245	0	0	20.5312	22.5756	0	23.7851	0	0	0	0	0
O60231_S160_1_KKKTGGSKQQTEKPESEDEWERTERERLQDL	O60231	DHX16	160	S	KKKTGGSKQQTEKPESEDEWERTERERLQDL	23.2594	23.455	0	23.4974	0	0	26.2852	0	22.1996	26.2034	0	0	0	24.1442	24.0266	23.6619	25.2008	25.2828
O60231_T155_1_ASEKGKKKTGGSKQQTEKPESEDEWERTERE	O60231	DHX16	155	T	ASEKGKKKTGGSKQQTEKPESEDEWERTERE	0	0	0	0	0	0	0	0	0	0	0	0	0	0	0	0	0	0
O60238-2_S80_1_MFDVEMHTSRDHSSQSEEEVVEGEKEVEALK	O60238-2	BNIP3L	80	S	MFDVEMHTSRDHSSQSEEEVVEGEKEVEALK	26.3669	25.1066	25.3139	25.1501	24.651	0	23.622	24.1006	0	24.2405	25.4085	0	22.725	23.5963	23.1541	0	23.2481	22.479
O60239-2_S218_2_MMFPVLGPRSECSGASSPECEVERGDRAEGA	O60239-2	SH3BP5	218	S	MMFPVLGPRSECSGASSPECEVERGDRAEGA	0	24.4507	0	0	0	0	23.726	25.128	0	0	0	0	0	0	0	0	0	0
O60239-2_S219_2_MFPVLGPRSECSGASSPECEVERGDRAEGAE	O60239-2	SH3BP5	219	S	MFPVLGPRSECSGASSPECEVERGDRAEGAE	0	24.4507	0	0	0	0	23.726	25.128	0	0	0	0	0	0	0	0	0	0
O60239-2_S264_1_SSSGSGGSSKSQSSTSPEGQALENRMKQLSL	O60239-2	SH3BP5	264	S	SSSGSGGSSKSQSSTSPEGQALENRMKQLSL	0	0	0	0	0	0	0	25.0519	24.2061	0	23.4296	0	0	0	0	0	23.579	0
O60244_S617_1_TKTGKQTRTNAKRKLSDDPCPVESKKTKRAG	O60244	MED14	617	S	TKTGKQTRTNAKRKLSDDPCPVESKKTKRAG	26.1186	25.9834	26.0443	25.3022	23.5308	0	23.3182	24.7411	25.0583	22.7821	23.8339	20.8606	0	22.0864	23.5849	22.7103	24.6515	23.5713
O60245_S1011_1_YKSSSPLPTVQLHPQSPTAGKKHQAVQDLPP	O60245	PCDH7	1011	S	YKSSSPLPTVQLHPQSPTAGKKHQAVQDLPP	28.5067	18.8171	27.8133	26.2616	25.9753	0	0	0	0	0	0	0	20.1587	0	0	0	0	0
O60245_S974_1_PNGQRYDSVNEKLSDSPSMGRYRSVNGGPGS	O60245	PCDH7	974	S	PNGQRYDSVNEKLSDSPSMGRYRSVNGGPGS	27.4627	27.3605	26.1235	26.6984	24.008	0	0	0	0	0	0	0	0	0	0	0	0	0
O60248_S37_1_AASSSSGPQEREGAGSPAAPGTLPLEKVKRP	O60248	SOX15	37	S	AASSSSGPQEREGAGSPAAPGTLPLEKVKRP	0	0	0	0	0	0	0	0	0	0	0	0	0	0	0	0	0	0
O60256-3_S227_1_GEAQDAESDLVDGRHSPPMVRSVAAIHPSLE	O60256-3	PRPSAP2	227	S	GEAQDAESDLVDGRHSPPMVRSVAAIHPSLE	23.9858	18.1959	24.7384	0	23.2096	0	23.866	27.3168	0	26.3184	27.1257	23.5507	24.1185	24.8264	24.7073	0	26.1277	23.848
O60264_S116_1_LFAHFIQPAAQKTPTSPLKMKPGRPRIKKDE	O60264	SMARCA5	116	S	LFAHFIQPAAQKTPTSPLKMKPGRPRIKKDE	30.0975	28.7434	27.9648	30.061	27.7217	0	28.8138	29.9693	29.6	29.401	31.2226	27.6099	27.9535	29.032	29.1047	27.5052	29.2449	28.509
O60264_S66_1_AGPADAEMEEIFDDASPGKQKEIQEPDPTYE	O60264	SMARCA5	66	S	AGPADAEMEEIFDDASPGKQKEIQEPDPTYE	0	0	0	20.2762	20.4838	0	0	24.4003	23.631	23.9675	24.5687	0	0	0	0	0	23.1604	0
O60271_S203_1_LESTAHSRIRKERPISLGIFPLPAGDGLLTP	O60271	SPAG9	203	S	LESTAHSRIRKERPISLGIFPLPAGDGLLTP	0	0	0	0	0	0	0	0	0	0	0	0	0	0	0	0	0	0
O60271_S249_1_FQELSQPRSHTSLKVSNSPEPQKAVEQEDEL	O60271	SPAG9	249	S	FQELSQPRSHTSLKVSNSPEPQKAVEQEDEL	0	0	0	0	0	0	24.019	23.3367	23.3008	0	23.0362	19.5321	21.7561	0	23.0509	0	23.0662	21.6101
O60271_S251_1_ELSQPRSHTSLKVSNSPEPQKAVEQEDELSD	O60271	SPAG9	251	S	ELSQPRSHTSLKVSNSPEPQKAVEQEDELSD	0	24.7999	0	0	0	0	0	25.9589	25.204	0	24.9987	0	0	0	23.0509	0	24.5474	24.2297
O60271_S730_1_DVAGLDTEGSKQRSASQSSLDKLDQELKEQQ	O60271	SPAG9	730	S	DVAGLDTEGSKQRSASQSSLDKLDQELKEQQ	0	23.5566	0	0	0	0	23.6865	25.4785	24.2385	0	25.293	0	0	0	22.2617	0	24.41	23.2859
O60271_S730_2_DVAGLDTEGSKQRSASQSSLDKLDQELKEQQ	O60271	SPAG9	730	S	DVAGLDTEGSKQRSASQSSLDKLDQELKEQQ	26.6072	28.1593	26.3742	0	25.7477	0	28.1838	29.7373	28.9213	27.6812	29.1866	0	25.9343	26.5445	26.8742	25.1857	28.2387	28.0178
O60271_S733_1_GLDTEGSKQRSASQSSLDKLDQELKEQQKEL	O60271	SPAG9	733	S	GLDTEGSKQRSASQSSLDKLDQELKEQQKEL	0	0	0	0	0	0	26.1471	27.3472	26.2617	24.3901	27.2525	0	23.9565	25.3965	25.3306	0	25.6067	0
O60271_S733_2_GLDTEGSKQRSASQSSLDKLDQELKEQQKEL	O60271	SPAG9	733	S	GLDTEGSKQRSASQSSLDKLDQELKEQQKEL	26.6072	28.1593	26.3742	0	25.7477	0	28.1838	29.7373	28.9213	27.6812	29.1866	0	25.9343	26.5445	26.8742	25.1857	28.2387	28.0178
O60271_T1264_1_TGDKAGPSAQEPGSQTPLKSMLVISGGEGYI	O60271	SPAG9	1264	T	TGDKAGPSAQEPGSQTPLKSMLVISGGEGYI	0	0	0	0	0	0	0	0	23.1118	0	22.4574	21.1009	0	0	0	0	0	0
O60271_T226_1_AGDGLLTPDAQKGGETPGSEQWKFQELSQPR	O60271	SPAG9	226	T	AGDGLLTPDAQKGGETPGSEQWKFQELSQPR	0	0	0	0	0	0	0	0	0	0	0	0	0	0	0	0	0	0
O60291-4_S493_1_EVDESSSPQQGTRAASIENVLQDSSPEHCGR	O60291-4	MGRN1	493	S	EVDESSSPQQGTRAASIENVLQDSSPEHCGR	0	23.3703	21.341	22.5432	0	0	21.0454	0	0	0	0	0	0	0	0	0	22.0217	21.6771
O60291-4_S501_1_QQGTRAASIENVLQDSSPEHCGRGPPADIYL	O60291-4	MGRN1	501	S	QQGTRAASIENVLQDSSPEHCGRGPPADIYL	0	23.9564	0	0	0	0	0	0	24.488	23.5907	24.8083	20.2486	22.2081	22.421	0	22.5135	0	0
O60291-4_S502_1_QGTRAASIENVLQDSSPEHCGRGPPADIYLP	O60291-4	MGRN1	502	S	QGTRAASIENVLQDSSPEHCGRGPPADIYLP	0	0	0	0	0	0	24.0212	24.8821	24.488	24.0744	23.6152	0	22.2081	23.6575	23.2887	22.5135	25.2155	24.5112
O60292_S1364_1_EAAGRSHHADRRREVSPAPAVAGQSKGYRPK	O60292	SIPA1L3	1364	S	EAAGRSHHADRRREVSPAPAVAGQSKGYRPK	24.7559	0	24.3075	23.2626	0	0	22.3554	0	23.1727	0	22.724	20.8355	0	21.961	22.5776	0	23.3268	23.1448
O60292_S1544_1_RDTGQSPQKGLQRTLSDESLCSGRREPSFAS	O60292	SIPA1L3	1544	S	RDTGQSPQKGLQRTLSDESLCSGRREPSFAS	0	24.8123	23.4255	23.7673	22.6856	0	23.9383	25.3711	24.6995	21.8491	24.7279	21.6919	21.5573	23.545	23.5813	22.6668	25.0172	0
O60292_S1544_2_RDTGQSPQKGLQRTLSDESLCSGRREPSFAS	O60292	SIPA1L3	1544	S	RDTGQSPQKGLQRTLSDESLCSGRREPSFAS	0	0	0	0	0	0	0	0	0	0	0	0	0	0	0	0	0	0
O60292_S158_1_RRRSKDVEFQDGWPRSPGRAFLPLRHRSSSE	O60292	SIPA1L3	158	S	RRRSKDVEFQDGWPRSPGRAFLPLRHRSSSE	0	0	0	0	0	0	0	0	0	0	0	0	0	0	0	0	0	0
O60292_S172_1_RSPGRAFLPLRHRSSSEITLSECDAEDAGEP	O60292	SIPA1L3	172	S	RSPGRAFLPLRHRSSSEITLSECDAEDAGEP	0	0	0	0	0	0	0	0	0	0	0	0	0	0	0	0	0	0
O60292_T1699_2_HSPVHSHLSLERGPPTPRTTPTMSEEPPLDL	O60292	SIPA1L3	1699	T	HSPVHSHLSLERGPPTPRTTPTMSEEPPLDL	0	21.1173	0	20.4864	0	0	0	0	22.1673	0	0	0	0	0	0	0	0	22.2237
O60293-2_S1303_2_WKPKFWRKPISDNSFSSDEEQSTGPIKYAFQ	O60293-2	ZFC3H1	1303	S	WKPKFWRKPISDNSFSSDEEQSTGPIKYAFQ	22.9227	24.8812	0	24.15	22.5398	0	24.7856	26.0445	25.1735	24.5067	25.8109	0	0	22.9477	23.3596	0	24.6392	24.2903
O60293-2_S1304_2_KPKFWRKPISDNSFSSDEEQSTGPIKYAFQP	O60293-2	ZFC3H1	1304	S	KPKFWRKPISDNSFSSDEEQSTGPIKYAFQP	22.9227	24.8812	0	24.15	22.5398	0	24.7856	26.0445	25.1735	24.5067	25.8109	0	0	22.9477	23.3596	0	24.6392	24.2903
O60293-2_S352_1_SQGLQDKEQNLTRRISTSDILSEKKLGEDEE	O60293-2	ZFC3H1	352	S	SQGLQDKEQNLTRRISTSDILSEKKLGEDEE	25.5429	24.025	24.1735	24.5765	23.697	0	24.0681	24.9855	24.9641	23.3499	25.7697	22.3228	0	22.6973	22.5684	0	24.5303	22.7391
O60293-2_S809_2_IKSDQLKTSSSSPANSDVEIDGIGRIAMVTK	O60293-2	ZFC3H1	809	S	IKSDQLKTSSSSPANSDVEIDGIGRIAMVTK	23.1453	20.2661	0	21.7296	0	0	0	0	22.0214	0	0	0	0	0	0	0	0	20.8611
O60293-2_S949_1_EQDRFGPNKMMRLDSSPVSSPRKHSAELIAM	O60293-2	ZFC3H1	949	S	EQDRFGPNKMMRLDSSPVSSPRKHSAELIAM	24.827	17.4889	25.4876	24.6421	0	0	23.6029	22.3445	22.1714	22.3277	25.4272	19.4774	0	0	0	0	23.2598	0
O60293-2_S949_2_EQDRFGPNKMMRLDSSPVSSPRKHSAELIAM	O60293-2	ZFC3H1	949	S	EQDRFGPNKMMRLDSSPVSSPRKHSAELIAM	0	0	0	0	0	0	0	23.1357	0	0	23.1563	0	0	0	0	0	0	0
O60293-2_S952_2_RFGPNKMMRLDSSPVSSPRKHSAELIAMEKR	O60293-2	ZFC3H1	952	S	RFGPNKMMRLDSSPVSSPRKHSAELIAMEKR	0	0	0	0	0	0	0	23.1357	0	0	23.1563	0	0	0	0	0	0	0
O60303_S691_1_NVSGKRKNSTNCRKDSLSQLEEYLRLSAVPT	O60303	KIAA0556	691	S	NVSGKRKNSTNCRKDSLSQLEEYLRLSAVPT	0	0	0	0	0	0	0	23.6206	0	0	22.4807	0	0	0	0	0	0	0
O60318_S1926_1_LSHTIEPVMKTSVTTSPQSDMMREQLQLSEA	O60318	MCM3AP	1926	S	LSHTIEPVMKTSVTTSPQSDMMREQLQLSEA	0	0	0	0	0	0	0	0	0	0	0	0	0	0	0	0	0	0
O60318_S527_1_KPFSLKEKKPGDGEVSPSTEDAPFQHSPLGK	O60318	MCM3AP	527	S	KPFSLKEKKPGDGEVSPSTEDAPFQHSPLGK	25.8252	0	23.974	24.0972	0	0	23.62	24.6647	20.9949	23.3765	25.5759	0	0	23.9179	23.4083	0	25.0269	0
O60318_S538_1_DGEVSPSTEDAPFQHSPLGKAAGRTGASSLL	O60318	MCM3AP	538	S	DGEVSPSTEDAPFQHSPLGKAAGRTGASSLL	20.4856	0	0	0	0	0	0	0	0	0	0	0	0	0	0	0	0	0
O60333-2_S1011_1_NQSDFSSVAMTRSGLSLEELRIVEGQGQSSE	O60333-2	KIF1B	1011	S	NQSDFSSVAMTRSGLSLEELRIVEGQGQSSE	21.0215	22.35	19.7992	0	0	0	24.4281	25.1789	25.0449	23.8051	25.1582	21.8309	21.259	22.7601	22.1766	0	23.7787	0
O60333-2_S1408_1_TGIYELSLCKMSDTGSPGMQRRRRKILDTSV	O60333-2	KIF1B	1408	S	TGIYELSLCKMSDTGSPGMQRRRRKILDTSV	24.9374	0	0	0	0	0	24.8399	22.0288	24.5006	24.1136	25.2464	21.9152	21.6996	23.288	0	19.9087	24.4957	24.1986
O60333-3_S1141_1_HCSQFVTPPRMRRQFSAPNLKAGRETTV_	O60333-3	KIF1B	1141	S	HCSQFVTPPRMRRQFSAPNLKAGRETTV	0	21.3588	0	19.0815	0	0	19.3487	0	0	0	0	0	0	0	0	18.8266	0	21.1246
O60341_S126_2_SRRKRAKVEYREMDESLANLSEDEYYSEEER	O60341	KDM1A	126	S	SRRKRAKVEYREMDESLANLSEDEYYSEEER	0	0	0	20.2381	0	0	20.5567	0	21.9035	0	0	0	0	0	0	19.6566	22.6793	21.7147
O60341_S131_1_AKVEYREMDESLANLSEDEYYSEEERNAKAE	O60341	KDM1A	131	S	AKVEYREMDESLANLSEDEYYSEEERNAKAE	0	0	0	0	0	0	21.3887	24.5561	21.5372	22.4651	23.3303	0	0	0	0	0	0	0
O60341_S131_2_AKVEYREMDESLANLSEDEYYSEEERNAKAE	O60341	KDM1A	131	S	AKVEYREMDESLANLSEDEYYSEEERNAKAE	0	23.1527	0	0	0	0	24.4765	25.9297	25.0798	24.2741	0	21.6157	0	0	0	0	25.0514	24.5516
O60341_S137_1_EMDESLANLSEDEYYSEEERNAKAEKEKKLP	O60341	KDM1A	137	S	EMDESLANLSEDEYYSEEERNAKAEKEKKLP	0	0	0	0	0	0	0	0	0	0	0	0	0	0	0	18.6849	22.0185	20.9157
O60341_S137_2_EMDESLANLSEDEYYSEEERNAKAEKEKKLP	O60341	KDM1A	137	S	EMDESLANLSEDEYYSEEERNAKAEKEKKLP	22.0223	23.1527	0	22.9481	20.56	0	24.4765	25.9297	25.0798	24.2741	0	21.6157	22.0668	23.01	0	0	25.0514	24.5516
O60341_S166_1_LPPPPPQAPPEEENESEPEEPSGVEGAAFQS	O60341	KDM1A	166	S	LPPPPPQAPPEEENESEPEEPSGVEGAAFQS	23.7267	25.2834	24.2629	24.0339	0	0	0	24.9916	0	0	0	0	0	0	0	0	0	0
O60341_S849_1_YTLPRQATPGVPAQQSPSM_	O60341	KDM1A	849	S	YTLPRQATPGVPAQQSPSM	24.6832	25.7893	24.5222	23.4472	22.294	0	23.3022	0	0	22.9628	0	0	0	0	0	0	23.4038	23.6001
O60343-2_S569_1_FKLDILKNKAKRSLTSSLENIFSRGANRMRG	O60343-2	TBC1D4	569	S	FKLDILKNKAKRSLTSSLENIFSRGANRMRG	0	0	0	0	0	0	0	0	0	0	0	0	0	0	0	0	0	0
O60343-2_S588_1_NIFSRGANRMRGRLGSVDSFERSNSLASEKD	O60343-2	TBC1D4	588	S	NIFSRGANRMRGRLGSVDSFERSNSLASEKD	21.8207	22.6163	20.3885	0	19.4715	0	23.5975	24.8305	24.7553	23.4559	24.4273	22.2215	20.0864	21.2821	21.2214	20.9448	22.8626	22.5003
O60343-2_S588_2_NIFSRGANRMRGRLGSVDSFERSNSLASEKD	O60343-2	TBC1D4	588	S	NIFSRGANRMRGRLGSVDSFERSNSLASEKD	0	0	0	0	0	0	0	24.3074	22.9662	0	0	0	0	0	0	0	0	0
O60343-2_S591_1_SRGANRMRGRLGSVDSFERSNSLASEKDYSP	O60343-2	TBC1D4	591	S	SRGANRMRGRLGSVDSFERSNSLASEKDYSP	19.7277	20.38	0	0	0	0	20.2119	22.2716	22.4817	0	0	0	0	0	0	17.5752	0	19.307
O60343-2_S591_2_SRGANRMRGRLGSVDSFERSNSLASEKDYSP	O60343-2	TBC1D4	591	S	SRGANRMRGRLGSVDSFERSNSLASEKDYSP	0	0	0	0	0	0	0	24.3074	22.9662	0	0	0	0	0	0	0	0	0
O60343-2_S666_1_KRKLNLQDGRAQGVRSPLLRQSSSEQCSDGE	O60343-2	TBC1D4	666	S	KRKLNLQDGRAQGVRSPLLRQSSSEQCSDGE	25.4499	0	23.9572	0	0	0	24.786	24.8737	25.6794	23.5367	0	23.586	23.8187	0	0	0	0	0
O60343-2_S688_2_SSEQCSDGEGRKRTSSTCSNESLSVGGTSVT	O60343-2	TBC1D4	688	S	SSEQCSDGEGRKRTSSTCSNESLSVGGTSVT	0	0	0	0	0	0	0	0	0	23.418	0	21.4135	0	0	0	0	0	0
O60343-2_S691_2_QCSDGEGRKRTSSTCSNESLSVGGTSVTPRR	O60343-2	TBC1D4	691	S	QCSDGEGRKRTSSTCSNESLSVGGTSVTPRR	0	0	0	0	0	0	23.9613	0	0	23.418	0	21.4135	0	0	0	0	0	0
O60343-2_S694_3_DGEGRKRTSSTCSNESLSVGGTSVTPRRISW	O60343-2	TBC1D4	694	S	DGEGRKRTSSTCSNESLSVGGTSVTPRRISW	22.0263	22.9254	0	0	0	0	20.0904	0	0	0	0	0	0	0	0	0	0	0
O60353-2_S588_1_ASTPRLREQDCGEPASPAASISRLSGEQVDG	O60353-2	FZD6	588	S	ASTPRLREQDCGEPASPAASISRLSGEQVDG	26.823	26.2838	26.8	25.8043	24.4452	0	24.6967	25.6636	24.8854	23.7507	25.8853	21.4398	24.4876	24.9384	24.9603	23.8387	26.424	24.9446
O60353-2_S588_2_ASTPRLREQDCGEPASPAASISRLSGEQVDG	O60353-2	FZD6	588	S	ASTPRLREQDCGEPASPAASISRLSGEQVDG	0	23.1784	0	0	0	0	22.192	23.9022	0	0	0	0	0	0	0	0	24.5738	0
O60437_S14_1_MNSLFRKRNKGKYSPTVQTRSISNKELSE	O60437	PPL	14	S	MNSLFRKRNKGKYSPTVQTRSISNKELSE	0	0	0	21.6333	0	0	0	24.0081	22.7676	0	0	0	0	0	0	20.1741	0	22.0435
O60437_S1657_1_SVAVKREQRENHLRRSIVVIHPDTGRELSPE	O60437	PPL	1657	S	SVAVKREQRENHLRRSIVVIHPDTGRELSPE	0	0	0	20.5683	0	0	0	0	22.3467	0	0	0	0	0	0	0	0	0
O60437_S887_1_EVEVTHETLQRNRPDSGVEEAWKIRKELDEE	O60437	PPL	887	S	EVEVTHETLQRNRPDSGVEEAWKIRKELDEE	23.7366	0	23.6807	0	21.9139	0	0	23.5394	22.6949	0	0	0	0	0	0	0	0	0
O60487_T214_1_ERLNQEKKVSVYLEDTD_	O60487	MPZL2	214	T	ERLNQEKKVSVYLEDTD	22.4649	23.512	22.5894	22.1883	18.9429	0	0	0	20.954	0	0	0	0	21.1205	0	20.3785	22.3702	21.7961
O60493-3_S72_1_LPIFKLKESTVRRRYSDFEWLRSELERESKP	O60493-3	SNX3	72	S	LPIFKLKESTVRRRYSDFEWLRSELERESKP	0	0	0	0	0	0	0	21.7411	0	0	0	0	0	0	0	0	0	0
O60499-2_S85_1_IVEANPGKPAAQKSPSDLLDASAVSATSRYI	O60499-2	STX10	85	S	IVEANPGKPAAQKSPSDLLDASAVSATSRYI	0	0	0	0	0	0	0	0	22.2815	0	20.8751	18.4272	0	0	0	0	0	0
O60502-3_S364_1_EDSTVSIQIKLENEGSDEDIETDVLYSPQMA	O60502-3	MGEA5	364	S	EDSTVSIQIKLENEGSDEDIETDVLYSPQMA	0	0	0	0	0	0	20.6394	22.6291	21.8438	0	20.9069	0	0	0	0	0	20.6718	0
O60504-2_S188_1_EPRLRLCDDGPQLPTSPRLTAAARSARHPSS	O60504-2	SORBS3	188	S	EPRLRLCDDGPQLPTSPRLTAAARSARHPSS	25.5705	25.8041	24.5829	23.3253	22.1648	0	25.5869	26.7419	26.3299	24.1349	26.0032	22.3377	21.9505	23.5549	23.6178	0	25.7408	25.0901
O60504-2_S6_1_MADGGSPFLGRRDFVYPSSTR	O60504-2	SORBS3	6	S	MADGGSPFLGRRDFVYPSSTR	21.7048	22.8181	0	0	0	0	23.3162	24.1013	23.9513	22.3795	23.606	0	0	18.402	21.7788	21.3586	22.9203	22.6175
O60504_S299_2_AELDKDLRAIETRLPSPKSSPAPRRAPEQRP	O60504	SORBS3	299	S	AELDKDLRAIETRLPSPKSSPAPRRAPEQRP	0	0	0	0	0	0	0	0	0	0	0	0	0	0	0	0	0	0
O60524-4_S375_1_QTNHVTMLLRNPYLLSEEEDDDVDGDVNVEK	O60524-4	NEMF	375	S	QTNHVTMLLRNPYLLSEEEDDDVDGDVNVEK	25.3003	24.4396	0	23.2686	0	0	24.582	25.8643	24.0687	24.1142	25.6589	20.0895	0	23.2775	23.9246	0	25.052	0
O60548_S96_1_EPRALASRGAAAAAGSPGPGAAAARGAAGPG	O60548	FOXD2	96	S	EPRALASRGAAAAAGSPGPGAAAARGAAGPG	0	0	0	0	0	0	0	0	0	0	0	0	0	0	0	0	0	0
O60566_S670_1_ACGTIYSQTLSIKKLSPIIEDSREATHSSGF	O60566	BUB1B	670	S	ACGTIYSQTLSIKKLSPIIEDSREATHSSGF	0	0	0	0	0	0	0	22.0009	22.9414	0	23.2105	0	22.0162	0	21.9276	21.0904	0	19.9002
O60583-2_S480_1_HKQGQSQAASSSSVTSPIKMKIPIANTEKYM	O60583-2	CCNT2	480	S	HKQGQSQAASSSSVTSPIKMKIPIANTEKYM	21.7524	23.0183	0	22.3059	0	0	21.2573	0	0	0	0	0	0	0	0	0	0	24.1563
O60658-6_S385_1_NDLVGGLMSDGLRRLSGNEYVLSTKNTQMVS	O60658-6	PDE8A	385	S	NDLVGGLMSDGLRRLSGNEYVLSTKNTQMVS	28.3089	27.2133	27.8246	26.7837	25.6173	0	24.4571	25.5317	25.3962	24.1169	25.7957	22.1672	22.0344	23.6317	23.6354	21.7719	24.8369	23.3461
O60664-3_S130_1_EKVLADTKELVSSKVSGAQEMVSSAKDTVAT	O60664-3	PLIN3	130	S	EKVLADTKELVSSKVSGAQEMVSSAKDTVAT	0	0	0	20.2464	0	0	23.7344	23.499	23.3298	23.0291	24.0341	21.3892	0	22.7926	0	0	23.8128	0
O60664-3_S2_1_MSADGAEADGSTQVTVE	O60664-3	PLIN3	2	S	MSADGAEADGSTQVTVE	0	23.083	0	0	0	0	0	0	21.8622	0	0	0	0	0	0	0	0	0
O60673-2_S1646_1_HHTTDSASWIRSGTLSPEIFEKSTIDSNENR	O60673-2	REV3L	1646	S	HHTTDSASWIRSGTLSPEIFEKSTIDSNENR	23.2038	21.6486	21.9742	0	18.0587	0	21.3204	23.4184	23.146	21.879	23.0822	20.2319	18.2018	21.1248	0	16.5963	21.7754	0
O60675_S25_1_ALKVKKEAGENAPVLSDDELVSMSVRELNQH	O60675	MAFK	25	S	ALKVKKEAGENAPVLSDDELVSMSVRELNQH	0	20.6107	0	19.5643	0	0	19.022	0	20.3227	0	0	0	0	0	0	0	0	19.5236
O60678_S25_2_GGRGAVENEEDLPELSDSGDEAAWEDEDDAD	O60678	PRMT3	25	S	GGRGAVENEEDLPELSDSGDEAAWEDEDDAD	24.9994	25.8819	24.0918	22.3559	21.5197	0	25.3713	0	25.9993	25.2016	25.6624	0	0	0	0	21.9972	25.0671	24.7588
O60678_S27_2_RGAVENEEDLPELSDSGDEAAWEDEDDADLP	O60678	PRMT3	27	S	RGAVENEEDLPELSDSGDEAAWEDEDDADLP	24.9994	25.8819	24.0918	22.3559	21.5197	0	25.3713	0	25.9993	25.2016	25.6624	0	0	0	0	21.9972	25.0671	24.7588
O60684_S6_1_METMASPGKDNYRMKSYKNNA	O60684	KPNA6	6	S	METMASPGKDNYRMKSYKNNA	25.1808	24.6144	23.1487	0	0	0	24.3431	26.3112	24.8275	0	24.0339	0	0	0	22.2615	0	24.1394	23.3148
O60716-3_S230_1_RHYEDGYPGGSDNYGSLSRVTRIEERYRPSM	O60716-3	CTNND1	230	S	RHYEDGYPGGSDNYGSLSRVTRIEERYRPSM	26.0559	26.1653	26.638	25.59	24.7578	0	23.6411	24.0992	24.6704	23.0815	21.9764	0	0	0	23.1335	0	24.8653	24.1721
O60716-3_S268_1_RQDVYGPQPQVRVGGSSVDLHRFHPEPYGLE	O60716-3	CTNND1	268	S	RQDVYGPQPQVRVGGSSVDLHRFHPEPYGLE	0	24.0875	0	24.4627	22.9808	0	0	0	0	0	0	0	19.9313	21.5071	0	0	21.3038	0
O60716-3_S268_2_RQDVYGPQPQVRVGGSSVDLHRFHPEPYGLE	O60716-3	CTNND1	268	S	RQDVYGPQPQVRVGGSSVDLHRFHPEPYGLE	24.0939	24.5404	0	24.5586	0	0	0	24.5943	0	0	23.8426	0	0	0	23.3919	22.3245	0	23.9791
O60716-3_S269_1_QDVYGPQPQVRVGGSSVDLHRFHPEPYGLED	O60716-3	CTNND1	269	S	QDVYGPQPQVRVGGSSVDLHRFHPEPYGLED	25.9548	24.9851	25.175	25.0578	0	0	0	23.5821	25.6836	23.0768	24.7276	20.4403	21.109	22.2514	23.7745	21.6187	23.7849	22.9692
O60716-3_S269_2_QDVYGPQPQVRVGGSSVDLHRFHPEPYGLED	O60716-3	CTNND1	269	S	QDVYGPQPQVRVGGSSVDLHRFHPEPYGLED	24.0939	24.5404	0	24.5586	0	0	0	24.5943	0	0	23.8426	0	0	0	23.3919	22.3245	0	23.9791
O60716-3_S320_1_ARRTGTPSDPRRRLRSYEDMIGEEVPSDQYY	O60716-3	CTNND1	320	S	ARRTGTPSDPRRRLRSYEDMIGEEVPSDQYY	0	0	22.3541	0	21.3795	0	18.5033	24.5334	0	22.9995	0	0	0	0	0	0	0	0
O60716-3_S346_1_SDQYYWAPLAQHERGSLASLDSLRKGGPPPP	O60716-3	CTNND1	346	S	SDQYYWAPLAQHERGSLASLDSLRKGGPPPP	0	0	0	0	0	0	0	22.252	22.5775	0	22.3115	0	20.4187	20.9403	20.4297	0	0	0
O60716-3_S346_2_SDQYYWAPLAQHERGSLASLDSLRKGGPPPP	O60716-3	CTNND1	346	S	SDQYYWAPLAQHERGSLASLDSLRKGGPPPP	0	0	22.2211	0	21.6252	0	22.358	23.3113	23.855	22.9264	22.9753	22.0482	22.0695	21.8817	21.9053	22.034	0	22.3557
O60716-3_S349_1_YYWAPLAQHERGSLASLDSLRKGGPPPPNWR	O60716-3	CTNND1	349	S	YYWAPLAQHERGSLASLDSLRKGGPPPPNWR	30.1953	29.3115	29.6874	28.7905	28.2946	0	27.6384	28.6959	28.4145	27.4586	28.6837	25.7253	26.023	26.8506	26.7482	25.8338	28.0867	26.9606
O60716-3_S349_2_YYWAPLAQHERGSLASLDSLRKGGPPPPNWR	O60716-3	CTNND1	349	S	YYWAPLAQHERGSLASLDSLRKGGPPPPNWR	22.1379	24.1106	22.2211	0	21.6252	0	22.358	23.3113	23.855	22.9264	22.9753	22.0482	22.0695	21.8817	21.9053	22.034	22.7746	22.3557
O60716-3_S352_1_APLAQHERGSLASLDSLRKGGPPPPNWRQPE	O60716-3	CTNND1	352	S	APLAQHERGSLASLDSLRKGGPPPPNWRQPE	0	23.2292	0	25.0833	23.4695	0	0	0	0	0	0	0	0	22.1724	0	21.3373	0	0
O60716-3_S352_2_APLAQHERGSLASLDSLRKGGPPPPNWRQPE	O60716-3	CTNND1	352	S	APLAQHERGSLASLDSLRKGGPPPPNWRQPE	24.637	26.5003	0	26.9251	23.418	0	0	23.4464	24.8823	0	0	0	23.1065	23.8966	23.5902	23.3193	24.9868	24.8804
O60716-3_S864_1_FQVNLNNASRSQSSHSYDDSTLPLIDRNQKS	O60716-3	CTNND1	864	S	FQVNLNNASRSQSSHSYDDSTLPLIDRNQKS	26.7841	27.5354	27.0873	27.1482	24.1569	0	26.3382	26.7781	0	24.837	0	0	23.2159	24.1346	24.4509	18.3893	0	25.6556
O60716-3_S864_2_FQVNLNNASRSQSSHSYDDSTLPLIDRNQKS	O60716-3	CTNND1	864	S	FQVNLNNASRSQSSHSYDDSTLPLIDRNQKS	0	0	22.6961	0	21.6879	0	0	24.1546	23.378	0	22.6117	19.3193	0	20.1243	0	0	23.2801	0
O60716-3_S920_1_STPNERGDHNRTLDRSGDLGDMEPLKGTTPL	O60716-3	CTNND1	920	S	STPNERGDHNRTLDRSGDLGDMEPLKGTTPL	24.879	19.6822	0	0	22.7242	0	0	0	0	23.0407	24.5368	0	20.4541	22.5416	0	0	0	0
O60749_S119_1_TPTTLIAPRIESKSMSAPVIFDRSREEIEEE	O60749	SNX2	119	S	TPTTLIAPRIESKSMSAPVIFDRSREEIEEE	22.4203	22.7802	21.0151	0	0	0	20.3972	22.4026	22.1006	0	21.7809	0	0	0	0	0	0	0
O60749_S185_1_LSMFSKSEFSVKRRFSDFLGLHSKLASKYLH	O60749	SNX2	185	S	LSMFSKSEFSVKRRFSDFLGLHSKLASKYLH	0	0	0	0	0	0	17.0852	0	0	22.3848	22.2494	0	0	0	0	0	20.61	0
O60762_S3_2_MASLEVSRSPRRSRRELE	O60762	DPM1	3	S	MASLEVSRSPRRSRRELE	23.4395	24.132	0	23.7848	0	0	21.3983	0	0	0	0	0	0	0	0	18.7971	0	22.0819
O60762_S7_1_MASLEVSRSPRRSRRELEVRSP	O60762	DPM1	7	S	MASLEVSRSPRRSRRELEVRSP	33.3262	29.8673	32.2927	31.1752	29.8802	0	29.4754	30.1772	30.304	28.9642	30.8041	27.2103	27.5214	28.2846	28.0343	26.1096	28.9995	27.2353
O60762_S7_2_MASLEVSRSPRRSRRELEVRSP	O60762	DPM1	7	S	MASLEVSRSPRRSRRELEVRSP	23.4395	24.132	0	23.7848	0	0	21.3983	0	0	0	0	0	0	0	0	18.7971	0	22.0819
O60762_S9_1_MASLEVSRSPRRSRRELEVRSPRQ	O60762	DPM1	9	S	MASLEVSRSPRRSRRELEVRSPRQ	32.3343	31.5968	31.7266	30.9839	29.994	0	29.7444	30.9244	30.0661	29.5244	30.2766	28.0358	27.2305	28.7092	27.6792	28.0588	28.5332	28.9008
O60762_S9_2_MASLEVSRSPRRSRRELEVRSPRQ	O60762	DPM1	9	S	MASLEVSRSPRRSRRELEVRSPRQ	0	23.9593	0	23.3938	22.5167	0	0	0	0	0	23.9624	0	0	0	0	0	0	0
O60763_S942_1_LKDLGHPVEEEDELESGDQEDEDDESEDPGK	O60763	USO1	942	S	LKDLGHPVEEEDELESGDQEDEDDESEDPGK	27.6587	27.3194	27.9412	26.0567	26.0866	0	25.7325	27.5149	25.7074	26.2557	27.3277	22.9297	24.234	24.6377	25.0633	23.4615	26.1267	24.9393
O60825_S466_1_NNFPKNQTPVRMRRNSFTPLSSSNTIRRPRN	O60825	PFKFB2	466	S	NNFPKNQTPVRMRRNSFTPLSSSNTIRRPRN	0	0	22.5321	22.6522	0	0	0	24.2472	24.4829	0	25.3859	22.4473	0	23.2116	22.5339	0	23.3745	0
O60825_S493_1_RPRNYSVGSRPLKPLSPLRAQDMQEGAD_	O60825	PFKFB2	493	S	RPRNYSVGSRPLKPLSPLRAQDMQEGAD	0	0	0	21.767	0	0	23.3009	24.3443	0	23.767	25.4579	0	22.4237	23.4522	23.1883	0	24.2363	0
O60832_S451_1_QVVAEAAKTAKRKRESESESDETPPAAPQLI	O60832	DKC1	451	S	QVVAEAAKTAKRKRESESESDETPPAAPQLI	0	24.9512	21.7607	24.6204	0	0	25.6072	26.5191	26.0866	24.4672	26.8796	19.8927	0	24.1726	0	0	26.2423	25.0897
O60832_S451_2_QVVAEAAKTAKRKRESESESDETPPAAPQLI	O60832	DKC1	451	S	QVVAEAAKTAKRKRESESESDETPPAAPQLI	28.2194	28.7969	27.3149	28.0339	25.2474	0	28.2837	29.8179	28.9957	28.1626	29.3188	25.4928	26.8772	27.5618	27.8477	26.7981	29.1386	28.9359
O60832_S451_3_QVVAEAAKTAKRKRESESESDETPPAAPQLI	O60832	DKC1	451	S	QVVAEAAKTAKRKRESESESDETPPAAPQLI	28.1071	28.8972	26.9548	27.8446	24.6946	0	28.365	25.6087	29.1212	28.2841	29.4722	25.3812	25.6247	27.1215	27.5517	25.8518	28.8651	28.5251
O60832_S453_2_VAEAAKTAKRKRESESESDETPPAAPQLIKK	O60832	DKC1	453	S	VAEAAKTAKRKRESESESDETPPAAPQLIKK	28.2194	28.7969	27.3149	28.0339	25.2474	0	28.2837	29.8179	28.9957	28.1626	29.3188	25.4928	26.8772	27.5618	27.8477	26.7981	29.1386	28.9359
O60832_S453_3_VAEAAKTAKRKRESESESDETPPAAPQLIKK	O60832	DKC1	453	S	VAEAAKTAKRKRESESESDETPPAAPQLIKK	28.1071	28.8972	26.9548	27.8446	24.6946	0	28.365	25.6087	29.1212	28.2841	29.4722	25.3812	25.6247	27.1215	27.5517	25.8518	28.8651	28.5251
O60832_S455_2_EAAKTAKRKRESESESDETPPAAPQLIKKEK	O60832	DKC1	455	S	EAAKTAKRKRESESESDETPPAAPQLIKKEK	0	25.8238	0	0	0	0	24.3553	0	25.3726	24.5197	25.8744	0	0	0	0	0	0	24.991
O60832_S455_3_EAAKTAKRKRESESESDETPPAAPQLIKKEK	O60832	DKC1	455	S	EAAKTAKRKRESESESDETPPAAPQLIKKEK	28.1071	28.8972	26.9548	27.8446	24.6946	0	28.365	25.6087	29.1212	28.2841	29.4722	25.3812	25.6247	27.1215	27.5517	25.8518	28.8651	28.5251
O60832_S485_1_KKKSKKDKKAKAGLESGAEPGDGDSDTTKKK	O60832	DKC1	485	S	KKKSKKDKKAKAGLESGAEPGDGDSDTTKKK	0	0	0	0	0	0	0	0	0	0	0	0	0	0	0	0	0	0
O60832_S485_2_KKKSKKDKKAKAGLESGAEPGDGDSDTTKKK	O60832	DKC1	485	S	KKKSKKDKKAKAGLESGAEPGDGDSDTTKKK	24.8856	0	0	24.8764	0	0	22.7217	0	24.5709	0	0	0	0	0	0	22.3572	0	24.2806
O60832_S494_1_AKAGLESGAEPGDGDSDTTKKKKKKKKAKEV	O60832	DKC1	494	S	AKAGLESGAEPGDGDSDTTKKKKKKKKAKEV	27.5586	29.4444	27.484	28.349	27.9387	0	26.1465	29.0288	28.7356	28.0369	29.0403	26.193	0	27.8994	27.7307	26.7696	28.8395	20.9903
O60832_S494_2_AKAGLESGAEPGDGDSDTTKKKKKKKKAKEV	O60832	DKC1	494	S	AKAGLESGAEPGDGDSDTTKKKKKKKKAKEV	0	0	0	24.8764	0	0	22.7217	0	24.5709	0	0	0	0	0	0	22.3572	0	24.2806
O60832_S513_1_KKKKKKKKAKEVELVSE_	O60832	DKC1	513	S	KKKKKKKKAKEVELVSE	29.5512	29.8897	28.9898	28.4372	27.4492	0	28.2567	30.1115	29.2846	28.2119	29.8131	25.9815	26.1271	27.3579	27.7949	26.4119	29.0923	28.7189
O60832_T458_3_KTAKRKRESESESDETPPAAPQLIKKEKKKS	O60832	DKC1	458	T	KTAKRKRESESESDETPPAAPQLIKKEKKKS	24.9635	25.949	23.3778	21.3148	0	0	24.2922	26.8916	25.5787	0	25.4952	0	0	0	0	19.347	24.7548	24.3767
O60841_S107_1_TSKDKKKKGQKGKKQSFDDNDSEELEDKDSK	O60841	EIF5B	107	S	TSKDKKKKGQKGKKQSFDDNDSEELEDKDSK	24.2793	23.0313	0	22.8759	0	0	23.5801	25.0434	24.8342	23.6394	25.9457	23.7961	0	0	24.7984	21.9504	0	23.9305
O60841_S107_2_TSKDKKKKGQKGKKQSFDDNDSEELEDKDSK	O60841	EIF5B	107	S	TSKDKKKKGQKGKKQSFDDNDSEELEDKDSK	0	0	0	0	0	0	27.3016	0	26.6863	27.1054	27.4079	25.323	24.4216	25.3255	0	24.4948	26.5709	0
O60841_S113_1_KKGQKGKKQSFDDNDSEELEDKDSKSKKTAK	O60841	EIF5B	113	S	KKGQKGKKQSFDDNDSEELEDKDSKSKKTAK	25.5406	29.0058	26.5338	26.5544	0	0	28.0017	28.9932	29.0343	25.627	29.0862	25.9653	26.159	27.4961	27.6732	26.2692	28.8536	28.0693
O60841_S113_2_KKGQKGKKQSFDDNDSEELEDKDSKSKKTAK	O60841	EIF5B	113	S	KKGQKGKKQSFDDNDSEELEDKDSKSKKTAK	0	0	0	0	0	0	27.3016	0	26.6863	27.1054	27.4079	25.323	24.4216	25.3255	0	24.4948	26.5709	0
O60841_S1168_1_KGQEVCVKIEPIPGESPKMFGRHFEATDILV	O60841	EIF5B	1168	S	KGQEVCVKIEPIPGESPKMFGRHFEATDILV	0	0	0	0	0	0	21.8682	23.6214	23.3572	0	23.1772	0	0	21.3706	0	0	22.573	22.3062
O60841_S135_1_DSKSKKTAKPKVEMYSGSDDDDDFNKLPKKA	O60841	EIF5B	135	S	DSKSKKTAKPKVEMYSGSDDDDDFNKLPKKA	0	0	0	0	23.3246	0	24.1383	26.8271	0	24.0267	26.1259	20.0018	0	0	21.4599	0	24.5695	25.4913
O60841_S135_2_DSKSKKTAKPKVEMYSGSDDDDDFNKLPKKA	O60841	EIF5B	135	S	DSKSKKTAKPKVEMYSGSDDDDDFNKLPKKA	28.984	29.7973	27.8179	27.1633	24.8261	0	28.9374	30.5205	29.2838	23.3164	29.699	25.2615	0	27.2715	23.4095	26.1598	29.0211	28.5449
O60841_S137_1_KSKKTAKPKVEMYSGSDDDDDFNKLPKKAKG	O60841	EIF5B	137	S	KSKKTAKPKVEMYSGSDDDDDFNKLPKKAKG	25.5925	26.9486	25.6923	24.4227	0	0	26.1598	22.9524	26.8062	25.5619	27.3684	0	0	24.1764	24.2631	0	26.026	21.3955
O60841_S137_2_KSKKTAKPKVEMYSGSDDDDDFNKLPKKAKG	O60841	EIF5B	137	S	KSKKTAKPKVEMYSGSDDDDDFNKLPKKAKG	25.5145	26.8301	24.4618	25.0299	0	0	25.0261	26.1906	26.6301	24.6815	25.7121	20.6371	23.2023	25.0367	25.6465	24.2102	26.5973	26.2867
O60841_S164_1_KAKGKAQKSNKKWDGSEEDEDNSKKIKERSR	O60841	EIF5B	164	S	KAKGKAQKSNKKWDGSEEDEDNSKKIKERSR	23.8397	25.2153	0	22.9236	0	0	25.4603	0	22.771	24.0268	22.0922	0	22.9901	23.4633	24.5859	22.8431	25.5601	25.1556
O60841_S182_2_DEDNSKKIKERSRINSSGESGDESDEFLQSR	O60841	EIF5B	182	S	DEDNSKKIKERSRINSSGESGDESDEFLQSR	22.8111	26.358	23.9173	0	22.7489	0	23.0749	0	24.7955	23.2711	24.8254	0	0	0	0	0	0	22.82
O60841_S182_3_DEDNSKKIKERSRINSSGESGDESDEFLQSR	O60841	EIF5B	182	S	DEDNSKKIKERSRINSSGESGDESDEFLQSR	24.7953	26.7897	25.6946	23.084	0	0	24.3979	26.9994	26.1081	25.0466	26.4705	0	18.6708	23.1245	23.9926	0	25.5473	24.9959
O60841_S183_2_EDNSKKIKERSRINSSGESGDESDEFLQSRK	O60841	EIF5B	183	S	EDNSKKIKERSRINSSGESGDESDEFLQSRK	0	0	0	0	0	0	21.7636	0	0	0	22.4761	18.9062	0	18.5414	0	0	0	0
O60841_S183_3_EDNSKKIKERSRINSSGESGDESDEFLQSRK	O60841	EIF5B	183	S	EDNSKKIKERSRINSSGESGDESDEFLQSRK	25.3947	26.7897	25.4657	23.084	0	0	24.3979	26.8284	26.1081	25.0466	26.4705	0	18.6708	23.1245	23.9926	0	25.5473	24.9959
O60841_S186_3_SKKIKERSRINSSGESGDESDEFLQSRKGQK	O60841	EIF5B	186	S	SKKIKERSRINSSGESGDESDEFLQSRKGQK	25.3947	25.3763	24.7539	23.084	0	0	20.8001	26.5339	25.1517	24.0072	25.1611	0	0	22.7956	22.8992	0	24.5124	23.9336
O60841_S190_1_KERSRINSSGESGDESDEFLQSRKGQKKNQK	O60841	EIF5B	190	S	KERSRINSSGESGDESDEFLQSRKGQKKNQK	0	25.2613	22.1482	0	21.2472	0	23.2261	22.9526	24.736	0	24.5164	20.9265	0	21.4055	22.0189	0	23.6585	22.6513
O60841_S190_2_KERSRINSSGESGDESDEFLQSRKGQKKNQK	O60841	EIF5B	190	S	KERSRINSSGESGDESDEFLQSRKGQKKNQK	22.8111	26.358	23.9173	0	22.7489	0	23.0749	0	24.7955	23.2711	24.8254	0	0	0	22.4268	0	0	22.82
O60841_S190_3_KERSRINSSGESGDESDEFLQSRKGQKKNQK	O60841	EIF5B	190	S	KERSRINSSGESGDESDEFLQSRKGQKKNQK	23.8383	26.1106	25.0182	21.2104	0	0	24.2736	25.6317	25.7244	24.085	25.7251	0	18.6708	20.8304	23.0802	0	24.5814	24.0556
O60841_S214_1_GQKKNQKNKPGPNIESGNEDDDASFKIKTVA	O60841	EIF5B	214	S	GQKKNQKNKPGPNIESGNEDDDASFKIKTVA	28.3022	29.9779	28.1778	27.5863	26.0895	0	29.3011	30.2076	30.423	29.4769	30.1892	27.0172	28.0216	28.5694	29.1088	28.292	30.2843	29.3636
O60841_S588_3_KDSGKTLDKKPSKEMSSDSEYDSDDDRTKEE	O60841	EIF5B	588	S	KDSGKTLDKKPSKEMSSDSEYDSDDDRTKEE	0	0	0	0	0	0	24.4864	25.1793	0	0	0	0	0	0	0	0	0	0
O60841_S589_3_DSGKTLDKKPSKEMSSDSEYDSDDDRTKEER	O60841	EIF5B	589	S	DSGKTLDKKPSKEMSSDSEYDSDDDRTKEER	0	0	0	0	0	0	24.4864	25.1793	0	0	0	0	0	0	0	0	0	0
O60841_S591_3_GKTLDKKPSKEMSSDSEYDSDDDRTKEERAY	O60841	EIF5B	591	S	GKTLDKKPSKEMSSDSEYDSDDDRTKEERAY	0	0	0	0	0	0	24.4864	25.1793	0	0	0	0	0	0	0	0	0	0
O60841_S595_3_DKKPSKEMSSDSEYDSDDDRTKEERAYDKAK	O60841	EIF5B	595	S	DKKPSKEMSSDSEYDSDDDRTKEERAYDKAK	0	0	0	0	0	0	24.4864	25.1793	0	0	0	0	0	0	0	0	0	0
O60885_S1117_1_VQPQPLVVVKEEKIHSPIIRSEPFSPSLRPE	O60885	BRD4	1117	S	VQPQPLVVVKEEKIHSPIIRSEPFSPSLRPE	24.2604	25.1755	25.3804	26.5303	24.3669	0	25.8768	26.2041	27.0642	25.589	27.3173	24.8812	23.9528	0	25.4771	24.7037	26.2292	24.6374
O60885_S1126_1_KEEKIHSPIIRSEPFSPSLRPEPPKHPESIK	O60885	BRD4	1126	S	KEEKIHSPIIRSEPFSPSLRPEPPKHPESIK	0	0	0	0	0	0	0	24.3433	0	23.6723	25.3388	0	0	0	23.3795	0	24.7211	0
O60885_S470_1_AKMPDEPEEPVVAVSSPAVPPPTKVVAPPSS	O60885	BRD4	470	S	AKMPDEPEEPVVAVSSPAVPPPTKVVAPPSS	24.1337	0	0	24.1826	0	0	22.5987	23.2768	24.3169	0	24.9078	0	0	20.3636	0	0	0	0
O60890_S703_1_ATNGPMPGSGPTKTPSFHIKRPAPRPLAHHK	O60890	OPHN1	703	S	ATNGPMPGSGPTKTPSFHIKRPAPRPLAHHK	0	0	0	0	0	0	0	0	0	0	0	0	0	0	0	0	0	0
O60890_T753_1_IRPPVRPPDPPCRAATPQKPEPKPDIVAGNA	O60890	OPHN1	753	T	IRPPVRPPDPPCRAATPQKPEPKPDIVAGNA	0	0	0	0	0	0	0	0	0	0	0	0	0	0	0	0	0	0
O60927_S73_2_SKCCCIYEKPRAFGESSTESDEEEEEGCGHT	O60927	PPP1R11	73	S	SKCCCIYEKPRAFGESSTESDEEEEEGCGHT	0	0	0	0	0	0	0	0	0	0	0	0	0	0	0	0	0	0
O60927_S73_3_SKCCCIYEKPRAFGESSTESDEEEEEGCGHT	O60927	PPP1R11	73	S	SKCCCIYEKPRAFGESSTESDEEEEEGCGHT	26.3631	27.3455	24.646	23.3116	0	0	24.9646	28.286	27.2679	24.5869	26.107	0	20.9359	22.8067	23.0313	19.1878	25.1557	24.4912
O60927_S74_2_KCCCIYEKPRAFGESSTESDEEEEEGCGHTH	O60927	PPP1R11	74	S	KCCCIYEKPRAFGESSTESDEEEEEGCGHTH	0	0	0	0	0	0	0	0	0	0	0	0	0	0	0	0	0	0
O60927_S74_3_KCCCIYEKPRAFGESSTESDEEEEEGCGHTH	O60927	PPP1R11	74	S	KCCCIYEKPRAFGESSTESDEEEEEGCGHTH	26.3631	27.3455	24.646	23.3116	0	0	24.9646	28.286	27.2679	24.5869	26.107	0	20.9359	22.8067	23.0313	19.1878	25.1557	24.4912
O60927_S77_1_CIYEKPRAFGESSTESDEEEEEGCGHTHCVR	O60927	PPP1R11	77	S	CIYEKPRAFGESSTESDEEEEEGCGHTHCVR	22.9462	0	0	0	0	0	22.8769	0	0	0	23.8246	0	0	0	0	0	0	0
O60927_S77_2_CIYEKPRAFGESSTESDEEEEEGCGHTHCVR	O60927	PPP1R11	77	S	CIYEKPRAFGESSTESDEEEEEGCGHTHCVR	0	0	0	0	0	0	0	0	0	0	0	0	0	0	0	0	0	0
O60927_S77_3_CIYEKPRAFGESSTESDEEEEEGCGHTHCVR	O60927	PPP1R11	77	S	CIYEKPRAFGESSTESDEEEEEGCGHTHCVR	26.3631	27.3455	24.646	23.3116	0	0	24.9646	28.286	27.2679	24.5869	26.107	0	20.9359	22.8067	23.0313	19.1878	25.1557	24.4912
O60927_T75_2_CCCIYEKPRAFGESSTESDEEEEEGCGHTHC	O60927	PPP1R11	75	T	CCCIYEKPRAFGESSTESDEEEEEGCGHTHC	0	0	0	0	0	0	0	0	0	0	0	0	0	0	0	0	0	0
O60927_T75_3_CCCIYEKPRAFGESSTESDEEEEEGCGHTHC	O60927	PPP1R11	75	T	CCCIYEKPRAFGESSTESDEEEEEGCGHTHC	26.3631	27.3455	24.646	23.3116	0	0	24.9646	28.286	27.2679	24.5869	26.107	0	20.9359	22.8067	23.0313	19.1878	25.1557	24.4912
O60934_S397_1_KEIKVSKMEQKFRMLSQDAPTVKESCKTSSN	O60934	NBN	397	S	KEIKVSKMEQKFRMLSQDAPTVKESCKTSSN	0	0	0	0	0	0	21.0447	23.1638	0	21.2949	22.4143	18.2359	0	0	0	0	0	0
O60934_S432_1_VSNTLAKMRIPNYQLSPTKLPSINKSKDRAS	O60934	NBN	432	S	VSNTLAKMRIPNYQLSPTKLPSINKSKDRAS	24.7995	21.615	0	24.5061	23.5643	0	25.4006	26.0859	0	25.2699	27.0271	23.5115	24.0532	0	24.5962	0	26.0089	23.6117
O60936_T114_1_GYRDRSYDPPCPGHWTPEAPGSGTTCPGLPR	O60936	NOL3	114	T	GYRDRSYDPPCPGHWTPEAPGSGTTCPGLPR	24.1813	0	0	0	0	0	0	0	0	0	0	0	0	0	0	0	0	0
O60941-6_S337_1_ASYVARLQHCARVLDSPSRLDEEHRLIARYA	O60941-6	DTNB	337	S	ASYVARLQHCARVLDSPSRLDEEHRLIARYA	0	0	0	0	0	0	0	0	0	0	0	0	0	22.1944	0	0	0	0
O75044_S427_1_CFQYSNSMESVKSTVSETFMSKPSIAKRRAN	O75044	SRGAP2;SRGAP2B;SRGAP2C	427	S	CFQYSNSMESVKSTVSETFMSKPSIAKRRAN	23.955	0	0	0	0	0	0	0	0	0	23.2738	0	0	21.8758	21.6362	0	0	0
O75044_S994_1_PLKTSPVVAPTSEPSSPLHTQLLKDPEPAFQ	O75044	SRGAP2	994	S	PLKTSPVVAPTSEPSSPLHTQLLKDPEPAFQ	0	0	0	0	0	0	0	0	0	0	0	0	0	0	0	0	0	0
O75052_S188_2_LQHTQQNADGQEDGESERNSNSSGDPGRQLT	O75052	NOS1AP	188	S	LQHTQQNADGQEDGESERNSNSSGDPGRQLT	0	0	0	0	0	0	0	0	0	0	0	0	0	0	0	0	0	24.8015
O75052_S188_3_LQHTQQNADGQEDGESERNSNSSGDPGRQLT	O75052	NOS1AP	188	S	LQHTQQNADGQEDGESERNSNSSGDPGRQLT	0	22.788	0	0	0	0	0	0	0	0	0	0	0	0	0	0	0	21.568
O75052_S195_2_ADGQEDGESERNSNSSGDPGRQLTGAERAST	O75052	NOS1AP	195	S	ADGQEDGESERNSNSSGDPGRQLTGAERAST	0	25.0348	0	0	0	0	0	0	0	0	24.5837	0	0	0	0	0	24.4669	24.8015
O75052_S195_3_ADGQEDGESERNSNSSGDPGRQLTGAERAST	O75052	NOS1AP	195	S	ADGQEDGESERNSNSSGDPGRQLTGAERAST	0	22.788	0	0	0	0	0	0	0	0	0	0	0	0	0	0	0	21.568
O75052_S249_1_SRGVTDLDAVGKEGGSHTGSKVSHPQEPMLT	O75052	NOS1AP	249	S	SRGVTDLDAVGKEGGSHTGSKVSHPQEPMLT	24.2152	24.9499	0	24.4387	0	0	0	0	0	0	0	0	0	0	0	0	0	21.2486
O75052_S266_1_TGSKVSHPQEPMLTASPRMLLPSSSSKPPGL	O75052	NOS1AP	266	S	TGSKVSHPQEPMLTASPRMLLPSSSSKPPGL	26.6667	25.851	24.4568	25.1186	23.4522	0	23.181	24.5509	23.6996	0	24.7534	20.8684	0	21.2455	23.2039	21.3263	24.8007	25.0759
O75052_S371_1_VQELELKLSGQNAMGSQDSLLEITFRSGALP	O75052	NOS1AP	371	S	VQELELKLSGQNAMGSQDSLLEITFRSGALP	0	0	0	0	0	0	17.7816	0	0	0	0	0	0	0	0	0	0	0
O75052_T264_1_SHTGSKVSHPQEPMLTASPRMLLPSSSSKPP	O75052	NOS1AP	264	T	SHTGSKVSHPQEPMLTASPRMLLPSSSSKPP	0	24.763	0	0	0	0	0	0	0	0	0	0	0	0	0	0	22.5071	23.6714
O75061-4_S553_2_SGPASTQSTPRRSATSTSASPTLRVGEGATF	O75061-4	DNAJC6	553	S	SGPASTQSTPRRSATSTSASPTLRVGEGATF	0	0	0	0	0	0	0	0	0	0	0	0	0	0	0	0	0	0
O75061-4_S557_1_STQSTPRRSATSTSASPTLRVGEGATFDPFG	O75061-4	DNAJC6	557	S	STQSTPRRSATSTSASPTLRVGEGATFDPFG	0	0	0	0	0	0	21.9472	0	0	19.7042	21.448	0	0	20.5145	0	0	0	0
O75061-4_S557_2_STQSTPRRSATSTSASPTLRVGEGATFDPFG	O75061-4	DNAJC6	557	S	STQSTPRRSATSTSASPTLRVGEGATFDPFG	0	0	0	0	0	0	0	0	0	0	0	0	0	0	0	0	0	0
O75113_S300_1_RRFSDSEERHTKKQFSLENVQEGEILHDAKT	O75113	N4BP1	300	S	RRFSDSEERHTKKQFSLENVQEGEILHDAKT	0	0	23.0061	0	0	0	22.3298	24.6277	22.6795	0	22.1532	0	0	0	0	0	0	0
O75113_T242_1_RDETVLQEEARNKAGTPVSELTKQMDTVLSS	O75113	N4BP1	242	T	RDETVLQEEARNKAGTPVSELTKQMDTVLSS	26.3734	23.9203	0	22.0647	0	0	21.678	0	22.9393	0	0	0	0	0	0	19.618	0	22.5239
O75116_S1361_1_KKIPKKPPAPDPFARSSPRTSMKIQQNQSIR	O75116	ROCK2	1361	S	KKIPKKPPAPDPFARSSPRTSMKIQQNQSIR	27.882	0	26.462	24.3956	0	0	0	23.8866	0	0	24.478	0	0	0	0	0	21.9069	0
O75122-3_S241_1_VQSSGGMILSVCKDKSFDDEESVDGNRPSSA	O75122-3	CLASP2	241	S	VQSSGGMILSVCKDKSFDDEESVDGNRPSSA	0	0	0	0	0	0	21.3181	0	22.0469	0	0	0	0	0	0	19.9047	0	21.6521
O75122_S1029_1_PRSRDYNPYNYSDSISPFNKSALKEAMFDDD	O75122	CLASP2	1029	S	PRSRDYNPYNYSDSISPFNKSALKEAMFDDD	0	0	0	0	0	0	0	0	0	0	0	0	0	0	0	0	0	0
O75122_S327_1_GSVASLPQSDRSSSSSQESLNRPFSSKWSTA	O75122	CLASP2	327	S	GSVASLPQSDRSSSSSQESLNRPFSSKWSTA	25.0358	25.8248	0	0	0	0	0	26.0915	24.7101	0	0	0	0	0	24.3715	23.1805	25.0544	25.2874
O75122_S360_1_STVAGRVSAGSSKASSLPGSLQRSRSDIDVN	O75122	CLASP2	360	S	STVAGRVSAGSSKASSLPGSLQRSRSDIDVN	0	0	0	0	0	0	0	0	0	0	0	0	0	0	0	0	0	0
O75122_S370_1_SSKASSLPGSLQRSRSDIDVNAAAGAKAHHA	O75122	CLASP2	370	S	SSKASSLPGSLQRSRSDIDVNAAAGAKAHHA	24.5428	25.1056	24.9739	0	0	0	21.9364	22.0562	24.7437	0	22.1123	19.7768	0	0	0	21.6479	23.7813	23.3481
O75122_S455_2_KADSRGRSRTKMVSQSQPGSRSGSPGRVLTT	O75122	CLASP2	455	S	KADSRGRSRTKMVSQSQPGSRSGSPGRVLTT	0	0	0	0	0	0	0	0	0	0	0	0	0	0	0	0	0	0
O75122_S455_3_KADSRGRSRTKMVSQSQPGSRSGSPGRVLTT	O75122	CLASP2	455	S	KADSRGRSRTKMVSQSQPGSRSGSPGRVLTT	0	0	0	0	0	0	0	0	0	0	0	0	0	0	0	0	0	0
O75122_S459_2_RGRSRTKMVSQSQPGSRSGSPGRVLTTTALS	O75122	CLASP2	459	S	RGRSRTKMVSQSQPGSRSGSPGRVLTTTALS	0	0	0	0	0	0	0	0	0	0	0	0	0	0	0	0	0	0
O75122_S459_3_RGRSRTKMVSQSQPGSRSGSPGRVLTTTALS	O75122	CLASP2	459	S	RGRSRTKMVSQSQPGSRSGSPGRVLTTTALS	0	0	0	0	0	0	0	0	0	0	0	0	0	0	0	0	0	0
O75122_S463_3_RTKMVSQSQPGSRSGSPGRVLTTTALSTVSS	O75122	CLASP2	463	S	RTKMVSQSQPGSRSGSPGRVLTTTALSTVSS	0	0	0	0	0	0	0	0	0	0	0	0	0	0	0	0	0	0
O75122_S585_1_LGPGYGISQSSRLSSSVSAMRVLNTGSDVEE;SGPGYGISQSSRLSSSVSAMRVLNTGSDVEE	O75122	CLASP2	585	S	LGPGYGISQSSRLSSSVSAMRVLNTGSDVEE;SGPGYGISQSSRLSSSVSAMRVLNTGSDVEE	0	0	0	0	0	0	0	0	21.7501	0	0	0	0	0	0	0	0	0
O75122_S596_1_RLSSSVSAMRVLNTGSDVEEAVADALKKPAR	O75122	CLASP2	596	S	RLSSSVSAMRVLNTGSDVEEAVADALKKPAR	0	0	0	0	0	0	0	22.2479	0	0	20.9351	0	0	17.3265	0	0	0	0
O75128-2_S272_1_RSNSKAEQLVLSGADSDEDTSRAAPGRGLNG	O75128-2	COBL	272	S	RSNSKAEQLVLSGADSDEDTSRAAPGRGLNG	0	23.2028	0	0	0	0	0	0	0	0	0	0	0	0	0	0	0	0
O75128-2_S309_1_SPSMHSRSLTLGPSLSLGSISGVSVKSEMKK	O75128-2	COBL	309	S	SPSMHSRSLTLGPSLSLGSISGVSVKSEMKK	0	0	0	0	0	0	0	0	0	0	0	0	0	0	0	0	0	0
O75128-2_S522_1_SMKYKDKWATDQEDCSDQDLAGTPDLGPQKS	O75128-2	COBL	522	S	SMKYKDKWATDQEDCSDQDLAGTPDLGPQKS	0	0	0	20.3194	0	0	0	0	0	0	0	0	0	0	0	0	0	0
O75128-2_S897_1_TQNPESRLQADPKPISPQQKSAHHEGRNPLG	O75128-2	COBL	897	S	TQNPESRLQADPKPISPQQKSAHHEGRNPLG	24.0478	24.2402	0	22.8499	21.3573	0	0	0	0	0	0	0	0	0	0	0	0	0
O75128-3_S269_1_VNKRSNSKGCLTTPNSPSMHSRSLTLGPSLS	O75128-3	COBL	269	S	VNKRSNSKGCLTTPNSPSMHSRSLTLGPSLS	0	0	0	0	0	0	0	0	0	0	0	0	0	0	0	0	0	0
O75128-3_S269_2_VNKRSNSKGCLTTPNSPSMHSRSLTLGPSLS	O75128-3	COBL	269	S	VNKRSNSKGCLTTPNSPSMHSRSLTLGPSLS	23.3425	23.3232	0	0	0	0	0	0	0	0	0	0	0	0	0	0	0	0
O75140-8_S1430_1_YSKRKFSGQQRRRRNSTSSTNQNMFCEERVG	O75140-8	DEPDC5	1430	S	YSKRKFSGQQRRRRNSTSSTNQNMFCEERVG	22.9952	23.4166	0	0	0	0	0	0	0	0	0	0	0	0	0	19.9401	0	21.9875
O75140-8_S503_1_ESHSRKSASSCDVSSSPSLPSRTLPTEEVRS	O75140-8	DEPDC5	503	S	ESHSRKSASSCDVSSSPSLPSRTLPTEEVRS	0	22.2055	0	0	0	0	20.443	0	0	0	0	0	0	0	0	0	0	0
O75140-8_S503_2_ESHSRKSASSCDVSSSPSLPSRTLPTEEVRS	O75140-8	DEPDC5	503	S	ESHSRKSASSCDVSSSPSLPSRTLPTEEVRS	0	0	0	0	0	0	0	0	0	0	0	0	0	0	0	0	0	0
O75145-2_S1155_1_MLPPNFRSAAAGALGSPGLPLRKLQPEGQTS	O75145-2	PPFIA3	1155	S	MLPPNFRSAAAGALGSPGLPLRKLQPEGQTS	21.99	0	0	0	0	0	20.0274	0	21.2776	0	0	0	0	0	0	0	0	0
O75145-2_S17_1_MCEVMPTISEDGRRGSALGPDEAGGELERLM	O75145-2	PPFIA3	17	S	MCEVMPTISEDGRRGSALGPDEAGGELERLM	0	22.4242	0	0	0	0	23.5359	24.1169	24.284	22.0764	24.5439	20.5798	0	19.9739	0	0	0	0
O75147-2_S10_1_MKASSGDQGSPPCFLRFPRPVRVVS	O75147-2	OBSL1	10	S	MKASSGDQGSPPCFLRFPRPVRVVS	0	0	0	0	0	0	0	0	0	0	0	0	0	0	0	17.8028	0	20.024
O75151_S537_1_KLKDGGKKKGKKSRESASPTIPNLDLLEAHT	O75151	PHF2	537	S	KLKDGGKKKGKKSRESASPTIPNLDLLEAHT	28.5755	0	0	26.9671	21.8959	0	0	0	0	0	0	23.6551	0	0	0	0	22.8031	21.9944
O75151_S539_1_KDGGKKKGKKSRESASPTIPNLDLLEAHTKE	O75151	PHF2	539	S	KDGGKKKGKKSRESASPTIPNLDLLEAHTKE	24.6575	25.7947	27.522	0	0	0	25.8599	27.6103	25.0949	25.6166	27.4932	0	24.2324	25.8642	25.3337	0	26.5495	17.2028
O75151_S625_1_PDSLLKMEEEQKLEKSPLAGNKDNKFSFSFS	O75151	PHF2	625	S	PDSLLKMEEEQKLEKSPLAGNKDNKFSFSFS	0	0	0	0	0	0	23.1142	0	24.7338	0	0	0	20.2104	0	22.304	0	22.9621	0
O75151_S705_1_EFPIRRKKNAPKRDLSFLLDKKAVLPTPVTK	O75151	PHF2	705	S	EFPIRRKKNAPKRDLSFLLDKKAVLPTPVTK	0	0	0	0	0	0	0	0	0	0	0	0	0	0	0	0	0	0
O75151_S882_1_DACFKDSDYVYPSLESDEDNPIFKSRSKKRK	O75151	PHF2	882	S	DACFKDSDYVYPSLESDEDNPIFKSRSKKRK	24.2094	25.2503	0	23.8496	0	0	22.6588	26.827	26.0497	22.3049	25.6311	0	0	22.5774	23.3892	22.4576	25.6121	24.6599
O75151_S899_1_EDNPIFKSRSKKRKGSDDAPYSPTARVGPSV	O75151	PHF2	899	S	EDNPIFKSRSKKRKGSDDAPYSPTARVGPSV	26.428	27.2459	26.2754	25.7774	25.4074	0	23.0095	24.7864	0	22.5078	24.4505	20.925	21.8182	23.7785	23.9059	22.1856	25.131	24.1582
O75151_S899_2_EDNPIFKSRSKKRKGSDDAPYSPTARVGPSV	O75151	PHF2	899	S	EDNPIFKSRSKKRKGSDDAPYSPTARVGPSV	25.4029	0	25.1728	24.3663	0	0	24.3266	0	24.4585	0	0	0	0	22.4721	0	0	24.5614	23.7
O75151_S905_1_KSRSKKRKGSDDAPYSPTARVGPSVPRQDRP	O75151	PHF2	905	S	KSRSKKRKGSDDAPYSPTARVGPSVPRQDRP	27.7506	26.6759	27.1331	26.2597	24.6868	0	25.2283	25.9464	25.646	24.6459	25.0729	22.4317	21.7973	23.985	24.3202	22.1371	25.3534	24.2819
O75151_S905_2_KSRSKKRKGSDDAPYSPTARVGPSVPRQDRP	O75151	PHF2	905	S	KSRSKKRKGSDDAPYSPTARVGPSVPRQDRP	25.4029	0	25.1728	24.3663	0	0	24.3266	0	24.4585	0	0	0	0	22.4721	0	0	24.5614	23.7
O75152_S108_1_LFLPPSKTVLPTVPESPEEEVKASQLSVQQN	O75152	ZC3H11A	108	S	LFLPPSKTVLPTVPESPEEEVKASQLSVQQN	22.4384	22.3032	19.9248	0	0	0	23.2694	25.259	25.6017	23.9369	25.1897	22.4727	22.3416	23.8934	24.1853	23.5388	25.0919	23.6951
O75152_S132_1_QLSVQQNKLSVQSNPSPQLRSVMKVESSENV	O75152	ZC3H11A	132	S	QLSVQQNKLSVQSNPSPQLRSVMKVESSENV	23.9754	0	22.5123	22.5483	0	0	0	24.5738	23.1397	0	23.4506	0	0	0	0	0	22.6405	0
O75152_S290_1_LVRLSLTERLGKRKFSAGGDSDPPLKRSLAQ	O75152	ZC3H11A	290	S	LVRLSLTERLGKRKFSAGGDSDPPLKRSLAQ	24.4225	25.8145	24.6588	26.7613	25.4991	0	24.1204	24.7681	25.8061	25.1932	27.1461	22.172	22.2934	23.3834	0	23.4037	25.8245	24.937
O75152_S758_1_SGPSSSQMSMKTRRLSSASTGKPPLSVEDDF	O75152	ZC3H11A	758	S	SGPSSSQMSMKTRRLSSASTGKPPLSVEDDF	0	20.6789	0	24.8031	23.0829	0	25.7108	26.2897	25.4904	25.7629	27.1987	23.6698	24.7472	25.5643	25.5218	24.2764	26.7297	25.3974
O75152_S758_2_SGPSSSQMSMKTRRLSSASTGKPPLSVEDDF	O75152	ZC3H11A	758	S	SGPSSSQMSMKTRRLSSASTGKPPLSVEDDF	0	22.9541	0	22.6417	0	0	0	23.9815	24.6629	23.6452	24.1645	21.3444	22.2357	22.9516	23.4433	0	24.6904	0
O75152_S761_2_SSSQMSMKTRRLSSASTGKPPLSVEDDFEKL	O75152	ZC3H11A	761	S	SSSQMSMKTRRLSSASTGKPPLSVEDDFEKL	0	0	0	0	0	0	0	0	0	0	0	0	0	0	0	0	0	0
O75153_S664_1_SLESKSEDPPGQEAGSEEEGSSASGLAKVKE	O75153	CLUH	664	S	SLESKSEDPPGQEAGSEEEGSSASGLAKVKE	0	0	0	0	0	0	21.6318	23.7761	22.185	21.4508	0	0	0	0	0	0	0	21.3728
O75161-2_S142_1_SCGFGILRIFSNQPDSPISASQDKRLRLYHG	O75161-2	NPHP4	142	S	SCGFGILRIFSNQPDSPISASQDKRLRLYHG	0	0	0	0	0	0	0	0	0	0	21.9386	0	0	0	0	0	0	0
O75167-5_S442_1_QEIRQQIGTKLVRRLSQRPTTEELEQRNILK	O75167-5	PHACTR2	442	S	QEIRQQIGTKLVRRLSQRPTTEELEQRNILK	25.6159	24.6931	25.1714	22.7599	0	0	0	24.0543	24.6721	23.6057	25.5689	0	0	0	0	22.2757	23.6661	24.213
O75170-6_S742_1_EGSRSQGPEKAFSPASPCAWNVCVTRKAPLL	O75170-6	PPP6R2	742	S	EGSRSQGPEKAFSPASPCAWNVCVTRKAPLL	0	0	0	0	0	0	0	0	0	0	0	0	0	0	0	0	0	0
O75179-4_S1116_1_GPSPLSSPNGKLTVASPKRGQKREEGWKEVV	O75179-4	ANKRD17	1116	S	GPSPLSSPNGKLTVASPKRGQKREEGWKEVV	0	23.57	24.29	25.4511	0	0	22.4428	24.4505	24.0246	23.4897	24.562	22.2843	23.5238	24.0309	23.2247	22.9695	24.7283	21.0048
O75179-4_S1452_2_PMPTAKEHYPVSSPSSPSPPAQPGGVSRNSP	O75179-4	ANKRD17	1452	S	PMPTAKEHYPVSSPSSPSPPAQPGGVSRNSP	0	0	0	22.9694	0	0	0	0	24.7112	23.4641	24.9821	0	0	0	0	0	0	25.0208
O75179-4_S1452_3_PMPTAKEHYPVSSPSSPSPPAQPGGVSRNSP	O75179-4	ANKRD17	1452	S	PMPTAKEHYPVSSPSSPSPPAQPGGVSRNSP	0	23.8899	0	21.2523	0	0	22.3382	24.7914	23.4812	0	23.444	0	0	0	19.1864	0	23.8559	23.7982
O75179-4_S1454_1_PTAKEHYPVSSPSSPSPPAQPGGVSRNSPLD	O75179-4	ANKRD17	1454	S	PTAKEHYPVSSPSSPSPPAQPGGVSRNSPLD	0	0	22.591	0	0	0	19.7158	0	0	0	0	0	0	0	0	0	0	18.4038
O75179-4_S1454_2_PTAKEHYPVSSPSSPSPPAQPGGVSRNSPLD	O75179-4	ANKRD17	1454	S	PTAKEHYPVSSPSSPSPPAQPGGVSRNSPLD	25.01	25.9491	23.5438	22.9694	0	0	23.6501	25.8167	24.7112	23.4641	24.9821	0	0	0	23.7817	0	25.1555	25.0208
O75179-4_S1454_3_PTAKEHYPVSSPSSPSPPAQPGGVSRNSPLD	O75179-4	ANKRD17	1454	S	PTAKEHYPVSSPSSPSPPAQPGGVSRNSPLD	0	23.8899	0	21.2523	0	0	22.3382	24.7914	23.4812	0	23.444	0	0	0	19.1864	0	23.8559	23.7982
O75179-4_S1474_1_PGGVSRNSPLDCGSASPNKVASSSEQEAGSP	O75179-4	ANKRD17	1474	S	PGGVSRNSPLDCGSASPNKVASSSEQEAGSP	0	0	0	0	0	0	0	0	0	0	0	0	0	22.5078	0	22.8432	23.3596	0
O75179-4_S156_1_DLENPMLETASKLLLSGTADGADLRTVDPET	O75179-4	ANKRD17	156	S	DLENPMLETASKLLLSGTADGADLRTVDPET	0	0	0	0	0	0	0	0	0	0	0	0	0	0	0	0	0	0
O75179-4_S1808_1_NDSSAQSVSSGVRAPSPAPSSVPLGSEKPSN	O75179-4	ANKRD17	1808	S	NDSSAQSVSSGVRAPSPAPSSVPLGSEKPSN	0	0	0	0	0	0	0	24.8949	25.6009	0	24.5527	19.6121	0	23.9939	23.4886	0	24.1472	0
O75362_S407_1_LHSRVHKKDRRAGAESPTMSVDGRQPGTCSP	O75362	ZNF217	407	S	LHSRVHKKDRRAGAESPTMSVDGRQPGTCSP	26.8569	26.1483	25.0907	25.7588	23.6087	0	26.6224	27.7504	27.3223	26.0054	27.2593	23.974	24.8979	25.6842	26.244	24.4187	26.9032	26.7268
O75362_S570_1_KNLKRFFDGAKDVTGSPPAKQLKEMPSVFQN	O75362	ZNF217	570	S	KNLKRFFDGAKDVTGSPPAKQLKEMPSVFQN	22.4645	23.6624	22.7473	23.3546	22.0647	0	0	23.7388	0	0	22.6964	0	0	0	0	0	0	0
O75362_S795_1_FPAQSKSLPSAKGKQSPPGPGKAPLTSGIDS	O75362	ZNF217	795	S	FPAQSKSLPSAKGKQSPPGPGKAPLTSGIDS	26.3866	23.033	24.6122	23.8069	23.7484	0	0	24.5391	0	21.6672	24.5763	0	0	0	0	0	23.4446	0
O75362_T648_1_ETQANNLICRTKADVTPPPDGSTTHNLEVSP	O75362	ZNF217	648	T	ETQANNLICRTKADVTPPPDGSTTHNLEVSP	26.2832	0	25.05	24.2685	23.4055	0	24.1122	23.8797	24.9434	24.1326	25.0359	0	23.3882	23.9675	23.9502	0	24.5207	0
O75363_S399_1_EDSVPTGAEENVVCESPVEIIKSKEVESALQ	O75363	BCAS1	399	S	EDSVPTGAEENVVCESPVEIIKSKEVESALQ	25.291	24.9633	23.4367	21.7484	0	0	0	0	0	0	23.236	0	0	0	0	0	23.6845	23.738
O75367-2_S170_1_ARKSKKKQGEVSKAASADSTTEGTPADGFTV	O75367-2	H2AFY	170	S	ARKSKKKQGEVSKAASADSTTEGTPADGFTV	0	23.1292	0	0	0	0	22.4996	24.1153	23.7479	23.2039	24.4747	0	18.966	0	19.1032	0	0	0
O75367-2_S170_2_ARKSKKKQGEVSKAASADSTTEGTPADGFTV	O75367-2	H2AFY	170	S	ARKSKKKQGEVSKAASADSTTEGTPADGFTV	0	0	19.8714	0	0	0	0	22.9757	0	21.787	22.0652	18.676	0	0	0	17.9925	0	20.1538
O75367-2_S173_1_SKKKQGEVSKAASADSTTEGTPADGFTVLST	O75367-2	H2AFY	173	S	SKKKQGEVSKAASADSTTEGTPADGFTVLST	0	0	0	0	0	0	0	0	0	0	0	0	0	0	0	0	0	0
O75367-2_S173_2_SKKKQGEVSKAASADSTTEGTPADGFTVLST	O75367-2	H2AFY	173	S	SKKKQGEVSKAASADSTTEGTPADGFTVLST	0	22.397	0	0	0	0	0	0	0	0	22.0652	0	0	0	0	17.9925	0	20.1538
O75367-2_T129_1_LAKKRGSKGKLEAIITPPPAKKAKSPSQKKP	O75367-2	H2AFY	129	T	LAKKRGSKGKLEAIITPPPAKKAKSPSQKKP	25.8856	0	24.2303	24.4007	23.2627	0	23.4275	23.628	24.6923	23.1167	24.8759	21.8876	22.7963	23.9147	23.8597	22.9176	24.4777	21.6881
O75367-2_T174_1_KKKQGEVSKAASADSTTEGTPADGFTVLSTK	O75367-2	H2AFY	174	T	KKKQGEVSKAASADSTTEGTPADGFTVLSTK	0	0	0	0	0	0	0	0	0	0	23.4274	0	0	0	0	0	0	0
O75367-2_T174_2_KKKQGEVSKAASADSTTEGTPADGFTVLSTK	O75367-2	H2AFY	174	T	KKKQGEVSKAASADSTTEGTPADGFTVLSTK	0	22.397	0	0	0	0	0	0	0	0	22.0652	0	0	0	0	17.9925	0	20.1538
O75367-2_T178_1_GEVSKAASADSTTEGTPADGFTVLSTKSLFL	O75367-2	H2AFY	178	T	GEVSKAASADSTTEGTPADGFTVLSTKSLFL	24.6244	23.9284	23.544	22.7336	0	0	0	22.4743	0	0	0	0	0	0	0	19.85	0	0
O75369-8_S1433_1_VVDPSKVKIAGPGLGSGVRARVLQSFTVDSS	O75369-8	FLNB	1433	S	VVDPSKVKIAGPGLGSGVRARVLQSFTVDSS	0	0	0	0	0	0	0	0	0	0	0	0	0	0	0	0	0	0
O75369-8_S1474_1_VLGPRADDTDSQSWRSPLKALSEFFKGDPKG	O75369-8	FLNB	1474	S	VLGPRADDTDSQSWRSPLKALSEFFKGDPKG	0	0	0	0	0	0	0	0	0	19.4511	0	0	18.6576	19.4859	0	0	0	0
O75369-8_S1536_1_PYMVSVKYADEEIPRSPFKVKVLPTYDASKV	O75369-8	FLNB	1536	S	PYMVSVKYADEEIPRSPFKVKVLPTYDASKV	24.4654	22.1059	0	0	0	0	23.2204	24.4454	24.3092	22.3336	23.8539	21.4151	22.7403	23.6648	0	22.2399	22.5333	22.2245
O75369-8_S2044_1_EIGDARRAKVYGRGLSEGRTFEMSDFIVDTR	O75369-8	FLNB	2044	S	EIGDARRAKVYGRGLSEGRTFEMSDFIVDTR	0	0	24.0294	0	0	0	0	0	0	0	21.5584	0	0	0	0	0	0	18.5732
O75369-8_S2138_1_EGRVKESITRTSRAPSVATVGSICDLNLKIP	O75369-8	FLNB	2138	S	EGRVKESITRTSRAPSVATVGSICDLNLKIP	0	0	0	0	18.3143	0	21.8617	22.5687	23.2839	21.4628	22.9326	0	0	22.1561	21.6567	0	22.7047	0
O75369-8_S2166_1_KIPEINSSDMSAHVTSPSGRVTEAEIVPMGK	O75369-8	FLNB	2166	S	KIPEINSSDMSAHVTSPSGRVTEAEIVPMGK	0	0	0	0	0	0	20.2389	0	22.0241	0	0	0	0	22.7319	0	0	0	0
O75369-8_S2356_1_IRLNGAKGKIDAKVHSPSGAVEECHVSELEP	O75369-8	FLNB	2356	S	IRLNGAKGKIDAKVHSPSGAVEECHVSELEP	0	0	23.849	0	0	0	0	0	0	0	0	0	0	0	0	0	23.2055	0
O75369-8_S2449_1_SEFFINTTRAGPGTLSVTIEGPSKVKMDCQE	O75369-8	FLNB	2449	S	SEFFINTTRAGPGTLSVTIEGPSKVKMDCQE	0	0	0	0	0	0	0	0	0	0	0	0	0	0	0	0	0	0
O75369-8_S2509_1_VGSPFKAKVTGQRLVSPGSANETSSILVESV	O75369-8	FLNB	2509	S	VGSPFKAKVTGQRLVSPGSANETSSILVESV	24.9826	0	24.8822	0	22.8816	0	24.7563	25.3373	23.9478	23.9835	25.8584	22.6	22.4368	23.9006	23.3189	22.1397	24.7324	22.8473
O75369-8_S2512_1_PFKAKVTGQRLVSPGSANETSSILVESVTRS	O75369-8	FLNB	2512	S	PFKAKVTGQRLVSPGSANETSSILVESVTRS	0	0	0	0	0	0	0	0	0	0	0	0	0	0	0	0	0	0
O75369-8_S983_1_TRGAGGQGKLDVTILSPSRKVVPCLVTPVTG	O75369-8	FLNB	983	S	TRGAGGQGKLDVTILSPSRKVVPCLVTPVTG	0	0	0	0	0	0	0	21.9457	22.5268	0	23.3822	0	0	21.9871	22.1714	0	22.7555	20.7162
O75369-8_T2585_1_KAGSNMLLIGVHGPTTPCEEVSMKHVGNQQY	O75369-8	FLNB	2585	T	KAGSNMLLIGVHGPTTPCEEVSMKHVGNQQY	24.396	0	0	0	0	0	0	0	0	0	0	0	0	0	0	0	0	0
O75369-8_T519_1_KDFLDGVYAFEYYPSTPGRYSIAITWGGHHI	O75369-8	FLNB	519	T	KDFLDGVYAFEYYPSTPGRYSIAITWGGHHI	0	0	0	0	0	0	0	0	0	0	0	0	0	0	0	0	0	0
O75376-2_S1874_2_SSHRYETPSDAIEVISPASSPAPPQEKLQTY	O75376-2	NCOR1	1874	S	SSHRYETPSDAIEVISPASSPAPPQEKLQTY	0	0	0	0	0	0	0	24.6253	24.374	0	23.7557	0	0	0	22.4141	0	0	0
O75376-2_S1878_2_YETPSDAIEVISPASSPAPPQEKLQTYQPEV	O75376-2	NCOR1	1878	S	YETPSDAIEVISPASSPAPPQEKLQTYQPEV	0	0	0	0	0	0	0	24.6253	24.374	0	0	0	0	0	22.4141	0	0	0
O75376_S1111_1_SAKSATLPYIKQEEFSPRSQNSQPEGLLVRA	O75376	NCOR1	1111	S	SAKSATLPYIKQEEFSPRSQNSQPEGLLVRA	22.3968	23.6722	23.5473	23.1104	21.6976	0	0	0	0	0	23.6174	0	0	18.9242	0	0	0	0
O75376_S1196_1_ALVKGSISRMPIEDSSPEKGREEAASKGHVI	O75376	NCOR1	1196	S	ALVKGSISRMPIEDSSPEKGREEAASKGHVI	26.3039	26.4338	0	0	0	0	24.1772	25.5203	26.8582	23.7081	27.2408	0	0	25.5963	24.4653	0	26.6873	25.1236
O75376_S1322_1_SFEDGLKYPKQIKRESPPIRAFEGAITKGKP	O75376	NCOR1	1322	S	SFEDGLKYPKQIKRESPPIRAFEGAITKGKP	25.3806	21.3918	25.2593	0	22.2988	0	0	0	0	0	0	0	0	0	0	0	0	0
O75376_S1472_1_SVLRSTLHEAPKAQLSPGIYDDTSARRTPVS	O75376	NCOR1	1472	S	SVLRSTLHEAPKAQLSPGIYDDTSARRTPVS	26.7779	26.2798	24.6354	25.3543	24.5274	0	24.9259	24.3318	25.871	0	25.8715	23.3187	23.1356	24.0991	23.6089	23.0192	25.3998	24.4406
O75376_S1533_1_KSTLTPTQRESIPAKSPVPGVDPVVSHSPFD	O75376	NCOR1	1533	S	KSTLTPTQRESIPAKSPVPGVDPVVSHSPFD	0	0	0	0	0	0	0	0	0	0	0	0	0	0	0	0	0	0
O75376_S158_1_AKKDPAFGGKHEAPSSPISGQPCGDDQNASP	O75376	NCOR1	158	S	AKKDPAFGGKHEAPSSPISGQPCGDDQNASP	0	0	0	0	0	0	0	0	0	0	0	0	0	0	0	0	25.3814	0
O75376_S158_2_AKKDPAFGGKHEAPSSPISGQPCGDDQNASP	O75376	NCOR1	158	S	AKKDPAFGGKHEAPSSPISGQPCGDDQNASP	0	0	0	0	0	0	0	0	0	0	0	0	0	0	0	23.1633	0	23.6444
O75376_S172_2_SSPISGQPCGDDQNASPSKLSKEELIQSMDR	O75376	NCOR1	172	S	SSPISGQPCGDDQNASPSKLSKEELIQSMDR	0	0	0	0	0	0	0	0	0	0	0	0	0	0	0	23.1633	0	23.6444
O75376_S1977_2_SSHRYETPSDAIEVISPASSPAPPQEKLQTY	O75376	NCOR1	1977	S	SSHRYETPSDAIEVISPASSPAPPQEKLQTY	26.2549	26.8158	25.8574	24.5483	0	0	0	25.6093	23.7757	0	24.5501	0	0	0	0	0	0	24.1425
O75376_S1981_2_YETPSDAIEVISPASSPAPPQEKLQTYQPEV	O75376	NCOR1	1981	S	YETPSDAIEVISPASSPAPPQEKLQTYQPEV	26.2549	0	25.8574	24.5483	0	0	0	25.6093	23.7757	0	24.5501	0	0	0	0	0	0	24.1425
O75376_S2120_1_SQAQSVHHQRPGSRVSPENLVDKSRGSRPGK	O75376	NCOR1	2120	S	SQAQSVHHQRPGSRVSPENLVDKSRGSRPGK	0	0	0	0	0	0	22.4321	23.6977	24.4728	0	23.0859	21.1935	20.8808	22.2145	22.3681	23.0227	23.3489	23.0775
O75376_S2151_1_SPERSHVSSEPYEPISPPQVPVVHEKQDSLL	O75376	NCOR1	2151	S	SPERSHVSSEPYEPISPPQVPVVHEKQDSLL	21.0022	23.8504	0	24.8746	23.1683	0	0	25.2022	23.8846	23.2902	25.5015	0	23.0444	24.4316	24.2399	22.6365	25.2656	23.1787
O75376_S2184_1_SQRGAEPAEQRNDARSPGSISYLPSFFTKLE	O75376	NCOR1	2184	S	SQRGAEPAEQRNDARSPGSISYLPSFFTKLE	22.9805	0	22.0644	0	0	0	0	0	0	0	23.4227	0	0	0	0	0	0	0
O75376_S2337_1_CKPKLISKSNSRKSKSPIPGQGYLGTERPSS	O75376	NCOR1	2337	S	CKPKLISKSNSRKSKSPIPGQGYLGTERPSS	24.3861	0	24.7867	0	21.5626	0	0	25.5264	0	0	25.0953	0	23.3124	0	0	19.3718	0	0
O75379_S30_1_TGSVKSERRNLLEDDSDEEEDFFLRGPSGPR	O75379	VAMP4	30	S	TGSVKSERRNLLEDDSDEEEDFFLRGPSGPR	24.6118	21.4946	0	24.9258	21.8378	0	23.6694	25.9177	25.5742	23.5289	21.7886	21.1101	21.637	22.1435	23.0056	22.6814	24.6886	23.9178
O75382-3_S348_1_SPFRVRALRPGDLPPSPDDVKRRVKSPGGPG	O75382-3	TRIM3	348	S	SPFRVRALRPGDLPPSPDDVKRRVKSPGGPG	0	0	0	0	0	0	0	0	0	0	0	0	0	0	0	0	0	0
O75382-3_S375_2_GGPGSHVRQKAVRRPSSMYSTGGKRKDNPIE	O75382-3	TRIM3	375	S	GGPGSHVRQKAVRRPSSMYSTGGKRKDNPIE	0	0	0	0	0	0	0	0	0	0	0	0	0	0	0	0	0	0
O75382-3_S376_2_GPGSHVRQKAVRRPSSMYSTGGKRKDNPIED	O75382-3	TRIM3	376	S	GPGSHVRQKAVRRPSSMYSTGGKRKDNPIED	0	0	0	0	0	0	0	0	0	0	0	0	0	0	0	0	0	0
O75382-3_S379_2_SHVRQKAVRRPSSMYSTGGKRKDNPIEDELV	O75382-3	TRIM3	379	S	SHVRQKAVRRPSSMYSTGGKRKDNPIEDELV	0	0	0	0	0	0	0	0	0	0	0	0	0	0	0	0	0	0
O75382-3_S7_1_MAKREDSPGPEVQPMDKQFLVC	O75382-3	TRIM3	7	S	MAKREDSPGPEVQPMDKQFLVC	0	24.2877	0	0	0	0	24.8046	0	25.6371	0	25.7073	21.9599	23.2464	23.0898	23.9638	22.4907	0	0
O75385_S450_1_PTQVQNYQRIERNLQSPTQFQTPRSSAIRRS	O75385	ULK1	450	S	PTQVQNYQRIERNLQSPTQFQTPRSSAIRRS	0	23.5923	21.8795	20.9275	20.7542	0	22.4409	24.7299	0	22.1615	23.4855	0	0	0	0	0	0	21.5806
O75385_S467_2_TQFQTPRSSAIRRSGSTSPLGFARASPSPPA	O75385	ULK1	467	S	TQFQTPRSSAIRRSGSTSPLGFARASPSPPA	0	22.3866	0	19.6616	0	0	0	23.1584	22.318	0	0	0	0	0	0	18.9838	0	20.8764
O75385_S469_1_FQTPRSSAIRRSGSTSPLGFARASPSPPAHA	O75385	ULK1	469	S	FQTPRSSAIRRSGSTSPLGFARASPSPPAHA	25.0103	24.3642	24.5197	0	0	0	0	24.6277	24.6208	0	24.056	0	21.2875	22.5858	0	0	22.8891	0
O75385_S469_2_FQTPRSSAIRRSGSTSPLGFARASPSPPAHA	O75385	ULK1	469	S	FQTPRSSAIRRSGSTSPLGFARASPSPPAHA	0	22.3866	0	19.6616	0	0	0	23.1584	22.318	0	0	0	0	0	0	18.9838	0	20.8764
O75385_S477_2_IRRSGSTSPLGFARASPSPPAHAEHGGVLAR	O75385	ULK1	477	S	IRRSGSTSPLGFARASPSPPAHAEHGGVLAR	24.097	22.3915	0	22.8461	0	0	0	0	0	0	0	0	0	0	0	22.188	0	23.5859
O75385_S479_2_RSGSTSPLGFARASPSPPAHAEHGGVLARKM	O75385	ULK1	479	S	RSGSTSPLGFARASPSPPAHAEHGGVLARKM	24.097	22.3915	0	22.8461	0	0	0	0	0	0	0	0	0	0	0	22.188	0	23.5859
O75385_S623_1_LPDFLQRNPLPPILGSPTKAVPSFDFPKTPS	O75385	ULK1	623	S	LPDFLQRNPLPPILGSPTKAVPSFDFPKTPS	0	0	0	21.971	0	0	23.494	24.5142	0	23.1196	24.7184	21.6596	0	17.5757	22.4959	0	0	21.682
O75385_S638_1_SPTKAVPSFDFPKTPSSQNLLALLARQGVVM	O75385	ULK1	638	S	SPTKAVPSFDFPKTPSSQNLLALLARQGVVM	0	0	0	0	0	0	20.3152	20.9956	0	0	21.6537	0	0	19.5499	0	18.6377	0	18.7899
O75396_S137_1_TKKLYIDSCARRNLGSINTELQDVQRIMVAN	O75396	SEC22B	137	S	TKKLYIDSCARRNLGSINTELQDVQRIMVAN	30.0112	30.6177	29.9862	29.3243	27.5124	0	27.5899	29.3453	28.8408	27.1267	28.5635	25.0844	25.3014	26.0623	26.5963	25.8096	28.2805	27.9925
O75396_S175_1_GEALSALDSKANNLSSLSKKYRQDAKYLNMH	O75396	SEC22B	175	S	GEALSALDSKANNLSSLSKKYRQDAKYLNMH	23.6343	24.3186	0	23.3641	0	0	20.6634	0	21.4574	0	0	0	0	0	0	20.6348	0	22.0574
O75398-5_S176_1_TGLKGPAAPLTPGPQSPPTPLAPGQEKGGTK	O75398-5	DEAF1	176	S	TGLKGPAAPLTPGPQSPPTPLAPGQEKGGTK	0	0	0	20.6983	0	0	21.8688	0	23.0432	0	22.4231	19.6944	0	0	0	0	21.6168	0
O75400-2_S906_2_SPKKKTGKDSGNWDTSGSELSEGELEKRRRT	O75400-2	PRPF40A	906	S	SPKKKTGKDSGNWDTSGSELSEGELEKRRRT	25.0518	0	24.6993	0	0	0	24.6978	25.8768	25.3603	24.7323	25.5577	0	0	0	0	0	24.8598	24.9501
O75400-2_S906_3_SPKKKTGKDSGNWDTSGSELSEGELEKRRRT	O75400-2	PRPF40A	906	S	SPKKKTGKDSGNWDTSGSELSEGELEKRRRT	25.952	26.9037	24.9271	24.3602	20.4186	0	25.3485	27.6885	26.0077	25.073	21.862	0	0	24.0595	23.8938	19.3678	0	25.444
O75400-2_S908_2_KKKTGKDSGNWDTSGSELSEGELEKRRRTLL	O75400-2	PRPF40A	908	S	KKKTGKDSGNWDTSGSELSEGELEKRRRTLL	0	0	24.4924	0	0	0	24.9915	26.7843	0	24.2192	25.6144	0	0	0	0	0	0	0
O75400-2_S908_3_KKKTGKDSGNWDTSGSELSEGELEKRRRTLL	O75400-2	PRPF40A	908	S	KKKTGKDSGNWDTSGSELSEGELEKRRRTLL	25.952	26.9037	24.9271	24.3602	20.4186	0	25.3485	27.6885	26.0077	25.073	21.862	0	0	24.0595	23.8938	19.3678	0	25.444
O75400-2_S911_1_TGKDSGNWDTSGSELSEGELEKRRRTLLEQL	O75400-2	PRPF40A	911	S	TGKDSGNWDTSGSELSEGELEKRRRTLLEQL	25.2311	27.4819	26.3561	23.0822	24.4649	0	25.9572	26.2254	26.5068	25.9713	27.248	22.3966	0	23.2033	24.4173	0	25.9924	25.0624
O75400-2_S911_2_TGKDSGNWDTSGSELSEGELEKRRRTLLEQL	O75400-2	PRPF40A	911	S	TGKDSGNWDTSGSELSEGELEKRRRTLLEQL	25.0518	26.5289	24.6993	0	24.2549	0	24.9915	26.7843	25.3603	24.7323	25.6144	0	0	22.3661	0	0	24.8598	24.9501
O75400-2_S911_3_TGKDSGNWDTSGSELSEGELEKRRRTLLEQL	O75400-2	PRPF40A	911	S	TGKDSGNWDTSGSELSEGELEKRRRTLLEQL	25.952	26.7425	24.9271	24.3602	20.4186	0	25.3485	27.5646	26.0077	25.073	21.862	0	0	24.0595	23.8938	19.3678	0	25.444
O75400-2_T905_3_KSPKKKTGKDSGNWDTSGSELSEGELEKRRR	O75400-2	PRPF40A	905	T	KSPKKKTGKDSGNWDTSGSELSEGELEKRRR	25.952	26.9037	24.9271	24.3602	20.4186	0	25.3485	27.6885	26.0077	25.073	21.862	0	0	24.0595	23.8938	19.3678	0	22.173
O75410-9_S276_1_KASYHFSPEELDENTSPLLGDARFQKSPPDL	O75410-9	TACC1	276	S	KASYHFSPEELDENTSPLLGDARFQKSPPDL	0	25.1689	26.5819	23.9116	24.3659	0	23.9333	25.7936	25.0175	23.2931	26.3237	23.0472	0	23.6942	24.2534	0	25.7517	24.3068
O75410-9_S44_1_EDEAGGPEGDPEEEDSQAETKSLSFSSDSEG	O75410-9	TACC1	44	S	EDEAGGPEGDPEEEDSQAETKSLSFSSDSEG	0	0	0	0	0	0	0	0	0	0	0	0	0	0	0	0	0	0
O75420_S137_1_RSRGRGRGDSCFYQRSIEEGDGAFGRSPREI	O75420	GIGYF1	137	S	RSRGRGRGDSCFYQRSIEEGDGAFGRSPREI	0	0	0	0	0	0	22.4771	23.7431	23.6652	0	22.9407	19.7884	0	21.0499	21.237	0	22.727	22.4649
O75420_S237_2_DGDRWRSASPDGGPRSAGWREHGERRRKFEF	O75420	GIGYF1	237	S	DGDRWRSASPDGGPRSAGWREHGERRRKFEF	0	0	0	0	0	0	0	0	0	0	0	0	0	0	0	0	0	0
O75420_S28_2_LRALSGGGSVASPPPSPAMPKYKLADYRYGR	O75420	GIGYF1	28	S	LRALSGGGSVASPPPSPAMPKYKLADYRYGR	0	0	0	0	0	0	0	0	0	0	0	0	0	0	0	0	0	0
O75420_S538_1_EVIKMWGRVPFAPGPSPPPLLGNMDQERLKK	O75420	GIGYF1	538	S	EVIKMWGRVPFAPGPSPPPLLGNMDQERLKK	0	0	0	0	0	0	21.7219	21.9213	0	20.9391	22.4555	0	0	0	0	0	0	0
O75420_S638_1_RGGDQNLLPTMSRSLSVPDSGRLWDVHTSAS	O75420	GIGYF1	638	S	RGGDQNLLPTMSRSLSVPDSGRLWDVHTSAS	0	0	0	0	0	0	23.828	25.3467	25.4888	0	23.8791	22.2067	0	22.5778	23.8736	22.596	25.1056	24.2007
O75427_S25_1_AAGGEEAAATTSVPGSPGLPGRRSAERALEE	O75427	LRCH4	25	S	AAGGEEAAATTSVPGSPGLPGRRSAERALEE	26.4716	0	25.1896	0	23.5992	0	23.2199	24.8165	0	22.5167	25.4291	0	22.0988	0	0	0	0	0
O75427_S313_1_LDSGFHSVDSGSKRWSGNESTDEFSELSFRI	O75427	LRCH4	313	S	LDSGFHSVDSGSKRWSGNESTDEFSELSFRI	0	0	0	0	0	0	20.2684	22.369	0	0	0	0	0	0	0	0	0	0
O75427_S521_1_SFLFRSSSQSGSGPSSPDSVLRPRRYPQVPD	O75427	LRCH4	521	S	SFLFRSSSQSGSGPSSPDSVLRPRRYPQVPD	0	0	23.3665	0	0	0	22.477	23.2433	0	0	23.648	0	22.4782	0	0	0	0	0
O75436_S315_1_EKLRKQRTNFHQRFESPESQASAEQPEM_	O75436	VPS26A	315	S	EKLRKQRTNFHQRFESPESQASAEQPEM	0	0	0	0	0	0	0	0	0	0	0	0	0	0	0	0	0	0
O75446_S131_2_KNLIQSVRNRRKRKGSDDDGGDSPVQDIDTP	O75446	SAP30	131	S	KNLIQSVRNRRKRKGSDDDGGDSPVQDIDTP	24.0605	0	0	24.3278	0	0	23.6531	25.7151	25.1466	23.4939	24.5276	0	0	0	0	0	0	24.0064
O75446_S138_2_RNRRKRKGSDDDGGDSPVQDIDTPEVDLYQL	O75446	SAP30	138	S	RNRRKRKGSDDDGGDSPVQDIDTPEVDLYQL	24.0605	0	0	24.3278	0	0	23.6531	25.7151	25.1466	23.4939	24.5276	0	0	0	0	0	0	24.0064
O75448-2_S849_1_FPLDDVQPSKLMRLLSSNEDDANILSSPTDR	O75448-2	MED24	849	S	FPLDDVQPSKLMRLLSSNEDDANILSSPTDR	23.2408	24.405	22.9413	21.3701	0	0	23.3843	25.047	24.1809	23.0096	24.293	0	19.9621	0	0	0	24.1156	22.6018
O75448-2_S860_1_MRLLSSNEDDANILSSPTDRSMSSSLSASQL	O75448-2	MED24	860	S	MRLLSSNEDDANILSSPTDRSMSSSLSASQL	26.2949	26.9514	25.506	25.4842	24.8915	0	24.5166	0	25.9258	24.4632	25.7235	0	0	23.837	24.1446	22.5556	25.6259	24.6228
O75448-2_S860_2_MRLLSSNEDDANILSSPTDRSMSSSLSASQL	O75448-2	MED24	860	S	MRLLSSNEDDANILSSPTDRSMSSSLSASQL	21.9	23.2697	21.5672	20.2604	0	0	0	23.4477	0	0	22.6272	19.4744	0	0	0	0	21.9969	21.4099
O75475_S106_1_KFSSQQAATKQSNASSDVEVEEKETSVSKED	O75475	PSIP1	106	S	KFSSQQAATKQSNASSDVEVEEKETSVSKED	0	0	0	0	0	0	0	0	0	0	0	0	0	0	0	0	0	0
O75475_S177_1_AGVVTTATASVNLKVSPKRGRPAATEVKIPK	O75475	PSIP1	177	S	AGVVTTATASVNLKVSPKRGRPAATEVKIPK	0	0	0	0	0	0	0	23.4975	0	0	0	0	0	0	0	0	0	19.0952
O75475_S273_2_ESKRKNLAKTGVTSTSDSEEEGDDQEGEKKR	O75475	PSIP1	273	S	ESKRKNLAKTGVTSTSDSEEEGDDQEGEKKR	25.1922	25.5027	24.1704	25.0401	0	0	0	0	26.7154	26.4502	26.1463	24.3146	24.6268	0	0	25.096	26.8791	26.5945
O75475_S273_3_ESKRKNLAKTGVTSTSDSEEEGDDQEGEKKR	O75475	PSIP1	273	S	ESKRKNLAKTGVTSTSDSEEEGDDQEGEKKR	27.8522	28.0285	0	0	0	0	0	26.7135	25.8703	0	0	0	0	0	25.3255	0	0	0
O75475_S275_2_KRKNLAKTGVTSTSDSEEEGDDQEGEKKRKG	O75475	PSIP1	275	S	KRKNLAKTGVTSTSDSEEEGDDQEGEKKRKG	25.1922	25.5027	24.1704	25.0401	0	0	26.7813	27.1582	26.7154	26.4502	0	24.3146	24.6268	25.8284	25.7417	25.096	26.8791	26.5945
O75475_S275_3_KRKNLAKTGVTSTSDSEEEGDDQEGEKKRKG	O75475	PSIP1	275	S	KRKNLAKTGVTSTSDSEEEGDDQEGEKKRKG	27.8522	28.0285	0	0	0	0	0	26.7135	25.8703	0	0	0	0	0	25.3255	0	0	0
O75475_T141_1_EKASNEDVTKAVDITTPKAARRGRKRKAEKQ	O75475	PSIP1	141	T	EKASNEDVTKAVDITTPKAARRGRKRKAEKQ	23.3511	0	0	23.8234	22.0138	0	23.7514	23.1946	24.7256	23.7404	24.5898	22.3211	24.0063	24.0469	24.2624	23.098	25.1233	23.2509
O75475_T272_2_VESKRKNLAKTGVTSTSDSEEEGDDQEGEKK	O75475	PSIP1	272	T	VESKRKNLAKTGVTSTSDSEEEGDDQEGEKK	25.1922	25.5027	24.1704	25.0401	0	0	26.7813	27.1582	26.7154	26.4502	26.1463	24.3146	24.6268	0	0	25.096	26.8791	0
O75475_T272_3_VESKRKNLAKTGVTSTSDSEEEGDDQEGEKK	O75475	PSIP1	272	T	VESKRKNLAKTGVTSTSDSEEEGDDQEGEKK	27.8522	28.0285	0	0	0	0	0	26.7135	25.8703	0	0	0	0	0	25.3255	0	0	0
O75494-2_S106_1_KTPNQMKAKEGRNVYSSSRYDDYDRYRRSRS	O75494-2	SRSF10	106	S	KTPNQMKAKEGRNVYSSSRYDDYDRYRRSRS	0	0	0	0	0	0	0	0	0	0	0	0	0	0	0	0	0	0
O75494-2_S129_3_DRYRRSRSRSYERRRSRSRSFDYNYRRSYSP	O75494-2	SRSF10	129	S	DRYRRSRSRSYERRRSRSRSFDYNYRRSYSP	21.9671	22.8472	0	21.842	0	0	24.1461	0	24.9577	0	0	0	0	0	0	22.7439	0	23.7832
O75494-2_S131_1_YRRSRSRSYERRRSRSRSFDYNYRRSYSPRN	O75494-2	SRSF10	131	S	YRRSRSRSYERRRSRSRSFDYNYRRSYSPRN	0	0	0	0	0	0	0	0	0	20.9112	21.7487	19.705	0	0	0	21.2252	0	0
O75494-2_S131_2_YRRSRSRSYERRRSRSRSFDYNYRRSYSPRN	O75494-2	SRSF10	131	S	YRRSRSRSYERRRSRSRSFDYNYRRSYSPRN	21.9927	22.8398	0	22.7461	0	0	25.5921	26.3727	27.0253	26.5552	26.4408	25.5077	24.7316	25.4919	25.3551	26.0553	25.8128	25.8242
O75494-2_S131_3_YRRSRSRSYERRRSRSRSFDYNYRRSYSPRN	O75494-2	SRSF10	131	S	YRRSRSRSYERRRSRSRSFDYNYRRSYSPRN	21.9671	22.8472	0	21.842	0	0	24.1461	0	24.9577	0	0	0	0	0	0	22.7439	0	23.7832
O75494-2_S133_1_RSRSRSYERRRSRSRSFDYNYRRSYSPRNRP	O75494-2	SRSF10	133	S	RSRSRSYERRRSRSRSFDYNYRRSYSPRNRP	23.2362	24.2361	22.4039	23.4085	0	0	24.2882	25.8107	26.4278	25.0172	26.5653	22.9475	0	23.6847	24.3348	22.4777	25.5233	24.3951
O75494-2_S133_2_RSRSRSYERRRSRSRSFDYNYRRSYSPRNRP	O75494-2	SRSF10	133	S	RSRSRSYERRRSRSRSFDYNYRRSYSPRNRP	21.9927	22.8398	0	22.7461	0	0	25.5921	26.3727	27.0253	26.5552	26.4408	25.5077	24.7316	25.4919	25.3551	26.0553	25.8128	25.8242
O75494-2_S133_3_RSRSRSYERRRSRSRSFDYNYRRSYSPRNRP	O75494-2	SRSF10	133	S	RSRSRSYERRRSRSRSFDYNYRRSYSPRNRP	21.9671	22.8472	0	21.842	0	0	24.1461	0	24.9577	0	0	0	0	0	0	22.7439	0	23.7832
O75494-2_S141_2_RRRSRSRSFDYNYRRSYSPRNRPTGRPRRSR	O75494-2	SRSF10	141	S	RRRSRSRSFDYNYRRSYSPRNRPTGRPRRSR	29.1662	29.3112	28.9713	27.2386	26.3637	0	0	29.0519	27.1343	25.6021	28.7079	0	0	0	24.3158	0	26.6532	26.2006
O75494-2_S143_2_RSRSRSFDYNYRRSYSPRNRPTGRPRRSRSH	O75494-2	SRSF10	143	S	RSRSRSFDYNYRRSYSPRNRPTGRPRRSRSH	29.1662	29.3112	28.9713	27.2386	26.3637	0	26.504	29.0519	27.1343	25.6021	28.7079	0	0	0	0	0	26.6532	26.2006
O75494-2_S255_1_SQSRSRSKSRSRSWTSPKSSGH_	O75494-2	SRSF10	255	S	SQSRSRSKSRSRSWTSPKSSGH	28.6499	0	28.2785	25.2436	26.8979	0	0	0	0	0	22.702	0	0	0	0	0	0	0
O75494-2_S255_2_SQSRSRSKSRSRSWTSPKSSGH_	O75494-2	SRSF10	255	S	SQSRSRSKSRSRSWTSPKSSGH	23.736	24.4035	0	0	0	0	0	0	0	0	0	0	0	0	0	0	0	0
O75494-6_S157_1_YSPRNRPTGRPRRSRSHSDNDRPNCSWNTQY	O75494-6	SRSF10	157	S	YSPRNRPTGRPRRSRSHSDNDRPNCSWNTQY	23.5637	0	0	0	0	0	0	24.6912	24.4622	0	0	0	0	0	0	0	0	0
O75494-6_S157_2_YSPRNRPTGRPRRSRSHSDNDRPNCSWNTQY	O75494-6	SRSF10	157	S	YSPRNRPTGRPRRSRSHSDNDRPNCSWNTQY	0	24.1807	0	0	0	0	0	0	23.4157	0	0	0	0	0	0	20.1272	0	0
O75494-6_S157_3_YSPRNRPTGRPRRSRSHSDNDRPNCSWNTQY	O75494-6	SRSF10	157	S	YSPRNRPTGRPRRSRSHSDNDRPNCSWNTQY	0	0	0	0	0	0	0	0	0	0	0	0	0	0	0	0	0	0
O75509_S541_1_PNAKLENSALLTVEPSPQDKNKGFFVDESEP	O75509	TNFRSF21	541	S	PNAKLENSALLTVEPSPQDKNKGFFVDESEP	0	23.4753	0	22.8562	21.1587	0	22.1543	0	0	21.9343	0	20.0794	22.665	24.6398	24.8986	22.9881	26.159	25.3278
O75526_S58_1_RETNKSRGFAFVTFESPADAKAAARDMNGKS	O75526	RBMXL2	58	S	RETNKSRGFAFVTFESPADAKAAARDMNGKS	0	0	0	0	0	0	0	0	0	0	0	0	0	0	0	0	0	0
O75533_S129_1_DREDEYKKHRRTMIISPERLDPFADGGKTPD	O75533	SF3B1	129	S	DREDEYKKHRRTMIISPERLDPFADGGKTPD	18.7005	0	0	0	19.5285	0	22.1244	22.3596	22.2044	22.7202	23.2019	21.2989	0	22.0101	21.6817	0	0	0
O75533_S129_2_DREDEYKKHRRTMIISPERLDPFADGGKTPD	O75533	SF3B1	129	S	DREDEYKKHRRTMIISPERLDPFADGGKTPD	0	23.7456	0	0	0	0	0	0	22.3	0	0	0	0	0	0	18.439	0	21.3999
O75533_S488_1_QYFDKLLVDVDESTLSPEEQKERKIMKLLLK	O75533	SF3B1	488	S	QYFDKLLVDVDESTLSPEEQKERKIMKLLLK	0	0	0	0	0	0	0	0	21.8375	0	22.5127	18.85	0	0	0	0	21.9428	0
O75533_T142_2_IISPERLDPFADGGKTPDPKMNARTYMDVMR	O75533	SF3B1	142	T	IISPERLDPFADGGKTPDPKMNARTYMDVMR	0	23.7456	0	0	0	0	0	0	22.3	0	0	0	0	0	0	18.439	0	21.3999
O75533_T207_2_PPSKRKRRWDQTADQTPGATPKKLSSWDQAE	O75533	SF3B1	207	T	PPSKRKRRWDQTADQTPGATPKKLSSWDQAE	0	0	0	0	0	0	0	0	0	0	0	0	0	0	0	0	0	0
O75533_T211_1_RKRRWDQTADQTPGATPKKLSSWDQAETPGH	O75533	SF3B1	211	T	RKRRWDQTADQTPGATPKKLSSWDQAETPGH	23.1158	23.3806	0	24.3789	0	0	0	0	0	0	0	0	0	0	0	0	0	0
O75533_T211_2_RKRRWDQTADQTPGATPKKLSSWDQAETPGH	O75533	SF3B1	211	T	RKRRWDQTADQTPGATPKKLSSWDQAETPGH	0	0	0	0	0	0	0	0	0	0	0	0	0	0	0	0	0	0
O75533_T223_1_PGATPKKLSSWDQAETPGHTPSLRWDETPGR	O75533	SF3B1	223	T	PGATPKKLSSWDQAETPGHTPSLRWDETPGR	23.7981	0	22.6975	0	0	0	0	0	0	0	0	0	0	0	0	0	0	0
O75533_T223_2_PGATPKKLSSWDQAETPGHTPSLRWDETPGR	O75533	SF3B1	223	T	PGATPKKLSSWDQAETPGHTPSLRWDETPGR	0	22.3663	0	0	0	0	0	0	0	0	0	0	0	0	0	19.8057	0	21.2333
O75533_T227_1_PKKLSSWDQAETPGHTPSLRWDETPGRAKGS	O75533	SF3B1	227	T	PKKLSSWDQAETPGHTPSLRWDETPGRAKGS	0	0	0	23.5882	0	0	0	0	0	0	0	0	0	0	0	0	0	0
O75533_T227_2_PKKLSSWDQAETPGHTPSLRWDETPGRAKGS	O75533	SF3B1	227	T	PKKLSSWDQAETPGHTPSLRWDETPGRAKGS	0	22.3663	0	22.8933	0	0	0	0	0	0	0	0	0	0	0	19.8057	0	21.2333
O75533_T244_2_SLRWDETPGRAKGSETPGATPGSKIWDPTPS	O75533	SF3B1	244	T	SLRWDETPGRAKGSETPGATPGSKIWDPTPS	0	0	0	0	0	0	0	0	0	0	0	0	0	0	0	0	0	0
O75533_T248_2_DETPGRAKGSETPGATPGSKIWDPTPSHTPA	O75533	SF3B1	248	T	DETPGRAKGSETPGATPGSKIWDPTPSHTPA	0	0	0	0	0	0	0	0	0	0	0	0	0	0	0	0	0	0
O75533_T267_1_KIWDPTPSHTPAGAATPGRGDTPGHATPGHG	O75533	SF3B1	267	T	KIWDPTPSHTPAGAATPGRGDTPGHATPGHG	26.1368	0	0	0	0	0	23.5426	24.1902	0	0	24.2016	0	0	0	0	0	0	0
O75533_T313_1_KTERDTPGHGSGWAETPRTDRGGDSIGETPT	O75533	SF3B1	313	T	KTERDTPGHGSGWAETPRTDRGGDSIGETPT	0	0	0	0	0	0	0	0	0	0	0	0	0	0	0	0	0	0
O75533_T326_1_AETPRTDRGGDSIGETPTPGASKRKSRWDET	O75533	SF3B1	326	T	AETPRTDRGGDSIGETPTPGASKRKSRWDET	0	0	22.9043	23.6673	22.3968	0	0	0	22.9404	0	0	0	22.7646	22.5672	0	22.0662	22.7707	0
O75533_T326_2_AETPRTDRGGDSIGETPTPGASKRKSRWDET	O75533	SF3B1	326	T	AETPRTDRGGDSIGETPTPGASKRKSRWDET	23.5187	24.3839	0	24.8319	0	0	0	0	22.9177	0	0	0	0	22.8592	0	22.9139	0	24.0554
O75533_T328_2_TPRTDRGGDSIGETPTPGASKRKSRWDETPA	O75533	SF3B1	328	T	TPRTDRGGDSIGETPTPGASKRKSRWDETPA	23.5187	24.3839	0	24.8319	0	0	0	0	22.9177	0	0	0	0	22.8592	0	22.9139	0	24.0554
O75533_T426_1_GYKVLPPPAGYVPIRTPARKLTATPTPLGGM	O75533	SF3B1	426	T	GYKVLPPPAGYVPIRTPARKLTATPTPLGGM	0	0	0	22.6227	0	0	0	0	0	0	0	0	0	0	0	0	0	0
O75533_T434_1_AGYVPIRTPARKLTATPTPLGGMTGFHMQTE	O75533	SF3B1	434	T	AGYVPIRTPARKLTATPTPLGGMTGFHMQTE	24.9501	0	23.4811	22.7055	0	0	0	21.265	0	20.9818	0	0	19.7568	0	0	0	0	0
O75533_T436_1_YVPIRTPARKLTATPTPLGGMTGFHMQTEDR	O75533	SF3B1	436	T	YVPIRTPARKLTATPTPLGGMTGFHMQTEDR	0	0	0	0	0	0	0	0	0	0	0	0	0	0	0	0	0	0
O75534_S123_1_VPHNLESKSPAAPGQSPTGSVCYERNGEVFY	O75534	CSDE1	123	S	VPHNLESKSPAAPGQSPTGSVCYERNGEVFY	0	0	0	0	0	0	0	22.5137	0	0	0	0	0	0	0	19.5457	0	0
O75569_S18_1_QSRHRAEAPPLEREDSGTFSLGKMITAKPGK	O75569	PRKRA	18	S	QSRHRAEAPPLEREDSGTFSLGKMITAKPGK	0	24.3472	0	0	0	0	19.0177	25.9793	25.5576	25.2993	24.6687	24.0906	0	24.3285	23.5881	24.8015	0	24.422
O75592-2_S2789_1_SDAAKLRSDSHSRSLSPNHNTLQTLKSDGRM	O75592-2	MYCBP2	2789	S	SDAAKLRSDSHSRSLSPNHNTLQTLKSDGRM	24.6556	0	24.4252	23.8389	0	0	0	0	23.1186	21.9688	23.5473	0	0	23.4699	0	0	22.7042	20.916
O75592-2_S3505_1_ILPARVKAIPRRRVNSGDTEVGSSLLRHPSP	O75592-2	MYCBP2	3505	S	ILPARVKAIPRRRVNSGDTEVGSSLLRHPSP	0	0	0	0	0	0	0	23.69	22.745	0	22.835	20.1897	0	0	0	0	22.2862	22.0109
O75635-2_S166_1_VMVLVNAVYFKGKWQSAFTKSETINCHFKSP	O75635-2	SERPINB7	166	S	VMVLVNAVYFKGKWQSAFTKSETINCHFKSP	23.8507	25.4515	0	0	0	0	0	0	23.0833	0	23.6614	19.4098	0	0	20.7341	0	0	18.7337
O75643_S2133_2_QEYKFSVDVKEAETDSDSD_	O75643	SNRNP200	2133	S	QEYKFSVDVKEAETDSDSD	21.7718	22.9644	0	0	0	0	0	0	21.387	0	0	0	0	0	0	0	0	0
O75643_S2135_2_YKFSVDVKEAETDSDSD_	O75643	SNRNP200	2135	S	YKFSVDVKEAETDSDSD	21.7718	22.9644	0	0	0	0	0	0	21.387	0	0	0	0	0	0	0	0	0
O75643_S225_1_EEGDEDVYGEVREEASDDDMEGDEAVVRCTL	O75643	SNRNP200	225	S	EEGDEDVYGEVREEASDDDMEGDEAVVRCTL	0	0	0	0	0	0	0	24.0309	0	24.7478	23.3685	22.911	22.2768	0	22.7209	24.1088	0	0
O75665_S735_1_SAASRLRGGTSSRRLSSTPLPKAKRSLESEM	O75665	OFD1	735	S	SAASRLRGGTSSRRLSSTPLPKAKRSLESEM	0	0	0	0	0	0	21.2316	22.4853	0	22.0065	23.385	0	0	0	22.0461	0	22.2304	0
O75665_S774_1_HIASPSPCPDRMPLPSPTESRHSLSIPPVSS	O75665	OFD1	774	S	HIASPSPCPDRMPLPSPTESRHSLSIPPVSS	0	0	0	0	0	0	0	0	20.9906	0	0	0	0	0	0	0	0	0
O75674-2_S321_1_TTSEPSAPSQDLLDLSPSPRMPRATLGELNT	O75674-2	TOM1L1	321	S	TTSEPSAPSQDLLDLSPSPRMPRATLGELNT	0	23.2917	0	0	0	0	0	23.5364	22.9378	21.3321	0	19.1681	19.641	0	0	0	0	0
O75674-2_S323_1_SEPSAPSQDLLDLSPSPRMPRATLGELNTMN	O75674-2	TOM1L1	323	S	SEPSAPSQDLLDLSPSPRMPRATLGELNTMN	25.7131	25.5362	25.0465	22.6869	0	0	24.9259	25.8122	24.7542	23.6035	25.2452	0	0	23.2536	23.048	0	25.0152	23.8236
O75676-2_S343_1_VGNFAEEFTRLEPVYSPPGSPPPGDPRIFQG	O75676-2	RPS6KA4	343	S	VGNFAEEFTRLEPVYSPPGSPPPGDPRIFQG	0	0	0	0	0	0	0	0	23.3789	21.5808	0	19.5742	0	0	0	0	0	0
O75676-2_T681_2_SWLQDGSARSSPPLRTPDVLESSGPAVRSGL	O75676-2	RPS6KA4	681	T	SWLQDGSARSSPPLRTPDVLESSGPAVRSGL	20.7184	0	0	20.1088	0	0	0	23.4711	0	0	22.5837	0	0	0	20.5719	19.8218	0	0
O75683_S138_1_EKIQEARGQGSAKELSPAALEKRRRRKQERD	O75683	SURF6	138	S	EKIQEARGQGSAKELSPAALEKRRRRKQERD	25.7446	0	24.1565	25.5453	23.8098	0	25.3657	25.9378	26.6415	25.041	26.4651	23.3605	23.5212	25.2401	24.8785	23.6184	26.0277	22.8739
O75691_T1741_1_KEYTCKSLSDNGQPGTPDPADSGGTSAKESE	O75691	UTP20	1741	T	KEYTCKSLSDNGQPGTPDPADSGGTSAKESE	24.6484	24.5621	22.7157	24.0337	0	0	22.6397	24.4849	24.5224	0	23.334	19.1031	0	0	0	0	23.8901	24.0555
O75694-2_S933_1_DTLQELVNQSKAAPQSPSVPKKPGPPVLSSD	O75694-2	NUP155	933	S	DTLQELVNQSKAAPQSPSVPKKPGPPVLSSD	24.0466	0	22.6057	24.827	21.0204	0	25.9654	26.539	25.8281	23.8154	0	24.1311	24.7782	24.6414	25.8184	23.9537	26.6475	25.8617
O75717-2_S260_1_GRPRQRSHILEDDENSVDISMLKTGSSLLKE	O75717-2	WDHD1	260	S	GRPRQRSHILEDDENSVDISMLKTGSSLLKE	22.0116	0	21.1785	20.387	0	0	0	0	0	21.0973	0	0	0	0	0	0	21.1275	0
O75717-2_S745_1_SQPRFRNQVEEDAEDSGEADDEEKPEIHKPG	O75717-2	WDHD1	745	S	SQPRFRNQVEEDAEDSGEADDEEKPEIHKPG	24.7336	24.5804	24.3857	22.954	0	0	24.7176	25.8419	25.638	0	0	0	0	0	20.1655	0	25.2101	25.3795
O75764_S115_1_EKGLECSDWKPEAGLSPPRKKREDPKTRRDS	O75764	TCEA3	115	S	EKGLECSDWKPEAGLSPPRKKREDPKTRRDS	0	0	0	0	0	0	0	0	0	0	0	0	0	0	0	0	0	0
O75764_S130_1_SPPRKKREDPKTRRDSVDSKSSASSSPKRPS	O75764	TCEA3	130	S	SPPRKKREDPKTRRDSVDSKSSASSSPKRPS	0	0	0	0	0	0	0	0	0	0	0	0	0	0	0	0	0	0
O75781-2_S116_1_GDSAPATAKENAAAPSPVRAPAPSPAKEERK	O75781-2	PALM	116	S	GDSAPATAKENAAAPSPVRAPAPSPAKEERK	0	23.822	23.8173	24.9452	23.1086	0	0	22.6512	24.6736	0	24.6414	0	0	0	23.5284	0	24.8053	0
O75781-2_S124_1_KENAAAPSPVRAPAPSPAKEERKTEVVMNSQ	O75781-2	PALM	124	S	KENAAAPSPVRAPAPSPAKEERKTEVVMNSQ	26.1487	24.5018	24.7234	25.0861	23.1948	0	0	20.9813	0	0	0	0	0	0	0	0	0	0
O75781-2_S162_1_KDKRVSNTPLRTVDGSPMMKAVVHAVDGTAE	O75781-2	PALM	162	S	KDKRVSNTPLRTVDGSPMMKAVVHAVDGTAE	25.2342	24.3877	23.5927	22.6517	20.4384	0	21.0135	0	20.3904	0	21.8141	0	0	20.4627	0	0	22.4774	22.4171
O75781-2_T145_1_RKTEVVMNSQQTPVGTPKDKRVSNTPLRTVD	O75781-2	PALM	145	T	RKTEVVMNSQQTPVGTPKDKRVSNTPLRTVD	0	0	0	0	0	0	0	0	0	0	0	19.1833	0	0	0	0	0	0
O75808_S296_1_AGASRLAELLSGKRLSVLEEEATEGGTSRVE	O75808	CAPN15	296	S	AGASRLAELLSGKRLSVLEEEATEGGTSRVE	0	0	0	0	0	0	20.5566	0	0	0	0	0	17.5942	0	0	0	0	0
O75815_S290_1_EGSLTKGRPDVAKRLSLTMGGVQAREQNLPR	O75815	BCAR3	290	S	EGSLTKGRPDVAKRLSLTMGGVQAREQNLPR	0	0	21.9249	0	0	0	0	0	0	0	21.682	0	0	0	0	0	0	0
O75815_S363_1_LPPQSSGVDTSPCPNSPVFRTGSEPALSPAV	O75815	BCAR3	363	S	LPPQSSGVDTSPCPNSPVFRTGSEPALSPAV	0	0	0	0	0	0	0	0	0	0	0	0	0	0	0	0	0	0
O75815_S370_1_VDTSPCPNSPVFRTGSEPALSPAVVRRVSSD	O75815	BCAR3	370	S	VDTSPCPNSPVFRTGSEPALSPAVVRRVSSD	22.7008	23.8408	0	0	0	0	0	0	0	20.6037	0	0	0	19.9678	0	0	0	0
O75815_S370_2_VDTSPCPNSPVFRTGSEPALSPAVVRRVSSD	O75815	BCAR3	370	S	VDTSPCPNSPVFRTGSEPALSPAVVRRVSSD	0	0	0	0	0	0	0	0	0	0	0	0	0	0	0	0	0	0
O75815_S375_1_CPNSPVFRTGSEPALSPAVVRRVSSDARAGE	O75815	BCAR3	375	S	CPNSPVFRTGSEPALSPAVVRRVSSDARAGE	0	0	0	0	0	0	20.1545	0	0	0	0	0	0	0	20.7262	0	20.1418	0
O75815_S375_2_CPNSPVFRTGSEPALSPAVVRRVSSDARAGE	O75815	BCAR3	375	S	CPNSPVFRTGSEPALSPAVVRRVSSDARAGE	0	0	0	0	0	0	0	0	0	0	0	0	0	0	0	0	0	0
O75815_S78_1_SCDDFSHMGTLPHSKSPRQNSPVTQDGIQES	O75815	BCAR3	78	S	SCDDFSHMGTLPHSKSPRQNSPVTQDGIQES	0	0	0	0	0	0	0	0	0	0	0	0	0	0	0	0	0	0
O75815_S83_1_SHMGTLPHSKSPRQNSPVTQDGIQESPWQDR	O75815	BCAR3	83	S	SHMGTLPHSKSPRQNSPVTQDGIQESPWQDR	0	21.7195	0	0	0	0	0	0	0	0	0	0	0	0	0	18.2979	0	0
O75815_S83_2_SHMGTLPHSKSPRQNSPVTQDGIQESPWQDR	O75815	BCAR3	83	S	SHMGTLPHSKSPRQNSPVTQDGIQESPWQDR	0	0	0	0	0	0	0	0	0	0	0	0	0	0	0	0	0	0
O75815_S93_2_SPRQNSPVTQDGIQESPWQDRHGETFTFRDP	O75815	BCAR3	93	S	SPRQNSPVTQDGIQESPWQDRHGETFTFRDP	0	0	0	0	0	0	0	0	0	0	0	0	0	0	0	0	0	0
O75821_S42_1_TSELLKGIPLATGDTSPEPELLPGAPLPPPK	O75821	EIF3G	42	S	TSELLKGIPLATGDTSPEPELLPGAPLPPPK	0	0	0	0	0	0	0	0	26.0106	0	26.2438	0	0	0	24.6525	0	24.9802	16.8978
O75822_S11_1_MAAAAAAAGDSDSWDADAFSVEDPVR	O75822	EIF3J	11	S	MAAAAAAAGDSDSWDADAFSVEDPVR	25.0228	25.8494	22.3458	23.108	16.9959	0	24.8478	26.5792	26.1138	24.7223	25.5709	18.7506	16.9741	22.8474	23.3343	22.8565	24.4103	24.5066
O75822_S11_2_MAAAAAAAGDSDSWDADAFSVEDPVR	O75822	EIF3J	11	S	MAAAAAAAGDSDSWDADAFSVEDPVR	23.7758	24.7408	0	17.27	0	0	0	25.5398	24.2456	0	22.9089	17.0142	17.7028	16.7036	0	19.637	22.7737	0
O75822_S13_1_MAAAAAAAGDSDSWDADAFSVEDPVRKV	O75822	EIF3J	13	S	MAAAAAAAGDSDSWDADAFSVEDPVRKV	25.0228	0	22.3458	23.108	0	0	24.8478	24.246	26.1138	24.7223	22.8827	18.382	0	22.8474	23.3343	22.8565	24.4052	24.5066
O75822_S13_2_MAAAAAAAGDSDSWDADAFSVEDPVRKV	O75822	EIF3J	13	S	MAAAAAAAGDSDSWDADAFSVEDPVRKV	23.7758	24.7408	0	17.27	0	0	0	25.5398	24.2456	0	22.9089	17.0142	17.7028	16.7036	0	19.637	22.7737	0
O75822_T109_1_EIKKRLEEPEEPKVLTPEEQLADKLRLKKLQ	O75822	EIF3J	109	T	EIKKRLEEPEEPKVLTPEEQLADKLRLKKLQ	0	0	0	0	0	0	0	0	0	0	0	0	0	0	0	0	0	0
O75864_S50_1_ADGRLKAAAKRVTFPSDEDIVSGAVEPKDPW	O75864	PPP1R37	50	S	ADGRLKAAAKRVTFPSDEDIVSGAVEPKDPW	0	0	0	0	0	0	23.1621	23.9919	22.714	22.2835	22.8094	0	0	0	0	0	21.5082	0
O75864_S560_1_PPGSPSTPTEQRISVSSPGRGHKVFVVTRVE	O75864	PPP1R37	560	S	PPGSPSTPTEQRISVSSPGRGHKVFVVTRVE	0	19.3712	25.2974	24.8923	24.0821	0	25.0144	0	25.7919	0	27.1519	24.7174	0	24.8047	24.9487	23.5093	25.3996	22.7393
O75864_S561_1_PGSPSTPTEQRISVSSPGRGHKVFVVTRVES	O75864	PPP1R37	561	S	PGSPSTPTEQRISVSSPGRGHKVFVVTRVES	26.7148	27.4484	0	26.5166	24.0821	0	26.3574	27.1192	26.3905	25.7436	25.5397	24.7174	25.2685	25.0408	25.4012	25.0962	26.3593	26.3118
O75909_S340_1_PQPSSPRQVKRAVVVSPKEENKAAEPPPPKI	O75909	CCNK	340	S	PQPSSPRQVKRAVVVSPKEENKAAEPPPPKI	26.1051	22.9478	25.5298	26.0131	23.8945	0	23.8749	24.7311	25.1121	23.7164	25.6178	0	22.0294	23.1075	23.1689	0	25.0725	22.2739
O75925_S503_1_SPLNNKGILSLPHQASPVSRTPSLPAVDTSY	O75925	PIAS1	503	S	SPLNNKGILSLPHQASPVSRTPSLPAVDTSY	0	19.7215	0	0	20.8477	0	0	23.2733	0	0	0	0	21.5453	0	0	0	0	0
O75955-2_S337_1_GPLTSANKITLVSSGSGTMGAAKVTGEVLDI	O75955-2	FLOT1	337	S	GPLTSANKITLVSSGSGTMGAAKVTGEVLDI	0	0	0	0	0	0	0	0	0	0	21.9247	0	0	0	0	0	0	0
O75970-5_S1078_1_ISVTNAQARAMLRRHSLIGPDIKITYVPAEH	O75970-5	MPDZ	1078	S	ISVTNAQARAMLRRHSLIGPDIKITYVPAEH	0	22.9875	0	23.6855	0	0	20.5751	21.8177	22.1942	0	23.3786	0	0	21.5901	0	0	22.8781	22.1234
O75970-5_S230_1_TVQLVIARGSLPQLVSPIVSRSPSAASTISA	O75970-5	MPDZ	230	S	TVQLVIARGSLPQLVSPIVSRSPSAASTISA	22.945	0	0	22.3509	20.8491	0	21.6216	21.8954	22.5254	21.5268	23.1194	19.6897	0	22.4113	21.7817	20.3909	23.117	0
O75971_S96_1_KSHVTEEEEEEEEEESDS_	O75971	SNAPC5	96	S	KSHVTEEEEEEEEEESDS	23.7727	24.0412	24.4168	21.7854	0	0	22.4698	0	23.8437	22.7966	0	21.5616	21.6115	0	22.5861	21.1911	0	23.0046
O75976-2_T1121_2_TGSKKSLLSHEFQDETDTEEETLYSSKH_	O75976-2	CPD	1121	T	TGSKKSLLSHEFQDETDTEEETLYSSKH	26.3027	0	25.9916	25.3366	22.0927	0	23.2871	25.8816	24.5156	23.1153	23.9218	0	0	22.2605	0	0	24.8042	24.5645
O75976-2_T1123_2_SKKSLLSHEFQDETDTEEETLYSSKH_	O75976-2	CPD	1123	T	SKKSLLSHEFQDETDTEEETLYSSKH	26.3027	0	25.9916	25.3366	22.0927	0	23.2871	25.8816	24.5156	23.1153	23.9218	0	0	22.2605	0	0	24.8042	24.5645
O76021_S361_1_KKRGRGKAQVKATNESEDEIPQLVPIGKKTP	O76021	RSL1D1	361	S	KKRGRGKAQVKATNESEDEIPQLVPIGKKTP	30.6829	30.9264	30.018	27.646	0	0	30.0616	28.9557	29.4024	30.007	31.2309	27.7747	27.6092	28.3214	26.8886	25.3857	28.2099	29.7316
O76021_S392_1_ANEKVEIQKHATGKKSPAKSPNPSTPRGKKR	O76021	RSL1D1	392	S	ANEKVEIQKHATGKKSPAKSPNPSTPRGKKR	24.1892	0	0	24.4804	0	0	0	0	0	0	0	0	0	0	0	0	0	0
O76021_T358_1_HGKKKRGRGKAQVKATNESEDEIPQLVPIGK	O76021	RSL1D1	358	T	HGKKKRGRGKAQVKATNESEDEIPQLVPIGK	22.0885	23.2925	0	25.2094	0	0	22.3355	0	23.4661	26.5081	22.0874	0	25.3666	26.2273	0	23.0938	18.2962	0
O76024_S32_1_PAPQPQARSRLNATASLEQERSERPRAPGPQ	O76024	WFS1	32	S	PAPQPQARSRLNATASLEQERSERPRAPGPQ	0	0	0	22.4219	21.9091	0	23.9009	24.7662	24.0633	24.0125	24.4628	21.3251	23.8224	24.4349	23.8693	23.875	25.6095	25.2129
O76061_S287_1_ARGRVGGLGAQGPSGSSEWEDEQSEYSDIRR	O76061	STC2	287	S	ARGRVGGLGAQGPSGSSEWEDEQSEYSDIRR	0	0	0	0	0	0	0	25.4303	0	0	24.4488	0	0	0	0	0	0	0
O76064-3_S157_1_QMIEKNKELRTKRKFSLDELAGPGAEGPSNL	O76064-3	RNF8	157	S	QMIEKNKELRTKRKFSLDELAGPGAEGPSNL	20.384	0	0	0	19.9022	0	0	22.2863	0	0	22.4427	0	0	0	0	0	0	0
O76070_S124_1_GEASKEKEEVAEEAQSGGD_	O76070	SNCG	124	S	GEASKEKEEVAEEAQSGGD	0	0	0	0	0	0	0	0	0	0	0	0	0	0	0	0	0	0
O94762-4_S788_1_APEKYTGEEDGAGGHSPAPPQTEECLRERPS	O94762-4	RECQL5	788	S	APEKYTGEEDGAGGHSPAPPQTEECLRERPS	0	24.9118	0	25.0192	23.2651	0	25.854	25.4107	25.8813	25.8551	26.375	0	24.2554	26.5825	24.0279	22.8523	25.7613	24.6696
O94763-2_S296_1_KFSEKKEEAKRKRKNSTGSGHSAQELPTIRT	O94763-2	URI1	296	S	KFSEKKEEAKRKRKNSTGSGHSAQELPTIRT	24.478	24.2091	0	22.189	0	0	24.6897	23.4456	0	0	26.0813	0	0	0	24.4133	0	24.4225	24.5687
O94763-2_S366_1_SAAEFDDRRGVLRSISCEEATCSDTSESILE	O94763-2	URI1	366	S	SAAEFDDRRGVLRSISCEEATCSDTSESILE	0	25.3074	24.9923	0	0	0	24.9266	25.7757	25.1523	23.7834	24.5201	0	0	0	23.2058	0	24.7081	24.4483
O94776_S435_1_PHSRGHLSRPEAQSLSPYTTSANRAKLLAKN	O94776	MTA2	435	S	PHSRGHLSRPEAQSLSPYTTSANRAKLLAKN	27.575	0	27.862	25.1974	0	0	24.3241	0	22.0826	23.6338	25.8046	0	23.5678	24.2751	23.8867	21.9246	25.0418	0
O94804_S13_1_MAFANFRRILRLSTFEKRKSREYEHVRR	O94804	STK10	13	S	MAFANFRRILRLSTFEKRKSREYEHVRR	0	19.3746	0	21.7241	20.5585	0	22.6246	22.7343	0	23.2076	24.0675	21.1425	22.4264	23.5723	22.771	21.8635	23.9455	0
O94804_S438_1_QVAQEKQVAEQGGDLSPAANRSQKASQSRPN	O94804	STK10	438	S	QVAQEKQVAEQGGDLSPAANRSQKASQSRPN	27.7072	28.5759	27.1851	25.7538	0	0	27.0735	25.7782	25.3877	26.215	24.8207	0	24.3852	25.2901	25.8283	24.5474	22.9094	27.0412
O94804_S450_2_GDLSPAANRSQKASQSRPNSSALETLGGEKL	O94804	STK10	450	S	GDLSPAANRSQKASQSRPNSSALETLGGEKL	0	22.259	0	0	0	0	20.4138	0	0	0	0	0	0	0	0	0	0	0
O94804_S454_2_PAANRSQKASQSRPNSSALETLGGEKLANGS	O94804	STK10	454	S	PAANRSQKASQSRPNSSALETLGGEKLANGS	0	22.259	0	0	0	0	20.4138	0	0	0	0	0	0	0	0	0	0	0
O94804_T952_1_MFFKLSEEAECPNPSTPSKAAKFFPYSSADA	O94804	STK10	952	T	MFFKLSEEAECPNPSTPSKAAKFFPYSSADA	24.3951	25.7036	23.4896	23.8888	0	0	26.7525	28.2845	27.7125	26.9461	27.6147	0	24.2058	25.4555	24.8606	24.4501	26.7396	25.2916
O94811_S160_1_EGKAPIISGVTKAISSPTVSRLTDTTKFTGS	O94811	TPPP	160	S	EGKAPIISGVTKAISSPTVSRLTDTTKFTGS	0	0	0	0	0	0	0	0	0	0	0	0	0	0	0	0	0	0
O94826_S91_1_GLKRNSERKTPEGRASPAPGSGHPEGPGAHL	O94826	TOMM70A	91	S	GLKRNSERKTPEGRASPAPGSGHPEGPGAHL	28.5338	27.5722	25.6146	27.7982	25.9171	0	28.1829	29.3107	28.5676	28.1394	29.4536	25.4163	26.9086	27.8687	27.5783	27.2035	28.8912	27.8037
O94826_T85_1_GRGDASGLKRNSERKTPEGRASPAPGSGHPE	O94826	TOMM70A	85	T	GRGDASGLKRNSERKTPEGRASPAPGSGHPE	0	21.3659	24.0033	0	0	0	0	0	0	0	0	0	0	0	0	0	0	0
O94830-2_S212_1_GLTRMSMDLKNNLLGSLRMAWKSFTRAPYPA	O94830-2	DDHD2	212	S	GLTRMSMDLKNNLLGSLRMAWKSFTRAPYPA	0	0	0	0	0	0	0	0	0	0	0	0	0	0	0	0	0	0
O94842-3_S152_1_LPPAQSPEDRLSTTPSPTSSLHEDGVEDFRR	O94842-3	TOX4	152	S	LPPAQSPEDRLSTTPSPTSSLHEDGVEDFRR	0	0	25.6723	25.5769	0	0	25.8979	26.5072	24.3129	0	0	23.4319	0	25.3664	25.2535	0	26.5928	0
O94842-3_S152_2_LPPAQSPEDRLSTTPSPTSSLHEDGVEDFRR	O94842-3	TOX4	152	S	LPPAQSPEDRLSTTPSPTSSLHEDGVEDFRR	0	24.3324	0	22.7579	0	0	18.8885	26.0069	25.7696	23.9579	25.0498	0	0	0	23.1424	23.2195	0	25.7578
O94842-3_S152_3_LPPAQSPEDRLSTTPSPTSSLHEDGVEDFRR	O94842-3	TOX4	152	S	LPPAQSPEDRLSTTPSPTSSLHEDGVEDFRR	23.8147	24.8423	0	21.8986	0	0	24.7919	25.9021	26.1795	24.668	25.2638	0	0	0	24.2109	18.8328	25.576	25.2765
O94842-3_S156_2_QSPEDRLSTTPSPTSSLHEDGVEDFRRQLPS	O94842-3	TOX4	156	S	QSPEDRLSTTPSPTSSLHEDGVEDFRRQLPS	0	0	25.2938	25.8829	25.1417	0	0	0	0	0	0	0	0	0	24.7339	23.2195	26.0391	25.7578
O94842-3_S156_3_QSPEDRLSTTPSPTSSLHEDGVEDFRRQLPS	O94842-3	TOX4	156	S	QSPEDRLSTTPSPTSSLHEDGVEDFRRQLPS	23.8147	0	0	21.1874	0	0	21.1518	0	26.1795	24.668	0	0	0	0	0	18.8328	0	25.2765
O94842-3_T149_1_GTILPPAQSPEDRLSTTPSPTSSLHEDGVED	O94842-3	TOX4	149	T	GTILPPAQSPEDRLSTTPSPTSSLHEDGVED	26.7977	23.6797	0	0	24.7454	0	0	0	24.1535	0	24.0761	0	24.1423	0	0	23.2554	0	24.3984
O94842-3_T149_2_GTILPPAQSPEDRLSTTPSPTSSLHEDGVED	O94842-3	TOX4	149	T	GTILPPAQSPEDRLSTTPSPTSSLHEDGVED	23.2954	0	25.2938	23.66	0	0	25.3107	26.4134	26.4494	0	26.0717	0	0	0	24.7339	0	26.0391	0
O94842-3_T149_3_GTILPPAQSPEDRLSTTPSPTSSLHEDGVED	O94842-3	TOX4	149	T	GTILPPAQSPEDRLSTTPSPTSSLHEDGVED	0	0	0	21.8986	0	0	24.6713	0	26.1795	0	0	0	0	0	24.2109	18.8328	20.0313	25.2765
O94842-3_T150_2_TILPPAQSPEDRLSTTPSPTSSLHEDGVEDF	O94842-3	TOX4	150	T	TILPPAQSPEDRLSTTPSPTSSLHEDGVEDF	0	24.3324	0	0	0	0	0	0	0	23.9579	25.0498	0	0	0	23.1424	0	0	0
O94875-12_S13_1_MSVTLTSVKRVQSSPNLLAAGRDSQSPD	O94875-12	SORBS2	13	S	MSVTLTSVKRVQSSPNLLAAGRDSQSPD	0	0	0	0	0	0	0	0	0	0	0	0	0	0	0	0	0	0
O94875-12_S14_1_MSVTLTSVKRVQSSPNLLAAGRDSQSPDS	O94875-12	SORBS2	14	S	MSVTLTSVKRVQSSPNLLAAGRDSQSPDS	0	0	0	0	0	0	0	0	0	0	0	0	0	0	0	0	0	0
O94875-12_S26_1_VQSSPNLLAAGRDSQSPDSAWRSYNDGNQET	O94875-12	SORBS2	26	S	VQSSPNLLAAGRDSQSPDSAWRSYNDGNQET	0	0	0	0	0	0	0	0	0	0	0	0	0	0	0	0	0	0
O94875-12_S344_2_GRKPLSSSRLGEVTGSPSPPPRSGAPTPSSR	O94875-12	SORBS2	344	S	GRKPLSSSRLGEVTGSPSPPPRSGAPTPSSR	0	0	0	0	0	0	0	0	0	0	0	0	0	0	0	0	0	0
O94875-12_S346_1_KPLSSSRLGEVTGSPSPPPRSGAPTPSSRAP	O94875-12	SORBS2	346	S	KPLSSSRLGEVTGSPSPPPRSGAPTPSSRAP	0	0	0	0	0	0	0	0	0	0	0	0	0	0	0	0	0	0
O94875-12_S346_2_KPLSSSRLGEVTGSPSPPPRSGAPTPSSRAP	O94875-12	SORBS2	346	S	KPLSSSRLGEVTGSPSPPPRSGAPTPSSRAP	0	0	0	0	0	0	0	0	0	0	0	0	0	0	0	0	0	0
O94875-12_S364_1_PRSGAPTPSSRAPALSPTRPPKKPLDYVQDH	O94875-12	SORBS2	364	S	PRSGAPTPSSRAPALSPTRPPKKPLDYVQDH	22.6165	21.7598	0	0	0	0	0	0	0	0	0	0	0	0	0	0	0	0
O94875-12_S436_1_VGPPRGLGDQSASRTSPGRVDLPGSSTTLTK	O94875-12	SORBS2	436	S	VGPPRGLGDQSASRTSPGRVDLPGSSTTLTK	0	0	0	0	0	0	0	0	0	0	0	0	0	0	0	0	0	0
O94875-12_S456_2_DLPGSSTTLTKSFTSSSPSSPSRAKDRESPR	O94875-12	SORBS2	456	S	DLPGSSTTLTKSFTSSSPSSPSRAKDRESPR	0	0	0	0	0	0	0	0	0	0	0	0	0	0	0	0	0	0
O94875-12_S457_1_LPGSSTTLTKSFTSSSPSSPSRAKDRESPRS	O94875-12	SORBS2	457	S	LPGSSTTLTKSFTSSSPSSPSRAKDRESPRS	0	0	0	0	0	0	0	0	0	0	0	0	0	0	0	0	0	0
O94875-12_S457_2_LPGSSTTLTKSFTSSSPSSPSRAKDRESPRS	O94875-12	SORBS2	457	S	LPGSSTTLTKSFTSSSPSSPSRAKDRESPRS	0	0	0	0	0	0	0	0	0	0	0	0	0	0	0	0	0	0
O94875-12_S459_2_GSSTTLTKSFTSSSPSSPSRAKDRESPRSYS	O94875-12	SORBS2	459	S	GSSTTLTKSFTSSSPSSPSRAKDRESPRSYS	0	0	0	0	0	0	0	0	0	0	0	0	0	0	0	0	0	0
O94875-12_S460_1_SSTTLTKSFTSSSPSSPSRAKDRESPRSYSS	O94875-12	SORBS2	460	S	SSTTLTKSFTSSSPSSPSRAKDRESPRSYSS	0	0	0	0	0	0	0	0	0	0	0	0	0	0	0	0	0	0
O94875-12_S460_2_SSTTLTKSFTSSSPSSPSRAKDRESPRSYSS	O94875-12	SORBS2	460	S	SSTTLTKSFTSSSPSSPSRAKDRESPRSYSS	0	0	0	0	0	0	0	0	0	0	0	0	0	0	0	0	0	0
O94875-12_T435_1_AVGPPRGLGDQSASRTSPGRVDLPGSSTTLT	O94875-12	SORBS2	435	T	AVGPPRGLGDQSASRTSPGRVDLPGSSTTLT	0	0	0	0	0	0	0	0	0	0	0	0	0	0	0	0	0	0
O94876-2_S203_1_SKPREIASLIRNKFGSADNIPNLKDSLEEGQ	O94876-2	TMCC1	203	S	SKPREIASLIRNKFGSADNIPNLKDSLEEGQ	26.9633	26.9086	26.1563	25.8842	25.8958	0	24.5693	26.7554	25.6254	24.0846	26.2651	0	23.1971	24.2055	24.6603	0	26.2428	25.3662
O94880_S290_1_VLSRNSADDEELTNDSLTLSQSKSNEDSLIL	O94880	PHF14	290	S	VLSRNSADDEELTNDSLTLSQSKSNEDSLIL	23.1317	23.7406	0	0	0	0	0	22.3964	22.4235	0	0	0	0	0	0	0	0	21.6093
O94880_S290_2_VLSRNSADDEELTNDSLTLSQSKSNEDSLIL	O94880	PHF14	290	S	VLSRNSADDEELTNDSLTLSQSKSNEDSLIL	23.886	24.7605	22.9986	23.2863	22.0336	0	22.7969	24.8134	23.612	22.5263	23.4061	19.9049	0	0	0	0	23.2956	0
O94880_S302_1_TNDSLTLSQSKSNEDSLILEKSQNWSSQKMD	O94880	PHF14	302	S	TNDSLTLSQSKSNEDSLILEKSQNWSSQKMD	0	0	0	0	0	0	0	0	0	0	0	0	0	0	0	0	0	0
O94880_S308_1_LSQSKSNEDSLILEKSQNWSSQKMDHILICC	O94880	PHF14	308	S	LSQSKSNEDSLILEKSQNWSSQKMDHILICC	0	0	0	0	0	0	0	0	0	0	0	0	0	0	0	0	0	0
O94880_S774_2_LTRMPRKTKNSYWQCSECDQAGSSDMEADMA	O94880	PHF14	774	S	LTRMPRKTKNSYWQCSECDQAGSSDMEADMA	25.16	25.3849	23.4273	22.5495	20.9256	0	0	24.6942	22.8135	0	22.3034	0	0	18.5932	0	17.8407	0	22.0414
O94880_T287_1_KSKVLSRNSADDEELTNDSLTLSQSKSNEDS	O94880	PHF14	287	T	KSKVLSRNSADDEELTNDSLTLSQSKSNEDS	22.0665	0	0	0	0	0	0	0	0	0	0	0	0	0	0	19.4141	0	0
O94880_T287_2_KSKVLSRNSADDEELTNDSLTLSQSKSNEDS	O94880	PHF14	287	T	KSKVLSRNSADDEELTNDSLTLSQSKSNEDS	23.886	24.7605	22.9986	23.2863	22.0336	0	22.7969	24.8134	23.612	22.5263	23.4061	19.9049	0	0	0	0	23.2956	0
O94885_S1028_1_SPDAPCLPVKRGSPASPTSPSDCPPALAPRP	O94885	SASH1	1028	S	SPDAPCLPVKRGSPASPTSPSDCPPALAPRP	0	0	0	0	0	0	21.0508	0	22.5338	0	21.8575	19.3439	0	20.9488	0	0	0	0
O94885_S137_1_STPEVERKNPLHKSNSEDSSVGKGDWKKKNK	O94885	SASH1	137	S	STPEVERKNPLHKSNSEDSSVGKGDWKKKNK	23.7162	25.0575	0	22.0245	0	0	22.6632	0	23.0077	0	0	0	0	0	0	0	0	22.2012
O94885_S387_1_FFSYPEEEKAQKVSRSLTEGEMKKGLGSLSH	O94885	SASH1	387	S	FFSYPEEEKAQKVSRSLTEGEMKKGLGSLSH	0	0	0	0	0	0	0	0	0	0	0	0	0	0	0	0	0	0
O94885_S407_1_EMKKGLGSLSHGRTCSFGGFDLTNRSLHVGS	O94885	SASH1	407	S	EMKKGLGSLSHGRTCSFGGFDLTNRSLHVGS	23.7819	23.3431	23.4957	20.6415	0	0	0	22.667	23.1359	0	20.9285	0	0	20.1628	0	0	20.9861	0
O94885_S507_1_PDPEHLDKPKLKAGGSVESLRSSLSGQSSMS	O94885	SASH1	507	S	PDPEHLDKPKLKAGGSVESLRSSLSGQSSMS	26.3078	26.626	26.2726	24.7347	21.7923	0	24.9856	25.9283	25.4617	24.025	25.2779	22.9833	22.0001	23.9127	24.3042	0	24.9432	24.5099
O94885_S721_1_SQEKLLVDSQGLSGCSPRDSGCYESSENLEN	O94885	SASH1	721	S	SQEKLLVDSQGLSGCSPRDSGCYESSENLEN	0	0	0	0	17.7991	0	23.0715	24.4998	23.3769	21.7681	24.4007	20.0422	19.1388	0	0	20.1942	0	19.6579
O94885_S743_1_YESSENLENGKTRKASLLSAKSSTEPSLKSF	O94885	SASH1	743	S	YESSENLENGKTRKASLLSAKSSTEPSLKSF	25.7767	24.5805	26.0717	23.6592	0	0	21.0942	0	23.3259	21.8291	23.6026	21.2075	19.7408	22.575	22.5036	0	23.1079	0
O94885_S813_1_SCDPPGVTGLNKNRRSLPVSICRSCETLEGP	O94885	SASH1	813	S	SCDPPGVTGLNKNRRSLPVSICRSCETLEGP	24.4428	24.898	23.5238	0	0	0	22.5613	24.4429	23.928	22.2476	23.6727	0	0	20.6931	0	19.9794	22.9013	0
O94885_S90_1_SDVCERMEELRKRRVSQDLEVEKPDASPTSL	O94885	SASH1	90	S	SDVCERMEELRKRRVSQDLEVEKPDASPTSL	26.9751	23.6439	26.2267	24.5107	23.8387	0	24.6556	25.5506	0	24.3125	26.2371	0	23.2006	24.2772	24.1478	0	25.2632	23.1904
O94887-3_S340_2_QPKPKAKAVFFSRGSSFRYSGRTQKQLVDYF	O94887-3	FARP2;FRMD7	340	S	QPKPKAKAVFFSRGSSFRYSGRTQKQLVDYF	0	0	0	0	0	0	0	0	0	0	0	0	0	0	0	20.5866	0	22.3422
O94887-3_S344_2_KAKAVFFSRGSSFRYSGRTQKQLVDYFKDSG	O94887-3	FARP2;FRMD7	344	S	KAKAVFFSRGSSFRYSGRTQKQLVDYFKDSG	0	0	0	0	0	0	0	0	0	0	0	0	0	0	0	20.5866	0	22.3422
O94887-3_S439_1_DSSSSLTDPQVSYVKSPAAERRSGAVAGGPD	O94887-3	FARP2	439	S	DSSSSLTDPQVSYVKSPAAERRSGAVAGGPD	0	0	20.6365	0	0	0	25.146	25.845	25.9627	24.417	25.9224	22.8717	23.16	24.7366	24.8959	22.9936	25.3509	24.8578
O94888_S280_1_DGLSSSPPKKCARSESLIDASEDSQLEAAIR	O94888	UBXN7	280	S	DGLSSSPPKKCARSESLIDASEDSQLEAAIR	0	22.2857	22.4875	0	21.6224	0	21.7733	22.2592	23.6129	21.8199	23.3251	20.2538	19.6687	20.7021	22.2549	0	23.2369	21.8354
O94888_S280_2_DGLSSSPPKKCARSESLIDASEDSQLEAAIR	O94888	UBXN7	280	S	DGLSSSPPKKCARSESLIDASEDSQLEAAIR	19.7288	20.7325	0	18.8961	0	0	0	0	21.0194	0	0	0	0	0	0	18.6723	0	18.9382
O94888_S288_1_KKCARSESLIDASEDSQLEAAIRASLQETHF	O94888	UBXN7	288	S	KKCARSESLIDASEDSQLEAAIRASLQETHF	23.7546	23.4462	20.8926	0	20.5637	0	0	21.4823	23.4541	0	0	18.8054	0	0	21.0905	20.9128	22.3211	21.3813
O94888_S288_2_KKCARSESLIDASEDSQLEAAIRASLQETHF	O94888	UBXN7	288	S	KKCARSESLIDASEDSQLEAAIRASLQETHF	19.7288	20.7325	0	18.8961	0	0	0	0	0	0	0	0	0	0	0	18.6723	0	18.9382
O94903_S244_1_FQHAVEVGSTNVRIGSTIFGERDYSKKPTPD	O94903	PROSC	244	S	FQHAVEVGSTNVRIGSTIFGERDYSKKPTPD	0	0	0	0	0	0	0	0	0	0	0	0	0	0	0	0	0	0
O94903_S6_1_MWRAGSMSAELGVGCALRAVN	O94903	PROSC	6	S	MWRAGSMSAELGVGCALRAVN	0	0	0	0	0	0	0	0	0	0	0	0	0	0	0	0	0	0
O94913_S1520_1_IMLNIVKNELQEPCDSPKVKEERIDTPPACT	O94913	PCF11	1520	S	IMLNIVKNELQEPCDSPKVKEERIDTPPACT	0	23.498	0	0	0	0	23.4618	0	24.4778	0	24.2896	0	0	0	0	21.9703	0	0
O94913_S494_1_RSRSRSPKSRSPIIHSPKRRDRRSPKRRQRS	O94913	PCF11	494	S	RSRSRSPKSRSPIIHSPKRRDRRSPKRRQRS	24.325	0	0	25.2572	0	0	22.1553	23.4218	23.3601	21.2541	23.2674	0	0	0	23.6644	0	23.4621	0
O94913_S509_2_SPKRRDRRSPKRRQRSMSPTSTPKAGKIRQS	O94913	PCF11	509	S	SPKRRDRRSPKRRQRSMSPTSTPKAGKIRQS	24.9023	25.4396	0	23.6323	0	0	22.4922	0	23.4631	0	0	0	0	0	0	0	0	23.1089
O94913_S511_1_KRRDRRSPKRRQRSMSPTSTPKAGKIRQSGA	O94913	PCF11	511	S	KRRDRRSPKRRQRSMSPTSTPKAGKIRQSGA	26.9478	27.0987	26.2626	25.9826	24.4955	0	23.9223	24.7328	24.4982	0	0	20.2985	0	22.6316	23.4039	21.9083	23.0079	24.3663
O94913_S511_2_KRRDRRSPKRRQRSMSPTSTPKAGKIRQSGA	O94913	PCF11	511	S	KRRDRRSPKRRQRSMSPTSTPKAGKIRQSGA	24.9023	25.4396	0	23.6323	0	0	22.4922	0	23.4631	0	0	0	0	0	0	0	0	23.1089
O94913_S705_1_RQLFQYQEGVREEQRSPFNDRFPLKRPRYED	O94913	PCF11	705	S	RQLFQYQEGVREEQRSPFNDRFPLKRPRYED	0	0	0	0	0	0	22.5639	0	0	18.647	23.8721	0	0	23.5857	22.8351	0	0	0
O94913_S777_1_RDGPTKMIFEGPNKLSPRIDGPPTPASLRFD	O94913	PCF11	777	S	RDGPTKMIFEGPNKLSPRIDGPPTPASLRFD	23.9597	18.515	21.9891	21.3537	20.0171	0	20.2283	20.4268	0	0	22.0857	0	0	0	0	0	0	0
O94915_S1957_1_LRLSLIGDRRGDRRRSNTLDIMDGRINHSSS	O94915	FRYL	1957	S	LRLSLIGDRRGDRRRSNTLDIMDGRINHSSS	0	0	0	0	0	0	19.6955	23.7777	23.7141	0	23.165	0	0	0	0	0	22.3787	0
O94915_S1978_1_MDGRINHSSSLARTRSLSSLREKGMYDVQST	O94915	FRYL	1978	S	MDGRINHSSSLARTRSLSSLREKGMYDVQST	0	23.1954	0	23.8326	0	0	22.6852	25.2967	24.1241	21.8527	26.0239	23.1066	23.6971	25.1704	0	24.1359	25.5638	22.6905
O94915_S2272_1_VVPSDIPKTYGGDTGSPEISFTKIFNNVSKE	O94915	FRYL	2272	S	VVPSDIPKTYGGDTGSPEISFTKIFNNVSKE	0	0	0	0	0	0	22.8676	24.1951	22.2332	0	23.698	0	20.0653	0	0	0	23.2797	0
O94915_S844_1_AYTRLQLLSPQVDINSPINAKKVNTTTSSDS	O94915	FRYL	844	S	AYTRLQLLSPQVDINSPINAKKVNTTTSSDS	0	0	0	0	0	0	0	0	0	0	0	0	0	0	0	0	0	0
O94915_S889_1_AATSSSSTSAGSVRCSPPETLASTPDSGYSI	O94915	FRYL	889	S	AATSSSSTSAGSVRCSPPETLASTPDSGYSI	0	0	0	0	0	0	0	0	0	0	0	0	0	0	0	0	0	0
O94915_T1959_1_LSLIGDRRGDRRRSNTLDIMDGRINHSSSLA	O94915	FRYL	1959	T	LSLIGDRRGDRRRSNTLDIMDGRINHSSSLA	0	0	0	0	0	0	20.1912	0	0	0	0	0	0	0	0	0	0	0
O94921_S134_1_SSPSSPTSPKFGKADSYEKLEKLGEGSYATV	O94921	CDK14	134	S	SSPSSPTSPKFGKADSYEKLEKLGEGSYATV	0	0	0	0	0	0	0	0	0	0	0	0	0	0	0	0	0	0
O94921_S24_1_PAEKIGKMKKLRRTLSESFSRIALKKDDTTF	O94921	CDK14	24	S	PAEKIGKMKKLRRTLSESFSRIALKKDDTTF	0	0	0	0	0	0	0	0	0	0	0	0	0	0	0	0	0	0
O94921_S95_1_FDPFEKPANQVKRVHSENNACINFKTSSTGK	O94921	CDK14	95	S	FDPFEKPANQVKRVHSENNACINFKTSSTGK	0	0	0	0	0	0	0	0	0	0	0	0	0	0	0	0	0	0
O94923_S73_1_ASESNNYMNHVAKQQSEEAFPQEQQKAPPVV	O94923	GLCE	73	S	ASESNNYMNHVAKQQSEEAFPQEQQKAPPVV	0	0	0	0	0	0	0	0	0	0	0	0	0	0	0	0	0	0
O94925-3_S449_1_LANGGFCPITGERVLSPEAVRNTLSLMHSCG	O94925-3	GLS	449	S	LANGGFCPITGERVLSPEAVRNTLSLMHSCG	0	0	0	0	0	0	0	0	0	0	0	0	0	0	0	0	0	0
O94929_S280_1_ARAEKKLKHRRTSETSISPPGSSIGSPNRVI	O94929	ABLIM3	280	S	ARAEKKLKHRRTSETSISPPGSSIGSPNRVI	0	0	0	0	0	0	0	0	0	0	0	0	0	0	0	0	0	0
O94929_S280_2_ARAEKKLKHRRTSETSISPPGSSIGSPNRVI	O94929	ABLIM3	280	S	ARAEKKLKHRRTSETSISPPGSSIGSPNRVI	0	0	0	0	0	0	0	0	0	0	0	0	0	0	0	0	0	0
O94929_S282_1_AEKKLKHRRTSETSISPPGSSIGSPNRVICA	O94929	ABLIM3	282	S	AEKKLKHRRTSETSISPPGSSIGSPNRVICA	0	0	0	0	0	0	0	0	0	0	0	0	0	0	0	0	19.2888	0
O94929_S372_1_SQDIYENLDLRQRRASSPGYIDSPTYSRQGM	O94929	ABLIM3	372	S	SQDIYENLDLRQRRASSPGYIDSPTYSRQGM	0	0	0	0	0	0	0	0	0	0	0	0	0	0	0	0	0	0
O94929_S372_2_SQDIYENLDLRQRRASSPGYIDSPTYSRQGM	O94929	ABLIM3	372	S	SQDIYENLDLRQRRASSPGYIDSPTYSRQGM	0	0	0	20.6927	0	0	0	0	22.0179	0	0	0	0	0	0	20.0002	21.4551	0
O94929_S373_1_QDIYENLDLRQRRASSPGYIDSPTYSRQGMS	O94929	ABLIM3	373	S	QDIYENLDLRQRRASSPGYIDSPTYSRQGMS	0	0	0	0	0	0	0	0	0	0	0	0	0	0	0	0	0	0
O94929_S373_2_QDIYENLDLRQRRASSPGYIDSPTYSRQGMS	O94929	ABLIM3	373	S	QDIYENLDLRQRRASSPGYIDSPTYSRQGMS	21.8484	22.6952	21.9574	20.6927	0	0	19.8405	0	22.0179	0	0	0	0	0	0	20.0002	21.4551	20.5108
O94929_S379_2_LDLRQRRASSPGYIDSPTYSRQGMSPTFSRS	O94929	ABLIM3	379	S	LDLRQRRASSPGYIDSPTYSRQGMSPTFSRS	21.8484	22.6952	21.9574	20.4726	0	0	19.8405	0	0	0	0	0	0	0	0	0	0	20.5108
O94929_S388_1_SPGYIDSPTYSRQGMSPTFSRSPHHYYRSGP	O94929	ABLIM3	388	S	SPGYIDSPTYSRQGMSPTFSRSPHHYYRSGP	23.1103	23.8598	22.7287	0	0	0	0	0	0	0	0	0	0	0	0	0	0	0
O94929_S388_2_SPGYIDSPTYSRQGMSPTFSRSPHHYYRSGP	O94929	ABLIM3	388	S	SPGYIDSPTYSRQGMSPTFSRSPHHYYRSGP	0	0	0	0	0	0	0	0	0	0	0	0	0	0	0	0	0	0
O94929_S493_1_DPYYASESEYWTYHGSPKVPRARRFSSGGEE	O94929	ABLIM3	493	S	DPYYASESEYWTYHGSPKVPRARRFSSGGEE	0	0	0	0	0	0	0	0	0	0	0	0	0	0	0	0	0	0
O94929_S503_1_WTYHGSPKVPRARRFSSGGEEDDFDRSMHKL	O94929	ABLIM3	503	S	WTYHGSPKVPRARRFSSGGEEDDFDRSMHKL	21.4096	0	0	0	0	0	21.946	0	0	0	0	0	0	0	0	0	21.8288	0
O94929_S503_2_WTYHGSPKVPRARRFSSGGEEDDFDRSMHKL	O94929	ABLIM3	503	S	WTYHGSPKVPRARRFSSGGEEDDFDRSMHKL	21.4997	22.0298	0	0	0	0	23.0365	0	0	22.5234	23.6323	0	0	0	0	0	0	0
O94929_S504_2_TYHGSPKVPRARRFSSGGEEDDFDRSMHKLQ	O94929	ABLIM3	504	S	TYHGSPKVPRARRFSSGGEEDDFDRSMHKLQ	21.4997	22.0298	0	0	0	0	23.0365	0	0	22.5234	23.6323	0	0	0	0	0	0	0
O94929_S567_1_REALHTAGYEMSLNGSPRSHYLADSDPLISK	O94929	ABLIM3	567	S	REALHTAGYEMSLNGSPRSHYLADSDPLISK	0	0	0	0	0	0	0	0	0	0	0	0	0	0	0	0	0	0
O94929_S599_1_ASLPAYRRNGLHRTPSADLFHYDSMNAVNWG	O94929	ABLIM3	599	S	ASLPAYRRNGLHRTPSADLFHYDSMNAVNWG	0	0	0	0	0	0	0	0	0	0	0	0	0	0	0	0	0	0
O94953_T1065_1_FSGEEAKAAKRPRVGTPLATEDSGRSQDYVA	O94953	KDM4B	1065	T	FSGEEAKAAKRPRVGTPLATEDSGRSQDYVA	0	0	0	0	0	0	19.4942	0	0	18.8421	0	0	0	0	0	0	0	0
O94964-2_S1255_1_RSYTAPDKTGIRVYYSPPVARRLGVPVVHDK	O94964-2	SOGA1	1255	S	RSYTAPDKTGIRVYYSPPVARRLGVPVVHDK	25.2177	23.0681	24.2819	23.1697	18.3304	0	23.6946	24.5088	24.8497	22.976	24.6926	22.0385	22.6371	23.6544	23.752	22.7582	24.7016	23.0045
O94964-2_S1541_1_GIVQEFFRNVCGRAPSPTSSAGEEGTKKPEP	O94964-2	SOGA1	1541	S	GIVQEFFRNVCGRAPSPTSSAGEEGTKKPEP	0	0	0	0	0	0	23.6684	24.3181	0	0	24.3925	20.3386	0	25.4324	0	0	23.7358	0
O94964-2_S1541_2_GIVQEFFRNVCGRAPSPTSSAGEEGTKKPEP	O94964-2	SOGA1	1541	S	GIVQEFFRNVCGRAPSPTSSAGEEGTKKPEP	0	0	0	0	0	0	0	0	0	0	0	0	0	0	0	0	0	0
O94964-2_S175_1_AQPAPSAQQPPRPPASPDEPSVAASSVGSSR	O94964-2	SOGA1	175	S	AQPAPSAQQPPRPPASPDEPSVAASSVGSSR	0	0	0	0	0	0	0	0	0	0	22.4765	0	0	0	0	0	0	0
O94967-2_S269_1_DLLTPLISKLSPYPSSPMRRPQSADAYMTRS	O94967-2	WDR47	269	S	DLLTPLISKLSPYPSSPMRRPQSADAYMTRS	0	0	0	0	0	0	0	0	0	0	0	0	0	0	0	0	0	0
O94967-2_S276_1_SKLSPYPSSPMRRPQSADAYMTRSLNPALDG	O94967-2	WDR47	276	S	SKLSPYPSSPMRRPQSADAYMTRSLNPALDG	0	0	0	0	0	0	0	0	0	0	0	0	0	0	0	0	0	0
O94972-2_S332_1_RLTIELSRTQKSRDLSPPDNHLSPQNDDALE	O94972-2	TRIM37	332	S	RLTIELSRTQKSRDLSPPDNHLSPQNDDALE	22.5591	22.7977	0	20.0035	0	0	0	0	21.7608	0	0	0	0	0	0	0	0	21.3398
O94979-6_S1010_1_KRLEFLYDKLREQTLSPTITSGLHNIARSIE	O94979-6	SEC31A	1010	S	KRLEFLYDKLREQTLSPTITSGLHNIARSIE	0	0	0	0	0	0	0	25.5832	24.0107	0	26.8301	24.1235	24.4406	25.5828	25.2629	23.9052	26.3253	0
O94979-6_S760_1_DRLCRAQGEPVAGHESPKIPYEKQQLPKGRP	O94979-6	SEC31A	760	S	DRLCRAQGEPVAGHESPKIPYEKQQLPKGRP	31.6986	29.6169	30.563	29.5843	28.8879	0	27.7447	30.366	30.6201	28.9166	30.7244	27.4969	29.0135	28.7318	29.3774	27.3735	30.271	28.8326
O94986-3_S1405_1_GDGSCKHLNSLPRNVSPEFVPCEGEGGFGLH	O94986-3	CEP152	1405	S	GDGSCKHLNSLPRNVSPEFVPCEGEGGFGLH	21.9553	22.9329	0	20.8382	0	0	0	23.7266	22.9289	0	23.1166	18.7917	0	20.7179	0	0	0	0
O95049-5_S128_1_PRPGRRGRAGSHGRRSPGGGSEANGLALVSG	O95049-5	TJP3	128	S	PRPGRRGRAGSHGRRSPGGGSEANGLALVSG	20.5028	0	0	0	0	0	0	22.231	0	20.4511	22.4121	0	0	0	0	0	21.3325	0
O95049-5_S167_1_VQMKPVKSVLVKRRDSEEFGVKLGSQIFIKH	O95049-5	TJP3	167	S	VQMKPVKSVLVKRRDSEEFGVKLGSQIFIKH	24.153	0	23.2905	24.9934	22.7542	0	0	22.5377	24.5784	0	0	0	0	21.5751	22.978	0	24.2024	0
O95049-5_S283_3_APPSHIPPPPRHAQRSPEASQTDSPVESPRL	O95049-5	TJP3	283	S	APPSHIPPPPRHAQRSPEASQTDSPVESPRL	24.8528	27.261	26.1341	25.7178	24.18	0	23.6023	24.4841	24.1041	0	0	0	0	22.8017	0	22.1453	0	24.578
O95049-5_S287_3_HIPPPPRHAQRSPEASQTDSPVESPRLRRES	O95049-5	TJP3	287	S	HIPPPPRHAQRSPEASQTDSPVESPRLRRES	24.8528	27.261	26.1341	25.7178	24.18	0	23.6023	24.4841	24.1041	0	0	0	0	22.8017	0	22.1453	0	24.578
O95049-5_S291_1_PPRHAQRSPEASQTDSPVESPRLRRESSVDS	O95049-5	TJP3	291	S	PPRHAQRSPEASQTDSPVESPRLRRESSVDS	24.0285	25.4412	23.3266	22.924	0	0	22.3789	0	24.2494	22.8592	24.0982	0	0	0	22.1379	0	23.4051	0
O95049-5_S291_3_PPRHAQRSPEASQTDSPVESPRLRRESSVDS	O95049-5	TJP3	291	S	PPRHAQRSPEASQTDSPVESPRLRRESSVDS	24.8528	27.261	26.1341	25.7178	24.18	0	23.6023	24.4841	24.1041	0	0	0	0	22.8017	0	22.1453	0	24.578
O95049-5_S295_1_AQRSPEASQTDSPVESPRLRRESSVDSRTIS	O95049-5	TJP3	295	S	AQRSPEASQTDSPVESPRLRRESSVDSRTIS	0	24.759	0	0	0	0	22.7237	0	0	0	0	0	0	0	21.199	19.6661	21.205	0
O95049-5_S302_3_SQTDSPVESPRLRRESSVDSRTISEPDEQRS	O95049-5	TJP3	302	S	SQTDSPVESPRLRRESSVDSRTISEPDEQRS	24.3061	25.1117	0	0	0	0	0	0	0	0	0	0	0	0	0	0	0	0
O95049-5_S306_3_SPVESPRLRRESSVDSRTISEPDEQRSELPR	O95049-5	TJP3	306	S	SPVESPRLRRESSVDSRTISEPDEQRSELPR	24.3061	25.1117	0	0	0	0	0	0	0	0	0	0	0	0	0	0	0	0
O95049-5_S310_1_SPRLRRESSVDSRTISEPDEQRSELPRESSY	O95049-5	TJP3	310	S	SPRLRRESSVDSRTISEPDEQRSELPRESSY	26.0075	26.032	24.6927	24.7242	23.7984	0	25.0382	26.6029	26.481	24.6175	26.7141	23.7777	23.2124	24.7996	0	22.392	26.0252	25.0688
O95049-5_S310_3_SPRLRRESSVDSRTISEPDEQRSELPRESSY	O95049-5	TJP3	310	S	SPRLRRESSVDSRTISEPDEQRSELPRESSY	24.3061	25.1117	0	0	0	0	0	0	0	0	0	0	0	0	0	0	0	0
O95049-5_S332_2_SELPRESSYDIYRVPSSQSMEDRGYSPDTRV	O95049-5	TJP3	332	S	SELPRESSYDIYRVPSSQSMEDRGYSPDTRV	0	23.5828	0	0	0	0	0	0	24.0692	0	0	0	0	0	0	21.7532	0	0
O95049-5_S335_1_PRESSYDIYRVPSSQSMEDRGYSPDTRVVRF	O95049-5	TJP3	335	S	PRESSYDIYRVPSSQSMEDRGYSPDTRVVRF	0	0	0	0	0	0	0	0	22.8881	0	0	0	0	0	22.0357	0	0	22.5716
O95049-5_S335_2_PRESSYDIYRVPSSQSMEDRGYSPDTRVVRF	O95049-5	TJP3	335	S	PRESSYDIYRVPSSQSMEDRGYSPDTRVVRF	0	23.5828	0	0	0	0	0	0	24.0692	0	23.5845	0	0	0	0	21.7532	23.7598	0
O95049-5_S342_1_IYRVPSSQSMEDRGYSPDTRVVRFLKGKSIG	O95049-5	TJP3	342	S	IYRVPSSQSMEDRGYSPDTRVVRFLKGKSIG	21.4376	0	0	0	0	0	0	0	0	22.7292	23.0179	0	0	22.7807	21.6789	22.3968	23.402	22.7065
O95049-5_S555_1_RLRGLRRGAKKTTQRSREDLSALTRQGRYPP	O95049-5	TJP3	555	S	RLRGLRRGAKKTTQRSREDLSALTRQGRYPP	23.1886	23.7395	20.4521	0	0	0	23.7373	25.1721	24.9456	23.4234	24.3302	21.9961	0	22.3457	22.6177	0	23.7995	23.4987
O95049-5_S67_2_TVKRPRRIHLPATKASPSSPGRQDSDEDDGP	O95049-5	TJP3	67	S	TVKRPRRIHLPATKASPSSPGRQDSDEDDGP	0	0	0	0	0	0	0	0	0	0	0	0	0	0	0	0	0	0
O95049-5_S76_1_LPATKASPSSPGRQDSDEDDGPQRVEEVDQG	O95049-5	TJP3	76	S	LPATKASPSSPGRQDSDEDDGPQRVEEVDQG	25.0754	0	0	0	0	0	25.7409	26.0269	25.6966	25.4334	26.318	23.1798	0	24.5988	25.2763	0	26.2684	26.2252
O95049-5_S76_2_LPATKASPSSPGRQDSDEDDGPQRVEEVDQG	O95049-5	TJP3	76	S	LPATKASPSSPGRQDSDEDDGPQRVEEVDQG	0	0	0	0	0	0	23.7587	0	0	0	0	0	0	0	0	22.3843	24.9044	0
O95049-5_S820_1_ALARSSEPVQADESQSPRDRGRISAHQGAQV	O95049-5	TJP3	820	S	ALARSSEPVQADESQSPRDRGRISAHQGAQV	24.7106	0	0	23.886	0	0	23.1069	0	23.7796	0	0	0	0	0	0	23.0826	0	24.0315
O95049-5_S869_2_REALKKKFMRVHDAESSDEDGYDWGPATDL_	O95049-5	TJP3	869	S	REALKKKFMRVHDAESSDEDGYDWGPATDL	26.512	27.0576	24.2908	23.9795	23.1281	0	18.9953	25.8985	24.5988	23.6285	23.7804	0	21.0203	0	0	20.45	24.6105	23.6628
O95049-5_S870_2_EALKKKFMRVHDAESSDEDGYDWGPATDL_	O95049-5	TJP3	870	S	EALKKKFMRVHDAESSDEDGYDWGPATDL	26.512	27.0576	24.2908	23.9795	23.1281	0	18.9953	25.8985	24.5988	23.6285	23.7804	0	21.0203	0	0	20.45	24.6105	23.6628
O95049-5_T289_3_PPPPRHAQRSPEASQTDSPVESPRLRRESSV	O95049-5	TJP3	289	T	PPPPRHAQRSPEASQTDSPVESPRLRRESSV	26.7484	26.9339	25.9474	24.7393	0	0	24.8494	25.7975	23.6865	24.3058	25.3851	0	0	0	0	0	23.9879	23.4655
O95071-2_S327_1_ESVLRLRERRWLDGASFDNERGSTSKEGEPN	O95071-2	UBR5	327	S	ESVLRLRERRWLDGASFDNERGSTSKEGEPN	0	0	0	0	0	0	0	0	0	0	0	0	0	0	0	0	0	0
O95155-2_S105_1_SNSLETQSQSLSRSQSMDIDGVSCEKSMSQV	O95155-2	UBE4B	105	S	SNSLETQSQSLSRSQSMDIDGVSCEKSMSQV	24.1434	24.7129	21.888	22.1308	0	0	23.9588	25.2948	24.2521	23.2244	24.4143	0	0	21.8947	22.2495	21.7191	24.1915	23.6772
O95155-2_S124_1_DGVSCEKSMSQVDVDSGIENMEVDENDRREK	O95155-2	UBE4B	124	S	DGVSCEKSMSQVDVDSGIENMEVDENDRREK	0	0	0	0	0	0	0	0	0	0	0	0	0	0	0	0	0	0
O95155-2_S674_1_RTVEDLKNNESQWKDSPLATRHREMLKRCKT	O95155-2	UBE4B	674	S	RTVEDLKNNESQWKDSPLATRHREMLKRCKT	0	0	0	0	0	0	0	0	0	0	0	0	0	0	0	0	0	0
O95197-6_S30_1_SSSFGAEPSAPGGGGSPGACPALGTKSCSSS	O95197-6	RTN3	30	S	SSSFGAEPSAPGGGGSPGACPALGTKSCSSS	27.7616	0	27.1435	25.791	25.9753	0	25.139	25.834	25.7873	24.889	26.5229	0	24.1905	26.1432	25.4168	24.0552	26.5675	24.0673
O95208-3_S134_1_ATGMGSNQITFGRGSSQPNLSTSHSEQEYGK	O95208-3	EPN2	134	S	ATGMGSNQITFGRGSSQPNLSTSHSEQEYGK	25.0941	26.1338	24.4906	25.1028	23.8518	0	0	0	0	0	0	0	0	23.1166	23.5768	0	24.4378	24.3824
O95208-3_S153_2_LSTSHSEQEYGKAGGSPASYHGSTSPRVSSE	O95208-3	EPN2	153	S	LSTSHSEQEYGKAGGSPASYHGSTSPRVSSE	0	0	0	0	0	0	0	0	0	0	0	0	0	0	0	0	0	0
O95208-3_S156_2_SHSEQEYGKAGGSPASYHGSTSPRVSSELEQ	O95208-3	EPN2	156	S	SHSEQEYGKAGGSPASYHGSTSPRVSSELEQ	0	0	0	0	0	0	0	0	0	0	0	0	0	0	0	0	0	0
O95208_S173_1_ATGMGSNQITFGRGSSQPNLSTSHSEQEYGK	O95208	EPN2	173	S	ATGMGSNQITFGRGSSQPNLSTSHSEQEYGK	25.0941	26.1338	24.4906	25.1028	23.8518	0	0	0	0	0	0	0	0	23.1166	23.5768	0	24.4378	24.3824
O95210_S211_1_DRVDHEEWEMVPRHSSWGDVGVGGSLKAPVL	O95210	STBD1	211	S	DRVDHEEWEMVPRHSSWGDVGVGGSLKAPVL	0	0	0	0	0	0	0	0	0	0	22.7986	19.2434	0	18.7792	0	0	22.0707	0
O95218-2_S120_1_GFNERENVEYIEREESDGEYDEFGRKKKKYR	O95218-2	ZRANB2	120	S	GFNERENVEYIEREESDGEYDEFGRKKKKYR	24.8523	26.0993	24.0158	25.6356	24.2917	0	28.3492	29.0407	28.4937	28.2322	28.4182	26.9537	26.2445	26.8841	27.1322	25.9674	28.2701	27.4085
O95218-2_S153_1_AVGPASILKEVEDKESEGEEEDEDEDLSKYK	O95218-2	ZRANB2	153	S	AVGPASILKEVEDKESEGEEEDEDEDLSKYK	0	0	0	23.9008	0	0	28.601	28.0511	28.6887	28.8092	28.1472	27.9917	26.8246	27.4471	27.5122	26.8547	27.3043	27.2518
O95218-2_S188_1_EDEDDADLSKYNLDASEEEDSNKKKSNRRSR	O95218-2	ZRANB2	188	S	EDEDDADLSKYNLDASEEEDSNKKKSNRRSR	0	0	0	0	0	0	0	0	0	25.0335	0	0	0	0	0	0	22.9689	23.9037
O95218-2_S305_2_SRSSSSGDRKKRRTRSRSPESQVIGENTKQP	O95218-2	ZRANB2	305	S	SRSSSSGDRKKRRTRSRSPESQVIGENTKQP	24.632	25.3862	24.2055	23.7426	0	0	23.0179	0	24.4061	0	0	0	0	0	0	19.9967	0	23.4308
O95218-2_S307_2_SSSSGDRKKRRTRSRSPESQVIGENTKQP_	O95218-2	ZRANB2	307	S	SSSSGDRKKRRTRSRSPESQVIGENTKQP	24.632	25.3862	24.2055	23.7426	0	0	23.0179	0	24.4061	0	0	0	0	0	0	19.9967	0	23.4308
O95218-2_T303_2_SRSRSSSSGDRKKRRTRSRSPESQVIGENTK	O95218-2	ZRANB2	303	T	SRSRSSSSGDRKKRRTRSRSPESQVIGENTK	23.5919	0	0	0	0	0	23.9095	0	25.3955	0	0	0	0	0	0	23.4015	0	24.1976
O95232_S333_2_RSRERRRSRSRDRRRSRSHDRSERKHRSRSR	O95232	LUC7L3	333	S	RSRERRRSRSRDRRRSRSHDRSERKHRSRSR	27.6557	25.4335	0	26.0721	0	0	0	0	0	0	0	0	0	0	0	0	0	18.5009
O95235-2_S514_1_FPSLHSFIKEHSLQVSPSLEKGAKADTGLDD	O95235-2	KIF20A	514	S	FPSLHSFIKEHSLQVSPSLEKGAKADTGLDD	0	0	0	0	0	0	0	0	24.2661	0	23.9654	0	0	0	22.8807	21.6154	23.8885	0
O95238-2_S5_1_MGSASPGLSSVSPSHLLLPP	O95238-2	SPDEF	5	S	MGSASPGLSSVSPSHLLLPP	0	0	23.1197	0	0	0	0	0	21.7539	0	22.4573	0	0	0	0	0	0	0
O95239_S1225_1_KKRALASNTSFFSGCSPIEEEAH_	O95239	KIF4A;KIF4B	1225	S	KKRALASNTSFFSGCSPIEEEAH	0	23.4201	0	0	18.4097	0	0	24.5991	23.4911	0	22.9221	20.6309	0	20.1152	0	0	0	0
O95239_S394_1_VEPSENLQSLMEKNQSLVEENEKLSRGLSEA	O95239	KIF4A;KIF4B	394	S	VEPSENLQSLMEKNQSLVEENEKLSRGLSEA	0	0	0	0	0	0	22.1495	0	0	0	0	0	21.3032	21.3579	22.346	21.2391	23.0675	23.3115
O95239_S801_1_ESGENPPPKLRRRTFSLTEVRGQVSESEDSI	O95239	KIF4A	801	S	ESGENPPPKLRRRTFSLTEVRGQVSESEDSI	20.5825	21.73	19.8802	18.9428	19.3565	0	24.2157	25.1027	24.9338	23.7506	25.0761	22.1716	21.5187	23.0283	23.0872	21.673	24.2628	23.0836
O95239_S801_2_ESGENPPPKLRRRTFSLTEVRGQVSESEDSI	O95239	KIF4A	801	S	ESGENPPPKLRRRTFSLTEVRGQVSESEDSI	0	0	0	0	0	0	0	0	0	0	0	0	0	0	0	0	0	0
O95239_T799_2_KKESGENPPPKLRRRTFSLTEVRGQVSESED	O95239	KIF4A	799	T	KKESGENPPPKLRRRTFSLTEVRGQVSESED	0	0	0	0	0	0	0	0	0	0	0	0	0	0	0	0	0	0
O95243-2_S318_1_TSEENSLVKKKERSLSSGSNFCSEQKTSGII	O95243-2	MBD4	318	S	TSEENSLVKKKERSLSSGSNFCSEQKTSGII	0	0	0	0	0	0	22.2992	24.3748	23.2664	0	23.6021	0	0	21.4395	0	0	23.5931	23.343
O95251-4_S102_1_VTPKKYPLRQTRSSGSETEQVVDFSDRETKN	O95251-4	KAT7	102	S	VTPKKYPLRQTRSSGSETEQVVDFSDRETKN	26.2822	26.6392	25.7071	25.4419	24.2069	0	24.1038	26.0922	24.9067	23.4558	25.2772	0	20.78	0	20.4881	0	0	0
O95251-4_S102_2_VTPKKYPLRQTRSSGSETEQVVDFSDRETKN	O95251-4	KAT7	102	S	VTPKKYPLRQTRSSGSETEQVVDFSDRETKN	0	0	0	0	0	0	20.5834	0	22.3943	21.8093	22.2244	0	0	0	20.795	18.707	21.8089	21.3455
O95251-4_S102_3_VTPKKYPLRQTRSSGSETEQVVDFSDRETKN	O95251-4	KAT7	102	S	VTPKKYPLRQTRSSGSETEQVVDFSDRETKN	19.9146	21.843	0	20.7439	0	0	23.5095	22.9566	22.9862	22.9437	22.0285	0	0	0	21.9366	20.6884	23.3527	23.1625
O95251-4_S124_2_DFSDRETKNTADHDESPPRTPTGNAPSSESD	O95251-4	KAT7	124	S	DFSDRETKNTADHDESPPRTPTGNAPSSESD	26.2626	27.4093	24.801	25.9726	24.8366	0	25.5129	26.5673	25.4529	25.0043	25.6298	0	0	0	24.6752	0	25.3004	25.4763
O95251-4_S124_3_DFSDRETKNTADHDESPPRTPTGNAPSSESD	O95251-4	KAT7	124	S	DFSDRETKNTADHDESPPRTPTGNAPSSESD	0	26.1139	0	0	0	0	24.1876	0	22.4936	0	0	0	0	0	0	21.956	24.276	0
O95251-4_S50_2_TSRRSARVTRSSARLSQSSQDSSPVRNLQSF	O95251-4	KAT7	50	S	TSRRSARVTRSSARLSQSSQDSSPVRNLQSF	0	0	0	0	0	0	0	0	0	0	0	0	0	0	0	0	0	0
O95251-4_S57_1_VTRSSARLSQSSQDSSPVRNLQSFGTEEPAY	O95251-4	KAT7	57	S	VTRSSARLSQSSQDSSPVRNLQSFGTEEPAY	0	25.3225	0	0	0	0	25.2395	26.1232	0	24.367	0	0	0	0	0	0	0	0
O95251-4_T128_2_RETKNTADHDESPPRTPTGNAPSSESDIDIS	O95251-4	KAT7	128	T	RETKNTADHDESPPRTPTGNAPSSESDIDIS	26.2626	27.4093	0	25.9726	24.8366	0	25.5129	26.5673	25.4529	0	25.6298	0	0	0	24.6752	0	25.3004	25.4763
O95251-4_T128_3_RETKNTADHDESPPRTPTGNAPSSESDIDIS	O95251-4	KAT7	128	T	RETKNTADHDESPPRTPTGNAPSSESDIDIS	25.1493	26.1139	0	0	0	0	24.1876	0	22.4936	0	0	0	0	0	0	21.956	24.276	0
O95251-4_T88_1_STRRVTRSQQQPTPVTPKKYPLRQTRSSGSE	O95251-4	KAT7	88	T	STRRVTRSQQQPTPVTPKKYPLRQTRSSGSE	25.0863	0	24.7187	25.933	23.5666	0	25.0485	25.191	25.9423	24.8904	26.4711	23.7677	23.2241	24.9321	25.2713	24.0186	25.5946	24.2925
O95259-2_S872_2_ITKSDLRLDNVGEARSPQDRSPILAEVKHSF	O95259-2	KCNH1	872	S	ITKSDLRLDNVGEARSPQDRSPILAEVKHSF	0	0	0	0	0	0	0	0	0	0	0	0	0	0	0	0	0	0
O95259-2_S877_1_LRLDNVGEARSPQDRSPILAEVKHSFYPIPE	O95259-2	KCNH1	877	S	LRLDNVGEARSPQDRSPILAEVKHSFYPIPE	0	0	0	0	0	0	0	0	0	0	0	0	0	0	0	0	0	0
O95259-2_S877_2_LRLDNVGEARSPQDRSPILAEVKHSFYPIPE	O95259-2	KCNH1	877	S	LRLDNVGEARSPQDRSPILAEVKHSFYPIPE	0	0	0	0	0	0	0	0	0	0	0	0	0	0	0	0	0	0
O95292_S156_1_ISTTASKTETPIVSKSLSSSLDDTEVKKVME	O95292	VAPB	156	S	ISTTASKTETPIVSKSLSSSLDDTEVKKVME	0	0	0	22.6968	0	0	0	0	0	0	0	0	0	0	0	0	0	0
O95292_S156_2_ISTTASKTETPIVSKSLSSSLDDTEVKKVME	O95292	VAPB	156	S	ISTTASKTETPIVSKSLSSSLDDTEVKKVME	25.5867	26.6469	0	0	0	0	23.9905	25.2012	0	0	0	0	0	0	0	21.3357	25.2049	0
O95292_S158_1_TTASKTETPIVSKSLSSSLDDTEVKKVMEEC	O95292	VAPB	158	S	TTASKTETPIVSKSLSSSLDDTEVKKVMEEC	26.7742	0	0	25.689	25.5674	0	25.3169	26.8373	26.4556	23.6018	26.5506	22.4248	23.5954	24.7225	25.0043	22.8478	26.4765	22.2068
O95292_S159_1_TASKTETPIVSKSLSSSLDDTEVKKVMEECK	O95292	VAPB	159	S	TASKTETPIVSKSLSSSLDDTEVKKVMEECK	0	28.1159	0	27.3993	0	0	0	26.1693	25.4841	23.8749	25.7526	0	0	0	24.0635	0	0	0
O95292_S159_2_TASKTETPIVSKSLSSSLDDTEVKKVMEECK	O95292	VAPB	159	S	TASKTETPIVSKSLSSSLDDTEVKKVMEECK	25.5867	26.6469	0	0	0	0	23.9905	0	0	0	0	0	0	0	0	21.3357	25.2049	0
O95292_S160_1_ASKTETPIVSKSLSSSLDDTEVKKVMEECKR	O95292	VAPB	160	S	ASKTETPIVSKSLSSSLDDTEVKKVMEECKR	28.7566	0	26.3403	0	25.7378	0	24.2574	0	25.4353	23.7895	25.5492	22.2044	23.0771	25.0109	24.4053	22.7399	26.4607	0
O95292_T150_1_VEINKIISTTASKTETPIVSKSLSSSLDDTE	O95292	VAPB	150	T	VEINKIISTTASKTETPIVSKSLSSSLDDTE	26.0209	0	0	24.2583	0	0	0	0	23.2974	0	0	0	0	0	0	0	23.2346	19.694
O95295_S133_1_ARRRAMLDSGIYPPGSPGK_	O95295	SNAPIN	133	S	ARRRAMLDSGIYPPGSPGK	25.1919	25.3232	0	23.7967	0	0	23.5317	24.8357	25.1924	23.3705	23.101	0	0	21.639	0	0	23.9674	23.4747
O95297-4_S86_1_NSKRDYTGCSTSESLSPVKQAPRKSPSDTEG	O95297-4	MPZL1	86	S	NSKRDYTGCSTSESLSPVKQAPRKSPSDTEG	25.1258	0	24.4219	0	0	0	0	0	23.9324	0	23.7807	0	22.0192	0	0	0	23.9419	0
O95297-4_S95_1_STSESLSPVKQAPRKSPSDTEGLVKSLPSGS	O95297-4	MPZL1	95	S	STSESLSPVKQAPRKSPSDTEGLVKSLPSGS	23.0955	0	0	22.4765	0	0	21.8121	0	23.5852	0	0	18.9737	0	24.0061	23.8569	22.797	24.7192	23.059
O95297-4_S97_1_SESLSPVKQAPRKSPSDTEGLVKSLPSGSHQ	O95297-4	MPZL1	97	S	SESLSPVKQAPRKSPSDTEGLVKSLPSGSHQ	0	0	23.8777	23.26	22.383	0	0	0	0	0	0	0	0	0	22.5828	20.7249	0	0
O95297-4_Y139_1_GGHHSDKINKSESVVYADIRKN_	O95297-4	MPZL1	139	Y	GGHHSDKINKSESVVYADIRKN	0	0	0	20.9613	0	0	0	0	0	0	0	0	0	0	0	19.0282	0	21.167
O95359-3_S1562_1_SQLERSRQELASGLPSPAATQELPVERAAAF	O95359-3	TACC2	1562	S	SQLERSRQELASGLPSPAATQELPVERAAAF	0	0	0	0	0	0	0	0	0	0	0	0	0	0	0	0	0	0
O95359-3_S2226_1_EGVVPPASGGGRVQNSPPVGRKTLPLTTAPE	O95359-3	TACC2	2226	S	EGVVPPASGGGRVQNSPPVGRKTLPLTTAPE	23.9569	24.9175	24.2741	23.1112	0	0	23.7459	24.9934	24.8542	23.3982	24.7175	22.4866	0	22.8498	23.1404	23.6815	23.6291	23.7021
O95359-3_S2317_2_PKMKKTPEKLDNTPASPPRSPAEPNDIPIAK	O95359-3	TACC2	2317	S	PKMKKTPEKLDNTPASPPRSPAEPNDIPIAK	24.7866	26.1187	24.6457	23.7029	0	0	0	25.9961	24.7746	0	24.1215	0	0	0	0	0	0	0
O95359-3_S2321_2_KTPEKLDNTPASPPRSPAEPNDIPIAKGTYT	O95359-3	TACC2	2321	S	KTPEKLDNTPASPPRSPAEPNDIPIAKGTYT	24.7866	26.1187	24.6457	23.7029	0	0	0	25.9961	24.7746	0	24.1215	0	0	0	0	0	0	0
O95359-3_S2359_1_DPNFNPFSSTSKMQESPKLPQQSYNFDPDTC	O95359-3	TACC2	2359	S	DPNFNPFSSTSKMQESPKLPQQSYNFDPDTC	0	0	0	0	21.0244	0	23.7831	26.0507	24.6672	23.8486	24.933	0	0	0	0	0	0	0
O95359-3_S2512_1_QPSDLSTFVNETKFSSPTEELDYRNSYEIEY	O95359-3	TACC2	2512	S	QPSDLSTFVNETKFSSPTEELDYRNSYEIEY	0	0	0	0	0	0	22.1438	21.4969	23.1545	21.5087	0	0	0	21.8286	21.4636	20.7961	0	0
O95359-3_S2567_1_DTSQESPVKSSPVRMSESPTPCSGSSFEETE	O95359-3	TACC2	2567	S	DTSQESPVKSSPVRMSESPTPCSGSSFEETE	0	24.6857	0	0	0	0	0	0	0	0	0	0	0	0	0	0	0	0
O95359-3_S2569_1_SQESPVKSSPVRMSESPTPCSGSSFEETEAL	O95359-3	TACC2	2569	S	SQESPVKSSPVRMSESPTPCSGSSFEETEAL	0	0	0	0	0	0	0	0	0	0	0	0	0	0	0	0	0	0
O95359-3_S749_1_KAQEGESTLEIRKMGSCDGEGLLTSPDQPRG	O95359-3	TACC2	749	S	KAQEGESTLEIRKMGSCDGEGLLTSPDQPRG	0	0	0	0	0	0	0	0	0	0	0	0	0	0	0	0	0	0
O95361_S60_1_VGSSEKLGRETEEQDSDSAEQGDPAGEGKEV	O95361	TRIM16	60	S	VGSSEKLGRETEEQDSDSAEQGDPAGEGKEV	0	0	0	0	0	0	24.0855	0	0	24.4126	0	22.7743	0	24.3908	0	24.6637	25.085	24.6757
O95361_T55_1_VEEEDVGSSEKLGRETEEQDSDSAEQGDPAG	O95361	TRIM16	55	T	VEEEDVGSSEKLGRETEEQDSDSAEQGDPAG	0	0	0	0	0	0	24.0083	0	0	0	0	0	0	0	24.2308	0	0	0
O95365_S337_1_QMMSSVGRAGAAAGDSDEESRADDKGVMDYY	O95365	ZBTB7A	337	S	QMMSSVGRAGAAAGDSDEESRADDKGVMDYY	28.4836	27.9644	28.5497	26.6638	26.6926	0	26.6536	27.9193	26.3707	26.3289	27.5988	0	23.5785	23.5493	25.1162	0	26.9055	25.947
O95365_S526_1_SPGATATPGAPAQPSSPDARRNGQEKHFKDE	O95365	ZBTB7A	526	S	SPGATATPGAPAQPSSPDARRNGQEKHFKDE	28.0311	28.1756	27.0709	27.5555	24.3149	0	26.6487	0	27.8078	26.9807	27.8084	0	18.9488	26.7753	26.508	24.3754	0	27.2867
O95365_S549_1_QEKHFKDEDEDEDVASPDGLGRLNVAGAGGG	O95365	ZBTB7A	549	S	QEKHFKDEDEDEDVASPDGLGRLNVAGAGGG	25.3619	25.7769	25.0324	25.6416	24.246	0	25.9485	26.5123	25.2472	25.8845	26.4087	18.6724	23.1963	24.6759	24.0448	22.4211	25.8242	25.1182
O95379_S3_1_MHSEAEESKEVATDVFNS	O95379	TNFAIP8	3	S	MHSEAEESKEVATDVFNS	0	0	0	0	0	0	0	0	0	0	0	0	0	0	0	0	0	0
O95382_S984_1_SQLRVPEEPAAEEPASPEESSGLSLLHQESK	O95382	MAP3K6	984	S	SQLRVPEEPAAEEPASPEESSGLSLLHQESK	0	0	0	0	0	0	21.0222	0	0	0	0	0	0	0	21.128	0	21.6473	0
O95394_S64_1_RSKQTKSTIGVMVTASHNPEEDNGVKLVDPL	O95394	PGM3	64	S	RSKQTKSTIGVMVTASHNPEEDNGVKLVDPL	0	0	20.7029	0	18.4074	0	0	0	0	0	23.8527	19.1656	0	20.3299	0	0	0	0
O95396_S47_1_LLAEQEPQPERLVPVSPLPPKAALSRDEILR	O95396	MOCS3	47	S	LLAEQEPQPERLVPVSPLPPKAALSRDEILR	22.8937	0	0	21.4656	0	0	22.2727	22.8888	23.7567	0	23.5197	20.9954	0	21.1728	21.6042	0	22.2769	20.4443
O95400_S195_1_ARGGGKGRKGPGQPSSPQRLDRLSGLADQMV	O95400	CD2BP2	195	S	ARGGGKGRKGPGQPSSPQRLDRLSGLADQMV	0	0	0	0	25.6336	0	28.4736	27.8379	0	28.4137	28.3465	0	0	28.3541	0	0	25.9022	0
O95400_S49_1_SGGPGSRFKGKHSLDSDEEEDDDDGGSSKYD	O95400	CD2BP2	49	S	SGGPGSRFKGKHSLDSDEEEDDDDGGSSKYD	0	24.0474	24.7018	0	24.4565	0	25.5572	25.853	24.1157	24.5843	24.9924	0	0	0	0	0	0	0
O95402_S361_1_ESHQRLAGPGCKAGLSPAEPLLSRAGFSPDS	O95402	MED26	361	S	ESHQRLAGPGCKAGLSPAEPLLSRAGFSPDS	21.7119	0	0	20.032	0	0	0	20.6903	21.9484	0	21.445	0	0	0	0	0	20.2699	0
O95402_S7_1_MTAAPASPQQIRDRLLQAIDPQ	O95402	MED26	7	S	MTAAPASPQQIRDRLLQAIDPQ	0	0	0	0	0	0	0	0	22.3691	0	0	0	0	0	0	0	22.0043	22.08
O95425-3_S1198_1_TQFTVAGRMVKKGLASPTAITPVASPICGKT	O95425-3	SVIL	1198	S	TQFTVAGRMVKKGLASPTAITPVASPICGKT	24.7904	0	24.0014	23.6227	22.5273	0	0	0	0	0	23.6007	0	0	22.2629	0	0	0	0
O95425-3_S221_1_RRGQELSATRQAHDLSPAAESSSTFSFSGRD	O95425-3	SVIL	221	S	RRGQELSATRQAHDLSPAAESSSTFSFSGRD	26.2136	25.3224	26.484	24.8918	24.6987	0	24.8136	24.6367	22.1858	24.5499	25.1366	0	23.1425	23.9909	23.4614	22.3057	25.3819	23.5354
O95425-3_S245_1_FSFSGRDSSFTEVPRSPKHAHSSSLQQAASR	O95425-3	SVIL	245	S	FSFSGRDSSFTEVPRSPKHAHSSSLQQAASR	27.9911	0	27.112	27.9511	26.3087	0	26.2205	27.842	27.7	26.1818	27.6638	23.9874	25.4248	26.3518	26.9163	25.9191	27.9676	26.4755
O95425-3_S245_2_FSFSGRDSSFTEVPRSPKHAHSSSLQQAASR	O95425-3	SVIL	245	S	FSFSGRDSSFTEVPRSPKHAHSSSLQQAASR	0	0	0	0	0	0	0	0	0	0	0	0	0	0	0	0	22.4768	22.0967
O95425-3_S263_1_HAHSSSLQQAASRSPSFGDPQLSPEARPRVK	O95425-3	SVIL	263	S	HAHSSSLQQAASRSPSFGDPQLSPEARPRVK	22.1629	23.164	0	0	0	0	20.1706	22.3242	0	0	0	0	0	0	0	0	0	0
O95425-3_S263_2_HAHSSSLQQAASRSPSFGDPQLSPEARPRVK	O95425-3	SVIL	263	S	HAHSSSLQQAASRSPSFGDPQLSPEARPRVK	24.9792	25.7851	24.2961	24.4954	0	0	0	25.0883	24.1228	23.2131	24.6009	0	0	22.2036	22.4448	0	24.3738	24.1487
O95425-3_S270_1_QQAASRSPSFGDPQLSPEARPRVKVREKLVK	O95425-3	SVIL	270	S	QQAASRSPSFGDPQLSPEARPRVKVREKLVK	28.5027	27.3959	28.1422	26.9997	25.9429	0	25.2235	26.4172	26.1448	25.1904	26.9757	22.5975	24.7168	25.639	25.5155	23.6662	27.0317	25.7517
O95425-3_S270_2_QQAASRSPSFGDPQLSPEARPRVKVREKLVK	O95425-3	SVIL	270	S	QQAASRSPSFGDPQLSPEARPRVKVREKLVK	24.9792	25.7851	24.2961	24.4954	0	0	0	25.0883	24.1228	23.2131	24.6009	0	0	22.2036	22.4448	0	24.3738	24.1487
O95425-3_S646_1_QPITSAERKESDRCTSHSETPTVDDEEKVDE	O95425-3	SVIL	646	S	QPITSAERKESDRCTSHSETPTVDDEEKVDE	0	0	0	0	0	0	0	0	0	0	0	0	0	0	0	0	0	0
O95425-3_S680_1_LSVAAKRLLFREMEKSFDEQNVPKRRSRNTA	O95425-3	SVIL	680	S	LSVAAKRLLFREMEKSFDEQNVPKRRSRNTA	27.2643	0	0	0	0	0	0	24.927	24.0459	0	23.8339	0	21.9173	21.7505	22.7414	0	25.9523	0
O95425-3_S893_1_SATDYKFSSSIENSDSPVRSILKSQAWQPLV	O95425-3	SVIL	893	S	SATDYKFSSSIENSDSPVRSILKSQAWQPLV	0	0	0	0	0	0	0	0	0	21.725	22.421	19.5083	0	0	20.9965	0	22.3839	19.384
O95425-3_S941_1_KRALTGRDSGMEKYGSFEEAEASYPILNRAR	O95425-3	SVIL	941	S	KRALTGRDSGMEKYGSFEEAEASYPILNRAR	23.029	23.5529	21.57	22.9292	20.8284	0	24.1903	25.7063	24.9023	24.0728	25.2833	21.492	0	23.6394	23.425	23.1413	24.9747	23.7399
O95429-2_S143_1_SYSTEVPSTYRSSGNSPTPVSRWIYPQQDCQ	O95429-2	BAG4	143	S	SYSTEVPSTYRSSGNSPTPVSRWIYPQQDCQ	0	22.656	0	22.1989	0	0	0	0	0	0	0	0	0	0	0	20.4121	0	22.548
O95429-2_S209_1_PQSGPTVRPQEDAWASPGAYGMGGRYPWPSS	O95429-2	BAG4	209	S	PQSGPTVRPQEDAWASPGAYGMGGRYPWPSS	0	0	0	0	0	0	0	0	0	0	0	0	0	0	0	0	0	0
O95433_S193_1_QPALKTEERKAKPAPSKTQARPVGVKIPTCK	O95433	AHSA1	193	S	QPALKTEERKAKPAPSKTQARPVGVKIPTCK	0	0	0	30.3808	0	0	0	0	0	0	0	0	0	0	0	0	0	0
O95453-4_S382_1_QCIPYTLQNHYYRNNSFTAPSTVGKRNLSPS	O95453-4	PARN	382	S	QCIPYTLQNHYYRNNSFTAPSTVGKRNLSPS	0	0	0	0	0	0	22.5037	24.6573	24.0908	22.8087	0	0	0	0	0	0	23.544	23.462
O95453-4_S444_1_GRKKAKKLKRMKKELSPAGSISKNSPATLFE	O95453-4	PARN	444	S	GRKKAKKLKRMKKELSPAGSISKNSPATLFE	27.7645	27.7142	26.7734	26.9795	25.0047	0	27.0668	28.147	28.2207	26.9406	28.2203	25.143	24.8494	26.5597	26.2478	25.0965	27.4619	26.127
O95453-4_S444_2_GRKKAKKLKRMKKELSPAGSISKNSPATLFE	O95453-4	PARN	444	S	GRKKAKKLKRMKKELSPAGSISKNSPATLFE	0	0	0	0	0	0	0	0	0	0	0	0	0	0	0	0	0	0
O95471_S206_1_SKAGYRVPRSYPKSNSSKEYV_	O95471	CLDN7	206	S	SKAGYRVPRSYPKSNSSKEYV	27.8553	27.3389	26.4827	26.5858	22.1828	0	25.7224	26.8196	25.7857	0	28.2798	0	24.7866	24.7653	25.4601	25.1266	27.1598	0
O95471_S207_1_KAGYRVPRSYPKSNSSKEYV_	O95471	CLDN7	207	S	KAGYRVPRSYPKSNSSKEYV	0	26.9992	0	25.8413	0	0	0	25.7754	0	26.8469	0	0	0	23.294	23.9274	0	26.0619	0
O95544_S46_1_TWSYNHPIRGRAKSRSLSASPALGSTKEFRR	O95544	NADK	46	S	TWSYNHPIRGRAKSRSLSASPALGSTKEFRR	0	0	0	0	0	0	0	0	20.0955	0	0	0	0	0	0	18.6358	0	19.7801
O95544_S48_1_SYNHPIRGRAKSRSLSASPALGSTKEFRRTR	O95544	NADK	48	S	SYNHPIRGRAKSRSLSASPALGSTKEFRRTR	0	0	0	0	0	0	0	0	0	0	0	0	0	0	0	0	0	0
O95544_S48_2_SYNHPIRGRAKSRSLSASPALGSTKEFRRTR	O95544	NADK	48	S	SYNHPIRGRAKSRSLSASPALGSTKEFRRTR	0	0	0	0	0	0	0	0	0	0	0	0	0	0	0	0	0	0
O95571_S19_1_AVLRVARRQLSQRGGSGAPILLRQMFEPVSC	O95571	ETHE1	19	S	AVLRVARRQLSQRGGSGAPILLRQMFEPVSC	0	0	0	0	0	0	0	0	0	0	0	0	0	0	0	0	0	0
O95573_S6_2_MNNHVSSKPSTMKLKHTINPI	O95573	ACSL3	6	S	MNNHVSSKPSTMKLKHTINPI	0	22.7131	0	0	0	0	0	23.5466	0	0	0	0	0	0	0	0	0	20.6792
O95573_S7_2_MNNHVSSKPSTMKLKHTINPIL	O95573	ACSL3	7	S	MNNHVSSKPSTMKLKHTINPIL	0	22.7131	0	0	0	0	0	23.5466	0	0	0	0	0	0	0	0	0	20.6792
O95625_S1050_1_VAEAIQTVKVEVAHISGGE_	O95625	ZBTB11	1050	S	VAEAIQTVKVEVAHISGGE	0	0	0	0	0	0	0	22.8614	21.9873	0	22.2893	0	0	21.2961	21.3554	0	22.5136	0
O95628-3_S415_1_DLIEKELSVQDQPSLSPTSLQNSSSHTTTAK	O95628-3	CNOT4	415	S	DLIEKELSVQDQPSLSPTSLQNSSSHTTTAK	0	0	0	0	0	0	0	0	24.2807	0	24.4619	0	0	23.9266	23.4694	0	24.3791	0
O95671_S21_1_VIGKLLHKRVVLASASPRRQEILSNAGLRFE	O95671	ASMTL	21	S	VIGKLLHKRVVLASASPRRQEILSNAGLRFE	23.0253	24.3597	0	23.6394	21.0394	0	24.4566	26.1375	25.2329	23.9529	25.8863	23.2528	23.3643	24.4468	23.8537	23.4923	25.4617	24.7403
O95671_S239_1_VKHDSIPAADTFEDLSDVEGGGSEPTQRDAG	O95671	ASMTL	239	S	VKHDSIPAADTFEDLSDVEGGGSEPTQRDAG	25.3532	26.5351	25.1018	23.9327	23.3556	0	26.7607	28.0672	27.226	23.9516	24.8658	23.848	24.4536	23.5518	25.8951	24.7835	26.8746	25.9273
O95671_S239_2_VKHDSIPAADTFEDLSDVEGGGSEPTQRDAG	O95671	ASMTL	239	S	VKHDSIPAADTFEDLSDVEGGGSEPTQRDAG	0	0	0	18.905	0	0	0	0	0	0	0	0	0	0	0	0	0	0
O95671_S421_1_LGKKAEDLFQDAYYQSPETRLRFMRAMHGMT	O95671	ASMTL	421	S	LGKKAEDLFQDAYYQSPETRLRFMRAMHGMT	0	0	0	0	0	0	20.0289	0	20.504	0	0	0	0	0	0	0	0	0
O95671_T234_2_DLRRSVKHDSIPAADTFEDLSDVEGGGSEPT	O95671	ASMTL	234	T	DLRRSVKHDSIPAADTFEDLSDVEGGGSEPT	0	0	0	18.905	0	0	0	0	0	0	0	0	0	0	0	0	0	0
O95674_S21_1_QRVAHEPVAPPEDKESESEAKVDGETASDSE	O95674	CDS2	21	S	QRVAHEPVAPPEDKESESEAKVDGETASDSE	0	0	0	0	0	0	20.7745	0	0	0	0	0	0	0	0	0	0	0
O95674_S33_1_DKESESEAKVDGETASDSESRAESAPLPVSA	O95674	CDS2	33	S	DKESESEAKVDGETASDSESRAESAPLPVSA	0	0	22.9289	0	0	0	25.8648	26.25	0	26.8113	25.159	20.5197	23.6843	23.7617	24.7266	0	0	25.1397
O95684-2_S156_1_GPTTGEGALDLSDVHSPPKSPEGKTSAQTTP	O95684-2	FGFR1OP	156	S	GPTTGEGALDLSDVHSPPKSPEGKTSAQTTP	0	0	0	0	0	0	21.0405	0	0	20.699	0	0	0	0	0	0	0	0
O95684-2_S156_2_GPTTGEGALDLSDVHSPPKSPEGKTSAQTTP	O95684-2	FGFR1OP	156	S	GPTTGEGALDLSDVHSPPKSPEGKTSAQTTP	25.6025	26.3904	24.8365	24.2188	23.7258	0	24.5787	26.1556	25.6697	24.1572	25.5259	0	0	24.1183	24.3824	0	25.2355	25.0664
O95684-2_S160_1_GEGALDLSDVHSPPKSPEGKTSAQTTPSKKA	O95684-2	FGFR1OP	160	S	GEGALDLSDVHSPPKSPEGKTSAQTTPSKKA	0	0	0	0	0	0	0	0	0	0	24.1424	0	0	0	0	0	0	0
O95684-2_S160_2_GEGALDLSDVHSPPKSPEGKTSAQTTPSKKA	O95684-2	FGFR1OP	160	S	GEGALDLSDVHSPPKSPEGKTSAQTTPSKKA	25.6025	26.3904	24.8365	24.2188	23.7258	0	24.5787	26.1556	25.6697	24.1572	25.5259	0	0	24.1183	24.3824	0	25.2355	25.0664
O95685_S25_1_LPSALGSRKLGPRSLSCLSDLDGGVALEPRA	O95685	PPP1R3D	25	S	LPSALGSRKLGPRSLSCLSDLDGGVALEPRA	0	0	0	0	0	0	0	0	0	0	0	0	0	0	0	0	0	0
O95685_S25_2_LPSALGSRKLGPRSLSCLSDLDGGVALEPRA	O95685	PPP1R3D	25	S	LPSALGSRKLGPRSLSCLSDLDGGVALEPRA	0	0	0	0	0	0	0	0	0	0	0	0	0	0	0	0	0	0
O95685_S28_1_ALGSRKLGPRSLSCLSDLDGGVALEPRACRP	O95685	PPP1R3D	28	S	ALGSRKLGPRSLSCLSDLDGGVALEPRACRP	0	0	18.4906	0	16.139	0	18.675	0	0	18.0115	0	0	0	0	0	0	0	0
O95685_S28_2_ALGSRKLGPRSLSCLSDLDGGVALEPRACRP	O95685	PPP1R3D	28	S	ALGSRKLGPRSLSCLSDLDGGVALEPRACRP	0	0	0	0	0	0	0	0	0	0	0	0	0	0	0	0	0	0
O95685_S46_1_DGGVALEPRACRPPGSPGRAPPPTPAPSGCD	O95685	PPP1R3D	46	S	DGGVALEPRACRPPGSPGRAPPPTPAPSGCD	27.4351	19.6604	26.051	0	22.3091	0	24.3306	24.0933	23.9772	0	24.5611	0	0	0	0	0	0	0
O95685_S74_2_GCDPRLRPIILRRARSLPSSPERRQKAAGAP	O95685	PPP1R3D	74	S	GCDPRLRPIILRRARSLPSSPERRQKAAGAP	25.5323	25.9836	24.7678	23.2547	0	0	22.532	24.1079	24.4334	0	0	0	0	22.1258	22.7552	21.6691	23.5392	23.6137
O95685_S77_2_PRLRPIILRRARSLPSSPERRQKAAGAPGAA	O95685	PPP1R3D	77	S	PRLRPIILRRARSLPSSPERRQKAAGAPGAA	0	0	24.7678	23.2547	0	0	22.532	24.1079	0	0	0	0	0	22.1258	22.7552	0	23.5392	23.6137
O95685_S78_2_RLRPIILRRARSLPSSPERRQKAAGAPGAAC	O95685	PPP1R3D	78	S	RLRPIILRRARSLPSSPERRQKAAGAPGAAC	25.7473	26.5424	25.67	24.1016	0	0	23.3407	24.8542	24.4533	0	0	0	0	0	0	0	24.2188	23.9197
O95696-2_S1183_2_DRAMNHLSRVHGEPTSDLSDID_	O95696-2	BRD1	1183	S	DRAMNHLSRVHGEPTSDLSDID	26.4132	27.2865	25.8116	26.2663	25.2381	0	25.3787	27.1736	26.1449	25.3261	26.5596	23.0185	23.3059	0	24.6359	23.2261	25.9926	25.3927
O95696-2_S1186_1_MNHLSRVHGEPTSDLSDID_	O95696-2	BRD1	1186	S	MNHLSRVHGEPTSDLSDID	23.5218	24.688	22.5302	23.1927	22.2773	0	22.9555	24.9172	23.3609	22.2416	24.0083	20.3178	20.4228	0	0	20.25	23.2005	22.7758
O95696-2_S1186_2_MNHLSRVHGEPTSDLSDID_	O95696-2	BRD1	1186	S	MNHLSRVHGEPTSDLSDID	26.4132	27.2865	25.8116	26.2663	25.2381	0	25.3787	27.1736	26.1449	25.3261	26.5596	23.0185	23.3059	0	24.6359	23.2261	25.9926	25.3927
O95696-2_S128_1_SASALPEPKVRIVEYSPPSAPRRPPVYYKFI	O95696-2	BRD1	128	S	SASALPEPKVRIVEYSPPSAPRRPPVYYKFI	25.386	24.2572	24.1112	24.5648	22.5957	0	23.4356	24.4678	24.439	23.0784	24.6375	21.5484	21.6231	23.0667	23.1418	22.0495	24.2254	22.924
O95696-2_S906_1_VSPPKSAKNTETQPTSPQLGTKTFLSVVLPR	O95696-2	BRD1	906	S	VSPPKSAKNTETQPTSPQLGTKTFLSVVLPR	0	0	0	0	0	0	22.6278	0	0	0	23.8623	20.6924	21.0697	22.749	20.6428	21.8468	0	0
O95747_S339_1_SSGRLHKTEDGGWEWSDDEFDEESEEGKAAI	O95747	OXSR1	339	S	SSGRLHKTEDGGWEWSDDEFDEESEEGKAAI	0	0	0	0	0	0	22.2265	0	22.7859	22.0993	0	21.7716	20.3461	0	0	0	0	0
O95772_S193_1_QEAEEENRLLIVQDASERAALIPGGLSDGQF	O95772	STARD3NL	193	S	QEAEEENRLLIVQDASERAALIPGGLSDGQF	0	0	0	0	0	0	0	0	0	0	0	0	0	0	0	0	0	0
O95772_S39_1_NIHSINPTQLMARIESYEGREKKGISDVRRT	O95772	STARD3NL	39	S	NIHSINPTQLMARIESYEGREKKGISDVRRT	25.3398	24.5449	24.4613	24.6523	23.0268	0	23.0385	23.4565	22.8829	21.0843	23.9809	0	20.263	21.4469	22.2264	21.2762	23.9426	22.7597
O95785-4_S167_1_SPPGFSAKGLGHPPSSPLLKKTPLALAGSPT	O95785-4	WIZ	167	S	SPPGFSAKGLGHPPSSPLLKKTPLALAGSPT	25.3712	0	23.8632	23.7915	23.0086	0	0	24.7566	24.8931	23.335	25.3868	22.2741	22.7523	23.5326	23.6249	22.7952	24.446	21.2522
O95785-4_S180_1_PSSPLLKKTPLALAGSPTPKNPEDKSPQLSL	O95785-4	WIZ	180	S	PSSPLLKKTPLALAGSPTPKNPEDKSPQLSL	22.9913	0	0	22.0659	0	0	21.8895	22.1544	23.8334	22.1399	23.1284	21.1813	22.1534	23.1854	23.0859	22.1708	23.7146	20.9378
O95785-4_S196_2_PTPKNPEDKSPQLSLSPRPASPKAQWPQSED	O95785-4	WIZ	196	S	PTPKNPEDKSPQLSLSPRPASPKAQWPQSED	21.8458	0	24.6729	25.4155	24.3648	0	0	27.0726	26.0167	0	26.3621	21.1258	0	24.0004	0	0	26.0371	26.0257
O95785-4_S201_1_PEDKSPQLSLSPRPASPKAQWPQSEDEGPLN	O95785-4	WIZ	201	S	PEDKSPQLSLSPRPASPKAQWPQSEDEGPLN	29.2469	26.4988	27.6238	27.9394	26.9207	0	25.3601	27.0767	25.9675	24.641	27.1067	0	0	24.2765	23.9425	0	26.1796	24.0316
O95785-4_S201_2_PEDKSPQLSLSPRPASPKAQWPQSEDEGPLN	O95785-4	WIZ	201	S	PEDKSPQLSLSPRPASPKAQWPQSEDEGPLN	26.1807	27.0988	24.6729	25.4155	24.3648	0	24.8708	27.0726	26.0167	24.59	26.3621	21.1258	0	24.0004	24.4357	0	26.0371	26.0257
O95785-4_S318_1_PGSSLEARSPSDLHISPLAKKLPPPPGSPLG	O95785-4	WIZ	318	S	PGSSLEARSPSDLHISPLAKKLPPPPGSPLG	24.6063	21.7342	23.388	22.8004	21.8008	0	19.8515	0	23.2643	0	23.5255	20.1557	0	21.704	21.8825	0	22.6688	20.5407
O95785-4_S330_1_LHISPLAKKLPPPPGSPLGHSPTASPPPTAR	O95785-4	WIZ	330	S	LHISPLAKKLPPPPGSPLGHSPTASPPPTAR	0	0	0	0	0	0	21.9164	22.8305	21.2896	0	0	20.0642	0	0	0	0	22.6443	0
O95817_S173_1_AAAQPPASHGPERSQSPAASDCSSSSSSASL	O95817	BAG3	173	S	AAAQPPASHGPERSQSPAASDCSSSSSSASL	27.1591	28.4219	26.3663	25.5806	0	0	28.953	30.1042	30.0837	28.1839	29.3459	26.8009	25.5076	26.1272	26.8891	25.8485	28.1224	27.8604
O95817_S279_2_SPFRSSVQGASSREGSPARSSTPLHSPSPIR	O95817	BAG3	279	S	SPFRSSVQGASSREGSPARSSTPLHSPSPIR	22.2603	0	0	21.6595	0	0	0	0	22.9604	0	0	0	0	0	0	0	0	0
O95817_S279_3_SPFRSSVQGASSREGSPARSSTPLHSPSPIR	O95817	BAG3	279	S	SPFRSSVQGASSREGSPARSSTPLHSPSPIR	22.7041	23.8921	0	21.5707	0	0	0	0	0	0	25.1553	0	0	0	0	0	0	0
O95817_S289_1_SSREGSPARSSTPLHSPSPIRVHTVVDRPQQ	O95817	BAG3	289	S	SSREGSPARSSTPLHSPSPIRVHTVVDRPQQ	24.4702	23.6361	23.3863	0	0	0	0	27.0167	27.8971	20.4486	26.0779	25.5717	23.3619	24.4151	22.4169	0	23.8055	22.2042
O95817_S289_2_SSREGSPARSSTPLHSPSPIRVHTVVDRPQQ	O95817	BAG3	289	S	SSREGSPARSSTPLHSPSPIRVHTVVDRPQQ	0	0	0	20.2674	0	0	23.1824	25.2032	0	23.1272	0	22.8188	0	0	22.184	22.2987	0	23.4631
O95817_S289_3_SSREGSPARSSTPLHSPSPIRVHTVVDRPQQ	O95817	BAG3	289	S	SSREGSPARSSTPLHSPSPIRVHTVVDRPQQ	22.7041	23.8921	0	21.5707	0	0	0	25.9761	25.2163	0	25.1553	0	0	0	0	0	0	0
O95817_S377_1_VEVKVPPAPVPCPPPSPGPSAVPSSPKSVAT	O95817	BAG3	377	S	VEVKVPPAPVPCPPPSPGPSAVPSSPKSVAT	24.168	21.6874	22.5252	22.3431	21.4425	0	26.8105	26.7892	28.0865	25.7886	27.696	24.1874	22.9299	0	24.6758	22.3415	25.3057	22.0965
O95817_S386_1_VPCPPPSPGPSAVPSSPKSVATEERAAPSTA	O95817	BAG3	386	S	VPCPPPSPGPSAVPSSPKSVATEERAAPSTA	0	0	0	0	0	0	27.0384	0	28.8716	26.2198	27.7125	0	0	0	0	0	25.8206	0
O95817_T285_1_VQGASSREGSPARSSTPLHSPSPIRVHTVVD	O95817	BAG3	285	T	VQGASSREGSPARSSTPLHSPSPIRVHTVVD	0	0	0	0	0	0	26.9199	26.5969	26.8386	25.6253	27.4526	21.9048	0	0	24.7899	23.7508	25.4957	23.4732
O95817_T285_2_VQGASSREGSPARSSTPLHSPSPIRVHTVVD	O95817	BAG3	285	T	VQGASSREGSPARSSTPLHSPSPIRVHTVVD	0	0	0	20.2674	0	0	0	0	0	23.1272	0	22.8188	0	0	22.184	22.2987	0	23.4631
O95817_T285_3_VQGASSREGSPARSSTPLHSPSPIRVHTVVD	O95817	BAG3	285	T	VQGASSREGSPARSSTPLHSPSPIRVHTVVD	0	0	0	0	0	0	0	0	0	0	0	0	0	0	0	0	0	0
O95817_T406_1_ATEERAAPSTAPAEATPPKPGEAEAPPKHPG	O95817	BAG3	406	T	ATEERAAPSTAPAEATPPKPGEAEAPPKHPG	0	0	0	0	0	0	24.0276	0	26.4448	24.0459	24.8494	24.6136	23.6974	24.2767	24.4285	24.0414	23.9203	0
O95819-2_S600_1_QRPAEPQVPVRTTSRSPVLSRRDSPLQGSGQ	O95819-2	MAP4K4	600	S	QRPAEPQVPVRTTSRSPVLSRRDSPLQGSGQ	0	0	0	26.2903	0	0	0	0	0	0	0	0	0	27.062	26.7525	26.2953	26.1522	0
O95819-2_S625_1_LQGSGQQNSQAGQRNSTSSIEPRLLWERVEK	O95819-2	MAP4K4	625	S	LQGSGQQNSQAGQRNSTSSIEPRLLWERVEK	0	0	0	0	0	0	21.6722	22.7073	21.1108	21.4229	22.4689	20.9484	0	22.3275	0	22.5087	23.0025	23.0825
O95819-2_S685_1_SGERFRVRSSSKSEGSPSQRLENAVKKPEDK	O95819-2	MAP4K4	685	S	SGERFRVRSSSKSEGSPSQRLENAVKKPEDK	0	0	0	0	0	0	0	24.3139	0	0	0	0	0	0	0	0	23.5683	23.4844
O95831-3_S264_1_YEKCLIATGGTPRSLSAIDRAGAEVKSRTTL	O95831-3	AIFM1	264	S	YEKCLIATGGTPRSLSAIDRAGAEVKSRTTL	25.2545	25.53	24.5251	24.8354	22.995	0	24.2513	25.5401	25.1397	23.9919	25.3225	22.1854	23.0513	23.999	23.6728	23.1	25.5189	24.7199
O95835-2_S278_1_PPPPSWEPNSQTKRYSGNMEYVISRISPVPP	O95835-2	LATS1	278	S	PPPPSWEPNSQTKRYSGNMEYVISRISPVPP	0	0	0	0	0	0	0	0	0	0	0	0	0	0	0	0	0	0
O95835-2_S464_1_HEIPTWQPNIPVRSNSFNNPLGNRASHSANS	O95835-2	LATS1	464	S	HEIPTWQPNIPVRSNSFNNPLGNRASHSANS	22.8974	23.6351	0	20.8758	0	0	0	24.0744	23.106	21.7195	22.7503	0	0	21.3913	21.5888	20.4522	23.327	22.8453
O95835-2_S613_1_ENVDSGDKEKKQITTSPITVRKNKKDEERRE	O95835-2	LATS1	613	S	ENVDSGDKEKKQITTSPITVRKNKKDEERRE	0	22.2346	0	0	0	0	0	21.3222	22.7478	0	0	0	0	22.0484	0	0	22.5413	0
O95857_S143_1_CCGFRSVNPNDTCLASCVKSDHSCSPCAPII	O95857	TSPAN13	143	S	CCGFRSVNPNDTCLASCVKSDHSCSPCAPII	23.8982	24.1012	0	22.1592	0	0	0	0	0	0	0	0	0	0	0	0	22.9114	0
O95983-2_S24_1_KKFRSKPQLARYLGGSMDLSTFDFRTGKMLM	O95983-2	MBD3	24	S	KKFRSKPQLARYLGGSMDLSTFDFRTGKMLM	0	0	0	0	0	0	0	0	0	0	0	0	0	0	0	0	0	0
O95999_S138_1_EPFPDGATNNLSRSNSDESNFSEKLRASTVM	O95999	BCL10	138	S	EPFPDGATNNLSRSNSDESNFSEKLRASTVM	0	23.5636	0	22.9365	0	0	22.7601	23.4392	23.389	22.1017	0	0	0	0	22.2143	21.0742	23.1389	22.6749
O96006_S9_1_MENKSLESSQTDLKLVAHPRAKSK	O96006	ZBED1	9	S	MENKSLESSQTDLKLVAHPRAKSK	0	0	0	0	0	0	0	0	0	0	0	0	0	0	0	0	0	0
O96007_S20_1_EISSSCFSLETKLPLSPPLVEDSAFEPSRKD	O96007	MOCS2	20	S	EISSSCFSLETKLPLSPPLVEDSAFEPSRKD	0	0	0	19.3769	0	0	22.6153	22.9943	0	21.9095	23.4957	20.7131	0	21.4487	20.9785	0	21.8055	0
O96013_S181_1_GSGGPQESSRDKRPLSGPDVGTPQPAGLASG	O96013	PAK4	181	S	GSGGPQESSRDKRPLSGPDVGTPQPAGLASG	28.1682	0	26.7409	25.9319	25.4174	0	26.3647	26.8866	26.6183	0	27.4119	23.7667	25.7434	26.7571	26.6799	24.9113	27.5542	24.8615
O96013_S474_1_FGFCAQVSKEVPRRKSLVGTPYWMAPELISR	O96013	PAK4	474	S	FGFCAQVSKEVPRRKSLVGTPYWMAPELISR	0	0	0	0	0	0	0	0	0	0	0	0	0	22.646	0	0	0	0
O96017-13_S158_1_IKITDFGHSKILGETSLMRTLCGTPTYLAPE	O96017-13	CHEK2	158	S	IKITDFGHSKILGETSLMRTLCGTPTYLAPE	0	0	0	0	0	0	0	0	0	0	0	0	0	0	0	0	0	0
O96017-13_S39_1_KVAIKIISKRKFAIGSAREADPALNVETEIE	O96017-13	CHEK2	39	S	KVAIKIISKRKFAIGSAREADPALNVETEIE	0	0	0	0	0	0	0	0	19.6165	0	0	0	0	0	0	0	0	0
O96019-2_S191_1_VPPYMIASKEAVREGSPANWKRKEKLPQVTR	O96019-2	ACTL6A	191	S	VPPYMIASKEAVREGSPANWKRKEKLPQVTR	25.7462	26.3139	0	24.8566	22.1962	0	24.2754	25.7479	26.1503	23.2932	25.6244	0	0	21.3678	23.7535	0	25.0503	23.1792
O96020-2_S21_1_SRLQAKQQPQPSQTESPQEAQIIQAKKRKTT	O96020-2	CCNE2	21	S	SRLQAKQQPQPSQTESPQEAQIIQAKKRKTT	0	0	0	23.7074	0	0	0	0	20.6485	0	0	0	0	0	0	0	24.075	24.183
O96028-5_S618_1_ASTAASSALGFSKSSSPSASLTENEVK_	O96028-5	WHSC1	618	S	ASTAASSALGFSKSSSPSASLTENEVK	0	0	23.9772	22.9881	0	0	0	0	22.995	0	23.0449	18.9355	0	21.1851	0	0	23.2782	0
P00387-2_S123_1_LESMQIGDTIEFRGPSGLLVYQGKGKFAIRP	P00387-2	CYB5R3	123	S	LESMQIGDTIEFRGPSGLLVYQGKGKFAIRP	0	0	0	0	0	0	0	0	0	0	0	0	0	0	0	0	0	0
P00390-5_T301_1_KGIYAVGDVCGKALLTPVAIAAGRKLAHRLF	P00390-5	GSR	301	T	KGIYAVGDVCGKALLTPVAIAAGRKLAHRLF	0	0	0	0	0	0	0	0	0	0	0	0	0	0	0	0	0	0
P00519_S569_1_KGQGESDPLDHEPAVSPLLPRKERGPPEGGL	P00519	ABL1	569	S	KGQGESDPLDHEPAVSPLLPRKERGPPEGGL	25.4075	23.0102	23.3749	0	22.2767	0	23.7009	24.9711	0	22.891	22.405	21.4231	0	19.0199	0	0	0	0
P00519_S683_1_VPNGALRESGGSGFRSPHLWKKSSTLTSSRL	P00519	ABL1	683	S	VPNGALRESGGSGFRSPHLWKKSSTLTSSRL	0	0	0	0	0	0	0	0	0	0	0	0	0	0	0	0	0	0
P00533_T693_1_TLRRLLQERELVEPLTPSGEAPNQALLRILK	P00533	EGFR	693	T	TLRRLLQERELVEPLTPSGEAPNQALLRILK	21.0064	0	20.0166	21.5499	0	0	0	0	17.8679	0	21.6757	0	0	22.4588	22.0728	21.0836	23.3109	21.4775
P00558_S203_1_FLMKKELNYFAKALESPERPFLAILGGAKVA	P00558	PGK1	203	S	FLMKKELNYFAKALESPERPFLAILGGAKVA	0	0	0	0	0	0	22.6479	24.0056	0	24.0432	0	0	0	23.7375	23.2879	21.7386	23.9683	0
P01106_S62_1_EDIWKKFELLPTPPLSPSRRSGLCSPSYVAV	P01106	MYC;MYCN	62	S	EDIWKKFELLPTPPLSPSRRSGLCSPSYVAV	0	0	0	22.6343	0	0	0	23.6617	0	0	25.0261	0	0	0	0	0	0	0
P02545_S107_1_LDSVAKERARLQLELSKVREEFKELKARNTK	P02545	LMNA	107	S	LDSVAKERARLQLELSKVREEFKELKARNTK	0	0	0	0	0	0	0	0	0	0	0	0	0	0	0	0	23.4069	0
P02545_S12_1_METPSQRRATRSGAQASSTPLSPTRIT	P02545	LMNA	12	S	METPSQRRATRSGAQASSTPLSPTRIT	0	0	0	22.8429	0	0	0	0	0	0	0	0	20.958	0	22.2415	21.3883	0	0
P02545_S212_1_LQTMKEELDFQKNIYSEELRETKRRHETRLV	P02545	LMNA	212	S	LQTMKEELDFQKNIYSEELRETKRRHETRLV	0	0	0	0	0	0	0	0	0	0	0	0	0	0	0	0	0	0
P02545_S22_1_RRATRSGAQASSTPLSPTRITRLQEKEDLQE	P02545	LMNA	22	S	RRATRSGAQASSTPLSPTRITRLQEKEDLQE	31.0102	30.2255	29.5103	29.5671	27.7596	0	28.6395	30.5058	29.8987	28.7848	29.3324	25.6684	25.8309	28.6264	29.028	27.7532	29.9828	29.1705
P02545_S22_2_RRATRSGAQASSTPLSPTRITRLQEKEDLQE	P02545	LMNA	22	S	RRATRSGAQASSTPLSPTRITRLQEKEDLQE	23.4672	0	0	22.8685	0	0	0	0	0	23.749	24.5049	0	0	23.262	23.6917	22.4436	24.5623	23.9774
P02545_S301_1_GAAHEELQQSRIRIDSLSAQLSQLQKQLAAK	P02545	LMNA	301	S	GAAHEELQQSRIRIDSLSAQLSQLQKQLAAK	23.4581	0	22.0733	0	0	0	0	0	0	0	0	0	0	0	0	0	0	0
P02545_S390_1_AYRKLLEGEEERLRLSPSPTSQRSRGRASSH	P02545	LMNA	390	S	AYRKLLEGEEERLRLSPSPTSQRSRGRASSH	31.7153	24.407	30.1695	30.4138	28.9549	0	29.1331	29.3374	30.1454	29.0966	30.6491	27.5772	28.1387	29.0237	29.1896	27.5771	30.0379	26.5201
P02545_S390_2_AYRKLLEGEEERLRLSPSPTSQRSRGRASSH	P02545	LMNA	390	S	AYRKLLEGEEERLRLSPSPTSQRSRGRASSH	27.9348	28.8369	27.3769	27.3747	25.8718	0	27.5445	29.1044	28.4766	26.9865	29.0473	24.4118	24.8282	27.2895	27.2497	25.6841	28.1191	28.0278
P02545_S390_3_AYRKLLEGEEERLRLSPSPTSQRSRGRASSH	P02545	LMNA	390	S	AYRKLLEGEEERLRLSPSPTSQRSRGRASSH	23.0907	23.731	0	22.7577	0	0	21.7067	0	22.9129	0	0	0	0	0	0	0	0	22.2696
P02545_S392_1_RKLLEGEEERLRLSPSPTSQRSRGRASSHSS	P02545	LMNA	392	S	RKLLEGEEERLRLSPSPTSQRSRGRASSHSS	31.7864	31.1593	31.5439	30.4724	29.753	0	28.0769	29.8171	29.2733	27.67	29.7159	27.2109	27.0425	29.3385	29.8151	27.8664	30.5255	29.5983
P02545_S392_2_RKLLEGEEERLRLSPSPTSQRSRGRASSHSS	P02545	LMNA	392	S	RKLLEGEEERLRLSPSPTSQRSRGRASSHSS	27.9348	28.8369	27.3769	27.3747	25.8718	0	27.5445	29.1044	28.4766	26.9865	29.0473	24.4118	24.8282	27.2895	27.2497	25.6841	28.1191	28.0278
P02545_S392_3_RKLLEGEEERLRLSPSPTSQRSRGRASSHSS	P02545	LMNA	392	S	RKLLEGEEERLRLSPSPTSQRSRGRASSHSS	23.0907	23.731	0	22.7577	0	0	21.7067	0	22.9129	0	0	0	0	0	0	0	0	22.2696
P02545_S458_1_EEVDEEGKFVRLRNKSNEDQSMGNWQIKRQN	P02545	LMNA	458	S	EEVDEEGKFVRLRNKSNEDQSMGNWQIKRQN	24.7632	25.3881	23.8414	0	23.2544	0	0	25.954	25.0048	24.6485	25.5923	0	23.2926	23.708	23.9712	0	25.6687	25.5046
P02545_S463_1_EGKFVRLRNKSNEDQSMGNWQIKRQNGDDPL	P02545	LMNA	463	S	EGKFVRLRNKSNEDQSMGNWQIKRQNGDDPL	0	20.9781	0	0	0	0	0	0	20.9042	0	0	0	0	0	0	0	0	20.9624
P02545_S51_1_QELNDRLAVYIDRVRSLETENAGLRLRITES	P02545	LMNA	51	S	QELNDRLAVYIDRVRSLETENAGLRLRITES	0	0	0	22.069	0	0	0	0	0	0	0	0	0	0	20.2485	0	0	0
P02545_S533_1_NTWGCGNSLRTALINSTGEEVAMRKLVRSVT	P02545	LMNA	533	S	NTWGCGNSLRTALINSTGEEVAMRKLVRSVT	23.3138	23.0634	0	21.2627	0	0	20.9153	22.8407	0	20.5727	0	0	0	0	0	0	0	0
P02545_S5_1_METPSQRRATRSGAQASSTP	P02545	LMNA	5	S	METPSQRRATRSGAQASSTP	0	0	0	0	0	0	0	0	0	0	0	0	0	0	0	0	0	0
P02545_S616_1_SGSGAQVGGPISSGSSASSVTVTRSYRSVGG	P02545	LMNA	616	S	SGSGAQVGGPISSGSSASSVTVTRSYRSVGG	0	0	0	0	0	0	0	0	0	0	0	0	0	0	0	0	0	0
P02545_S628_1_SGSSASSVTVTRSYRSVGGSGGGSFGDNLVT	P02545	LMNA	628	S	SGSSASSVTVTRSYRSVGGSGGGSFGDNLVT	0	0	0	0	0	0	0	0	0	0	0	0	0	0	0	0	0	0
P02545_S632_1_ASSVTVTRSYRSVGGSGGGSFGDNLVTRSYL	P02545	LMNA	632	S	ASSVTVTRSYRSVGGSGGGSFGDNLVTRSYL	24.1309	24.9871	24.5064	23.6596	20.9199	0	0	24.8196	23.9488	22.9814	24.7956	0	0	22.1255	22.1717	0	24.1448	23.6396
P02545_S632_2_ASSVTVTRSYRSVGGSGGGSFGDNLVTRSYL	P02545	LMNA	632	S	ASSVTVTRSYRSVGGSGGGSFGDNLVTRSYL	0	23.0251	22.0565	21.1521	20.771	0	0	0	0	0	0	0	0	0	0	0	0	0
P02545_S636_1_TVTRSYRSVGGSGGGSFGDNLVTRSYLLGNS	P02545	LMNA	636	S	TVTRSYRSVGGSGGGSFGDNLVTRSYLLGNS	26.818	27.006	26.2917	25.6363	23.0912	0	24.8454	26.1263	25.582	25.4489	26.8876	22.4309	20.9076	0	22.0923	0	24.092	23.6773
P02545_S636_2_TVTRSYRSVGGSGGGSFGDNLVTRSYLLGNS	P02545	LMNA	636	S	TVTRSYRSVGGSGGGSFGDNLVTRSYLLGNS	0	23.0251	22.0565	21.1521	20.771	0	0	0	0	0	0	0	0	0	0	0	0	0
P02545_S66_1_SLETENAGLRLRITESEEVVSREVSGIKAAY	P02545	LMNA	66	S	SLETENAGLRLRITESEEVVSREVSGIKAAY	0	0	0	0	0	0	0	0	0	18.9148	0	0	0	0	0	0	0	0
P02545_T19_1_PSQRRATRSGAQASSTPLSPTRITRLQEKED	P02545	LMNA	19	T	PSQRRATRSGAQASSTPLSPTRITRLQEKED	26.0837	24.8244	25.1526	24.9415	22.9436	0	22.3309	0	29.0804	21.6647	28.9798	0	0	22.8488	0	21.5151	22.0962	22.565
P02545_T19_2_PSQRRATRSGAQASSTPLSPTRITRLQEKED	P02545	LMNA	19	T	PSQRRATRSGAQASSTPLSPTRITRLQEKED	23.4672	0	0	22.8685	0	0	0	0	0	23.749	24.5049	0	0	23.262	0	22.4436	24.5623	23.9774
P02545_T3_1_METPSQRRATRSGAQASS	P02545	LMNA	3	T	METPSQRRATRSGAQASS	0	0	0	0	0	0	0	0	0	0	0	0	0	0	0	0	0	0
P02794_S179_1_SGLAEYLFDKHTLGDSDNES_	P02794	FTH1	179	S	SGLAEYLFDKHTLGDSDNES	0	0	0	0	0	0	25.7779	25.8299	26.2115	0	26.1957	0	0	26.8374	27.4097	26.9484	26.9731	26.3802
P04049_S259_1_SPSSEGSLSQRQRSTSTPNVHMVSTTLPVDS	P04049	RAF1	259	S	SPSSEGSLSQRQRSTSTPNVHMVSTTLPVDS	24.0529	0	23.6086	0	0	0	0	0	0	0	0	0	0	0	22.2134	0	0	0
P04049_S301_2_ESASPSALSSSPNNLSPTGWSQPKTPVPAQR	P04049	RAF1	301	S	ESASPSALSSSPNNLSPTGWSQPKTPVPAQR	22.8476	24.6266	0	0	0	0	21.1054	26.2201	24.8052	0	25.054	0	0	0	0	19.2347	0	0
P04049_S301_3_ESASPSALSSSPNNLSPTGWSQPKTPVPAQR	P04049	RAF1	301	S	ESASPSALSSSPNNLSPTGWSQPKTPVPAQR	24.0321	25.3461	0	21.9076	0	0	0	0	0	0	24.6423	0	0	0	0	0	0	23.4764
P04049_S621_1_IELLQHSLPKINRSASEPSLHRAAHTEDINA	P04049	RAF1	621	S	IELLQHSLPKINRSASEPSLHRAAHTEDINA	26.7475	0	27.5164	26.672	0	0	26.6414	0	0	26.9255	26.4121	0	0	26.402	26.681	25.5047	27.4565	0
P04049_S642_1_RAAHTEDINACTLTTSPRLPVF_	P04049	RAF1	642	S	RAAHTEDINACTLTTSPRLPVF	0	0	0	0	0	0	0	0	0	0	0	0	0	0	22.8107	0	0	0
P04075_S36_1_HRIVAPGKGILAADESTGSIAKRLQSIGTEN	P04075	ALDOA	36	S	HRIVAPGKGILAADESTGSIAKRLQSIGTEN	22.1642	24.2554	0	0	0	0	25.3501	26.3245	26.9018	25.052	25.6116	24.1874	21.8518	22.8757	23.2451	22.6882	24.5415	24.3523
P04075_S39_1_VAPGKGILAADESTGSIAKRLQSIGTENTEE	P04075	ALDOA	39	S	VAPGKGILAADESTGSIAKRLQSIGTENTEE	21.5096	23.594	20.2864	0	0	0	24.2978	22.7035	24.3428	24.0215	25.3151	22.2902	0	0	21.7706	0	22.5042	23.6384
P04075_S46_1_LAADESTGSIAKRLQSIGTENTEENRRFYRQ	P04075	ALDOA	46	S	LAADESTGSIAKRLQSIGTENTEENRRFYRQ	0	0	0	0	0	0	0	0	24.0585	0	0	0	0	0	0	0	0	0
P04083_S37_1_VQTVKSSKGGPGSAVSPYPTFNPSSDVAALH	P04083	ANXA1	37	S	VQTVKSSKGGPGSAVSPYPTFNPSSDVAALH	0	0	0	0	0	0	0	0	0	0	0	0	0	0	0	0	0	0
P04183_S13_1_MSCINLPTVLPGSPSKTRGQIQVILGPM	P04183	TK1	13	S	MSCINLPTVLPGSPSKTRGQIQVILGPM	0	0	20.7193	0	0	0	22.7348	24.1999	24.2635	21.5434	24.5219	0	0	21.6364	21.2309	0	22.8897	0
P04406_S151_1_NHEKYDNSLKIISNASCTTNCLAPLAKVIHD	P04406	GAPDH	151	S	NHEKYDNSLKIISNASCTTNCLAPLAKVIHD	0	0	0	0	0	0	0	0	0	0	0	0	0	0	0	0	0	0
P04406_S192_1_TVHAITATQKTVDGPSGKLWRDGRGALQNII	P04406	GAPDH	192	S	TVHAITATQKTVDGPSGKLWRDGRGALQNII	0	0	0	0	0	0	0	0	0	0	0	0	0	0	0	0	0	0
P04406_S210_1_LWRDGRGALQNIIPASTGAAKAVGKVIPELN	P04406	GAPDH	210	S	LWRDGRGALQNIIPASTGAAKAVGKVIPELN	0	0	22.1652	21.6162	0	0	22.5071	22.0842	23.5426	21.8535	0	0	21.3246	22.6714	0	20.9232	0	20.1139
P04406_S83_1_VINGNPITIFQERDPSKIKWGDAGAEYVVES	P04406	GAPDH	83	S	VINGNPITIFQERDPSKIKWGDAGAEYVVES	0	0	0	0	0	0	0	0	0	0	0	0	0	0	0	0	0	0
P04406_T153_1_EKYDNSLKIISNASCTTNCLAPLAKVIHDNF	P04406	GAPDH	153	T	EKYDNSLKIISNASCTTNCLAPLAKVIHDNF	0	0	0	0	0	0	0	0	0	0	0	0	0	0	0	0	0	0
P04439_S352_2_SDRKGGSYTQAASSDSAQGSDVSLTACKV_	P04439	HLA-A	352	S	SDRKGGSYTQAASSDSAQGSDVSLTACKV	0	0	0	0	0	0	0	0	0	0	0	0	0	0	0	0	0	0
P04439_S356_2_GGSYTQAASSDSAQGSDVSLTACKV_	P04439	HLA-A	356	S	GGSYTQAASSDSAQGSDVSLTACKV	0	0	0	0	0	0	0	0	0	0	0	0	0	0	0	0	0	0
P04626-3_S312_1_PQRFVVIQNEDLGPASPLDSTFYRSLLEDDD	P04626-3	ERBB2	312	S	PQRFVVIQNEDLGPASPLDSTFYRSLLEDDD	0	0	0	19.3002	0	0	21.9465	22.1073	0	22.0199	23.5277	20.7068	0	0	0	0	21.4483	0
P04626-3_S368_1_AGGMVHHRHRSSSTRSGGGDLTLGLEPSEEE	P04626-3	ERBB2	368	S	AGGMVHHRHRSSSTRSGGGDLTLGLEPSEEE	0	0	0	0	0	0	22.7605	24.0933	23.8992	22.6434	23.2538	0	0	21.372	22.127	21.2858	23.4354	22.8843
P04626-3_T15_1_MRRLLQETELVEPLTPSGAMPNQAQMRILK	P04626-3	ERBB2	15	T	MRRLLQETELVEPLTPSGAMPNQAQMRILK	24.8911	0	23.9535	22.6383	21.2463	0	0	0	0	0	23.4428	0	19.5303	0	0	0	22.832	0
P04626-3_T480_1_SPREGPLPAARPAGATLERPKTLSPGKNGVV	P04626-3	ERBB2	480	T	SPREGPLPAARPAGATLERPKTLSPGKNGVV	24.9576	0	24.2633	24.7507	22.7421	0	0	0	23.0644	0	0	0	0	0	22.1861	0	0	0
P04637-7_S260_1_TSRHKKLMFKTEGPDSD_	P04637-7	TP53	260	S	TSRHKKLMFKTEGPDSD	24.2356	25.3019	24.0572	23.1288	22.1808	0	21.0431	23.8371	21.9166	0	22.9005	0	0	0	0	0	21.9818	20.9352
P04792_S15_1_MTERRVPFSLLRGPSWDPFRDWYPHSRLFD	P04792	HSPB1	15	S	MTERRVPFSLLRGPSWDPFRDWYPHSRLFD	0	0	0	0	0	0	24.5802	22.2106	26.238	26.2431	25.4722	26.1263	22.5911	23.649	23.6942	24.5384	24.4353	24.1366
P04792_S199_1_TFESRAQLGGPEAAKSDETAAK_	P04792	HSPB1	199	S	TFESRAQLGGPEAAKSDETAAK	28.11	27.5376	27.8626	25.2901	26.1476	0	26.8204	27.9995	28.845	27.4363	28.027	26.2078	22.9327	25.5853	24.9796	23.7348	26.3517	25.6577
P04792_S78_1_IESPAVAAPAYSRALSRQLSSGVSEIRHTAD	P04792	HSPB1	78	S	IESPAVAAPAYSRALSRQLSSGVSEIRHTAD	0	0	24.3222	21.403	21.7808	0	0	0	0	0	0	0	0	0	0	0	0	0
P04792_S78_2_IESPAVAAPAYSRALSRQLSSGVSEIRHTAD	P04792	HSPB1	78	S	IESPAVAAPAYSRALSRQLSSGVSEIRHTAD	25.4176	27.4969	0	25.9533	0	0	0	0	26.1942	0	0	0	0	0	0	22.1534	0	25.9983
P04792_S82_1_AVAAPAYSRALSRQLSSGVSEIRHTADRWRV	P04792	HSPB1	82	S	AVAAPAYSRALSRQLSSGVSEIRHTADRWRV	33.0162	33.7759	32.8034	31.5871	30.9578	0	32.8467	31.7494	32.894	32.5562	31.7133	29.6301	30.3841	31.5015	31.7786	31.3069	33.1337	32.97
P04792_S82_2_AVAAPAYSRALSRQLSSGVSEIRHTADRWRV	P04792	HSPB1	82	S	AVAAPAYSRALSRQLSSGVSEIRHTADRWRV	25.4176	27.4969	0	25.9533	0	0	0	0	26.1942	0	0	0	0	0	0	22.1534	0	25.9983
P05387_S102_1_APAAAEEKKDEKKEESEESDDDMGFGLFD_	P05387	RPLP2;RPLP1	102	S	APAAAEEKKDEKKEESEESDDDMGFGLFD	25.6875	27.7691	25.0676	24.6986	0	0	26.0392	22.7295	25.3963	26.2705	24.3463	0	0	24.7376	24.7486	24.0217	26.7549	25.9139
P05387_S102_2_APAAAEEKKDEKKEESEESDDDMGFGLFD_	P05387	RPLP2;RPLP1	102	S	APAAAEEKKDEKKEESEESDDDMGFGLFD	28.5327	25.3294	24.8027	27.6703	26.39	0	27.963	25.7287	25.8889	24.7608	24.0582	26.8307	26.8351	24.0556	28.063	28.7234	25.3469	25.3339
P05387_S105_1_AAEEKKDEKKEESEESDDDMGFGLFD_	P05387	RPLP2;RPLP1	105	S	AAEEKKDEKKEESEESDDDMGFGLFD	25.5135	27.7156	25.9954	24.3333	25.1445	0	26.1502	25.9141	23.7094	26.3716	26.8391	25.0301	24.3444	25.3119	25.0884	23.747	25.9875	26.2666
P05387_S105_2_AAEEKKDEKKEESEESDDDMGFGLFD_	P05387	RPLP2;RPLP1	105	S	AAEEKKDEKKEESEESDDDMGFGLFD	28.5327	25.3294	24.8027	27.6703	26.39	0	27.963	25.7287	25.8889	24.7608	24.0582	26.8307	26.8351	24.0556	28.063	28.7234	25.3469	25.3339
P05388_S304_1_PAAAAAPAKVEAKEESEESDEDMGFGLFD_	P05388	RPLP0;RPLP0P6	304	S	PAAAAAPAKVEAKEESEESDEDMGFGLFD	0	24.0948	0	0	0	0	23.3354	25.0526	25.0903	23.1351	23.5758	0	0	0	0	0	0	0
P05388_S304_2_PAAAAAPAKVEAKEESEESDEDMGFGLFD_	P05388	RPLP0;RPLP0P6	304	S	PAAAAAPAKVEAKEESEESDEDMGFGLFD	23.8359	25.2984	17.4017	23.8575	19.7024	0	25.5847	27.6895	24.1868	25.6304	25.2706	24.1531	0	25.1837	25.0066	25.4673	27.571	24.342
P05388_S307_1_AAAPAKVEAKEESEESDEDMGFGLFD_	P05388	RPLP0;RPLP0P6	307	S	AAAPAKVEAKEESEESDEDMGFGLFD	0	0	0	0	0	0	22.6099	26.5846	26.8694	0	25.8839	0	0	0	0	22.1161	25.0266	24.3113
P05388_S307_2_AAAPAKVEAKEESEESDEDMGFGLFD_	P05388	RPLP0;RPLP0P6	307	S	AAAPAKVEAKEESEESDEDMGFGLFD	23.8359	25.2984	17.4017	23.8575	19.7024	0	25.5847	27.6895	24.1868	25.6304	25.2706	24.1531	0	25.1837	25.0066	25.4673	27.571	24.342
P05412_S243_1_EPQTVPEMPGETPPLSPIDMESQERIKAERK	P05412	JUN	243	S	EPQTVPEMPGETPPLSPIDMESQERIKAERK	25.0887	0	23.6706	0	0	0	0	23.7189	0	22.4366	24.3705	0	19.405	0	0	0	0	0
P05412_S63_1_SLKPHLRAKNSDLLTSPDVGLLKLASPELER	P05412	JUN	63	S	SLKPHLRAKNSDLLTSPDVGLLKLASPELER	23.0877	22.6564	21.443	21.4254	0	0	24.474	25.5787	25.9595	23.8542	24.8308	22.4314	21.4541	23.2339	23.1741	22.114	24.393	23.4064
P05412_S73_1_SDLLTSPDVGLLKLASPELERLIIQSSNGHI	P05412	JUN	73	S	SDLLTSPDVGLLKLASPELERLIIQSSNGHI	26.689	25.9668	25.5347	26.4879	24.9646	0	26.5731	27.3371	28.0846	26.24	27.5045	25.2672	24.9812	26.1194	25.9037	25.1042	27.311	26.0336
P05455_S366_1_GKGKVQFQGKKTKFASDDEHDEHDENGATGP	P05455	SSB	366	S	GKGKVQFQGKKTKFASDDEHDEHDENGATGP	23.666	0	0	0	0	0	26.9303	27.5907	28.5512	26.3815	27.4637	26.0151	25.2978	27.1812	26.6991	27.096	27.531	26.6625
P05455_S92_1_AELMEISEDKTKIRRSPSKPLPEVTDEYKND	P05455	SSB	92	S	AELMEISEDKTKIRRSPSKPLPEVTDEYKND	23.4229	24.7388	0	0	0	0	0	0	0	0	24.7469	0	21.9418	0	0	0	0	0
P05783_S15_1_MSFTTRSTFSTNYRSLGSVQAPSYGARPVS	P05783	KRT18	15	S	MSFTTRSTFSTNYRSLGSVQAPSYGARPVS	0	0	0	21.9058	0	0	0	0	27.4654	26.9267	0	23.1599	22.1908	22.9451	24.6164	23.0714	25.2383	25.5659
P05783_S18_1_FTTRSTFSTNYRSLGSVQAPSYGARPVSSAA	P05783	KRT18	18	S	FTTRSTFSTNYRSLGSVQAPSYGARPVSSAA	0	24.7809	0	0	0	0	27.1189	27.5266	0	24.9083	28.918	23.4956	0	0	0	0	0	0
P05783_S305_1_GAAETTLTELRRTVQSLEIDLDSMRNLKASL	P05783	KRT18	305	S	GAAETTLTELRRTVQSLEIDLDSMRNLKASL	24.7769	22.4953	23.3041	22.5775	21.9477	0	23.9889	24.6556	23.8804	23.6095	25.3381	21.0338	0	20.8967	21.181	0	22.6352	20.4856
P05783_S319_1_QSLEIDLDSMRNLKASLENSLREVEARYALQ	P05783	KRT18	319	S	QSLEIDLDSMRNLKASLENSLREVEARYALQ	0	0	0	0	0	0	0	0	0	0	0	0	0	0	0	0	0	0
P05783_S31_1_LGSVQAPSYGARPVSSAASVYAGAGGSGSRI	P05783	KRT18	31	S	LGSVQAPSYGARPVSSAASVYAGAGGSGSRI	0	0	0	0	0	0	21.7533	21.8474	22.6755	0	23.6597	0	0	0	0	0	0	0
P05783_S323_1_IDLDSMRNLKASLENSLREVEARYALQMEQL	P05783	KRT18	323	S	IDLDSMRNLKASLENSLREVEARYALQMEQL	0	0	0	0	0	0	21.9923	24.2429	23.852	23.1876	25.5846	0	0	19.8041	22.3825	0	22.635	0
P05783_S34_1_VQAPSYGARPVSSAASVYAGAGGSGSRISVS	P05783	KRT18	34	S	VQAPSYGARPVSSAASVYAGAGGSGSRISVS	0	0	0	0	21.194	0	24.5553	24.3182	24.8559	22.7764	26.174	0	0	0	23.1456	0	0	0
P05783_S399_1_LEDGEDFNLGDALDSSNSMQTIQKTTTRRIV	P05783	KRT18	399	S	LEDGEDFNLGDALDSSNSMQTIQKTTTRRIV	21.3184	0	22.6981	20.0683	0	0	0	25.8982	25.6363	24.7179	26.4392	16.7974	0	0	0	0	0	0
P05783_S420_1_IQKTTTRRIVDGKVVSETNDTKVLRH_	P05783	KRT18	420	S	IQKTTTRRIVDGKVVSETNDTKVLRH	0	0	25.2756	0	0	0	0	24.6862	24.8323	0	24.6778	0	0	0	0	0	0	0
P05783_S42_1_RPVSSAASVYAGAGGSGSRISVSRSTSFRGG	P05783	KRT18	42	S	RPVSSAASVYAGAGGSGSRISVSRSTSFRGG	0	23.5758	22.1206	23.096	23.0921	0	25.3054	27.5933	25.0731	23.1634	27.1602	0	0	0	22.9993	0	24.0547	0
P05783_S60_1_RISVSRSTSFRGGMGSGGLATGIAGGLAGMG	P05783	KRT18	60	S	RISVSRSTSFRGGMGSGGLATGIAGGLAGMG	0	0	0	0	0	0	0	0	0	21.6883	22.7064	0	0	0	0	0	0	0
P05783_S7_1_MSFTTRSTFSTNYRSLGSVQAP	P05783	KRT18	7	S	MSFTTRSTFSTNYRSLGSVQAP	0	23.1555	21.7802	0	0	0	24.6794	25.1209	24.9352	24.661	26.1617	0	0	21.5312	23.1812	20.1989	23.1526	23.6085
P05783_S86_1_LAGMGGIQNEKETMQSLNDRLASYLDRVRSL	P05783	KRT18;KRT35	86	S	LAGMGGIQNEKETMQSLNDRLASYLDRVRSL	0	0	0	0	0	0	22.4771	0	22.8769	22.6187	22.4249	21.0525	0	0	0	20.2999	0	21.9437
P05783_S93_1_QNEKETMQSLNDRLASYLDRVRSLETENRRL	P05783	KRT18	93	S	QNEKETMQSLNDRLASYLDRVRSLETENRRL	0	0	0	0	0	0	23.5484	22.6556	24.2321	23.579	23.4308	22.6247	19.3076	0	22.2042	0	20.6548	19.5694
P05783_T8_1_MSFTTRSTFSTNYRSLGSVQAPS	P05783	KRT18	8	T	MSFTTRSTFSTNYRSLGSVQAPS	0	23.1555	0	0	0	0	0	0	23.538	22.8459	24.8127	0	0	0	23.1812	20.1989	0	22.0202
P06400_S249_1_LLKEPYKTAVIPINGSPRTPRRGQNRSARIA	P06400	RB1	249	S	LLKEPYKTAVIPINGSPRTPRRGQNRSARIA	21.2552	21.3225	0	19.9265	0	0	0	23.7761	0	0	22.993	0	0	0	0	20.1857	22.1057	22.6007
P06400_S788_2_STRPPTLSPIPHIPRSPYKFPSSPLRIPGGN	P06400	RB1	788	S	STRPPTLSPIPHIPRSPYKFPSSPLRIPGGN	0	0	0	0	0	0	0	0	0	0	0	0	0	0	0	0	20.8832	0
P06400_S795_1_SPIPHIPRSPYKFPSSPLRIPGGNIYISPLK	P06400	RB1	795	S	SPIPHIPRSPYKFPSSPLRIPGGNIYISPLK	0	0	0	0	0	0	22.6511	23.0906	21.9282	21.7345	24.229	19.7583	21.0009	22.3821	22.3775	0	0	21.3255
P06400_S807_1_FPSSPLRIPGGNIYISPLKSPYKISEGLPTP	P06400	RB1	807	S	FPSSPLRIPGGNIYISPLKSPYKISEGLPTP	0	0	0	21.0947	19.708	0	23.358	23.7635	0	23.3422	24.7116	21.3644	22.3012	0	22.6422	0	24.0794	0
P06400_S855_1_GTSEKFQKINQMVCNSDRVLKRSAEGSNPPK	P06400	RB1	855	S	GTSEKFQKINQMVCNSDRVLKRSAEGSNPPK	0	0	0	0	0	0	0	0	0	0	0	0	0	0	0	0	0	0
P06400_T356_1_KTLQTDSIDSFETQRTPRKSNLDEEVNVIPP	P06400	RB1	356	T	KTLQTDSIDSFETQRTPRKSNLDEEVNVIPP	0	0	0	0	0	0	23.5013	0	0	23.6822	0	22.9001	0	24.3518	23.9189	24.0287	24.4314	0
P06400_T373_1_RKSNLDEEVNVIPPHTPVRTVMNTIQQLMMI	P06400	RB1	373	T	RKSNLDEEVNVIPPHTPVRTVMNTIQQLMMI	0	0	0	0	0	0	21.3738	0	0	22.5726	22.8361	22.7816	22.3567	22.9703	22.8775	23.8882	22.8254	0
P06400_T821_2_ISPLKSPYKISEGLPTPTKMTPRSRILVSIG	P06400	RB1	821	T	ISPLKSPYKISEGLPTPTKMTPRSRILVSIG	0	0	0	0	0	0	0	0	23.2416	0	23.7298	0	0	0	0	20.6747	23.4394	22.9093
P06400_T823_1_PLKSPYKISEGLPTPTKMTPRSRILVSIGES	P06400	RB1	823	T	PLKSPYKISEGLPTPTKMTPRSRILVSIGES	0	0	0	0	0	0	0	0	0	0	22.4048	0	0	0	0	0	0	0
P06400_T823_2_PLKSPYKISEGLPTPTKMTPRSRILVSIGES	P06400	RB1	823	T	PLKSPYKISEGLPTPTKMTPRSRILVSIGES	0	0	0	0	0	0	0	0	23.72	22.8261	24.0646	0	0	0	0	0	0	23.6999
P06400_T826_1_SPYKISEGLPTPTKMTPRSRILVSIGESFGT	P06400	RB1	826	T	SPYKISEGLPTPTKMTPRSRILVSIGESFGT	24.0841	0	0	0	0	0	0	0	0	0	0	0	0	0	0	0	0	21.7521
P06400_T826_2_SPYKISEGLPTPTKMTPRSRILVSIGESFGT	P06400	RB1	826	T	SPYKISEGLPTPTKMTPRSRILVSIGESFGT	0	0	0	0	0	0	0	24.3613	0	0	0	0	0	0	0	20.6747	23.4394	22.9093
P06401_S162_1_LPEDPPAAPATQRVLSPLMSRSGCKVGDSSG	P06401	PGR	162	S	LPEDPPAAPATQRVLSPLMSRSGCKVGDSSG	0	0	0	0	0	0	0	0	0	0	0	0	0	0	0	0	22.2842	18.2553
P06401_S20_1_KAKGPRAPHVAGGPPSPEVGSPLLCRPAAGP	P06401	PGR	20	S	KAKGPRAPHVAGGPPSPEVGSPLLCRPAAGP	0	0	0	0	0	0	0	0	0	0	0	20.4345	22.5599	23.7263	23.0414	22.5004	24.2082	22.9385
P06454-2_S2_1_MSDAAVDTSSEITTKDL	P06454-2	PTMA	2	S	MSDAAVDTSSEITTKDL	28.0221	29.2875	27.8743	26.5732	24.6971	0	27.1488	28.4826	29.1198	27.4255	27.7781	25.5224	25.283	26.4923	26.7152	26.0125	28.158	27.2579
P06454-2_S9_1_MSDAAVDTSSEITTKDLKEKKEVV	P06454-2	PTMA	9	S	MSDAAVDTSSEITTKDLKEKKEVV	24.0275	25.2738	23.9434	22.746	0	0	24.1437	0	26.3501	24.3386	24.3224	22.4954	18.0372	23.493	23.539	23.0064	24.9104	24.4823
P06493_T14_1_MEDYTKIEKIGEGTYGVVYKGRHKTTGQV	P06493	CDK1	14	T	MEDYTKIEKIGEGTYGVVYKGRHKTTGQV	0	0	0	0	0	0	18.3886	0	0	0	21.4714	18.3638	0	0	0	0	0	19.6974
P06493_T14_2_MEDYTKIEKIGEGTYGVVYKGRHKTTGQV	P06493	CDK1	14	T	MEDYTKIEKIGEGTYGVVYKGRHKTTGQV	0	22.7723	0	0	0	0	0	0	23.3472	0	22.8235	0	0	0	0	0	0	22.0324
P06493_T161_1_DFGLARAFGIPIRVYTHEVVTLWYRSPEVLL	P06493	CDK1	161	T	DFGLARAFGIPIRVYTHEVVTLWYRSPEVLL	0	0	0	0	0	0	0	0	0	0	0	0	0	0	0	0	0	0
P06493_Y15_1_MEDYTKIEKIGEGTYGVVYKGRHKTTGQVV	P06493	CDK1	15	Y	MEDYTKIEKIGEGTYGVVYKGRHKTTGQVV	26.7871	27.3277	25.4737	25.8679	0	0	26.6818	28.1865	28.1539	26.3102	27.8055	24.8717	25.1149	26.1931	26.3497	25.2879	27.3709	26.6657
P06493_Y15_2_MEDYTKIEKIGEGTYGVVYKGRHKTTGQVV	P06493	CDK1	15	Y	MEDYTKIEKIGEGTYGVVYKGRHKTTGQVV	0	22.7723	0	0	0	0	0	0	23.3472	0	22.8235	0	0	0	0	0	0	22.0324
P06493_Y19_1_YTKIEKIGEGTYGVVYKGRHKTTGQVVAMKK	P06493	CDK1	19	Y	YTKIEKIGEGTYGVVYKGRHKTTGQVVAMKK	0	0	0	0	0	0	20.1138	0	0	0	0	0	0	0	0	0	0	0
P06703_S46_1_KKELKELIQKELTIGSKLQDAEIARLMEDLD	P06703	S100A6	46	S	KKELKELIQKELTIGSKLQDAEIARLMEDLD	0	0	0	0	0	0	0	0	0	0	0	0	0	0	0	0	0	0
P06733_S254_1_KVVIGMDVAASEFFRSGKYDLDFKSPDDPSR	P06733	ENO1	254	S	KVVIGMDVAASEFFRSGKYDLDFKSPDDPSR	0	0	0	0	0	0	0	0	0	0	0	0	0	0	0	0	0	0
P06733_S263_1_ASEFFRSGKYDLDFKSPDDPSRYISPDQLAD	P06733	ENO1	263	S	ASEFFRSGKYDLDFKSPDDPSRYISPDQLAD	0	0	0	0	0	0	22.7186	0	0	20.9972	23.2327	17.8724	0	0	0	0	22.1234	18.812
P06733_S272_1_YDLDFKSPDDPSRYISPDQLADLYKSFIKDY	P06733	ENO1	272	S	YDLDFKSPDDPSRYISPDQLADLYKSFIKDY	0	0	0	0	0	0	0	0	0	0	0	0	0	0	0	0	0	0
P06733_S27_1_FDSRGNPTVEVDLFTSKGLFRAAVPSGASTG	P06733	ENO1	27	S	FDSRGNPTVEVDLFTSKGLFRAAVPSGASTG	0	0	0	0	0	0	0	0	0	0	0	0	0	0	0	0	0	0
P06733_S40_1_FTSKGLFRAAVPSGASTGIYEALELRDNDKT	P06733	ENO1;ENO3	40	S	FTSKGLFRAAVPSGASTGIYEALELRDNDKT	0	0	0	0	0	0	0	0	0	0	0	0	0	0	0	0	0	0
P06733_S419_1_LAKYNQLLRIEEELGSKAKFAGRNFRNPLAK	P06733	ENO1	419	S	LAKYNQLLRIEEELGSKAKFAGRNFRNPLAK	22.6562	23.2455	0	0	0	0	0	0	0	0	0	0	0	0	0	0	0	0
P06733_S79_1_KAVEHINKTIAPALVSKKLNVTEQEKIDKLM	P06733	ENO1	79	S	KAVEHINKTIAPALVSKKLNVTEQEKIDKLM	0	0	0	0	0	0	0	0	0	0	0	0	0	0	0	0	0	0
P06744_T109_1_EGRAVLHVALRNRSNTPILVDGKDVMPEVNK	P06744	GPI	109	T	EGRAVLHVALRNRSNTPILVDGKDVMPEVNK	0	0	0	0	0	0	22.8047	0	24.1476	22.3602	23.6108	19.0299	19.2738	21.7796	0	0	23.5072	21.0299
P06748-2_S10_1_MEDSMDMDMSPLRPQNYLFGCELKA	P06748-2	NPM1	10	S	MEDSMDMDMSPLRPQNYLFGCELKA	26.3348	0	26.3534	26.2322	0	0	26.9992	27.2376	28.1215	26.521	28.968	25.0996	0	25.3267	25.1265	21.815	26.9427	0
P06748-2_S125_1_HISGQHLVAVEEDAESEDEEEEDVKLLSISG	P06748-2	NPM1	125	S	HISGQHLVAVEEDAESEDEEEEDVKLLSISG	26.6934	27.5038	28.4815	27.5216	28.2322	0	30.175	29.1101	24.5137	26.2206	29.4449	26.8135	29.2235	28.3782	28.6851	27.58	29.1501	28.9511
P06748-2_S137_1_DAESEDEEEEDVKLLSISGKRSAPGGGSKVP	P06748-2	NPM1	137	S	DAESEDEEEEDVKLLSISGKRSAPGGGSKVP	0	0	0	0	0	0	0	0	0	0	0	0	0	0	0	0	0	0
P06748-2_S139_1_ESEDEEEEDVKLLSISGKRSAPGGGSKVPQK	P06748-2	NPM1	139	S	ESEDEEEEDVKLLSISGKRSAPGGGSKVPQK	0	0	0	0	0	0	21.1961	0	23.7741	22.694	22.1985	0	22.0816	22.8691	22.6827	0	23.0214	0
P06748-2_S213_1_SFKKQEKTPKTPKGPSSVEDIKAKMQASIEK	P06748-2	NPM1	213	S	SFKKQEKTPKTPKGPSSVEDIKAKMQASIEK	0	0	0	0	0	0	20.1612	0	23.6493	22.9428	20.1771	19.8279	20.4459	22.5502	21.993	0	23.3978	22.6543
P06748-2_S214_1_FKKQEKTPKTPKGPSSVEDIKAKMQASIEKA;FKKQEKTPKTPKGPSSVEDIKAKMQASIEKG	P06748-2	NPM1	214	S	FKKQEKTPKTPKGPSSVEDIKAKMQASIEKA;FKKQEKTPKTPKGPSSVEDIKAKMQASIEKG	27.0804	27.2369	26.6751	26.6795	26.256	0	24.6582	26.0258	26.6542	23.2343	25.1747	20.8677	21.7969	22.8868	24.4037	0	25.6253	24.0747
P06748-2_S225_1_KGPSSVEDIKAKMQASIEKGGSLPKVEAKFI	P06748-2	NPM1	225	S	KGPSSVEDIKAKMQASIEKGGSLPKVEAKFI	0	0	0	21.9754	20.5862	0	23.6698	24.8913	25.7336	23.9007	25.2943	23.4981	23.7057	24.9407	25.146	23.9682	25.3448	24.5112
P06748-2_S231_1_EDIKAKMQASIEKGGSLPKVEAKFINYVKNC	P06748-2	NPM1	231	S	EDIKAKMQASIEKGGSLPKVEAKFINYVKNC	0	0	0	22.3432	0	0	23.5845	25.7036	26.2588	24.3505	26.1343	22.7219	0	23.3196	23.4801	0	24.2327	0
P06748-2_S4_1_MEDSMDMDMSPLRPQNYLF	P06748-2	NPM1	4	S	MEDSMDMDMSPLRPQNYLF	0	0	23.9042	0	24.0521	0	24.0085	25.3979	24.802	23.3903	25.1303	0	0	0	22.0037	19.561	23.3273	22.2637
P06748-2_S70_1_DELHIVEAEAMNYEGSPIKVTLATLKMSVQP	P06748-2	NPM1	70	S	DELHIVEAEAMNYEGSPIKVTLATLKMSVQP	0	0	0	0	0	0	0	21.4081	22.2213	23.6339	22.7201	21.6725	19.2417	18.3596	0	21.1599	0	0
P06748-2_T208_1_KKGQESFKKQEKTPKTPKGPSSVEDIKAKMQ;SKGQESFKKQEKTPKTPKGPSSVEDIKAKMQ	P06748-2	NPM1	208	T	KKGQESFKKQEKTPKTPKGPSSVEDIKAKMQ;SKGQESFKKQEKTPKTPKGPSSVEDIKAKMQ	0	0	0	0	0	0	22.2439	0	24.7182	22.4435	23.0541	0	0	0	0	0	0	0
P07108_S2_1_MSQAEFEKAAEEVRHLK	P07108	DBI	2	S	MSQAEFEKAAEEVRHLK	25.9133	26.3944	25.6311	23.5696	22.5768	0	0	24.4076	24.1109	0	23.5606	0	0	0	0	0	0	0
P07199_S156_1_ARARNAAPRTPAAPASPAAVPSEGSGGSTTG	P07199	CENPB	156	S	ARARNAAPRTPAAPASPAAVPSEGSGGSTTG	27.8477	25.1547	0	25.7406	25.1838	0	26.0065	27.1472	26.4678	25.5366	27.2763	19.3576	24.2701	24.8973	24.6245	23.0668	25.9901	24.284
P07203_S153_1_DDATALMTDPKLITWSPVCRNDVAWNFEKFL	P07203	GPX1	153	S	DDATALMTDPKLITWSPVCRNDVAWNFEKFL	0	0	0	0	0	0	0	0	0	0	0	0	0	0	0	0	0	0
P07355_S127_1_SELKASMKGLGTDEDSLIEIICSRTNQELQE	P07355	ANXA2;ANXA2P2	127	S	SELKASMKGLGTDEDSLIEIICSRTNQELQE	0	20.9863	21.7681	0	17.7422	0	17.7899	20.2268	0	17.8304	0	0	0	0	0	0	0	16.8633
P07355_S12_1_MSTVHEILCKLSLEGDHSTPPSAYGSV	P07355	ANXA2;ANXA2P2	12	S	MSTVHEILCKLSLEGDHSTPPSAYGSV	24.8131	0	25.3727	0	23.7629	0	0	25.0665	0	24.0883	25.0215	0	0	22.2012	0	0	24.5497	0
P07355_S184_1_KLMVALAKGRRAEDGSVIDYELIDQDARDLY	P07355	ANXA2	184	S	KLMVALAKGRRAEDGSVIDYELIDQDARDLY	0	0	0	0	0	0	0	0	0	0	0	0	0	0	0	0	0	0
P07355_T19_1_VHEILCKLSLEGDHSTPPSAYGSVKAYTNFD	P07355	ANXA2;ANXA2P2	19	T	VHEILCKLSLEGDHSTPPSAYGSVKAYTNFD	0	0	26.1883	25.3592	0	0	22.0461	0	24.9257	0	25.554	0	0	24.7731	24.7732	23.7629	0	17.8106
P07355_Y24_1_CKLSLEGDHSTPPSAYGSVKAYTNFDAERDA	P07355	ANXA2;ANXA2P2	24	Y	CKLSLEGDHSTPPSAYGSVKAYTNFDAERDA	0	0	0	0	0	0	0	0	0	0	0	0	0	0	0	0	0	21.0727
P07814_S1000_1_QRKDPSKNQGGGLSSSGAGEGQGPKKQTRLG	P07814	EPRS	1000	S	QRKDPSKNQGGGLSSSGAGEGQGPKKQTRLG	0	0	0	0	0	0	0	0	0	0	0	0	0	0	0	0	0	0
P07814_S885_1_KEYIPGQPPLSQSSDSSPTRNSEPAGLETPE	P07814	EPRS	885	S	KEYIPGQPPLSQSSDSSPTRNSEPAGLETPE	0	0	0	0	0	0	0	24.828	0	0	25.0603	0	0	0	0	0	0	0
P07814_S885_2_KEYIPGQPPLSQSSDSSPTRNSEPAGLETPE	P07814	EPRS	885	S	KEYIPGQPPLSQSSDSSPTRNSEPAGLETPE	0	0	0	0	0	0	0	0	0	0	0	0	0	0	0	0	0	0
P07814_S886_1_EYIPGQPPLSQSSDSSPTRNSEPAGLETPEA	P07814	EPRS	886	S	EYIPGQPPLSQSSDSSPTRNSEPAGLETPEA	0	0	0	0	0	0	26.1331	27.1162	26.7612	25.7597	26.1987	23.3687	24.2468	0	25.1019	0	26.1191	25.9553
P07814_Y872_2_LLSLKAQYKEKTGKEYIPGQPPLSQSSDSSP	P07814	EPRS	872	Y	LLSLKAQYKEKTGKEYIPGQPPLSQSSDSSP	22.1477	0	0	0	0	0	0	0	0	0	0	0	0	0	0	0	0	21.0312
P07900_S263_1_EEKESEDKPEIEDVGSDEEEEKKDGDKKKKK	P07900	HSP90AA1	263	S	EEKESEDKPEIEDVGSDEEEEKKDGDKKKKK	0	0	0	0	0	0	25.1667	24.5571	26.1063	27.0721	25.666	26.9159	0	25.4079	25.2722	26.7214	24.6275	24.4744
P07900_S453_1_YEQFSKNIKLGIHEDSQNRKKLSELLRYYTS	P07900	HSP90AA1	453	S	YEQFSKNIKLGIHEDSQNRKKLSELLRYYTS	0	0	0	0	0	0	0	0	0	0	0	0	0	0	0	22.4038	0	23.3066
P07900_S476_1_ELLRYYTSASGDEMVSLKDYCTRMKENQKHI	P07900	HSP90AA1	476	S	ELLRYYTSASGDEMVSLKDYCTRMKENQKHI	0	0	0	0	0	0	22.0495	0	0	0	23.5141	0	0	0	0	0	0	0
P07910_S260_1_DETNVKMESEGGADDSAEEGDLLDDDDNEDR	P07910	HNRNPC	260	S	DETNVKMESEGGADDSAEEGDLLDDDDNEDR	0	0	0	21.6666	0	0	0	24.7447	24.1162	0	0	24.2292	24.4536	24.0588	24.923	25.8748	0	24.764
P07949-2_S696_1_QAFPVSYSSSGARRPSLDSMENQVSVDAFKI	P07949-2	RET	696	S	QAFPVSYSSSGARRPSLDSMENQVSVDAFKI	0	0	21.4096	0	0	0	20.3607	0	0	19.7672	22.2726	0	0	0	20.0463	0	0	0
P07949-2_S696_2_QAFPVSYSSSGARRPSLDSMENQVSVDAFKI	P07949-2	RET	696	S	QAFPVSYSSSGARRPSLDSMENQVSVDAFKI	0	0	0	0	0	0	0	0	0	0	0	0	0	0	0	0	0	0
P07949-2_S699_2_PVSYSSSGARRPSLDSMENQVSVDAFKILED	P07949-2	RET	699	S	PVSYSSSGARRPSLDSMENQVSVDAFKILED	0	0	0	0	0	0	0	0	0	0	0	0	0	0	0	0	0	0
P07954-2_S3_1_MASQNSFRIEYDTFGELK	P07954-2	FH	3	S	MASQNSFRIEYDTFGELK	0	0	0	0	0	0	0	0	0	0	0	0	0	0	0	0	0	0
P08047_S2_1_MSDQDHSMDEMTAVVKI	P08047	SP1	2	S	MSDQDHSMDEMTAVVKI	23.5109	24.5162	0	22.6371	0	0	0	25.1882	24.8675	23.2611	23.8826	0	0	0	0	0	23.713	0
P08047_S59_1_GSSSSTGGGGQESQPSPLALLAATCSRIESP	P08047	SP1	59	S	GSSSSTGGGGQESQPSPLALLAATCSRIESP	25.8129	0	24.9904	23.6791	0	0	24.1266	0	24.8926	0	25.0711	0	0	0	0	18.7779	23.6866	0
P08047_S7_1_MSDQDHSMDEMTAVVKIEKGVG	P08047	SP1	7	S	MSDQDHSMDEMTAVVKIEKGVG	0	0	0	0	0	0	20.8129	25.3947	0	0	23.8593	0	0	20.2162	20.1267	0	0	0
P08069_T1366_1_GGRKNERALPLPQSSTC_	P08069	IGF1R	1366	T	GGRKNERALPLPQSSTC	24.7232	25.734	23.9593	23.9288	0	0	0	24.019	23.5272	22.1856	23.7605	19.0741	21.3157	22.4694	22.6776	22.022	24.3354	24.1545
P08133_T273_1_ERLFKAMKGLGTRDNTLIRIMVSRSELDMLD	P08133	ANXA6	273	T	ERLFKAMKGLGTRDNTLIRIMVSRSELDMLD	0	0	0	0	0	0	0	0	0	0	0	0	0	0	0	0	0	0
P08134_S152_1_EPVRSEEGRDMANRISAFGYLECSAKTKEGV	P08134	RHOC	152	S	EPVRSEEGRDMANRISAFGYLECSAKTKEGV	0	0	0	0	0	0	0	0	0	0	0	0	0	0	0	0	18.2233	0
P08195-2_S64_1_EDEAEAAAAAKFTGLSKEELLKVAGSPGWVR	P08195-2	SLC3A2	64	S	EDEAEAAAAAKFTGLSKEELLKVAGSPGWVR	0	22.4266	25.202	25.1238	24.1863	0	24.4338	24.7401	0	24.4712	25.9304	0	0	23.7203	0	0	0	0
P08238_S226_1_YPITLYLEKEREKEISDDEAEEEKGEKEEED	P08238	HSP90AB1;HSP90AB3P	226	S	YPITLYLEKEREKEISDDEAEEEKGEKEEED	0	0	0	0	0	0	0	0	0	0	0	0	0	0	0	0	0	0
P08238_S255_1_EDKDDEEKPKIEDVGSDEEDDSGKDKKKKTK;ENKDDEEKPKIEDVGSDEEDDSGKDKKKKTK	P08238	HSP90AB1;HSP90AB2P	255	S	EDKDDEEKPKIEDVGSDEEDDSGKDKKKKTK;ENKDDEEKPKIEDVGSDEEDDSGKDKKKKTK	0	0	0	25.9072	0	0	30.3955	29.8711	30.4238	30.4136	30.2277	30.0111	28.4234	30.3956	30.329	30.1096	30.2091	29.5761
P08238_S255_2_EDKDDEEKPKIEDVGSDEEDDSGKDKKKKTK;ENKDDEEKPKIEDVGSDEEDDSGKDKKKKTK	P08238	HSP90AB1;HSP90AB2P	255	S	EDKDDEEKPKIEDVGSDEEDDSGKDKKKKTK;ENKDDEEKPKIEDVGSDEEDDSGKDKKKKTK	0	0	0	0	0	0	0	0	0	0	0	0	0	0	0	0	0	0
P08238_S261_2_EKPKIEDVGSDEEDDSGKDKKKKTKKIKEKY	P08238	HSP90AB1;HSP90AB2P	261	S	EKPKIEDVGSDEEDDSGKDKKKKTKKIKEKY	0	0	0	0	0	0	0	0	0	0	0	0	0	0	0	0	0	0
P08240-2_S268_3_IRGTGSGGQLQDLDCSSSDDEGAAQNSTKPS	P08240-2	SRPR	268	S	IRGTGSGGQLQDLDCSSSDDEGAAQNSTKPS	24.0992	25.863	0	23.5346	21.7411	0	24.9271	27.9276	26.5787	25.2664	26.3417	22.1649	22.2614	23.7644	24.0182	21.6652	26.1556	25.8347
P08240-2_S269_3_RGTGSGGQLQDLDCSSSDDEGAAQNSTKPSA	P08240-2	SRPR	269	S	RGTGSGGQLQDLDCSSSDDEGAAQNSTKPSA	24.0992	25.863	0	23.5346	21.7411	0	24.9271	27.9276	26.5787	25.2664	26.3417	22.1649	22.2614	23.7644	24.0182	21.6652	26.1556	25.8347
P08240-2_S270_3_GTGSGGQLQDLDCSSSDDEGAAQNSTKPSAT	P08240-2	SRPR	270	S	GTGSGGQLQDLDCSSSDDEGAAQNSTKPSAT	24.0992	25.863	0	23.5346	21.7411	0	24.9271	27.9276	26.5787	25.2664	26.3417	22.1649	22.2614	23.7644	24.0182	21.6652	26.1556	25.8347
P08473_S4_1_MGKSESQMDITDINTPKPK	P08473	MME	4	S	MGKSESQMDITDINTPKPK	23.2028	23.1257	22.8075	0	0	0	0	0	0	0	0	0	0	0	0	0	0	0
P08493_Y82_1_ELNREACDDYRLCERYAMVYGYNAAYNRYFR	P08493	MGP	82	Y	ELNREACDDYRLCERYAMVYGYNAAYNRYFR	0	0	0	0	0	0	0	0	0	0	0	0	0	0	0	0	0	0
P08559-3_S201_1_PCIFICENNRYGMGTSVERAAASTDYYKRGD	P08559-3	PDHA1	201	S	PCIFICENNRYGMGTSVERAAASTDYYKRGD	0	0	21.0292	23.4789	20.3044	0	25.1651	26.1398	26.2269	23.7963	25.583	21.9997	0	0	22.4913	0	22.2737	23.2921
P08559-3_S262_1_GPILMELQTYRYHGHSMSDPGVSYRTREEIQ	P08559-3	PDHA1;PDHA2	262	S	GPILMELQTYRYHGHSMSDPGVSYRTREEIQ	0	25.5185	0	26.0595	0	0	0	0	24.917	0	0	0	0	0	23.1339	0	23.9229	0
P08559-3_S262_2_GPILMELQTYRYHGHSMSDPGVSYRTREEIQ	P08559-3	PDHA1;PDHA2	262	S	GPILMELQTYRYHGHSMSDPGVSYRTREEIQ	0	0	0	0	0	0	20.7806	0	0	0	0	0	0	0	0	0	0	0
P08559-3_S264_1_ILMELQTYRYHGHSMSDPGVSYRTREEIQEV	P08559-3	PDHA1;PDHA2	264	S	ILMELQTYRYHGHSMSDPGVSYRTREEIQEV	25.1765	0	25.0186	0	0	0	0	0	0	0	25.2196	0	0	0	23.8091	0	0	23.2034
P08559-3_S264_2_ILMELQTYRYHGHSMSDPGVSYRTREEIQEV	P08559-3	PDHA1;PDHA2	264	S	ILMELQTYRYHGHSMSDPGVSYRTREEIQEV	0	0	0	0	0	0	0	0	0	0	0	0	0	0	0	0	0	0
P08559-3_S269_2_QTYRYHGHSMSDPGVSYRTREEIQEVRSKSD	P08559-3	PDHA1;PDHA2	269	S	QTYRYHGHSMSDPGVSYRTREEIQEVRSKSD	0	0	0	0	0	0	20.7806	0	0	0	0	0	0	0	0	0	0	0
P08621_S226_1_SGRDDTSRYDERPGPSPLPHRDRDRDRERER	P08621	SNRNP70	226	S	SGRDDTSRYDERPGPSPLPHRDRDRDRERER	27.1998	0	25.4027	27.6101	24.9217	0	28.0305	28.0139	28.7913	27.206	29.1755	26.3354	26.8522	28.0773	25.1121	27.0341	28.3172	27.0153
P08651-4_S261_2_SKRHKSGSMEEDVDTSPGGDYYTSPSSPTSS	P08651-4	NFIC	261	S	SKRHKSGSMEEDVDTSPGGDYYTSPSSPTSS	0	26.6195	0	0	0	0	0	0	25.5024	0	0	0	0	0	0	0	0	0
P08651-4_S272_1_DVDTSPGGDYYTSPSSPTSSSRNWTEDMEGG	P08651-4	NFIC	272	S	DVDTSPGGDYYTSPSSPTSSSRNWTEDMEGG	24.9648	0	22.8751	0	0	0	25.4643	26.4445	25.4869	24.7993	25.9675	0	0	0	22.8709	0	24.9185	0
P08651-4_S272_2_DVDTSPGGDYYTSPSSPTSSSRNWTEDMEGG	P08651-4	NFIC	272	S	DVDTSPGGDYYTSPSSPTSSSRNWTEDMEGG	25.3595	26.6195	0	24.0566	23.1912	0	25.2362	0	25.5024	24.9572	25.7793	0	0	23.5181	24.0402	0	25.4185	24.9086
P08651-4_S290_1_SSSRNWTEDMEGGISSPVKKTEMDKSPFNSP	P08651-4	NFIC	290	S	SSSRNWTEDMEGGISSPVKKTEMDKSPFNSP	0	23.6522	0	0	0	0	23.8636	25.7777	24.4972	0	25.7988	0	0	22.9181	22.9961	0	0	23.4108
P08651-4_S300_1_EGGISSPVKKTEMDKSPFNSPSPQDSPRLSS	P08651-4	NFIC	300	S	EGGISSPVKKTEMDKSPFNSPSPQDSPRLSS	0	0	0	0	0	0	21.8419	0	23.3968	0	24.0604	0	0	0	21.3311	0	23.0821	23.0863
P08651-4_S300_2_EGGISSPVKKTEMDKSPFNSPSPQDSPRLSS	P08651-4	NFIC	300	S	EGGISSPVKKTEMDKSPFNSPSPQDSPRLSS	0	0	0	0	0	0	23.9034	25.2461	24.4022	23.5679	24.4846	0	0	22.5393	23.149	0	24.2445	24.2898
P08651-4_S300_3_EGGISSPVKKTEMDKSPFNSPSPQDSPRLSS	P08651-4	NFIC	300	S	EGGISSPVKKTEMDKSPFNSPSPQDSPRLSS	0	0	0	0	0	0	0	0	0	0	0	0	0	0	0	0	0	0
P08651-4_S304_3_SSPVKKTEMDKSPFNSPSPQDSPRLSSFTQH	P08651-4	NFIC	304	S	SSPVKKTEMDKSPFNSPSPQDSPRLSSFTQH	0	0	0	0	0	0	0	0	0	0	0	0	0	0	0	0	0	0
P08651-4_S306_1_PVKKTEMDKSPFNSPSPQDSPRLSSFTQHHR	P08651-4	NFIC	306	S	PVKKTEMDKSPFNSPSPQDSPRLSSFTQHHR	25.9548	25.9429	23.9047	24.2732	23.8939	0	24.9137	25.8956	25.3183	24.663	26.0864	0	0	23.6249	23.7671	22.2364	25.8061	25.1992
P08651-4_S306_2_PVKKTEMDKSPFNSPSPQDSPRLSSFTQHHR	P08651-4	NFIC	306	S	PVKKTEMDKSPFNSPSPQDSPRLSSFTQHHR	0	21.9234	0	21.1645	0	0	23.9034	25.2461	24.4022	23.5679	24.4846	0	22.0338	22.5393	23.149	18.9179	24.2445	24.2898
P08651-4_S310_1_TEMDKSPFNSPSPQDSPRLSSFTQHHRPVIA	P08651-4	NFIC	310	S	TEMDKSPFNSPSPQDSPRLSSFTQHHRPVIA	0	0	0	0	0	0	0	0	0	21.4496	0	0	0	0	0	0	0	0
P08651-4_S310_2_TEMDKSPFNSPSPQDSPRLSSFTQHHRPVIA	P08651-4	NFIC	310	S	TEMDKSPFNSPSPQDSPRLSSFTQHHRPVIA	0	21.9234	0	21.1645	0	0	0	0	21.4739	0	0	0	0	0	0	18.9179	0	21.482
P08651-4_S310_3_TEMDKSPFNSPSPQDSPRLSSFTQHHRPVIA	P08651-4	NFIC	310	S	TEMDKSPFNSPSPQDSPRLSSFTQHHRPVIA	0	0	0	0	0	0	0	0	0	0	0	0	0	0	0	0	0	0
P08913_S311_2_APAGPRDTDALDLEESSSSDHAERPPGPRRP	P08913	ADRA2A	311	S	APAGPRDTDALDLEESSSSDHAERPPGPRRP	0	0	0	0	0	0	0	0	0	0	0	0	0	0	0	0	0	0
P08913_S311_3_APAGPRDTDALDLEESSSSDHAERPPGPRRP	P08913	ADRA2A	311	S	APAGPRDTDALDLEESSSSDHAERPPGPRRP	0	0	0	0	0	0	0	0	0	0	0	0	0	0	0	0	0	0
P08913_S312_2_PAGPRDTDALDLEESSSSDHAERPPGPRRPE	P08913	ADRA2A	312	S	PAGPRDTDALDLEESSSSDHAERPPGPRRPE	0	0	0	0	0	0	0	0	0	0	0	0	0	0	0	0	0	0
P08913_S312_3_PAGPRDTDALDLEESSSSDHAERPPGPRRPE	P08913	ADRA2A	312	S	PAGPRDTDALDLEESSSSDHAERPPGPRRPE	0	0	0	0	0	0	0	0	0	0	0	0	0	0	0	0	0	0
P08913_S346_1_RGKGKARASQVKPGDSLPRRGPGATGIGTPA	P08913	ADRA2A	346	S	RGKGKARASQVKPGDSLPRRGPGATGIGTPA	0	0	0	0	0	0	0	0	0	0	0	0	0	0	0	0	0	0
P09104-2_S40_1_YTAKGLFRAAVPSGASTGIYEALELRDGDKQ	P09104-2	ENO2	40	S	YTAKGLFRAAVPSGASTGIYEALELRDGDKQ	0	0	0	0	0	0	0	0	0	0	0	0	0	0	0	0	0	0
P09382_S30_1_GECLRVRGEVAPDAKSFVLNLGKDSNNLCLH	P09382	LGALS1	30	S	GECLRVRGEVAPDAKSFVLNLGKDSNNLCLH	0	0	0	0	0	0	0	0	0	0	0	0	0	0	0	0	0	0
P09429_S35_1_VQTCREEHKKKHPDASVNFSEFSKKCSERWK	P09429	HMGB1	35	S	VQTCREEHKKKHPDASVNFSEFSKKCSERWK	0	0	0	0	0	0	0	0	0	0	0	0	18.3014	0	0	0	0	0
P09493-5_S6_1_MAGSSSLEAVRRKIRSLQEQA	P09493-5	TPM1	6	S	MAGSSSLEAVRRKIRSLQEQA	0	0	0	0	0	0	0	0	0	0	0	0	0	0	0	0	0	0
P09496-2_S176_1_NRAAEEAFVNDIDESSPGTEWERVARLCDFN	P09496-2	CLTA	176	S	NRAAEEAFVNDIDESSPGTEWERVARLCDFN	25.2056	25.0708	23.9302	0	0	0	21.4669	23.84	23.5003	0	0	19.5629	18.8704	0	0	0	0	0
P09525_S12_1_MATKGGTVKAASGFNAMEDAQTLRKAM	P09525	ANXA4	12	S	MATKGGTVKAASGFNAMEDAQTLRKAM	0	0	0	0	0	0	0	0	0	0	0	0	0	0	0	0	0	0
P09543-2_S150_1_RLDCAQLKEKNQWQLSADDLKKLKPGLEKDF	P09543-2	CNP	150	S	RLDCAQLKEKNQWQLSADDLKKLKPGLEKDF	22.482	23.2631	0	21.0085	0	0	21.5282	23.2801	0	0	20.9142	0	0	0	0	0	0	20.7769
P09601_S229_1_FEELQELLTHDTKDQSPSRAPGLRQRASNKV	P09601	HMOX1	229	S	FEELQELLTHDTKDQSPSRAPGLRQRASNKV	0	0	0	0	0	0	0	0	0	0	0	0	0	0	0	0	0	0
P09603-3_S235_1_YRWRRRSHQEPQRADSPLEQPEGSPLTQDDR	P09603-3	CSF1	235	S	YRWRRRSHQEPQRADSPLEQPEGSPLTQDDR	0	0	0	0	0	0	0	0	0	0	0	0	0	0	0	0	0	0
P09651_S2_1_MSKSESPKEPEQLRKLF	P09651	HNRNPA1	2	S	MSKSESPKEPEQLRKLF	0	26.8281	26.3508	25.2609	24.9074	0	26.0081	26.5564	26.8066	26.1375	0	23.1965	22.4877	0	24.5421	23.6581	25.948	27.7488
P09651_S2_2_MSKSESPKEPEQLRKLF	P09651	HNRNPA1	2	S	MSKSESPKEPEQLRKLF	29.1645	30.1529	28.5176	27.9957	26.6529	0	0	28.8737	28.3817	27.2439	28.7938	25.3851	25.571	27.0335	26.6324	26.2044	28.1308	27.7465
P09651_S4_1_MSKSESPKEPEQLRKLFIG	P09651	HNRNPA1	4	S	MSKSESPKEPEQLRKLFIG	31.36	26.5281	0	30.9653	29.5782	0	0	30.2927	29.9672	26.8787	30.4761	20.463	25.3692	0	22.7364	0	25.0223	28.4953
P09651_S4_2_MSKSESPKEPEQLRKLFIG	P09651	HNRNPA1	4	S	MSKSESPKEPEQLRKLFIG	0	0	0	0	0	0	0	0	0	26.7157	0	0	0	0	0	26.1545	0	0
P09651_S6_1_MSKSESPKEPEQLRKLFIGGL	P09651	HNRNPA1	6	S	MSKSESPKEPEQLRKLFIGGL	31.2615	30.4569	29.4102	30.8989	29.8824	0	30.7818	31.3415	31.7128	30.4456	31.632	29.6833	29.5725	31.0235	30.9091	30.4785	31.3824	30.4668
P09651_S6_2_MSKSESPKEPEQLRKLFIGGL	P09651	HNRNPA1	6	S	MSKSESPKEPEQLRKLFIGGL	29.5737	30.2111	28.9707	28.4457	26.7203	0	27.1766	29.3432	29.1436	26.7157	0	25.1119	25.5945	26.3189	26.5564	26.1545	28.2744	27.792
P09758_S322_1_KKVEIKELGELRKEPSL_	P09758	TACSTD2	322	S	KKVEIKELGELRKEPSL	29.0762	0	29.1249	27.9641	26.965	0	22.7606	26.7125	24.4786	0	26.5249	19.8969	18.6645	19.1693	21.0133	0	25.6553	21.5381
P09874_S782_1_NLLDIEVAYSLLRGGSDDSSKDPIDVNYEKL	P09874	PARP1	782	S	NLLDIEVAYSLLRGGSDDSSKDPIDVNYEKL	0	0	0	0	0	0	0	0	0	0	0	0	0	0	0	0	0	0
P09874_T368_1_QDRIFPPETSASVAATPPPSTASAPAAVNSS	P09874	PARP1	368	T	QDRIFPPETSASVAATPPPSTASAPAAVNSS	0	0	0	0	0	0	0	0	0	0	23.9419	0	0	0	0	0	0	0
P09884_S209_1_FSVHTATAVPSGKIASPVSRKEPPLTPVPLK	P09884	POLA1	209	S	FSVHTATAVPSGKIASPVSRKEPPLTPVPLK	0	0	0	0	0	0	22.1386	24.1225	23.6684	21.912	23.5162	0	0	21.9454	22.4234	0	23.1605	23.1934
P09972_S45_1_ILAADESVGSMAKRLSQIGVENTEENRRLYR	P09972	ALDOC	45	S	ILAADESVGSMAKRLSQIGVENTEENRRLYR	0	0	0	0	0	0	20.3866	0	0	0	0	0	0	0	0	0	0	0
P0C1Z6-2_S171_1_TLSPPRRTPAPPEPGSPAPGEGPSGRKRRRV	P0C1Z6-2	TFPT	171	S	TLSPPRRTPAPPEPGSPAPGEGPSGRKRRRV	26.6784	27.0607	25.225	25.9224	23.8666	0	25.6561	27.4917	27.1533	24.3275	25.7108	23.3468	23.5377	24.8838	24.1786	23.4981	26.368	25.6227
P0C1Z6-2_S240_1_VSRGPDKLLPYPTLASPASD_	P0C1Z6-2	TFPT	240	S	VSRGPDKLLPYPTLASPASD	18.9021	20.5971	0	18.9331	0	0	21.5636	0	21.5271	0	0	0	0	0	0	17.6796	0	19.885
P0C1Z6-2_S240_2_VSRGPDKLLPYPTLASPASD_	P0C1Z6-2	TFPT	240	S	VSRGPDKLLPYPTLASPASD	0	0	0	15.2943	0	0	0	25.6345	24.1102	0	0	0	0	0	0	0	0	16.5128
P0C1Z6-2_S243_1_GPDKLLPYPTLASPASD_	P0C1Z6-2	TFPT	243	S	GPDKLLPYPTLASPASD	0	22.1544	0	0	0	0	0	23.8174	23.3294	21.141	23.0484	0	0	0	0	18.1411	21.4974	20.6405
P0C1Z6-2_S243_2_GPDKLLPYPTLASPASD_	P0C1Z6-2	TFPT	243	S	GPDKLLPYPTLASPASD	0	0	0	15.2943	0	0	0	25.6345	24.1102	0	0	0	0	0	0	0	0	16.5128
P0C7T5_S615_1_QLGPPRERPERTVLGSRELCDSEGKSQPAGE	P0C7T5	ATXN1L	615	S	QLGPPRERPERTVLGSRELCDSEGKSQPAGE	0	0	0	0	0	0	0	0	0	0	0	0	0	0	0	0	0	21.083
P0C7T5_T330_1_SQTPRVEVAAPAHRGTPDTDLEVQRVVGALA	P0C7T5	ATXN1L	330	T	SQTPRVEVAAPAHRGTPDTDLEVQRVVGALA	0	26.0241	26.0414	24.7459	23.8208	0	24.8935	25.1737	26.8734	23.6561	26.099	19.0617	23.146	23.9347	26.0214	24.6597	25.1393	21.6621
P0CAP2_S270_1_PFRQNDSSSHCQKSGSPISSEERRRRDKQHL	P0CAP2	POLR2M	270	S	PFRQNDSSSHCQKSGSPISSEERRRRDKQHL	0	0	0	0	0	0	0	0	0	0	0	0	0	0	0	0	0	0
P0CAP2_S364_1_SSGRYREVRDEDDDWSSDEF_	P0CAP2	POLR2M;GCOM2	364	S	SSGRYREVRDEDDDWSSDEF	0	0	0	0	0	0	20.8211	0	0	0	0	0	0	0	0	0	0	0
P0CAP2_S364_2_SSGRYREVRDEDDDWSSDEF_	P0CAP2	POLR2M;GCOM2	364	S	SSGRYREVRDEDDDWSSDEF	0	0	0	0	0	0	0	0	0	0	0	0	0	0	0	0	0	0
P0CAP2_S365_2_SGRYREVRDEDDDWSSDEF_	P0CAP2	POLR2M;GCOM2	365	S	SGRYREVRDEDDDWSSDEF	0	0	0	0	0	0	0	0	0	0	0	0	0	0	0	0	0	0
P0DJ93_S58_2_ELVGDTGSQEGDHEPSGSETEEDTSSSPHRI	P0DJ93	SMIM13	58	S	ELVGDTGSQEGDHEPSGSETEEDTSSSPHRI	26.5414	27.2191	0	0	0	0	0	25.8915	26.0115	24.7455	25.2519	0	0	0	0	0	26.1328	25.8709
P0DJ93_S58_3_ELVGDTGSQEGDHEPSGSETEEDTSSSPHRI	P0DJ93	SMIM13	58	S	ELVGDTGSQEGDHEPSGSETEEDTSSSPHRI	24.7216	24.7271	0	0	0	0	20.6557	0	0	0	0	0	0	0	0	20.8672	0	0
P0DJ93_S60_2_VGDTGSQEGDHEPSGSETEEDTSSSPHRIRS	P0DJ93	SMIM13	60	S	VGDTGSQEGDHEPSGSETEEDTSSSPHRIRS	26.5414	27.2191	0	0	0	0	0	25.8915	26.0115	24.7455	25.2519	0	0	0	0	0	26.1328	25.8709
P0DJ93_S60_3_VGDTGSQEGDHEPSGSETEEDTSSSPHRIRS	P0DJ93	SMIM13	60	S	VGDTGSQEGDHEPSGSETEEDTSSSPHRIRS	24.7216	24.7271	0	0	0	0	20.6557	0	0	0	0	0	0	0	0	20.8672	0	0
P0DJ93_T62_3_DTGSQEGDHEPSGSETEEDTSSSPHRIRSAR	P0DJ93	SMIM13	62	T	DTGSQEGDHEPSGSETEEDTSSSPHRIRSAR	24.7216	24.7271	0	0	0	0	20.6557	0	0	0	0	0	0	0	0	20.8672	0	0
P0DMV8-2_S576_1_GPGPGGFGAQGPKGGSGSGPTIEEVD_	P0DMV8-2	HSPA1A;HSPA1B	576	S	GPGPGGFGAQGPKGGSGSGPTIEEVD	24.2788	25.8627	24.7681	24.153	0	0	0	0	25.8184	0	0	0	0	0	0	0	0	0
P0DMV8-2_S578_1_GPGGFGAQGPKGGSGSGPTIEEVD_	P0DMV8-2	HSPA1A;HSPA1B	578	S	GPGGFGAQGPKGGSGSGPTIEEVD	0	26.4019	23.9497	0	0	0	25.0274	0	25.7542	0	25.4246	0	0	0	0	0	0	0
P0DPB5_S104_1_HPYKHSFRARGSASYSPPRKRSSQDKYEKRS	P0DPB5	POLR1D	104	S	HPYKHSFRARGSASYSPPRKRSSQDKYEKRS	23.1058	24.1483	23.5434	24.3019	22.0137	0	23.5971	24.4397	24.8047	24.3316	25.519	21.6548	22.8675	23.7185	23.8082	22.7924	24.6814	24.1719
P10074_S179_2_QEPRGSHSPQRPQLHSPAQSEGPSSLCGKLK	P10074	ZBTB48	179	S	QEPRGSHSPQRPQLHSPAQSEGPSSLCGKLK	24.4078	24.4148	0	22.928	0	0	0	24.8254	23.4375	0	0	0	0	0	0	0	0	22.4436
P10155-2_S19_1_SVNQMQPLNEKQIANSQDGYVWQVTDMNRLH	P10155-2	TROVE2	19	S	SVNQMQPLNEKQIANSQDGYVWQVTDMNRLH	0	0	0	0	0	0	0	0	0	0	0	0	0	0	0	0	0	0
P10244-2_T494_1_FVTPDQKYSMDNTPHTPTPFKNALEKYGPLK	P10244-2	MYBL2	494	T	FVTPDQKYSMDNTPHTPTPFKNALEKYGPLK	0	0	0	0	0	0	0	0	0	0	0	0	0	0	0	0	0	0
P10398_S257_1_DAAGSRGGSDGTPRGSPSPASVSSGRKSPHS	P10398	ARAF	257	S	DAAGSRGGSDGTPRGSPSPASVSSGRKSPHS	0	0	0	0	0	0	0	25.6325	24.9164	23.5605	0	0	0	23.5291	23.698	0	25.2291	24.6554
P10398_S582_1_IELLQRSLPKIERSASEPSLHRTQADELPAC	P10398	ARAF	582	S	IELLQRSLPKIERSASEPSLHRTQADELPAC	26.7475	0	27.5164	26.672	0	0	26.6414	0	0	26.9255	26.4121	0	0	26.402	26.681	25.5047	27.4565	0
P10412_S187_1_SPKKAKAAKPKKAPKSPAKAKAVKPKAAKPK	P10412	HIST1H1E	187	S	SPKKAKAAKPKKAPKSPAKAKAVKPKAAKPK	30.7623	26.0495	29.199	30.3808	26.1214	0	0	0	0	0	0	0	21.9895	0	23.493	22.4365	0	0
P10412_S2_1_MSETAPAAPAAPAPAEK	P10412	HIST1H1E	2	S	MSETAPAAPAAPAPAEK	29.1163	29.3945	28.7215	27.1953	26.1318	0	23.1588	25.9761	22.3769	0	25.9445	0	0	0	0	0	0	0
P10412_S2_2_MSETAPAAPAAPAPAEK	P10412	HIST1H1E	2	S	MSETAPAAPAAPAPAEK	26.1327	26.5935	25.4217	25.7982	24.2922	0	24.2041	26.6106	25.7339	24.6397	26.1494	0	22.5422	0	24.6828	23.3799	25.773	25.8668
P10412_T146_1_PAGAAKKPKKATGAATPKKSAKKTPKKAKKP	P10412	HIST1H1E	146	T	PAGAAKKPKKATGAATPKKSAKKTPKKAKKP	23.7756	0	24.9272	26.0035	22.0553	0	0	0	0	0	0	0	0	0	0	0	0	0
P10412_T18_1_ETAPAAPAAPAPAEKTPVKKKARKSAGAAKR	P10412	HIST1H1E	18	T	ETAPAAPAAPAPAEKTPVKKKARKSAGAAKR	33.3051	29.645	32.439	32.6339	31.1803	0	31.4839	31.6862	33.0112	31.5474	33.3319	30.2711	31.0092	32.0106	32.2553	31.2895	32.6089	30.5218
P10412_T18_2_ETAPAAPAAPAPAEKTPVKKKARKSAGAAKR	P10412	HIST1H1E	18	T	ETAPAAPAAPAPAEKTPVKKKARKSAGAAKR	26.1327	26.5935	25.4217	25.7982	24.2922	0	24.2041	26.6106	25.7339	24.6397	26.1494	0	22.5422	23.7485	24.6828	23.3799	25.773	25.8668
P10412_T4_1_MSETAPAAPAAPAPAEKTP	P10412	HIST1H1E	4	T	MSETAPAAPAAPAPAEKTP	28.2613	0	0	0	0	0	22.0949	27.0049	23.3917	0	25.2497	0	0	0	0	0	23.2039	22.4324
P10412_T4_2_MSETAPAAPAAPAPAEKTP	P10412	HIST1H1E	4	T	MSETAPAAPAAPAPAEKTP	0	0	0	23.9454	0	0	23.0611	0	24.3349	23.2406	0	0	0	21.7464	22.5	22.0002	0	0
P10588_S32_2_GVDKAGGYPRAAEDDSASPPGAASDAEPGDE	P10588	NR2F6	32	S	GVDKAGGYPRAAEDDSASPPGAASDAEPGDE	0	0	0	0	0	0	0	0	0	0	0	0	0	0	0	0	0	0
P10588_S34_2_DKAGGYPRAAEDDSASPPGAASDAEPGDEER	P10588	NR2F6	34	S	DKAGGYPRAAEDDSASPPGAASDAEPGDEER	0	24.5422	0	0	0	0	0	23.7498	0	0	0	0	0	0	0	0	23.5927	0
P10588_S40_2_PRAAEDDSASPPGAASDAEPGDEERPGLQVD	P10588	NR2F6	40	S	PRAAEDDSASPPGAASDAEPGDEERPGLQVD	23.9298	24.5422	0	0	0	0	0	23.7498	0	0	0	0	0	0	0	0	23.5927	0
P10636-4_S84_1_TPTAEAEEAGIGDTPSLEDEAAGHVTQARMV	P10636-4	MAPT	84	S	TPTAEAEEAGIGDTPSLEDEAAGHVTQARMV	0	23.2823	0	0	0	0	0	23.7738	23.4591	21.6208	0	21.2211	19.7583	20.051	0	19.3696	0	21.2371
P10636-5_S113_1_PEGTTAEEAGIGDTPSLEDEAAGHVTQARMV	P10636-5	MAPT	113	S	PEGTTAEEAGIGDTPSLEDEAAGHVTQARMV	0	0	0	0	0	0	0	0	0	0	0	0	0	0	0	0	0	0
P10636_S515_2_PSSGEPPKSGDRSGYSSPGSPGTPGSRSRTP	P10636	MAPT	515	S	PSSGEPPKSGDRSGYSSPGSPGTPGSRSRTP	0	0	0	0	0	0	0	0	0	0	0	0	0	0	0	0	0	0
P10636_S516_1_SSGEPPKSGDRSGYSSPGSPGTPGSRSRTPS	P10636	MAPT	516	S	SSGEPPKSGDRSGYSSPGSPGTPGSRSRTPS	0	0	28.4738	26.0251	24.4735	0	27.2378	29.8962	29.8995	29.3482	30.4135	27.1407	26.2085	27.3394	27.1233	26.3196	28.4157	0
P10636_S516_2_SSGEPPKSGDRSGYSSPGSPGTPGSRSRTPS	P10636	MAPT	516	S	SSGEPPKSGDRSGYSSPGSPGTPGSRSRTPS	25.168	26.6787	0	23.1824	0	0	0	24.2957	23.3159	24.6042	25.9786	0	0	23.8643	23.9605	22.8058	25.6758	21.9822
P10636_S519_2_EPPKSGDRSGYSSPGSPGTPGSRSRTPSLPT	P10636	MAPT	519	S	EPPKSGDRSGYSSPGSPGTPGSRSRTPSLPT	25.168	26.6787	24.8619	0	0	0	25.2097	26.7851	26.3945	24.6042	25.9786	0	0	23.8643	23.9605	0	25.6758	21.1603
P10636_S552_2_TREPKKVAVVRTPPKSPSSAKSRLQTAPVPM	P10636	MAPT	552	S	TREPKKVAVVRTPPKSPSSAKSRLQTAPVPM	24.4421	25.9714	0	22.4348	0	0	0	25.3505	25.5846	0	25.7134	0	0	23.5191	23.5993	0	0	0
P10636_S579_1_PVPMPDLKNVKSKIGSTENLKHQPGGGKVQI	P10636	MAPT	579	S	PVPMPDLKNVKSKIGSTENLKHQPGGGKVQI	0	23.3185	0	0	0	0	24.1286	0	26.3042	24.0951	24.3891	23.8281	23.2421	23.0784	21.8659	23.2013	24.0407	0
P10636_S713_1_NAKAKTDHGAEIVYKSPVVSGDTSPRHLSNV	P10636	MAPT	713	S	NAKAKTDHGAEIVYKSPVVSGDTSPRHLSNV	24.4601	21.1962	24.3768	0	0	0	0	0	23.4343	0	0	0	0	0	0	0	23.4397	0
P10636_S713_2_NAKAKTDHGAEIVYKSPVVSGDTSPRHLSNV	P10636	MAPT	713	S	NAKAKTDHGAEIVYKSPVVSGDTSPRHLSNV	25.7724	27.2776	25.1886	24.1491	0	0	25.8154	27.1127	27.3319	25.2863	26.4389	23.1979	0	24.9961	25.0063	24.1752	26.687	25.9804
P10636_S713_3_NAKAKTDHGAEIVYKSPVVSGDTSPRHLSNV	P10636	MAPT	713	S	NAKAKTDHGAEIVYKSPVVSGDTSPRHLSNV	25.2436	26.3631	24.1295	0	0	0	26.1632	27.8153	27.47	25.5527	26.5073	0	24.0007	24.312	25.5157	24.1328	26.5642	26.4755
P10636_S717_2_KTDHGAEIVYKSPVVSGDTSPRHLSNVSSTG	P10636	MAPT	717	S	KTDHGAEIVYKSPVVSGDTSPRHLSNVSSTG	0	0	0	0	0	0	22.2685	23.732	23.6081	0	0	0	0	21.5434	0	0	0	22.5545
P10636_S717_3_KTDHGAEIVYKSPVVSGDTSPRHLSNVSSTG	P10636	MAPT	717	S	KTDHGAEIVYKSPVVSGDTSPRHLSNVSSTG	25.2436	26.3631	24.1295	0	0	0	26.1632	27.8153	27.47	25.5527	26.5073	0	24.0007	24.312	25.5157	24.1328	26.5642	26.4755
P10636_S721_1_GAEIVYKSPVVSGDTSPRHLSNVSSTGSIDM	P10636	MAPT	721	S	GAEIVYKSPVVSGDTSPRHLSNVSSTGSIDM	0	0	0	0	0	0	27.7441	25.889	28.6976	25.3567	28.4495	25.279	25.3587	26.2715	0	25.6622	28.1171	0
P10636_S721_3_GAEIVYKSPVVSGDTSPRHLSNVSSTGSIDM	P10636	MAPT	721	S	GAEIVYKSPVVSGDTSPRHLSNVSSTGSIDM	25.1445	21.6299	24.402	0	0	0	22.2885	0	23.383	0	22.3587	0	25.035	0	0	0	0	27.2336
P10636_T498_1_ANATRIPAKTPPAPKTPPSSGEPPKSGDRSG	P10636	MAPT	498	T	ANATRIPAKTPPAPKTPPSSGEPPKSGDRSG	0	0	0	22.3827	0	0	25.0657	25.6513	26.4384	25.1605	25.5871	24.5467	24.1124	25.165	24.9721	24.9251	25.1223	23.8267
P10636_T522_2_KSGDRSGYSSPGSPGTPGSRSRTPSLPTPPT	P10636	MAPT	522	T	KSGDRSGYSSPGSPGTPGSRSRTPSLPTPPT	24.2753	25.1976	23.6569	23.1824	0	0	22.6952	24.2957	23.3159	0	22.9458	0	0	0	0	22.8058	23.259	22.8285
P10636_T529_1_YSSPGSPGTPGSRSRTPSLPTPPTREPKKVA	P10636	MAPT	529	T	YSSPGSPGTPGSRSRTPSLPTPPTREPKKVA	0	0	0	0	0	0	0	0	0	0	0	0	0	0	18.7227	0	0	0
P10636_T534_1_SPGTPGSRSRTPSLPTPPTREPKKVAVVRTP	P10636	MAPT	534	T	SPGTPGSRSRTPSLPTPPTREPKKVAVVRTP	0	0	0	0	0	0	0	0	0	0	0	0	0	0	0	0	0	0
P10636_T548_2_PTPPTREPKKVAVVRTPPKSPSSAKSRLQTA	P10636	MAPT	548	T	PTPPTREPKKVAVVRTPPKSPSSAKSRLQTA	24.4421	25.9714	0	22.4348	0	0	0	25.3505	25.5846	0	25.7134	0	0	23.5191	23.5993	0	0	0
P10636_T580_1_VPMPDLKNVKSKIGSTENLKHQPGGGKVQII;VPMPDLKNVKSKIGSTENLKHQPGGGKVQIV	P10636	MAPT	580	T	VPMPDLKNVKSKIGSTENLKHQPGGGKVQII;VPMPDLKNVKSKIGSTENLKHQPGGGKVQIV	0	0	0	0	0	0	24.1286	0	0	0	0	22.5295	23.2421	23.0784	23.5586	0	0	23.8484
P10636_T720_1_HGAEIVYKSPVVSGDTSPRHLSNVSSTGSID	P10636	MAPT	720	T	HGAEIVYKSPVVSGDTSPRHLSNVSSTGSID	0	27.3786	0	25.5648	0	0	27.7441	25.889	29.2736	25.3567	28.4495	25.5682	25.3587	0	0	25.6622	26.1727	0
P10636_T720_2_HGAEIVYKSPVVSGDTSPRHLSNVSSTGSID	P10636	MAPT	720	T	HGAEIVYKSPVVSGDTSPRHLSNVSSTGSID	0	0	0	0	0	0	22.2685	23.732	23.6081	0	0	0	0	21.5434	0	0	0	22.5545
P10636_T720_3_HGAEIVYKSPVVSGDTSPRHLSNVSSTGSID	P10636	MAPT	720	T	HGAEIVYKSPVVSGDTSPRHLSNVSSTGSID	25.1445	20.7586	24.402	0	0	0	27.1057	28.3247	28.1812	26.503	27.236	24.8114	25.035	25.8526	26.2722	25.6259	27.6623	0
P10644-2_S77_2_AKQIQNLQKAGTRTDSREDEISPPPPNPVVK	P10644-2	PRKAR1A	77	S	AKQIQNLQKAGTRTDSREDEISPPPPNPVVK	25.6822	26.2645	24.7341	24.3458	0	0	0	25.4521	24.3202	22.4958	23.7989	0	0	21.9414	0	19.7178	24.3437	23.8633
P10644-2_S83_1_LQKAGTRTDSREDEISPPPPNPVVKGRRRRG	P10644-2	PRKAR1A	83	S	LQKAGTRTDSREDEISPPPPNPVVKGRRRRG	30.261	29.1326	29.1241	29.0037	27.25	0	29.0312	30.0081	28.7836	28.5524	29.8816	26.7733	27.7848	28.7061	28.7322	27.4932	29.7873	28.5924
P10644-2_S83_2_LQKAGTRTDSREDEISPPPPNPVVKGRRRRG	P10644-2	PRKAR1A	83	S	LQKAGTRTDSREDEISPPPPNPVVKGRRRRG	25.6822	26.2645	24.7341	24.3458	0	0	0	25.4521	24.3202	22.4958	23.7989	0	0	21.9414	0	19.7178	24.3437	23.8633
P10809_S70_1_MGPKGRTVIIEQSWGSPKVTKDGVTVAKSID	P10809	HSPD1	70	S	MGPKGRTVIIEQSWGSPKVTKDGVTVAKSID	25.4214	24.9421	24.009	24.3038	24.0503	0	25.0636	25.7907	25.4196	24.6788	25.8995	22.256	22.9889	23.409	23.6099	21.8431	25.0139	23.9362
P11137-3_S1551_1_SLPRPSSILPPRRGVSGDRDENSFSLNSSIS	P11137-3	MAP2	1551	S	SLPRPSSILPPRRGVSGDRDENSFSLNSSIS	0	0	0	0	0	0	0	0	0	0	0	0	0	0	0	0	0	0
P11137-3_S1636_1_TPHTPGTPKSAILVPSEKKVAIIRTPPKSPA	P11137-3	MAP2	1636	S	TPHTPGTPKSAILVPSEKKVAIIRTPPKSPA	0	0	0	0	0	0	0	0	0	0	0	0	0	0	0	0	0	0
P11137-3_S1778_1_HAKARVDHGAEIITQSPGRSSVASPRRLSNV	P11137-3	MAP2	1778	S	HAKARVDHGAEIITQSPGRSSVASPRRLSNV	26.3571	23.9147	26.0865	26.1252	25.2872	0	25.1505	25.7309	24.351	23.7235	0	22.2187	24.4204	26.0414	26.1133	25.2818	27.6312	24.4281
P11137-3_S1778_2_HAKARVDHGAEIITQSPGRSSVASPRRLSNV	P11137-3	MAP2	1778	S	HAKARVDHGAEIITQSPGRSSVASPRRLSNV	28.666	29.5321	28.2699	26.1451	25.8243	0	19.4456	24.0646	0	0	0	0	0	0	0	19.9127	0	23.0136
P11137-3_S1778_3_HAKARVDHGAEIITQSPGRSSVASPRRLSNV	P11137-3	MAP2	1778	S	HAKARVDHGAEIITQSPGRSSVASPRRLSNV	26.5138	27.1928	25.3972	25.3446	21.606	0	0	0	24.2399	0	0	19.9515	0	24.5105	25.1386	24.0566	26.443	25.8604
P11137-3_S1782_2_RVDHGAEIITQSPGRSSVASPRRLSNVSSSG	P11137-3	MAP2	1782	S	RVDHGAEIITQSPGRSSVASPRRLSNVSSSG	0	29.5321	0	26.1451	25.8243	0	0	0	0	0	0	0	0	0	0	0	0	0
P11137-3_S1782_3_RVDHGAEIITQSPGRSSVASPRRLSNVSSSG	P11137-3	MAP2	1782	S	RVDHGAEIITQSPGRSSVASPRRLSNVSSSG	26.5759	27.2564	25.3972	25.4194	21.606	0	0	0	24.2399	0	0	19.9515	0	24.5105	25.1386	24.1089	26.443	25.9313
P11137-3_S1783_3_VDHGAEIITQSPGRSSVASPRRLSNVSSSGS	P11137-3	MAP2	1783	S	VDHGAEIITQSPGRSSVASPRRLSNVSSSGS	26.5759	27.2564	25.3972	25.4194	21.606	0	0	0	24.2399	0	0	19.9515	0	24.5105	25.1386	24.055	26.443	25.9313
P11137-3_S1786_2_GAEIITQSPGRSSVASPRRLSNVSSSGSINL	P11137-3	MAP2	1786	S	GAEIITQSPGRSSVASPRRLSNVSSSGSINL	0	24.921	28.2699	20.9585	0	0	0	0	0	0	0	0	0	0	0	0	0	0
P11137-3_S1786_3_GAEIITQSPGRSSVASPRRLSNVSSSGSINL	P11137-3	MAP2	1786	S	GAEIITQSPGRSSVASPRRLSNVSSSGSINL	26.5759	27.2564	25.3972	25.4194	21.606	0	0	0	24.2399	0	0	19.9515	0	0	25.1386	24.1089	26.443	25.9313
P11137-3_S281_1_PTEAKKDEWGLVAPISPGPLTPMREKDVFDD	P11137-3	MAP2	281	S	PTEAKKDEWGLVAPISPGPLTPMREKDVFDD	0	0	0	0	19.225	0	18.3214	0	0	19.0647	21.074	0	0	0	0	0	0	0
P11137-3_S817_1_LPEMLDLAGTRSRLASVSADAEVARRKSVPS	P11137-3	MAP2	817	S	LPEMLDLAGTRSRLASVSADAEVARRKSVPS	0	0	0	19.5684	0	0	0	0	0	0	0	0	0	0	0	0	0	0
P11137-3_S829_1_RLASVSADAEVARRKSVPSETVVEDSRTGLP	P11137-3	MAP2	829	S	RLASVSADAEVARRKSVPSETVVEDSRTGLP	25.8199	26.8604	0	0	0	0	0	0	0	0	0	0	0	0	0	0	24.8173	24.0561
P11137-3_T1601_1_TSTPTTPGSTAITPGTPPSYSSRTPGTPGTP	P11137-3	MAP2	1601	T	TSTPTTPGSTAITPGTPPSYSSRTPGTPGTP	27.6611	24.7293	27.3741	25.6541	25.149	0	0	0	0	0	0	21.3349	23.8572	24.955	24.383	0	25.7939	0
P11137-3_T1601_2_TSTPTTPGSTAITPGTPPSYSSRTPGTPGTP	P11137-3	MAP2	1601	T	TSTPTTPGSTAITPGTPPSYSSRTPGTPGTP	0	21.5997	24.4007	0	21.9652	0	0	0	0	0	0	0	0	0	0	0	0	0
P11137-3_T1612_1_ITPGTPPSYSSRTPGTPGTPSYPRTPHTPGT	P11137-3	MAP2	1612	T	ITPGTPPSYSSRTPGTPGTPSYPRTPHTPGT	26.8976	24.4865	23.6787	23.4756	0	0	0	0	0	0	0	0	0	21.6895	0	21.1966	0	0
P11137-3_T1612_2_ITPGTPPSYSSRTPGTPGTPSYPRTPHTPGT	P11137-3	MAP2	1612	T	ITPGTPPSYSSRTPGTPGTPSYPRTPHTPGT	24.6076	25.1057	22.7335	21.7227	0	0	0	0	0	0	0	0	0	0	0	19.0751	0	0
P11137-3_T1615_2_GTPPSYSSRTPGTPGTPSYPRTPHTPGTPKS	P11137-3	MAP2	1615	T	GTPPSYSSRTPGTPGTPSYPRTPHTPGTPKS	24.6076	25.1057	22.7335	21.7227	0	0	0	0	0	0	0	0	0	0	0	19.0751	0	0
P11137-3_T1645_1_SAILVPSEKKVAIIRTPPKSPATPKQLRLIN	P11137-3	MAP2	1645	T	SAILVPSEKKVAIIRTPPKSPATPKQLRLIN	26.6288	0	25.6063	24.7978	23.5859	0	20.3274	0	0	0	0	0	23.2222	0	23.9039	22.0645	24.417	0
P11137-3_T1776_1_REHAKARVDHGAEIITQSPGRSSVASPRRLS	P11137-3	MAP2	1776	T	REHAKARVDHGAEIITQSPGRSSVASPRRLS	0	0	0	26.6031	0	0	0	0	0	0	0	0	24.197	24.7024	25.8831	0	27.3574	27.1309
P11137-3_T1776_3_REHAKARVDHGAEIITQSPGRSSVASPRRLS	P11137-3	MAP2	1776	T	REHAKARVDHGAEIITQSPGRSSVASPRRLS	22.0067	22.7199	0	21.1121	0	0	0	0	0	0	0	0	0	0	0	19.2956	0	21.55
P11142_S2_1_MSKGPAVGIDLGTTYSC	P11142	HSPA8	2	S	MSKGPAVGIDLGTTYSC	0	0	0	0	19.984	0	0	23.7577	0	0	23.4493	0	20.2192	0	0	0	0	0
P11171-7_S695_1_ESVPEPRPSEWDKRLSTHSPFRTLNINGQIP	P11171-7	EPB41	695	S	ESVPEPRPSEWDKRLSTHSPFRTLNINGQIP	0	0	0	0	0	0	0	0	0	0	0	0	0	0	0	0	22.8203	0
P11171-7_S698_1_PEPRPSEWDKRLSTHSPFRTLNINGQIPTGE	P11171-7	EPB41	698	S	PEPRPSEWDKRLSTHSPFRTLNINGQIPTGE	0	0	0	0	19.612	0	0	21.7821	23.0243	0	23.2772	0	0	0	0	0	0	0
P11274-2_S1220_1_FLQLEAIPAPDSKRQSILFSTEV_	P11274-2	BCR	1220	S	FLQLEAIPAPDSKRQSILFSTEV	0	0	0	0	0	0	0	0	0	0	0	0	0	0	0	0	0	0
P11274-2_S122_1_PPPAEEPEARPDGEGSPGKARPGTARRPGAA	P11274-2	BCR	122	S	PPPAEEPEARPDGEGSPGKARPGTARRPGAA	0	0	0	0	0	0	0	0	0	0	0	0	0	0	0	0	0	0
P11274-2_S459_1_EEQRRHQDGLPYIDDSPSSSPHLSSKGRGSR	P11274-2	BCR	459	S	EEQRRHQDGLPYIDDSPSSSPHLSSKGRGSR	23.673	23.3977	23.1384	0	0	0	0	0	0	0	23.7821	0	0	19.5234	21.5338	0	22.3104	0
P11274-2_S459_2_EEQRRHQDGLPYIDDSPSSSPHLSSKGRGSR	P11274-2	BCR	459	S	EEQRRHQDGLPYIDDSPSSSPHLSSKGRGSR	0	23.4118	0	20.243	0	0	0	0	21.2616	0	0	0	0	0	0	0	0	20.252
P11274-2_S463_2_RHQDGLPYIDDSPSSSPHLSSKGRGSRDALV	P11274-2	BCR	463	S	RHQDGLPYIDDSPSSSPHLSSKGRGSRDALV	0	0	0	20.243	0	0	0	0	21.2616	0	0	0	0	0	0	0	0	20.252
P11362-21_S820_2_DQYSPSFPDTRSSTCSSGEDSVFSHEPLPEE	P11362-21	FGFR1	820	S	DQYSPSFPDTRSSTCSSGEDSVFSHEPLPEE	0	0	0	0	0	0	0	0	0	0	0	0	0	0	0	0	0	0
P11362-21_S821_2_QYSPSFPDTRSSTCSSGEDSVFSHEPLPEEP	P11362-21	FGFR1	821	S	QYSPSFPDTRSSTCSSGEDSVFSHEPLPEEP	0	0	0	0	0	0	0	0	0	0	0	0	0	0	0	0	0	0
P11387_S10_1_MSGDHLHNDSQIEADFRLNDSHKHK	P11387	TOP1	10	S	MSGDHLHNDSQIEADFRLNDSHKHK	0	0	0	23.2616	0	0	0	0	0	0	0	0	0	0	0	0	0	0
P11387_S2_1_MSGDHLHNDSQIEADFR	P11387	TOP1	2	S	MSGDHLHNDSQIEADFR	24.8338	0	24.0528	22.5297	24.0637	0	22.6271	23.2311	23.5228	22.7847	25.3226	0	0	0	20.0107	0	0	0
P11388_S1213_1_GKAKGKKTQMAEVLPSPRGQRVIPRITIEMK	P11388	TOP2A	1213	S	GKAKGKKTQMAEVLPSPRGQRVIPRITIEMK	25.7036	24.8978	24.5082	23.9958	22.2784	0	24.059	25.5066	24.4702	23.8329	25.4963	19.9461	21.9378	23.1585	23.1598	21.7779	24.5925	23.6454
P11388_S1247_1_EKKNKKKIKNENTEGSPQEDGVELEGLKQRL	P11388	TOP2A	1247	S	EKKNKKKIKNENTEGSPQEDGVELEGLKQRL	24.2546	22.24	22.2148	24.4434	22.8494	0	25.2869	23.5708	25.5204	24.7129	25.9784	22.5696	23.5839	24.6202	24.7731	23.0448	26.1938	23.2909
P11388_S1377_1_PKLSNKELKPQKSVVSDLEADDVKGSVPLSS	P11388	TOP2A	1377	S	PKLSNKELKPQKSVVSDLEADDVKGSVPLSS	0	0	0	0	16.7912	0	0	21.5924	22.1294	0	22.6766	0	0	21.3963	0	22.2686	22.3107	21.8597
P11388_S1393_1_DLEADDVKGSVPLSSSPPATHFPDETEITNP	P11388	TOP2A	1393	S	DLEADDVKGSVPLSSSPPATHFPDETEITNP	0	0	0	0	0	0	0	0	0	0	0	0	0	0	25.4009	24.8724	0	0
P11388_S1469_3_KPDPAKTKNRRKRKPSTSDDSDSNFEKIVSK	P11388	TOP2A	1469	S	KPDPAKTKNRRKRKPSTSDDSDSNFEKIVSK	25.0115	25.7856	23.9381	0	20.8234	0	0	0	0	0	0	0	0	0	0	0	0	0
P11388_S1471_3_DPAKTKNRRKRKPSTSDDSDSNFEKIVSKAV	P11388	TOP2A	1471	S	DPAKTKNRRKRKPSTSDDSDSNFEKIVSKAV	25.0115	25.7856	23.9381	0	20.8234	0	0	0	0	0	0	0	0	0	0	0	0	0
P11388_S1474_3_KTKNRRKRKPSTSDDSDSNFEKIVSKAVTSK	P11388	TOP2A	1474	S	KTKNRRKRKPSTSDDSDSNFEKIVSKAVTSK	25.0115	25.7856	23.9381	0	20.8234	0	0	0	0	0	0	0	0	0	0	0	0	0
P11388_S1525_1_AKSVRAKKPIKYLEESDEDDLF_	P11388	TOP2A	1525	S	AKSVRAKKPIKYLEESDEDDLF	0	26.7501	24.6992	25.1542	0	0	25.1254	27.5813	26.4873	25.1386	26.441	17.231	16.7551	23.9772	24.5736	23.7541	26.5171	25.8748
P11388_S4_1_MEVSPLQPVNENMQVNKIK	P11388	TOP2A	4	S	MEVSPLQPVNENMQVNKIK	22.1911	0	0	0	0	0	0	23.6389	0	0	0	0	0	0	0	0	0	0
P11388_T1244_1_AEAEKKNKKKIKNENTEGSPQEDGVELEGLK	P11388	TOP2A	1244	T	AEAEKKNKKKIKNENTEGSPQEDGVELEGLK	0	0	0	22.3357	0	0	0	23.7491	23.9747	22.9767	24.1816	0	0	0	22.8721	0	22.9056	22.7406
P11388_T1470_3_PDPAKTKNRRKRKPSTSDDSDSNFEKIVSKA	P11388	TOP2A	1470	T	PDPAKTKNRRKRKPSTSDDSDSNFEKIVSKA	25.0115	25.7856	23.9381	0	20.8234	0	0	0	0	0	0	0	0	0	0	0	0	0
P11413-3_S26_1_GRTLRGCERGGRRRRSADSVMAEQVALSRTQ	P11413-3	G6PD	26	S	GRTLRGCERGGRRRRSADSVMAEQVALSRTQ	0	24.4596	0	0	0	0	0	24.8925	23.8069	0	23.7887	0	0	0	0	20.0538	0	22.925
P11413-3_S29_1_LRGCERGGRRRRSADSVMAEQVALSRTQVCG	P11413-3	G6PD	29	S	LRGCERGGRRRRSADSVMAEQVALSRTQVCG	0	0	0	0	0	0	0	0	0	0	0	0	0	0	0	19.125	0	0
P11413-3_Y533_1_GPTEADELMKRVGFQYEGTYKWVNPHKL_	P11413-3	G6PD	533	Y	GPTEADELMKRVGFQYEGTYKWVNPHKL	0	0	0	0	0	0	0	0	0	0	0	0	0	0	0	0	0	0
P11413_S8_1_MAEQVALSRTQVCGILREELFQG	P11413	G6PD	8	S	MAEQVALSRTQVCGILREELFQG	0	0	0	0	0	0	0	0	0	0	0	0	0	0	0	0	0	0
P11441_S90_1_EKVLLEEGEAQRLADSPPPQVWQLISKVLAR	P11441	UBL4A	90	S	EKVLLEEGEAQRLADSPPPQVWQLISKVLAR	0	0	0	0	0	0	0	0	0	0	0	0	0	0	0	0	0	0
P11717_S2409_1_KSVKALSSLHGDDQDSEDEVLTIPEVKVHSG	P11717	IGF2R	2409	S	KSVKALSSLHGDDQDSEDEVLTIPEVKVHSG	28.277	28.6007	28.4778	26.9358	26.8479	0	27.7912	29.1635	28.2046	27.5587	28.8128	24.9479	25.4454	26.4797	27.0242	25.8081	28.4145	28.2304
P11717_S2409_2_KSVKALSSLHGDDQDSEDEVLTIPEVKVHSG	P11717	IGF2R	2409	S	KSVKALSSLHGDDQDSEDEVLTIPEVKVHSG	0	0	0	0	0	0	0	0	0	0	0	0	0	0	0	0	0	0
P11717_S2484_1_QKTVSSTKLVSFHDDSDEDLLHI_	P11717	IGF2R	2484	S	QKTVSSTKLVSFHDDSDEDLLHI	25.5242	25.7697	26.9665	25.061	24.5861	0	24.916	27.1834	26.2458	24.931	27.8067	23.4265	20.3446	23.0082	24.3446	23.0739	25.9671	25.151
P11831_S224_1_ETGKALIQTCLNSPDSPPRSDPTTDQRMSAT	P11831	SRF	224	S	ETGKALIQTCLNSPDSPPRSDPTTDQRMSAT	27.3972	24.3213	26.7704	25.4582	24.9317	0	25.7776	26.0002	26.3014	24.8126	26.6775	23.2539	23.6436	25.0138	24.3001	22.9662	25.329	23.5762
P12268_S122_1_VKKYEQGFITDPVVLSPKDRVRDVFEAKARH	P12268	IMPDH2	122	S	VKKYEQGFITDPVVLSPKDRVRDVFEAKARH	0	0	0	0	0	0	21.0261	0	0	0	0	0	0	0	0	0	0	0
P12268_S416_1_FFSDGIRLKKYRGMGSLDAMDKHLSSQNRYF	P12268	IMPDH2	416	S	FFSDGIRLKKYRGMGSLDAMDKHLSSQNRYF	0	0	0	0	0	0	0	0	0	0	0	0	0	0	0	0	0	0
P12270_S2155_1_LVVPHRTDGFAEAIHSPQVAGVPRFRFGPPE	P12270	TPR	2155	S	LVVPHRTDGFAEAIHSPQVAGVPRFRFGPPE	25.8766	24.4815	24.6706	23.9323	23.2681	0	27.8352	28.6641	27.7936	27.0987	28.5021	25.6872	25.3259	26.3743	26.2977	25.124	27.3736	25.5572
P12270_S379_1_KRKGAILSEEELAAMSPTAAAVAKIVKPGMK	P12270	TPR	379	S	KRKGAILSEEELAAMSPTAAAVAKIVKPGMK	24.4006	22.513	22.8359	0	21.7039	0	21.6466	23.661	22.192	19.5315	23.5745	0	0	21.3611	0	0	22.4069	19.2469
P12270_T2116_1_IQMTRRQSVGRGLQLTPGIGGMQQHFFDDED	P12270	TPR	2116	T	IQMTRRQSVGRGLQLTPGIGGMQQHFFDDED	0	0	0	0	0	0	0	0	0	0	0	0	0	0	0	0	0	0
P12270_T2137_1_MQQHFFDDEDRTVPSTPTLVVPHRTDGFAEA	P12270	TPR	2137	T	MQQHFFDDEDRTVPSTPTLVVPHRTDGFAEA	0	0	0	0	0	0	0	0	0	0	0	0	0	0	0	0	0	0
P12532_T410_1_DCERRLERGQDIRIPTPVIHTKH_	P12532	CKMT1A	410	T	DCERRLERGQDIRIPTPVIHTKH	0	0	0	0	0	0	0	0	0	0	0	0	0	0	0	0	0	0
P12694_S337_2_QPFLIEAMTYRIGHHSTSDDSSAYRSVDEVN	P12694	BCKDHA	337	S	QPFLIEAMTYRIGHHSTSDDSSAYRSVDEVN	22.7978	0	0	0	0	0	0	0	0	0	0	0	0	0	0	0	0	0
P12694_S347_1_RIGHHSTSDDSSAYRSVDEVNYWDKQDHPIS	P12694	BCKDHA	347	S	RIGHHSTSDDSSAYRSVDEVNYWDKQDHPIS	0	0	0	0	0	0	0	0	0	0	0	0	0	0	0	0	0	0
P12694_S347_2_RIGHHSTSDDSSAYRSVDEVNYWDKQDHPIS	P12694	BCKDHA	347	S	RIGHHSTSDDSSAYRSVDEVNYWDKQDHPIS	0	0	0	0	0	0	0	0	0	0	0	0	0	0	0	0	0	0
P12755_S432_1_PNVALAPPAQQKVVSSPPCAAAVSRAPEPLA	P12755	SKI	432	S	PNVALAPPAQQKVVSSPPCAAAVSRAPEPLA	0	0	0	0	0	0	0	0	0	0	0	0	0	0	0	0	0	0
P12956_S27_1_GDEEAEEEQEENLEASGDYKYSGRDSLIFLV	P12956	XRCC6	27	S	GDEEAEEEQEENLEASGDYKYSGRDSLIFLV	0	0	0	0	0	0	0	0	0	0	0	0	0	0	0	0	0	0
P12956_T455_1_ADDKRKMPFTEKIMATPEQVGKMKAIVEKLR	P12956	XRCC6	455	T	ADDKRKMPFTEKIMATPEQVGKMKAIVEKLR	0	0	0	0	0	0	22.8203	0	0	21.9636	0	0	0	0	0	0	0	0
P13010_S258_1_HSIHWPCRLTIGSNLSIRIAAYKSILQERVK	P13010	XRCC5	258	S	HSIHWPCRLTIGSNLSIRIAAYKSILQERVK	0	0	0	0	0	0	0	0	0	0	0	0	0	0	0	0	0	0
P13051_S12_1_MIGQKTLYSFFSPSPARKRHAPSPEPA	P13051	UNG	12	S	MIGQKTLYSFFSPSPARKRHAPSPEPA	0	0	0	0	0	0	0	0	0	18.6843	20.1378	0	0	0	18.731	0	0	0
P13051_S23_1_YSFFSPSPARKRHAPSPEPAVQGTGVAGVPE	P13051	UNG	23	S	YSFFSPSPARKRHAPSPEPAVQGTGVAGVPE	26.9875	25.3037	0	24.8695	0	0	27.1311	28.2163	28.1069	26.6017	28.2929	24.8096	25.4546	26.5347	26.7615	19.607	28.0361	26.2711
P13051_S64_1_KKAPAGQEEPGTPPSSPLSAEQLDRIQRNKA	P13051	UNG	64	S	KKAPAGQEEPGTPPSSPLSAEQLDRIQRNKA	0	0	0	0	0	0	0	24.6772	0	0	0	0	0	0	0	0	0	0
P13051_S64_2_KKAPAGQEEPGTPPSSPLSAEQLDRIQRNKA	P13051	UNG	64	S	KKAPAGQEEPGTPPSSPLSAEQLDRIQRNKA	23.9335	25.2511	0	0	0	0	24.8514	26.7136	0	24.7718	25.8853	0	0	23.9948	0	0	25.6486	25.7126
P13051_T60_1_AIPAKKAPAGQEEPGTPPSSPLSAEQLDRIQ	P13051	UNG	60	T	AIPAKKAPAGQEEPGTPPSSPLSAEQLDRIQ	0	0	22.281	0	0	0	25.1819	26.1381	25.9225	24.0482	24.812	20.7694	23.6412	24.426	24.9281	23.396	25.9801	25.1559
P13051_T60_2_AIPAKKAPAGQEEPGTPPSSPLSAEQLDRIQ	P13051	UNG	60	T	AIPAKKAPAGQEEPGTPPSSPLSAEQLDRIQ	23.9335	25.2511	0	0	0	0	24.8514	26.7136	25.777	24.7718	25.8853	0	0	23.9948	24.5098	0	25.6486	25.7126
P13056-2_S215_1_CAASTEKIYIRKDLRSPLTATPTFVTDSEST	P13056-2	NR2C1	215	S	CAASTEKIYIRKDLRSPLTATPTFVTDSEST	0	0	0	0	0	0	0	0	0	0	0	0	0	0	0	0	0	0
P13489_S2_1_MSLDIQSLDIQCEELSD	P13489	RNH1	2	S	MSLDIQSLDIQCEELSD	22.9987	23.929	18.4283	21.3461	19.6252	0	23.6239	25.6677	25.1762	22.7628	23.6154	19.1333	0	0	20.6675	0	0	22.0586
P13639_T57_1_KAGIIASARAGETRFTDTRKDEQERCITIKS	P13639	EEF2	57	T	KAGIIASARAGETRFTDTRKDEQERCITIKS	0	0	0	0	0	0	0	0	0	0	0	0	0	0	0	0	0	0
P13796_S5_1_MARGSVSDEEMMELREAFAK	P13796	LCP1	5	S	MARGSVSDEEMMELREAFAK	0	0	0	0	0	0	19.0732	0	0	0	0	0	0	0	0	0	0	0
P13798_S185_1_RPKAESFFQTKALDVSASDDEIARLKKPDQA	P13798	APEH	185	S	RPKAESFFQTKALDVSASDDEIARLKKPDQA	0	0	0	0	0	0	0	0	0	0	0	0	0	0	0	0	0	0
P13798_S187_1_KAESFFQTKALDVSASDDEIARLKKPDQAIK	P13798	APEH	187	S	KAESFFQTKALDVSASDDEIARLKKPDQAIK	24.2399	24.9106	23.8155	21.9954	20.9951	0	23.2659	24.7272	25.0946	22.8661	24.0219	20.8048	21.1236	22.8009	23.0725	0	24.142	23.2624
P13807-2_S663_2_DTATSSSLSTPSEPLSPTSSLGEERN_	P13807-2	GYS1	663	S	DTATSSSLSTPSEPLSPTSSLGEERN	0	23.1414	0	0	0	0	0	0	0	0	0	0	0	0	0	19.712	0	21.9399
P13861-2_S78_1_PPEPGPDRVADAKGDSESEEDEDLEVPVPSR	P13861-2	PRKAR2A	78	S	PPEPGPDRVADAKGDSESEEDEDLEVPVPSR	0	23.6056	0	0	0	0	0	23.7926	0	0	24.0923	0	0	0	0	0	0	0
P13861-2_S78_2_PPEPGPDRVADAKGDSESEEDEDLEVPVPSR	P13861-2	PRKAR2A	78	S	PPEPGPDRVADAKGDSESEEDEDLEVPVPSR	27.0525	28.4348	25.7202	27.5913	26.0134	0	27.9786	29.3791	28.9111	27.9417	28.6974	25.517	25.7839	26.6964	27.3614	25.8793	28.2964	28.2093
P13861-2_S80_1_EPGPDRVADAKGDSESEEDEDLEVPVPSRFN	P13861-2	PRKAR2A	80	S	EPGPDRVADAKGDSESEEDEDLEVPVPSRFN	0	23.6056	0	0	0	0	0	23.7926	0	0	24.0923	0	0	0	0	0	0	0
P13861-2_S80_2_EPGPDRVADAKGDSESEEDEDLEVPVPSRFN	P13861-2	PRKAR2A	80	S	EPGPDRVADAKGDSESEEDEDLEVPVPSRFN	27.0525	28.4348	25.7202	27.5913	26.0134	0	27.9786	29.3791	28.9111	27.9417	28.6974	25.517	25.7839	26.6964	27.3614	25.8793	28.2964	28.2093
P13861-2_S99_1_EDLEVPVPSRFNRRVSVCAETYNPDEEEEDT	P13861-2	PRKAR2A	99	S	EDLEVPVPSRFNRRVSVCAETYNPDEEEEDT	0	0	0	0	0	0	0	0	0	0	0	0	0	0	0	0	0	0
P13994_S332_1_GEPRVPEEAAQDRPMSPGDCPPETTETPKCS	P13994	CCDC130	332	S	GEPRVPEEAAQDRPMSPGDCPPETTETPKCS	23.6416	24.5682	0	23.6257	0	0	0	25.6995	24.3917	0	24.2813	0	0	0	0	20.6705	0	0
P14618_S37_1_MADTFLEHMCRLDIDSPPITARNTGIICTIG	P14618	PKM	37	S	MADTFLEHMCRLDIDSPPITARNTGIICTIG	21.7806	22.9099	0	21.3507	0	0	25.9523	27.0167	27.105	25.4141	26.8521	24.2735	22.8057	24.6083	24.4927	23.494	25.9027	24.8684
P14618_S57_1_ARNTGIICTIGPASRSVETLKEMIKSGMNVA	P14618	PKM	57	S	ARNTGIICTIGPASRSVETLKEMIKSGMNVA	0	0	0	0	0	0	0	0	0	0	0	0	0	0	0	0	0	0
P14859-5_S8_1_MADGGAASQDESSAAAAAAADSR	P14859-5	POU2F1	8	S	MADGGAASQDESSAAAAAAADSR	0	0	0	0	0	0	0	0	0	0	0	0	0	0	0	0	0	0
P14859-5_T236_1_IQTLPQSQSTPKRIDTPSLEEPSDLEELEQF	P14859-5	POU2F1	236	T	IQTLPQSQSTPKRIDTPSLEEPSDLEELEQF	0	0	22.1874	0	0	0	0	0	0	0	0	0	0	0	0	0	0	0
P14866_T63_1_YGGGSEGGRAPKRLKTDNAGDQHGGGGGGGG	P14866	HNRNPL	63	T	YGGGSEGGRAPKRLKTDNAGDQHGGGGGGGG	0	0	0	0	0	0	20.1012	0	0	0	0	0	0	0	0	0	0	0
P14868_S249_1_VFTVSYFKNNAYLAQSPQLYKQMCICADFEK	P14868	DARS	249	S	VFTVSYFKNNAYLAQSPQLYKQMCICADFEK	0	0	0	0	0	0	22.4418	24.4944	23.3738	22.0726	23.4731	17.2155	19.72	20.5375	0	0	0	0
P14868_T52_1_SQEKPDRVLVRVRDLTIQKADEVVWVRARVH	P14868	DARS	52	T	SQEKPDRVLVRVRDLTIQKADEVVWVRARVH	0	0	0	0	0	0	0	22.5775	0	0	0	0	0	0	0	0	0	0
P14923_S182_1_NQLSKKEASRRALMGSPQLVAAVVRTMQNTS	P14923	JUP	182	S	NQLSKKEASRRALMGSPQLVAAVVRTMQNTS	27.1174	0	25.8355	24.5636	23.3807	0	23.2964	23.7006	21.581	22.9477	25.042	20.804	20.9568	23.139	22.8973	20.8358	23.9965	21.1093
P14923_S665_1_FRISEDKNPDYRKRVSVELTNSLFKHDPAAW	P14923	JUP	665	S	FRISEDKNPDYRKRVSVELTNSLFKHDPAAW	26.8038	23.7066	0	26.3493	25.8297	0	24.0959	25.7598	0	25.3672	26.6691	23.0536	24.461	24.723	25.0222	0	25.8633	23.9167
P15056_S446_1_SSEDRNRMKTLGRRDSSDDWEIPDGQITVGQ	P15056	BRAF	446	S	SSEDRNRMKTLGRRDSSDDWEIPDGQITVGQ	23.3086	24.3732	22.8709	21.4671	0	0	24.7014	25.7954	24.4377	24.0267	0	19.9122	22.2381	22.0893	23.4827	21.4238	24.8128	0
P15056_S729_1_IELLARSLPKIHRSASEPSLNRAGFQTEDFS	P15056	BRAF	729	S	IELLARSLPKIHRSASEPSLNRAGFQTEDFS	0	25.2916	24.3135	0	19.6956	0	22.8924	24.1304	23.5804	23.1233	0	0	22.4617	23.0826	23.6904	22.6557	24.3485	23.8031
P15056_T401_1_QGFRGDGGSTTGLSATPPASLPGSLTNVKAL	P15056	BRAF	401	T	QGFRGDGGSTTGLSATPPASLPGSLTNVKAL	0	0	0	0	0	0	0	0	0	0	0	0	0	0	0	0	0	0
P15104_S322_1_SNINDFSAGVANRSASIRIPRTVGQEKKGYF	P15104	GLUL	322	S	SNINDFSAGVANRSASIRIPRTVGQEKKGYF	0	0	0	0	0	0	0	0	0	0	0	0	0	0	0	0	0	0
P15336-5_S310_1_QSLQQPATSTTETPASPAHTTPQTQSTSGRR	P15336-5	ATF2	310	S	QSLQQPATSTTETPASPAHTTPQTQSTSGRR	26.1854	0	26.3856	24.8442	0	0	24.8091	25.1597	25.8069	0	0	0	0	0	0	0	0	0
P15336-5_S94_1_KKASEDDIKKMPLDLSPLATPIIRSKIEEPS	P15336-5	ATF2	94	S	KKASEDDIKKMPLDLSPLATPIIRSKIEEPS	22.6405	0	0	21.692	0	0	0	22.6527	22.3924	21.3148	23.5743	20.2591	19.1194	0	0	0	22.0035	15.4529
P15336-5_T51_2_KFGPARNDSVIVADQTPTPTRFLKNCEEVGL	P15336-5	ATF2	51	T	KFGPARNDSVIVADQTPTPTRFLKNCEEVGL	23.607	24.7915	0	23.759	0	0	0	0	0	0	0	0	0	0	0	22.0255	0	24.0055
P15336-5_T53_1_GPARNDSVIVADQTPTPTRFLKNCEEVGLFN	P15336-5	ATF2	53	T	GPARNDSVIVADQTPTPTRFLKNCEEVGLFN	24.6944	24.43	22.8793	22.7441	0	0	22.8806	25.0213	24.7742	0	23.0195	20.4115	0	21.8014	21.8662	0	22.7188	20.2327
P15336-5_T53_2_GPARNDSVIVADQTPTPTRFLKNCEEVGLFN	P15336-5	ATF2	53	T	GPARNDSVIVADQTPTPTRFLKNCEEVGLFN	23.607	24.7915	0	23.759	0	0	0	0	0	0	0	0	0	0	0	22.0255	0	24.0055
P15374_S130_1_SGSTLKKFLEESVSMSPEERARYLENYDAIR	P15374	UCHL3	130	S	SGSTLKKFLEESVSMSPEERARYLENYDAIR	0	0	0	0	0	0	0	23.3044	23.015	0	21.6493	0	0	0	0	0	0	21.206
P15408-3_S155_1_KLEFMLVAHGPVCKISPEERRSPPAPGLQPM	P15408-3	FOSL2	155	S	KLEFMLVAHGPVCKISPEERRSPPAPGLQPM	0	0	0	0	0	0	0	22.8893	23.1486	0	0	0	0	22.409	0	0	0	0
P15408-3_S161_1_VAHGPVCKISPEERRSPPAPGLQPMRSGGGS	P15408-3	FOSL2	161	S	VAHGPVCKISPEERRSPPAPGLQPMRSGGGS	30.6028	0	27.5633	27.1969	26.6873	0	25.1463	25.4088	26.1781	25.0641	27.5707	0	23.038	0	25.348	0	26.165	22.9452
P15408-3_S269_2_PASPSESCSKAHRRSSSSGDQSSDSLNSPTL	P15408-3	FOSL2	269	S	PASPSESCSKAHRRSSSSGDQSSDSLNSPTL	0	23.7415	0	0	0	0	21.6496	0	22.9926	0	0	0	0	0	0	20.358	0	22.7765
P15408-3_S278_2_KAHRRSSSSGDQSSDSLNSPTLLAL_	P15408-3	FOSL2	278	S	KAHRRSSSSGDQSSDSLNSPTLLAL	0	24.0393	18.8798	0	21.4622	0	0	0	0	0	23.8494	19.8748	0	0	0	0	0	0
P15408-3_S281_2_RRSSSSGDQSSDSLNSPTLLAL_	P15408-3	FOSL2	281	S	RRSSSSGDQSSDSLNSPTLLAL	0	23.7415	0	22.3061	0	0	21.6496	23.816	22.9926	22.2303	0	0	0	0	0	20.358	23.738	22.7765
P15531_S120_1_RGDFCIQVGRNIIHGSDSVESAEKEIGLWFH	P15531	NME1	120	S	RGDFCIQVGRNIIHGSDSVESAEKEIGLWFH	0	22.4154	0	0	0	0	0	0	25.2245	0	0	0	0	0	0	24.1409	0	24.9099
P15531_S122_1_DFCIQVGRNIIHGSDSVESAEKEIGLWFHPE	P15531	NME1	122	S	DFCIQVGRNIIHGSDSVESAEKEIGLWFHPE	0	0	0	0	0	0	0	25.2947	24.4086	0	0	0	0	0	0	0	0	0
P15559-3_S82_1_QYPAESVLAYKEGHLSPDIVAEQKKLEAADL	P15559-3	NQO1	82	S	QYPAESVLAYKEGHLSPDIVAEQKKLEAADL	0	0	0	0	0	0	0	0	22.8267	0	22.6703	0	0	0	21.6157	0	22.2171	0
P15822_S1158_1_SRPNSFDKPEPFERASPVSFQELNRTGKSGS	P15822	HIVEP1	1158	S	SRPNSFDKPEPFERASPVSFQELNRTGKSGS	0	0	0	0	0	0	19.7851	0	20.9146	0	0	0	0	0	0	19.0375	0	19.9122
P15822_S1180_1_LNRTGKSGSLKVIGISQEESHPSRDGSHPHQ	P15822	HIVEP1	1180	S	LNRTGKSGSLKVIGISQEESHPSRDGSHPHQ	0	0	0	0	0	0	0	0	0	0	0	0	0	0	0	0	0	21.1032
P15822_S1749_1_LSPQQESSASSKRMLSPANSLDIAMEKHQKR	P15822	HIVEP1	1749	S	LSPQQESSASSKRMLSPANSLDIAMEKHQKR	0	0	0	0	0	0	0	0	0	0	0	0	0	0	0	0	0	0
P15822_S1749_2_LSPQQESSASSKRMLSPANSLDIAMEKHQKR	P15822	HIVEP1	1749	S	LSPQQESSASSKRMLSPANSLDIAMEKHQKR	0	0	0	0	0	0	0	0	0	0	0	0	0	0	0	0	0	0
P15822_S1753_2_QESSASSKRMLSPANSLDIAMEKHQKRAKDE	P15822	HIVEP1	1753	S	QESSASSKRMLSPANSLDIAMEKHQKRAKDE	0	0	0	0	0	0	0	0	0	0	0	0	0	0	0	0	0	0
P15822_S2599_1_KQTSVASANQVSRTESPQGLPTVQRENAKKV	P15822	HIVEP1	2599	S	KQTSVASANQVSRTESPQGLPTVQRENAKKV	0	21.4917	0	20.5238	0	0	21.0453	22.6024	22.193	0	22.4268	0	0	0	20.8343	19.8205	0	22.1045
P15822_S571_1_AVTELPKVVVHHVTVSPLRTDSPKAMDPKPE	P15822	HIVEP1	571	S	AVTELPKVVVHHVTVSPLRTDSPKAMDPKPE	0	0	0	0	0	0	20.1711	0	0	20.1207	0	0	0	0	0	0	0	0
P15822_S667_2_TDYSQEQQGKLLSPRSLGSTDSGYFSRSESA	P15822	HIVEP1	667	S	TDYSQEQQGKLLSPRSLGSTDSGYFSRSESA	0	0	0	0	0	0	0	0	0	0	0	0	0	0	0	0	0	0
P15822_S670_1_SQEQQGKLLSPRSLGSTDSGYFSRSESADQT	P15822	HIVEP1	670	S	SQEQQGKLLSPRSLGSTDSGYFSRSESADQT	0	0	0	0	0	0	0	0	19.8304	0	0	0	0	0	0	0	0	0
P15822_S670_2_SQEQQGKLLSPRSLGSTDSGYFSRSESADQT	P15822	HIVEP1	670	S	SQEQQGKLLSPRSLGSTDSGYFSRSESADQT	0	0	0	0	0	0	0	0	0	0	0	0	0	0	0	0	0	0
P15822_S681_1_RSLGSTDSGYFSRSESADQTVSPPTPFARRL	P15822	HIVEP1	681	S	RSLGSTDSGYFSRSESADQTVSPPTPFARRL	0	0	0	0	0	0	20.6448	0	0	0	0	0	0	0	0	0	0	0
P15822_S779_2_LDSVKPRRTSLSRRGSIDSPKSYIFKDSFQF	P15822	HIVEP1	779	S	LDSVKPRRTSLSRRGSIDSPKSYIFKDSFQF	0	0	0	0	0	0	0	23.2782	0	0	0	0	0	0	0	0	0	0
P15822_S782_2_VKPRRTSLSRRGSIDSPKSYIFKDSFQFDLK	P15822	HIVEP1	782	S	VKPRRTSLSRRGSIDSPKSYIFKDSFQFDLK	0	0	0	0	0	0	0	23.2782	0	0	0	0	0	0	0	0	0	0
P15880_S264_1_SYLTPDLWKETVFTKSPYQEFTDHLVKTHTR	P15880	RPS2	264	S	SYLTPDLWKETVFTKSPYQEFTDHLVKTHTR	0	0	0	20.3008	19.9053	0	0	24.4709	0	23.2443	24.4291	0	0	0	0	0	0	0
P15923-2_S379_1_AGTSQWPRAGAPGALSPSYDGGLHGLQSKIE	P15923-2	TCF3	379	S	AGTSQWPRAGAPGALSPSYDGGLHGLQSKIE	20.7258	21.7747	23.5266	24.1405	23.24	0	20.6331	24.6072	25.4935	25.097	26.082	23.2386	24.5796	25.2527	25.0166	24.1071	26.2025	19.5141
P15923-2_S530_1_EEEKKELKAPRARTSSTDEVLSLEEKDLRDR	P15923-2	TCF3	530	S	EEEKKELKAPRARTSSTDEVLSLEEKDLRDR	0	0	0	0	0	0	0	23.3801	24.3393	22.0919	22.9795	0	0	0	0	0	0	22.1299
P15924_S1658_1_HLREKQRTQEELRRLSSEVEALRRQLLQEQE	P15924	DSP	1658	S	HLREKQRTQEELRRLSSEVEALRRQLLQEQE	0	0	23.9996	0	0	0	0	0	0	0	24.502	0	0	0	0	0	0	0
P15924_S165_2_RALYKAISVPRVRRASSKGGGGYTCQSGSGW	P15924	DSP	165	S	RALYKAISVPRVRRASSKGGGGYTCQSGSGW	24.638	26.456	24.6436	24.9406	24.6224	0	27.3968	28.5474	27.643	26.8097	27.6157	24.2925	0	25.5255	25.8505	0	27.3076	0
P15924_S165_3_RALYKAISVPRVRRASSKGGGGYTCQSGSGW	P15924	DSP	165	S	RALYKAISVPRVRRASSKGGGGYTCQSGSGW	0	26.1374	0	24.6489	0	0	0	27.4686	26.7054	26.1343	0	23.4266	23.4287	24.0121	24.155	0	0	25.4299
P15924_S166_2_ALYKAISVPRVRRASSKGGGGYTCQSGSGWD	P15924	DSP	166	S	ALYKAISVPRVRRASSKGGGGYTCQSGSGWD	0	26.456	24.6436	24.9406	24.6224	0	27.3968	28.5474	27.643	26.8097	27.6157	24.2925	0	25.5255	25.8505	0	27.3076	0
P15924_S166_3_ALYKAISVPRVRRASSKGGGGYTCQSGSGWD	P15924	DSP	166	S	ALYKAISVPRVRRASSKGGGGYTCQSGSGWD	0	26.1374	0	24.6489	0	0	0	27.4686	0	26.1343	0	23.4266	23.4287	24.0121	24.155	0	0	25.4299
P15924_S176_1_VRRASSKGGGGYTCQSGSGWDEFTKHVTSEC	P15924	DSP	176	S	VRRASSKGGGGYTCQSGSGWDEFTKHVTSEC	26.4909	27.5123	25.0564	25.2955	24.8963	0	27.7406	29.3778	27.6301	27.1725	28.2856	24.3392	24.4118	24.3975	24.9422	23.6529	26.9335	26.3314
P15924_S176_2_VRRASSKGGGGYTCQSGSGWDEFTKHVTSEC	P15924	DSP	176	S	VRRASSKGGGGYTCQSGSGWDEFTKHVTSEC	23.013	24.4544	0	0	0	0	24.9634	26.2618	24.4765	24.316	25.2598	0	0	0	0	20.445	0	0
P15924_S176_3_VRRASSKGGGGYTCQSGSGWDEFTKHVTSEC	P15924	DSP	176	S	VRRASSKGGGGYTCQSGSGWDEFTKHVTSEC	0	26.1374	0	24.6489	24.03	0	26.3308	27.4686	26.7054	26.1343	26.4886	23.4266	23.4287	24.0121	24.155	0	25.8347	25.4299
P15924_S2209_1_PHTGLLLLSVQKRSMSFQGIRQPVTVTELVD	P15924	DSP	2209	S	PHTGLLLLSVQKRSMSFQGIRQPVTVTELVD	0	22.8869	0	23.5669	20.6843	0	0	23.4158	24.5541	22.9264	24.2804	0	21.0953	22.5583	22.8595	22.1301	24.0489	23.957
P15924_S22_1_SHPRINTLGRMIRAESGPDLRYEVTSGGGGT	P15924	DSP	22	S	SHPRINTLGRMIRAESGPDLRYEVTSGGGGT	0	0	0	23.5371	0	0	25.3783	25.9314	25.8156	25.2724	26.5411	23.4793	23.4956	24.2133	24.3576	23.4737	24.4642	24.6163
P15924_S2815_1_LRLLEAASVSSKGLPSPYNMSSAPGSRSGSR	P15924	DSP	2815	S	LRLLEAASVSSKGLPSPYNMSSAPGSRSGSR	0	0	0	0	0	0	23.6552	0	0	0	0	0	0	23.0736	22.4681	0	0	0
P15924_S2821_1_ASVSSKGLPSPYNMSSAPGSRSGSRSGSRSG	P15924	DSP	2821	S	ASVSSKGLPSPYNMSSAPGSRSGSRSGSRSG	24.4575	24.129	23.1903	0	20.5341	0	0	0	0	23.3523	24.6826	0	0	0	0	0	0	0
P15924_S2821_2_ASVSSKGLPSPYNMSSAPGSRSGSRSGSRSG	P15924	DSP	2821	S	ASVSSKGLPSPYNMSSAPGSRSGSRSGSRSG	21.5506	22.8218	0	22.1884	0	0	0	0	23.7974	0	0	0	0	0	0	22.4165	0	23.1003
P15924_S2825_1_SKGLPSPYNMSSAPGSRSGSRSGSRSGSRSG	P15924	DSP	2825	S	SKGLPSPYNMSSAPGSRSGSRSGSRSGSRSG	24.5945	24.3654	22.4477	23.2852	19.7963	0	24.1794	26.1427	25.3206	23.8597	25.0986	20.8174	0	22.1411	0	21.3615	24.8133	23.5228
P15924_S2825_2_SKGLPSPYNMSSAPGSRSGSRSGSRSGSRSG	P15924	DSP	2825	S	SKGLPSPYNMSSAPGSRSGSRSGSRSGSRSG	21.5506	22.8218	0	22.1884	0	0	0	0	23.7974	0	0	0	0	0	0	22.4165	0	23.1003
P16070_S706_1_VEDRKPSGLNGEASKSQEMVHLVNKESSETP	P16070	CD44	706	S	VEDRKPSGLNGEASKSQEMVHLVNKESSETP	0	0	0	0	0	0	0	0	0	0	0	0	0	0	0	0	0	0
P16104_S140_1_VGPKAPSGGKKATQASQEY_	P16104	H2AFX	140	S	VGPKAPSGGKKATQASQEY	27.7409	28.3937	27.0473	26.8521	24.3229	0	25.8924	27.5216	27.3276	24.3633	28.0104	23.2305	0	23.9691	24.1122	0	25.9636	25.45
P16144-4_S1404_1_HRMTTTSAAAYGTHLSPHVPHRVLSTSSTLT	P16144-4	ITGB4	1404	S	HRMTTTSAAAYGTHLSPHVPHRVLSTSSTLT	25.458	0	23.4774	0	21.2998	0	22.3627	23.6309	0	21.2844	23.0045	0	0	24.7691	0	0	0	0
P16144-4_S1413_1_AYGTHLSPHVPHRVLSTSSTLTRDYNSLTRS	P16144-4	ITGB4	1413	S	AYGTHLSPHVPHRVLSTSSTLTRDYNSLTRS	0	0	0	0	0	0	0	0	0	0	0	0	0	0	0	0	0	0
P16144-4_T1460_1_SVSSHDSRLTAGVPDTPTRLVFSALGPTSLR	P16144-4	ITGB4	1460	T	SVSSHDSRLTAGVPDTPTRLVFSALGPTSLR	0	0	0	0	0	0	0	0	22.9784	0	22.9766	0	0	20.2561	23.0609	22.6562	24.1238	21.5762
P16220_S142_1_ILSRRPSYRKILNDLSSDAPGVPRIEEEKSE	P16220	CREB1	142	S	ILSRRPSYRKILNDLSSDAPGVPRIEEEKSE	0	21.1029	0	0	0	0	0	23.0897	23.4289	21.2037	22.388	0	0	0	0	18.918	0	20.8041
P16220_S340_1_LIEELKALKDLYCHKSD_	P16220	CREB1	340	S	LIEELKALKDLYCHKSD	23.8212	23.8757	0	0	0	0	23.4837	25.2848	24.8501	23.1577	0	0	0	0	0	0	0	0
P16333-2_S21_1_VFKDFFSIGKVKRKPSVPDSASPADDSFVDP	P16333-2	NCK1	21	S	VFKDFFSIGKVKRKPSVPDSASPADDSFVDP	26.5558	0	25.1345	24.4969	0	0	26.7011	26.6534	26.2045	25.9318	27.0244	23.6248	24.961	25.7647	25.8488	24.8328	26.8856	24.1651
P16383-2_S16_3_MAHRPKRTFRQRAADSSDSDGAEESPAEPGA	P16383-2	GCFC2	16	S	MAHRPKRTFRQRAADSSDSDGAEESPAEPGA	21.8878	22.5732	0	0	0	0	21.5414	0	0	21.1749	0	0	0	0	0	0	22.3182	21.0016
P16383-2_S17_3_AHRPKRTFRQRAADSSDSDGAEESPAEPGAP	P16383-2	GCFC2	17	S	AHRPKRTFRQRAADSSDSDGAEESPAEPGAP	21.8878	22.5732	0	0	0	0	21.5414	0	0	21.1749	0	0	0	0	0	0	22.3182	21.0016
P16383-2_S19_3_RPKRTFRQRAADSSDSDGAEESPAEPGAPRE	P16383-2	GCFC2	19	S	RPKRTFRQRAADSSDSDGAEESPAEPGAPRE	21.8878	22.5732	0	0	0	0	21.5414	0	0	21.1749	0	0	0	0	0	0	22.3182	21.0016
P16401_S105_1_LVSKGTLVQTKGTGASGSFKLNKKAASGEAK;LVSKGTLVQTKGTGASGSFKLNKKAASGEGK	P16401	HIST1H1E;HIST1H1A;HIST1H1T;HIST1H1B;HIST1H1D;HIST1H1C	105	S	LVSKGTLVQTKGTGASGSFKLNKKAASGEAK;LVSKGTLVQTKGTGASGSFKLNKKAASGEGK	0	0	0	0	0	0	0	0	0	21.5188	22.7087	0	0	0	0	0	0	0
P16401_S173_1_AKKPAAATVTKKVAKSPKKAKVAKPKKAAKS;KAKKPAAAGVKKVAKSPKKAKAAAKPKKATK	P16401	HIST1H1B;HIST1H1C	173	S	AKKPAAATVTKKVAKSPKKAKVAKPKKAAKS;KAKKPAAAGVKKVAKSPKKAKAAAKPKKATK	32.0216	28.0397	30.6595	30.8533	27.3683	0	0	0	0	0	0	0	23.9755	0	24.6278	21.8486	0	0
P16401_S189_1_PKKAKAAAKPKKATKSPAKPKAVKPKAAKPK	P16401	HIST1H1B	189	S	PKKAKAAAKPKKATKSPAKPKAVKPKAAKPK	23.7525	0	24.8036	0	19.5342	0	0	0	0	0	0	0	0	0	0	0	0	0
P16401_S18_1_ETAPAETATPAPVEKSPAKKKATKKAAGAGA	P16401	HIST1H1B	18	S	ETAPAETATPAPVEKSPAKKKATKKAAGAGA	32.9783	32.5335	31.9406	32.9035	31.4653	0	32.742	33.3553	33.3667	32.6859	34.1767	31.2845	31.7297	32.8148	32.897	31.9606	33.5993	32.6643
P16401_S18_2_ETAPAETATPAPVEKSPAKKKATKKAAGAGA	P16401	HIST1H1B	18	S	ETAPAETATPAPVEKSPAKKKATKKAAGAGA	28.8098	29.2343	28.1353	28.0349	26.8288	0	26.925	29.0016	28.3122	27.1588	28.8441	24.6232	24.9261	25.9053	26.6702	25.3098	27.7715	27.5935
P16401_S2_1_MSETAPAETATPAPVEK	P16401	HIST1H1B	2	S	MSETAPAETATPAPVEK	31.0743	31.6077	30.1314	30.627	29.7349	0	29.9826	31.5998	31.0383	29.7402	31.6909	0	26.4613	27.5772	27.7789	26.9243	29.3692	29.0499
P16401_S2_2_MSETAPAETATPAPVEK	P16401	HIST1H1B	2	S	MSETAPAETATPAPVEK	28.8098	29.2343	28.1353	28.0349	26.8288	0	26.925	29.0016	28.3122	27.1588	28.8441	24.6232	24.9261	25.9053	26.6702	25.3098	27.7715	27.5935
P16401_S92_1_EKNNSRIKLGLKSLVSKGTLVQTKGTGASGS	P16401	HIST1H1E;HIST1H1A;HIST1H1B;HIST1H1D;HIST1H1C	92	S	EKNNSRIKLGLKSLVSKGTLVQTKGTGASGS	0	0	0	21.6482	0	0	0	0	22.6672	0	22.2112	0	0	0	21.462	0	21.7819	18.7823
P16401_T11_1_MSETAPAETATPAPVEKSPAKKKATK	P16401	HIST1H1B	11	T	MSETAPAETATPAPVEKSPAKKKATK	0	0	0	0	0	0	0	23.8919	21.6757	20.1181	23.3038	0	0	0	0	0	0	0
P16401_T11_2_MSETAPAETATPAPVEKSPAKKKATK	P16401	HIST1H1B	11	T	MSETAPAETATPAPVEKSPAKKKATK	0	0	0	0	0	0	0	0	0	0	0	0	0	0	0	0	22.2613	0
P16401_T138_1_AKKAGAAKAKKPAGATPKKAKKAAGAKKAVK	P16401	HIST1H1B	138	T	AKKAGAAKAKKPAGATPKKAKKAAGAKKAVK	0	23.2218	28.8341	0	25.4036	0	0	0	0	0	0	0	0	0	0	0	0	0
P16401_T4_1_MSETAPAETATPAPVEKSP	P16401	HIST1H1B	4	T	MSETAPAETATPAPVEKSP	22.5889	0	22.3915	0	0	0	0	0	0	21.1911	23.7797	0	0	0	19.6296	0	0	0
P16402_S189_1_SAKKVKTPQPKKAAKSPAKAKAPKPKAAKPK	P16402	HIST1H1D	189	S	SAKKVKTPQPKKAAKSPAKAKAPKPKAAKPK	26.7268	0	25.7028	27.1046	0	0	0	0	0	0	0	0	0	0	0	0	0	0
P16402_S2_1_MSETAPLAPTIPAPAEK	P16402	HIST1H1D	2	S	MSETAPLAPTIPAPAEK	26.8369	27.6062	25.4069	26.7777	25.7705	0	27.2329	29.271	28.4503	27.4277	29.0792	24.8522	0	24.6528	24.9655	21.2217	26.3985	25.7918
P16402_S2_2_MSETAPLAPTIPAPAEK	P16402	HIST1H1D	2	S	MSETAPLAPTIPAPAEK	20.27	0	0	0	0	0	21.7144	23.5694	22.8736	22.3482	23.523	0	0	0	0	0	22.2308	0
P16402_S37_1_KKAKKAGATAGKRKASGPPVSELITKAVAAS;KKKARKSAGAAKRKASGPPVSELITKAVAAS	P16402	HIST1H1E;HIST1H1D	37	S	KKAKKAGATAGKRKASGPPVSELITKAVAAS;KKKARKSAGAAKRKASGPPVSELITKAVAAS	26.2338	25.4173	24.8425	25.2932	23.6042	0	25.0027	26.7979	26.8277	24.5103	26.4546	22.6832	22.3314	23.6111	24.2332	22.6105	25.1906	23.931
P16402_T147_1_PAGAAKKPKKVAGAATPKKSIKKTPKKVKKP	P16402	HIST1H1D	147	T	PAGAAKKPKKVAGAATPKKSIKKTPKKVKKP	0	0	0	0	24.7094	0	0	0	0	0	0	0	0	0	0	0	0	0
P16402_T18_1_ETAPLAPTIPAPAEKTPVKKKAKKAGATAGK	P16402	HIST1H1D	18	T	ETAPLAPTIPAPAEKTPVKKKAKKAGATAGK	28.1467	23.7515	26.655	28.3215	26.7946	0	29.1984	29.4751	30.3183	29.3411	30.5843	27.9878	28.4281	29.3736	29.3552	20.7784	30.0233	27.9166
P16402_T18_2_ETAPLAPTIPAPAEKTPVKKKAKKAGATAGK	P16402	HIST1H1D	18	T	ETAPLAPTIPAPAEKTPVKKKAKKAGATAGK	19.5902	0	0	18.5668	0	0	0	22.7898	0	20.9441	21.9164	0	0	0	0	18.3755	21.5617	21.0886
P16403_S2_1_MSETAPAAPAAAPPAEK	P16403	HIST1H1C	2	S	MSETAPAAPAAAPPAEK	27.1563	27.774	25.8771	27.2315	27.4701	0	27.5351	29.2132	29.7622	28.7032	29.0808	25.8186	24.6443	25.863	25.9204	22.4808	24.0635	22.2656
P16403_S36_1_KKKAAKKAGGTPRKASGPPVSELITKAVAAS	P16403	HIST1H1C	36	S	KKKAAKKAGGTPRKASGPPVSELITKAVAAS	26.2338	25.4173	24.8425	25.2932	23.6042	0	25.0027	26.7979	26.8277	24.5103	26.4546	22.6832	22.3314	23.6111	24.2332	22.6105	25.1906	23.931
P16403_T146_1_PVGAAKKPKKAAGGATPKKSAKKTPKKAKKP	P16403	HIST1H1C	146	T	PVGAAKKPKKAAGGATPKKSAKKTPKKAKKP	22.4073	0	25.1664	23.7466	20.0579	0	0	0	0	0	0	0	0	0	0	0	0	0
P16403_T4_1_MSETAPAAPAAAPPAEKAP	P16403	HIST1H1C	4	T	MSETAPAAPAAAPPAEKAP	0	0	25.9051	21.9825	22.871	0	0	24.2611	0	0	0	0	0	0	0	0	0	0
P16615_S663_1_TSKAFTGREFDELNPSAQRDACLNARCFARV	P16615	ATP2A2	663	S	TSKAFTGREFDELNPSAQRDACLNARCFARV	21.971	22.8756	19.7038	23.698	19.9597	0	22.6838	23.9583	24.314	23.1531	23.9667	0	0	22.4284	22.2573	21.0171	23.9131	23.4405
P16949_S16_1_MASSDIQVKELEKRASGQAFELILSPRSKES	P16949	STMN1	16	S	MASSDIQVKELEKRASGQAFELILSPRSKES	21.7745	0	22.3973	0	0	0	0	22.7912	0	22.4744	23.2673	0	0	21.9611	21.5057	0	22.2755	0
P16949_S16_2_MASSDIQVKELEKRASGQAFELILSPRSKES	P16949	STMN1	16	S	MASSDIQVKELEKRASGQAFELILSPRSKES	0	0	0	19.9901	0	0	0	23.5518	24.359	0	23.6902	0	0	0	21.439	20.483	22.2391	22.1573
P16949_S25_1_ELEKRASGQAFELILSPRSKESVPEFPLSPP	P16949	STMN1	25	S	ELEKRASGQAFELILSPRSKESVPEFPLSPP	26.8636	0	26.2628	24.3311	24.4724	0	26.8135	26.9625	22.9251	26.5751	27.5863	25.221	23.2721	26.2718	26.1835	24.8074	27.1785	25.2657
P16949_S25_2_ELEKRASGQAFELILSPRSKESVPEFPLSPP	P16949	STMN1	25	S	ELEKRASGQAFELILSPRSKESVPEFPLSPP	0	0	0	19.9901	0	0	0	23.5518	24.359	0	23.6902	0	0	0	21.439	20.483	22.2391	22.1573
P16949_S38_1_ILSPRSKESVPEFPLSPPKKKDLSLEEIQKK	P16949	STMN1	38	S	ILSPRSKESVPEFPLSPPKKKDLSLEEIQKK	26.0039	0	25.0454	24.3012	23.4903	0	24.319	24.6503	25.0961	23.5503	25.1982	0	23.8785	24.7673	24.5371	0	25.9212	23.4497
P16949_S46_1_SEAPRTLASPKKKDLSLEEIQKKLEAAEERR;SVPEFPLSPPKKKDLSLEEIQKKLEAAEERR	P16949	STMN1;STMN2	46	S	SEAPRTLASPKKKDLSLEEIQKKLEAAEERR;SVPEFPLSPPKKKDLSLEEIQKKLEAAEERR	0	22.8976	0	0	0	0	0	23.2114	24.1162	0	22.394	0	0	20.6331	0	0	0	21.819
P16949_S4_1_MASSDIQVKELEKRASGQA	P16949	STMN1	4	S	MASSDIQVKELEKRASGQA	0	0	0	0	0	0	0	0	0	0	0	0	0	0	0	0	0	0
P16949_S63_1_EEIQKKLEAAEERRKSHEAEVLKQLAEKREH	P16949	STMN1	63	S	EEIQKKLEAAEERRKSHEAEVLKQLAEKREH	0	0	0	0	0	0	0	0	0	0	0	18.4427	0	26.9298	0	0	0	0
P16989_S201_2_RGPPRNYAGEEEEEGSGSSEGFDPPATDRQF	P16989	YBX3	201	S	RGPPRNYAGEEEEEGSGSSEGFDPPATDRQF	24.0475	25.401	0	0	0	0	0	24.4893	24.0842	0	0	0	0	0	22.7259	0	24.1125	23.8469
P16989_S201_3_RGPPRNYAGEEEEEGSGSSEGFDPPATDRQF	P16989	YBX3	201	S	RGPPRNYAGEEEEEGSGSSEGFDPPATDRQF	25.0036	26.5468	23.8395	0	21.2222	0	22.9465	25.9552	24.9543	0	24.5486	0	20.7947	0	0	19.4622	24.4753	23.6493
P16989_S203_2_PPRNYAGEEEEEGSGSSEGFDPPATDRQFSG	P16989	YBX3	203	S	PPRNYAGEEEEEGSGSSEGFDPPATDRQFSG	24.0475	25.401	0	0	0	0	0	24.4893	24.0842	0	0	0	0	0	22.7259	0	24.1125	23.8469
P16989_S203_3_PPRNYAGEEEEEGSGSSEGFDPPATDRQFSG	P16989	YBX3	203	S	PPRNYAGEEEEEGSGSSEGFDPPATDRQFSG	25.0036	26.5468	23.8395	0	21.2222	0	22.9465	25.9552	24.9543	0	24.5486	0	20.7947	0	0	19.4622	24.4753	23.6493
P16989_S204_2_PRNYAGEEEEEGSGSSEGFDPPATDRQFSGA	P16989	YBX3	204	S	PRNYAGEEEEEGSGSSEGFDPPATDRQFSGA	24.0475	25.401	0	0	0	0	0	24.4893	24.0842	0	0	0	0	0	22.7259	0	24.1125	23.8469
P16989_S204_3_PRNYAGEEEEEGSGSSEGFDPPATDRQFSGA	P16989	YBX3	204	S	PRNYAGEEEEEGSGSSEGFDPPATDRQFSGA	25.0036	26.5468	23.8395	0	21.2222	0	22.9465	25.9552	24.9543	0	24.5486	0	20.7947	0	0	19.4622	24.4753	23.6493
P16989_S370_1_GEAPTENPAPPTQQSSAE_	P16989	YBX3	370	S	GEAPTENPAPPTQQSSAE	24.1701	25.2474	24.0544	0	0	0	22.964	24.9221	24.4927	0	23.7232	0	0	0	0	0	24.1543	23.5297
P17010-2_S45_1_DPGEDDLGGTVDIVESEPENDHGVELLDQNS	P17010-2	ZFX;ZFY	45	S	DPGEDDLGGTVDIVESEPENDHGVELLDQNS	0	0	0	0	0	0	0	0	0	0	0	0	0	0	0	0	0	0
P17029_S13_1_MMTAESREATGLSPQAAQEKDGIVIVKV	P17029	ZKSCAN1	13	S	MMTAESREATGLSPQAAQEKDGIVIVKV	23.4209	0	0	23.7521	0	0	26.0899	26.7114	26.9117	25.7646	26.2808	24.8613	24.3432	25.2834	25.6573	25.151	26.2875	25.7761
P17029_T10_1_MMTAESREATGLSPQAAQEKDGIVI	P17029	ZKSCAN1	10	T	MMTAESREATGLSPQAAQEKDGIVI	0	0	0	0	0	0	20.9464	0	24.8949	23.1723	24.2147	0	22.3209	23.2544	0	21.3225	0	0
P17032_S312_1_KPYECHECGKTFYKNSDLIKHQRIHTGERPY	P17032	ZNF37A	312	S	KPYECHECGKTFYKNSDLIKHQRIHTGERPY	0	0	0	0	0	0	0	0	0	0	0	0	0	0	0	0	0	0
P17096-2_T42_1_GRPRKQPPKEPSEVPTPKRPRGRPKGSKNKG	P17096-2	HMGA1	42	T	GRPRKQPPKEPSEVPTPKRPRGRPKGSKNKG	0	0	0	0	0	0	0	0	24.1181	0	22.7146	22.2316	0	0	0	0	0	0
P17096_S102_1_PKKLEKEEEEGISQESSEEEQ_	P17096	HMGA1	102	S	PKKLEKEEEEGISQESSEEEQ	29.0812	28.5125	28.0871	27.2659	26.7899	0	26.1298	28.0213	23.6317	25.6897	26.6299	24.0918	24.2781	24.7813	25.6773	24.4637	27.2137	26.7672
P17096_S102_2_PKKLEKEEEEGISQESSEEEQ_	P17096	HMGA1	102	S	PKKLEKEEEEGISQESSEEEQ	31.2012	31.1172	30.6398	30.1273	27.906	0	29.1608	31.2687	31.1873	28.7495	29.3621	27.4195	28.0882	28.7391	29.7611	27.9025	30.6427	30.3045
P17096_S102_3_PKKLEKEEEEGISQESSEEEQ_	P17096	HMGA1	102	S	PKKLEKEEEEGISQESSEEEQ	28.95	29.3997	28.3723	27.2539	26.1923	0	27.8852	30.1627	29.0449	28.2329	28.9667	25.298	25.7066	27.4586	27.6985	25.6571	28.9119	28.7606
P17096_S103_1_KKLEKEEEEGISQESSEEEQ_	P17096	HMGA1	103	S	KKLEKEEEEGISQESSEEEQ	29.0812	25.2025	0	23.0596	26.7899	0	0	25.1179	27.9357	0	23.7217	0	24.2781	24.6464	25.6773	24.4637	24.1362	22.721
P17096_S103_2_KKLEKEEEEGISQESSEEEQ_	P17096	HMGA1	103	S	KKLEKEEEEGISQESSEEEQ	31.2012	31.1172	30.6398	30.1273	27.906	0	29.1608	31.2687	31.1873	28.7495	29.3621	27.4195	28.0882	28.7391	29.7611	27.9025	30.6427	30.3045
P17096_S103_3_KKLEKEEEEGISQESSEEEQ_	P17096	HMGA1	103	S	KKLEKEEEEGISQESSEEEQ	28.95	29.3997	28.3723	27.2539	26.1923	0	27.8852	30.1627	29.0449	28.2329	28.9667	25.298	25.7066	27.4586	27.6985	25.6571	28.9119	28.7606
P17096_S2_2_MSESSSKSSQPLASKQE	P17096	HMGA1	2	S	MSESSSKSSQPLASKQE	0	0	0	0	0	0	0	0	0	0	0	0	0	0	0	0	0	0
P17096_S36_1_TEKRGRGRPRKQPPVSPGTALVGSQKEPSEV	P17096	HMGA1	36	S	TEKRGRGRPRKQPPVSPGTALVGSQKEPSEV	0	0	0	0	0	0	0	0	0	0	23.5723	0	0	0	0	0	0	0
P17096_S5_1_MSESSSKSSQPLASKQEKDG	P17096	HMGA1	5	S	MSESSSKSSQPLASKQEKDG	0	23.7044	0	0	0	0	0	0	22.9037	0	0	0	0	0	0	0	23.3458	23.4064
P17096_S5_2_MSESSSKSSQPLASKQEKDG	P17096	HMGA1	5	S	MSESSSKSSQPLASKQEKDG	0	0	0	0	0	0	0	0	0	0	0	0	0	0	0	0	0	0
P17096_S99_2_RGRPKKLEKEEEEGISQESSEEEQ_	P17096	HMGA1	99	S	RGRPKKLEKEEEEGISQESSEEEQ	23.4438	0	0	0	0	0	0	23.3259	0	0	0	0	0	0	0	0	0	0
P17096_S99_3_RGRPKKLEKEEEEGISQESSEEEQ_	P17096	HMGA1	99	S	RGRPKKLEKEEEEGISQESSEEEQ	28.95	29.3997	28.3723	27.2539	26.1923	0	27.8852	30.1627	29.0449	28.2329	28.9667	25.298	25.7066	27.4586	27.6985	25.6571	28.9119	28.7606
P17096_S9_1_MSESSSKSSQPLASKQEKDGTEKR	P17096	HMGA1	9	S	MSESSSKSSQPLASKQEKDGTEKR	0	0	0	0	0	0	0	0	0	23.8444	25.3069	0	0	0	0	0	0	0
P17096_T53_1_GTALVGSQKEPSEVPTPKRPRGRPKGSKNKG	P17096	HMGA1	53	T	GTALVGSQKEPSEVPTPKRPRGRPKGSKNKG	23.5923	0	0	23.2624	0	0	23.7016	23.544	22.9629	23.4047	25.1143	0	23.5587	24.093	23.6641	23.1981	24.9546	22.1262
P17275_S251_1_ASTFKEEPQTVPEARSRDATPPVSPINMEDQ	P17275	JUNB	251	S	ASTFKEEPQTVPEARSRDATPPVSPINMEDQ	26.2155	0	22.6988	24.4054	22.9521	0	0	23.2973	0	0	24.0725	0	0	22.2274	0	0	23.6163	21.8583
P17275_S251_2_ASTFKEEPQTVPEARSRDATPPVSPINMEDQ	P17275	JUNB	251	S	ASTFKEEPQTVPEARSRDATPPVSPINMEDQ	21.0274	21.8455	0	20.7269	0	0	20.7784	0	22.3429	0	0	0	0	0	0	19.3401	0	0
P17275_S251_3_ASTFKEEPQTVPEARSRDATPPVSPINMEDQ	P17275	JUNB	251	S	ASTFKEEPQTVPEARSRDATPPVSPINMEDQ	0	0	0	0	0	0	0	23.9781	24.0148	23.337	23.7069	0	0	0	22.6215	0	24.0617	0
P17275_S259_2_QTVPEARSRDATPPVSPINMEDQERIKVERK	P17275	JUNB	259	S	QTVPEARSRDATPPVSPINMEDQERIKVERK	27.3024	28.0878	26.8532	26.465	25.0754	0	25.8505	27.3815	26.9593	25.7646	26.8917	22.4705	23.0599	24.7148	25.0719	23.635	26.7167	26.3509
P17275_S259_3_QTVPEARSRDATPPVSPINMEDQERIKVERK	P17275	JUNB	259	S	QTVPEARSRDATPPVSPINMEDQERIKVERK	0	0	0	0	0	0	0	23.9781	24.0148	23.337	23.7069	0	0	0	22.6215	0	24.0617	0
P17275_T255_1_KEEPQTVPEARSRDATPPVSPINMEDQERIK	P17275	JUNB	255	T	KEEPQTVPEARSRDATPPVSPINMEDQERIK	23.8654	24.327	24.9653	22.4659	0	0	0	0	24.1851	0	0	0	0	0	0	0	0	0
P17275_T255_2_KEEPQTVPEARSRDATPPVSPINMEDQERIK	P17275	JUNB	255	T	KEEPQTVPEARSRDATPPVSPINMEDQERIK	27.3024	28.0878	26.8532	26.465	25.0754	0	25.8505	27.3815	26.9593	25.7646	26.8917	22.4705	23.0599	24.7148	25.0719	23.635	26.7167	26.3509
P17275_T255_3_KEEPQTVPEARSRDATPPVSPINMEDQERIK	P17275	JUNB	255	T	KEEPQTVPEARSRDATPPVSPINMEDQERIK	0	0	0	0	0	0	0	23.9781	24.0148	23.337	23.7069	0	0	0	22.6215	0	24.0617	0
P17480-2_S601_1_QKQYKVHLDLWVKSLSPQDRAAYKEYISNKR	P17480-2	UBTF	601	S	QKQYKVHLDLWVKSLSPQDRAAYKEYISNKR	0	0	0	0	0	0	22.4558	0	22.8944	0	0	0	0	22.9766	0	0	24.0342	23.2594
P17535_S100_1_DGLLASPDLGLLKLASPELERLIIQSNGLVT	P17535	JUND	100	S	DGLLASPDLGLLKLASPELERLIIQSNGLVT	26.689	25.9668	25.5347	26.4879	24.9646	0	26.5731	27.3371	28.0846	26.24	27.5045	25.2672	24.9812	26.1194	25.9037	25.1042	27.311	26.0336
P17535_S90_1_ADGAPSAAPPDGLLASPDLGLLKLASPELER	P17535	JUND	90	S	ADGAPSAAPPDGLLASPDLGLLKLASPELER	0	0	0	0	18.8298	0	0	21.4598	0	0	22.9362	0	0	0	0	0	22.2792	20.3217
P17544-4_T101_1_EKKAAAGPLDMSLPSTPDIKIKEEEPVEVDS	P17544-4	ATF7	101	T	EKKAAAGPLDMSLPSTPDIKIKEEEPVEVDS	0	0	0	0	0	0	0	0	0	0	23.1671	0	0	0	0	0	0	0
P17544-4_T51_2_KFGPARTDSVIIADQTPTPTRFLKNCEEVGL	P17544-4	ATF7	51	T	KFGPARTDSVIIADQTPTPTRFLKNCEEVGL	23.0438	24.2438	0	23.1978	0	0	22.4954	0	24.6018	22.7464	23.7489	0	0	22.5205	21.7535	21.211	23.8821	22.7079
P17544-4_T53_1_GPARTDSVIIADQTPTPTRFLKNCEEVGLFN	P17544-4	ATF7	53	T	GPARTDSVIIADQTPTPTRFLKNCEEVGLFN	24.451	23.1844	23.3191	0	21.8293	0	21.928	22.9931	24.0132	21.9729	23.5354	21.346	18.804	0	0	0	22.6816	0
P17544-4_T53_2_GPARTDSVIIADQTPTPTRFLKNCEEVGLFN	P17544-4	ATF7	53	T	GPARTDSVIIADQTPTPTRFLKNCEEVGLFN	23.0438	24.2438	0	23.1978	0	0	22.4954	0	24.6018	22.7464	23.7489	0	0	22.5205	21.7535	21.211	23.8821	22.7079
P17706-3_S304_1_WKELSKEDLSPAFDHSPNKIMTEKYNGNRIG	P17706-3	PTPN2	304	S	WKELSKEDLSPAFDHSPNKIMTEKYNGNRIG	0	0	0	0	0	0	0	23.4324	0	0	23.7511	20.4679	18.6774	0	0	21.9199	23.2721	22.8869
P17812_S574_2_CRLSPRDTYSDRSGSSSPDSEITELKFPSIN	P17812	CTPS1	574	S	CRLSPRDTYSDRSGSSSPDSEITELKFPSIN	0	23.8869	0	0	0	0	24.2417	26.5338	25.3979	23.747	0	0	0	0	0	0	24.2321	18.6949
P17812_S574_3_CRLSPRDTYSDRSGSSSPDSEITELKFPSIN	P17812	CTPS1	574	S	CRLSPRDTYSDRSGSSSPDSEITELKFPSIN	0	0	0	0	0	0	0	25.7015	23.6915	0	0	0	0	0	0	17.4907	0	22.0361
P17812_S575_1_RLSPRDTYSDRSGSSSPDSEITELKFPSINH	P17812	CTPS1	575	S	RLSPRDTYSDRSGSSSPDSEITELKFPSINH	24.7926	25.557	0	0	0	0	24.7983	27.2113	26.0964	24.7909	26.8286	0	0	0	0	0	24.7389	24.1467
P17812_S575_2_RLSPRDTYSDRSGSSSPDSEITELKFPSINH	P17812	CTPS1	575	S	RLSPRDTYSDRSGSSSPDSEITELKFPSINH	0	23.8869	0	0	0	0	24.2417	26.5338	25.3979	23.747	0	0	0	0	0	0	24.2321	18.6949
P17812_S575_3_RLSPRDTYSDRSGSSSPDSEITELKFPSINH	P17812	CTPS1	575	S	RLSPRDTYSDRSGSSSPDSEITELKFPSINH	0	0	0	0	0	0	0	25.7015	23.6915	0	0	0	0	0	0	17.4907	0	22.0361
P17858_S775_1_AYVSGELEHVTRRTLSMDKGF_	P17858	PFKL	775	S	AYVSGELEHVTRRTLSMDKGF	27.0401	25.6142	26.8911	24.727	22.709	0	25.3988	25.7835	26.2874	24.2136	26.7521	22.2551	21.3109	24.3882	24.4918	0	25.8598	23.7744
P17861_S47_1_AGQALPLMVPAQRGASPEAASGGLPQARKRQ	P17861	XBP1	47	S	AGQALPLMVPAQRGASPEAASGGLPQARKRQ	0	0	0	22.0928	20.2253	0	22.503	24.3617	0	22.3132	23.7254	0	0	0	0	0	23.8865	23.0112
P17980_S376_1_ARARIMQIHSRKMNVSPDVNYEELARCTDDF	P17980	PSMC3	376	S	ARARIMQIHSRKMNVSPDVNYEELARCTDDF	0	0	0	0	0	0	0	0	0	0	0	0	0	0	0	0	0	0
P17987_S544_1_DLIKLHPESKDDKHGSYEDAVHSGALND_	P17987	TCP1	544	S	DLIKLHPESKDDKHGSYEDAVHSGALND	0	0	0	0	0	0	0	0	23.9892	0	0	0	0	0	0	0	0	0
P17987_S551_1_ESKDDKHGSYEDAVHSGALND_	P17987	TCP1	551	S	ESKDDKHGSYEDAVHSGALND	0	0	0	20.6974	0	0	23.4144	0	0	0	0	0	0	0	0	21.8005	0	23.2324
P18031_S365_1_KGSPLNAAPYGIESMSQDTEVRSRVVGGSLR	P18031	PTPN1	365	S	KGSPLNAAPYGIESMSQDTEVRSRVVGGSLR	0	22.1811	20.3502	0	19.644	0	0	0	0	21.302	22.7917	0	0	0	0	0	21.4446	0
P18031_S378_1_SMSQDTEVRSRVVGGSLRGAQAASPAKGEPS	P18031	PTPN1	378	S	SMSQDTEVRSRVVGGSLRGAQAASPAKGEPS	0	0	0	22.4804	0	0	0	0	0	0	0	0	0	0	0	20.9582	0	0
P18031_S50_1_AKLPKNKNRNRYRDVSPFDHSRIKLHQEDND	P18031	PTPN1	50	S	AKLPKNKNRNRYRDVSPFDHSRIKLHQEDND	28.4535	25.6141	28.1246	25.5008	24.8509	0	24.5894	24.6708	22.9311	24.1081	26.7993	22.4933	22.8534	0	0	0	24.4878	0
P18206_S275_1_SKDTEAMKRALASIDSKLNQAKGWLRDPSAS	P18206	VCL	275	S	SKDTEAMKRALASIDSKLNQAKGWLRDPSAS	0	0	0	0	0	0	0	0	0	0	0	0	0	0	0	0	0	0
P18206_S288_1_IDSKLNQAKGWLRDPSASPGDAGEQAIRQIL	P18206	VCL	288	S	IDSKLNQAKGWLRDPSASPGDAGEQAIRQIL	0	0	0	0	0	0	0	0	0	20.931	22.9698	0	0	0	0	0	0	0
P18206_S290_1_SKLNQAKGWLRDPSASPGDAGEQAIRQILDE	P18206	VCL	290	S	SKLNQAKGWLRDPSASPGDAGEQAIRQILDE	22.2824	24.0408	21.8266	22.0669	0	0	25.4675	26.6033	25.5407	24.7495	26.6054	21.5074	0	23.8799	23.5291	19.9296	24.0018	23.9188
P18206_S345_1_QMTDQVADLRARGQGSSPVAMQKAQQVSQGL	P18206	VCL	345	S	QMTDQVADLRARGQGSSPVAMQKAQQVSQGL	0	0	0	25.2179	24.5502	0	25.1665	0	26.2276	24.3354	26.0134	23.3981	24.095	25.5208	25.8452	21.0766	26.3379	26.1778
P18206_S346_1_MTDQVADLRARGQGSSPVAMQKAQQVSQGLD	P18206	VCL	346	S	MTDQVADLRARGQGSSPVAMQKAQQVSQGLD	27.6854	27.8567	26.6736	23.1417	23.3403	0	0	26.4585	0	0	0	0	0	0	25.4017	0	26.3379	0
P18206_S721_1_VEKMTGLVDEAIDTKSLLDASEEAIKKDLDK	P18206	VCL	721	S	VEKMTGLVDEAIDTKSLLDASEEAIKKDLDK	0	0	0	0	0	0	0	0	0	0	0	0	0	0	0	0	0	0
P18206_S795_1_REAVKAASDELSKTISPMVMDAKAVAGNISD	P18206	VCL	795	S	REAVKAASDELSKTISPMVMDAKAVAGNISD	0	0	0	0	0	0	20.1396	0	0	0	0	0	0	0	0	0	19.8295	0
P18206_S809_1_ISPMVMDAKAVAGNISDPGLQKSFLDSGYRI	P18206	VCL	809	S	ISPMVMDAKAVAGNISDPGLQKSFLDSGYRI	0	0	0	0	0	0	20.7707	23.2455	0	0	22.6121	0	0	0	0	0	21.9193	21.7104
P18206_Y822_1_NISDPGLQKSFLDSGYRILGAVAKVREAFQP	P18206	VCL	822	Y	NISDPGLQKSFLDSGYRILGAVAKVREAFQP	0	0	0	0	0	0	0	0	0	0	0	0	0	0	0	0	0	0
P18433-6_Y789_1_FCYKVVQEYIDAFSDYANFK_	P18433-6	PTPRA	789	Y	FCYKVVQEYIDAFSDYANFK	0	0	0	0	0	0	0	0	0	0	0	0	0	0	0	0	0	0
P18583-10_S1556_1_IAKEMEHNTVCAAGTSPVGEIGEEKILPTSE	P18583-10	SON	1556	S	IAKEMEHNTVCAAGTSPVGEIGEEKILPTSE	28.8251	29.322	28.3027	0	26.5916	0	27.7893	29.0271	28.3794	0	29.1472	24.5155	25.8777	26.922	26.439	24.6772	28.8399	27.94
P18583-10_S1697_1_PLPVKESDQTLAALLSPKESSGGEKEVPPPP	P18583-10	SON	1697	S	PLPVKESDQTLAALLSPKESSGGEKEVPPPP	0	20.6801	0	20.7824	19.1342	0	24.5513	24.8734	25.5009	24.7739	25.0908	23.7264	24.3665	24.7814	25.0578	24.3774	25.6135	25.2008
P18583-10_S1769_1_GPLLASDVGRDRSAASPVVSSMPERASESSS	P18583-10	SON	1769	S	GPLLASDVGRDRSAASPVVSSMPERASESSS	24.7628	0	24.3749	23.6611	23.9509	0	23.9379	25.2423	24.5961	24.7418	26.0429	21.0399	23.1206	24.416	24.9599	23.4941	24.4534	21.3365
P18583-10_S1780_2_RSAASPVVSSMPERASESSSEEKDDYEIFVK	P18583-10	SON	1780	S	RSAASPVVSSMPERASESSSEEKDDYEIFVK	22.4168	0	0	22.5817	0	0	23.5017	0	24.6448	23.5258	22.9186	0	0	0	24.0609	22.5186	24.6606	24.5327
P18583-10_S1780_3_RSAASPVVSSMPERASESSSEEKDDYEIFVK	P18583-10	SON	1780	S	RSAASPVVSSMPERASESSSEEKDDYEIFVK	26.024	27.176	0	0	0	0	0	25.8819	0	0	0	0	0	0	0	20.8847	25.1076	0
P18583-10_S1782_1_AASPVVSSMPERASESSSEEKDDYEIFVKVK	P18583-10	SON	1782	S	AASPVVSSMPERASESSSEEKDDYEIFVKVK	0	23.4659	0	0	0	0	0	0	0	0	23.0558	0	0	0	0	0	0	0
P18583-10_S1782_2_AASPVVSSMPERASESSSEEKDDYEIFVKVK	P18583-10	SON	1782	S	AASPVVSSMPERASESSSEEKDDYEIFVKVK	0	23.9294	0	0	0	0	0	24.5579	0	0	24.5448	0	0	23.4775	24.0609	18.7774	0	21.3658
P18583-10_S1782_3_AASPVVSSMPERASESSSEEKDDYEIFVKVK	P18583-10	SON	1782	S	AASPVVSSMPERASESSSEEKDDYEIFVKVK	26.024	27.176	0	0	0	0	0	25.8819	0	0	0	0	0	0	0	20.8847	25.1076	0
P18583-10_S1783_2_ASPVVSSMPERASESSSEEKDDYEIFVKVKD	P18583-10	SON	1783	S	ASPVVSSMPERASESSSEEKDDYEIFVKVKD	0	0	0	0	0	0	0	0	24.6448	0	24.5448	0	0	23.4775	24.0609	18.7774	0	21.3658
P18583-10_S1783_3_ASPVVSSMPERASESSSEEKDDYEIFVKVKD	P18583-10	SON	1783	S	ASPVVSSMPERASESSSEEKDDYEIFVKVKD	26.024	27.176	0	0	0	0	0	25.8819	0	0	0	0	0	0	0	20.8847	25.1076	0
P18583-10_S1952_3_RRRSRSVGRRRSFSISPSRRSRTPSRRSRTP	P18583-10	SON	1952	S	RRRSRSVGRRRSFSISPSRRSRTPSRRSRTP	25.386	25.8368	0	23.2481	0	0	23.4529	26.0689	24.9122	0	0	0	0	0	23.2664	22.1312	0	24.3773
P18583-10_S2009_2_TPSRRRRSRSVVRRRSFSISPVRLRRSRTPL	P18583-10	SON	2009	S	TPSRRRRSRSVVRRRSFSISPVRLRRSRTPL	25.1805	26.6223	24.4504	24.2059	0	0	24.2364	25.0544	25.2106	23.3392	26.4323	0	0	22.8809	0	21.0821	24.6262	24.0488
P18583-10_S2009_3_TPSRRRRSRSVVRRRSFSISPVRLRRSRTPL	P18583-10	SON	2009	S	TPSRRRRSRSVVRRRSFSISPVRLRRSRTPL	30.0951	30.9316	29.1639	28.8259	25.4075	0	27.415	29.9084	0	27.097	28.4901	0	25.0886	26.6495	27.334	25.3297	29.1404	28.5217
P18583-10_S2011_2_SRRRRSRSVVRRRSFSISPVRLRRSRTPLRR	P18583-10	SON	2011	S	SRRRRSRSVVRRRSFSISPVRLRRSRTPLRR	23.8873	25.9211	23.5126	23.2634	20.9075	0	23.2804	24.9861	24.6431	23.1702	25.4428	0	0	22.4992	23.3715	21.4203	24.5694	24.1293
P18583-10_S2011_3_SRRRRSRSVVRRRSFSISPVRLRRSRTPLRR	P18583-10	SON	2011	S	SRRRRSRSVVRRRSFSISPVRLRRSRTPLRR	30.0951	30.9316	29.1639	28.8259	25.4075	0	27.415	29.9084	0	27.097	28.4901	0	25.0886	26.6495	27.334	25.3297	29.1404	28.5217
P18583-10_S2013_1_RRRSRSVVRRRSFSISPVRLRRSRTPLRRRF	P18583-10	SON	2013	S	RRRSRSVVRRRSFSISPVRLRRSRTPLRRRF	22.8271	24.6509	22.6366	22.0319	22.8142	0	22.2648	22.5178	24.3375	22.1173	24.73	21.0228	0	22.653	23.0688	21.0817	23.6358	22.7883
P18583-10_S2013_2_RRRSRSVVRRRSFSISPVRLRRSRTPLRRRF	P18583-10	SON	2013	S	RRRSRSVVRRRSFSISPVRLRRSRTPLRRRF	23.8873	25.9211	23.5126	23.2634	20.9075	0	23.2804	24.9861	24.6431	23.1702	25.4428	0	0	22.4992	23.3715	21.4203	24.5694	24.1293
P18583-10_S2013_3_RRRSRSVVRRRSFSISPVRLRRSRTPLRRRF	P18583-10	SON	2013	S	RRRSRSVVRRRSFSISPVRLRRSRTPLRRRF	30.0951	30.9316	29.1639	28.8259	25.4075	0	27.415	29.9084	0	27.097	28.4901	0	25.0886	26.6495	27.334	25.3297	29.1404	28.5217
P18583-10_T1555_1_LIAKEMEHNTVCAAGTSPVGEIGEEKILPTS	P18583-10	SON	1555	T	LIAKEMEHNTVCAAGTSPVGEIGEEKILPTS	28.6762	29.322	28.3027	28.6673	24.7965	0	0	28.7785	26.7595	27.4743	28.54	24.5155	25.8777	26.2748	26.7538	24.6772	27.5944	24.815
P18583-10_T959_1_LGQDPYRLGHDPYRLTPDPYRMSPRPYRIAP	P18583-10	SON	959	T	LGQDPYRLGHDPYRLTPDPYRMSPRPYRIAP	0	0	0	0	0	0	0	0	0	0	0	0	0	0	0	0	0	0
P18615-3_S122_1_EKGPVPTFQPFQRSISADDDLQESSRRPQRK	P18615-3	NELFE	122	S	EKGPVPTFQPFQRSISADDDLQESSRRPQRK	26.7478	27.5585	26.4511	25.5681	24.155	0	27.3899	28.7291	28.1568	26.7268	28.0976	24.4953	24.1691	25.6219	25.9105	25.0293	27.6659	27.037
P18615-3_S138_1_ADDDLQESSRRPQRKSLYESFVSSSDRLREL	P18615-3	NELFE	138	S	ADDDLQESSRRPQRKSLYESFVSSSDRLREL	0	0	0	0	0	0	0	0	0	0	0	0	0	0	0	0	0	0
P18615-3_S360_1_AATGKSVWGSLAVQNSPKGCHRDKRTQIVYS	P18615-3	NELFE	360	S	AATGKSVWGSLAVQNSPKGCHRDKRTQIVYS	0	0	0	0	0	0	0	0	0	0	0	0	0	0	0	0	0	0
P18615-3_S58_1_SSSSTTSQGGVKRSLSEQPVMDTATATEQAK	P18615-3	NELFE	58	S	SSSSTTSQGGVKRSLSEQPVMDTATATEQAK	0	0	0	0	0	0	23.2842	0	22.5588	0	0	0	0	0	0	21.641	0	0
P18669_S118_1_TAAKHGEAQVKIWRRSYDVPPPPMEPDHPFY	P18669	PGAM1;PGAM4	118	S	TAAKHGEAQVKIWRRSYDVPPPPMEPDHPFY	0	0	19.9442	0	0	0	23.7901	26.0065	24.5001	22.1061	24.3002	0	0	21.6661	0	0	0	0
P18669_S14_1_MAAYKLVLIRHGESAWNLENRFSGWYDAD	P18669	PGAM1	14	S	MAAYKLVLIRHGESAWNLENRFSGWYDAD	24.0921	25.1398	0	0	22.3185	0	24.3901	25.5947	24.9694	23.6353	0	0	0	0	0	19.1203	24.1023	23.2671
P18669_S31_1_WNLENRFSGWYDADLSPAGHEEAKRGGQALR	P18669	PGAM1	31	S	WNLENRFSGWYDADLSPAGHEEAKRGGQALR	0	0	0	0	0	0	0	0	0	0	0	0	0	0	0	0	0	0
P18754-2_S11_1_MSPKRIAKRRSPPADAIPKSKKVKDT	P18754-2	RCC1	11	S	MSPKRIAKRRSPPADAIPKSKKVKDT	31.6576	30.8802	31.6953	31.5104	30.5258	0	31.6575	30.7285	30.7174	31.1834	31.7047	29.1384	30.1194	30.8123	30.2371	29.9956	30.8282	29.5736
P18827_S285_1_LVGFMLYRMKKKDEGSYSLEEPKQANGGAYQ	P18827	SDC1	285	S	LVGFMLYRMKKKDEGSYSLEEPKQANGGAYQ	0	0	0	0	0	0	0	0	0	0	0	0	0	0	0	23.0417	0	0
P18850_S16_1_MGEPAGVAGTMESPFSPGLFHRLDEDWDSAL	P18850	ATF6	16	S	MGEPAGVAGTMESPFSPGLFHRLDEDWDSAL	0	0	0	0	0	0	0	0	0	0	0	0	0	0	0	0	0	0
P18850_S94_1_QICTVKDIKAEPQPLSPASSSYSVSSPRSVD	P18850	ATF6	94	S	QICTVKDIKAEPQPLSPASSSYSVSSPRSVD	0	0	0	0	0	0	0	0	0	0	0	0	0	0	0	0	0	0
P18858-3_S111_1_KQLPKRTIQEVLEEQSEDEDREAKRKKEEEE	P18858-3	LIG1	111	S	KQLPKRTIQEVLEEQSEDEDREAKRKKEEEE	24.079	24.9249	24.2784	0	20.8688	0	25.8136	24.4601	25.9372	25.415	26.4558	22.9727	23.1182	24.4468	22.525	22.7814	25.5533	24.6804
P18858-3_S21_1_MAALKEWNGVVSESDSPVKRPGRKAARVLGS	P18858-3	LIG1	21	S	MAALKEWNGVVSESDSPVKRPGRKAARVLGS	0	0	0	21.9923	0	0	0	25.2292	23.7814	0	25.7209	20.2279	23.4387	20.3812	0	0	24.4158	23.1078
P18858-3_S36_1_SPVKRPGRKAARVLGSEGEEEDEALSPAKGQ	P18858-3	LIG1	36	S	SPVKRPGRKAARVLGSEGEEEDEALSPAKGQ	0	23.6809	0	0	0	0	25.6607	27.0701	26.6867	25.214	26.2434	23.8161	22.3306	24.0459	24.2847	23.2403	25.5798	24.8808
P18858-3_S36_2_SPVKRPGRKAARVLGSEGEEEDEALSPAKGQ	P18858-3	LIG1	36	S	SPVKRPGRKAARVLGSEGEEEDEALSPAKGQ	0	23.0627	0	21.8021	20.2732	0	25.0916	26.5466	25.9642	25.0768	25.6133	23.478	23.2124	24.4169	24.5419	24.3195	25.5202	25.4653
P18858-3_S46_1_ARVLGSEGEEEDEALSPAKGQKPALDCSQVS	P18858-3	LIG1	46	S	ARVLGSEGEEEDEALSPAKGQKPALDCSQVS	0	0	0	0	18.5805	0	25.0627	26.0131	26.2419	24.9726	25.8539	22.9738	23.6797	25.1252	24.9167	24.623	25.5973	24.4531
P18858-3_S46_2_ARVLGSEGEEEDEALSPAKGQKPALDCSQVS	P18858-3	LIG1	46	S	ARVLGSEGEEEDEALSPAKGQKPALDCSQVS	0	23.0627	0	21.8021	20.2732	0	25.0916	26.5466	25.9642	25.0768	25.6133	23.478	23.2124	24.4169	24.5419	24.3195	25.5202	25.4653
P18858-3_S788_1_ELEEHHQSLKALVLPSPRPYVRIDGAVIPDH	P18858-3	LIG1	788	S	ELEEHHQSLKALVLPSPRPYVRIDGAVIPDH	0	0	0	0	0	0	0	0	0	0	0	0	0	0	0	0	0	0
P18858-3_S880_2_LYRKQSQIQNQQGEDSGSDPEDTY_	P18858-3	LIG1	880	S	LYRKQSQIQNQQGEDSGSDPEDTY	23.2099	23.3257	0	20.7247	0	0	0	24.7913	23.3995	23.3081	23.5162	0	0	21.0098	0	20.0824	22.9454	22.2675
P18858-3_S882_2_RKQSQIQNQQGEDSGSDPEDTY_	P18858-3	LIG1	882	S	RKQSQIQNQQGEDSGSDPEDTY	23.2099	23.3257	0	20.7247	0	0	0	24.7913	23.3995	23.3081	23.5162	0	0	21.0098	0	20.0824	22.9454	22.2675
P18858-3_T164_1_QPTTPPKPLKTSKAETPTESVSEPEVATKQE	P18858-3	LIG1	164	T	QPTTPPKPLKTSKAETPTESVSEPEVATKQE	0	0	0	0	0	0	22.5799	22.311	24.2016	0	23.413	22.6706	0	23.0103	22.6469	22.8598	23.0734	0
P18887_S226_1_YAAATLQASSAASSASPVSRAIGSTSKPQES	P18887	XRCC1	226	S	YAAATLQASSAASSASPVSRAIGSTSKPQES	0	0	0	0	0	0	0	0	0	0	0	0	0	0	0	0	0	0
P18887_S266_1_NQEEKKTPSKPPAQLSPSVPKRPKLPAPTRT	P18887	XRCC1	266	S	NQEEKKTPSKPPAQLSPSVPKRPKLPAPTRT	0	0	0	0	0	0	0	23.6587	0	23.8456	0	0	23.2676	0	0	0	0	0
P18887_S447_2_QPQTKTKPTQAAGPSSPQKPPTPEETKAASP	P18887	XRCC1	447	S	QPQTKTKPTQAAGPSSPQKPPTPEETKAASP	0	0	0	0	0	0	0	26.9878	0	25.8173	26.7123	0	0	0	26.04	25.9319	26.8168	26.4107
P18887_T453_2_KPTQAAGPSSPQKPPTPEETKAASPVLQEDI	P18887	XRCC1	453	T	KPTQAAGPSSPQKPPTPEETKAASPVLQEDI	0	0	0	25.3116	0	0	25.4959	26.9878	27.2619	25.8173	26.7123	24.1749	24.2933	25.7893	0	25.9319	26.8168	26.4107
P19105_S19_1_KRTKTKTKKRPQRATSNVFAMFDQSQIQEFK	P19105	MYL12A;MYL12B;MYL9	19	S	KRTKTKTKKRPQRATSNVFAMFDQSQIQEFK	0	0	0	0	0	0	0	0	0	0	22.5336	0	0	0	0	0	0	0
P19174_S1248_1_SDASGQLFHGRAREGSFESRYQQPFEDFRIS	P19174	PLCG1	1248	S	SDASGQLFHGRAREGSFESRYQQPFEDFRIS	25.2745	25.5829	25.472	23.0754	0	0	23.2476	24.3335	23.9454	22.7075	23.9598	20.8293	21.3776	22.861	23.3588	22.6991	24.4915	24.2782
P19174_S1263_1_SFESRYQQPFEDFRISQEHLADHFDSRERRA	P19174	PLCG1	1263	S	SFESRYQQPFEDFRISQEHLADHFDSRERRA	0	0	0	0	0	0	0	24.6568	0	0	23.7494	0	0	0	0	0	0	0
P19338_S145_2_PAKGAKNGKNAKKEDSDEEEDDDSEEDEEDD	P19338	NCL	145	S	PAKGAKNGKNAKKEDSDEEEDDDSEEDEEDD	26.0882	26.9024	25.7087	0	24.7091	0	0	26.9536	25.7361	27.0328	24.686	0	24.8729	26.4799	26.7425	25.1279	23.1381	27.0932
P19338_S153_2_KNAKKEDSDEEEDDDSEEDEEDDEDEDEDED	P19338	NCL	153	S	KNAKKEDSDEEEDDDSEEDEEDDEDEDEDED	26.0882	26.9024	25.7087	0	24.7091	0	0	26.9536	25.7361	27.0328	24.686	0	24.8729	26.4799	26.7425	25.1279	23.1381	27.0932
P19338_S28_3_DPKKMAPPPKEVEEDSEDEEMSEDEEDDSSG	P19338	NCL	28	S	DPKKMAPPPKEVEEDSEDEEMSEDEEDDSSG	26.8208	28.3711	26.2073	0	0	0	0	0	0	26.629	25.9117	0	0	24.2459	26.5803	22.4014	0	26.8933
P19338_S34_3_PPPKEVEEDSEDEEMSEDEEDDSSGEEVVIP	P19338	NCL	34	S	PPPKEVEEDSEDEEMSEDEEDDSSGEEVVIP	26.8208	28.3711	26.2073	0	0	0	0	0	0	26.629	25.9117	0	0	24.2459	26.5803	22.4014	0	26.8933
P19338_S41_3_EDSEDEEMSEDEEDDSSGEEVVIPQKKGKKA	P19338	NCL	41	S	EDSEDEEMSEDEEDDSSGEEVVIPQKKGKKA	26.8208	28.3711	26.2073	0	0	0	0	0	0	26.629	25.9117	0	0	24.2459	26.5803	22.4014	0	26.8933
P19338_S42_3_DSEDEEMSEDEEDDSSGEEVVIPQKKGKKAA	P19338	NCL	42	S	DSEDEEMSEDEEDDSSGEEVVIPQKKGKKAA	0	27.4812	26.2073	0	0	0	0	0	0	26.629	0	0	0	24.2459	26.5803	22.4014	0	26.8933
P19338_S563_1_IEGRAIRLELQGPRGSPNARSQPSKTLFVKG	P19338	NCL	563	S	IEGRAIRLELQGPRGSPNARSQPSKTLFVKG	32.6167	32.2276	31.2169	31.7442	29.2862	0	31.1148	33.0719	32.4671	30.3476	32.4913	27.2917	28.8563	29.6935	30.2657	26.4811	31.868	31.3221
P19338_S619_1_RETGSSKGFGFVDFNSEEDAKAAKEAMEDGE	P19338	NCL	619	S	RETGSSKGFGFVDFNSEEDAKAAKEAMEDGE	0	0	0	0	0	0	22.6854	24.5109	0	22.8372	23.5443	0	0	20.899	0	0	0	0
P19338_S67_1_KGKKAAATSAKKVVVSPTKKVAVATPAKKAA	P19338	NCL	67	S	KGKKAAATSAKKVVVSPTKKVAVATPAKKAA	28.709	26.8083	28.1715	27.2706	26.1015	0	26.2236	26.9457	26.7249	26.4113	28.1314	26.3618	25.0381	26.9611	26.997	26.1607	27.8434	26.2198
P19338_T121_1_TPGKKGATPGKALVATPGKKGAAIPAKGAKN	P19338	NCL	121	T	TPGKKGATPGKALVATPGKKGAAIPAKGAKN	0	0	0	0	0	0	0	23.7731	0	0	0	0	0	24.7652	25.8713	0	0	0
P19419_S324_1_QPQKGRKPRDLELPLSPSLLGGPGPERTPGS	P19419	ELK1	324	S	QPQKGRKPRDLELPLSPSLLGGPGPERTPGS	0	0	0	0	0	0	0	23.1865	0	0	24.0576	0	0	0	21.2211	0	0	19.1327
P19484-2_S382_1_STMSPEASKASSRRSSFSMEEGDVL_	P19484-2	TFEB	382	S	STMSPEASKASSRRSSFSMEEGDVL	0	0	0	0	0	0	0	0	0	0	0	0	0	0	0	0	0	0
P19525-2_S83_1_AKLAVEILNKEKKAVSPLLLTTTNSSEGLSM	P19525-2	EIF2AK2	83	S	AKLAVEILNKEKKAVSPLLLTTTNSSEGLSM	0	0	0	0	0	0	0	22.7388	0	22.292	23.5841	0	0	19.6031	0	0	0	0
P19532_S548_1_VGGLSGGALSPLRAASDPLLSSVSPAVSKAS	P19532	TFE3	548	S	VGGLSGGALSPLRAASDPLLSSVSPAVSKAS	0	0	0	0	0	0	0	0	21.0267	0	19.9278	18.3019	0	19.6685	0	0	0	0
P19532_S556_1_LSPLRAASDPLLSSVSPAVSKASSRRSSFSM	P19532	TFE3	556	S	LSPLRAASDPLLSSVSPAVSKASSRRSSFSM	24.12	23.5972	20.4821	22.0775	0	0	23.605	24.5281	23.6793	21.888	23.3325	0	0	22.4286	0	0	22.2001	0
P19532_S568_1_SSVSPAVSKASSRRSSFSMEEES_	P19532	TFE3	568	S	SSVSPAVSKASSRRSSFSMEEES	23.5833	24.1113	0	0	0	0	0	24.4706	24.2285	0	0	0	0	0	0	0	23.031	0
P19634_S693_1_QKINNYLTVPAHKLDSPTMSRARIGSDPLAY	P19634	SLC9A1	693	S	QKINNYLTVPAHKLDSPTMSRARIGSDPLAY	24.3281	24.8612	23.9939	25.0066	0	0	26.7613	27.1403	26.7548	26.769	27.6668	24.7809	25.7971	26.607	26.6044	25.9779	26.9634	26.7403
P19634_S703_1_AHKLDSPTMSRARIGSDPLAYEPKEDLPVIT	P19634	SLC9A1	703	S	AHKLDSPTMSRARIGSDPLAYEPKEDLPVIT	0	0	0	0	0	0	24.5356	25.1315	25.1752	24.539	24.9724	24.0992	23.5142	24.543	24.4811	24.8281	25.1007	24.1045
P19634_S785_1_SSPGTDDVFTPAPSDSPSSQRIQRCLSDPGP	P19634	SLC9A1	785	S	SSPGTDDVFTPAPSDSPSSQRIQRCLSDPGP	30.5213	30.6696	29.8961	28.4323	26.7638	0	21.6666	29.3659	29.1627	0	28.947	23.8733	0	27.4275	28.4047	26.6013	29.4047	28.8835
P19634_S796_1_APSDSPSSQRIQRCLSDPGPHPEPGEGEPFF	P19634	SLC9A1	796	S	APSDSPSSQRIQRCLSDPGPHPEPGEGEPFF	0	24.6559	0	23.2554	0	0	24.976	23.7985	0	24.4632	23.8255	0	0	0	22.2147	0	24.67	24.8676
P19838-3_S727_1_SSPVKTTSQAHSLPLSPASTRQQIDELRDSD	P19838-3	NFKB1	727	S	SSPVKTTSQAHSLPLSPASTRQQIDELRDSD	0	0	0	0	22.6672	0	24.9106	24.6334	26.3222	0	25.7369	23.0079	23.6931	24.6571	18.6196	0	25.0327	0
P20020-1_S1193_1_SIHNFMTHPEFRIEDSEPHIPLIDDTDAEDD	P20020-1	ATP2B1	1193	S	SIHNFMTHPEFRIEDSEPHIPLIDDTDAEDD	0	0	0	0	0	0	0	0	0	0	0	0	0	0	0	0	0	0
P20042_S2_1_MSGDEMIFDPTMSKKKK	P20042	EIF2S2	2	S	MSGDEMIFDPTMSKKKK	23.5847	24.8146	24.3176	22.8497	20.8739	0	21.0097	24.9457	24.8713	23.5923	23.808	22.9529	21.9847	23.2778	22.4528	23.6038	23.856	23.5156
P20042_S67_1_KDLEADEEDTRKKDASDDLDDLNFFNQKKKK	P20042	EIF2S2	67	S	KDLEADEEDTRKKDASDDLDDLNFFNQKKKK	0	0	0	0	0	0	20.9125	0	22.4941	0	0	19.162	19.0174	0	0	0	0	0
P20042_T111_1_EGVKDLKIESDVQEPTEPEDDLDIMLGNKKK	P20042	EIF2S2	111	T	EGVKDLKIESDVQEPTEPEDDLDIMLGNKKK	0	0	0	0	0	0	0	0	0	0	0	0	0	0	0	0	0	0
P20340-2_S184_1_RVAAALPGMESTQDRSREDMIDIKLEKPQEQ	P20340-2	RAB6A	184	S	RVAAALPGMESTQDRSREDMIDIKLEKPQEQ	0	0	0	0	0	0	0	0	0	0	0	0	0	0	0	0	0	19.5111
P20340-2_S2_1_MSTGGDFGNPLRKFKLV	P20340-2	RAB6A	2	S	MSTGGDFGNPLRKFKLV	22.5326	23.9587	21.7465	23.8338	21.8827	0	24.0947	25.9407	24.9964	20.909	25.144	0	21.0703	22.4047	22.7331	20.9815	24.3541	23.931
P20340-2_T3_1_MSTGGDFGNPLRKFKLVF	P20340-2	RAB6A	3	T	MSTGGDFGNPLRKFKLVF	22.5326	23.9587	21.7465	23.8338	21.8827	0	24.0947	25.9407	24.9964	20.909	25.144	0	21.0703	22.4047	22.7331	20.9815	24.3541	20.1898
P20700_S23_1_PPRMGSRAGGPTTPLSPTRLSRLQEKEELRE	P20700	LMNB1	23	S	PPRMGSRAGGPTTPLSPTRLSRLQEKEELRE	28.4438	27.3748	27.0043	27.8202	26.5561	0	0	28.6733	28.1984	0	28.9442	26.1713	25.9136	27.0505	26.7598	26.1982	27.5212	26.9958
P20700_S23_2_PPRMGSRAGGPTTPLSPTRLSRLQEKEELRE	P20700	LMNB1	23	S	PPRMGSRAGGPTTPLSPTRLSRLQEKEELRE	26.1534	26.343	24.321	25.4782	0	0	25.4482	27.7389	26.5599	25.2504	26.6342	0	23.2893	24.8859	24.9589	24.3023	26.4095	26.1235
P20700_S375_1_YEQLLDVKLALDMEISAYRKLLEGEEERLKL	P20700	LMNB1	375	S	YEQLLDVKLALDMEISAYRKLLEGEEERLKL	0	17.9576	0	20.6575	21.0623	0	0	0	0	20.5399	0	0	0	0	0	0	0	0
P20700_S391_1_AYRKLLEGEEERLKLSPSPSSRVTVSRASSS;AYRKLLEGEEERLKLSPSPSSRVTVSRATSS	P20700	LMNB1;LMNB2	391	S	AYRKLLEGEEERLKLSPSPSSRVTVSRASSS;AYRKLLEGEEERLKLSPSPSSRVTVSRATSS	27.0396	27.5843	28.9647	26.1228	27.1037	0	26.3517	28.7435	29.6058	27.6121	29.6004	26.7728	24.784	28.7854	28.7416	27.3449	29.7416	27.6315
P20700_S391_2_AYRKLLEGEEERLKLSPSPSSRVTVSRASSS;AYRKLLEGEEERLKLSPSPSSRVTVSRATSS	P20700	LMNB1;LMNB2	391	S	AYRKLLEGEEERLKLSPSPSSRVTVSRASSS;AYRKLLEGEEERLKLSPSPSSRVTVSRATSS	28.5641	29.5341	27.3502	28.3379	25.527	0	27.8329	30.0208	29.4358	27.5336	29.0951	25.3859	26.5721	27.7861	28.4001	27.294	29.4512	29.4836
P20700_S393_1_RKLLEGEEERLKLSPSPSSRVTVSRASSSRS;RKLLEGEEERLKLSPSPSSRVTVSRATSSSS	P20700	LMNB1;LMNB2	393	S	RKLLEGEEERLKLSPSPSSRVTVSRASSSRS;RKLLEGEEERLKLSPSPSSRVTVSRATSSSS	26.7049	0	0	26.8748	0	0	0	0	0	0	27.6241	0	0	27.2966	26.738	25.9785	26.9151	0
P20700_S393_2_RKLLEGEEERLKLSPSPSSRVTVSRASSSRS;RKLLEGEEERLKLSPSPSSRVTVSRATSSSS	P20700	LMNB1;LMNB2	393	S	RKLLEGEEERLKLSPSPSSRVTVSRASSSRS;RKLLEGEEERLKLSPSPSSRVTVSRATSSSS	28.5641	29.5341	27.3502	28.3379	25.527	0	27.8329	30.0208	29.4358	27.5336	29.0951	25.3859	26.5721	27.7861	28.4001	27.294	29.4512	29.4836
P20700_T19_1_ATPVPPRMGSRAGGPTTPLSPTRLSRLQEKE	P20700	LMNB1	19	T	ATPVPPRMGSRAGGPTTPLSPTRLSRLQEKE	27.1472	24.2161	0	23.5128	0	0	0	0	25.8424	0	0	23.7112	0	0	0	24.6281	0	0
P20700_T20_1_TPVPPRMGSRAGGPTTPLSPTRLSRLQEKEE	P20700	LMNB1	20	T	TPVPPRMGSRAGGPTTPLSPTRLSRLQEKEE	0	0	0	26.4462	0	0	0	0	0	26.7466	25.8632	0	23.9795	25.1812	0	0	24.0071	0
P20700_T20_2_TPVPPRMGSRAGGPTTPLSPTRLSRLQEKEE	P20700	LMNB1	20	T	TPVPPRMGSRAGGPTTPLSPTRLSRLQEKEE	26.1534	0	24.321	25.4782	0	0	25.4482	27.7389	26.5599	25.2504	26.6342	0	23.2893	24.8859	24.9589	24.3023	26.4095	26.1235
P20700_T575_1_AAGVVVEEELFHQQGTPRASNRSCAIM_	P20700	LMNB1	575	T	AAGVVVEEELFHQQGTPRASNRSCAIM	0	0	0	0	0	0	0	0	0	0	0	0	0	0	0	0	0	0
P20700_T5_1_MATATPVPPRMGSRAGGPTT	P20700	LMNB1	5	T	MATATPVPPRMGSRAGGPTT	0	0	22.0446	0	21.4587	0	0	0	0	22.6646	0	0	20.8108	21.6926	21.7196	0	21.9901	0
P20749_S41_1_PGAALPLRKRPLRAPSPEPAAPRGAAGLVVP	P20749	BCL3	41	S	PGAALPLRKRPLRAPSPEPAAPRGAAGLVVP	0	0	0	0	0	0	22.8266	23.6072	23.606	0	23.0154	0	0	21.6452	22.2311	0	22.7112	22.5146
P20810-9_S11_1_MSQPGQKPAASPRPRRAAAARRTHEH	P20810-9	CAST	11	S	MSQPGQKPAASPRPRRAAAARRTHEH	0	0	0	0	0	0	0	0	0	0	0	23.0881	0	23.8275	23.5076	24.4191	24.1503	0
P20810-9_S285_1_PDDAIDALSSDFTCGSPTAAGKKTEKEESTE	P20810-9	CAST	285	S	PDDAIDALSSDFTCGSPTAAGKKTEKEESTE	0	0	0	24.1404	23.6932	0	23.9639	26.282	24.2376	25.3176	26.7857	22.9986	0	0	23.4468	0	24.4396	0
P20810-9_S408_1_PLLPEPEEKPKPRSESELIDELSEDFDRSEC	P20810-9	CAST	408	S	PLLPEPEEKPKPRSESELIDELSEDFDRSEC	0	17.3901	0	0	19.1246	0	0	23.23	0	0	22.4105	0	0	0	0	0	0	0
P20839-3_T6_1_MEGPLTPPPLQGGGAAAVPEP	P20839-3	IMPDH1	6	T	MEGPLTPPPLQGGGAAAVPEP	0	0	0	0	0	0	0	0	0	0	22.6817	0	0	0	0	0	0	0
P20962_S2_1_MSEKSVEAAAELSAKDL	P20962	PTMS	2	S	MSEKSVEAAAELSAKDL	25.9737	26.4077	25.4852	24.4709	23.1236	0	20.0616	22.6473	26.1703	23.9048	0	21.3446	0	0	0	0	0	0
P20962_S2_2_MSEKSVEAAAELSAKDL	P20962	PTMS	2	S	MSEKSVEAAAELSAKDL	0	25.3819	0	22.8873	0	0	22.0359	23.6276	24.6853	22.6731	0	0	0	0	21.1727	20.4578	22.32	21.4691
P20962_S5_1_MSEKSVEAAAELSAKDLKEK	P20962	PTMS	5	S	MSEKSVEAAAELSAKDLKEK	24.3891	23.6007	0	21.5347	0	0	20.4785	0	24.4452	21.4903	22.9219	0	0	0	0	0	20.88	0
P20962_S5_2_MSEKSVEAAAELSAKDLKEK	P20962	PTMS	5	S	MSEKSVEAAAELSAKDLKEK	0	25.3819	0	22.8873	0	0	22.0359	23.6276	24.6853	22.6731	0	0	0	0	21.1727	20.4578	22.32	21.4691
P21127-9_S236_1_EKMEERDLLSDLQDISDSERKTSSAESSSAE	P21127-9	CDK11B;CDK11A	236	S	EKMEERDLLSDLQDISDSERKTSSAESSSAE	0	21.2318	16.7345	0	18.4163	0	23.529	24.4461	25.2036	23.7566	24.4468	22.159	17.1919	21.8196	22.4485	22.2788	23.437	23.9616
P21127-9_S31_1_EGELRDHRMEITIRNSPYRREDSMEDRGEED	P21127-9	CDK11B;CDK11A	31	S	EGELRDHRMEITIRNSPYRREDSMEDRGEED	0	0	0	0	0	0	23.2187	22.9467	0	24.0283	25.1194	0	0	0	0	0	0	0
P21127-9_S705_1_TWPAKSEQQRVKRGTSPRPPEGGLGYSQLGD	P21127-9	CDK11B;CDK11A	705	S	TWPAKSEQQRVKRGTSPRPPEGGLGYSQLGD	0	0	0	0	0	0	0	0	23.5317	0	0	0	0	0	0	0	0	0
P21127-9_S705_2_TWPAKSEQQRVKRGTSPRPPEGGLGYSQLGD	P21127-9	CDK11B;CDK11A	705	S	TWPAKSEQQRVKRGTSPRPPEGGLGYSQLGD	0	0	0	0	0	0	20.4283	0	21.931	0	0	0	0	0	0	0	0	0
P21127-9_S79_2_HHRKDEKRKEKRRHRSHSAEGGKHARVKEKE	P21127-9	CDK11B	79	S	HHRKDEKRKEKRRHRSHSAEGGKHARVKEKE	26.4523	0	0	24.8285	0	0	0	0	0	0	0	0	0	0	0	0	0	0
P21127-9_S81_1_RKDEKRKEKRRHRSHSAEGGKHARVKEKERE	P21127-9	CDK11B	81	S	RKDEKRKEKRRHRSHSAEGGKHARVKEKERE	26.0579	22.6136	25.3384	22.3865	0	0	0	0	0	0	0	0	0	0	0	0	0	0
P21127-9_S81_2_RKDEKRKEKRRHRSHSAEGGKHARVKEKERE	P21127-9	CDK11B	81	S	RKDEKRKEKRRHRSHSAEGGKHARVKEKERE	26.4523	0	0	24.8285	0	0	0	0	0	0	0	0	0	0	0	0	0	0
P21127-9_T27_1_DSLEEGELRDHRMEITIRNSPYRREDSMEDR	P21127-9	CDK11B;CDK11A	27	T	DSLEEGELRDHRMEITIRNSPYRREDSMEDR	0	0	0	0	0	0	21.0838	22.9467	0	0	0	23.0748	19.3655	0	0	0	23.3533	0
P21127-9_T704_1_PTWPAKSEQQRVKRGTSPRPPEGGLGYSQLG	P21127-9	CDK11B;CDK11A	704	T	PTWPAKSEQQRVKRGTSPRPPEGGLGYSQLG	0	0	0	0	0	0	0	23.9089	0	0	0	0	0	0	0	0	0	0
P21127-9_T704_2_PTWPAKSEQQRVKRGTSPRPPEGGLGYSQLG	P21127-9	CDK11B;CDK11A	704	T	PTWPAKSEQQRVKRGTSPRPPEGGLGYSQLG	0	0	0	0	0	0	20.4283	0	21.931	0	0	0	0	0	0	0	0	0
P21266_S2_1_MSCESSMVLGYWDIRGL	P21266	GSTM3	2	S	MSCESSMVLGYWDIRGL	0	0	0	0	0	0	0	22.0576	0	0	0	0	0	0	0	0	0	0
P21291_S192_1_PKGFGFGQGAGALVHSE_	P21291	CSRP1	192	S	PKGFGFGQGAGALVHSE	24.7614	24.6173	24.9994	20.9399	0	0	23.3699	22.9892	25.3356	23.6373	24.9945	21.0301	18.6359	21.7273	0	0	21.9151	0
P21333-2_S1081_3_KPSKVKAFGPGLQGGSAGSPARFTIDTKGAG	P21333-2	FLNA	1081	S	KPSKVKAFGPGLQGGSAGSPARFTIDTKGAG	26.1553	27.7975	25.915	25.4891	24.5384	0	0	0	0	23.9403	25.8647	21.3574	0	0	0	0	0	25.7519
P21333-2_S1084_1_KVKAFGPGLQGGSAGSPARFTIDTKGAGTGG	P21333-2	FLNA	1084	S	KVKAFGPGLQGGSAGSPARFTIDTKGAGTGG	23.9778	24.5962	0	23.858	19.8834	0	24.274	27.5867	26.9447	24.9725	26.7396	22.4989	22.6934	24.189	24.4616	23.1603	25.614	24.3197
P21333-2_S1084_3_KVKAFGPGLQGGSAGSPARFTIDTKGAGTGG	P21333-2	FLNA	1084	S	KVKAFGPGLQGGSAGSPARFTIDTKGAGTGG	26.1553	27.7975	25.915	25.4891	24.5384	0	0	0	0	23.9403	25.8647	21.3574	0	0	0	0	0	25.7519
P21333-2_S1459_1_DVTDASKVKCSGPGLSPGMVRANLPQSFQVD	P21333-2	FLNA	1459	S	DVTDASKVKCSGPGLSPGMVRANLPQSFQVD	27.6139	26.8757	27.0296	25.3443	24.3958	0	27.0555	26.0258	26.4447	26.307	26.9764	22.8898	23.6459	24.8179	24.8497	23.468	26.6171	25.4057
P21333-2_S1533_1_PYSISVLYGDEEVPRSPFKVKVLPTHDASKV	P21333-2	FLNA	1533	S	PYSISVLYGDEEVPRSPFKVKVLPTHDASKV	0	0	0	0	0	0	20.8265	0	0	0	23.2079	0	0	0	0	0	0	0
P21333-2_S1630_1_RYTILIKYGGDEIPFSPYRVRAVPTGDASKC	P21333-2	FLNA	1630	S	RYTILIKYGGDEIPFSPYRVRAVPTGDASKC	0	0	22.3374	22.2541	0	0	23.8663	25.0503	24.32	23.502	25.1544	22.6151	22.6129	24.2335	23.7833	22.6497	24.5123	23.7185
P21333-2_S1726_1_KYVICVRFGGEHVPNSPFQVTALAGDQPSVQ	P21333-2	FLNA	1726	S	KYVICVRFGGEHVPNSPFQVTALAGDQPSVQ	24.5967	0	24.143	22.5878	0	0	0	23.8501	0	0	24.1607	0	19.82	0	22.41	0	23.3965	0
P21333-2_S1827_1_ITDNKDGTVTVRYAPSEAGLHEMDIRYDNMH	P21333-2	FLNA	1827	S	ITDNKDGTVTVRYAPSEAGLHEMDIRYDNMH	0	0	0	0	0	0	0	0	0	0	22.2874	0	0	0	0	0	0	0
P21333-2_S2120_1_NYIINIKFADQHVPGSPFSVKVTGEGRVKES	P21333-2	FLNA	2120	S	NYIINIKFADQHVPGSPFSVKVTGEGRVKES	24.3387	20.543	22.7983	22.402	21.4204	0	21.892	22.6781	0	18.8484	0	0	21.4202	22.3734	0	21.2151	23.2364	0
P21333-2_S2144_1_EGRVKESITRRRRAPSVANVGSHCDLSLKIP	P21333-2	FLNA	2144	S	EGRVKESITRRRRAPSVANVGSHCDLSLKIP	27.5319	23.2427	0	26.864	25.843	0	27.7026	28.4153	27.9385	27.8294	29.9403	25.9749	26.9634	27.8869	27.5851	26.757	28.7132	26.2224
P21333-2_S2319_1_NEEHIPDSPFVVPVASPSGDARRLTVSSLQE	P21333-2	FLNA	2319	S	NEEHIPDSPFVVPVASPSGDARRLTVSSLQE	24.6763	0	23.5206	18.924	0	0	24.2463	24.9233	0	24.0217	25.4549	0	0	23.6538	23.2476	0	24.5943	0
P21333-2_S2362_1_VSLNGAKGAIDAKVHSPSGALEECYVTEIDQ	P21333-2	FLNA	2362	S	VSLNGAKGAIDAKVHSPSGALEECYVTEIDQ	23.811	0	0	0	0	0	21.1803	0	0	0	0	0	0	0	0	0	22.7367	0
P21333-2_S966_1_YGGDPIPKSPFSVAVSPSLDLSKIKVSGLGE	P21333-2	FLNA	966	S	YGGDPIPKSPFSVAVSPSLDLSKIKVSGLGE	23.5455	0	22.0462	21.0812	20.7896	0	0	22.3536	22.7878	21.9421	22.6723	19.5358	20.5673	21.4846	21.376	0	22.1143	20.0825
P21333-2_S968_1_GDPIPKSPFSVAVSPSLDLSKIKVSGLGEKV	P21333-2	FLNA	968	S	GDPIPKSPFSVAVSPSLDLSKIKVSGLGEKV	0	0	0	0	0	0	22.0894	0	0	0	0	0	0	0	0	0	0	0
P21333-2_T1089_3_GPGLQGGSAGSPARFTIDTKGAGTGGLGLTV	P21333-2	FLNA	1089	T	GPGLQGGSAGSPARFTIDTKGAGTGGLGLTV	26.1553	27.7975	25.915	25.4891	24.5384	0	0	0	0	23.9403	25.8647	21.3574	0	0	0	0	0	25.7519
P21333-2_T1092_3_LQGGSAGSPARFTIDTKGAGTGGLGLTVEGP	P21333-2	FLNA	1092	T	LQGGSAGSPARFTIDTKGAGTGGLGLTVEGP	26.1553	27.7975	25.915	25.4891	24.5384	0	0	0	0	23.9403	25.8647	21.3574	0	0	0	0	0	25.7519
P21333-2_T2328_1_FVVPVASPSGDARRLTVSSLQESGLKVNQPA	P21333-2	FLNA	2328	T	FVVPVASPSGDARRLTVSSLQESGLKVNQPA	0	0	0	20.8849	0	0	0	0	0	0	0	0	0	0	0	0	0	0
P21359-2_S864_1_GVCLQQRSNSGLATYSPPMGPVSERKGSMIS	P21359-2	NF1	864	S	GVCLQQRSNSGLATYSPPMGPVSERKGSMIS	0	0	0	0	0	0	21.7034	24.267	22.1298	0	23.6994	0	17.9205	0	20.8305	0	22.4347	21.7749
P21359-2_T2493_1_GSEGYLAATYPTVGQTSPRARKSMSLDMGQP	P21359-2	NF1	2493	T	GSEGYLAATYPTVGQTSPRARKSMSLDMGQP	0	0	0	0	0	0	23.6239	25.4578	0	0	0	0	0	20.9157	0	0	22.212	22.8332
P21709_S906_2_RTIANFDPRMTLRLPSLSGSDGIPYRTVSEW	P21709	EPHA1	906	S	RTIANFDPRMTLRLPSLSGSDGIPYRTVSEW	0	0	0	18.8637	0	0	0	22.3482	22.0945	21.2235	21.6563	0	0	21.4549	21.1175	0	22.6389	22.2279
P21709_S910_1_NFDPRMTLRLPSLSGSDGIPYRTVSEWLESI	P21709	EPHA1	910	S	NFDPRMTLRLPSLSGSDGIPYRTVSEWLESI	0	0	0	0	0	0	22.9069	23.5795	23.8403	22.906	23.6425	20.3258	22.0037	23.5123	23.4925	22.1592	24.4516	23.6683
P21709_S910_2_NFDPRMTLRLPSLSGSDGIPYRTVSEWLESI	P21709	EPHA1	910	S	NFDPRMTLRLPSLSGSDGIPYRTVSEWLESI	0	0	0	18.8637	0	0	0	22.3482	22.0945	21.2235	21.6563	0	0	21.4549	0	0	22.6389	22.2279
P21796_S104_1_DQLARGLKLTFDSSFSPNTGKKNAKIKTGYK	P21796	VDAC1	104	S	DQLARGLKLTFDSSFSPNTGKKNAKIKTGYK	27.1298	24.6388	25.1132	25.8093	24.9586	0	23.3134	26.9946	26.9805	25.4118	27.6172	20.3513	0	25.5549	25.854	23.7936	26.896	24.7581
P21796_S57_1_TSSGSANTETTKVTGSLETKYRWTEYGLTFT	P21796	VDAC1	57	S	TSSGSANTETTKVTGSLETKYRWTEYGLTFT	0	0	0	0	0	0	0	0	0	0	0	0	0	0	0	0	0	0
P21796_T65_1_ETTKVTGSLETKYRWTEYGLTFTEKWNTDNT	P21796	VDAC1	65	T	ETTKVTGSLETKYRWTEYGLTFTEKWNTDNT	0	0	0	0	0	0	0	0	0	0	0	0	0	0	0	0	0	0
P21860-5_S339_1_RMARDPPRYLVIKRESGPGIAPGPEPHGLTN	P21860-5	ERBB3	339	S	RMARDPPRYLVIKRESGPGIAPGPEPHGLTN	27.9739	27.6269	26.0576	27.7932	25.4043	0	26.2116	27.4381	27.0917	26.1094	27.7155	22.5495	24.7836	25.3318	25.5721	23.902	26.7032	26.0644
P21860-5_S43_1_IQNKRAMRRYLERGESIEPLDPSEKANKVLA	P21860-5	ERBB3	43	S	IQNKRAMRRYLERGESIEPLDPSEKANKVLA	26.7217	26.5414	26.1039	26.628	25.4577	0	26.1098	26.7509	25.6641	26.057	27.5716	23.7391	23.8429	25.3695	25.2302	23.8456	26.6414	25.4811
P21860-5_S43_2_IQNKRAMRRYLERGESIEPLDPSEKANKVLA	P21860-5	ERBB3	43	S	IQNKRAMRRYLERGESIEPLDPSEKANKVLA	21.0746	0	0	21.9547	0	0	0	0	22.4922	0	0	0	0	0	0	0	0	0
P21860-5_S451_2_PRPVSLHPMPRGCLASESSEGHVTGSEAELQ	P21860-5	ERBB3	451	S	PRPVSLHPMPRGCLASESSEGHVTGSEAELQ	22.5067	0	0	0	0	0	0	0	0	0	0	0	0	0	0	0	0	0
P21860-5_S50_2_RRYLERGESIEPLDPSEKANKVLARIFKETE	P21860-5	ERBB3	50	S	RRYLERGESIEPLDPSEKANKVLARIFKETE	21.0746	0	0	21.9547	0	0	0	0	22.4922	0	0	0	0	0	0	0	0	0
P21964-2_S217_1_EVVDGLEKAIYKGPGSEAGP_	P21964-2	COMT	217	S	EVVDGLEKAIYKGPGSEAGP	23.3907	24.4487	22.9673	0	0	0	0	0	0	0	23.0848	0	0	0	0	0	0	0
P21964-2_S81_1_GAYCGYSAVRMARLLSPGARLITIEINPDCA	P21964-2	COMT	81	S	GAYCGYSAVRMARLLSPGARLITIEINPDCA	0	23.5519	23.3233	0	0	0	21.9577	23.6318	23.4149	0	0	20.1717	0	0	0	0	0	0
P22059_S190_1_ALELAKAKAVKMLAESDESGDEESVSQTDKT	P22059	OSBP	190	S	ALELAKAKAVKMLAESDESGDEESVSQTDKT	0	23.8184	0	0	0	0	0	23.6246	23.2572	0	0	0	0	0	0	0	0	0
P22059_S190_2_ALELAKAKAVKMLAESDESGDEESVSQTDKT	P22059	OSBP	190	S	ALELAKAKAVKMLAESDESGDEESVSQTDKT	27.8686	28.8854	28.0529	26.2264	24.7078	0	27.488	28.8268	27.7984	27.245	27.6158	25.0618	25.3323	0	0	25.1859	27.4268	27.2722
P22059_S193_1_LAKAKAVKMLAESDESGDEESVSQTDKTELQ	P22059	OSBP	193	S	LAKAKAVKMLAESDESGDEESVSQTDKTELQ	0	25.1147	24.2786	0	0	0	24.1866	25.1464	24.6587	23.6035	24.6504	0	0	0	0	20.9461	0	0
P22059_S193_2_LAKAKAVKMLAESDESGDEESVSQTDKTELQ	P22059	OSBP	193	S	LAKAKAVKMLAESDESGDEESVSQTDKTELQ	27.8686	28.8854	28.0529	26.2264	24.7078	0	27.488	28.8268	27.7984	27.245	27.6158	25.0618	25.3323	0	0	25.1859	27.4268	27.2722
P22059_S240_1_NDLIAKHGTALQRSLSELESLKLPAESNEKI	P22059	OSBP	240	S	NDLIAKHGTALQRSLSELESLKLPAESNEKI	0	0	0	0	0	0	0	22.923	22.5331	0	22.6141	0	0	19.2059	0	0	0	0
P22059_S351_1_VGSGKDQCCSGKGDMSDEDDENEFFDAPEII	P22059	OSBP	351	S	VGSGKDQCCSGKGDMSDEDDENEFFDAPEII	0	0	0	0	0	0	18.9595	23.1528	0	0	0	0	0	0	0	0	0	0
P22059_S379_1_EIITMPENLGHKRTGSNISGASSDISLDEQY	P22059	OSBP	379	S	EIITMPENLGHKRTGSNISGASSDISLDEQY	0	0	0	0	0	0	0	0	0	0	0	0	0	0	0	20.0323	0	20.3843
P22059_S379_2_EIITMPENLGHKRTGSNISGASSDISLDEQY	P22059	OSBP	379	S	EIITMPENLGHKRTGSNISGASSDISLDEQY	24.0007	23.3624	0	0	0	0	0	0	23.8636	0	0	0	0	0	0	0	0	0
P22059_S379_3_EIITMPENLGHKRTGSNISGASSDISLDEQY	P22059	OSBP	379	S	EIITMPENLGHKRTGSNISGASSDISLDEQY	23.2219	24.724	0	22.0902	0	0	0	24.9258	24.1042	0	0	0	0	0	0	19.6883	0	22.6546
P22059_S382_2_TMPENLGHKRTGSNISGASSDISLDEQYKHQ	P22059	OSBP	382	S	TMPENLGHKRTGSNISGASSDISLDEQYKHQ	24.0007	23.3624	0	0	0	0	0	0	23.8636	0	0	0	0	0	0	0	0	0
P22059_S382_3_TMPENLGHKRTGSNISGASSDISLDEQYKHQ	P22059	OSBP	382	S	TMPENLGHKRTGSNISGASSDISLDEQYKHQ	23.2219	24.724	0	22.0902	0	0	0	24.9258	24.1042	0	0	0	0	0	0	19.6883	0	22.6546
P22059_S385_2_ENLGHKRTGSNISGASSDISLDEQYKHQLEE	P22059	OSBP	385	S	ENLGHKRTGSNISGASSDISLDEQYKHQLEE	0	0	0	0	0	0	22.5089	0	0	0	0	0	0	0	0	0	0	0
P22059_S385_3_ENLGHKRTGSNISGASSDISLDEQYKHQLEE	P22059	OSBP	385	S	ENLGHKRTGSNISGASSDISLDEQYKHQLEE	23.2219	24.724	0	22.0902	0	0	0	24.9258	24.1042	0	0	0	0	0	0	19.6883	0	22.6546
P22059_S386_2_NLGHKRTGSNISGASSDISLDEQYKHQLEET	P22059	OSBP	386	S	NLGHKRTGSNISGASSDISLDEQYKHQLEET	0	0	0	0	0	0	22.5089	0	0	0	0	0	0	0	0	0	0	0
P22059_S386_3_NLGHKRTGSNISGASSDISLDEQYKHQLEET	P22059	OSBP	386	S	NLGHKRTGSNISGASSDISLDEQYKHQLEET	0	0	0	0	0	0	0	0	0	0	24.1561	0	0	0	0	0	0	0
P22087_S124_1_KNLVPGESVYGEKRVSISEGDDKIEYRAWNP	P22087	FBL	124	S	KNLVPGESVYGEKRVSISEGDDKIEYRAWNP	27.5535	0	26.4173	26.7309	25.9263	0	26.4302	27.4187	25.3979	22.9884	27.9443	24.9079	24.7057	25.2942	25.6043	23.447	26.4016	25.7458
P22234_S107_1_EMIPIEWVCRRIATGSFLKRNPGVKEGYKFY	P22234	PAICS	107	S	EMIPIEWVCRRIATGSFLKRNPGVKEGYKFY	0	0	0	0	0	0	0	22.3294	21.2854	0	22.1856	19.1698	0	18.2665	0	0	0	0
P22234_S27_1_KLYEGKTKEVYELLDSPGKVLLQSKDQITAG	P22234	PAICS	27	S	KLYEGKTKEVYELLDSPGKVLLQSKDQITAG	0	0	0	0	0	0	0	22.6516	22.1459	21.1181	23.0888	20.39	0	21.9082	0	0	0	0
P22314_S46_1_SEVPSVPTNGMAKNGSEADIDEGLYSRQLYV	P22314	UBA1	46	S	SEVPSVPTNGMAKNGSEADIDEGLYSRQLYV	0	0	0	0	0	0	21.7826	23.9616	22.6267	21.5561	0	0	0	0	0	20.4841	0	22.318
P22314_S4_1_MSSSPLSKKRRVSGPDPKP	P22314	UBA1	4	S	MSSSPLSKKRRVSGPDPKP	29.1446	28.6076	28.3619	27.3828	26.4982	0	25.6298	27.6718	26.7457	25.2231	27.5042	22.9819	24.1199	25.0261	25.3956	24.1538	27.1239	26.084
[truncated: 9,379 more rows]
