# Supplementary material for: Proteomic profiling reveals that ESR1 mutations enhance cyclin-dependent kinase signaling
Source: Sci Rep. 2024 Mar 22;14:6873. doi: 10.1038/s41598-024-56412-8 (PMC10959978; doi:10.1038/s41598-024-56412-8)
Supplement: Supplementary file 4 — Supplementary Table S3. [file 41598_2024_56412_MOESM4_ESM.xlsx]

## Sheet: Sheet1
Table S3. Proteome dataset - MCF7 and T47D
Uniprot.ID	Gene.names	MCF7_WT_FM_1	MCF7_WT_FM_2	MCF7_WT_FM_3	MCF7.Y537S.A4_FM_1	MCF7.Y537S.A4_FM_2	MCF7.Y537S.A4_FM_3	T47D_WT_FM_1	T47D_WT_FM_2	T47D_WT_FM_3	T47D.Y537S.1_FM_1	T47D.Y537S.1_FM_2	T47D.Y537S.1_FM_3	MCF7_WT_DMSO_6HRS_1	MCF7_WT_DMSO_6HRS_2	MCF7_WT_DMSO_6HRS_3	MCF7_WT_E2_6HRS_1	MCF7_WT_E2_6HRS_2	MCF7_WT_E2_6HRS_3	MCF7.Y537S.A4_DMSO_6HRS_1	MCF7.Y537S.A4_DMSO_6HRS_2	MCF7.Y537S.A4_DMSO_6HRS_3	MCF7.Y537S.A4_E2_6HRS_1	MCF7.Y537S.A4_E2_6HRS_2	MCF7.Y537S.A4_E2_6HRS_3	T47D_WT_DMSO_6HRS_1	T47D_WT_DMSO_6HRS_2	T47D_WT_DMSO_6HRS_3	T47D_WT_E2_6HRS_1	T47D_WT_E2_6HRS_2	T47D_WT_E2_6HRS_3	T47D.Y537S.1_DMSO_6HRS_1	T47D.Y537S.1_DMSO_6HRS_2	T47D.Y537S.1_DMSO_6HRS_3	T47D.Y537S.1_E2_6HRS_1	T47D.Y537S.1_E2_6HRS_2	T47D.Y537S.1_E2_6HRS_3	MCF7_WT_DMSO_24HRS_1	MCF7_WT_DMSO_24HRS_2	MCF7_WT_DMSO_24HRS_3	MCF7_WT_E2_24HRS_1	MCF7_WT_E2_24HRS_2	MCF7_WT_E2_24HRS_3	MCF7.Y537S.A4_DMSO_24HRS_1	MCF7.Y537S.A4_DMSO_24HRS_2	MCF7.Y537S.A4_DMSO_24HRS_3	MCF7.Y537S.A4_E2_24HRS_1	MCF7.Y537S.A4_E2_24HRS_2	MCF7.Y537S.A4_E2_24HRS_3
P0DPI2	GATD3	18.8079	19.4989	19.8496	19.6958	19.6428	19.854	19.6898	19.8761	19.8361	19.1274	19.213	19.6065	17.9634	20.819	20.6363	20.711	20.5273	16.6919	18.0423	19.6554	19.9062	19.987	19.9874	19.7706	19.7329	20.1428	19.7161	19.9497	18.2376	19.5699	19.7313	19.7199	19.7051	18.6743	19.8042	19.7143	20.4282	15.5606	20.1911	20.4882	20.3542	20.3266	17.2116	19.268	20.2056	19.9366	20.5199	20.2073
A0A0B4J2F0	PIGBOS1	11.8918	11.8517	12.3872	11.7251	12.5193	12.3503	11.8827	11.3434	12.5147	12.5229	11.2913	13.1705	11.1818	13.088	12.8512	13.1411	12.8444	9.61906	10.7393	12.2568	12.4373	12.4927	12.4937	12.3057	11.9059	14.0393	12.259	12.6346	9.53156	12.355	12.7952	12.1956	11.3668	10.4219	12.5019	13.4441	11.8252	10.2277	12.8246	12.4745	12.1035	13.27	10.3765	13.1082	11.5376	10.7042	14.1114	12.8876
A0A0U1RRE5	NBDY	11.6908	11.8422	13.1227	12.0532	11.9141	12.4712	12.3297	12.6672	12.2864	11.9278	11.6634	12.2196	12.1854	12.6576	12.5785	12.4068	12.568	10.6979	10.8869	11.0989	13.2826	13.5632	12.8974	11.3651	11.2769	12.3169	12.7257	12.0835	12.0809	12.6102	11.8396	11.4813	13.5159	9.55436	13.0481	13.6548	14.7677	10.4549	11.0034	11.9598	11.8584	13.05	10.4735	12.0061	12.3581	12.3413	13.2138	12.7013
A0A0U1RRL7	MMP24OS	9.66831	10.7674	11.8511	8.50807	10.5	11.1639	10.7301	9.90537	10.6402	11.1695	9.21578	10.7977	8.44185	11.3387	10.7736	11.233	11.2995	9.37206	11.53	9.91502	10.493	10.6076	9.81029	10.1029	10.6047	10.8302	9.79507	10.0767	9.14294	12.0091	10.8759	10.3892	10.9175	8.54732	10.0559	11.673	9.66749	9.45343	13.125	9.8374	10.1165	10.2589	11.277	10.2659	10.3865	9.80743	9.96497	10.7569
A0A1B0GWB2	PRRT1B	10.6379	11.3776	10.5391	11.317	10.8612	10.8627	10.4895	12.0943	10.2211	10.5702	11.973	10.2473	10.1825	11.1888	10.9852	10.9731	10.9479	11.3179	9.89598	10.4661	11.394	11.3443	11.4497	11.0455	12.512	11.2797	10.7986	9.62456	10.1533	11.2273	11.1349	10.669	11.0516	9.56641	11.2498	11.9238	11.8934	7.81143	11.5604	11.5133	11.359	11.458	8.79147	10.0999	11.0504	11.7831	12.9694	10.9013
A0AV96	RBM47	14.9774	15.4472	15.6398	15.5319	15.4306	15.6638	15.4104	15.4588	15.7137	15.0633	15.436	15.6086	14.7037	16.2208	15.8668	16.3481	16.1408	13.4106	15.2397	15.261	15.5948	15.5395	15.5873	15.4685	16.2664	15.922	15.2731	15.5059	14.0983	15.6249	15.6878	15.4454	15.6958	14.4513	15.5305	15.8798	16.3305	11.6246	16.1436	16.3627	16.1727	16.0565	11.985	15.7614	16.1322	16.01	16.5598	16.2423
A0AVT1	UBA6	17.2027	17.7035	17.9625	17.9401	17.9324	18.114	17.7703	17.9038	17.865	17.469	17.818	18.0292	15.9262	19.0556	18.4608	19.3614	19.1831	14.8681	15.8952	18.0174	18.3215	18.2324	18.2602	18.1286	18.6879	18.4348	17.6893	17.8979	15.9593	18.1861	17.9093	17.7888	17.8926	17.0344	17.8643	18.3659	18.853	13.6094	18.7135	18.6687	18.5086	18.5022	14.2747	17.97	18.4711	18.3286	19.1084	18.7026
A0FGR8	ESYT2	16.767	17.6288	17.87	17.613	17.7376	17.8109	17.4001	17.6225	17.8587	17.2185	17.5678	17.7597	16.0701	18.7199	18.2856	18.9208	18.7558	14.6751	16.9113	17.4847	17.8187	17.8098	17.8032	17.5996	17.4678	17.9105	17.6837	17.9556	16.8091	17.6006	17.4939	17.7951	17.5599	17.2257	17.6546	17.698	18.3154	14.652	18.1641	18.0977	18.0936	18.1045	14.7618	17.9924	18.1409	17.8583	18.5161	18.1578
A0JLT2	MED19	12.1793	11.6779	12.124	10.7169	11.2193	11.7356	11.6958	10.5975	12.1257	12.1109	11.7103	11.4129	10.8235	12.3297	11.8669	12.6492	12.2827	9.70108	9.26681	13.0659	11.0299	12.0649	11.6152	12.6104	11.9066	11.3345	11.7906	12.9381	9.72342	11.96	12.5138	11.8641	12.5978	8.99467	11.5296	12.1531	12.3867	7.94174	12.4037	12.2236	12.3887	12.3086	9.55302	11.6252	12.2819	11.8471	12.4701	11.8758
A0JNW5	BLTP3B	13.1765	13.5814	13.7454	13.9391	13.919	13.7177	14.323	14.2421	13.87	12.5047	14.1967	12.9428	12.4602	14.5669	14.4012	14.7162	14.4671	11.4677	14.293	13.229	13.6377	13.7293	13.8099	13.3803	13.4154	13.605	13.3608	13.7638	14.6933	13.2411	13.4432	13.8833	13.5701	13.3408	13.8106	14.0313	14.675	9.78214	14.6132	14.389	14.3254	14.2946	10.8684	13.9543	14.3341	13.9459	14.6977	14.2789
A0MZ66	SHTN1	18.1121	18.5065	18.8883	18.723	18.6788	18.8896	18.6955	18.8138	18.8946	18.133	18.557	18.7045	17.4504	19.7931	19.4686	19.7546	19.6501	15.6815	16.5837	18.8158	19.0857	19.067	19.1925	19.0538	18.9397	19.019	18.7557	19.0248	17.3035	18.7556	19.1345	18.8839	18.9788	16.4892	18.9833	19.3287	19.4336	15.5375	19.5017	19.1745	19.0809	19.0701	15.2092	18.841	19.3118	19.068	19.9229	19.4456
A0PJW6	TMEM223	13.2888	13.7312	13.7547	13.2937	13.339	13.4812	13.4703	13.732	13.8763	13.0375	13.2711	13.5014	11.7255	14.6829	14.0025	15.1094	14.7953	10.573	11.792	13.0493	14.774	12.8883	13.9246	14.4604	13.9265	13.9753	13.5536	13.4542	12.6578	13.3212	15.1819	14.2329	14.0393	11.4734	12.7134	13.2476	14.0129	10.377	13.9724	14.1944	14.1449	14.1869	10.6346	13.661	14.0704	13.8629	14.6122	14.0474
A1A4S6	ARHGAP10	10.457	12.4582	13.6933	12.8404	12.4967	10.4216	12.6927	11.2555	10.9864	12.4148	12.6026	12.4151	10.1565	12.9135	12.828	12.9745	12.9175	10.5771	10.5204	12.9838	11.9004	12.5501	12.3331	12.0795	13.3448	11.9676	13.1379	10.3705	10.2156	13.3306	12.146	12.9635	12.7389	9.79839	12.1307	12.5896	12.9331	9.67077	12.4983	12.4353	12.3397	12.4898	8.29164	12.7971	12.5677	12.5717	13.2861	12.8527
A1A5D9	BICDL2	10.9122	12.0828	12.1956	12.3503	11.2612	10.4776	10.8544	11.8968	11.0132	12.7267	10.65	12.1387	10.5619	12.193	12.0003	12.3868	11.935	10.2028	9.59679	11.7895	12.5838	12.9622	10.8604	11.4871	11.8547	12.3338	12.6159	12.298	8.42905	11.7483	12.3469	12.2582	11.6046	9.92174	11.7823	11.366	12.3398	8.35002	12.1296	12.0514	11.974	12.4349	10.3364	10.5373	11.4155	11.1044	13.6327	12.2534
A1IGU5	ARHGEF37	11.366	12.2926	10.8448	11.041	11.4728	11.7833	11.4506	11.9851	11.826	10.7192	11.3491	11.4705	10.1819	12.5102	11.5431	12.9659	13.4569	8.14257	9.35918	11.3652	11.7083	12.1678	12.1104	12.0898	12.0656	12.0785	12.7889	11.1658	10.2313	10.4705	11.1178	11.4896	11.3597	11.3283	11.6499	11.8553	12.325	9.54068	11.6211	12.2362	12.1796	10.898	8.81203	11.8009	11.5842	12.2649	11.7984	12.5402
A1KXE4	FAM168B	10.7688	9.03432	11.6288	11.4512	10.1018	11.2466	11.1639	10.8035	10.2858	10.8028	9.93306	11.2424	10.3002	10.5786	11.1264	10.8703	10.5552	10.8008	10.3773	10.3955	11.1125	10.8326	10.6293	10.8843	11.0945	10.8385	10.9823	10.7929	9.90993	10.6135	11.2024	10.9679	11.9746	7.37656	11.3509	11.3591	10.6977	9.09368	10.6535	10.0912	12.0259	11.6694	10.484	12.1019	9.91664	10.2705	10.7499	10.7084
A1L020	MEX3A	10.9636	13.4005	11.9094	12.2943	12.2813	11.0817	12.0157	12.0528	12.2432	11.6486	11.9999	11.9708	10.6738	12.8185	10.5778	13.4647	13.8642	10.5318	8.76409	11.4705	12.029	12.6634	13.812	13.1918	12.1423	12.3681	12.1207	12.3939	10.873	12.0328	13.4955	12.2189	13.1675	9.22501	11.6987	12.1252	13.4078	9.8646	13.2496	12.2472	11.6961	11.4655	9.54359	11.8587	12.4928	12.3351	12.9593	12.7413
A1L0T0	ILVBL	16.9539	17.3965	17.5719	17.0723	17.1206	17.2528	17.0827	17.3914	17.4836	16.8485	17.1697	17.3922	15.752	18.3789	18.1677	18.493	18.3288	14.2477	15.0352	17.3961	17.685	17.6616	17.8084	17.7818	17.7375	17.8398	17.3768	17.5251	15.3917	17.4972	17.2053	17.4633	17.2806	16.7488	17.2714	17.3988	18.0829	13.8516	17.5745	18.0276	17.9728	17.8586	13.8545	17.5095	17.9181	17.7332	18.4058	17.947
A1L170	C1orf226	10.7612	11.9038	12.0377	12.1698	11.1802	12.1408	11.5418	11.5254	12.2451	11.3529	11.5927	11.9356	10.0186	13.0358	12.4325	13.6761	11.991	9.03952	10.8704	11.4893	11.9215	11.9695	12.0489	11.8938	11.6473	12.6742	12.2006	12.0328	9.95004	11.6887	11.4622	11.8237	11.5693	11.5346	11.9656	11.838	11.6425	10.128	11.1627	11.7144	12.7777	12.7682	8.50414	13.5479	13.1001	10.7072	12.2605	12.0737
A1L188	NDUFAF8	13.8889	13.2161	14.7862	14.9851	14.9424	13.8519	14.2955	14.3814	14.4277	13.9261	14.1993	14.4407	13.5134	15.1371	14.8574	15.3616	15.0548	11.7464	13.3765	14.1891	14.5737	14.6205	14.6123	14.2987	14.3858	14.6821	14.5678	14.5836	13.2352	14.2163	14.182	14.5459	14.2643	13.8747	14.4584	14.3455	15.0474	9.21896	15.2563	15.5605	15.3137	15.2739	11.7593	13.5844	14.8978	14.849	15.4624	15.1178
A1L390	PLEKHG3	13.0498	13.5208	13.6034	13.6325	13.5289	13.7932	12.5925	14.0515	14.108	13.5725	12.2318	14.5722	12.3691	14.4993	14.3325	14.5786	14.3367	11.0124	12.3652	13.5047	13.7607	13.7532	13.8523	13.8923	13.2646	13.5382	13.8528	13.3555	13.674	13.4433	14.1294	13.6524	14.1745	11.133	13.8097	14.2295	14.2843	9.08013	14.3819	14.5534	14.4376	14.3911	10.0689	14.0197	14.2432	13.9552	14.6607	14.1807
A1L3X0	ELOVL7	9.55222	10.1334	9.74657	9.28507	10.1325	10.7427	9.10349	10.5947	12.0908	9.73519	8.46204	9.60618	11.3256	9.15354	9.75656	8.86915	9.17284	11.3147	10.1656	9.85998	10.1724	9.61516	10.1756	9.60364	10.2975	9.42862	9.19197	9.10713	11.6123	9.95495	9.67348	8.91092	9.32669	12.4132	9.63248	9.63567	10.9664	7.62062	8.43355	10.9324	11.4124	10.2271	6.7485	11.0584	8.0728	11.5281	10.918	11.2666
A1X283	SH3PXD2B	13.3835	13.9652	14.3723	14.0568	14.3321	13.9087	13.7692	15.5524	14.4802	13.3178	13.4992	13.3997	13.995	14.5122	14.4868	14.5249	14.3537	12.1459	12.9606	13.9124	14.1932	14.2676	14.3926	14.2922	14.5398	14.242	14.4154	13.8175	12.5657	14.4382	13.8961	14.0705	13.9086	13.643	14.1355	14.3648	14.5915	11.6749	14.5688	14.5034	14.3359	14.344	11.5522	14.0985	14.5283	14.1572	14.9998	14.6824
A2RRP1	NBAS	15.0595	15.2974	15.4999	14.9601	15.4345	15.6169	15.0311	15.4958	15.5137	15.0941	15.0856	15.648	13.5392	16.3959	15.9633	16.7767	16.4785	12.7147	14.3497	15.2994	16.1344	15.511	15.5788	14.995	15.7334	15.7886	15.3633	15.5233	14.0591	15.4007	15.3258	15.3637	15.4227	14.7732	15.441	15.5419	16.1704	11.2579	15.963	16.2243	16.1655	16.0872	10.8868	16.2324	16.365	15.9253	16.4629	15.9959
A2RTX5	TARS3	11.152	10.6327	10.9056	12.0176	9.3244	11.1038	10.546	11.0574	10.5836	12.0285	9.27736	11.6433	8.87994	12.0172	11.3299	12.321	12.3665	8.22153	8.89298	10.809	11.6076	10.9032	11.3132	11.6101	11.2774	9.80793	10.6814	11.4425	10.7685	11.1584	11.2196	10.5158	11.002	9.03376	11.6469	11.7182	11.3582	8.68736	11.3839	11.3342	10.9458	11.4267	9.42257	12.896	10.4003	10.0388	11.1908	11.1877
A2RUC4	TYW5	11.3087	9.94121	13.3852	11.909	11.4308	12.6594	12.3131	10.6945	12.751	10.993	12.1478	11.7349	10.5923	12.8076	12.5244	12.665	12.716	9.32905	10.4978	11.7492	12.1351	12.0302	11.9495	12.2726	11.9439	12.2281	12.0438	12.4969	9.18574	12.736	11.5652	12.1561	12.4652	10.6919	12.3067	11.4493	11.7568	8.82398	12.8138	13.1657	11.279	12.795	10.352	11.5883	11.9032	11.7565	12.7232	12.3111
A3KMH1	VWA8	15.5774	16.0656	16.2012	15.2	15.4808	15.8291	15.5575	15.7857	15.9364	15.4787	15.5559	16.0398	14.2687	16.8063	16.4573	16.8928	16.7902	13.1388	13.9888	15.898	16.3179	16.1278	16.1238	15.8978	16.0292	16.1781	15.859	16.0695	14.4309	15.7873	15.9389	15.8291	16.0087	14.5203	15.8415	16.2156	16.5029	12.4794	16.2246	16.4799	16.3474	16.3198	12.8726	15.8875	16.2207	16.1131	16.7561	16.5041
A3KN83	SBNO1	15.047	16.1659	16.1861	15.8947	16.1285	16.3457	16.0015	16.2107	16.1045	15.7272	15.53	16.1938	15.1917	16.7635	16.5419	16.933	16.7352	13.6026	14.0288	16.1793	16.4453	16.3397	16.355	16.4198	16.3676	16.4228	15.746	16.0855	15.0953	16.0506	15.8976	16.131	15.8863	15.6969	16.0554	16.1005	16.601	13.082	16.5692	16.6153	16.5199	16.3803	13.8264	16.0753	16.3463	16.0751	16.9139	16.5307
A4D161	FAM221A	11.2214	11.7354	10.6321	10.4953	11.8123	11.5169	11.7294	10.5509	10.9949	11.2058	11.7612	11.1711	9.72833	11.5162	11.7646	13.7799	11.1455	9.47883	10.2033	11.0814	11.6262	11.2819	11.6	11.6205	11.2829	11.3359	11.3678	11.3176	10.5314	11.5777	11.0434	11.2124	10.9439	12.3299	10.5477	11.336	11.3803	9.66472	11.6606	11.3997	11.6822	11.6258	8.82116	9.95308	10.3234	12.5593	14.0726	11.6839
A4D1E1	ZNF804B	12.7451	12.0139	13.4097	11.9737	11.8059	12.7714	12.5749	12.7924	12.5314	12.4611	11.3232	13.0368	11.1316	13.3342	13.0966	13.2697	13.3236	10.5639	10.1851	13.4263	12.7323	11.6056	12.0344	14.7359	13.0316	11.7883	12.0923	12.8956	11.7078	13.2041	12.2673	12.6848	12.4158	12.2277	12.4656	12.6585	13.2797	10.7418	14.0102	12.1928	12.4669	12.0283	10.466	11.0288	13.3767	12.5215	12.8449	14.4817
A4D1E9	GTPBP10	14.3029	15.6148	15.2719	15.2546	15.4736	15.9186	15.074	15.3017	15.5568	15.0784	15.285	15.5406	14.0079	16.4506	16.0878	16.5561	16.3919	12.3423	9.87612	16.3572	16.6756	16.2377	16.3271	16.3627	15.4093	15.7013	15.5118	15.7103	14.2425	15.2614	15.2985	15.5468	15.2681	14.8877	15.3809	15.4545	15.7076	11.7001	15.9257	16.2551	16.1043	16.1437	11.8489	15.6685	15.976	15.8346	16.4927	16.0157
A4D1P6	WDR91	12.7217	10.7184	12.7444	11.8045	11.3455	11.9272	11.8056	12.5999	11.2245	11.0629	12.5949	11.9741	11.1818	12.6575	11.8944	12.6329	12.4117	10.4836	9.98632	11.9631	12.5587	13.2	11.2123	12.3413	11.8117	12.0801	11.9213	12.1994	11.6408	11.6085	12.1053	11.8593	12.3469	10.0183	12.5815	12.3505	12.3614	10.2726	12.3946	12.2599	12.3883	11.585	9.84537	13.5367	10.716	10.9673	13.6118	12.5847
A4D1S0	KLRG2	13.7823	12.591	14.7181	15.0185	13.4885	14.0233	13.8535	14.0392	13.908	13.782	13.8664	14.1727	12.8843	14.8325	14.2684	14.5784	15.4631	11.5951	12.6627	13.9951	14.1931	14.1451	14.4439	14.182	13.6001	13.9194	13.9722	14.1548	14.4507	13.5246	14.0692	14.1627	13.9338	13.0718	14.1551	14.2292	14.5597	11.597	14.885	14.8992	13.9733	13.7076	11.1817	13.2555	14.4791	14.2428	15.552	14.9108
A4D1U4	DENND11	11.7761	12.0375	12.018	11.8248	11.6696	12.0168	11.6896	12.8999	11.4495	10.8716	12.4187	12.0134	10.9958	12.5032	12.4662	12.6113	12.5937	10.1726	10.5952	11.9652	12.4795	12.0258	12.2727	12.0044	11.8274	12.3873	12.429	12.7523	9.94673	12	9.49134	8.99764	13.1644	11.5006	13.7943	14.3944	12.189	10.2244	12.5517	12.2771	12.0274	12.0732	9.08651	12.1896	12.3962	12.2536	12.7908	12.6261
A4D2B0	MBLAC1	9.09662	10.5479	10.1438	10.9149	10.1787	10.1056	10.9014	10.1263	10.0889	9.31824	10.5063	10.0464	12.0487	9.64502	10.1171	9.411	9.75058	10.0151	11.1053	9.5574	9.86247	10.1537	10.248	10.0607	11.9096	10.5508	8.88022	9.92912	9.58432	10.1335	10.2188	10.22	9.39849	11.1427	9.61609	10.3914	9.95828	9.5557	9.79752	10.38	9.75541	11.5406	7.8008	10.6779	9.98024	11.7199	10.6478	10.1609
A5D8V6	VPS37C	12.7139	13.8971	14.0963	13.3383	12.9076	11.3347	12.1229	13.891	13.7254	13.4672	12.571	12.5103	10.9834	14.3216	14.1658	14.6	14.7748	9.44228	11.5917	12.9335	13.433	13.4619	13.4821	13.3856	13.6972	13.5446	13.1125	13.2188	11.4769	13.2378	13.7844	13.0609	13.9428	10.2614	13.2023	14.0359	14.0538	9.12245	14.0058	13.7907	13.6172	13.6977	10.4301	12.8995	13.4716	13.4075	14.2716	13.8075
A5PLL7	PEDS1	10.6238	10.3396	11.3663	12.4722	10.6762	11.2141	11.6334	12.036	10.0788	10.5762	11.106	11.262	8.94158	11.7966	11.4766	12.4639	12.1993	9.81439	9.15684	11.3646	11.4859	11.3168	11.057	12.3111	12.4023	9.98912	11.3581	11.2618	10.0984	11.5827	10.3879	11.1281	10.9903	10.2058	12.8518	11.1284	12.1066	7.22216	11.9602	11.8864	11.6761	11.8409	8.09314	10.9712	11.29	12.901	12.6047	10.8324
A5PLN9	TRAPPC13	13.3253	13.5242	13.4301	12.8545	12.9591	13.4991	14.082	12.8687	13.6676	12.5436	12.5973	13.8331	11.0167	14.9066	14.5931	14.7561	14.867	9.45283	9.75355	13.7919	14.063	13.8406	14.227	13.9163	14.1895	14.0973	13.2869	13.6101	10.646	13.7626	13.9993	13.4334	13.8401	10.6436	13.646	14.0299	14.5562	8.75477	14.0179	13.9893	14.1257	14.1486	11.2703	13.4034	13.1779	13.3758	14.7891	13.5759
A5YKK6	CNOT1	17.1222	17.6887	17.9906	17.8228	17.8644	17.9947	17.6791	17.7788	17.927	17.4512	17.619	18.0282	16.3971	18.8733	18.5755	19.0973	18.8675	14.6728	15.3092	18.0114	18.3072	18.2115	18.3008	18.3433	18.2598	18.1986	17.7221	18.0211	16.3448	17.937	17.8306	17.8118	17.9113	16.9813	17.7335	18.215	18.724	13.748	18.6352	18.5809	18.4185	18.3769	13.9464	18.2173	18.4921	18.2671	18.9896	18.5708
A6NCS6	C2orf72	12.196	9.66628	10.7387	11.6274	10.7826	12.4474	11.366	11.7286	11.7885	10.7033	10.8677	11.0043	10.5496	11.4668	12.5291	12.7475	11.9522	8.21324	8.84747	11.8366	12.914	10.6079	11.0958	12.1565	12.0147	11.8561	11.2396	11.1754	9.58623	11.5863	12.0352	11.6789	12.2746	8.22979	11.3534	11.8865	12.3295	9.04545	11.9233	11.9448	9.37911	12.8362	8.75566	11.2647	12.1596	12.1526	12.0453	11.0804
A6ND36	FAM83G	13.4959	13.9198	14.1836	14.2551	14.2566	14.3879	13.5398	14.1389	14.916	13.5097	13.9444	14.4502	14.0071	14.6085	14.4681	14.7259	14.4438	12.2455	13.5285	14.074	14.1381	14.2443	14.3192	14.1948	14.1935	14.3024	14.0624	14.308	13.6872	13.9454	14.5275	14.167	14.5803	12.0235	14.3505	14.8501	14.3952	12.0382	14.4939	14.5653	14.4964	14.51	11.7357	14.2572	14.4368	14.402	15.08	14.5873
A6NDB9	PALM3	11.2875	12.776	12.6923	9.56889	11.4847	11.8108	13.2063	11.7774	11.0297	10.1089	12.4919	11.0061	9.98216	12.8966	12.6563	12.7202	12.5871	8.77784	9.44812	11.7687	12.2268	11.9398	11.8743	12.3626	11.8151	11.6715	11.8185	11.6776	10.3267	12.311	10.8071	12.7295	12.7028	9.96714	11.4542	11.9594	12.0113	10.0101	11.9822	12.01	11.5599	12.0468	9.64024	11.6306	12.0664	10.9763	12.2117	13.095
A6NDG6	PGP	16.3438	17.2455	17.5787	17.3379	17.2916	17.414	17.1141	17.2808	17.1958	16.8741	17.2973	17.4494	16.0446	18.2998	18.084	18.4396	18.196	14.1474	15.8166	17.1832	17.4693	17.5456	17.6049	17.592	17.575	17.5344	17.2779	17.426	16.0555	17.3428	17.1272	17.1855	17.233	16.6295	17.3906	17.6456	18.0112	13.8551	18.1007	17.8343	17.7048	17.7055	14.2032	17.2947	17.6887	17.6058	18.3913	18.0278
A6NDU8	RIMOC1	13.2948	14.2277	14.3691	14.7036	14.3656	14.1325	14.2424	14.3899	14.47	13.7726	13.9895	14.229	12.4341	13.6819	14.8073	13.8846	15.2568	15.0287	12.2938	14.1933	14.6123	14.7365	14.7973	14.4601	14.9197	14.7886	14.1758	14.6102	12.0029	14.596	14.5101	14.2692	14.4604	12.7465	14.3795	14.7277	15.5091	9.25995	15.1804	14.9605	15.1603	15.0231	10.6794	13.8977	15.031	14.6094	15.6963	15.1797
A6NED2	RCCD1	11.4725	12.1297	12.3646	12.4598	12.1254	12.3777	12.1031	12.0065	12.3687	11.8526	12.3667	12.2322	10.6246	12.8938	12.6396	13.1147	12.9243	10.7327	8.37922	12.7209	12.8927	12.9467	13.0761	12.9141	12.8356	12.8694	12.3056	12.4877	9.85337	12.5781	12.6743	12.2526	12.5926	10.0571	12.4872	12.8659	13.4263	10.3366	12.9786	11.1816	12.9801	12.0265	6.41784	12.5935	13.3406	13.1221	13.9484	13.5073
A6NEL2	SOWAHB	10.5694	11.1012	11.7015	11.5838	11.7204	12.8147	11.3043	12.3109	12.6498	12.1661	11.1919	9.86801	11.2174	12.381	12.1083	12.463	12.439	8.88227	8.98507	13.3156	12.3826	12.4817	10.9605	11.3654	10.9939	10.792	11.21	11.4545	13.8653	11.1753	11.5842	11.6797	11.7449	10.9914	11.701	11.7897	11.8398	10.2555	12.411	11.3093	11.6034	12.0719	8.87315	10.332	12.3523	12.0413	13.0966	12.7956
A6NFI3	ZNF316	15.3067	15.6096	15.7062	15.6276	15.4865	15.7593	15.5619	15.6409	15.7241	15.2361	15.6789	15.6539	15.1678	16.3488	16.0868	16.3348	16.2375	13.3201	15.4459	15.3233	15.6598	15.6697	15.773	15.624	15.5331	15.737	15.5425	15.8302	15.4804	15.3726	15.7274	15.6306	15.6746	15.0277	15.5602	15.8753	16.3285	12.1882	16.1642	16.3742	16.246	16.1947	12.307	16.0929	16.3297	16.0276	16.6154	16.1231
A6NFQ2	TCAF2	13.5249	14.2848	13.2051	11.1252	12.9047	14.4527	13.428	14.1545	11.9221	13.3871	13.3202	13.2855	12.2663	14.2146	14.2574	13.9847	13.7838	10.9904	11.7938	13.3037	14.1223	13.4688	13.2203	13.5883	13.593	13.7749	13.4201	13.5914	11.5538	13.5642	13.2891	13.4446	13.1915	12.7904	13.3804	13.4013	13.9721	10.2479	14.1968	13.8288	13.6025	13.6493	9.89643	13.5026	13.9801	13.5926	14.5109	14.0147
A6NHQ2	FBLL1	12.8148	13.7373	14.0759	13.7271	14.1362	14.2648	13.7451	14.0962	13.907	13.7022	13.0881	14.2176	12.503	14.9164	14.4954	15.0641	14.9804	10.7969	11.3922	14.1327	14.6222	14.1015	14.1998	14.3078	15.0099	14.3793	13.8558	13.6658	10.7291	15.1163	14.9061	13.6885	14.5969	10.742	13.8479	14.9747	14.6034	11.2864	14.1949	14.2649	14.5133	13.8931	12.402	13.5565	14.106	14.0087	14.7437	13.9391
A6NHR9	SMCHD1	16.6573	17.1958	17.4159	17.0989	17.1487	17.3107	17.0334	17.2029	17.3433	16.6865	17.2151	17.3461	15.8988	18.0718	17.8842	18.1744	18.0189	14.7793	16.2684	17.14	17.3969	17.2965	17.3722	17.3534	17.6937	17.7715	17.2098	17.3859	15.4002	17.3663	17.183	17.2846	17.1654	16.6498	17.2352	17.3093	17.9763	13.1524	17.834	17.9996	17.93	17.935	13.2758	17.6486	17.8736	17.6714	18.4412	17.9166
A6NIH7	UNC119B	14.5147	15.0523	15.6087	15.3454	15.3952	15.6621	15.1465	15.3936	15.6217	14.8616	15.0061	15.5488	14.0841	16.2971	16.1585	16.408	16.1898	12.4407	13.0594	15.3748	15.7006	15.8157	15.8258	15.802	15.3422	15.713	15.5655	15.8238	13.852	15.2818	15.4786	15.3313	15.5057	13.8927	15.5252	15.8449	16.0277	11.7987	16.1997	15.8235	15.8303	15.8985	12.1521	15.2292	15.8958	15.6759	16.4931	16.1322
A6NJ78	METTL15	11.1905	11.9999	12.9223	11.6382	12.7085	13.6495	14.2877	11.9223	13.5884	11.4798	11.4337	11.397	12.2668	13.0227	12.6297	12.8212	12.606	10.7624	9.79012	12.7346	12.6365	12.5025	12.6822	13.7629	12.7394	12.7751	12.7911	12.6667	10.7184	12.418	12.8957	12.799	12.744	9.80181	12.7417	13.1267	13.1024	10.2382	12.7437	12.683	12.7432	12.5982	9.73969	12.9098	13.1777	11.9301	13.0289	13.3226
A6NK58	LIPT2	11.3566	11.2085	11.8293	11.7193	11.2698	11.9288	11.575	11.579	11.8684	11.2011	11.3399	11.7488	10.11	13.2618	11.6705	11.4747	12.9254	9.86982	9.34137	11.8954	12.0883	11.7458	11.9639	12.2775	12.3806	12.3894	11.4147	11.8287	9.38121	11.9178	11.8683	10.5776	11.7689	10.7292	12.4161	11.9523	11.4368	10.4892	12.8416	11.686	11.1484	11.7104	8.96666	11.925	13.2119	11.0794	11.3428	12.7866
A6NKD9	CCDC85C	14.46	15.1449	15.4168	15.278	15.361	15.612	14.9971	15.2991	15.6268	14.7929	15.2367	15.3201	14.4625	15.992	15.7285	16.0845	15.8474	13.1577	13.8709	15.2292	15.4733	15.5387	15.5903	15.5702	15.4452	15.5916	15.4997	15.7262	13.6388	15.3711	15.3352	15.1593	15.4287	14.3667	15.2824	15.7004	15.8841	12.3362	15.9279	15.7924	15.6863	15.6456	11.884	15.4982	15.8	15.6399	16.4928	15.9579
A6NKF1	SAC3D1	12.3021	11.7148	12.9376	12.4667	11.0748	12.6458	12.3165	14.1906	12.1566	10.4245	12.037	12.0167	10.5639	13.5447	13.2789	13.6139	13.4911	8.64937	9.6717	12.4264	12.8048	12.672	12.6884	12.8786	12.9064	12.6943	12.1203	12.3025	10.4006	12.7178	13.0869	12.229	13.0088	9.32988	12.3883	13.0989	11.8239	10.2595	11.6952	13.0458	13.0312	13.2862	8.77913	12.3732	12.7518	12.5831	13.544	13.1107
A6NKN8	PCP4L1	11.7756	11.9217	13.4607	11.614	10.8711	11.0127	9.72987	12.975	11.8039	12.1052	12.7424	11.2995	11.4826	12.2225	12.9807	11.851	12.3402	9.77886	9.96841	12.3089	12.0752	11.4985	12.3235	12.4814	11.957	12.5998	12.1335	12.1633	9.5991	12.2031	11.6063	12.7905	12.3836	8.39792	12.8409	12.6365	11.8583	9.88947	12.3908	11.6926	12.4578	12.3668	9.09474	11.9175	12.2606	13.1226	12.3337	11.9268
A6NNT2	C16orf96	13.1885	14.2766	14.2795	14.8446	14.4281	13.8463	14.1655	14.3805	14.2883	13.8847	13.6362	14.5086	11.7421	16.0619	15.1821	15.9245	15.7278	10.2253	8.36262	15.277	15.3396	15.3731	15.3849	15.1265	14.6255	13.4211	13.8301	14.7412	13.671	14.5748	13.5246	14.6949	14.0581	13.5458	13.9644	15.0758	15.8966	8.22473	15.0645	15.1744	15.1348	15.3687	9.10594	14.1415	14.9922	15.1474	16.0225	15.4542
A6ZKI3	RTL8C	11.4562	11.1384	12.074	11.9067	10.966	11.1595	12.0933	10.5168	10.7957	11.5675	10.4382	13.2893	10.181	13.0959	12.3445	11.1824	13.1131	8.78376	8.61157	11.7787	12.0978	12.0791	12.0631	12.0704	11.3269	12.7745	10.8098	11.0984	11.3273	11.3639	11.2253	11.8736	10.7205	11.0962	11.8464	11.9387	12.431	7.84395	11.9757	12.2778	12.1822	11.99	8.61899	11.6788	11.9213	11.8053	12.5702	12.1061
A7E2V4	ZSWIM8	13.6399	12.6752	14.0405	13.4027	13.9663	14.3401	12.2809	14.305	14.0539	13.3547	13.95	14.1203	12.5099	14.5392	14.5167	14.6499	14.4226	11.4264	12.4993	14.1894	14.0852	13.57	13.9933	13.7275	13.4538	13.9453	13.9631	14.465	12.4941	13.7435	13.7051	13.5278	13.7734	12.4613	14.3201	14.2771	14.7108	8.94775	14.8149	14.5398	14.6109	14.4405	10.2928	13.9939	14.1096	14.2219	14.931	14.5156
A7KAX9	ARHGAP32	12.765	14.3763	12.5166	14.5676	14.1435	13.7192	13.5968	13.8791	13.9143	13.4254	13.4358	13.8368	13.2528	14.2187	14.2922	14.3922	14.2541	11.6781	13.4121	13.3972	14.8107	12.8854	14.042	13.5407	13.8162	13.9691	13.7652	13.9545	12.8204	13.7628	13.721	13.7717	13.662	13.2167	13.8134	13.9034	14.8457	8.66444	14.7664	14.6953	14.6325	14.4839	10.6938	14.1647	14.1642	14.0292	14.6297	14.4066
A8CG34	POM121C	12.6199	13.279	13.3372	13.6646	12.9943	13.0005	13.0955	13.4287	13.1313	12.5383	13.4109	13.2907	12.0725	14.0816	13.925	14.0745	13.922	10.82	11.7765	13.0938	13.2424	13.2257	13.4644	14.0928	12.9357	13.4204	13.1838	13.0008	13.3561	12.9987	13.0983	13.372	13.0922	12.9654	13.238	13.1296	13.3858	10.5863	13.7916	13.6026	13.7148	13.8145	10.1734	12.6416	14.1472	13.0373	15.1811	13.7149
A8MSI8	LYRM9	11.9086	10.5571	12.4042	12.5369	11.8014	12.6742	11.945	12.2447	12.0657	11.7185	11.7752	12.1334	10.8088	12.8252	11.843	13.4245	12.234	10.7469	9.99246	11.3074	11.7733	12.9894	12.543	13.277	13.2373	12.9835	11.8026	12.1435	9.14354	12.572	11.9238	12.2621	12.4688	10.6678	12.3556	12.2043	12.4217	9.26748	12.4283	12.7827	12.5438	12.4384	9.36254	11.6322	12.821	12.3784	13.2049	12.4834
A8MVW0	FAM171A2	10.9464	10.4038	11.4446	11.0258	11.4628	12.0025	12.5121	10.9845	11.8052	9.74299	10.6927	11.5483	9.09287	12.324	12.2299	11.717	12.5691	9.35296	10.2525	11.0092	12.0144	11.4539	12.0187	10.5371	10.8942	11.7638	10.1324	12.0919	10.3254	12.0781	12.2376	10.2983	12.1892	9.52953	11.7993	11.2319	11.4093	9.45558	11.6639	11.7339	11.7901	11.2331	9.59286	10.696	11.5401	11.9161	12.2571	11.2836
A8MW92	PHF20L1	12.4621	10.5766	12.9589	12.38	11.5749	11.9288	11.6161	12.3757	12.6084	11.5668	12.3584	11.356	11.5514	12.5591	12.3013	12.7445	12.4	10.3251	10.2698	12.7593	12.5685	12.344	12.375	11.5648	12.1848	12.3482	12.2169	12.2943	10.7143	12.1229	12.4706	12.1223	12.4167	10.6361	11.9373	12.2982	11.378	9.84422	13.4934	11.8953	12.9144	12.356	9.91483	12.5755	11.8966	11.7885	11.8355	13.8704
A8MWY0	ELAPOR2	11.486	11.2538	10.9397	11.7232	12.9662	12.2853	12.6321	11.2289	10.7179	11.5184	11.8982	12.6587	10.4539	13.4844	11.67	12.7079	11.9545	10.3836	10.2125	11.7918	11.9831	11.988	12.0014	12.6774	12.1153	12.1465	12.0254	11.9961	10.3213	12.0495	11.9458	12.0326	11.9256	10.822	11.8547	12.0734	12.3118	10.0518	11.4059	12.5604	12.704	11.6203	10.0167	11.5192	12.4198	11.9692	12.6132	12.1161
A8MXV4	NUDT19	11.1892	11.2208	12.978	10.0943	12.8848	12.8437	12.4536	11.7253	11.5404	11.4934	11.1016	12.8963	10.4539	12.8948	12.579	12.9569	12.6986	9.6275	10.0357	12.0417	12.5336	12.3365	12.5998	11.6634	11.6252	12.9681	13.0118	10.6164	10.6898	12.2994	12.1499	12.9482	11.4149	11.1899	11.9657	11.5421	12.8712	7.17181	12.6173	12.9682	12.7754	12.8068	10.42	11.3335	11.6479	11.389	13.1019	13.3184
A9UHW6	MIF4GD	12.1278	12.2191	10.7642	13.5625	12.449	11.8859	11.7622	11.6798	11.8137	12.5068	12.9383	12.3076	9.89736	13.1687	13.2727	12.7829	13.5005	10.3864	10.2098	13.4231	13.0912	11.6553	12.7194	11.9096	12.3271	12.476	12.431	12.4496	11.1454	12.1793	12.8662	12.383	12.7681	9.60183	12.4288	12.9604	12.6851	9.58268	12.5078	12.6166	12.7851	12.8312	9.09846	12.4153	12.7632	12.4299	13.3985	12.9031
B1AK53	ESPN	11.1508	12.6516	12.813	11.7114	12.2585	12.2854	12.0801	12.0181	12.2586	11.5571	12.7351	12.2216	11.6964	13.1108	13.3567	13.3608	11.0264	10.3197	9.16689	13.8244	12.025	12.685	12.5809	12.5886	12.4084	12.5926	12.3529	12.5135	10.6929	12.3104	12.5319	11.3453	12.7424	10.6844	12.5355	13.0313	12.0273	9.18439	13.0506	12.7164	13.4178	12.4744	9.16602	12.3059	12.688	12.6115	13.2143	12.8851
B2RBV5	MRFAP1L2	11.7327	12.9353	11.6914	11.8525	11.2415	10.4175	12.0269	12.0905	11.9647	11.1641	11.245	11.3798	9.78417	12.7303	13.1025	12.464	12.0307	9.75945	9.44736	11.868	11.9871	12.1031	12.0475	12.4179	11.6957	11.9267	11.6353	11.7948	11.3025	11.516	11.8892	11.6417	11.9882	10.377	11.8644	12.1105	11.5398	9.93277	11.9699	10.4695	12.4372	13.5219	9.27683	11.8972	11.6819	12.0607	13.6976	11.2567
B2RTY4	MYO9A	11.6535	11.3268	10.4334	11.7247	11.5993	13.443	11.2838	11.8462	12.0482	10.9646	12.2114	11.8265	9.81471	13.046	12.6	13.2676	12.9362	8.51608	9.47572	12.1304	12.155	12.1638	12.236	12.0197	11.759	12.6041	12.052	11.5235	10.6885	11.5537	11.9378	11.4599	11.7524	10.0542	12.1297	12.8467	11.6925	10.0732	13.2535	11.7344	11.6134	11.8136	10.6299	11.5009	12.4515	10.8448	12.2167	12.5368
B2RXF5	ZBTB42	11.1844	10.9955	10.0615	11.8001	10.1471	12.1796	11.0845	11.4361	10.3209	10.8758	11.3911	11.2598	9.95388	11.7708	11.7039	12.0725	11.879	8.98815	10.834	10.7368	11.0217	11.2149	11.217	11.3439	10.0644	11.9705	11.3845	12.2284	8.50825	12.2123	10.7317	12.2115	11.1055	9.45321	10.4956	12.3708	12.617	8.61995	11.5138	12.6731	10.3138	10.6305	9.14184	10.421	11.6926	11.4223	11.6639	12.0267
B7ZAP0	RABGAP1L	16.6232	16.9818	17.1228	16.6828	16.6087	16.9036	16.4979	16.6528	16.8701	16.6922	17.0335	17.1766	14.8244	18.3713	18.049	18.4129	18.2264	13.0391	14.0148	17.126	17.4346	17.4167	17.4891	17.4419	17.3589	17.4953	16.9267	17.1225	14.8833	17.1364	17.5168	17.2014	17.3615	14.1275	17.1661	17.5496	17.9961	10.2789	18.1296	18.1742	18.128	18.2162	11.691	17.3896	17.7372	17.7416	18.3591	18.0044
P0CG08	GPR89B	14.1989	14.6627	14.9772	14.7319	14.8708	15.1288	14.6451	14.532	15.0671	14.4266	14.7132	15.1863	12.7062	15.9838	15.4629	16.418	16.3819	11.6175	11.7805	15.2354	15.5143	15.2807	15.3638	15.3956	15.7628	15.4971	14.7595	14.8738	12.3642	15.3129	15.8146	14.6359	15.7909	11.6375	14.8388	15.8525	15.9881	10.042	15.3293	15.7263	15.7485	15.736	10.7201	15.3927	15.6096	15.2593	16.1066	15.482
C0HLS1	SCRIB	11.3778	11.2492	13.0921	11.4956	11.3186	10.7473	11.5457	11.5843	12.8801	12.0449	9.524	11.7016	10.4517	12.3156	12.3549	12.4012	12.3232	9.43399	9.72678	11.6946	11.9576	11.9194	11.9221	12.0601	11.3039	12.7092	11.858	10.5239	10.8099	12.0757	12.1285	10.8886	11.5532	9.34321	12.8879	12.4791	11.3863	9.58584	11.1071	12.1058	12.5235	12.572	9.17355	11.2216	12.0902	11.9624	12.6467	12.186
C9J7I0	UMAD1	11.7707	12.789	12.9163	12.7192	12.9234	13.0895	12.6699	13.0286	12.8198	12.1985	12.4483	13.0431	11.2508	13.699	13.2931	13.9356	13.6772	10.3524	10.7169	13.6617	12.7884	12.7926	12.4216	13.8269	13.3879	13.7497	12.5136	11.9895	11.0623	13.5052	12.8417	13.8649	13.2083	11.147	12.0608	13.0854	13.1769	10.6394	13.1577	13.0863	13.0831	13.0647	9.56938	13.0282	13.2738	13.1657	13.8565	13.3145
C9JI98	TMEM238	11.9737	13.6368	13.1032	12.6454	13.6363	14.1593	14.0314	11.651	13.113	14.1432	12.3754	13.8406	12.8637	13.7819	13.4751	14.0559	13.8756	11.1026	12.0159	13.1462	13.4759	13.3556	13.4314	13.7296	13.2587	13.4732	13.2584	13.5722	12.4351	13.1572	13.1	13.3312	13.1576	12.7736	13.3791	13.4132	13.6151	11.2207	13.5541	13.6229	13.5018	13.6401	11.5499	13.227	13.4927	13.3411	14.0131	13.5308
C9JLW8	MCRIP1	14.1051	14.5784	14.7598	14.7062	14.6233	15.2687	15.345	13.6475	16.7854	14.8203	14.0775	13.3658	13.3341	15.5724	15.4545	15.8241	15.8401	12.0161	12.2903	14.8176	15.1408	15.3326	15.2879	15.1722	15.3592	15.2936	14.8708	14.9948	12.4555	15.0675	15.2733	14.9337	15.3568	11.9251	15.0393	15.5132	15.4394	11.6156	15.4512	15.1584	15.1446	15.2322	11.7174	14.6216	15.3131	15.1007	15.8096	15.479
E7ERA6	RNF223	12.2938	12.8807	14.0774	13.5215	13.4665	13.5194	13.1756	13.2219	13.2866	13.3538	13.3545	13.3671	12.7212	13.7223	13.7521	14.128	13.9435	11.4922	12.1861	13.1763	13.5188	13.6879	13.6631	13.5271	12.7518	15.0057	12.9437	14.2071	10.6711	14.1798	13.3497	13.2466	13.4501	11.7421	13.9199	14.051	13.4055	10.2623	13.4517	14.2736	14.1665	14.1997	10.0624	13.1853	13.8699	13.9617	14.5369	14.1431
Q13765	NACA	16.5708	17.6372	18.2802	18.132	18.246	18.2615	17.9366	18.2837	18.0356	17.4982	17.2214	18.1524	16.3367	18.858	18.2909	19.3495	19.107	15.1856	15.5965	18.0925	18.33	18.365	18.3778	18.366	19.0788	18.5625	17.5717	17.7562	15.768	18.3905	17.7659	17.8829	17.9659	17.1006	17.8871	18.5253	18.7885	13.7305	18.6313	18.7047	18.675	18.5978	14.5282	17.6374	18.3507	18.4646	19.2654	18.8815
E9PRG8	C11orf98	16.9991	17.426	17.7331	17.4675	17.3809	17.5939	17.362	17.5947	17.653	17.0154	17.3894	17.586	16.6628	18.3839	18.1329	18.4071	18.2082	14.8056	16.3889	17.3992	17.7597	17.7378	17.7758	17.5391	17.5002	17.7687	17.6254	17.838	16.5413	17.3268	17.7361	17.6415	17.7339	15.8168	17.7065	17.9657	17.8405	14.8522	18.0087	18.0174	17.8726	18.0092	14.4984	17.6775	17.968	17.8279	18.4893	18.1396
L0R6Q1	SLC35A4	13.9418	14.4588	15.1136	14.2837	14.534	14.5245	14.5366	14.6572	14.2441	14.5576	13.9522	14.9087	12.4794	15.7511	15.264	16.0951	15.8372	11.4296	12.0615	14.6818	15.2298	15.1781	15.0995	14.6058	15.3096	15.3372	14.6072	14.8229	11.8657	14.9139	14.9189	14.64	14.9908	12.6017	14.6453	15.0597	15.7321	9.64964	15.0381	15.6181	15.4224	15.3961	9.57673	14.2988	15.714	15.5124	16.0487	15.7058
L0R819	ASDURF	12.3227	12.8277	13.5304	10.9064	11.9518	12.6746	14.3273	12.4248	11.8471	10.9672	11.4631	13.1839	11.0686	13.1733	13.3665	14.1696	13.0522	9.38329	9.25335	12.7434	12.9965	13.0748	13.053	13.0924	11.739	12.6648	13.3963	13.373	9.80791	13.2326	13.8746	12.2327	12.918	10.3055	12.9294	11.9534	12.6687	9.75933	14.1528	12.8484	12.8273	11.957	8.32991	12.5591	13.0383	13.04	13.7431	13.503
L0R8F8	MIEF1	12.5278	13.6305	14.2181	13.356	15.4918	14.0975	13.7341	14.023	13.9928	13.6769	13.6137	14.2812	13.1789	15.0822	14.6295	15.0045	15.0086	10.4181	12.129	14.0834	14.5362	14.3609	14.2921	13.9202	14.4389	14.5759	14.4224	14.5506	11.0927	14.2412	14.5112	14.1811	14.5812	11.2024	14.2457	14.6002	14.2578	11.47	14.0815	13.5345	16.1227	13.8552	11.7167	13.9773	14.2895	14.0134	14.9247	14.4001
O00115	DNASE2	16.2291	16.9607	17.5111	17.7456	17.6561	17.8612	17.3855	17.5687	17.5007	17.164	16.715	17.6299	16.8309	17.9449	17.8456	17.9977	17.7793	15.5653	16.3917	17.238	17.6441	17.5287	17.6843	17.4768	17.1336	17.5296	17.487	17.4213	17.1888	17.2034	17.2754	17.5507	17.4125	16.8815	17.3574	17.4862	17.7038	14.4365	17.9379	18.0448	17.9542	17.8867	14.7593	16.4297	18.2464	17.8927	18.4658	18.1698
O00124	UBXN8	12.508	11.9174	12.6034	11.3324	11.7023	11.262	10.8858	12.81	11.4301	12.1426	11.8298	12.2273	11.1135	12.5202	12.0701	12.9113	12.6704	10.0401	10.9381	11.5107	12.2761	11.9808	12.4776	12.1422	12.757	12.6869	11.7739	11.9861	9.89563	12.226	12.5058	12.2331	12.6317	8.87814	12.3814	12.6953	11.9335	10.3599	11.7769	12.6347	12.8648	11.7556	10.0032	11.819	12.255	12.1572	12.7904	12.3007
O00139	KIF2A	15.1511	15.9334	15.9506	15.6605	15.6887	15.95	15.6804	15.7883	15.8851	15.3825	15.6722	15.9258	14.2974	16.9961	16.7767	16.8713	16.726	12.6669	13.7475	15.7552	16.0486	16.1566	16.3023	16.3243	16.4608	16.2443	15.8791	16.0464	13.6164	16.0874	15.8545	15.8664	15.8539	14.7148	15.915	16.1298	16.4922	12.1455	16.4389	16.4132	16.4262	16.4183	12.1025	16.234	16.4266	16.1844	16.9929	16.3938
O00142	TK2	10.3193	12.1301	12.9891	12.4682	11.2626	11.9592	11.3301	11.6034	12.1135	11.2609	13.3276	11.4929	10.8077	13.1699	12.0516	13.8825	12.6182	8.59864	10.7959	11.4218	11.4715	13.3051	10.6998	13.4344	12.4868	12.3773	11.9997	11.9971	9.98807	12.2795	11.8031	11.9104	11.7984	11.5575	11.9821	12.0769	12.0555	10.401	10.3418	12.5036	13.2466	12.5801	9.44592	11.5427	12.1835	12.7366	13.0639	12.1559
O00148	DDX39A	17.0911	17.6635	17.7819	17.5153	17.5198	17.7285	17.3568	17.479	17.6316	17.3472	17.6073	17.878	16.4332	18.667	18.5477	18.6315	18.3957	14.625	16.1891	17.5893	17.8762	17.8323	17.9215	17.8916	18.0284	18.2061	17.8196	17.9851	15.4604	17.8005	17.4948	17.7435	17.6753	17.0897	17.5936	17.7032	18.2402	14.0525	18.1681	18.288	18.2784	18.2727	14.369	17.9174	18.1341	17.9666	18.6701	18.2428
O00151	PDLIM1	18.1793	18.744	19.0814	19.1788	19.1154	19.3207	18.9538	19.1582	19.1889	18.496	18.7649	19.0579	18.5928	19.5019	19.2957	19.6296	19.355	17.2447	17.8292	18.8236	19.1272	19.3343	19.3544	19.151	18.8778	19.1482	18.9468	19.2569	18.623	18.7669	18.8732	19.0621	18.8215	18.5702	19.1044	19.1884	19.534	17.0288	19.58	19.2489	19.115	19.1129	16.8676	18.9776	19.4829	19.0166	19.7982	19.4768
O00154	ACOT7	16.4023	16.9736	17.3011	17.2908	17.4373	17.6399	17.0574	17.203	17.2176	16.9618	17.1236	17.4816	16.2695	18.1341	17.8377	17.8545	17.9292	15.0199	16.1552	17.1814	17.4841	17.3869	17.4454	17.3921	17.5712	17.5492	17.1688	17.4378	16.0441	17.274	17.3948	17.0715	17.3187	16.3479	17.2419	17.6703	18.496	12.9701	18.1006	17.8823	17.7855	17.8105	14.3891	17.551	17.326	17.4375	18.4733	17.8682
O00159	MYO1C	18.4506	19.0268	19.0737	18.8035	18.9562	19.2089	18.8221	19.0602	19.2472	18.5799	18.7076	19.1027	17.1016	20.2232	19.8435	20.3972	20.1903	15.7639	17.9787	18.9912	19.2667	19.1365	19.1568	18.9898	19.4984	19.3664	19.2075	19.2988	16.9787	19.1698	19.0396	19.0779	18.973	18.3254	18.9209	19.1829	19.8523	15.076	19.5246	19.7632	19.6332	19.6704	14.8852	19.6013	19.7262	19.421	20.1448	19.7412
O00161	SNAP23	14.1585	15.0237	15.2231	14.8366	14.5105	14.8945	15.0706	15.3665	14.4465	14.4444	14.0193	15.2997	13.1691	16.0044	15.4142	15.7822	15.8478	12.4293	12.1102	15.2892	15.527	15.2895	15.2932	15.1379	15.168	15.2838	14.8546	14.9681	13.4701	14.9024	14.9418	14.9516	15.2304	13.1112	15.0321	15.3799	15.5879	10.8946	15.5192	15.5938	15.4591	15.5924	11.2219	14.7907	14.9985	15.5014	16.2923	15.8421
O00165	HAX1	14.211	14.5451	14.7023	14.3311	14.3332	14.5105	14.3291	14.3739	14.6569	14.3952	14.2469	14.6312	12.6028	15.7905	15.5055	15.6639	15.6457	11.4248	13.3837	14.5228	14.8265	14.7897	14.7629	14.3475	15.0584	15.0712	14.7969	15.0532	11.7812	14.8723	14.7879	14.5074	14.932	12.8627	14.5416	15.0016	15.0074	11.154	15.0441	15.1786	15.1079	15.1412	11.0898	14.9107	14.8982	14.9639	15.5963	15.1743
O00170	AIP	16.4268	17.0446	17.5041	17.3904	17.4196	17.5125	17.3468	17.5449	17.511	16.7409	16.9293	17.2253	16.9636	17.6469	17.374	17.789	17.5691	15.9555	17.5674	16.8503	17.1951	17.2714	17.3052	17.1088	17.2491	17.4506	17.3235	17.5819	16.5334	17.1595	17.2776	17.272	17.2843	16.6017	17.2491	17.6134	18.1535	13.8001	18.0414	17.737	17.7657	17.8004	13.9168	17.1933	17.8562	17.6708	18.5184	18.1426
O00178	GTPBP1	13.9465	14.4576	14.564	14.5201	14.602	14.5828	14.758	13.1428	14.9621	15.8967	13.5882	14.3252	13.2099	15.4339	15.307	15.4847	15.3665	11.8709	13.3157	14.3797	14.7325	14.6986	14.8194	14.7271	14.6772	14.7929	14.7154	14.8505	13.102	14.535	14.4336	14.3522	14.6084	13.9204	14.5298	14.8285	15.4286	11.1893	15.3534	15.0524	14.5917	15.0575	12.3182	14.3655	14.7997	14.6601	15.4451	15.0844
O00186	STXBP3	16.6527	17.3735	17.5335	17.1925	17.2938	17.3559	17.2397	17.4223	17.4811	16.8476	17.0305	17.3807	15.3385	18.5999	18.3219	18.5557	18.4962	14.0896	15.2111	17.4683	17.7831	17.6095	17.7259	17.604	18.0861	18.0446	17.2809	17.8484	14.5529	17.5891	17.3001	17.4013	17.2346	16.8142	17.2746	17.3772	18.364	12.6777	18.0163	18.1729	18.08	18.091	13.2109	17.7992	18.1356	17.7395	18.4702	18.0465
O00189	AP4M1	12.1443	11.7333	14.3102	11.3627	12.6514	11.9986	12.2336	12.6219	12.7291	11.8791	12.288	12.449	12.4498	12.8166	12.5962	12.874	12.7125	10.7516	10.4409	12.6029	12.9305	12.6712	12.7043	12.8509	12.4934	13.0348	11.1633	12.864	11.379	13.2661	11.6973	13.2077	12.6682	10.2912	12.4558	13.8804	12.8766	10.551	13.1334	12.6428	12.4413	12.5556	9.45058	12.7263	12.8669	12.6676	13.5146	12.9748
O00192	ARVCF	13.7946	13.829	14.6655	14.5887	13.6482	16.411	14.5477	14.5939	14.3944	14.4189	14.4497	14.5324	12.9509	15.5927	15.2615	15.8305	15.6795	11.6218	12.0768	14.8681	15.1109	14.9742	14.983	14.924	14.5784	14.8821	14.522	14.7419	13.6555	14.5571	14.5314	14.6757	14.533	13.9603	14.5086	14.728	15.3895	10.3597	15.3224	15.3347	15.2714	15.2593	10.4023	14.9852	15.347	15.0535	15.8601	15.2889
O00193	SMAP	16.1747	17.1888	17.3751	17.4314	17.5235	17.8839	17.2135	17.435	17.3961	17.0544	16.9566	17.5218	16.0371	18.4008	18.0289	18.5157	18.253	14.3418	14.6281	17.4749	17.8673	17.9843	18.0199	17.603	17.0606	17.4634	17.4522	17.743	16.7881	17.0702	17.3105	17.4169	17.3741	16.2037	17.648	17.6242	18.2119	13.3203	18.3032	18.0243	17.8549	17.8629	14.244	17.4024	17.9126	17.6228	18.3516	18.044
O00194	RAB27B	14.1243	15.0163	15.082	14.7939	14.8501	15.111	14.7419	15.1318	15.3622	13.3717	14.3379	16.032	12.3897	16.5633	15.9868	16.7111	16.5722	10.7543	12.1057	15.2102	15.4618	15.3555	15.3722	15.472	15.7143	15.6588	14.9904	15.2522	11.8956	15.4663	14.8831	15.1803	14.7995	14.4559	14.7135	14.9452	15.9577	10.0874	15.63	15.8289	15.7341	15.7392	9.65219	15.3575	16.073	15.6882	16.3367	15.8699
O00203	AP3B1	16.8256	17.503	17.6609	17.2099	17.28	17.2158	17.1543	17.32	17.4275	17.0736	17.2358	17.484	15.8903	18.339	17.9873	18.4933	18.3356	14.6495	15.3872	17.5227	17.7798	17.6305	17.7085	17.6665	17.977	17.7742	17.2084	17.5069	15.5893	17.6393	17.3965	17.2992	17.3337	16.6654	17.3537	17.6466	18.2819	13.7735	18.0295	17.9625	17.7916	17.8562	13.9148	17.7837	17.9863	17.6749	18.3614	17.974
O00204	SULT2B1	13.65	14.3426	14.7595	14.318	14.2527	14.1852	14.344	14.4521	14.4045	13.8533	14.1057	14.3485	12.1643	15.5244	14.9836	16.1266	15.7686	10.9407	12.2173	14.5041	14.7292	14.6815	14.6788	14.6971	14.0157	14.1522	15.031	14.7259	12.6995	14.8837	13.9886	14.1507	14.0679	14.1953	14.4123	14.6933	15.2203	10.2847	15.0632	15.0972	14.9266	14.9161	11.9291	14.1851	14.704	14.5108	15.3098	14.8692
O00212	RHOD	11.3886	11.7807	12.0745	11.6863	11.7736	11.8772	11.8548	11.9445	12.0858	11.1743	11.7356	11.7858	10.9012	11.9549	15.0117	10.323	10.8678	11.5224	10.6152	11.8092	11.8483	11.5247	12.2046	12.5789	12.3896	12.3555	11.5232	11.6036	9.97559	12.7334	12.1705	10.9689	12.084	12.4972	10.935	11.9253	12.7191	7.02755	12.2948	12.9411	12.8403	12.7581	10.3963	11.6661	11.9131	11.8806	12.543	12.1818
O00214	LGALS8	14.6981	12.7592	13.0984	12.2884	12.729	12.8292	12.9756	13.1561	13.4971	12.7236	12.9461	13.1038	11.3269	14.6354	14.4411	14.4368	14.3735	9.18854	10.9444	13.5299	13.6404	13.4099	13.3355	13.5422	13.6986	13.5206	13.2163	13.4332	11.2368	13.2968	13.132	13.1379	13.0194	12.6678	13.1243	13.3209	14.1598	10.0942	13.4695	13.488	13.6218	13.569	9.77942	13.3874	13.7842	13.5406	14.1739	13.7368
O00217	NDUFS8	15.9835	16.5152	16.9108	16.5011	16.5769	16.6899	16.3925	16.6301	16.5665	16.3259	16.3918	16.8705	15.5182	17.5222	17.3292	17.5283	17.4807	13.7988	14.2987	16.7433	17.0954	17.0057	17.0828	16.9514	16.6222	16.8983	16.7834	16.941	15.4919	16.4407	16.799	16.7375	16.8335	15.1744	16.7432	16.8897	17.4193	12.4328	17.3093	17.3782	17.2889	17.349	13.9813	16.468	17.0829	16.9144	17.6102	17.1206
O00220	TNFRSF10A	12.2124	12.3682	12.8229	12.7136	12.4894	12.7795	12.3931	12.5011	12.8224	12.1871	12.5053	12.977	12.5899	12.9971	12.5183	13.4096	13.1183	10.7528	11.9341	12.4737	12.8211	12.8111	12.7349	12.6112	13.3083	12.9676	13.9529	11.7919	10.3699	12.9954	12.4855	12.8502	12.3751	12.2558	12.7016	12.7178	13.1503	7.98315	12.5807	14.0498	13.9821	13.6399	7.9466	12.6187	13.5704	13.5793	14.0827	13.5884
O00221	NFKBIE	14.2208	13.5161	14.0104	11.8213	12.6184	15.1214	13.5469	13.6088	13.7603	13.2678	13.5011	13.6236	12.975	14.2984	13.9897	14.3732	14.1986	11.4735	11.8768	13.6896	13.88	13.8874	13.9222	14.0524	13.8209	13.8187	13.6991	13.8786	12.4114	13.6799	13.7681	13.6818	13.8909	11.9439	13.7611	14.2627	14.4011	10.0949	14.3989	14.3132	14.0623	14.0379	11.1095	13.5652	14.1396	13.7027	14.5827	14.2086
O00231	PSMD11	18.6463	19.4255	19.5362	19.3492	19.3294	19.4768	19.258	19.46	19.456	18.9302	19.1821	19.4772	17.5057	20.6228	20.2857	20.6906	20.5368	16.1217	16.7439	19.6677	19.8928	19.8065	19.8948	19.7577	19.418	19.4995	19.6246	19.7901	18.2171	19.2143	19.4154	19.3957	19.3844	18.4734	19.4233	19.6713	20.4278	15.354	20.1608	20.0045	19.8642	19.952	15.2189	19.9296	20.1423	19.8071	20.568	20.0975
O00232	PSMD12	18.1327	18.504	18.7147	18.5193	18.5658	18.8133	18.5009	18.7141	18.7636	18.1908	18.332	18.7484	16.878	19.7671	19.3507	20.1217	19.841	15.2912	16.1624	18.7971	19.1098	19.0655	19.0961	19.0189	19.2978	19.2319	18.6831	18.9636	16.1027	18.9707	18.561	18.6025	18.5343	18.0871	18.6086	18.8563	19.4463	14.503	19.4673	19.4419	19.2013	19.19	14.3731	19.2057	19.4955	19.0779	19.724	19.3735
O00233	PSMD9	17.0623	17.6515	17.9031	17.9503	17.8442	18.0643	17.5705	17.8022	17.8253	17.5669	17.686	18.0249	17.7951	18.1278	17.8698	18.3299	18.0661	16.287	18.2782	17.293	17.6975	17.6911	17.7673	17.7487	17.7362	17.8632	17.6974	17.9402	17.6274	17.6112	17.994	17.834	18.0182	16.2792	17.9856	18.3649	18.5926	13.9215	18.7017	18.524	18.3663	18.3697	14.1308	17.7167	18.5667	18.3119	19.0623	18.6874
O00244	ATOX1	16.5336	17.4378	17.8545	18.304	18.2796	18.462	17.7952	17.9063	17.6098	17.8173	17.3915	18.3513	15.8445	19.16	18.54	19.388	19.1928	14.7461	15.323	17.8991	18.2248	18.5687	18.5212	18.3347	18.5259	18.6263	17.7008	18.0225	15.6378	18.3581	17.6186	17.7383	17.4521	17.4776	18.1828	18.402	18.6827	14.1995	18.9323	18.4187	18.266	18.3724	13.9968	17.0771	18.6415	18.6281	19.458	19.0699
O00255	MEN1	13.4908	14.2968	14.2731	13.9696	14.0339	14.2675	13.934	14.0646	14.0358	13.8163	13.9892	14.4916	13.3912	14.8074	13.8055	15.3971	14.8878	12.0425	13.8424	13.9274	14.0914	14.0552	14.1777	14.2375	13.6396	13.8699	13.6554	13.8511	15.7455	13.57	13.8907	14.1998	13.9052	13.7568	14.3809	14.198	14.7295	10.4745	14.4796	15.1354	14.8157	14.6968	10.8559	14.4491	14.7404	14.4752	15.155	14.6559
O00257	CBX4	14.2524	14.4172	14.3466	14.4423	14.0861	14.1833	14.0652	14.1981	14.3182	14.1721	14.4633	14.5112	12.6113	15.2144	14.97	15.5497	15.3892	11.9934	14.7696	13.4056	13.9682	14.4542	13.8686	15.2618	14.5661	14.7349	14.347	14.5281	13.081	14.4709	14.4686	14.4757	14.4961	13.0644	14.4807	14.7425	15.0408	10.4921	15.1021	15.1484	14.9163	15.0283	10.2084	14.8631	14.9198	14.9939	15.6083	15.1343
O00264	PGRMC1	16.6182	17.2462	17.6974	17.5389	17.4471	17.6809	17.7293	17.9188	18.0161	16.6401	16.7234	17.2009	15.8722	18.6447	18.2051	18.9191	18.6531	13.9344	14.2052	17.7894	18.0769	18.0681	18.0415	18.0475	18.1559	18.1678	17.4697	17.6805	14.9785	17.7762	17.4271	17.56	17.4132	16.8196	17.5036	17.505	18.3013	12.4923	18.2983	18.5127	18.3532	18.2709	14.4492	17.1582	18.1991	17.9186	18.4626	18.041
O00267	SUPT5H	17.1667	17.6118	17.8227	17.6415	17.5906	17.8506	17.5662	17.6811	17.7623	17.328	17.568	17.7783	16.2462	18.6701	18.4371	18.5779	18.4613	15.2914	16.3878	17.6562	17.9317	17.8694	17.9945	17.8442	18.1072	18.0003	17.5105	17.8026	16.6632	17.6001	18.0135	17.8881	18.0567	15.5374	17.9419	18.2463	18.4852	13.8307	18.5118	18.2939	18.2492	18.3131	14.3567	17.942	18.3172	18.0255	18.7357	18.3069
O00268	TAF4	14.2105	14.3973	14.9248	14.801	14.8156	14.8183	14.5726	14.8142	14.7968	14.3034	14.7943	14.6864	13.8372	15.3312	15.0839	15.2138	15.1296	13.3718	14.2302	14.468	14.7973	14.77	14.8289	14.8732	14.9457	15.001	14.8654	14.9623	13.4358	14.7572	14.6418	14.7609	14.7151	14.1151	14.8083	14.9262	15.363	12.6028	15.2169	14.8089	14.9517	15.0243	13.4796	14.5727	14.7322	14.6722	15.4955	15.0154
O00273	DFFA	15.8173	16.5227	16.9299	16.6683	16.6426	16.7623	16.5008	16.7253	16.7885	16.1849	16.4337	16.7099	14.923	17.7287	17.3842	17.9823	17.7758	13.5492	14.4127	16.6704	16.9839	17.0539	17.1366	17.0856	17.418	17.2983	16.5407	16.824	14.2356	17.0266	16.9374	16.6194	16.8851	14.9435	16.7485	17.2091	17.3932	13.4453	17.2094	17.1238	17.0423	17.1291	13.139	16.5683	17.0688	17.0858	17.9546	17.5265
O00287	RFXAP	12.5109	13.8196	11.7152	11.5721	12.136	14.1311	12.9739	12.7793	12.7783	11.7736	13.0975	12.4822	11.25	13.6161	13.4596	14.0289	13.9435	9.58686	10.4176	12.7271	13.2549	12.9463	13.2989	13.2402	12.9944	12.7779	12.5852	13.2113	11.157	13.1592	12.6777	12.8539	12.6915	12.1959	12.6838	12.782	13.3092	9.62395	13.1256	13.3011	13.1967	13.3283	9.03112	13.0864	13.2948	13.1623	13.9076	13.4026
O00291	HIP1	16.4459	16.956	16.9941	16.9901	17.0299	17.2261	16.8622	17.013	17.2278	16.5479	16.9679	17.0232	15.4087	18.1403	17.7901	18.3359	18.1793	13.7877	14.5847	17.1826	17.4493	17.4019	17.4684	17.5551	17.3116	17.32	17.1473	17.3271	15.4555	17.0806	17.3938	17.1099	17.3482	15.0759	17.1334	17.5808	17.6741	13.6797	17.6493	17.5099	17.5325	17.5965	13.4474	17.4137	17.6695	17.4003	18.0598	17.6513
O00299	CLIC1	19.3494	20.2254	20.6092	20.6551	20.583	20.5938	20.307	20.4759	20.3426	20.0631	20.2571	20.5702	18.8344	21.5758	21.3466	21.4633	21.4746	17.3212	18.2109	20.5567	20.8738	20.8607	20.8476	20.6662	20.7436	20.7121	20.3135	20.5498	19.2471	20.4499	20.0534	20.3688	20.0036	20.1036	20.6513	20.8352	21.4017	16.0695	21.4929	21.0893	20.9478	21.0147	16.4548	19.8839	21.2054	21.0294	21.8818	21.5606
O00303	EIF3F	16.1163	17.5553	17.6477	17.4873	17.9701	18.3263	17.5636	17.7832	17.7485	17.3051	16.8899	17.8126	15.9782	18.7412	18.1957	18.6675	18.7579	14.7625	14.6205	17.944	18.2146	18.2127	18.1689	17.9423	18.3721	18.1662	17.3837	17.7844	15.4999	17.8967	17.793	17.4847	17.769	16.6348	17.3983	18.0232	19.0684	12.492	18.4092	18.3145	18.3919	18.427	13.5488	17.9532	18.1723	18.1021	18.8874	18.4392
O00308	WWP2	14.9597	15.4501	15.6861	15.4015	15.0387	15.4297	15.3059	15.4101	15.5439	14.9168	15.3059	15.4832	14.1479	16.2915	16.0552	16.3877	16.2294	12.854	14.0392	15.4639	15.0958	15.1446	15.4378	16.7844	14.6456	15.098	15.6004	15.8021	15.8756	14.9441	15.2555	15.523	15.2928	14.9727	15.4135	15.5083	16.5506	10.0315	16.192	16.5013	16.3863	16.3041	11.1929	15.9691	16.2271	15.9095	16.5629	16.1043
O00327	BMAL1	10.3912	10.5539	13.0566	12.1935	12.415	13.5042	11.8804	13.0009	12.9978	10.8773	10.677	12.6811	10.7596	12.0683	12.8496	13.6112	12.9141	9.91155	10.1587	12.4112	12.6889	12.6697	12.0577	12.1282	11.3692	10.5299	12.198	13.1779	12.4136	12.426	12.0948	11.9738	12.2658	10.7627	12.53	12.4874	12.5975	9.27171	12.8874	12.3692	12.4326	12.5562	9.8887	12.7804	11.3414	13.0899	12.21	12.804
O00330	PDHX	17.3451	17.7459	17.9536	17.5389	17.5206	17.6714	17.5816	17.7115	17.8679	17.2628	17.5971	17.7545	16.7923	18.3906	18.0201	18.6842	18.489	15.3991	14.9389	17.9414	18.2018	18.164	18.2634	18.2659	18.0719	18.1399	17.705	17.8874	16.2212	17.75	17.8985	17.8679	17.9592	16.2028	17.7802	18.0668	18.5285	13.2265	18.4483	18.5666	18.4836	18.522	13.5735	18.1444	18.2664	18.2958	18.9894	18.5057
O00339	MATN2	12.0893	12.4143	12.4325	13.6783	12.6182	12.1878	12.2712	13.1784	12.7927	12.6148	12.3033	12.2599	11.9286	13.2751	13.6474	13.8006	13.1489	9.61986	11.8714	13.2781	12.5016	11.447	13.254	13.0683	13.0675	12.8994	12.616	12.5687	11.6901	12.5787	13.0226	12.5554	13.1366	10.6638	12.8198	13.2222	14.1037	10.2188	13.4483	11.1444	13.8216	12.6837	10.2482	13.0338	12.8368	12.5891	13.0532	13.6594
O00391	QSOX1	11.4683	11.743	12.2296	11.6376	14.2359	11.7498	12.1688	12.0376	12.3107	11.9007	12.2257	12.4209	10.0993	14.175	13.6725	12.022	12.7397	10.3559	11.2779	12.1345	12.4428	12.3682	12.4902	12.3508	12.1543	13.5479	13.5875	12.375	10.4909	10.9087	12.1271	11.8989	12.9479	10.5656	13.0801	12.4447	12.2467	10.8378	12.2946	12.9269	12.7389	12.0193	7.89345	12.6069	13.0607	12.8331	13.6912	12.9789
O00399	DCTN6	13.5542	13.6357	14.3804	14.4934	14.3855	14.0105	14.0693	13.936	14.3238	13.8596	13.7605	14.5106	13.7518	14.6787	14.5077	14.5871	14.6244	12.31	13.9655	13.9596	14.2605	14.1921	14.4059	13.6761	13.511	14.0923	14.0521	14.2796	14.8565	13.6682	13.5207	13.908	14.4379	12.7612	14.4032	15.4288	14.5139	12.7424	14.7287	14.2079	14.0539	14.2131	13.3351	13.6241	14.3301	14.0738	14.7528	14.3439
O00400	SLC33A1	12.9521	13.2966	13.4757	12.5385	12.474	12.7599	13.166	13.3038	13.3459	12.5787	12.0423	13.06	11.4767	14.3772	13.6448	14.688	14.6499	8.65992	11.137	13.0371	13.3624	13.2362	13.3657	13.3585	14.7469	13.9281	12.1989	12.3422	10.7632	13.5175	13.5967	13.0801	13.6491	10.2194	13.2297	13.7216	13.9475	9.63953	13.0495	13.6455	13.5013	13.7134	9.3351	13.2849	13.7142	13.4774	14.0615	13.6236
O00401	WASL	15.09	14.9581	15.0576	15.6915	16.0049	15.9625	15.5876	15.4731	15.6234	15.1036	15.5563	15.4205	14.1483	16.8143	16.6545	16.4046	16.4721	12.2707	14.3837	15.4395	15.7984	15.7504	15.7851	15.6075	15.2427	15.5592	15.5209	15.7785	15.3118	15.3514	15.3599	15.6045	15.1139	15.2819	15.4528	15.9515	16.5722	11.082	16.5208	16.2628	16.155	16.1717	11.8633	15.7633	16.1439	15.9366	16.7556	16.3018
O00410	IPO5	16.8756	18.071	18.4616	18.379	18.2573	17.7883	18.0482	18.2278	17.6916	17.8042	17.7121	18.349	16.2507	19.2085	18.8216	19.3339	19.154	15.0642	15.9248	18.1696	18.4592	18.4025	18.4669	18.4098	18.4547	18.4627	18.1264	18.3259	16.2329	18.2303	18.1579	18.0564	17.994	17.1657	18.0561	18.4027	19.2574	12.6939	18.7456	19.0736	19.0187	19.0436	13.806	17.7761	18.9596	18.686	19.5549	19.0502
O00411	POLRMT	13.807	14.4965	14.766	14.4856	14.4239	14.2952	14.4382	14.5784	14.5845	13.9529	14.2912	14.4289	13.4878	15.6978	15.1836	14.846	15.2492	11.8097	11.9494	14.5079	14.9966	14.7008	14.8442	15.2752	14.6797	14.9673	14.6991	14.6378	12.6739	14.6163	14.3696	14.5479	14.5259	13.7376	14.4091	14.6839	14.6954	12.0747	15.3748	15.6455	14.8273	13.6563	9.92912	14.9713	15.181	15.0379	15.8949	15.2599
O00418	EEF2K	13.7067	14.3453	14.5274	14.4466	14.4542	14.8105	14.3809	14.2605	14.5089	13.8904	14.5112	14.7387	13.0339	15.395	15.0854	15.606	15.3598	11.8107	12.4142	14.5359	14.8595	14.8234	14.8525	14.8051	14.9434	14.7811	14.4264	14.5447	12.5493	15.0457	14.4796	14.3535	14.5927	13.5742	14.4538	14.8368	14.8496	12.4655	15.3273	14.4975	14.4526	14.698	11.9637	14.388	14.7779	14.6828	15.4736	15.0046
O00422	SAP18	17.6262	18.3776	18.5477	18.1147	18.181	18.3673	18.1049	18.2891	18.3219	17.9127	18.1635	18.4223	17.0601	19.1565	18.7228	19.4791	19.1434	15.6524	16.6829	18.3617	18.5804	18.5214	18.5538	18.5143	18.855	18.8503	18.2762	18.4701	16.368	18.3949	18.573	18.3025	18.5623	16.8761	18.1858	18.7148	19.0998	14.1182	18.6981	19.1874	19.1081	19.0029	14.6718	18.7536	18.8559	18.7216	19.3255	18.8861
O00423	EML1	12.4793	12.6923	13.262	13.0208	13.2648	13.5935	12.6024	13.6745	13.8599	13.148	12.2184	12.8093	11.7202	14.2424	13.799	14.516	14.3011	9.73393	12.3111	12.9434	13.2941	13.2675	13.3634	13.1331	12.8479	13.229	13.5071	13.6497	10.8577	14.2212	12.9642	12.8424	15.1381	11.6542	12.2921	13.4217	13.9086	9.47894	13.8788	13.7458	13.7158	13.5846	9.64834	13.3588	13.6674	13.5179	14.2958	13.8244
O00429	DNM1L	18.0504	18.5106	18.8422	18.8259	18.7782	18.7993	18.4892	18.6406	18.5776	18.444	18.643	19.0123	17.2682	19.6669	19.3055	19.8249	19.5887	16.1523	16.1951	18.9088	19.1971	19.2067	19.1923	19.1066	19.262	19.2196	18.7793	19.0126	16.5092	19.024	18.7727	18.7015	18.7692	17.5966	18.8171	19.1495	19.7199	14.2351	19.6624	19.4674	19.3267	19.3951	14.3242	19.2621	19.43	19.1783	20.0026	19.6094
O00442	RTCA	12.1272	12.7107	12.9546	13.0153	13.2392	13.3333	12.957	12.1295	12.8422	12.7627	13.5805	13.1083	11.5581	14.0589	13.6344	13.9187	13.7508	10.4594	10.0215	13.2706	13.6004	13.5797	13.6298	13.2782	13.3228	13.3621	12.8859	13.054	11.6653	13.0902	12.866	12.875	12.9206	12.3904	12.9962	13.332	14.0471	7.97779	14.0119	13.7873	13.6626	13.8936	12.7655	12.204	12.3242	12.5963	13.6155	13.8749
O00443	PIK3C2A	14.5776	15.2685	15.012	15.1273	14.7523	14.9778	14.9503	15.1208	15.3373	14.493	14.8936	14.9206	13.8374	15.7782	15.4648	15.9255	15.7115	12.9982	12.7643	15.1693	15.4623	15.4052	15.5293	15.385	15.0252	15.2926	15.5184	15.6915	13.1146	15.0732	15.8974	14.938	15.6568	12.1098	15.2949	15.8185	15.722	11.1611	15.8203	15.6666	15.6903	15.6553	12.0185	15.2132	15.5178	15.3876	16.0143	15.5642
O00458	IFRD1	10.1091	10.748	11.9599	11.8247	12.402	11.3006	12.627	11.0225	12.4034	9.24165	12.8397	10.2101	11.9528	11.5847	11.5	11.548	11.5482	10.2106	8.94002	11.6806	11.9136	11.9307	12.0211	11.8583	11.5659	10.7792	10.6592	11.6075	12.3452	11.3872	11.195	11.8369	11.4159	11.151	11.2577	11.4878	12.0355	9.22029	11.7865	13.0285	12.0743	10.1993	9.92312	11.3928	9.43455	12.2834	12.2539	13.0566
O00459	PIK3R2	12.9021	14.0023	13.3282	13.474	15.0824	13.7374	14.0809	14.1722	13.6574	13.7951	14.8484	11.9724	13.0924	14.6897	14.356	14.4652	14.5401	11.383	12.1159	13.8577	14.1008	14.0817	14.1843	14.186	14.494	14.2294	13.9134	13.9826	11.7878	14.1191	14.2011	13.8004	13.9633	12.369	13.94	14.2526	14.5671	10.7502	14.5081	14.3302	14.2237	14.147	9.18675	14.4523	14.7509	14.3101	15.1394	14.687
O00461	GOLIM4	15.809	16.2262	16.509	16.1548	16.1777	16.4072	16.0978	16.4086	16.3936	15.9473	16.0134	16.4231	14.9928	17.168	16.818	17.403	17.2505	13.6515	14.2548	16.3804	16.7066	16.6604	16.7711	16.5107	16.8998	16.8271	16.3077	16.4801	14.3398	16.4293	16.3578	16.3357	16.3945	15.2303	16.3589	16.6068	16.9665	12.0267	16.9116	17.2368	17.1501	16.9923	12.5341	16.4048	16.8789	16.7854	17.5753	17.1054
O00462	MANBA	13.4903	15.4088	14.8691	14.5911	15.4682	14.387	14.5668	14.7421	14.7947	14.585	14.4055	15.1205	13.7561	15.6229	15.4792	15.4141	15.346	12.5962	13.3078	14.7815	15.1653	15.0595	15.0172	14.8833	15.5276	15.3756	14.7316	14.9911	12.5691	15.0195	15.1889	14.6544	15.043	13.6054	14.5863	15.1366	15.9924	10.6053	15.4066	15.4146	15.4035	15.3922	11.8132	14.1678	15.4463	15.2157	15.959	15.6125
O00463	TRAF5	12.7134	12.817	10.1868	11.8114	13.8144	12.5465	12.4588	12.7824	12.7895	11.6627	12.0624	12.1337	12.271	12.4591	12.8135	13.0383	13.1609	10.1467	10.5266	12.9945	12.436	13.2444	12.5871	12.1008	12.3541	13.8932	11.1319	12.3968	11.6686	12.4449	12.4138	12.8545	12.522	10.6197	12.7285	12.7509	12.8714	9.76952	13.1658	12.9185	12.4214	12.7429	9.39532	12.5913	13.0708	12.4893	13.4183	12.9245
O00468	AGRN	17.0212	17.5618	17.8316	17.5499	17.5759	17.7553	17.4673	17.665	17.8433	17.1861	17.4729	17.661	16.8752	18.3133	18.1476	18.3722	18.1703	15.417	15.9238	17.6423	17.961	17.8619	17.9988	17.9079	17.8165	17.9426	17.6625	17.7758	16.4298	17.6685	17.6639	17.7108	17.6535	16.7797	17.6445	17.8432	18.4037	13.4578	18.32	18.3043	18.4211	18.3888	14.3337	17.8377	18.1954	18.015	18.7008	18.213
O00469	PLOD2	15.2903	15.9276	16.1862	16.5676	16.5764	16.7374	16.0415	15.9446	16.4756	16.0787	16.2237	16.5213	14.4113	17.5405	17.2257	17.5368	17.5993	12.9718	13.7261	16.4946	16.8096	16.7044	16.7454	16.8054	16.4608	16.7719	16.4458	16.8669	14.3672	16.3728	16.3317	16.4189	16.3084	15.2375	16.3287	16.6602	16.7895	11.5794	16.7302	17.3812	17.3628	17.4423	12.2902	16.484	16.8961	16.8618	17.6255	17.1279
O00471	EXOC5	15.0267	15.7326	16.0306	15.8088	15.9047	15.9785	15.7388	15.8997	16.0535	15.4438	15.5028	15.8433	14.9474	16.6507	16.293	16.5638	16.4696	13.5573	13.1969	16.0495	16.3054	16.299	16.342	16.289	16.6324	16.4416	15.6091	15.8454	13.8584	16.0947	15.6824	15.5766	15.7284	15.9828	15.5909	15.9208	16.6113	11.742	16.6154	16.6404	16.5149	16.358	13.4662	16.0203	16.1874	15.92	16.7479	16.1399
O00479	HMGN4	16.3904	16.417	16.6844	16.353	16.1041	16.4287	16.2476	16.4992	16.5287	16.3306	16.1073	16.6642	15.9338	17.1881	16.8942	17.2856	16.9539	14.122	15.4853	16.3139	16.6023	16.6361	16.8405	16.4996	16.5592	16.8702	16.6162	16.987	14.9855	16.3596	16.719	16.7908	16.6266	14.6904	16.7171	16.8338	17.3741	13.3163	17.0014	16.958	16.8907	16.8372	15.1396	16.3194	16.8195	16.4992	16.9783	16.6217
O00483	NDUFA4	16.3695	17.4843	17.7204	17.194	17.3063	17.5019	17.1313	17.4297	17.3738	17.035	16.9745	17.6321	15.6797	18.3611	17.5729	18.8554	18.5035	14.6038	15.3305	17.6217	17.784	17.6456	17.6393	17.5553	18.6178	18.1157	16.8663	17.0502	15.303	17.6234	17.3625	17.3692	17.4644	16.8455	17.1211	17.4138	18.4095	13.4314	17.6029	18.1789	18.0723	17.8814	13.8901	17.7698	17.9818	17.7014	18.3546	17.8788
O00487	PSMD14	17.4156	18.2434	18.4389	18.1705	18.293	18.5217	18.1255	18.3474	18.4636	17.8859	17.8328	18.4279	16.0267	19.6558	19.1189	19.7513	19.6494	14.8811	16.2831	18.3905	18.6502	18.6212	18.5982	18.54	19.1033	18.8213	18.0481	18.2857	16.2639	18.5609	18.421	18.1799	18.3661	17.2029	18.2076	18.7057	19.555	13.7664	19.0303	18.9077	18.9102	18.9135	14.3671	18.5902	18.8958	18.7002	19.4488	19.0811
O00488	ZNF593	14.417	14.7755	14.948	14.9538	14.9786	14.8206	14.6118	14.8746	14.818	14.4907	14.9185	15.18	14.4806	15.359	15.1079	15.5743	15.3978	12.9739	13.0854	14.9099	15.1734	15.087	15.4144	15.2235	14.9634	14.9559	14.8426	14.8609	14.0147	15.2561	14.9579	14.8417	15.0116	13.7235	15.0443	15.3144	15.4261	11.8131	15.3422	15.4785	15.4172	15.4164	12.0576	14.8312	15.3078	15.1542	16.0022	15.5404
O00499	BIN1	11.1737	11.2968	11.9827	11.4193	11.5057	11.9989	11.2326	11.4106	11.5126	10.9701	13.0595	11.1916	10.1039	12.9246	12.2893	13.2257	12.7971	8.03644	8.95732	11.8079	12.0219	12.1193	12.1278	12.343	11.2902	11.949	11.1498	11.9566	9.81759	13.2139	12.161	12.8718	11.8312	8.3561	11.4351	12.7219	12.0442	9.64716	12.4214	12.1191	11.6272	11.5181	10.0821	11.1171	12.4169	10.9534	11.9171	12.8905
O00505	KPNA3	13.4129	14.1637	13.7454	13.9553	13.7952	14.4849	13.7068	13.947	14.0385	13.6907	14.0417	14.1328	14.3633	14.0833	13.844	14.0874	13.9752	13.2043	13.57	13.7366	14.0851	14.012	14.1739	13.9798	13.7664	14.0209	13.9026	14.2594	13.7602	13.8478	13.9037	13.9004	13.8554	13.633	13.9747	14.2903	15.0524	10.2779	14.814	14.4311	14.3658	14.6162	11.0678	14.0846	14.3522	14.3898	15.082	14.581
O00506	STK25	11.3855	11.4751	11.189	11.5557	11.2178	11.6491	11.3879	11.4768	11.594	10.9093	11.6791	11.4253	9.79462	12.6145	11.9672	12.8675	12.574	8.65451	9.55769	11.549	11.2654	12.0292	12.6398	11.4311	11.9024	11.6874	11.292	12.4768	9.48048	11.6331	11.2196	11.5856	11.1493	11.2864	11.5554	11.6761	11.9635	8.50081	12.4722	12.3056	11.6861	11.544	8.14217	11.6807	12.2092	11.7899	12.4676	12.1828
O00512	BCL9	12.2038	12.4015	12.4265	15.0961	13.6149	12.6755	12.6956	12.004	13.7751	12.9149	14.0897	12.939	12.3003	13.8191	13.5909	14.1454	13.8642	10.6984	12.5203	12.9102	13.2134	13.3696	13.2604	13.1446	13.2571	13.4852	13.024	13.2881	12.3409	13.023	13.1067	13.2355	13.113	12.5354	13.2161	13.2117	12.5489	10.8698	11.6872	14.8047	15.6016	12.9062	9.69037	13.51	13.5855	13.5937	14.1985	13.8403
O00515	LAD1	17.9156	18.3664	18.627	18.5835	18.5405	18.6979	18.3938	18.4935	18.5811	18.1702	18.5829	18.5093	17.5496	19.2666	18.9877	19.4075	19.1585	16.361	17.151	18.5073	18.7804	18.7576	18.8439	18.6907	18.6119	18.9033	18.6172	18.9132	17.2105	18.4749	18.7431	18.599	18.7015	17.1873	18.6329	18.8671	19.1094	14.9631	19.071	19.2711	19.1507	19.1655	15.6078	18.8694	18.9177	18.8059	19.476	19.0541
O00519	FAAH	12.0742	10.8016	12.3014	12.3334	13.8074	13.927	12.613	13.8374	9.52989	13.9617	13.7229	11.5801	11.196	13.7344	13.6243	13.7806	13.8106	9.09912	9.44951	12.9451	13.1736	13.015	13.3622	13.2996	13.4913	13.1565	12.7474	12.5048	10.4067	12.9383	13.2647	12.729	13.32	9.63897	12.9002	13.3922	13.2035	10.0735	12.9183	13.0978	13.0105	12.9413	10.437	12.2864	13.1382	12.7011	13.4281	13.2543
O00522	KRIT1	9.80095	11.3429	11.9006	11.2059	11.5398	12.0992	9.73632	11.8941	11.2611	10.8204	12.1899	11.9875	9.85431	12.0744	11.6648	12.4986	11.9698	9.82749	9.20016	11.5146	12.0653	11.8245	11.5457	11.7391	11.7116	11.9532	11.6072	11.7738	9.32302	11.5206	11.6758	11.6127	11.9586	9.33238	11.453	11.8568	12.2885	9.1202	12.0843	12.7542	10.8473	10.7949	8.88827	12.8786	11.7097	11.8712	12.1941	10.3476
O00541	PES1	17.5825	18.3392	18.4358	18.1067	18.072	18.2075	18.1005	18.2874	18.2271	17.8394	17.9531	18.3361	16.5421	19.2944	18.9627	19.3765	19.2518	15.3161	16.0392	18.3371	18.6292	18.5338	18.6735	18.5308	18.3159	18.5278	18.3632	18.574	16.7939	18.1688	18.3361	18.3803	18.2803	17.1938	18.1206	18.4325	18.9332	13.5962	18.7917	19.1711	19.1319	19.1194	14.6816	18.4979	18.7206	18.6276	19.4204	18.7955
O00555	CACNA1A	10.4495	11.9417	11.8085	11.4392	12.0464	11.9065	11.6201	11.6547	11.7525	11.2629	11.5892	11.7126	9.35903	12.5329	12.6808	12.8231	12.3771	9.81902	8.61813	11.2349	12.7357	12.2154	12.2944	12.4933	12.673	11.6012	11.753	12.555	9.35996	11.6497	12.0108	11.8541	11.3222	9.4616	12.7503	12.1929	11.2847	9.66672	12.6842	11.9749	12.5055	11.476	9.13395	12.063	12.6564	11.6505	13.0688	11.0193
O00559	EBAG9	12.4807	13.0425	13.3409	12.8154	12.7124	12.8339	11.7964	13.7159	13.1605	12.878	12.6068	13.0681	11.5511	13.9667	13.3532	14.8371	14.3385	9.17926	10.0058	13.3635	13.3928	13.5148	13.4361	13.5127	13.85	13.2385	13.1948	11.761	11.1821	13.9993	13.7502	12.9727	13.8015	9.86487	13.2075	13.629	13.7842	8.33745	13.8773	13.7796	13.6743	13.773	8.88252	13.3009	13.8831	13.4887	14.1681	13.5025
O00560	SDCBP	14.6192	15.225	15.5301	15.7708	15.9295	16.1547	14.6439	14.7972	14.5493	14.8658	17.2787	17.0945	13.9413	16.7471	16.6361	16.652	16.5669	12.6859	13.2157	15.8304	16.1124	16.0476	16.0029	16.0203	16.0809	15.8952	15.7083	15.6258	14.0996	15.8197	15.6152	15.5744	15.7557	14.6734	15.6485	15.9622	16.6601	11.0235	16.561	16.1743	16.3121	16.4984	12.6983	15.5824	16.0838	15.8945	16.7015	16.2688
O00562	PITPNM1	10.7202	9.39711	10.7026	12.0129	10.4431	11.1978	10.8545	10.8406	10.3123	10.8504	10.4262	11.1896	9.6964	11.566	11.3192	11.3354	11.2417	9.31497	8.19036	12.1467	11.4709	10.4883	10.544	11.6333	11.4922	9.98781	10.2293	12.2163	10.0194	10.5286	10.4976	10.5181	11.0659	8.68403	12.3925	11.3154	11.2445	8.09368	11.3876	11.4004	11.0023	11.3452	10.2538	10.6163	11.9917	9.64584	10.7937	11.1722
O00566	MPHOSPH10	16.7167	17.4107	17.6687	17.3085	17.2455	17.4033	17.1096	17.3647	17.566	16.9415	17.3268	17.4448	16.2215	18.296	18.0575	18.396	18.2552	14.527	15.9103	17.3687	17.6472	17.5785	17.6815	17.5672	17.4285	17.6903	17.5125	17.624	16.1677	17.3302	17.5491	17.5907	17.3798	16.5317	17.2802	17.4219	18.025	13.19	17.9552	18.2193	18.1744	18.1894	13.5996	17.719	17.9422	17.9064	18.4677	18.1185
O00567	NOP56	18.4889	19.1562	19.291	18.9888	18.9332	18.9176	18.8369	19.084	19.1161	18.6476	18.9507	19.1405	17.2105	20.2689	19.8766	20.4453	20.2714	15.703	16.357	19.3742	19.575	19.4412	19.5494	19.4789	19.3079	19.5176	19.1767	19.1072	17.4667	19.1996	19.2191	19.2274	19.0088	18.2752	18.9864	19.0589	19.7275	14.711	19.6432	19.8935	19.8734	19.9271	14.9165	19.6006	19.7583	19.5667	20.2136	19.7199
O00571	DDX3X	19.6037	20.2942	20.3583	20.1443	20.1889	20.442	20.1164	20.2983	20.4455	19.8098	20.0495	20.3119	19.3961	21.0301	20.6932	21.1515	20.9675	17.7931	18.9537	20.1789	20.4448	20.4595	20.5322	20.4622	20.5251	20.4924	20.2086	20.4768	19.1245	20.204	20.2938	20.2442	20.2947	19.3776	20.2327	20.5884	21.1212	16.3253	20.8615	20.962	20.8661	20.8953	16.7986	20.5534	20.8351	20.5576	21.348	20.9386
O00584	RNASET2	15.3827	16.307	17.067	17.1162	17.1642	17.1703	16.6672	16.9769	17.0172	16.3918	16.2587	16.8956	15.347	17.7604	17.4146	18.0023	17.8172	13.8658	15.486	16.684	17.0015	17.0549	17.099	16.8819	16.8486	17.2257	16.867	16.9784	15.6196	16.668	16.6771	16.9942	16.7104	16.2726	16.7218	16.8313	17.5999	12.742	17.3629	17.5488	17.4891	17.4647	13.108	16.2854	17.68	17.4057	18.0134	17.7148
O00592	PODXL	13.5649	14.62	14.761	15.0618	14.7883	14.7175	13.2006	14.8893	15.516	14.0565	15.2598	14.5914	11.9267	16.2567	15.6447	16.3089	16.2246	11.1518	12.0079	14.9491	15.2383	15.2021	15.1858	14.9303	14.9364	15.0549	14.7687	14.8961	13.1543	14.703	14.8338	14.7138	14.9464	13.3601	14.6068	15.0526	15.2083	11.4206	15.4517	15.1787	15.0771	15.177	10.9014	14.3406	15.4398	15.3711	15.9716	15.489
O00622	CCN1	14.6012	12.4575	13.6699	13.5775	13.5631	14.2538	13.4789	13.2436	13.469	13.3484	14.7377	13.8453	13.1683	14.1138	13.9975	14.6241	14.3576	11.8616	12.6409	13.0232	13.6271	13.9909	14.4909	14.3499	13.7274	14.1028	13.8901	13.8837	13.0557	13.4633	13.3999	13.5755	13.369	13.4486	14.1175	14.2125	13.819	11.6606	14.0982	14.3583	14.2016	13.9852	12.0366	13.2036	13.2587	14.3686	14.8334	14.4221
O00625	PIR	15.1149	15.6792	16.3195	16.309	16.2082	16.4624	16.1815	16.3437	16.2986	15.5273	15.6133	16.1289	14.9646	16.9903	16.6953	16.9689	16.7693	13.7049	14.3953	15.9849	16.3735	16.59	16.5179	16.2317	16.1306	16.4027	16.1529	16.3932	15.0165	15.9973	15.9596	15.9862	15.7461	15.7077	16.3125	16.3811	16.9129	12.6245	17.1923	16.4584	16.3335	16.5716	13.4476	15.5036	16.2594	16.5045	17.4169	16.9612
O00629	KPNA4	17.1015	17.5831	17.8721	17.8686	17.8376	18.0695	17.5912	17.8111	17.8764	17.4394	17.6711	17.9432	15.991	18.9595	18.5223	19.1039	19.0089	14.7469	15.275	18.0854	18.3288	18.2878	18.213	18.1426	17.9123	18.0276	17.764	18.0164	16.9126	17.6996	17.7924	17.7365	17.7822	17.1431	17.6964	18.1818	18.5248	14.2433	18.5156	18.4837	18.2657	18.2992	14.5027	17.8698	18.2641	18.1952	18.9661	18.5346
O00712	NFIB	12.4299	13.3766	14.5915	13.9274	14.5644	13.6348	13.8253	14.0652	13.9276	13.4498	13.2647	13.9919	12.9643	14.3963	14.2299	14.4111	14.3217	12.2012	13.322	13.4991	14.0588	13.8369	14.0127	13.7951	13.9457	14.0573	13.663	13.9004	13.3054	13.6527	13.7415	14.0162	13.6834	13.4401	13.7535	13.8899	14.4155	11.3802	12.3084	14.936	14.6778	14.8066	11.8234	13.7843	14.1344	13.7943	14.6642	14.324
O00743	PPP6C	15.6339	16.2465	16.401	17.0494	16.8943	16.9692	16.611	16.7428	16.6042	16.2615	16.226	16.7489	14.546	17.9341	17.1078	18.3814	18.0653	13.1598	13.985	16.8607	17.0436	17.1347	17.0552	17.1152	17.5537	17.2226	16.5456	16.7744	14.0758	17.0224	16.8772	16.6837	16.857	14.8232	16.7908	17.1625	17.4619	12.747	17.4314	17.2242	17.133	17.1968	12.7875	16.3925	17.2644	17.2816	18.0242	17.4443
O00750	PIK3C2B	12.0459	12.6953	12.5952	12.6589	12.6178	12.7456	11.3552	12.5812	13.0313	11.8234	13.1169	13.4506	11.2138	13.5664	13.1568	13.8746	13.6841	9.86303	10.5496	12.7001	13.1084	12.9087	13.0721	13.0197	14.336	13.013	13.3568	12.9255	10.9273	10.8	11.6402	13.2541	12.0883	11.7194	13.5958	13.0609	13.4077	8.67784	13.6199	13.2876	13.1911	13.1745	12.142	12.3403	12.088	12.67	13.3919	12.7263
O00754	MAN2B1	16.5382	17.0257	17.529	17.1644	17.166	17.3984	17.0129	17.362	17.4876	16.8122	16.8308	17.3162	16.091	18.1447	17.6822	18.4315	18.1338	14.3386	16.0324	17.1483	17.341	17.3132	17.5387	17.4481	17.7996	17.7667	17.1575	17.3841	15.2934	17.4204	17.1715	17.2793	17.2223	16.437	17.203	17.5085	17.9641	13.7427	17.6116	17.9241	17.8118	17.7674	14.1395	17.2908	17.7977	17.5465	18.2577	17.7896
O00757	FBP2	14.7371	15.3115	15.8521	15.8617	15.7394	16.0145	15.409	15.8015	15.6947	15.4253	15.2718	15.9139	13.62	16.9704	16.2755	17.2642	17.1286	12.2575	13.7838	15.6843	15.9921	16.0619	16.056	15.9382	16.3766	16.151	15.3272	15.7179	14.0554	15.8881	15.8409	15.141	15.7304	15.5256	15.2952	15.9831	16.7644	11.9379	16.426	16.2125	16.0667	16.1087	12.5377	15.3244	16.338	16.0112	16.8743	16.4308
O00762	UBE2C	15.1426	16.1297	16.3556	16.3691	16.3241	16.4061	16.4474	16.6814	16.5141	15.5165	15.4416	16.1262	14.3431	17.484	17.165	17.4356	17.2929	13.0065	14.1347	16.13	16.4966	16.7552	16.6996	16.5111	16.176	16.3249	16.3913	16.7666	14.9706	16.0979	15.9262	16.1118	16.0432	15.6941	16.3524	16.5995	17.0394	12.1871	16.684	16.8764	16.8539	17.0864	12.1664	15.8821	16.7109	16.8561	17.7616	17.35
O00764	PDXK	16.8217	17.5907	18.1301	18.484	18.5341	18.7331	18.0441	18.1366	18.2545	17.7677	17.7621	18.3287	16.9282	19.0536	18.7847	19.0137	19.0493	15.4642	17.2039	17.9495	18.2659	18.2218	18.3144	18.3381	18.4173	18.5214	18.0099	18.324	16.7806	18.2404	17.896	18.0031	17.8314	17.7521	18.297	18.5141	19.1451	14.3056	19.0436	18.6383	18.5431	18.618	14.3477	17.4973	18.9589	18.6658	19.6418	19.1822
O00767	SCD	16.4714	17.3271	17.3191	16.6769	16.905	17.3248	17.1015	17.3141	17.3112	16.6254	16.5197	17.1526	15.9043	17.9562	17.5846	17.9579	17.8352	14.786	15.1513	17.2927	17.568	17.2864	17.5115	17.2143	16.4699	17.1447	17.2997	17.5656	16.9752	16.5692	17.1819	17.0203	17.2515	16.2775	17.0082	17.285	18.1434	12.4277	17.375	18.0649	18.0306	17.9827	13.2846	17.5866	17.6102	17.5829	18.2901	17.6699
O14497	ARID1A	13.2983	13.6774	13.8739	13.492	13.5318	13.8731	13.4653	13.798	13.4193	14.1432	13.0809	13.8398	12.5569	14.5291	14.5388	14.5773	14.3834	11.161	12.8161	13.5781	13.8521	13.8232	13.8836	13.7935	13.3463	13.9329	14.1767	13.1783	14.0374	13.0748	13.4797	12.5091	14.8353	12.6159	14.0217	14.2849	14.4142	10.0987	14.2499	14.3668	14.2944	14.3224	10.3127	14.0317	14.2428	14.0693	14.7654	14.3246
O14519	CDK2AP1	12.8862	14.0441	14.6729	14.7086	14.6732	14.8187	14.3811	14.5837	14.2725	14.0792	13.7918	14.6953	12.3472	15.3943	15.0071	15.9041	15.5709	11.5801	12.6537	14.3082	14.6291	14.7215	14.839	14.6523	14.7354	14.9632	14.1886	14.444	12.9209	14.5516	14.0573	14.6988	14.4226	13.9306	14.0365	14.6578	15.7404	7.74948	15.2716	15.7831	15.7355	15.5235	10.1497	14.0918	15.2278	15.1625	15.8058	15.3661
O14523	C2CD2L	15.1354	15.7034	15.7497	15.6659	15.619	15.906	15.5023	15.685	15.7077	15.4694	15.5413	15.8737	14.998	16.3355	16.0949	16.4967	16.2541	13.6003	15.4552	15.4072	15.8186	15.8686	15.8619	15.3679	15.4726	15.7538	15.6665	15.9264	15.571	15.3891	15.6211	15.7766	15.6327	15.1603	15.8239	15.7648	16.2176	12.678	16.096	16.3195	16.2302	16.2382	11.6309	16.2879	16.4376	16.1343	16.8387	16.45
O14524	NEMP1	14.1676	14.3765	14.4837	14.4729	14.4852	14.6715	13.8581	15.4317	14.7124	12.8495	15.7015	14.1043	12.9284	15.6957	15.6227	15.9325	15.8919	10.5862	11.3202	14.908	15.2279	14.9724	15.2227	15.0062	15.1244	15.2452	14.9062	14.9663	11.569	14.8464	15.0436	14.8597	15.16	11.3724	14.9997	15.2221	14.8165	12.3134	14.9579	14.9319	14.8825	14.7552	11.9411	14.4236	15.013	14.8057	15.4434	15.0306
O14529	CUX2	10.9864	11.2755	12.101	12.1819	12.9418	12.0138	11.3602	12.3998	12.2761	11.5102	11.9991	11.955	12.3309	12.6374	12.5942	12.1308	11.988	9.81904	10.9225	11.7653	12.2115	12.1671	12.455	11.979	11.8898	12.1985	12.4435	13.0097	9.03924	12.9197	11.5377	11.0089	11.8933	11.6356	13.3651	12.0598	12.5007	9.30432	12.6978	12.2725	12.2581	12.4669	9.28515	12.2615	11.5072	13.0157	12.044	13.3869
O14530	TXNDC9	15.6252	15.9728	16.22	16.0957	16.0403	16.1841	15.9985	15.9257	16.0703	15.8335	16.1267	16.1832	14.6159	17.1984	17.06	16.9969	16.875	13.3918	14.3538	16.0538	16.3299	16.4697	16.5503	16.3804	16.7682	16.8072	16.1446	16.6012	13.3787	16.4382	16.0791	16.0988	15.9338	15.4524	16.3647	16.2092	16.8909	12.1241	16.9654	16.692	16.6542	16.8113	13.1047	16.0347	16.3992	16.4651	17.2303	16.904
O14545	TRAFD1	15.8629	16.4804	16.7865	16.5407	16.5754	16.8005	16.4518	16.5195	16.6222	16.2842	16.5143	16.6543	16.3939	16.9584	16.8559	17.0028	16.775	15.0603	15.154	16.4971	16.7594	16.8204	17.0577	16.7577	16.5325	16.6439	16.3925	16.6642	16.4375	16.3758	16.6493	16.633	16.6428	15.4019	16.706	17.0133	17.2938	13.5423	17.4736	16.9451	16.8755	16.916	14.1769	16.6381	16.9799	16.7114	17.4665	17.0735
O14548	COX7A2L	14.9025	15.9017	16.1578	15.9424	15.8566	16.0802	15.7298	15.8891	15.9223	15.5578	15.6023	16.14	13.6909	17.2579	16.6613	17.5142	17.3239	12.3931	13.8289	16.0028	16.2288	16.3048	16.2743	16.2017	16.7962	16.6463	15.8063	16.0467	13.328	16.2177	16.2244	15.7171	16.2284	14.3997	15.8523	16.4192	17.0249	10.4113	16.6205	17.0613	16.9444	16.7788	13.0772	15.9447	16.4401	16.1995	16.8184	16.3613
O14561	NDUFAB1	14.3959	15.4692	15.7952	15.5893	15.6776	15.7778	15.4303	15.7457	15.6562	15.1527	15.0512	15.6688	13.1725	16.5071	15.6096	17.764	17.1233	12.5285	13.6249	15.8748	15.8688	15.7468	15.6533	15.9364	17.0794	16.3422	15.0623	15.2087	13.1596	15.8529	15.6785	15.7516	15.5864	14.5404	15.3131	15.835	16.4512	11.3222	15.6425	16.7116	16.3788	16.1986	11.4154	15.2546	16.7121	16.2082	16.8149	16.2997
O14562	UBFD1	17.6836	18.4924	18.749	18.5701	18.586	18.8108	18.5397	18.6965	18.7698	18.0366	18.2752	18.574	17.7352	19.4205	19.3439	19.4178	19.1868	15.7878	16.3476	18.6284	18.9328	19.0338	19.0172	18.9323	18.6852	18.9342	18.7266	18.8882	16.9813	18.6765	18.5926	18.4909	18.6292	17.5375	18.7335	18.9083	19.5582	14.0404	19.5396	19.3664	19.2082	19.1794	14.8292	18.5691	19.2207	19.0434	19.7743	19.4554
O14569	CYB561D2	10.8056	11.8438	12.6821	11.769	10.4896	12.4796	11.7459	11.7448	11.7717	11.5413	11.292	11.974	9.94302	13.7928	12.156	12.2151	11.3369	10.626	9.79583	12.071	11.4851	12.5708	12.9268	11.2202	11.8078	13.1918	11.0353	10.7634	10.665	12.6065	12.2597	11.85	12.4631	9.08183	11.8675	12.5476	12.222	9.05515	11.1707	13.1502	12.2646	12.2071	9.46406	11.763	12.0761	11.5889	12.7803	12.3975
O14578	CIT	15.6024	15.4922	15.7291	15.3043	15.4139	15.7513	15.3138	15.449	16.326	15.098	15.4832	15.623	14.2238	16.5587	16.4145	16.3881	16.5218	13.1861	13.7984	15.7145	15.9467	15.8573	16.0018	15.9742	15.897	15.8597	15.6394	15.8784	14.4863	15.5322	15.9035	15.7073	15.916	13.9221	15.7613	16.0829	15.911	14.3209	15.4331	15.5228	15.8995	16.2057	12.7961	15.9701	15.9991	15.8177	16.5557	16.1544
O14579	COPE	17.5336	18.2995	18.5183	18.3512	18.4695	18.7371	18.264	18.4179	18.6163	17.9668	18.1672	18.4771	16.4759	19.5797	19.1064	19.5856	19.6752	15.4865	15.9165	18.5435	18.8422	18.9382	18.9305	18.7384	18.9359	18.8915	18.3439	18.6556	16.4031	18.6793	18.278	18.4318	18.3232	17.7528	18.2079	18.9156	19.6631	14.4059	19.0239	18.8384	19.0088	18.9691	14.8853	18.5645	18.9203	18.7338	19.659	19.1464
O14593	RFXANK	12.2956	10.1495	14.5384	11.3162	12.5666	12.0949	13.0492	11.33	11.9718	12.9287	11.3876	12.2939	10.7541	13.2068	13.1402	13.302	13.1181	9.44002	9.33612	12.4086	12.6501	12.8345	12.8719	12.8601	12.6751	12.7414	12.4254	12.5768	10.1893	12.3533	12.5564	12.2844	12.6304	10.2012	12.3559	12.9329	13.2715	9.49644	12.4258	12.6436	12.9373	12.1865	11.2168	11.5831	12.6345	10.5145	13.6739	13.3384
O14613	CDC42EP2	11.0954	11.2005	9.70704	12.2295	11.9249	12.8901	11.2664	11.8173	11.949	11.2884	11.7803	10.946	10.6148	12.1672	12.1275	12.5465	12.4813	9.10998	10.8915	11.5259	11.4923	11.9269	11.6538	11.5569	11.9109	12.2032	11.0818	11.7419	9.91702	12.1926	11.3862	12.2582	12.3154	8.1016	12.2208	12.7651	12.6386	9.87084	10.716	11.7314	12.7177	11.3728	9.20935	11.56	11.9239	11.7677	12.4397	12.1468
O14617	AP3D1	17.0489	17.4093	17.5847	17.3357	17.2658	17.5731	17.2082	17.4239	17.5126	17.0204	17.4309	17.6217	16.395	18.4299	18.2596	18.3655	18.1937	14.574	16.1768	17.4242	17.6861	17.5654	17.8601	17.5049	17.516	17.6229	17.4335	17.8379	16.5117	17.2955	17.1669	17.4265	17.1566	17.202	17.5201	17.7454	18.285	13.8438	18.1927	18.0949	17.9191	17.8821	14.3761	17.6043	17.9681	17.7385	18.4682	18.0622
O14618	CCS	16.8281	17.4699	17.8643	17.8341	17.7782	17.8651	17.6294	17.7771	18.0005	17.1325	17.4481	17.6522	17.0982	18.2849	18.0443	18.382	18.1502	15.6801	16.6502	17.4914	17.7708	18.081	18.0122	17.6342	17.4592	17.6932	17.6582	17.8197	17.6528	17.3567	17.7039	17.4948	17.6693	16.9515	17.732	18.0882	18.3671	15.4371	18.3967	17.8759	17.7208	17.8421	15.8854	17.2152	18.041	17.7463	18.5766	18.1752
O14639	ABLIM1	11.2895	12.1344	12.0414	13.5637	12.1724	13.1278	10.5855	14.1186	11.9448	13.3734	11.6843	12.6225	10.7566	13.301	12.8461	13.4954	13.5008	10.4293	9.53852	12.651	13.014	12.9763	12.7893	13.3602	12.498	12.6643	12.477	12.6774	11.6961	12.3164	13.0581	12.4322	12.5074	11.2862	12.329	12.7163	12.5007	11.539	12.4266	12.5143	12.6095	12.739	11.0522	12.6272	12.6661	12.5049	13.0329	12.4459
O14641	DVL2	11.9323	13.2132	13.4754	12.6177	13.0629	13.2229	12.717	12.8381	13.2709	12.4875	13.1113	13.0995	10.596	14.0356	14.0768	14.3138	14.0443	10.4578	10.4344	12.9477	13.5285	13.3788	13.4946	13.7403	13.4392	13.51	12.8651	13.2032	11.2496	13.2572	13.1367	13.0197	13.1655	11.5845	13.0785	13.5395	13.9369	11.5973	12.1443	13.3788	12.7286	13.7384	9.70855	13.2749	13.6108	13.2298	14.0212	13.679
O14646	CHD1	14.2389	14.6694	14.7564	14.3969	14.2574	14.6463	14.3854	14.5972	14.635	14.151	14.528	14.6688	13.0481	15.6619	15.4169	15.7895	15.5886	11.4603	13.2042	14.545	14.8756	14.7167	14.8117	14.8121	15.1517	15.0451	14.836	14.7749	12.3757	14.782	14.6021	14.6556	14.5698	13.6981	14.6271	14.8125	15.5464	9.67684	15.1395	15.5458	15.6208	15.4359	10.378	15.1191	15.2995	15.106	15.7835	15.2792
O14647	CHD2	14.1403	14.682	14.643	14.4676	14.25	14.4998	14.2766	14.5678	14.8089	14.0636	14.399	14.567	13.1973	15.6128	15.4721	15.6455	15.488	11.2671	12.0802	14.6568	14.8291	14.7405	14.9345	15.4417	14.5092	14.5252	13.2628	15.4891	13.8815	15.015	14.8489	14.3927	14.8889	13.0507	14.4867	15.015	15.3421	10.3814	15.2459	15.3309	15.2032	15.1793	10.6415	15.0113	15.1316	15.1006	15.824	14.9739
O14653	GOSR2	15.312	15.4494	15.6831	15.5324	15.4347	15.7136	15.3441	15.6401	15.7404	15.2614	15.3509	15.7883	14.346	16.7286	16.3793	16.7092	16.6312	12.331	13.6596	15.653	15.9276	15.8235	16.0104	16.0511	15.9742	15.9362	15.6424	15.8753	14.0413	15.6559	15.7705	15.6572	15.8461	14.05	15.7191	16.0824	16.5443	11.0688	16.363	16.3633	16.4285	16.3574	12.0385	15.9108	16.1872	16.0026	16.8442	16.142
O14656	TOR1A	16.0417	16.3487	16.7542	16.2394	16.3038	16.47	16.1886	16.4199	16.6229	16.1174	16.1573	16.6518	16.0736	17.5209	17.7834	16.5418	16.4239	13.8142	15.5683	16.2583	16.4248	16.7726	16.781	16.3528	16.4874	16.8171	16.8919	17.1311	14.4322	16.3981	16.5161	16.4245	16.3941	15.8365	16.6034	16.3833	17.2838	12.8125	16.9583	17.105	16.9981	17	13.7125	16.5272	17.0825	16.7237	17.1615	16.9504
O14657	TOR1B	14.6216	16.0336	14.518	15.5802	14.5186	15.6475	15.2526	15.4745	15.1885	14.8858	14.7112	15.407	12.8591	15.9128	16.1221	15.9448	16.2046	13.8762	13.1547	15.5236	15.7512	15.5251	15.4903	15.4747	15.4544	15.7832	15.4052	15.623	13.3275	15.3262	15.0582	15.4026	15.2543	14.5237	15.1637	15.517	15.6421	12.9975	15.8272	15.4351	15.419	15.5987	11.7101	15.7941	16.0417	15.5084	16.3171	15.5482
O14662	STX16	13.9987	14.7532	15.1921	14.6596	14.5738	14.7417	14.7358	14.9396	14.9835	14.1523	14.4045	14.7033	13.6838	15.6469	15.2781	15.5529	15.5476	12.2097	12.8961	14.7691	15.1581	15.0375	15.0783	14.9798	15.5982	15.562	14.6441	14.7729	12.1773	15.1645	15.3873	14.9351	15.4989	11.638	14.8552	15.6047	15.5795	10.9459	15.3872	15.3161	15.3276	15.3627	11.9184	14.7217	15.3978	14.891	15.7918	15.1984
O14672	ADAM10	15.5864	16.5568	16.933	16.5953	16.6168	16.6999	16.5301	16.6429	16.6402	16.2044	16.2298	16.7408	15.4682	17.4498	17.0188	17.6429	17.4126	13.9959	15.0015	16.6618	16.934	16.8876	16.9017	16.6017	16.6476	16.9595	16.6737	16.9094	15.3874	16.4107	16.7675	16.5623	16.656	15.7034	16.4902	16.8089	17.1815	13.5445	17.2279	17.1291	16.9654	16.9397	13.9887	16.3353	17.1152	16.9221	17.5107	17.1162
O14681	EI24	15.0286	15.3776	15.4188	14.8607	14.8913	15.1077	15.119	15.3239	15.25	14.7782	14.9991	15.2147	12.7958	16.9036	15.4982	15.5373	16.6124	13.3376	12.9109	15.3639	16.634	15.5404	14.5445	15.6912	15.5011	15.5928	15.3405	15.6354	13.5674	15.0476	15.2638	15.3226	15.2005	14.445	15.1436	15.3094	15.5727	12.1475	15.8416	15.7366	15.6403	15.7462	12.1303	15.3308	15.6919	15.5162	16.2698	15.7459
O14683	TP53I11	15.3239	15.7815	15.9921	15.7734	15.6609	15.7883	15.7326	15.7324	15.9508	15.4417	15.6209	15.8416	14.2287	16.9176	16.498	17.1803	17.0347	12.4607	14.4983	15.7211	16.1189	15.9566	16.0307	15.9945	16.2124	16.2517	15.8635	16.0201	14.1211	15.8513	16.3625	15.8504	16.3499	13.3581	15.9155	16.4837	16.5484	11.4565	16.591	16.6164	16.5149	16.5928	11.6865	16.386	16.6575	16.2949	16.82	16.4752
O14684	PTGES	13.6938	14.7765	14.7519	14.2646	14.2302	14.5613	14.753	14.9751	14.8657	13.6776	13.8828	14.1242	13.4701	15.1347	14.8581	15.5271	15.3726	11.9157	13.1128	13.3996	14.7274	15.275	15.0205	14.7429	14.9834	15.0733	14.5629	14.7945	12.0962	14.7681	14.9509	14.5579	15.0046	11.9413	14.7206	15.1029	14.5591	10.5695	14.6873	15.4686	15.5423	15.4515	11.2734	14.7545	13.1508	15.5416	16.3784	15.1796
O14686	KMT2D	13.6513	13.5461	13.6046	14.7541	15.1095	14.7018	13.9248	14.2637	14.39	13.9798	14.4696	14.3395	13.841	14.9322	14.7444	15.0208	14.664	12.1649	12.3203	14.2178	14.6876	14.6118	14.6677	14.8622	14.5806	14.6607	14.2917	14.4675	12.9517	14.4152	14.2364	14.37	14.3713	13.5954	14.3788	14.4155	15.0297	10.4071	15.1658	14.8766	15.0428	14.8453	11.8222	14.4189	14.7239	14.4383	15.1733	14.7907
O14713	ITGB1BP1	11.1603	11.3363	11.4278	11.521	11.0245	11.3758	11.5085	10.4298	11.0226	11.6559	12.1029	11.126	10.0033	11.9582	13.1709	11.673	12.3352	8.70504	8.75563	10.3589	11.8025	12.1966	12.2108	12.5213	11.7762	12.0677	11.4429	11.7651	9.19709	11.5968	11.9382	11.2146	11.6002	9.5104	12.5139	11.0685	12.0821	9.35924	12.2718	10.4535	11.2192	12.4599	9.32884	10.8108	11.3003	11.925	12.3136	12.1671
O14727	APAF1	10.3236	13.3904	11.2495	11.9038	11.3424	12.4382	11.7219	11.9445	11.9847	11.4586	11.4655	12.0726	9.67811	11.2678	12.5996	13.1292	13.597	10.3761	8.78123	11.7932	12.371	13.4389	13.0607	11.2028	11.8062	11.8454	11.8561	12.0718	11.4222	11.6462	12.1746	11.6841	12.1168	10.2507	11.9668	12.4549	12.0856	9.02831	12.0371	11.693	12.5972	13.2066	9.55724	11.6652	12.2693	11.8321	12.0583	13.2657
O14730	RIOK3	12.3493	13.8999	12.0104	13.4923	11.7587	15.0734	12.9976	13.2726	12.8689	12.95	13.1533	13.3416	10.7289	14.7361	14.3927	14.8198	14.7169	9.18957	10.4531	13.3239	13.7811	13.8275	13.7407	13.4576	13.4405	13.4862	13.0691	13.326	12.0334	13.2288	12.2056	13.4471	13.8704	11.9849	12.7689	14.3069	13.8233	10.6545	13.5709	13.6007	13.4345	13.5	7.28686	13.9025	14.2046	13.969	14.8122	14.4087
O14732	IMPA2	11.7971	12.181	11.4882	13.5588	11.716	9.55297	12.0688	11.8475	11.7342	11.2043	11.8775	11.5617	11.144	12.0672	11.68	13.2615	13.472	8.66928	9.05405	12.0452	12.3025	12.2368	12.3108	12.3447	11.3912	11.6616	11.5138	11.8859	12.3833	11.4583	11.9872	11.6904	11.9259	10.5163	11.8364	12.3378	13.6702	10.0336	12.3166	11.6133	11.0957	11.5646	9.38553	11.4346	12.2504	12.1866	12.6166	12.4203
O14734	ACOT8	13.597	11.7208	13.9906	13.574	13.1432	13.36	13.2797	13.43	13.5489	12.8897	12.7485	13.4888	12.6853	13.8092	12.8553	15.0537	14.1325	10.8496	11.1932	13.5042	13.6481	13.6676	13.5299	13.8426	13.6769	13.4937	13.3255	13.4278	12.1008	13.3609	13.1933	13.5152	13.1735	12.893	13.2881	13.3225	14.128	11.5241	11.7702	14.9383	13.6191	13.4059	11.3069	14.1028	14.515	13.1546	13.5441	12.7622
O14735	CDIPT	12.7212	13.8502	13.9844	13.5378	13.7534	13.6313	13.6474	13.6763	13.8923	13.3158	13.2888	13.6576	11.0545	15.1706	14.4817	15.447	15.2751	10.0493	10.7723	14.1155	14.3862	14.0155	14.1383	14.0505	14.927	14.4264	13.3918	13.6375	10.8537	14.2419	14.9396	14.526	13.473	11.7716	12.9286	13.8396	14.6488	8.65575	14.1198	14.7274	14.6801	14.6464	11.0368	13.6227	13.4435	14.0474	15.0875	14.2403
O14737	PDCD5	16.246	17.2999	17.6504	18.2844	18.3502	18.5713	17.8728	18.0803	17.8541	17.5764	16.9668	18.0518	16.5804	18.8901	18.5482	18.9897	18.8411	14.5527	15.4178	17.8424	18.2151	18.484	18.4055	18.0374	17.9216	18.0529	18.0175	18.3826	16.3451	17.6825	17.5657	18.0452	17.4289	17.3023	18.3071	17.753	18.4845	14.5936	18.4811	18.3275	18.2337	18.2818	14.6995	17.3435	18.418	18.2046	19.0669	18.6697
O14744	PRMT5	17.394	18.0584	18.3654	18.2435	18.2112	18.2477	17.9795	18.1789	18.2019	17.8364	17.9268	18.3966	16.4755	19.3086	18.9081	19.5794	19.3598	14.8889	16.0279	18.2637	18.545	18.6099	18.6167	18.4569	18.3087	18.4483	18.4009	18.6248	16.5311	18.2064	18.0752	18.1708	18.1231	17.3437	18.3158	18.4916	19.2943	12.8224	19.0474	19.2605	19.0629	19.0326	13.4518	18.3732	19.0813	18.8618	19.5927	19.1593
O14745	NHERF1	18.7209	19.3525	19.7119	19.7157	19.6705	19.8516	19.6078	19.7776	19.7157	19.1659	19.1061	19.6501	18.2119	20.4397	20.2154	20.5912	20.3648	17.2	17.6245	19.5371	19.8366	20.0308	20.0523	19.9417	19.9378	19.9984	19.4861	19.8338	17.9812	19.7858	19.6027	19.5292	19.6039	18.4169	19.815	20.0554	20.3229	15.196	20.2845	20.5268	20.3336	20.3594	16.7886	19.0919	20.075	19.9615	20.7286	20.3776
O14757	CHEK1	12.147	12.7263	12.7951	12.7463	12.4664	12.9075	12.767	12.7119	13.2569	11.7964	12.6116	12.645	11.2356	12.3964	12.9638	14.1906	14.9334	10.0689	10.7315	12.9875	13.6103	13.5201	12.9595	11.9799	12.692	12.6696	12.4224	12.6864	12.8188	12.4996	12.827	12.7572	12.8811	11.4192	12.7363	13.1679	12.9208	11.3937	13.044	13.9899	12.6061	11.8343	10.0282	13.0623	12.6427	12.8804	13.7859	13.3892
O14763	TNFRSF10B	11.7234	12.7385	10.0151	11.1809	11.132	12.0097	10.5153	11.9038	12.35	11.4259	11.6331	10.9715	9.48039	13.2544	13.4555	11.1207	12.9949	8.49367	8.99411	12.0334	12.7104	12.7563	11.1657	11.1397	11.3816	11.7344	11.823	11.7049	10.8266	11.329	11.8403	11.5718	12.0194	9.29959	11.8492	12.2193	11.9281	10.4177	11.3797	12.6941	11.259	11.121	10.3309	10.3999	11.3403	11.0076	12.4907	13.2302
O14773	TPP1	14.7738	14.8792	15.0089	14.2642	15.3343	13.6591	14.4901	14.6555	14.8034	14.4121	14.5749	14.9835	14.4879	15.2484	15.0973	15.0468	15.05	12.9891	14.1746	14.4409	14.8759	14.8539	14.9887	14.5855	14.7367	14.8951	14.7666	14.9643	14.0925	14.4642	14.8661	14.8721	14.8764	13.5504	14.7495	15.005	15.4048	11.1558	15.2603	15.4122	15.2642	15.4222	10.4312	14.9545	15.7047	15.3429	15.9476	15.5386
O14776	TCERG1	18.4496	19.0073	19.2336	18.936	18.871	19.0278	18.7505	19.0031	18.9857	18.683	18.8796	19.2234	17.3372	20.1536	19.7052	20.2986	20.1724	15.8584	16.4384	19.1744	19.482	19.4748	19.5667	19.3891	19.3603	19.5247	19.0913	19.3899	16.9763	19.1828	18.9587	19.1388	18.9787	18.247	19.0016	19.2006	19.7752	15.1617	19.7266	19.6804	19.5686	19.6128	14.9133	19.4572	19.7575	19.4692	20.2269	19.7011
O14777	NDC80	13.3134	13.8482	14.1377	14.0243	14.0669	14.2696	13.9914	14.205	14.2313	13.4763	13.7793	13.9768	13.508	14.2782	14.0734	14.6615	14.3434	12.7955	12.348	13.8072	15.1653	13.9517	14.1802	14.2076	14.3214	14.2513	15.9111	14.4226	11.549	13.2046	13.8617	14.0436	13.8839	13.5291	14.0765	14.2654	14.6132	11.7436	13.5858	14.8285	13.8978	14.9912	10.4733	14.2785	14.5501	14.3973	15.1922	14.7686
O14786	NRP1	13.5249	13.8649	14.0814	14.1117	14.1682	14.3019	13.4576	13.3163	14.7063	15.3236	14.1636	13.0856	13.6017	14.6686	14.4796	14.641	14.5326	12.1296	13.5442	13.9003	14.2467	14.1156	14.1855	14.0607	14.1373	15.196	13.59	12.9915	13.9085	14.2297	13.7474	14.8802	14.1563	13.4737	14.6032	13.1922	15.6328	7.9259	15.1972	14.9558	15.027	15.3144	10.301	14.4019	14.8761	14.4263	15.2847	14.763
O14787	TNPO2	13.9851	14.646	14.7442	14.9333	14.9089	14.8857	14.8267	14.9451	14.799	14.2455	14.5103	14.7766	13.058	15.9351	15.4902	16.2521	16.13	11.2379	12.1477	14.9549	15.2673	15.1932	15.3419	15.1983	15.8686	15.5892	14.7022	14.8146	11.8647	15.264	14.7395	14.5715	14.8056	13.9353	14.7381	15.3132	15.5292	11.008	15.3667	15.5402	15.396	15.2632	11.3645	14.4417	15.2277	15.2879	16.1826	15.5988
O14795	UNC13B	11.6566	12.1832	12.169	11.8996	11.89	11.9259	12.4913	12.0354	11.9275	12.0625	10.8819	12.3258	10.4449	13.1505	12.4584	13.3879	13.1906	9.09213	10.7389	11.5685	12.1108	11.3345	12.7341	13.2376	12.1291	13.3187	10.7427	12.5588	10.7133	12.2618	12.5844	11.9881	12.5826	9.29072	12.3002	12.9784	12.7513	8.71128	12.6048	12.7231	12.4954	12.4386	9.88359	12.1422	12.1626	11.953	13.0413	12.5417
O14802	POLR3A	15.8215	16.1164	16.3741	16.1173	16.3131	16.3697	16.0976	16.2985	16.4473	15.7984	16.1665	16.3038	14.2402	17.4602	17.1618	17.6025	17.3984	13.2489	15.8299	15.9434	16.3771	16.3899	16.4134	16.1583	16.2501	16.3312	16.1913	16.3685	15.9852	15.9858	16.1424	16.3421	16.2099	15.7592	16.2327	16.4257	17.1554	12.655	16.81	16.9935	16.6855	16.8127	13.08	16.5791	16.8655	16.583	17.2047	16.7998
O14807	MRAS	11.9619	12.8234	10.5896	10.6441	10.785	11.0094	11.4162	11.7634	11.1046	10.8188	11.1825	11.5279	10.8241	12.258	10.84	11.4125	13.3798	9.09892	9.26326	12.2373	11.4142	10.6741	11.8406	12.3839	11.9805	11.4848	11.4531	11.5314	9.93683	11.4268	11.7105	11.1662	11.8843	9.65281	11.3869	12.0126	11.0112	10.2681	11.8858	11.8222	11.3264	11.4997	8.43516	11.3721	12.0611	11.1221	11.9199	12.9031
O14818	PSMA7	18.9508	19.3575	19.7297	19.6819	19.6852	19.8395	19.5341	19.761	19.5796	19.3095	19.1998	19.8606	17.6795	20.96	20.5828	20.8869	20.8427	16.2928	17.4275	19.8983	20.1471	19.9189	19.9244	19.9283	20.0507	19.9143	19.5721	19.8785	18.1538	19.6753	19.5868	19.5824	19.5454	19.0279	19.6234	19.8787	20.6009	15.7479	20.4221	20.1712	20.026	20.2766	15.6917	19.4292	20.438	20.2356	20.9676	20.4825
O14828	SCAMP3	17.6616	18.0606	18.3966	18.1769	18.1942	18.3554	18.1701	18.5025	18.4144	17.6696	17.8946	18.1942	16.975	19.1505	18.6512	19.3996	19.1338	15.5355	16.2338	18.3476	18.6588	18.6525	18.6557	18.2972	18.7545	18.7359	18.1005	18.3636	16.5755	18.3155	18.4287	18.2704	18.4027	16.8534	18.3069	18.5834	18.9132	15.008	18.7339	18.7674	18.7503	18.6727	14.8966	18.3515	18.5474	18.6229	19.4751	18.9519
O14832	PHYH	13.5692	11.9218	13.5851	12.3635	13.2307	13.511	13.014	12.9211	13.0619	12.9243	12.8556	13.4043	11.1367	13.1872	12.5213	14.5186	15.4069	11.4105	12.9295	13.2429	13.755	12.0266	13.2915	12.9357	12.3746	14.6254	13.8212	12.7356	12.9596	11.6649	13.0696	13.3702	13.0948	12.3219	13.0053	13.3194	12.3511	11.4938	13.4619	14.3321	13.8504	12.692	11.5433	13.8248	12.4317	12.8002	14.7775	12.8038
O14841	OPLAH	13.9267	16.6692	14.098	15.1657	14.501	15.2101	14.7255	14.9577	15.1541	14.6169	14.9278	15.1888	14.1502	15.6756	15.334	15.6996	15.7233	12.9881	12.7356	14.9935	15.5078	15.1538	15.4731	15.7071	15.0539	15.2135	15.084	15.3115	13.9313	14.9765	14.9829	14.8924	15.0082	14.3419	15.0344	15.3111	15.5164	12.2003	15.7437	15.2987	15.5456	15.2661	12.042	15.1152	15.1769	15.3992	16.1242	15.7134
O14867	BACH1	11.0249	11.1748	11.2795	11.6039	13.7852	10.825	11.3486	13.512	11.4814	11.1737	11.479	10.6986	10.8007	12.6085	12.0705	12.4873	12.319	9.40726	9.82068	11.0968	12.7103	11.7682	11.2432	13.054	12.097	12.0523	11.8756	12.1028	9.52814	12.0373	12.0179	11.7933	12.172	9.25865	12.122	12.3294	11.4044	8.94298	12.8625	11.4777	12.0692	12.9364	10.8415	10.7372	12.4101	11.579	12.2566	11.8688
O14874	BCKDK	14.3868	14.6227	14.794	15.105	14.9296	15.2044	14.8148	15.1818	15.218	14.3289	14.6271	14.8719	14.0577	15.5882	15.3583	15.5572	15.2761	13.2051	14.863	14.5648	14.914	15.0359	14.9545	14.7104	14.8193	15.1381	14.9484	15.1619	14.3294	14.6456	14.9039	15.0838	14.9226	13.9971	15.0366	15.0986	15.3873	12.3571	15.4241	15.3364	15.2091	15.3285	12.8922	14.986	15.1395	14.9477	15.7146	15.3625
O14879	IFIT3	12.3025	13.9375	14.6062	12.1406	14.1693	13.4497	13.2467	13.4323	14.1341	12.6571	12.4168	14.7187	12.8144	14.158	13.536	13.8162	16.6669	9.61417	11.4094	12.8764	14.9598	13.0659	13.8283	14.4659	13.9926	13.8608	13.5088	13.7122	11.8012	13.7301	13.771	13.4742	13.8879	11.5782	13.7724	14.1221	13.5926	10.377	15.5422	13.4351	12.9178	14.7411	11.6177	13.6676	13.8674	13.7687	13.9994	13.6849
O14880	MGST3	14.5303	15.6396	15.6168	15.2507	15.5095	15.1377	15.1302	15.4136	15.1003	15.1035	15.1848	15.7521	14.2819	16.4327	15.9513	16.4103	16.164	12.4443	13.6624	15.551	15.8277	15.6735	15.6783	15.2916	15.3212	15.6068	15.2956	15.2471	15.119	15.0949	15.3663	15.2232	15.2876	15.145	15.2276	15.4349	15.6806	11.2567	15.969	16.3817	16.276	16.1205	13.5266	14.7867	14.5607	16.2664	15.4675	17.0766
O14893	GEMIN2	13.9679	14.1862	15.0864	14.994	15.1474	15.2782	14.7912	15.0295	15.105	14.4002	14.4008	14.9334	13.7069	15.7416	15.3609	16.1077	15.8976	11.8455	13.5714	14.7074	15.0564	15.0908	15.078	15.1562	14.4145	15.0485	15.2482	15.2535	13.9199	14.7756	14.923	14.7945	14.9757	14.002	14.8537	15.1112	15.1511	12.5573	15.3511	15.1399	15.3117	15.149	12.3398	14.7704	15.2636	15.1427	15.8078	15.3359
O14896	IRF6	12.5268	13.1002	13.2009	12.4485	14.7578	12.893	13.1761	13.2722	13.3667	12.6546	13.1644	13.2932	12.7147	14.2433	13.747	14.295	13.9739	9.95312	11.9377	13.513	12.7435	12.968	14.0613	13.7036	13.4516	13.5205	13.2894	13.4164	12.0148	13.2343	13.363	13.3224	13.3872	11.7752	13.3652	13.7141	14.2345	11.6534	12.5911	12.9494	13.6228	13.8759	10.4747	13.2614	15.3763	12.3544	14.0773	13.383
O14907	TAX1BP3	14.5913	15.0132	15.0726	15.3688	15.1413	15.3801	15.0935	15.2901	15.1633	14.785	15.0347	15.2007	13.5449	15.9932	15.8269	16.2202	16.1819	12.8002	13.3249	15.0797	15.4664	15.5945	15.5931	15.5087	14.9928	14.7254	15.0116	15.1366	16.0696	14.6314	15.25	15.2281	15.3114	13.7469	15.3827	15.6483	15.923	12.4649	15.509	15.5223	15.57	15.5782	13.2539	14.8044	15.4928	15.1495	16.2925	15.5742
O14908	GIPC1	15.3592	16.3088	16.6506	16.6422	16.6489	16.6115	16.2875	16.3638	16.4627	16.1067	16.4446	16.5561	14.2592	17.7423	17.2177	18.1392	17.8766	12.9863	15.873	16.2662	16.5568	16.5563	16.4839	16.4852	16.3307	16.6095	16.4972	16.6955	15.8215	16.2669	16.8503	16.3768	16.8412	14.5379	16.5191	17.096	17.4527	11.9695	17.2313	17.2876	17.1929	17.0873	12.5487	16.9152	17.1336	16.7934	17.6965	17.1339
O14910	LIN7A	11.6071	12.7179	12.97	12.3835	12.1711	12.5493	11.7436	13.1315	12.6208	12.1885	11.6668	13.0477	9.52734	14.3142	13.8142	13.9768	14.2702	8.49619	10.8961	12.5352	12.7802	12.6869	12.7663	12.7341	12.5318	11.274	13.1975	12.4075	11.243	13.7451	13.0194	12.6814	11.8095	10.3834	13.4531	13.0523	13.5276	8.15456	13.0918	13.0525	13.2572	13.3152	9.06868	12.5527	13.2027	12.7131	13.6645	13.1973
O14920	IKBKB	12.2832	13.1945	13.3668	13.0062	13.104	13.0576	11.2318	14.3195	11.9421	13.0966	12.7291	14.6932	13.1247	13.1684	13.2416	13.3386	13.2725	11.8666	13.2414	12.7733	13.0648	12.9437	13.1924	12.7967	13.1443	13.2182	13.2665	13.3809	11.9418	13.0608	13.1466	12.8971	13.2468	12.0006	13.0903	13.6311	13.4877	10.5109	13.3128	13.9795	13.0981	13.6234	11.9066	12.7016	13.3127	13.1615	12.8688	14.0612
O14924	RGS12	10.4431	10.1167	11.2221	12.0105	10.5709	12.2691	12.0392	9.51285	11.3194	11.3848	11.0392	11.337	9.30102	12.1246	11.7964	11.936	11.8485	9.62595	9.0961	11.2026	11.5343	11.5641	11.6328	11.6025	11.193	11.1518	11.372	11.2524	11.2378	10.4255	10.8323	10.4252	11.1608	11.5375	12.0156	10.6611	10.8317	8.26332	12.1714	12.9423	11.4924	10.9313	9.36441	11.121	10.564	11.9034	12.63	11.0497
O14925	TIMM23	14.961	15.3397	15.5274	15.0101	15.2877	15.5304	15.4113	15.47	15.6468	14.8138	15.0075	15.3069	13.4252	16.5513	16.1826	16.6757	16.5902	12.2314	12.863	15.7642	16.0685	15.7033	15.7134	15.544	16.43	16.0651	15.2903	15.5516	12.645	15.6744	15.2419	15.4097	15.4187	15.0099	15.2363	15.3397	16.257	10.7068	15.8092	16.2931	16.3995	16.1906	10.5021	15.8577	16.3263	16.0239	16.7574	16.1889
O14929	HAT1	15.2696	16.0458	16.3281	16.1936	16.3137	16.2835	15.9667	16.2065	16.0718	15.8727	15.865	16.4517	15.3828	16.7975	16.5534	16.7615	16.761	14.1782	15.9749	16.0276	16.1987	16.0015	16.1441	16.0877	16.6818	16.7296	16.1164	16.1912	14.3367	16.3787	16.2654	16.1	16.1359	15.4133	16.1629	16.357	16.4694	14.4813	16.2158	16.4598	16.3571	16.451	13.5628	16.0895	16.6942	16.2229	17.1733	16.6918
O14933	UBE2L6	13.7587	14.6597	12.3164	13.9251	14.0015	13.1017	13.6929	13.7385	13.7754	13.1778	13.8326	13.546	13.0317	14.4792	14.2922	13.8472	14.5285	11.5844	11.0998	14.8211	14.1724	14.1756	13.369	14.1252	14.2494	14.4584	13.885	14.1702	10.7985	14.2017	13.5026	13.6037	13.5469	13.1984	13.7295	14.182	13.9428	9.9767	15.701	12.8712	14.6624	14.6091	11.6207	13.4526	12.9863	13.6381	15.6886	14.377
O14936	CASK	15.3565	16.04	16.1488	16.503	16.4769	16.6406	16.1639	16.2631	16.4283	15.8625	16.0095	16.4385	14.7685	17.3425	16.9683	17.4071	17.2718	13.4075	14.4178	16.3267	16.6636	16.5947	16.6357	16.5272	16.7449	16.9047	16.5017	16.6879	13.8223	16.5042	16.3811	16.3306	16.4323	15.2797	16.1736	16.5684	16.9718	13.233	16.6747	16.8671	16.7449	16.6743	13.349	16.329	16.8621	16.488	17.33	16.8076
O14939	PLD2	9.57661	11.5965	12.282	11.7407	10.6004	12.2333	11.3506	10.4456	11.5113	11.1316	13.0167	10.5738	10.568	11.7171	11.9326	11.8921	11.7808	10.139	10.4794	11.3034	11.7324	11.5542	11.7285	11.2317	11.5587	11.2863	9.89855	12.2666	10.6969	12.3226	11.6106	11.2566	11.7468	9.62688	11.4861	12.3025	11.9006	8.37608	11.9385	12.1963	11.9608	11.6573	9.27792	10.7204	13.1785	11.1029	12.1528	11.597
O14949	UQCRQ	16.732	17.376	17.5886	17.1894	17.1192	17.3007	17.1294	17.3608	17.3441	16.935	17.0931	17.4435	15.9446	18.2618	17.9269	18.3339	18.1284	14.7103	15.5159	17.4219	17.6492	17.5644	17.6144	17.5402	17.4523	17.5651	17.2515	17.4439	16.3645	17.2287	17.3262	17.4029	17.3658	16.4481	17.2637	17.4993	17.979	13.9269	17.7741	17.9091	17.8308	17.8861	14.5416	17.4557	17.7233	17.5514	18.2113	17.8225
P19105	MYL12A	17.9119	18.7348	19.0724	19.0872	19.1046	19.3458	18.7091	18.8571	19.004	18.6485	18.8239	19.2141	17.318	20.1003	19.6491	20.3971	20.2155	15.5766	16.3762	19.235	19.3924	19.4506	19.423	19.3794	19.9235	19.6772	18.7453	19.0772	16.6143	19.2192	19.3332	18.8944	19.184	17.4601	18.8362	19.5488	20.045	15.0789	19.7007	19.5091	19.5109	19.4119	14.658	19.327	19.6792	19.46	20.3488	19.7837
O14964	HGS	17.4494	18.1305	18.3301	18.3161	18.2553	18.5703	18.2229	18.3618	18.3994	17.724	18.0228	18.3208	16.988	19.2492	18.9225	19.3953	19.1725	15.3242	17.0036	18.2415	18.443	18.4737	18.5154	18.3745	18.4652	18.62	18.3504	18.5947	16.7484	18.2731	18.1564	18.252	18.0906	17.7528	18.2769	18.5231	19.2352	14.4192	19.1343	18.7964	18.7189	18.7477	14.6211	18.4595	18.8725	18.6462	19.4494	19.003
O14965	AURKA	14.3259	14.45	14.5429	14.2296	14.1783	14.3878	14.6004	14.6012	14.754	13.8787	14.1151	14.1652	13.5898	14.9944	14.7102	15.0528	14.8078	12.9596	12.4606	14.4922	14.8492	14.8052	14.8724	14.6349	14.0061	14.4707	14.5702	14.3405	14.3197	14.4073	14.5269	14.4236	14.4757	13.2764	14.6787	14.7332	14.6558	10.9594	14.8954	15.3399	15.0924	15.1716	12.0599	14.2771	14.647	14.6987	15.4156	15.0162
O14966	RAB29	11.769	11.4209	12.2913	12.2665	10.1538	11.9934	11.5138	11.65	11.8893	11.4978	11.4436	11.9005	12.1293	11.4947	12.6364	12.1249	12.407	9.10273	9.56421	11.8541	12.4133	12.0226	12.0805	11.9604	11.6449	12.0174	11.9343	12.1381	10.52	11.6404	12.2979	11.9001	12.2185	9.07412	12.0352	12.3691	12.5686	9.40634	11.4123	12.3532	12.0215	12.133	9.78617	11.5461	12.8798	11.3479	12.8529	11.4822
O14967	CLGN	13.2521	11.1215	12.3992	12.4133	12.5145	11.8742	12.2517	12.4101	12.4009	12.1281	11.7247	12.6593	11.4006	13.988	12.8782	13.1401	12.5726	9.5954	10.4247	12.4951	12.804	13.1254	12.0209	12.7048	13.906	11.0411	12.6593	12.3665	9.66812	13.9339	12.8992	12.8648	12.9356	8.77396	13.0512	13.0501	12.7829	7.33589	13.0065	13.6776	13.467	13.3049	10.4536	13.1403	12.6731	11.6481	12.7949	12.8648
O14972	VPS26C	12.436	12.0139	12.4762	12.286	12.3888	12.7966	10.968	12.7393	13.0768	12.2255	12.2297	13.1583	10.3013	13.7953	13.581	13.8263	13.9491	8.94449	12.5796	12.174	12.5036	12.2264	12.773	12.1409	13.5017	12.971	12.6267	12.6369	9.80821	12.853	12.3211	12.4609	12.0968	12.2705	12.6835	12.5647	13.4478	8.60835	13.1853	13.0535	13.0412	13.0614	9.15701	12.7801	13.1111	12.7053	13.6813	12.9627
O14974	PPP1R12A	18.6143	19.0262	19.271	19.1314	19.1354	19.3289	18.9324	19.1353	19.2581	18.751	19.151	19.2794	17.9894	19.9444	19.6241	20.0645	19.8494	17.0354	17.4901	19.1722	19.4731	19.4099	19.5267	19.4352	19.4333	19.5533	19.1033	19.3759	17.8518	19.1896	19.4693	19.1584	19.4684	17.4416	19.2828	19.6867	19.6942	16.326	19.7716	19.6686	19.5259	19.5209	16.108	19.4621	19.556	19.4418	20.1742	19.7651
O14975	SLC27A2	12.6388	13.7301	13.9495	13.1098	13.532	13.4884	13.7499	13.4757	14.6525	13.8076	11.544	13.2189	11.4416	14.9213	14.4177	14.7971	14.6943	10.1766	10.7782	13.7397	14.0492	13.941	14.0107	13.9298	13.3514	14.1458	13.6484	12.9953	12.2673	14.0403	12.4464	12.9749	13.4343	14.65	13.3149	13.6279	14.3945	9.27528	13.9724	14.3321	14.2152	14.259	9.77009	14.0564	13.8404	13.9374	14.74	14.1042
O14976	GAK	17.8652	18.1757	18.4437	18.2587	18.3033	18.6085	18.3325	18.441	18.4243	17.7902	18.2577	18.4095	16.9009	19.3868	19.0571	19.5708	19.381	15.3586	16.848	18.3571	18.6259	18.5827	18.6692	18.5723	18.5214	18.6678	18.3759	18.6723	17.0463	18.3715	18.4302	18.3193	18.4113	17.3378	18.4678	18.6889	19.2362	14.4129	19.1514	19.038	18.914	18.9027	14.6793	18.5935	18.9992	18.7397	19.5269	19.1166
O14979	HNRNPDL	19.0533	19.7823	19.9491	19.5177	19.5303	19.7626	19.5138	19.7738	19.8993	19.2267	19.4681	19.7136	18.6558	20.564	20.1913	20.6342	20.4271	17.1228	18.2619	19.6331	19.9152	19.9849	20.0236	19.7765	19.6698	19.7129	19.5141	19.7191	19.7643	19.2151	19.6491	19.868	19.7115	19.0599	19.604	19.7029	20.2448	16.2626	20.1301	20.3762	20.3009	20.2808	17.1453	19.8097	19.9928	19.9385	20.5372	20.1717
O14980	XPO1	17.1502	18.1307	18.3569	18.2612	18.3369	18.2797	17.9871	18.233	18.1053	17.836	17.9503	18.404	16.8438	19.137	18.5321	19.3797	19.1891	15.434	15.9745	18.332	18.5835	18.5352	18.557	18.5333	19.2365	18.7216	17.9232	17.9196	16.1979	18.5168	18.4215	18.0502	18.3992	17.0514	17.9704	18.6229	19.0536	14.5657	18.6193	18.8458	18.7414	18.6898	14.3371	18.6699	18.8008	18.5014	19.3694	18.8369
O14981	BTAF1	15.1232	15.5514	15.7601	15.732	15.6813	15.7716	15.5777	15.6938	15.8898	15.1888	15.4686	15.8011	14.4151	16.4511	16.1467	16.716	16.5621	13.3287	13.5359	15.7948	16.0873	15.9421	16.1009	16.1588	16.3327	16.157	15.6669	15.8628	13.6293	15.971	15.865	15.7552	15.9428	14.0918	15.7999	16.165	16.6066	11.0743	16.4286	16.6358	16.3968	16.4774	11.8657	15.853	16.3808	16.1308	16.8951	16.4943
O15013	ARHGEF10	11.7407	11.6958	11.6449	11.8905	11.5294	11.3927	11.787	11.8224	11.3902	11.3201	11.8412	11.7331	9.82703	12.7124	12.2816	11.9902	12.6856	10.3972	9.82861	11.3645	12.1064	12.4914	11.5774	12.5257	12.6166	12.4063	10.7322	11.1256	10.7989	12.2145	11.3595	12.0247	11.4691	11.4664	11.8252	11.7493	11.8734	8.86742	12.4548	12.02	11.362	13.3164	10.3512	10.785	11.7096	12.5619	12.112	12.3744
O15014	ZNF609	14.5348	14.7406	15.0042	14.7044	14.836	14.9896	12.5035	15.947	15.6694	14.7538	15.6907	14.2453	13.7654	15.3917	15.1265	15.6197	15.3133	13.5931	13.7261	14.8431	15.0079	14.9729	15.1098	15.1499	14.8083	15.0357	14.8944	15.0876	14.295	14.6886	15.2927	15.1638	15.4568	12.0316	15.2452	15.6195	15.7381	11.1669	15.5838	15.5381	15.3873	15.3953	11.1849	14.8142	15.7154	15.322	16.0854	15.6877
O15015	ZNF646	11.8005	11.4226	12.359	12.1574	11.8422	12.5704	10.4296	12.2692	11.8505	12.4011	12.8455	12.3562	11.0004	13.3598	12.5554	13.143	13.2393	8.85421	10.0641	12.8507	11.3459	13.1093	11.9937	12.7885	13.8507	11.4215	10.6004	12.765	11.3737	12.1409	12.5379	12.1012	12.6402	9.54925	12.1443	13.1792	13.2693	9.51844	11.4363	12.7327	13.1923	12.0031	8.91551	12.4086	12.2556	12.3019	13.3204	12.9501
O15018	PDZD2	11.7192	11.994	11.4133	12.5237	10.826	12.264	11.3861	11.1724	12.5565	12.2565	12.4604	10.9083	10.2289	12.365	11.1476	14.2369	12.5016	10.2604	10.3683	11.7796	11.7914	12.0617	12.3368	12.4024	11.8305	12.0561	11.9941	11.9719	11.2219	11.6657	12.064	11.6596	11.8481	11.0425	11.719	12.4071	12.6309	8.52601	12.5517	12.3554	12.2219	12.4544	9.87546	11.1299	12.1366	12.1292	12.961	12.5081
O15020	SPTBN2	18.3106	18.7143	18.919	19.0622	19.078	19.2936	18.8802	19.0342	19.1692	18.4995	18.7708	19.0239	17.4004	20.0092	19.7216	20.1365	19.9974	16.1127	16.9706	19.0937	19.348	19.2442	19.379	19.3422	19.2655	19.2494	18.8835	19.1062	17.9127	18.9605	19.1309	19.0465	19.006	17.9893	19.0013	19.204	19.9012	14.9618	19.6077	19.5495	19.6108	19.7468	15.1668	19.3904	19.6103	19.3822	20.1675	19.6607
O15021	MAST4	11.9806	11.316	12.3925	11.8202	12.0927	12.32	12.7757	10.5245	12.0225	13.167	11.8614	11.5708	11.8632	12.5249	12.5621	12.5102	12.3643	10.0973	9.86479	12.1866	12.3182	12.4222	12.6635	12.4667	11.7195	12.0221	12.3065	13.3455	9.8716	12.6567	12.4145	11.0321	13.0592	10.0136	12.0786	13.3239	12.9429	8.40534	12.6691	12.7825	12.7008	12.4213	7.74134	12.6411	12.6452	12.5055	13.4865	12.9023
O15027	SEC16A	18.7452	18.9794	19.1058	18.8329	18.7891	19.055	18.6894	18.9231	19.3867	18.578	18.8361	19.0941	18.1649	19.6865	19.3434	19.8299	19.6543	16.8284	17.7867	18.9031	19.2291	19.1469	19.2306	19.2109	19.3384	19.3131	18.9457	19.1021	17.7921	19.0161	19.0149	18.9847	18.936	18.355	19.0018	19.2149	19.6945	15.871	19.6112	19.549	19.3558	19.4259	16.1643	19.237	19.3988	19.227	19.9345	19.5459
O15031	PLXNB2	17.3013	17.8172	18.0615	17.7387	17.7175	18.0004	17.7396	17.8109	17.9505	17.4661	17.6835	17.9861	16.4649	18.8427	18.6315	18.8032	18.6664	15.2281	16.6403	17.8101	18.0917	18.0232	18.0962	17.9753	18.1431	18.2299	17.8109	17.9962	16.611	17.8457	17.9693	17.9001	18.0205	16.7012	17.911	18.1346	18.5906	14.4155	18.5412	18.3785	18.3444	18.3665	15.0212	17.9218	18.2984	18.1945	18.8117	18.389
O15037	KHNYN	11.1671	12.8409	11.6773	12.8799	11.341	11.1757	11.7231	11.9826	11.7912	11.0898	11.6954	12.7998	10.3287	13.0983	12.7155	13.1651	12.734	9.04049	10.1068	10.5563	12.4118	12.2798	13.4033	12.324	12.406	12.4548	12.0283	12.3534	9.57764	12.2618	12.1657	12.1761	12.3882	9.60157	12.0051	12.7454	12.6892	8.21316	12.9271	12.5583	12.335	12.3593	9.75419	11.8196	12.4047	11.9525	12.8959	12.2549
O15040	TECPR2	11.6775	12.6357	12.67	10.5792	12.5226	11.2241	11.7781	12.3139	13.5649	10.753	10.7545	12.1447	10.4809	13.0643	12.6242	13.0766	12.7836	9.27947	8.92876	12.4276	12.8301	12.4403	12.1506	12.5317	13.2522	12.5103	11.2401	12.5709	9.9803	11.7553	12.7323	13.1662	12.2937	10.1299	10.6195	12.3675	12.5227	8.48614	12.543	12.7313	12.4726	12.5533	8.83349	12.1357	12.4859	12.3052	13.1407	12.4082
O15042	U2SURP	18.4602	18.9689	19.0522	18.7274	18.6947	18.9115	18.7453	19.0103	19.0089	18.4501	18.6485	18.9518	17.4584	19.9363	19.5013	20.1221	19.9334	15.8633	16.8438	19.0403	19.2616	19.1867	19.2608	19.2216	19.4476	19.4662	18.8494	19.0832	16.8978	19.0707	19.028	18.9554	19.0004	17.8651	18.8627	19.1032	19.6443	14.8008	19.4324	19.7433	19.6268	19.5672	15.233	19.3543	19.5271	19.2609	19.9396	19.5
O15047	SETD1A	12.3304	13.7137	14.6904	13.9222	14.5495	14.6037	14.4633	12.6606	14.4164	11.8057	15.2236	15.2401	13.3687	14.6531	14.5442	14.8414	14.5125	11.8898	12.4759	14.0211	14.39	14.2726	14.3583	14.2919	13.905	14.1725	14.1926	14.3964	13.315	13.8282	14.0355	14.2456	14.0713	13.2935	14.0572	14.1066	14.53	11.7661	14.5633	14.3775	14.2222	14.3506	11.2256	14.3046	14.5283	14.3359	14.9558	14.4595
O15049	N4BP3	13.6036	14.047	14.3282	13.9838	13.9622	14.0981	13.976	14.1327	14.0822	13.6702	14.0269	14.1349	12.7415	14.9665	14.7919	15.1314	15.0361	11.3554	12.9781	13.9512	14.2509	14.1865	14.3089	14.3473	14.0103	14.0783	13.9344	14.2677	13.1386	14.5936	14.5625	14.3969	14.6105	11.3697	14.368	14.7151	15.2046	9.59214	15.1932	14.6256	14.6843	14.7231	11.2704	14.1465	14.5961	14.3548	15.0273	14.6277
O15056	SYNJ2	10.6581	13.1261	13.364	13.0758	10.5399	11.6425	11.766	12.3956	12.2659	12.1308	12.0043	11.8438	9.99449	13.1486	12.819	13.4292	13.2412	9.77382	9.359	12.4505	12.6009	12.4955	12.6144	12.8861	12.7209	12.7788	12.5514	12.3399	9.46106	12.5544	13.3611	12.4125	12.4247	10.0601	10.0835	14.0646	12.0716	10.4893	13.1264	12.4527	12.7244	11.542	8.62868	12.3816	12.7428	12.7337	13.3102	12.6094
O15066	KIF3B	16.7169	16.4949	16.5934	16.4425	16.0879	16.1025	16.4445	16.6194	16.7069	15.9314	16.2658	16.4702	15.2485	17.4485	17.412	17.3703	17.2585	13.7003	14.8102	16.4806	16.7813	16.7293	16.8707	16.7659	16.7176	16.7401	16.4753	16.7147	15.3476	16.4428	16.8026	16.4372	16.7679	14.8467	16.5538	17.0299	16.9793	14.1287	16.9932	16.7904	16.7654	16.781	12.8632	16.9313	17.0425	16.8362	17.6688	17.0962
O15067	PFAS	17.0084	17.381	17.7485	17.521	17.4999	17.5996	17.367	17.5821	17.7707	17.0838	17.32	17.6348	16.1418	18.3612	18.0758	18.7099	18.4406	15.029	15.6278	17.5358	17.8341	17.8278	17.9004	18.0326	17.7479	17.7431	17.5442	17.7317	16.3969	17.5947	17.5258	17.489	17.6135	16.5237	17.6546	17.952	18.1694	14.4109	18.3032	18.0272	17.9099	17.9378	14.6192	17.5262	17.9557	17.8388	18.6161	18.2025
O15068	MCF2L	11.1371	9.79561	10.7178	12.0511	11.2359	11.3085	10.7508	10.302	12.398	11.7823	11.1975	9.81539	9.44987	12.0541	11.7568	12.3447	12.046	8.59448	8.37784	11.7254	11.1114	12.2001	11.5225	11.3087	11.1363	11.473	11.2052	11.8737	9.53617	11.0217	10.8485	11.1003	11.4421	8.34352	12.317	12.1945	11.6783	9.8314	10.8859	11.1638	11.4637	11.2229	9.72166	11.0803	11.497	11.2503	11.5854	11.1114
O15075	DCLK1	11.163	12.5072	12.3355	12.1179	10.4322	12.0547	10.923	11.3864	10.8223	12.7384	11.3559	13.3845	10.6869	12.8716	11.3891	13.1953	12.9145	9.5532	10.4666	11.7206	11.9936	12.1031	12.1767	12.1499	14.2034	11.9587	11.3786	11.759	9.99679	11.314	10.8685	12.0497	13.0763	9.49138	12.027	13.0976	12.474	8.47874	13.0188	12.0889	12.3594	12.1907	9.31869	12.022	12.3874	11.6667	12.9667	12.249
O15078	CEP290	14.0725	12.2041	12.0296	11.6922	12.4778	13.7985	12.6255	12.8424	12.8133	12.4419	12.4791	13.0725	11.1015	13.9826	13.6763	14.0416	13.7494	9.72316	11.3856	13.1988	12.1542	13.4403	12.6542	13.4415	12.7966	13.7621	13.4739	12.5397	11.0057	12.6967	12.9285	12.8489	13.0954	11.0238	13.1232	13.2549	12.9413	9.43118	12.7249	13.1943	13.0998	14.8831	9.94063	13.0513	12.9081	12.5922	13.5943	14.1881
O15084	ANKRD28	13.7051	13.2695	13.3171	12.9406	12.8886	12.6695	13.2442	13.4956	13.4105	12.9455	12.453	13.2415	11.8605	14.1176	13.7976	14.176	14.2691	10.5697	12.1524	13.0748	13.5091	13.2196	13.4756	13.359	13.6915	13.5067	13.4401	13.5902	11.2242	13.3376	13.2798	13.5765	13.0647	10.7932	14.7839	13.2922	14.514	11.0919	13.6177	12.3988	14.4245	12.7434	9.98289	13.3263	13.6862	13.5082	14.3943	13.8924
O15085	ARHGEF11	14.0226	14.5436	14.7444	14.6145	14.5332	14.5648	14.3298	14.481	14.8416	14.4003	14.3987	14.5718	13.8027	15.2563	15.0281	15.3496	15.2212	12.3652	12.8613	14.5815	15.0068	14.9112	14.8435	14.8189	14.8672	15.0156	14.4985	14.7537	13.2747	14.6134	14.8808	14.5909	14.7752	13.077	14.6987	15.0005	15.1495	10.8449	15.2218	15.4283	15.0495	15.329	11.6905	14.785	15.0735	14.7376	15.5442	15.1924
O15091	PRORP	15.1041	16.0756	15.9664	15.9703	16.0464	16.0185	15.9035	16.1752	16.0721	15.4633	15.6825	15.8847	14.2472	17.1097	16.676	17.4521	17.1852	12.5109	13.3563	16.0981	16.4455	16.3128	16.3961	16.5724	16.55	16.6698	16.0279	16.2824	13.4979	16.1531	16.0669	16.09	16.1153	14.7153	15.9983	16.1953	16.1901	13.9188	15.9095	16.4077	16.315	16.44	11.7943	16.2673	16.7613	16.4945	17.1717	16.692
O15111	CHUK	13.3587	14.6888	13.6098	13.6562	14.2163	14.7614	14.0547	14.3083	14.2402	13.6096	13.9869	14.0915	12.5623	15.1687	14.7191	15.4737	15.2549	11.1124	10.9349	14.6626	14.8325	14.1152	14.7014	15.0446	14.1873	14.392	14.3035	14.451	12.7779	14.1794	14.0502	14.1215	14.1589	13.3756	14.0732	14.5118	14.3321	11.8433	15.911	14.362	14.45	13.3928	11.3573	14.2274	14.569	14.3462	15.1218	14.6694
O15116	LSM1	12.8717	13.3731	14.1281	14.3825	14.1878	14.3173	12.7971	14.4908	15.6258	14.2703	12.1375	13.9391	12.721	14.9983	14.7958	14.9492	14.7188	11.0775	10.0888	14.462	14.5615	14.7121	14.724	14.712	14.2711	14.4985	14.3921	14.2639	11.4066	14.4283	13.7846	14.0229	13.6163	13.7435	14.028	14.0653	15.1248	8.42753	15.2091	14.8909	14.7641	14.8442	9.90057	13.4854	14.6997	14.5687	15.4799	15.1263
O15118	NPC1	14.6679	15.1997	15.4414	15.0698	15.0292	15.2623	15.126	14.9837	15.2353	14.9274	15.1183	15.2795	13.9868	16.0222	15.6663	16.0779	15.8272	13.0898	13.2381	15.3218	15.5618	15.6533	15.6131	15.2822	15.421	15.676	15.5608	15.3672	13.3636	15.2817	15.1066	15.4522	15.0172	14.8033	15.1326	15.1583	15.9796	11.6918	15.542	15.9148	15.7949	15.7471	12.1558	15.3499	15.7126	15.4864	16.2219	15.7437
O15120	AGPAT2	10.0122	11.3658	12.181	12.364	11.4173	12.3604	11.93	11.5758	12.1815	11.2723	11.454	11.287	10.3884	12.4356	12.2337	12.7415	12.672	9.22945	11.2573	11.5446	11.3851	11.6609	11.8853	11.9674	11.8139	11.8524	11.6216	11.4201	11.3176	11.675	13.0396	11.3168	12.8529	8.48927	10.9405	13.0616	13.3791	9.18001	12.3122	11.6053	11.6752	11.5489	8.95633	11.7544	12.1375	11.9247	12.6899	12.2378
O15121	DEGS1	12.9078	13.9888	12.9098	12.9837	11.561	13.0237	12.8435	13.0088	13.1515	12.6035	12.8043	12.9632	11.685	13.6107	14.1509	14.3299	12.3407	11.2576	10.7212	12.7549	13.2791	12.2159	13.7773	14.6265	13.1195	13.6092	13.3479	13.6243	10.4373	13.2367	12.8403	12.959	12.9209	12.5261	13.0973	13.0313	14.4717	10.1262	13.2459	13.2894	12.7131	13.5285	10.9114	13.4822	14.2882	12.7812	12.9199	12.9921
O15126	SCAMP1	16.7639	17.2196	17.6299	16.9867	17.0035	17.2174	16.9885	17.149	17.1916	16.9189	17.1581	17.4149	15.8893	18.17	17.7664	18.3538	18.136	14.5056	15.2027	17.3013	17.6529	17.6041	17.6507	17.4092	17.7621	17.8282	17.1451	17.4448	15.252	17.3887	17.2581	17.2911	17.2873	16.2598	17.3105	17.4142	18.0912	12.9141	17.8251	18.0837	17.9584	17.9484	13.9714	17.2685	17.7155	17.6546	18.3279	17.883
O15127	SCAMP2	15.4803	16.0353	16.3664	15.9955	16.0893	16.19	15.9791	16.0344	16.2092	15.6838	16.0294	16.2208	14.7061	17.1354	16.9807	17.096	16.8555	13.383	14.0059	16.1992	16.4732	16.5442	16.5305	16.4037	16.4273	16.7256	16.5082	16.803	13.477	16.2156	16.4685	16.4323	16.4692	13.7552	16.4342	16.5974	16.6837	13.2774	16.6052	16.67	16.5122	16.4083	13.3858	15.9919	16.4519	16.478	17.1557	16.6935
O15143	ARPC1B	17.653	18.302	18.628	18.5345	18.5801	18.6821	18.276	18.5043	18.5144	18.0878	18.3215	18.6759	17.0729	19.4594	19.071	19.6384	19.393	15.7451	16.8518	18.4943	18.7653	18.7754	18.872	18.6208	19.0687	18.9188	18.3508	18.5595	16.7637	18.7182	18.4411	18.5102	18.3648	17.8901	18.5001	18.6735	19.1861	15.1449	19.2457	19.0565	18.8077	18.9389	15.1462	18.6804	19.1183	18.7779	19.4865	19.1704
O15144	ARPC2	16.6152	17.4587	17.6061	17.5644	17.7349	17.7413	17.4457	17.656	17.6034	17.1636	17.2223	17.6296	16.4888	18.5184	18.0678	18.4726	18.2932	14.8798	14.8522	17.9142	18.1958	17.9013	17.9808	17.8762	19.7391	18.1287	17.1863	17.2394	14.1846	18.2425	17.6368	17.5752	17.4247	16.9437	17.4503	17.6898	18.2175	16.2984	17.6102	17.7283	17.4429	17.4233	16.4387	17.5427	17.8464	17.2966	17.9718	17.6244
O15145	ARPC3	16.6845	17.5896	17.8016	17.8703	17.9085	17.875	17.644	17.8964	17.5367	17.3419	17.4655	17.845	16.5092	18.7071	18.441	18.7742	18.3987	14.8994	15.2346	17.7882	18.1533	18.3412	18.0243	18.188	17.6528	17.7628	17.6293	17.9397	17.2927	17.4524	17.9001	17.6154	17.8349	16.646	17.6712	18.062	18.8161	12.4855	18.7473	18.7089	18.4779	18.494	12.8425	18.1961	18.6243	18.3238	19.0968	18.6461
O15156	ZBTB7B	14.461	14.9229	15.319	15.0967	15.293	15.3505	14.8796	15.0668	15.1518	14.8102	15.1547	15.3799	14.3315	15.6937	15.5728	15.9621	15.6947	13.1881	14.0462	15.02	15.3622	15.3572	15.3717	15.2858	15.2061	15.5039	15.3004	15.4862	13.9513	14.9951	15.2789	15.2609	15.3101	13.7816	15.3144	15.4972	15.6827	11.5564	15.7444	15.8869	15.6544	15.9181	12.8569	15.0026	15.6226	15.3662	15.9604	15.6343
O15160	POLR1C	16.3848	16.8501	17.1185	16.9676	17.0189	17.2271	16.9514	17.0703	17.1409	16.4952	16.9158	16.9933	16.0559	17.7028	17.4759	17.8167	17.7131	14.8026	16.4772	16.7574	17.0659	17.097	17.1681	17.0013	16.9812	17.1333	16.9695	17.1689	16.533	16.7811	17.0021	17.0597	16.9188	16.2492	17.1434	17.1938	17.5698	13.4668	17.6158	17.6306	17.5698	17.714	14.028	17.2085	17.3923	17.268	18.0668	17.6034
O15162	PLSCR1	11.5634	11.6535	11.8991	12.1323	13.5974	11.4083	12.839	12.6588	13.3752	9.28854	11.0179	13.0745	10.9994	13.0831	12.8794	13.2703	13.2443	8.77757	10.1401	11.0972	12.4818	11.561	14.1302	12.8435	12.1181	12.5591	12.4921	12.0286	10.2507	12.8054	12.3503	12.3353	12.7453	9.85432	12.2986	12.6701	12.5799	10.1263	13.3745	11.6516	11.0877	13.4338	9.20898	11.2107	12.4732	12.8265	13.396	13.1385
O15164	TRIM24	15.2285	15.7708	16.0726	15.7968	15.7909	16.0602	15.6468	15.8684	15.9716	15.6365	15.4645	16.1318	14.9524	16.6763	16.4453	16.7834	16.4977	13.3647	14.0564	15.8879	16.1391	16.0884	16.2072	16.3406	16.3268	16.3313	15.9072	16.0302	14.151	15.9731	15.9337	15.8897	15.9173	14.9439	15.8759	16.1593	16.8104	10.7432	16.8998	16.8	16.7542	16.7122	12.7793	15.9983	16.506	16.1423	16.8189	16.4749
O15169	AXIN1	11.848	12.3441	13.6755	12.2445	12.439	12.4524	12.6465	10.819	12.7892	11.7228	14.1504	12.8755	11.2714	13.5433	13.1487	13.8097	13.6216	9.60856	9.90327	12.8136	13.018	12.99	13.3126	12.9659	12.5131	12.8206	12.6949	12.8909	11.4617	12.6221	12.0132	12.3366	13.5059	11.8849	12.2853	12.9774	13.2923	8.60092	13.2099	13.3073	13.2056	13.3874	8.46282	12.9134	13.2802	13.1084	13.7989	13.4397
O15173	PGRMC2	16.4281	16.7365	17.111	17.0396	16.9144	17.1724	16.8436	16.9987	17.0217	16.595	16.8104	17.1326	15.5996	18.1057	17.8614	18.2066	18.0021	13.6266	14.6981	17.0688	17.394	17.2433	17.3901	17.6077	17.345	17.7431	17.1026	17.3216	14.6249	17.2648	17.1238	17.0394	17.1499	15.7903	17.0606	17.238	17.6497	12.9341	17.9522	17.6998	17.5845	17.5817	12.871	17.0366	17.6959	17.6726	18.2623	17.8636
O15182	CETN3	11.7538	12.726	12.644	11.5635	12.0106	11.8585	13.9616	11.789	12.1041	9.86203	13.0557	11.7837	10.9953	13.0157	12.9867	12.8387	12.7806	9.93935	9.14017	13.5761	11.8	13.2327	12.6678	12.1394	12.9375	11.5878	12.902	12.3274	10.6947	12.1069	11.3197	12.6678	12.8345	10.7286	12.6443	12.3613	12.284	10.523	13.4897	11.9647	11.4501	12.8448	6.54473	12.3267	13.2412	13.1835	13.8564	13.4036
O15211	RGL2	10.4632	11.4339	11.3781	10.8922	11.7934	10.4784	11.0538	10.9898	10.384	11.4391	10.7805	11.7921	10.4913	11.9656	12.5784	9.24136	12.2904	9.87211	9.51178	10.8615	11.8967	12.0351	11.2547	10.8794	12.1512	11.7868	11.4287	10.8792	9.27879	10.9146	10.0309	11.2978	12.1314	8.48217	12.536	11.9609	11.5002	8.75127	11.4144	11.4253	11.6261	11.722	8.23691	11.2944	11.3231	11.516	12.4919	11.5769
O15212	PFDN6	17.5257	17.5499	18.0024	18.1877	18.0863	18.453	18.072	18.3432	18.3247	17.5248	17.4854	18.055	17.1104	18.8534	18.6727	18.7672	18.6034	15.798	17.1845	17.854	18.0815	18.2999	18.3038	18.0812	17.4906	17.9177	17.7542	17.9446	19.0172	17.6805	17.9525	18.0033	18.0645	17.1287	18.2679	18.388	18.7681	14.4118	18.938	18.6384	18.4613	18.5874	14.7608	17.5584	18.7075	18.5202	19.2925	18.9655
O15213	WDR46	16.6331	17.1419	17.2269	16.7718	16.8285	17.0709	16.7208	16.9824	17.1916	16.6521	17.0176	17.1086	16.6339	17.6241	17.4925	17.7466	17.6319	14.5441	15.1455	17.1418	17.4217	17.2181	17.4435	17.3027	17.0646	17.129	17.157	17.1999	16.2685	16.8542	17.6795	16.9514	17.1148	15.9826	16.8598	17.0851	17.797	12.6816	17.4937	17.8921	17.9314	17.8773	14.7555	17.2057	17.3021	17.1734	17.838	17.3985
O15226	NKRF	17.0381	17.6593	17.8505	17.7348	17.7304	17.9389	17.5332	17.809	17.8537	17.3723	17.5019	17.8819	16.6776	18.5978	18.4026	18.6495	18.4679	15.1566	16.0876	17.8195	18.0931	18.0029	18.0507	17.898	18.1335	18.1521	17.8386	18.1083	15.9407	17.7787	18.1516	17.8323	18.1338	15.6292	17.9451	18.26	18.4502	13.8213	18.2977	18.4955	18.4485	18.4388	14.2857	18.0593	18.3595	18.1077	18.7988	18.3409
O15229	KMO	13.2114	14.7984	13.2817	12.029	13.6789	13.4601	13.9198	13.5178	12.8622	12.7042	13.3701	14.0854	12.2573	14.3286	14.1715	14.3601	14.3086	11.0334	11.7727	12.2133	14.7211	13.4717	15.0127	13.2681	13.484	13.5796	13.5004	13.6447	13.0074	13.2433	13.746	13.6633	13.91	11.226	13.7317	14.1825	12.2174	12.2657	14.4421	15.2514	11.6762	14.6067	11.1999	13.1139	13.479	14.7457	12.4614	15.4596
O15230	LAMA5	15.0061	15.2214	15.5032	15.4739	15.4472	15.7625	15.6228	15.4071	15.5314	15.1937	15.3966	15.2628	15.4194	15.9787	15.8077	16.0333	15.7708	13.4046	13.9892	15.4327	15.7931	15.6518	15.7337	15.8139	15.5653	15.8186	15.6212	15.5818	14.4294	15.3981	15.6207	15.4533	15.6021	14.3457	15.4999	15.8927	15.8886	12.6465	16.1254	16.0095	15.9277	15.8168	13.1581	15.6559	15.8247	15.6425	16.3376	15.7957
O15231	ZNF185	17.7909	18.4566	18.7398	18.5204	18.6057	18.8042	18.3225	18.5049	18.6086	18.2034	18.5742	18.704	17.7146	19.1042	18.7906	19.3671	19.0904	16.8508	17.3257	18.4534	18.7276	18.7841	18.8698	18.7571	18.7354	18.9495	18.5489	18.8681	17.2395	18.5763	18.6555	18.6385	18.6426	17.5115	18.6229	18.8466	19.1151	15.4312	19.1057	19.1298	19.0551	19.0808	15.4956	18.7563	19.0406	18.9002	19.5663	19.1586
O15234	CASC3	14.1871	13.8846	15.1061	13.4393	14.6984	15.7742	14.529	14.6022	14.7766	14.2553	14.3627	14.564	13.6807	15.3843	15.24	15.63	15.3594	11.7955	11.0719	15.0947	15.1472	15.0422	15.192	15.5418	14.8943	14.9199	14.5987	14.9151	13.0115	14.7502	14.5251	14.6719	14.5878	13.7427	14.708	14.8543	15.0389	11.8206	15.1968	15.1	14.927	15.0064	12.4979	14.4875	14.8421	14.8395	15.3774	15.0453
O15235	MRPS12	16.094	16.5072	16.6551	16.2619	16.257	16.4295	16.0827	16.3869	16.6034	16.0235	16.4842	16.624	15.1083	17.5755	17.3662	17.6977	17.383	13.074	16.0669	16.2331	16.4955	16.5085	16.5086	16.3921	16.4528	16.7863	16.6584	16.828	15.1263	16.353	16.2703	16.7774	16.3425	15.9498	16.3652	16.4995	16.7055	13.6508	16.9054	16.9996	16.971	16.9725	14.3124	16.415	16.6052	16.6549	17.3446	16.8727
O15239	NDUFA1	13.0575	12.7152	13.1443	12.5638	12.3568	12.6894	13.7494	12.8697	12.508	13.0667	13.6	10.7332	11.9086	13.9232	14.0388	13.204	13.193	10.2595	10.017	13.7987	13.5046	14.022	13.0103	12.1744	12.5412	13.241	13.2797	13.5727	11.0867	12.8058	12.9274	13.0079	12.8204	12.3686	13.0455	12.3571	13.4607	9.29071	14.2473	13.3366	13.4551	12.7366	10.1576	13.4321	13.6585	12.8423	13.7072	12.7293
O15240	VGF	12.0516	12.8167	13.1932	12.5106	12.6409	12.6319	13.112	12.7218	12.5722	11.2309	12.1617	14.0462	12.6325	13.1111	12.9408	13.1566	12.9927	11.0112	12.4523	12.5489	12.8124	12.6699	12.6905	12.6709	12.9575	13.8909	13.2471	12.8303	9.7586	13.1604	13.336	13.0085	12.5636	11.9128	11.4779	13.5461	12.913	9.80792	12.8318	13.5134	13.4068	13.372	8.54259	12.9344	13.4755	13.2759	13.9814	13.635
O15254	ACOX3	11.1452	10.8351	11.446	10.8124	11.3717	10.9751	11.3068	11.386	11.5603	10.5682	10.674	11.0902	9.7479	12.1439	12.1051	12.4628	11.6533	8.47237	11.1571	10.4118	11.2097	10.5918	11.4031	11.812	11.1714	11.0817	10.0269	10.4139	12.6692	11.2224	8.5895	11.1499	13.1011	8.76001	12.0365	12.9486	12.2371	8.36107	12.6768	11.3183	11.1302	10.862	9.31161	11.9786	11.394	11.401	11.132	11.3683
O15258	RER1	13.8213	14.701	14.8164	14.5819	14.4512	14.5027	14.4116	14.8473	14.5444	14.1355	14.3158	14.6198	12.8516	15.7661	15.255	15.9492	15.8265	11.2262	13.8526	14.4244	14.6245	14.5288	14.8708	14.5735	14.899	14.8357	14.3498	14.5811	13.6619	14.5471	15.0448	14.6343	14.9726	12.3428	14.7252	15.1548	15.7152	8.98337	15.4754	15.6722	15.5672	15.4612	11.7039	14.2365	14.9453	15.0598	15.6504	15.2786
O15260	SURF4	15.1852	15.6574	15.8096	15.3955	15.6033	15.6913	15.4729	15.592	15.8243	15.2229	15.4463	15.784	13.9891	16.6125	16.1039	16.7115	16.5865	13.3389	13.4761	15.73	16.0496	15.9392	16.0912	16.0563	16.2146	16.0504	15.524	15.5893	14.1144	15.8497	15.5114	15.7474	15.4714	15.2909	15.5939	15.7273	16.8667	9.46185	16.4126	16.9093	16.9501	16.7418	9.8607	16.4243	16.7805	16.4046	17.2033	16.669
O15264	MAPK13	12.9117	15.0036	13.7064	12.4552	14.1138	14.3473	13.7529	13.8318	13.9614	13.4213	13.7215	13.8489	13.906	13.9013	14.11	13.8786	13.6732	13.0689	11.4633	13.7329	15.2717	13.2686	13.9354	14.866	14.055	14.287	14.106	14.2505	11.7895	14.0498	13.5248	13.8014	13.6143	13.4735	13.9033	14.2206	14.3312	11.3666	14.3417	13.752	14.5405	14.2058	13.3118	13.4629	14.6174	14.264	13.8113	13.0705
O15265	ATXN7	12.166	12.394	12.4096	12.403	12.1844	12.5927	12.453	12.5345	13.2843	11.6889	12.6294	11.5597	11.8076	13.0136	12.9001	13.3731	13.1554	9.8999	12.711	11.9799	12.3511	12.2912	12.4735	12.343	11.7	12.9653	13.486	12.772	10.7934	12.4331	12.2528	12.567	12.4384	11.9734	12.52	12.3981	12.733	10.729	12.7366	12.6609	12.7425	12.5478	10.7553	12.0496	12.7548	12.5662	13.2678	12.756
O15269	SPTLC1	16.7421	17.2799	17.4838	17.1772	17.2048	17.3432	17.0314	17.2385	17.3837	16.9601	17.1035	17.5137	15.3113	18.7019	18.3067	18.6052	18.4701	13.8357	15.0584	17.5377	17.7846	17.5575	17.676	17.6167	18.0128	17.9663	17.162	17.2859	15.3009	17.503	17.2215	17.5329	17.2397	16.7953	17.1129	17.3286	18.0888	13.1597	17.8612	18.1015	17.9807	18.0391	13.4368	17.8109	18.0471	17.6942	18.3541	17.8878
O15270	SPTLC2	17.0137	17.6066	17.8169	17.4598	17.6995	17.7998	17.4047	17.5986	17.6281	17.331	17.5837	17.8502	16.3198	18.7055	18.2178	18.6654	18.6451	14.8426	16.0926	17.7865	18.091	17.8701	17.8974	17.6585	18.4103	18.1712	17.6778	17.7726	15.5165	17.8479	17.6612	17.7502	17.6285	17.0236	17.4729	17.8597	18.4209	14.0983	17.9738	18.3491	18.2985	18.2557	14.275	18.0266	18.2792	17.949	18.7191	18.1473
O15294	OGT	16.4222	16.8812	17.1296	16.9637	16.9128	17.0288	16.9495	17.0638	17.1426	16.5377	16.7145	16.9301	15.3339	18.1094	17.8785	18.0599	18.0657	13.8909	15.6452	16.9344	17.1913	17.1758	17.1975	17.1941	17.4647	17.4397	16.9679	17.2384	15.0203	17.2073	17.2162	16.8615	17.2435	15.5604	17.008	17.4485	17.6953	13.6272	17.5278	17.5056	17.4228	17.5596	13.4042	17.1286	17.6467	17.3577	18.1509	17.6502
O15297	PPM1D	13.2761	13.6727	13.9178	13.1668	13.1805	13.4076	14.9289	13.0833	12.8114	12.6374	13.1513	14.0093	13.2533	14.1108	13.8709	14.144	14.0338	11.2088	13.3106	13.2762	13.5707	13.6484	13.7045	13.1111	14.059	13.8063	13.6451	13.7927	11.5227	13.7957	12.7536	13.7857	15.3326	11.3626	13.097	14.2899	13.8706	10.1181	13.9189	14.3081	14.1806	14.2252	10.991	13.5154	13.9701	13.7506	14.4216	13.9729
O15304	SIVA1	11.768	12.5489	12.4492	12.2541	12.194	12.4253	12.4877	12.3588	12.2522	11.8839	12.308	12.3488	11.5012	12.8467	12.7789	13.0357	13.053	10.4239	10.0874	13.3323	12.7563	11.8975	13.7274	11.8387	11.95	12.4699	13.322	12.8122	10.3006	12.7847	12.1432	12.0533	12.347	12.403	12.1877	12.5054	12.6428	10.4164	12.785	12.5213	12.5203	12.7537	10.5865	11.9969	12.6578	12.3958	13.184	12.8185
O15305	PMM2	16.8796	17.56	17.8088	17.7487	17.776	17.9145	17.6919	17.8258	17.8209	17.1394	17.5449	17.6647	15.686	18.8959	18.4746	19.1505	19.0121	14.4686	15.1436	17.8312	18.1553	18.235	18.2507	18.0719	17.8651	17.9539	17.706	17.8656	16.5501	17.747	17.5855	17.6288	17.5308	17.1876	17.6732	18.082	18.7416	13.0333	18.729	18.4327	18.3562	18.3949	14.1246	17.9928	18.117	18.0356	18.9831	18.4346
O15321	TM9SF1	14.7189	15.5275	15.7194	15.2725	15.5033	15.8075	15.3675	15.583	15.6752	15.237	15.1613	15.5252	14.0814	16.4265	16.0766	16.5679	16.3498	13.0469	13.2427	15.6913	15.9341	15.8941	15.9272	15.8597	16.5023	16.1673	15.2834	15.3886	13.3609	15.8465	15.4435	15.2008	15.5337	15.3349	15.3494	15.6869	16.1965	12.4838	15.884	16.0425	15.9747	15.9676	12.1248	15.779	16.1489	15.8774	16.5693	16.0496
O15327	INPP4B	14.9437	15.9135	16.1435	16.3109	16.3711	16.5771	15.8936	15.8919	15.6756	16.0632	16.2434	16.4922	14.3033	17.3091	16.8505	17.5202	17.3411	12.9357	13.4417	16.3336	16.6002	16.6397	16.664	16.5807	16.4528	16.3588	15.9168	16.0645	15.4059	16.0611	15.9674	16.3137	16.1334	15.08	16.3132	16.4522	16.9879	12.6089	16.7191	16.7022	16.5994	16.6424	12.302	16.3478	16.6463	16.5241	17.4439	16.9958
O15344	MID1	11.5691	12.3344	12.7407	12.0753	12.1809	11.8498	11.7116	12.0681	12.2738	11.8646	12.3895	12.4425	9.85301	13.8758	12.7356	13.7351	12.431	10.1197	9.58003	12.0609	12.971	13.504	12.6673	11.9669	12.4298	12.5687	11.9921	12.3305	10.9585	12.4705	12.6282	12.1952	12.6143	9.98103	12.3654	12.9661	12.3495	9.17484	12.7999	12.3562	13.8627	12.207	9.74995	13.2944	12.082	11.5939	12.7104	13.3196
O15347	HMGB3	18.7953	19.2248	19.8138	19.6717	19.55	19.7027	19.2725	19.474	19.5245	19.2264	19.5574	19.7036	18.0544	20.6038	20.281	20.7229	20.4198	16.6763	17.4582	19.604	19.941	19.9244	19.9834	19.8473	19.7893	19.9775	19.5697	19.8833	17.9688	19.5698	19.3777	19.5942	19.3849	19.011	19.7133	19.6773	20.255	16.1602	20.4143	20.0459	19.9125	19.9705	16.4548	18.9703	20.1388	19.9663	20.8027	20.4254
O15355	PPM1G	18.7013	19.1505	19.4068	19.18	19.1229	19.3675	19.1449	19.3491	19.376	18.7651	19.046	19.2478	18.6281	19.9008	19.669	20.0285	19.792	16.9106	17.8717	19.2069	19.4922	19.4256	19.5219	19.4107	19.1564	19.3785	19.2071	19.4436	18.6971	19.0463	19.3266	19.2295	19.3706	18.138	19.2899	19.5744	19.8897	15.7726	20.0774	19.8227	19.6608	19.7059	16.1412	19.3087	19.7943	19.5182	20.305	19.8616
O15357	INPPL1	16.9255	17.2311	17.5418	17.3902	17.422	17.6722	17.4979	17.7195	17.4026	17.0477	17.0441	17.471	16.6568	18.1488	17.7165	18.3174	18.1258	15.2175	16.315	17.3682	17.6681	17.6356	17.677	17.5189	17.7417	17.7284	17.3972	17.5736	16.232	17.5099	17.3602	17.4517	17.403	16.725	17.4578	17.7851	18.0795	14.5153	18.1913	17.8794	17.7506	17.7667	14.3242	17.6111	17.9579	17.7408	18.5075	18.0413
O15370	SOX12	10.4101	10.5489	11.6481	11.2369	11.2191	11.0085	11.2301	11.2179	11.4524	9.82434	11.1419	11.205	11.1494	10.8499	12.3639	11.8013	11.3252	8.582	9.08257	10.6979	11.9762	11.1817	10.9234	12.2098	11.9894	10.919	10.225	11.178	9.93656	11.8236	11.3737	10.148	11.628	10.2978	10.4173	12.2069	12.5275	8.42849	10.9735	10.9122	11.9938	11.236	9.06566	10.9771	11.1909	11.3217	12.1287	11.3875
O15371	EIF3D	18.8913	19.5108	19.6922	19.5751	19.6384	19.8466	19.5186	19.7247	19.8281	19.0763	19.4061	19.6006	18.3747	20.4613	20.1765	20.6028	20.4143	17.1247	18.0573	19.5817	19.8579	19.8168	19.932	19.9086	19.9546	19.9822	19.5534	19.8355	18.1432	19.6854	19.6282	19.537	19.4868	19.048	19.7477	19.7066	20.3862	15.4266	20.4209	20.3819	20.2538	20.2851	15.8004	19.8528	20.2834	20.0446	20.7764	20.3967
O15372	EIF3H	17.371	18.2932	18.6425	18.5686	18.6387	18.8755	18.4492	18.6727	18.7433	18.0432	17.9489	18.5322	17.4116	19.4175	18.9917	19.725	19.4775	15.3662	16.6047	18.5865	18.8296	18.9007	18.8382	18.6297	18.9941	18.8506	18.3346	18.6006	17.0756	18.5341	18.5747	18.4927	18.5701	17.355	18.5005	18.8964	19.5059	14.3127	19.0884	19.2855	19.1391	19.0579	14.7592	18.4259	19.0999	19.0152	19.7717	19.3176
O15379	HDAC3	13.0924	13.5041	13.8183	13.5192	13.5723	13.8097	13.4743	13.599	13.8096	13.1956	13.511	13.7264	12.6609	14.4734	12.9184	16.5237	14.0985	10.641	9.99093	13.4101	15.4217	13.3047	14.9039	14.2846	14.5341	14.7775	13.7905	12.6355	12.1212	13.4571	13.453	13.688	13.4524	13.371	13.6122	13.7393	13.7685	12.3202	13.8544	13.5554	13.7303	14.0872	11.799	13.3831	13.8684	13.7632	14.3571	14.1452
O15381	NVL	13.4744	13.5337	13.637	13.4339	13.2639	13.3669	13.1576	13.5262	13.5085	13.2329	13.432	13.8526	12.85	13.9016	13.7656	14.2667	14.1915	11.7343	11.4847	13.5646	14.0357	13.8671	13.9539	13.8038	13.2939	13.6317	13.6665	13.8115	12.8863	13.4199	14.2678	13.482	13.9541	11.2886	13.5815	14.1357	13.7371	11.8901	13.9271	13.731	14.1438	13.2807	9.8047	13.8903	14.2932	13.7398	14.7131	14.2685
O15382	BCAT2	14.7836	15.7356	16.027	15.6958	15.5247	15.718	15.6595	15.9685	15.449	15.399	15.1198	15.8889	14.0589	16.8194	16.2115	16.8535	16.8396	12.7018	14.8633	15.4588	15.7155	15.7645	15.9045	15.7781	15.456	15.8948	15.8758	16.0616	14.6948	15.5016	15.5292	15.8637	15.4942	15.403	15.5089	15.6856	16.5801	12.0433	16.1711	16.2566	16.132	16.3016	9.78672	15.4253	17.1895	16.7497	17.4278	16.9055
O15391	YY2	14.0383	14.5759	13.9963	13.3105	14.4767	14.9208	13.9622	14.094	14.3896	13.978	14.3233	14.5716	11.8468	15.7757	15.2228	16.0471	15.7878	10.6383	10.902	14.6751	14.9481	14.9363	14.9193	14.9377	14.8955	14.8454	14.0632	14.3596	12.4152	14.7397	14.0477	14.37	14.1903	13.9054	14.3722	14.433	14.4565	13.5412	14.463	14.4291	14.0676	14.3612	12.2219	14.4095	14.6525	14.3567	15.008	14.67
O15392	BIRC5	11.7086	12.209	12.4933	12.4417	13.0253	12.5717	12.4246	12.2043	12.6196	12.2167	12.3748	12.6096	11.6754	13.4405	13.0661	12.8272	13.5828	9.85762	10.8239	12.0779	12.6498	11.9512	13.337	13.6099	12.2902	13.0129	12.7175	12.7794	10.2214	13.4283	12.21	12.568	12.5117	11.96	12.5388	12.6611	12.8702	8.51443	12.0411	13.6696	13.6731	13.6812	8.89991	12.07	13.0727	13.2997	13.7569	13.3505
O15394	NCAM2	17.8706	18.6076	18.9016	17.0272	17.0948	17.2661	17.8707	18.0942	18.1334	17.3427	17.4766	17.8502	16.3611	19.0048	18.4714	19.2407	19.0235	14.6665	15.0716	18.0767	18.3654	18.3818	18.4882	18.3842	18.4229	18.4896	17.8769	18.1286	15.7833	18.0667	18.0426	17.945	18.0641	16.5586	17.9475	18.2103	18.8105	13.7964	18.4243	18.664	18.56	18.5129	15.3459	17.8124	18.3487	18.1861	18.8128	18.262
O15397	IPO8	13.7844	14.3964	14.4054	14.4454	14.4422	14.5772	14.1578	14.4109	14.4547	14.0705	14.3539	14.6032	12.2758	15.5258	15.1682	16.0528	15.7937	11.2347	14.5086	14.0427	14.3957	14.3948	14.4276	14.2818	15.0218	14.0987	14.4808	14.9042	12.9969	14.5487	14.8238	14.3251	14.8196	12.2259	14.594	15.2627	15.344	10.8717	14.785	15.0028	14.9076	15.1399	8.88869	15.0554	15.3079	15.2583	16.1001	15.4407
O15400	STX7	17.2136	17.8799	18.1808	17.8866	17.821	18.0515	17.7713	17.961	17.9667	17.5723	17.6396	18.1225	16.4555	19.0957	18.8235	19.0449	18.8737	14.74	15.5942	18.1174	18.3781	18.3696	18.3781	18.1961	18.2653	18.3394	17.9332	18.1654	16.4184	17.9117	18.1011	18.0579	18.2343	16.2705	17.9704	18.3991	18.7899	13.7298	18.6788	18.624	18.6122	18.5986	14.5015	17.7521	18.4323	18.4582	19.1593	18.7299
O15417	TNRC18	13.2932	13.5975	13.5673	13.2331	12.934	13.1571	12.9649	13.456	13.5659	13.171	12.9309	13.6935	12.7923	14.1397	13.8278	14.1274	13.7339	11.1611	12.1657	13.618	12.9627	12.9235	13.6251	14.4872	12.8922	13.4031	13.5602	13.5714	13.5638	12.7915	15.1248	12.9975	12.3347	12.2145	13.2574	13.8532	13.8692	10.7721	14.1172	13.6673	13.6375	13.719	12.2255	13.0454	13.6074	13.2619	14.0001	13.6419
O15427	SLC16A3	10.6917	11.4915	12.4586	11.6239	13.1965	12.6134	12.5135	12.622	12.882	11.2712	11.3577	11.4291	10.3738	12.1297	11.9459	13.6014	13.815	10.2095	9.89677	11.9726	12.541	11.8424	13.0321	12.7906	13.2929	13.4358	11.8374	12.0408	9.26582	12.2028	12.7114	11.9267	12.8223	9.64299	12.1004	12.8717	12.446	10.189	12.2613	12.4878	12.4144	12.277	10.1107	11.3675	11.9664	12.2472	14.2265	12.1571
O15431	SLC31A1	12.3344	12.7052	12.745	12.5559	12.657	12.8759	12.6848	13.0274	13.0265	12.1983	12.3376	12.5989	11.7172	12.7885	14.0371	13.489	13.1914	10.6503	10.7543	12.9558	13.0568	13.1639	13.1355	12.8071	13.3268	13.2615	12.6368	13.0001	10.7453	12.903	13.266	11.8919	12.3886	12.1757	12.9817	13.1696	13.0106	11.6696	13.1521	12.6499	12.5631	12.8282	10.2052	12.2461	13.2813	12.3811	14.8841	12.8757
O15438	ABCC3	12.8845	13.5373	13.8793	13.5183	13.6382	13.7417	12.9627	14.0363	14.972	12.6122	13.1808	13.4353	12.196	14.501	14.2105	14.5194	14.5142	11.2581	11.4405	13.7551	13.9998	13.9138	13.9766	14.1136	14.0149	13.1833	13.9066	14.8191	11.4015	13.8739	13.7367	13.6946	13.5807	12.7581	13.307	14.1223	14.6358	8.9165	14.5536	14.4982	14.3236	14.2716	10.5493	13.7474	14.142	13.8804	14.6371	14.2432
O15440	ABCC5	12.9075	12.993	13.443	12.5877	13.3463	13.4552	12.98	12.8466	13.3688	12.9191	13.304	13.3141	11.8913	14.1797	13.8458	14.4978	14.2177	10.1003	11.5618	12.3573	13.861	14.4158	13.38	13.1568	14.0858	12.3872	13.8666	13.382	12.1368	12.8743	12.9747	14.6767	14.0434	10.018	13.8231	13.1966	14.0118	9.94387	14.0165	13.6313	13.6665	13.4625	11.9181	13.1565	13.3363	13.153	13.7652	13.4034
O15446	POLR1G	15.54	16.3141	16.4133	16.1637	16.267	16.4341	16.0231	15.9717	16.5324	15.9259	16.1937	16.4853	15.7271	16.7529	16.5547	16.9912	16.7035	14.4027	15.3752	16.1445	16.4886	16.4113	16.4981	16.2144	15.9707	16.366	16.2267	16.4134	16.2325	15.9228	16.1616	16.4197	16.2121	15.7072	16.3401	16.2914	16.3017	14.515	16.3836	16.6995	16.6106	16.6218	13.256	16.4641	16.7865	16.6031	17.2698	16.7527
O15460	P4HA2	15.221	15.6489	15.9178	15.8145	15.9783	16.1217	15.611	15.5835	15.7811	15.7115	15.9009	16.1143	14.2555	16.6929	16.525	16.9632	16.8269	13.4388	13.5048	15.984	16.3141	16.2899	16.3026	16.3069	16.0238	16.0918	16.2045	16.1341	14.2858	15.9622	15.9558	15.8756	16.0984	14.4126	16.0891	16.2707	16.721	11.8813	16.4263	16.5229	16.5566	16.5941	12.3167	15.9189	16.5105	16.2884	17.1151	16.5527
O15484	CAPN5	11.1929	12.233	12.5	11.7932	11.6799	13.0679	11.8878	11.7835	12.9029	12.2311	11.0416	12.6202	12.0249	12.7786	13.0602	11.8286	11.7571	11.0176	9.92611	12.3305	12.9847	11.6694	13.1332	12.423	12.955	12.8979	11.9763	11.9537	10.8814	11.8025	12.2417	12.7766	11.8786	12.0092	12.1518	11.4091	13.0518	7.29248	12.9391	13.1583	13.0067	13.0186	10.2343	11.9155	11.6446	12.3904	13.7276	12.5546
O15498	YKT6	15.6557	16.5455	16.8569	16.407	16.5762	16.9008	16.4959	16.7063	16.7369	16.1439	16.1886	16.6705	14.3312	18.0075	17.4109	18.2959	18.1286	12.768	13.7731	16.6734	17.0496	17.1495	17.1934	17.103	17.6228	17.3164	16.428	16.7865	13.6936	17.0947	17.0895	16.4354	16.9789	14.5062	16.5891	17.343	18.1642	11.3755	17.1599	17.6173	17.3249	17.3003	13.2096	16.615	17.1835	16.9298	17.6928	17.3113
O15504	NUP42	13.4538	14.219	14.7994	14.3548	14.275	14.9361	14.2844	14.4687	14.5372	13.9241	14.3268	14.4969	13.9883	14.8464	14.7048	14.8898	14.6258	12.9828	12.8988	14.3972	14.7707	14.6766	14.7348	14.56	14.599	14.6006	14.4341	14.618	13.5428	14.2436	14.4628	14.3083	14.503	13.5051	14.5167	14.7422	14.8289	11.4155	14.8718	14.9663	14.9269	15.0287	11.401	14.5355	15.0739	14.7373	15.3805	14.9097
O15511	ARPC5	16.8234	17.5222	18.0094	18.0305	18.0763	18.1235	17.6537	17.9507	17.9777	17.4122	17.6245	17.9666	16.7206	18.422	18.1097	18.5187	18.3551	16.4592	16.5759	17.8229	18.0824	18.037	18.0692	17.998	17.9249	17.7927	17.7351	17.9143	17.5926	17.6257	17.8916	17.7689	17.8347	17.2721	17.6593	18.1589	18.9744	13.9189	18.6721	18.274	18.3229	18.4231	14.9219	17.7701	18.1897	18.0953	18.9852	18.6232
O15514	POLR2D	13.6039	14.3365	14.3842	14.4666	14.3219	14.4102	14.3034	14.2981	14.4171	14.0064	14.0325	14.4656	12.7052	15.2653	14.908	15.4186	15.4665	11.7595	10.8611	14.7067	14.8677	14.9533	14.9932	15.1412	13.5899	14.09	14.3845	14.6701	15.0743	13.7145	14.5291	14.2092	14.5676	13.1653	14.416	14.636	15.2369	10.4712	14.7648	14.895	15.0062	15.149	12.203	14.0273	14.9027	14.5889	15.1496	14.6516
O15530	PDPK1	14.1792	14.5182	14.7568	14.8419	14.552	14.921	14.529	14.6598	14.8505	14.222	14.7169	14.791	14.5771	15.2605	15.0593	15.2675	15.116	12.4887	13.0572	14.6639	14.9657	15.1154	15.1376	14.8292	14.9283	14.9634	14.8234	14.8989	13.3738	14.7813	14.4439	14.7081	14.4043	14.4543	14.7759	14.9826	15.4395	11.5654	15.7093	15.0747	14.9529	15.0273	9.65995	15.3884	15.5796	15.323	16.0735	15.7447
O15533	TAPBP	16.0247	16.4211	16.5874	16.1686	16.1107	16.3542	16.2366	16.3745	16.3748	16.0826	16.0848	16.5133	15.8485	17.1134	16.8514	17.1237	16.845	13.8845	14.7585	16.3817	16.6239	16.7403	16.7226	16.4396	16.2825	16.6076	16.3913	16.5617	15.5818	16.2416	16.1638	16.3415	16.2287	16.3123	16.2876	16.3326	17.053	12.5847	17.0186	17.0872	16.9725	16.9507	13.5924	16.4196	16.8717	16.7915	17.2783	16.713
O15541	RNF113A	13.0648	13.7464	13.8879	13.9312	13.8529	14.3383	12.5891	13.3399	14.7147	13.6487	14.2291	14.3	13.6234	14.0843	13.8147	14.2546	14.0518	12.9928	13.2089	13.6314	13.9775	14.0123	14.0885	13.903	15.0165	14.2334	12.5805	14.1546	13.0182	13.8185	14.2311	13.9096	14.2596	12.0137	13.9172	14.4904	14.7343	10.014	14.4619	14.6626	14.4838	14.4649	11.7195	13.7053	14.2898	14.0244	14.7135	14.369
O15550	KDM6A	12.7186	14.0416	13.4071	12.642	13.2607	12.464	13.0331	13.2061	13.1804	12.7119	13.1588	13.2437	12.7367	13.7854	13.5618	13.5862	13.3633	11.5006	10.7428	13.6555	13.3257	12.7624	13.8925	14.1549	13.1551	13.4725	13.257	13.4488	12.1273	13.0733	13.0079	13.1568	13.037	12.7611	13.4225	13.1485	13.8908	9.48699	13.9462	13.5841	13.6817	13.9441	10.361	13.3414	13.5952	13.5464	13.9461	13.7438
O15551	CLDN3	15.9413	16.4871	16.7712	16.3309	16.2803	16.4663	16.4732	16.6824	16.7269	15.8412	16.1707	16.3828	16.3109	16.878	16.6209	16.9092	16.7591	14.799	16.4527	16.0198	16.5391	16.584	16.6222	16.0594	16.6515	16.9395	16.4839	16.6432	15.1685	16.3907	16.613	16.5145	16.5957	15.4031	16.5114	16.6396	17.5647	10.992	17.1286	17.6771	17.5064	17.4083	15.0273	16.1294	16.7727	16.5643	17.0203	16.7632
O43143	DHX15	18.7278	19.3268	19.4624	19.08	19.1984	19.4007	19.0641	19.2736	19.307	18.9652	19.1122	19.4739	17.8098	20.2375	19.8627	20.4924	20.2462	16.5475	17.15	19.4443	19.7372	19.6356	19.6549	19.5741	19.768	19.6627	19.2686	19.4418	17.6905	19.3645	19.4393	19.3105	19.3078	18.5036	19.2287	19.4063	20.0178	15.5926	19.8438	20.0176	19.8732	19.8512	15.9556	19.7689	19.9511	19.5408	20.1763	19.8034
O43148	RNMT	16.6574	17.3387	17.6448	17.3155	17.3993	17.549	17.3847	17.6333	17.7106	16.8626	16.9005	17.4131	15.3461	18.7858	18.3425	18.9993	18.7883	13.6428	14.1522	17.741	18.0668	17.9452	18.0392	17.9602	17.967	18.1454	17.5032	17.827	14.7069	17.7552	17.6912	17.4482	17.5805	15.9255	17.5046	17.7546	18.4487	12.5019	18.3528	18.2675	18.1732	18.1605	13.569	17.7793	18.1344	17.7316	18.5538	18.1366
O43149	ZZEF1	14.9237	15.3866	15.9209	15.3488	15.2301	15.3754	15.1541	15.4502	15.587	15.1161	15.4195	15.4586	14.338	16.329	16.1339	16.4998	16.3129	12.5718	13.0158	15.5991	15.9144	15.833	15.9193	15.9038	15.9988	15.8712	15.3367	15.5685	13.8245	15.5859	15.4231	15.3531	15.5314	14.6277	15.4645	15.7858	16.2445	11.8187	16.1088	16.0429	15.9652	16.0053	14.2146	15.2581	15.3544	15.467	16.254	15.6374
O43150	ASAP2	13.5132	13.9266	14.0668	13.9863	13.927	14.1901	13.9902	13.8952	14.1771	13.4986	14.0426	14.0063	12.3347	15.1577	14.7887	15.2178	15.0893	11.0218	11.3074	14.2453	14.5442	14.4157	14.5174	14.5801	14.5676	14.1914	14.1276	14.08	12.6245	14.0189	14.8049	14.1464	13.5901	11.5426	14.7562	14.7697	14.6836	10.9138	14.5834	14.6251	14.361	14.4431	11.8799	13.9585	14.4478	14.0845	14.7759	14.4633
O43156	TTI1	11.8733	12.5983	12.6601	12.4633	12.6743	12.8188	12.5736	12.9831	12.8799	12.0387	12.1775	12.4353	12.1984	13.9847	12.6319	12.3932	13.3799	10.5001	12.4173	12.2393	12.6974	12.579	12.6803	12.4749	12.7451	12.9282	12.8396	12.8188	11.0872	12.6692	12.8433	12.6001	13.17	10.2099	12.7679	13.4969	12.8206	9.84687	13.2738	13.1639	12.922	13.0611	9.30569	12.5475	13.1682	12.8786	13.7178	13.4704
O43157	PLXNB1	11.9167	12.3768	11.4855	12.4466	12.1711	12.4745	11.0534	12.5707	11.9344	11.7055	12.9383	12.6689	11.0208	12.9949	12.6561	13.3269	13.1633	9.70942	9.84282	12.4289	12.7614	12.5791	12.5533	12.7058	12.3082	12.2496	12.0784	12.2062	11.6433	12.3856	12.3087	12.3813	12.3085	11.0962	12.1104	12.6663	13.1806	8.5383	12.8695	12.5296	12.463	13.2903	9.43348	12.5569	11.668	13.0528	13.2893	12.8708
O43159	RRP8	16.3063	16.8524	17.1711	16.7236	16.8439	16.9135	16.8449	17.0371	16.9935	16.4328	16.6959	16.8067	15.715	17.744	17.4709	18.0345	17.7499	14.0965	15.2207	16.9047	17.1865	17.1103	17.2385	17.1501	17.0553	17.311	17.035	17.2408	15.3026	16.8661	16.7762	16.9539	16.8133	16.3031	16.9215	17.0429	17.3427	13.4265	17.5856	17.5796	17.4457	17.4307	15.2843	16.8052	17.1358	16.876	17.4866	17.223
O43164	PJA2	11.913	12.6633	12.5623	12.3933	12.4301	12.3296	12.7593	12.9544	13.0701	11.4686	11.4984	12.541	12.2294	12.7454	12.6032	12.783	12.5239	11.4069	8.89661	13.4271	12.9545	13.6623	12.4604	12.8908	12.4925	12.6101	12.2823	12.5305	12.1625	12.2138	12.614	12.4425	12.6334	11.3722	12.4231	12.8064	12.9284	10.7535	12.496	11.6227	13.1231	13.368	10.0617	11.3854	13.2825	13.1714	13.7087	12.6821
O43166	SIPA1L1	15.5784	15.9282	16.2451	15.6851	15.656	15.6838	15.576	15.5039	15.6277	15.7917	16.1258	16.1515	14.8792	16.6158	16.4568	16.6867	16.5059	13.6322	14.8761	15.788	16.0356	15.8581	16.223	15.9957	15.9517	16.0819	15.8856	15.9729	14.8694	16.0152	15.782	15.9465	15.861	15.199	15.8959	16.0922	16.4708	12.1134	16.4409	16.663	16.5788	16.5097	12.1669	16.1431	16.5515	16.3497	16.9619	16.6036
O43169	CYB5B	13.9722	14.6763	14.9912	14.4996	14.7087	14.9964	14.5516	14.7585	14.8896	14.3597	14.3967	14.8882	13.5981	16.013	15.6973	15.9623	14.4253	12.1482	13.1196	14.2923	14.2491	15.5179	14.7189	15.9465	15.2822	14.4012	14.2179	15.8348	14.2467	13.8613	15.8265	14.3869	15.4823	11.8967	14.6756	15.5762	14.7579	14.3588	14.3008	14.9443	14.7483	14.7342	7.5124	15.2189	16.3525	16.0237	16.4829	16.2539
O43172	PRPF4	17.9067	18.4211	18.6258	18.3663	18.3667	18.5133	18.2762	18.429	18.5809	18.0091	18.402	18.5028	17.126	19.4009	19.0728	19.5377	19.3122	15.7504	17.0137	18.4372	18.7145	18.6764	18.8028	18.5552	18.8595	18.8889	18.3948	18.6169	16.8993	18.5406	18.557	18.5567	18.61	17.1861	18.5424	18.7478	19.1544	14.6029	19.1054	19.1817	19.0738	19.0817	15.3276	18.7682	18.9721	18.7321	19.4258	18.9743
O43175	PHGDH	19.0227	19.7552	20.0796	19.9146	19.8506	19.9178	19.737	19.954	19.8828	19.3663	19.6697	19.9306	18.7598	20.6007	20.3436	20.6974	20.5221	17.6169	18.1357	19.8288	20.0975	20.1826	20.2092	20.0867	19.816	19.9942	19.8267	20.0103	19.1886	19.7047	19.7084	19.8303	19.7701	19.166	19.9011	20.1646	20.5664	16.568	20.5903	20.3435	20.2083	20.2639	17.5536	19.5484	20.1325	20.0399	20.7859	20.4801
O43181	NDUFS4	14.3121	15.6375	15.6558	15.2163	15.1668	15.2364	15.0157	15.2779	15.328	14.8292	15.4859	15.2883	13.3129	16.6859	15.9687	17.1304	16.8221	11.305	14.2912	15.2288	15.5504	15.4619	15.4415	15.2513	15.7868	16.097	15.3152	15.7785	13.0448	15.2027	15.5502	15.2237	15.523	14.128	15.2208	15.5793	16.133	10.8263	15.9508	16.2844	15.9799	16.0506	9.9898	16.108	16.1213	16.0595	16.7527	16.1937
O43189	PHF1	12.3002	10.105	12.5893	12.5168	10.8369	11.2973	11.8867	10.8176	10.9145	12.7668	11.1038	12.156	10.1051	11.8161	12.6524	12.0379	11.8399	11.1941	10.2849	11.2638	10.8537	12.309	11.9359	12.9982	10.4177	12.4153	13.2197	11.2552	11.0376	11.3	11.6149	11.7905	11.5896	11.315	11.6675	11.6681	11.3039	10.1038	11.8167	12.1066	12.0608	12.2537	8.95897	12.1759	12.2726	11.8756	12.5461	11.8163
O43237	DYNC1LI2	17.1928	17.6631	17.8919	17.868	17.8251	17.9745	17.5545	17.7813	17.8334	17.4995	17.7391	18.0075	16.9361	18.6828	18.3498	18.837	18.542	15.0676	16.2874	17.8822	18.0981	18.0883	18.1684	17.8908	17.7615	17.9705	18.0511	18.0874	16.9319	17.6129	17.7793	17.7071	17.903	17.1346	17.8692	18.0221	18.7051	14.4126	18.5082	18.3245	18.2465	18.2184	14.7581	18.0696	17.9409	18.1472	18.991	18.5084
O43242	PSMD3	18.7124	19.1801	19.3357	19.1399	19.2048	19.4409	19.0912	19.2657	19.3754	18.8686	19.0596	19.3533	17.8491	20.1948	19.665	20.4922	20.2669	16.5458	17.1794	19.4322	19.705	19.5405	19.5933	19.5634	19.7311	19.5493	19.0554	19.2818	18.098	19.2982	19.3465	19.1372	19.3366	18.4496	19.1638	19.5801	20.4191	14.2069	19.9547	20.2903	20.1203	20.0224	14.5535	20.0898	20.0797	19.8003	20.5075	19.983
O43251	RBFOX2	11.8805	13.0508	11.2676	13.9987	13.4631	13.1003	12.5261	12.9228	13.4857	12.2796	12.8369	12.71	12.3745	13.2049	12.7937	13.9051	13.3939	11.0889	9.42721	13.736	14.4456	12.5817	12.8596	13.711	13.7856	13.5992	12.9701	13.0921	9.80374	13.5102	13.113	12.6783	13.0149	11.8187	12.7868	13.3493	14.422	10.4479	13.513	11.9487	13.2591	13.1704	10.123	13.492	13.5225	13.0539	13.5762	12.9934
O43252	PAPSS1	17.1633	17.66	17.986	17.8324	17.8104	18.0136	17.5748	17.7409	17.8969	17.4898	17.7464	18.017	16.317	18.9598	18.7159	18.8351	18.7451	14.8929	16.4411	17.7444	18.0094	18.0321	18.2462	17.9926	18.1716	18.1657	17.6593	17.8897	16.6922	17.8873	18.0073	17.7557	18.0071	16.4279	18.002	18.2659	18.4215	15.0359	18.3943	18.284	18.1312	18.1988	14.6325	17.9658	18.3813	18.1192	18.9269	18.44
O43255	SIAH2	11.7212	12.0084	12.347	12.4947	12.5482	11.8077	11.4239	11.8893	11.8845	12.4509	12.8666	12.412	12.0472	12.2847	12.2583	12.9916	12.5569	10.7883	11.9406	11.8367	12.2498	12.3745	12.4484	12.077	12.1387	11.7749	12.3839	12.3268	11.0085	13.2943	11.8208	12.1731	11.7896	12.0605	12.5886	12.4945	12.4271	9.60418	12.7554	12.77	12.736	12.6344	8.34494	12.2633	12.9637	12.4945	13.8405	13.02
O43257	ZNHIT1	11.7475	11.9459	12.0002	12.0942	12.0544	12.0431	12.1045	12.4946	11.7244	10.5417	13.3021	11.7183	10.9993	12.9101	12.438	13.2202	12.9667	9.35116	10.2121	11.2204	12.5719	11.9372	13.1561	12.7878	11.832	11.9733	12.1699	12.3244	11.8655	11.7204	11.954	11.5827	12.1003	11.0035	11.7695	13.4755	11.8362	8.79575	12.9281	12.1064	12.1972	14.0219	9.52821	11.4986	11.3468	12.688	13.4642	13.3597
O43264	ZW10	16.202	16.8001	17.0018	16.6823	16.407	16.4579	16.56	16.813	16.7163	16.3122	16.2936	16.8561	15.1021	17.7211	17.3922	17.8104	17.6762	13.8494	14.1066	16.8731	17.1549	17.1051	17.1634	17.1481	16.2031	16.346	16.4018	16.4378	17.9916	16.171	16.6591	16.6332	16.549	16.1042	16.5835	17.0224	17.3626	13.4004	17.2639	17.1911	17.1523	17.1811	14.2943	16.6914	17.0868	16.7764	17.5091	17.1932
O43272	PRODH	14.0087	11.6419	14.1487	14.0331	13.6984	13.2374	13.1217	13.2213	13.4588	13.4718	13.629	13.8656	12.8257	14.1869	14.1034	13.9383	13.9325	11.7814	11.1728	12.8108	14.1565	14.8837	13.6868	14.0576	13.7844	13.7615	13.6215	13.5542	12.351	13.6956	13.4965	13.4717	13.4555	12.8739	13.5821	13.8886	14.8647	12.4997	14.1062	13.3168	14.1243	11.8566	12.5741	13.0615	13.6081	13.5982	14.0367	13.8895
O43278	SPINT1	17.57	18.1171	18.5104	18.342	18.3028	18.5127	18.0242	18.2342	18.2938	18.1394	17.9758	18.6876	16.7428	19.4814	19.0806	19.5352	19.397	15.1181	16.7814	18.3298	18.6296	18.6406	18.6155	18.358	18.6815	18.6777	18.2914	18.4548	16.9747	18.275	18.304	18.5535	18.359	17.5167	18.2484	18.3734	19.2239	14.6043	19.0142	18.8822	18.8222	18.8083	15.3531	17.9455	19.1142	18.6411	19.3355	18.9656
O43281	EFS	12.422	13.2563	13.2023	12.5804	10.86	12.1343	12.8038	12.5018	12.8744	12.2924	12.4073	11.5755	9.95071	13.9776	14.3149	13.6745	11.7769	10.7606	11.005	12.1051	12.928	12.1585	12.7635	13.4951	12.2956	12.6126	12.5684	12.7168	11.7891	12.4728	12.3725	12.5078	12.3711	11.8734	12.4749	12.8555	13.2028	10.522	12.4021	13.3606	12.7317	12.2359	9.99369	11.6201	12.8565	13.7422	14.3483	11.8944
O43290	SART1	18.9067	19.3024	19.6767	19.3747	19.4035	19.6045	19.2517	19.4618	19.5652	19.0508	19.3535	19.5855	18.4426	20.3266	20.0483	20.5121	20.2448	16.6942	17.828	19.4967	19.737	19.7058	19.8082	19.6927	19.5259	19.6602	19.4473	19.6344	18.7093	19.2915	19.6131	19.5563	19.5852	18.2862	19.4929	19.7348	20.0958	15.7311	20.0324	20.2246	20.1282	20.0564	16.0842	19.7218	20.0063	19.8619	20.5009	20.0934
O43291	SPINT2	15.7519	16.4563	16.9087	16.8073	16.6708	16.7181	16.5765	16.8288	16.6854	16.1635	16.3099	16.749	15.0556	17.7955	17.4756	17.9909	17.7259	13.2694	13.9047	16.8873	17.2167	17.2257	17.2126	16.8659	17.1042	17.2238	16.6834	16.9261	14.639	16.7365	16.7064	16.7744	16.7627	15.3802	16.7789	16.9103	17.5653	11.611	17.3987	17.7287	17.5263	17.483	12.3465	16.7437	17.4299	17.3382	17.8961	17.5585
O43292	GPAA1	14.6794	12.9942	13.456	14.0711	13.9045	14.8367	13.9569	14.2136	14.1144	13.5106	14.0462	14.1004	12.5033	15.002	14.8634	15.4326	15.2063	10.9345	12.4935	14.1825	14.4637	14.225	14.2486	14.3287	14.5698	14.4223	13.9267	14.0091	12.8992	14.1149	13.8227	14.223	14.0384	13.8101	13.8978	14.15	14.5939	11.029	14.347	14.7677	14.582	14.6223	12.0305	14.0448	14.4353	14.2392	14.8266	14.3657
O43293	DAPK3	13.1326	11.3187	12.2307	12.1972	10.1001	13.3844	12.2648	11.8789	12.2051	11.8011	11.8363	12.3774	10.696	13.3485	12.9993	13.5005	13.2324	8.58681	9.17959	11.7551	12.4744	12.4244	13.0206	13.5095	11.6806	12.2196	12.648	12.6538	10.4266	12.735	13.4391	11.8915	12.7633	10.2551	11.186	12.8285	12.8677	10.5422	13.8587	12.9204	9.9456	12.2289	8.52379	12.4612	12.8977	12.4145	13.3524	12.714
O43299	AP5Z1	12.7807	12.08	12.645	12.1625	12.3214	13.175	11.4703	11.4595	14.0405	12.1524	13.5768	12.4652	11.5383	13.5567	13.7704	13.9661	12.3983	9.93492	10.0472	11.2155	13.1229	12.9581	14.2234	13.5975	12.6737	12.8359	13.0605	13.0674	10.9111	12.616	12.816	12.6316	12.7537	11.3068	12.7229	12.9337	13.0508	9.80298	12.085	13.9792	13.5218	12.7248	9.38659	11.5808	13.0995	14.015	12.8073	14.2754
O43303	CCP110	11.992	13.3995	11.5014	12.51	13.9247	13.3731	12.8395	12.8701	12.9643	12.5411	12.6764	12.8094	12.4235	13.3324	13.4609	13.3592	13.0578	11.067	12.166	12.6125	13.0057	13.0013	13.1221	12.7931	12.8561	13.1674	13.0041	13.257	11.59	12.8262	13.2028	13.0922	13.2053	10.749	13.0868	13.3646	13.1481	9.5088	13.2411	13.7873	13.5755	13.44	10.1782	13.0212	13.1858	13.0974	13.8125	13.4056
O43306	ADCY6	10.953	11.2843	11.1444	14.0527	10.9298	12.8109	10.8122	13.3098	11.2859	12.7199	10.7249	12.3224	11.5036	13.2971	11.5434	12.7	12.1273	10.0038	10.1112	13.0218	12.7139	11.6817	11.9417	11.7049	12.1275	12.3675	12.0224	12.1137	10.388	12.1561	11.9966	12.1051	11.8957	11.3055	11.9191	11.9533	11.9657	10.1937	12.4276	12.358	11.9624	12.2678	9.4598	11.0335	11.4328	11.4611	14.3766	13.4115
O43314	PPIP5K2	12.4015	15.4806	14.7777	15.6828	14.6964	15.4729	14.6014	14.7226	14.729	14.5218	15.0569	14.8803	14.4488	15.5441	15.1581	15.8017	15.4887	12.0705	13.5852	14.7069	15.0725	14.9767	15.0835	15.0872	14.9339	15.1257	14.8365	15.1249	13.6351	14.8558	14.6813	14.7904	14.762	14.2845	14.7421	15.2518	15.2274	12.7921	15.2958	15.0912	15.0268	15.0785	12.1023	14.9645	15.0712	15.1225	15.7585	15.4929
O43318	MAP3K7	13.7976	14.8479	14.8531	14.9503	14.9	15.2899	14.7391	14.9591	15.118	14.458	14.5168	14.8477	14.3548	15.4337	15.2546	15.4448	15.4196	12.7313	14.421	14.5847	14.9727	14.9455	14.9377	14.7773	14.9499	14.9676	14.8066	14.9835	14.1099	14.8212	14.6901	14.823	14.4861	14.4717	15.0817	15.0862	15.663	11.8433	15.4304	15.3559	15.0877	15.2586	12.5938	14.862	15.2703	14.8479	15.6954	15.3693
O43324	EEF1E1	16.4109	17.0525	17.2633	17.181	17.1972	17.3986	17.0844	17.1633	17.2869	16.6912	17.0934	17.1845	15.5227	18.4746	17.9989	18.4697	18.4588	13.5789	14.7462	17.3922	17.6374	17.6603	17.6279	17.4395	16.6143	16.8359	17.7064	17.9553	16.9847	16.407	17.6085	17.5108	17.543	14.3645	17.6513	17.8256	18.0787	14.219	17.7897	17.5771	17.4367	17.4024	14.1477	17.3207	17.6706	17.4196	18.2312	17.7138
O43325	LYRM1	11.5521	12.7328	12.6275	12.6108	12.2182	12.6214	12.3211	12.3901	12.4535	12.3366	12.0083	12.8532	12.0991	13.2387	13.0643	12.569	12.7965	10.5951	10.9872	12.5821	12.9052	12.7171	12.6733	12.498	13.2539	13.0125	12.5526	12.6446	10.14	12.7591	12.7005	12.8418	12.6513	10.514	12.7521	12.9031	13.3163	8.43237	12.783	13.3474	13.2047	13.2789	10.9947	11.6357	13.669	12.5035	12.9723	12.5877
O43347	MSI1	12.1361	12.8931	10.8677	12.5093	11.9778	12.8028	12.2614	11.8883	12.3781	12.0331	12.2237	12.4022	10.7146	14.0356	11.5113	12.6218	13.5818	10.7216	11.1459	11.7174	12.0322	13.4639	12.5604	12.267	12.6658	11.5245	12.4487	12.5119	11.2121	12.8238	12.223	12.2567	12.2016	11.7419	12.4523	12.3113	13.4634	10.0488	12.9979	12.2578	11.8166	12.6023	10.0882	11.9698	12.8114	11.8733	13.4873	12.9567
O43353	RIPK2	14.9492	15.2632	15.4881	15.381	15.3367	15.9688	15.3652	15.3138	15.5689	15.1654	15.4129	15.5608	13.4609	16.768	16.3234	16.8144	16.7361	12.2842	13.4993	15.572	15.8291	15.797	15.8539	15.8358	15.9616	15.9493	15.4686	15.7755	13.5761	15.6557	15.2804	15.479	15.199	15.1034	15.5762	15.749	16.2789	11.7623	16.4058	16.0936	15.8645	15.982	11.8012	15.7448	16.1009	15.8389	16.6656	16.2357
O43390	HNRNPR	19.6117	20.4368	20.6507	20.1468	20.2018	20.3908	20.117	20.3655	20.3987	19.9776	20.0699	20.5099	18.7207	21.4939	21.0975	21.5288	21.4288	17.1689	18.0186	20.5017	20.8003	20.6733	20.7724	20.6724	21.0871	20.9569	20.1765	20.4468	18.2447	20.5266	20.4326	20.4744	20.3975	19.2782	20.3861	20.4698	21.2873	16.0308	20.8637	21.1327	21.0385	21.0855	15.5068	20.9402	21.324	20.8992	21.6537	21.1147
O43395	PRPF3	18.8241	19.4282	19.5944	19.3484	19.2986	19.5121	19.1987	19.4224	19.4702	18.9894	19.3826	19.5425	18.015	20.3845	20.0775	20.5559	20.3652	16.6076	17.4265	19.5216	19.8075	19.7187	19.8056	19.726	19.6324	19.7901	19.4354	19.6775	18.0761	19.3943	19.494	19.4923	19.5265	18.339	19.4622	19.6918	20.1576	15.3973	20.129	20.1586	20.0865	20.077	15.9386	19.6707	19.939	19.8251	20.5038	20.1286
O43396	TXNL1	17.7434	18.2334	18.7791	18.8617	18.9307	19.0963	18.6467	18.8476	18.8688	18.282	18.1037	18.8957	18.093	19.1993	19.0695	19.3567	19.115	16.8112	17.7292	18.4794	18.7832	18.864	18.9116	18.8772	18.7168	18.8033	18.6825	18.8891	18.0597	18.4932	18.553	18.6974	18.6784	17.8714	18.786	19.0584	19.6065	14.7425	19.6692	19.2145	19.1659	19.2459	15.0346	18.2091	19.3699	19.2512	20.0863	19.6934
O43399	TPD52L2	18.126	19.0175	19.4166	19.4919	19.5581	19.7889	19.3817	19.6364	19.635	18.8276	18.5484	19.3699	17.5567	20.4679	20.065	20.6395	20.3831	16.2868	17.5022	19.3098	19.6371	19.7998	19.7662	19.384	19.4628	19.6129	19.3791	19.6279	18.0553	19.2609	19.3291	19.4123	19.4247	18.0656	19.4275	19.7398	20.2613	15.2883	20.2301	19.9127	19.7995	19.9072	15.7734	18.9098	19.8106	19.9202	20.6862	20.2987
O43402	EMC8	16.4594	17.1592	17.4384	17.0943	17.1777	17.3769	16.9295	17.2724	17.2902	16.8284	17.0314	17.3541	15.9219	18.0979	17.6884	18.1926	17.9957	14.8095	14.8047	17.3533	17.6505	17.6845	17.6853	17.5276	17.6137	17.733	17.3198	17.522	15.2161	17.3013	17.2358	17.4454	17.2442	16.1895	17.2424	17.3487	17.9978	13.1746	17.7	18.0519	17.9268	17.8547	12.9548	17.6044	17.9804	17.7693	18.3638	18.0333
O43414	ERI3	10.2043	10.5563	12.2513	10.5229	12.0546	12.6065	9.89587	12.4745	12.0635	10.3495	11.83	11.5826	8.83516	12.705	11.8806	13.3387	13.397	8.03956	10.3652	11.801	12.3721	11.2133	10.8081	11.6362	11.06	10.397	11.4253	11.2912	12.3869	11.6357	10.6969	11.8693	12.3536	10.5941	11.5527	11.1293	12.0254	9.26161	11.467	12.117	11.714	11.6109	9.55104	10.5683	11.9306	11.5777	12.4962	12.072
O43422	THAP12	11.8953	11.9691	13.7969	12.2872	11.492	12.7753	12.2645	11.8461	12.6603	12.3968	12.7455	12.3026	10.753	13.5688	13.1388	13.3129	13.2143	10.2279	11.4385	12.3595	12.9906	12.2817	12.4993	12.6463	12.9446	12.86	12.5372	12.491	10.6693	12.7137	12.7427	12.4406	12.8893	10.3116	12.6871	13.1445	12.0237	10.4264	12.9776	12.9521	12.708	13.1281	9.16747	12.3786	12.968	12.9033	13.7092	13.0892
O43426	SYNJ1	11.9856	12.79	13.0758	13.4315	13.3497	13.3801	13.9404	12.3852	13.1249	12.3113	12.0166	14.2345	12.839	13.4823	13.467	13.5042	13.3187	11.4016	11.611	12.9404	13.4164	13.3231	13.4531	13.2687	13.1895	13.2154	13.1008	13.1695	12.3627	12.9748	13.326	12.8808	13.1894	11.8518	13.287	13.4778	13.0468	9.49546	13.8195	13.2664	14.7064	13.6781	11.1402	13.4576	14.7053	12.7121	12.7169	13.2806
O43427	FIBP	11.9194	11.3347	11.5874	13.7151	11.8483	11.9553	11.7191	12.3427	11.9528	12.1933	12.2375	11.9149	11.0462	12.8928	12.5664	13.1112	12.8419	9.90184	11.0133	11.3605	12.1543	12.2449	13.1117	12.4757	12.7871	12.5876	12.1242	12.2343	10.1248	12.5024	12.7541	12.1519	12.5867	9.6075	12.2685	12.9918	13.1073	9.82614	12.7757	11.7761	12.2048	12.6702	10.3609	12.6984	12.402	12.7226	12.0581	12.1184
O43432	EIF4G3	14.7951	15.0916	15.4769	15.1273	15.1234	15.281	14.1317	15.9107	15.051	15.1729	15.548	15.0809	14.0287	16.1951	15.9497	16.2972	16.0828	12.3418	14.2832	15.086	15.3146	15.3446	15.4161	15.4508	15.2927	15.4867	15.3401	15.5804	14.0109	15.1845	15.1871	14.7883	15.5027	14.3797	15.0617	15.9758	15.9715	11.2122	16.1367	15.8468	15.8294	15.8986	12.3348	15.069	15.7136	15.5546	16.3331	15.8902
O43447	PPIH	15.801	16.7467	16.9266	16.8734	17.1225	17.345	16.8159	17.0169	16.8308	16.5987	16.4947	17.0581	15.3159	17.7857	16.9505	18.3354	17.8667	14.5608	14.7178	17.0643	17.2161	17.3206	17.2151	17.2812	17.4308	17.2307	16.5754	16.8271	15.9281	16.8229	16.7567	17.0192	16.7149	16.4724	16.9385	16.9133	17.7302	12.3066	17.7263	17.7922	17.6593	17.6005	12.7787	17.0132	17.7186	17.4752	18.0794	17.75
O43463	SUV39H1	12.2604	10.3216	12.8987	12.1709	10.6696	10.6915	11.4103	11.9037	13.2226	9.50884	10.7133	12.254	10.1665	12.398	11.4963	12.888	12.6049	9.45901	8.08903	12.021	12.3382	13.0032	11.0757	12.4855	11.1916	12.5571	12.0087	10.5581	10.3477	12.3496	11.1573	10.1105	12.6446	10.0991	13.0312	11.9699	11.7986	8.869	11.8394	12.1377	12.1583	12.2097	9.39859	11.4358	11.9965	11.4241	12.4684	12.2893
O43464	HTRA2	14.1701	15.0646	15.3469	14.939	15.1765	15.2223	14.9526	15.2141	15.3484	14.4782	14.9345	14.9916	13.2416	16.2936	15.9978	16.3112	15.9874	12.0878	12.625	15.2401	15.4946	15.7173	15.5936	15.2488	15.3881	15.6063	15.2466	15.4959	13.0337	15.1488	14.96	15.2386	14.9787	14.6782	15.1378	14.9261	15.9303	11.0036	15.718	15.8402	15.7012	15.7261	10.2367	15.5639	15.8532	15.7673	16.4639	16.0344
O43474	KLF4	11.5666	13.3401	11.669	11.1764	11.843	12.6753	12.3001	10.8838	12.0373	11.6664	11.6086	13.7744	11.2205	12.7365	12.7947	13.1009	12.924	9.49386	10.5	12.0315	12.4142	12.3867	12.5198	12.4182	12.6355	11.8545	12.3563	12.1257	10.2306	13.068	12.1221	12.2022	12.5304	10.0947	12.5063	12.8149	13.358	8.03593	14.6661	11.9638	12.7922	11.4544	10.3004	11.8482	12.4624	12.0777	12.9572	12.6246
O43488	AKR7A2	16.8246	17.2086	17.6169	17.5905	17.6195	17.8855	17.6166	17.8148	17.6405	17.0548	17.0267	17.5923	16.5097	18.3732	18.2021	18.4265	18.279	14.9552	15.9227	17.4481	17.809	17.9165	17.8695	17.7799	17.4058	17.5397	17.6803	17.8876	17.0346	17.1977	17.4759	17.5583	17.4819	16.6701	17.6284	17.931	18.524	12.9769	18.5694	18.3147	18.1424	18.2183	14.1099	16.9436	18.3327	17.9996	18.8693	18.4907
O43491	EPB41L2	17.3243	17.9367	18.0761	17.219	17.3298	17.44	17.2056	17.3284	17.6043	17.4753	17.8339	17.8785	16.234	18.7807	18.5822	18.7567	18.5882	14.3842	15.3294	17.7492	18.0604	18.0181	18.1172	18.0517	17.892	18.0311	17.795	17.9146	15.9795	17.7138	17.9668	17.8229	17.9746	15.5431	17.8549	18.1636	18.427	13.7161	18.355	18.3011	18.2574	18.2693	13.9603	18.0036	18.314	17.9963	18.7491	18.3026
O43493	TGOLN2	15.8951	17.0363	17.1662	17.2182	17.4898	17.9428	17.1643	17.512	17.4111	16.8613	16.3575	17.4423	15.423	18.4386	17.5957	19.053	18.6422	13.596	14.7726	17.4301	17.6461	17.6514	17.6471	17.6011	18.1702	18.0758	16.9913	17.2475	14.6437	17.6199	17.7132	17.3507	17.8018	14.4828	17.4586	17.9414	18.2114	12.172	17.7097	18.3946	18.2386	18.0221	12.4805	17.2416	18.1405	18.0151	18.7473	18.1233
O43502	RAD51C	12.3639	11.3308	12.9398	10.9737	11.7659	11.2353	13.1822	12.0871	11.9227	11.2102	11.508	10.6992	10.3345	12.6343	12.6651	12.6456	12.6116	9.71839	10.4843	11.757	12.1849	12.0677	12.1513	11.9643	13.0116	12.8822	11.8862	10.6487	10.6763	11.5045	13.8387	9.81034	11.9123	9.5108	13.0082	12.5291	12.0213	10.1691	11.9604	12.372	12.9209	11.1656	8.78279	12.0563	12.5782	12.3535	12.6295	12.2091
O43504	LAMTOR5	14.5268	15.4414	15.8026	15.8415	15.8083	16.0145	15.584	15.7671	15.6385	15.4829	15.0647	15.898	14.3334	16.4778	16.1953	16.4842	16.4989	13.4457	13.0975	15.9685	16.1355	16.0652	15.9437	16.2249	15.6876	16.6765	15.8533	15.7738	13.5085	15.9354	15.4944	15.9599	15.9086	14.029	15.8446	16.1987	16.0207	12.8464	16.2951	16.058	15.9394	16.2756	13.4193	14.8478	16.249	16.145	16.515	16.259
O43505	B4GAT1	13.3318	13.8553	14.3061	13.9024	13.7941	14.0027	14.1241	14.3338	14.3865	13.1646	13.4343	13.7491	12.9867	14.687	14.6401	14.6664	14.7293	11.4829	10.9322	13.7381	14.0646	15.2891	13.6925	15.4759	14.7968	14.5304	13.8723	13.9361	11.8727	14.1841	14.0113	14.0531	14.1341	12.7873	13.9744	14.232	14.5456	10.1317	14.4219	14.715	14.6432	14.735	9.61432	14.0996	14.7868	14.6335	15.2935	14.7646
O43513	MED7	11.1779	11.0834	12.5947	11.4446	11.9911	11.2944	11.6975	10.7596	12.3587	10.1164	12.6745	11.9797	8.82898	13.1234	13.072	12.7875	11.5239	10.2504	8.37231	11.9042	12.2434	12.1643	12.3538	12.5482	12.0631	12.3011	11.5044	11.9111	9.99504	11.8115	12.1914	11.8947	12.073	9.10954	12.0133	12.3043	12.3219	8.64254	12.5159	12.3042	11.8321	11.9695	9.47566	11.2411	12.6187	11.069	12.7106	12.4712
O43520	ATP8B1	12.4369	13.1812	13.2669	12.9687	12.82	13.01	12.5643	13.0708	12.4218	13.304	12.8542	13.4685	11.5877	14.2067	13.9201	14.0726	13.9496	9.94688	10.0134	13.2828	13.6423	13.3851	13.4934	13.8666	13.4061	13.3731	12.9887	13.1399	11.6363	13.1395	13.8021	13.2382	13.9331	9.30544	13.2425	14.1623	14.4648	11.3774	12.5211	14.4916	11.8184	13.0102	9.79324	12.9825	13.5605	13.4529	14.213	13.6814
O43524	FOXO3	14.3011	14.883	15.1692	15.2427	15.2939	15.1231	14.8166	15.1155	15.2975	14.9355	14.4322	15.4157	14.8329	15.5401	15.1918	15.6648	15.4161	13.3674	14.2483	14.9374	15.1174	15.1761	15.2581	15.2757	14.8866	15.1415	15.1191	15.3483	14.6284	14.8892	15.1443	15.0889	15.1349	13.9999	15.2218	15.4232	15.8	11.3837	15.9606	15.593	15.5307	15.745	13.6355	14.9165	15.2921	15.0312	15.7604	15.3773
O43542	XRCC3	11.3272	12.0274	12.3841	12.14	11.8846	12.0638	11.7124	12.1624	11.8893	11.9522	11.9097	12.2011	11.398	12.6781	12.558	12.7189	12.6556	9.81847	9.45964	12.2444	12.6915	12.4397	12.475	12.5167	12.7011	12.5554	12.0676	12.5372	8.9262	13.0395	12.7408	12.8727	12.6672	10.2297	10.9643	12.3523	12.085	10.4271	12.5191	11.7556	11.0844	13.9558	9.22064	12.0275	12.9124	12.0885	13.0045	12.5734
O43567	RNF13	13.9412	12.0406	13.4735	11.7719	13.3624	12.4919	12.6085	14.3243	12.5224	12.1732	13.4355	12.0175	12.2575	13.1242	14.4038	12.5976	13.9767	10.7217	10.4219	13.7496	13.2046	13.6979	14.0908	11.9165	12.73	12.7875	12.7381	12.807	13.5403	12.4785	12.9026	13.1227	12.8592	12.5839	12.9282	12.6848	13.2968	10.6898	12.7256	14.1856	12.6888	13.4949	10.7711	12.3213	13.4086	12.9912	13.4165	14.1728
O43570	CA12	14.7298	15.4125	15.7368	15.8287	15.7371	15.9968	15.5282	15.7081	15.7178	15.3356	15.3597	15.7923	15.0158	15.6009	16.0957	16.7163	15.5935	14.4195	12.7214	16.0012	16.1723	16.1974	16.2304	16.119	16.5023	16.6096	15.7209	15.9918	12.4914	16.1257	15.4964	15.8094	15.533	15.2804	15.6614	15.6612	15.8664	12.5001	15.6942	16.5678	16.4037	16.4095	12.1691	15.1552	16.3473	16.2746	16.9336	16.5619
O43572	AKAP10	13.3583	13.6942	14.0688	13.7826	13.6591	13.6416	13.7536	14.0125	14.2163	13.2859	13.4112	13.5251	11.623	14.9859	14.5758	15.4103	15.1178	10.4918	10.9216	13.4853	14.0145	13.7091	14.9816	15.0924	14.1358	14.0652	13.8153	14.0322	12.3241	13.8319	14.0925	13.8982	14.1474	11.4969	14.0771	14.4926	14.3016	11.354	14.4155	14.0265	13.9534	14.1536	11.0414	14.3701	13.8539	13.8609	14.702	14.3764
O43581	SYT7	10.8589	11.7191	12.9434	13.9012	12.6428	12.7069	11.6887	11.7118	11.9205	13.1841	14.5328	11.7343	12.3084	12.9749	13.3718	12.9882	12.8679	10.261	10.8411	12.0737	12.6069	12.7477	13.6454	12.8576	12.5788	12.6393	12.5662	12.4978	11.9031	12.587	12.8792	12.6463	12.8375	10.6473	12.6292	13.1328	13.0726	10.1846	13.1384	12.9003	12.7202	12.7561	10.0544	12.4303	12.5933	12.3404	14.0871	13.2668
O43583	DENR	17.2138	17.8108	18.1825	17.6798	17.7178	17.9511	17.6651	17.8706	18.0111	17.4096	17.6647	17.9348	16.4161	19.0011	18.6283	19.2841	18.9639	14.2624	14.818	18.1149	18.4058	18.371	18.4813	18.3649	18.6543	18.5291	17.8137	18.1439	15.1846	18.2301	18.3574	17.8454	18.2145	15.5571	18.04	18.5414	18.51	14.5636	18.6344	18.356	18.2778	18.214	14.1205	17.887	18.316	18.3384	19.2152	18.6788
O43592	XPOT	14.3648	14.8875	15.0505	14.9105	14.9226	14.9585	14.8492	14.8977	14.9888	14.4092	14.9462	15.0034	14.7643	15.4191	15.3492	15.5501	15.4802	12.5316	12.7801	14.8755	15.3163	15.4203	15.3296	15.3727	13.5358	14.8489	15.616	15.8037	14.8543	14.4356	14.9632	14.8448	14.9777	14.0465	14.8773	15.385	15.697	12.1241	15.0005	15.387	15.3349	15.551	12.3272	14.5553	15.3412	15.1491	16.0956	15.626
O43598	DNPH1	16.1172	16.7876	16.9442	16.9319	16.9626	17.114	16.947	17.0426	16.9363	16.4625	16.4644	17.0045	15.2683	17.9179	17.6483	17.8354	17.6733	14.5144	15.8814	16.7621	17.0504	17.0666	17.0848	17.0123	17.0251	16.9548	16.7653	16.9861	16.3597	16.7666	16.58	16.7375	16.5666	16.9308	16.8598	17.1829	17.7068	13.034	17.8797	17.472	17.3637	17.4013	13.7822	16.7505	17.3074	17.253	18.1078	17.6566
O43615	TIMM44	17.4916	17.9428	18.1372	17.7447	17.8259	17.8424	17.7565	17.9056	17.9671	17.5144	17.813	18.028	16.0851	19.1897	18.6796	19.5063	19.3241	14.1998	15.6911	18.1016	18.3502	18.243	18.3458	18.2529	18.4038	18.3817	17.8619	18.1366	16.2406	17.96	18.3278	18.0351	18.3204	15.7606	18.0606	18.4801	18.8912	12.9182	18.5706	18.8672	18.8816	18.8558	14.0444	18.3143	18.5158	18.3398	19.1591	18.6111
O43617	TRAPPC3	14.2531	15.0563	15.3121	15.2277	15.3748	15.4265	15.1082	15.1837	15.2941	14.7647	15.1141	15.1857	13.0916	16.3689	15.9576	16.8899	16.5696	11.7728	13.0771	15.2994	15.6549	15.3929	15.5563	15.6697	15.3746	15.3233	15.353	15.3362	14.0289	15.2345	15.0958	15.1373	15.16	14.5993	15.0214	15.6366	16.0999	11.4805	15.725	15.8236	15.7276	15.7939	11.5665	15.214	15.8489	15.6516	16.3962	15.9733
O43633	CHMP2A	15.0022	15.4274	15.7423	15.7509	15.6867	16.0334	15.7506	15.9128	15.8924	15.1332	15.3068	15.6473	14.273	16.8731	16.5919	16.6259	16.506	12.7731	13.6297	16.0221	16.3265	15.7999	16.0966	15.7681	16.2271	16.1478	15.6498	15.9905	13.7045	15.9234	16.1256	15.8671	16.0016	13.3408	16.0392	16.2685	16.8361	12.4187	16.1858	16.0699	16.0069	16.1255	12.4246	15.8621	16.2684	16.0448	16.7662	16.2768
O43639	NCK2	13.0134	12.9991	12.8363	12.1002	13.1975	11.377	12.8732	12.5093	12.916	12.1718	12.3314	12.7218	11.8268	13.2315	13.133	13.2265	13.0165	11.0891	11.1817	12.7426	12.8933	12.9224	12.9811	12.8025	12.9511	12.9864	12.817	12.8262	11.2421	12.7008	13.6831	12.3363	13.4449	9.91328	12.5687	13.5772	13.1609	10.3212	13.406	12.9032	12.8602	12.872	10.9626	12.4286	13.0762	12.5839	13.4926	12.9796
O43657	TSPAN6	10.6904	11.423	13.0705	11.7341	11.9077	11.1533	11.6218	11.7006	11.6705	9.94884	11.6085	13.4286	9.53687	13.1166	12.4642	13.6869	13.273	7.90132	8.79406	12.1024	12.4399	12.2113	12.1997	12.2316	13.186	11.6109	11.9691	11.3325	9.36109	12.5193	12.1866	11.0307	13.0208	10.2608	10.7876	12.6926	12.6866	6.87333	11.9958	13.0925	12.8598	12.471	9.11289	12.5098	12.5527	10.828	12.6162	12.3593
O43660	PLRG1	16.5609	16.9634	17.3517	16.9724	16.9128	16.9249	16.9055	17.0759	17.1635	16.6859	16.7348	17.1205	15.9001	18.007	17.7445	18.1162	17.8869	14.0314	15.401	17.0797	17.4052	17.2768	17.3419	17.1814	17.3498	17.4759	17.0889	17.2882	15.3186	17.1646	16.9869	17.1315	16.9927	16.4752	16.9265	17.1731	17.6866	13.6095	17.5823	17.6999	17.5573	17.5504	14.1635	17.2686	17.5341	17.2487	17.9174	17.5537
O43663	PRC1	15.0571	15.4598	15.5539	15.2217	15.4034	15.7686	15.4709	15.5619	16.2891	14.721	15.0595	15.3622	14.0151	16.3233	16.3115	16.4841	16.2814	13.0491	14.4138	15.3905	15.6609	15.6014	15.7594	15.6385	15.472	15.6333	15.6003	15.7336	14.7207	15.3046	15.8287	15.1625	15.6275	14.6297	15.3697	15.8465	15.9741	11.5284	15.6915	16.4988	16.4312	16.3404	11.8362	15.9194	15.9609	15.8948	16.6461	16.2072
O43665	RGS10	13.2427	13.7705	14.2066	14.0963	14.1194	14.4122	13.9043	14.0216	14.1524	13.642	13.8871	14.2402	9.71427	15.5165	15.385	15.1458	15.5146	12.5716	11.3678	14.1403	14.5317	14.6087	14.6361	14.5632	14.5128	14.4651	14.303	14.5528	11.7036	14.3105	14.4337	14.062	14.3417	11.9238	14.3888	14.6977	15.0546	8.89801	14.9764	14.911	14.9163	15.0913	9.01414	14.3015	15.018	14.5595	15.7352	15.2194
O43670	ZNF207	15.1433	15.6687	15.9171	15.8865	15.8997	16.0583	15.5796	15.8591	15.7516	15.5675	15.7146	16.1011	13.5208	17.4381	16.771	17.8136	17.5447	11.4853	12.211	16.2549	16.5352	16.5067	16.5231	16.5427	16.2701	16.2823	16.1941	16.2701	13.3462	16.2108	15.7351	15.9316	15.8329	15.1836	15.8342	16.0562	16.9355	10.2093	16.9588	16.8702	16.715	16.8848	11.3257	16.0792	16.6516	16.4766	17.2498	16.7907
O43674	NDUFB5	15.7088	16.9424	17.0811	16.4913	16.974	17.0352	16.6459	16.9621	16.9986	16.3471	16.309	16.9699	15.4814	17.8724	17.6554	17.7541	17.7004	13.7691	12.4941	17.5522	17.9833	17.618	17.5121	17.0731	18.3724	17.4613	16.351	16.6691	14.1556	17.2233	16.6876	17.1024	17.092	15.1075	17.061	17.1822	18.0715	11.8467	17.2239	17.6398	17.5994	17.8515	12.0757	17.2524	17.7954	17.3384	18.0191	17.7518
O43676	NDUFB3	14.3167	15.0061	15.2147	14.9219	14.8053	14.8423	14.5008	15.4516	14.9313	13.3502	14.7307	16.1423	11.901	16.7512	16.3205	16.8138	16.6968	10.6237	12.2061	15.2242	15.448	15.4167	15.4542	15.358	14.9182	15.0727	14.8355	14.8067	13.3333	16.1406	15.0626	14.9489	15.097	13.75	15.1817	15.0668	15.9023	9.70532	15.7068	16.0071	15.8692	15.9163	11.2121	14.9865	15.6124	15.5618	16.0838	15.6504
O43678	NDUFA2	16.3485	17.0626	17.2772	16.9984	16.9243	17.0494	16.8813	17.0147	16.9461	16.6771	17.0017	17.1396	16.5321	17.5624	17.3027	17.7634	17.5044	14.9953	16.059	16.8493	17.133	17.1944	17.2085	17.2162	16.858	17.1509	16.9085	17.062	16.9658	16.7152	17.1958	16.9451	17.2003	16.0219	17.1017	17.1956	17.6628	13.9469	17.4742	17.5478	17.4919	17.5368	15.358	16.7485	17.2716	17.1217	17.7745	17.3861
O43681	GET3	16.2618	17.4112	17.7484	17.3685	17.3385	17.2069	17.2387	17.4384	17.0679	17.0282	17.0222	17.54	15.1196	18.6645	18.0819	18.7509	18.5747	14.1439	14.8955	17.5116	17.6885	17.6618	17.686	17.892	17.6987	17.7472	17.4406	17.6792	15.3786	17.3912	17.0795	17.3783	17.1243	17.0774	17.2933	17.3827	18.394	12.7265	18.0202	18.1567	17.9847	18.0533	13.3367	17.0313	18.2048	17.9118	18.6097	18.2412
O43683	BUB1	11.4667	11.1333	12.5147	12.377	12.0826	11.1049	11.6563	13.4531	11.3277	12.1556	10.867	11.2196	11.0103	12.772	11.7203	13.6528	11.9368	9.58711	9.4841	12.1075	11.7494	11.6658	11.9715	13.7009	12.5131	12.1737	12.2682	11.9918	10.432	11.3004	12.5755	10.8529	12.4456	8.70144	13.0613	13.0425	11.5853	9.85437	12.077	12.3371	12.388	12.4375	7.98721	12.1354	12.188	12.4415	13.1665	12.7605
O43684	BUB3	17.918	18.5391	18.844	18.7003	18.8098	19.0801	18.5419	18.7781	18.8019	18.3762	18.4617	18.9314	17.2831	19.6327	19.3365	19.67	19.5327	16.4361	16.7823	18.7948	19.1146	19.1906	19.2405	18.7684	18.9638	19.0996	18.7026	18.9175	17.4813	18.7263	18.9663	18.8685	19.012	16.9498	18.93	19.1646	19.3341	15.6408	19.3842	19.1963	19.1473	19.1885	16.0982	18.6916	19.0685	18.9309	19.7187	19.3832
O43688	PLPP2	11.9343	13.1632	13.2931	12.2956	12.1289	12.0484	12.4903	12.6215	12.4115	12.2463	12.1752	12.9187	9.77056	13.7838	13.0121	14.0047	13.814	10.4783	9.66041	13.3639	12.175	12.6659	12.7947	14.2035	13.386	13.1201	12.8316	12.5445	9.82451	13.1568	13.3466	12.6435	13.3987	9.29967	12.6727	13.5025	13.0976	9.77102	12.7398	13.1937	13.1076	12.9537	10.5516	12.6528	12.8241	12.972	13.1072	12.7559
O43707	ACTN4	20.9992	21.5859	21.8239	21.7794	21.7829	21.9465	21.5177	21.6731	21.7999	21.4503	21.4946	21.9823	19.9544	23.0384	22.5745	23.0805	22.98	18.29	19.2187	21.9491	22.2015	22.1987	22.2346	22.1153	22.2713	22.3011	21.6764	21.8867	19.7834	21.999	21.891	21.8431	21.7535	20.626	21.7273	22.077	22.4967	18.6454	22.1168	22.2379	22.2371	22.1839	19.0506	21.6589	22.2629	21.902	22.7695	22.2741
O43708	GSTZ1	13.793	14.8759	15.3055	15.7842	15.8823	15.9322	15.1696	15.4445	15.1669	15.2472	14.847	15.6979	13.9984	16.1687	15.6101	16.669	16.2656	12.8612	12.5296	15.6173	15.919	15.9004	15.8481	15.7585	16.8646	16.223	15.0534	15.1081	12.5474	15.7765	15.2069	15.4829	15.1752	14.9347	15.2439	15.5295	16.7497	9.63595	16.4138	16.2807	16.2305	16.2626	10.6824	15.1544	16.4843	16.008	16.8334	16.4105
O43709	BUD23	12.9122	13.2659	13.6404	13.5593	13.4084	13.8454	12.9402	13.1693	13.3896	14.0558	13.8838	13.1928	12.1656	14.6642	14.4238	14.5208	13.9899	10.8672	11.2519	13.7989	13.8356	13.6161	13.9732	14.1558	13.8081	13.9295	13.5469	13.9008	11.8546	13.5917	14.0114	13.5315	13.9626	11.226	13.8071	14.0929	13.6528	11.7549	13.8555	13.7997	13.7981	13.7704	12.6088	12.8701	13.5551	13.5344	14.2029	13.8602
O43716	GATC	13.1039	13.7717	14.0189	13.6336	13.9801	13.9975	13.7249	13.8064	13.8133	13.4518	13.6192	14.0901	12.2838	15.0898	14.8911	15.2327	15.034	9.97418	12.0007	13.7326	14.0101	14.2999	14.4364	14.0259	12.846	13.6302	14.3066	14.2247	14.184	13.3142	13.7437	14.0181	13.773	13.3699	13.8662	13.7347	14.8332	8.24356	14.7391	14.8663	15.0008	14.8227	10.1999	13.8465	14.7116	14.5333	14.9063	14.3081
O43719	HTATSF1	17.3882	18.0819	18.3467	18.0503	18.0664	18.3064	17.935	18.2159	18.1515	17.8577	17.8212	18.2586	16.9438	18.9915	18.5616	19.1213	18.981	15.6408	16.0032	18.2776	18.5875	18.4536	18.4853	18.4327	18.3008	18.4024	18.0735	18.3003	17.2465	17.9166	18.5606	18.1734	18.5452	16.1524	18.1717	18.6368	18.8876	14.4444	18.8698	18.6778	18.6586	18.7018	14.9985	18.1366	18.5434	18.5306	19.2546	18.7762
O43734	TRAF3IP2	10.1416	12.723	11.38	12.9711	10.9634	11.6114	12.5522	11.7324	10.9153	9.8021	11.7147	13.0737	11.1227	12.1555	11.8064	12.3256	12.0791	10.3011	8.26734	12.8343	11.6783	12.3317	12.4485	12.2302	11.2269	11.7214	11.2611	11.78	12.1391	11.6618	11.5498	11.8128	11.4691	11.526	11.5246	11.9081	12.4996	10.6802	12.4079	11.1544	11.2707	11.7777	8.33257	11.9432	12.3866	11.9277	12.719	12.4814
O43747	AP1G1	17.4216	17.7898	17.9925	17.8192	17.8495	17.9916	17.8192	17.9733	17.7607	17.5343	17.6814	18.0953	16.4173	19.0077	18.7115	18.9865	18.9118	14.8295	15.9277	18.0079	18.3138	18.1744	18.2469	18.1936	18.3543	18.2081	17.634	17.8566	16.8752	17.9361	17.947	17.8738	18.0134	17.0022	17.8317	18.1961	19.1508	13.0551	18.5963	18.7508	18.6775	18.6337	14.6315	18.2105	18.4331	18.1485	18.9371	18.5035
O43752	STX6	15.1643	15.8006	16.2351	16.0344	16.0559	16.1352	15.9397	16.3539	16.1941	15.4537	15.6003	15.8839	13.978	17.1676	16.6244	17.3068	17.2795	13.0693	13.2271	16.2725	16.6072	16.4614	16.4452	16.4122	16.3384	16.2823	15.8991	16.0165	14.8344	16.0548	16.4455	16.0881	16.501	13.6381	16.2578	16.495	17.0243	11.6532	16.5722	16.6614	16.7792	16.7353	12.5168	16.0985	16.5299	16.3656	17.2924	16.6224
O43760	SYNGR2	14.7612	15.912	16.0408	16.112	16.3442	16.4854	15.9458	16.1899	16.1273	15.838	15.1823	16.3724	14.9832	17.0639	16.6332	17.3121	17.0391	12.6241	14.3334	16.135	16.4941	16.3338	16.3069	16.0525	16.2484	16.3846	16.1451	16.3826	14.4815	16.0135	16.0251	16.0318	15.9838	15.5079	15.9382	16.1688	16.5367	12.9953	16.5163	16.6005	16.4772	16.5297	13.7023	15.7299	16.4397	16.297	16.9816	16.5051
O43761	SYNGR3	10.0083	10.0177	11.0399	11.4656	11.8105	11.4989	11.833	10.7961	10.3359	10.332	9.69437	12.8494	9.56524	11.8403	11.2106	12.6081	12.3663	8.25039	9.15636	11.0428	11.6841	11.1829	11.3611	11.4136	9.13303	12.7357	11.6082	12.0534	10.1353	10.1753	10.5504	11.0973	10.6323	10.5619	11.0053	11.9937	11.6231	9.15655	10.9155	11.0304	12.0534	11.062	10.6858	10.206	10.6742	11.45	11.9525	10.8725
O43765	SGTA	17.0608	17.74	18.0241	18.2133	18.048	18.2839	17.9804	18.0294	18.0404	17.6161	17.6396	18.0642	16.4728	19.0638	18.8205	19.2111	19.0259	14.776	16.2211	17.9138	18.2484	18.4346	18.36	18.1922	18.2465	18.4475	18.288	18.5467	15.6527	18.1886	17.7747	17.99	17.9471	17.2589	18.0351	18.3643	18.8418	14.1089	18.8107	18.6299	18.4866	18.4923	14.1818	17.2727	18.6836	18.7134	19.4772	19.0414
O43768	ENSA	16.8492	17.2596	17.6695	18.4794	18.3917	18.5922	17.8651	18.0859	17.7877	17.818	17.4029	18.2818	17.435	18.38	18.1743	18.5215	18.3595	16.3713	17.6511	17.6222	17.8819	17.9907	18.0418	18.0539	17.4956	17.8969	17.8553	17.91	18.5108	17.5729	17.583	17.8021	17.7952	17.7281	18.0457	18.2874	18.3792	15.342	18.6489	18.4213	18.2668	18.1834	16.0689	17.1421	18.5224	18.1135	18.8623	18.5324
O43772	SLC25A20	13.5129	14.1112	14.0224	13.3167	13.3818	13.6218	13.6607	13.8032	13.4371	13.6509	13.3567	14.0582	12.307	14.9571	15.8539	13.9215	14.1343	10.7929	12.2141	12.9111	13.4551	14.0513	14.6159	14.7193	13.7576	15.9048	13.3569	13.9971	11.5493	13.401	13.693	13.8867	13.8542	13.0083	13.5796	13.945	14.4695	9.54605	14.299	14.7038	14.7028	14.2456	9.62955	13.9661	14.4618	14.27	15.1552	14.4841
O43776	NARS1	18.5578	19.0542	19.3469	19.1194	19.0861	19.2549	19.1404	19.2858	19.2634	18.6317	18.9457	19.1522	17.6232	20.2819	19.9416	20.3592	20.1567	16.0566	16.314	19.4493	19.7086	19.6613	19.682	19.6041	19.5702	19.8542	19.3771	19.6796	16.4248	19.5135	19.1993	19.1854	19.1753	17.993	19.3284	19.5379	20.2655	14.685	20.0599	19.8779	19.7599	19.771	14.8922	19.2016	19.9109	19.7401	20.5282	20.1462
O43791	SPOP	12.1756	11.0341	11.5999	10.8598	11.0821	11.4362	10.2533	10.6552	12.3266	10.0067	11.3284	13.6176	11.0324	11.8275	11.8504	11.8731	11.5838	10.0205	11.5229	11.0286	11.5012	11.5094	11.4289	11.1967	12.5236	11.8149	11.4623	11.4889	9.85741	11.0406	11.5146	11.1004	9.76187	11.3544	11.6596	12.7968	11.2427	8.67255	12.2149	13.23	12.0555	10.772	9.9654	10.8426	11.8416	11.6747	12.3248	11.5386
O43795	MYO1B	17.6622	18.425	18.4429	18.2325	18.352	18.5964	17.6841	18.0415	18.4947	18.3956	18.339	18.7563	16.3804	19.6107	19.18	19.6675	19.545	15.3275	16.415	18.5805	18.8359	18.6582	18.7267	18.4948	18.5378	18.7456	18.3814	18.5036	17.2185	18.3241	18.6161	18.5005	18.3695	17.4585	18.2843	18.4822	19.4458	14.362	18.9057	19.0432	18.9591	18.9952	14.673	19.039	19.0654	18.6471	19.3665	18.9201
O43805	SSNA1	16.2377	14.3568	14.5632	14.5362	14.859	15.9366	15.0254	15.1805	15.0905	14.972	14.7701	15.451	13.0839	16.472	16.0464	16.6806	16.5289	11.6778	12.406	15.3674	15.6068	15.6944	15.7423	15.6726	15.1162	15.4383	15.2729	15.2855	14.1756	15.201	15.0353	15.209	15.4151	13.7948	15.3069	15.7286	15.7833	13.1605	14.8857	15.3832	15.6908	15.586	12.3903	14.8795	15.7066	15.523	16.1109	15.8792
O43809	NUDT21	17.8966	18.4958	18.9292	18.6801	18.7097	18.7892	18.4684	18.6761	18.6838	18.3515	18.4762	18.8445	17.2294	19.5823	19.0931	19.9476	19.6772	15.9711	17.2006	18.6758	18.8742	18.9644	18.9497	18.8359	19.1177	19.0142	18.4627	18.7096	17.5342	18.6621	18.5583	18.8277	18.6283	18.1233	18.6073	18.7556	19.6084	14.3726	19.3267	19.4783	19.4084	19.306	17.4313	18.5389	18.796	18.5907	19.2927	18.8509
O43813	LANCL1	14.4696	14.9606	15.3661	15.4861	15.2997	15.6106	15.3725	15.469	15.4053	14.819	14.7783	15.3485	13.7881	16.1003	15.7209	16.3334	16.1698	13.0801	13.0829	15.3324	15.6283	15.6986	15.7121	15.7384	15.9851	15.8067	15.1856	15.2927	13.1701	15.7524	15.3292	15.1966	15.4053	14.1629	15.3115	15.7871	15.9864	12.1167	15.8333	15.9002	15.6698	15.6863	11.7748	15.017	15.9963	15.7019	16.5341	16.1684
O43815	STRN	16.1749	16.2401	16.516	16.1937	16.0562	16.2747	16.1669	16.3711	16.4274	15.8299	16.2711	16.3892	14.9569	17.2498	16.9781	17.2693	17.2757	13.7257	13.7785	16.6007	16.8295	16.7355	16.7322	16.7792	16.5221	16.5291	16.4548	16.4994	14.9055	16.5447	16.69	16.3888	16.7752	14.2826	16.4773	16.8417	17.2902	11.9252	17.1277	17.0825	16.9972	17.0328	12.5903	16.5373	16.9139	16.8105	17.517	17.0864
O43818	RRP9	16.9423	17.2931	17.4216	17.202	17.0702	17.2797	17.0582	17.2112	17.4552	16.8661	17.2682	17.35	15.7279	18.3993	18.0995	18.7139	18.4362	13.8321	14.6335	17.6328	17.8482	17.5946	17.7215	17.7783	17.5897	17.567	17.4976	17.5911	15.6881	17.2754	17.4952	17.6577	17.3958	15.8795	17.0991	17.6817	17.891	13.178	17.8284	18.1288	18.0786	18.1041	14.0683	17.6303	17.4531	17.7379	18.4011	17.918
O43819	SCO2	14.7406	15.3565	15.7648	15.4137	15.3694	15.6309	15.3879	15.4967	15.4534	15.2168	15.219	15.502	13.8408	16.4242	16.1928	16.5215	16.323	12.9735	13.1772	15.6131	15.8892	15.7273	15.8068	16.0622	15.7095	15.894	15.736	15.9176	13.467	15.5517	15.4352	15.6414	15.551	14.7265	15.3014	15.6203	16.2137	12.0286	15.9706	16.072	15.9465	16.0444	13.6558	15.564	15.5092	15.5956	16.0978	15.8533
O43822	CFAP410	11.1897	12.1775	12.0229	10.2965	10.4234	11.3284	11.3513	10.4328	11.2508	10.628	11.1627	12.6128	10.5881	12.2109	10.5124	12.6881	12.7305	8.70839	8.95094	10.8124	11.941	11.3928	11.8608	12.4805	11.9798	11.7585	11.5145	11.3782	9.25036	11.5569	11.5301	11.3935	11.8991	9.06753	11.5385	12.0096	12.7784	9.0823	10.4651	12.6171	11.2916	11.2039	9.2533	10.9909	11.2216	11.8491	11.9432	12.1803
O43823	AKAP8	16.0519	16.6408	16.8644	16.5263	16.4659	16.7196	16.3988	16.5656	16.7822	16.2136	16.6322	16.6765	15.2034	17.5706	17.2884	17.8625	17.6087	13.7354	15.3072	16.5341	16.8769	16.8715	16.9167	16.7626	16.6326	16.9663	16.8371	16.9509	15.2908	16.5913	16.5922	16.7476	16.7117	15.6739	16.6024	16.9412	17.2822	13.2157	17.1616	17.1903	17.1723	17.2469	13.7995	16.7103	16.9804	16.9217	17.6091	17.2481
O43824	GTPBP6	14.508	15.0952	15.0467	14.7161	14.9735	15.1653	14.4808	14.6953	15.0297	15.0133	15.0713	15.2144	14.61	15.4829	15.4105	15.4223	15.2664	13.3127	12.1319	15.2142	15.5575	15.4996	15.4415	15.6601	15.2761	15.3091	15.0215	15.1896	13.6214	15.087	14.9057	15.0701	14.9619	14.409	14.9976	15.1605	15.6623	11.0065	15.5303	15.8542	15.6277	15.8238	12.6086	14.9613	15.4106	15.2184	15.8212	15.4847
O43826	SLC37A4	12.7872	13.3368	13.3539	13.3864	12.9137	12.9628	12.8679	13.3011	13.4106	12.6705	13.2743	13.2164	12.3456	14.0939	13.7991	14.0625	13.9353	10.5043	11.7488	14.4746	13.981	12.1429	13.5744	12.8192	13.0653	13.4535	13.3808	13.4715	12.1432	13.2264	13.7498	13.4306	13.6631	10.7024	13.4939	13.701	14.1657	8.5958	13.9576	14.0711	13.9103	14.0404	9.6511	13.6939	13.9608	13.3885	14.2284	13.8181
O43829	ZBTB14	12.5659	12.4176	13.8009	12.0888	12.899	12.2075	12.3562	14.7063	12.7527	11.6461	12.2252	12.2932	10.905	14.2433	13.8483	13.9032	13.7618	9.31809	11.6429	12.4933	12.9094	12.9886	13.0032	12.9422	13.0704	12.8909	12.8573	12.8797	11.4666	12.8147	12.6087	12.8849	12.7338	12.1699	12.7284	12.854	13.6441	8.42444	13.4353	13.4616	13.4056	13.6085	8.36199	13.327	13.4604	13.3472	13.9624	13.5206
O43837	IDH3B	16.0463	16.572	16.7162	16.348	16.3887	16.5674	16.5251	16.3721	16.7547	16.0074	16.2683	16.711	14.9162	17.7425	17.5341	17.4368	17.3928	13.6162	14.7047	16.7375	17.0779	16.6676	16.7625	16.6882	17.5162	16.982	16.4969	16.751	14.0608	16.8317	16.6414	16.5355	16.4422	16.1555	16.492	16.372	17.4554	12.6376	17.0141	17.2847	17.0831	17.1637	12.7896	16.877	17.3691	16.9079	17.5827	17.1122
O43847	NRDC	16.0253	16.6571	16.6927	16.5049	16.6165	16.7461	16.5124	16.796	16.6014	16.1736	16.491	16.6683	15.0063	17.3135	16.8122	17.5259	17.3536	15.2312	14.5225	16.7587	17.0157	16.9725	17.0223	16.9509	17.2256	16.8745	16.3945	16.6826	15.2926	16.7729	16.445	16.5966	16.4043	16.1747	16.7292	16.8927	17.4038	13.3375	17.3727	17.144	16.9644	17.0201	13.6885	16.5771	17.1057	16.8779	17.7121	17.2814
O43852	CALU	18.549	19.3675	19.7138	19.7303	19.6777	19.9246	19.2874	19.5458	19.622	19.2549	19.4467	19.8063	17.9353	20.6723	20.1369	21.0685	20.762	16.3879	17.0291	19.8056	20.0688	20.0415	20.058	19.96	20.5403	20.362	19.3834	19.6234	17.1563	19.8974	19.8766	19.605	19.863	18.0662	19.5704	19.9818	20.4521	15.0709	20.1532	20.5212	20.44	20.3256	15.5215	19.9298	20.3427	20.113	20.7176	20.3383
O43861	ATP9B	11.9773	12.198	12.3272	12.1408	11.808	12.1179	13.0641	11.9607	12.8593	10.2648	12.13	12.2904	10.287	12.325	13.3068	12.7528	13.3658	10.532	9.94743	12.0297	12.9705	12.575	12.5243	12.5224	12.1365	12.3233	12.4157	12.3538	11.1315	12.2086	12.5532	12.6866	11.666	10.215	11.8159	13.6326	12.7096	10.7948	12.4869	12.0292	12.0774	12.4715	9.57791	12.4144	12.8877	11.4683	13.1372	13.0838
O43865	AHCYL1	17.8361	18.452	18.7043	18.4403	18.4002	18.578	18.2874	18.4205	18.4623	18.2192	18.3403	18.6813	17.2436	19.5085	19.1944	19.5452	19.3523	15.5669	16.5675	18.5451	18.8736	18.8405	18.9331	18.6512	18.9059	18.9589	18.5327	18.7903	16.5573	18.6659	18.433	18.4061	18.4065	17.7192	18.6252	18.8209	19.2571	14.8958	19.2902	19.1269	18.9146	18.9263	14.9538	18.6654	19.127	18.8279	19.6154	19.2214
O43896	KIF1C	15.5423	15.826	16.025	15.5041	15.9522	16.1037	15.5936	15.7918	17.1832	15.213	15.5228	15.6489	14.0566	17.198	16.9071	17.1546	17.0425	12.5945	13.6935	16.0299	16.421	16.2213	16.2969	16.2906	16.1679	16.2492	15.962	16.1632	14.3384	16.0725	16.1591	16.0262	16.1191	14.0152	16.1264	16.5072	16.7605	11.6033	16.8287	16.6442	16.5354	16.5812	12.0946	16.389	16.4884	16.277	17.0324	16.672
O43900	PRICKLE3	11.685	13.9003	11.8185	11.2395	12.3552	12.7334	12.1421	12.2853	12.5265	12.1847	11.7593	12.8339	11.3697	12.3072	13.1465	14.4774	12.7087	9.72245	10.5427	11.7509	12.4773	13.4451	13.5008	12.0152	12.2572	13.0627	12.6762	13.0375	9.90571	12.7926	12.9248	12.0122	12.75	10.5127	12.4435	13.0888	13.2294	8.13891	13.1115	13.2062	12.9543	13.0915	10.8132	11.7092	12.6195	12.1858	12.4349	13.9692
O43913	ORC5	11.4066	12.6599	12.7742	12.301	12.3845	11.8099	12.2903	12.697	11.4557	11.5212	12.4861	12.8858	10.8465	13.3177	12.8949	13.5687	13.4362	9.272	9.65662	12.6188	12.8231	12.8272	12.8086	12.6017	12.2348	13.1277	12.8137	10.7361	11.4351	12.9886	11.954	12.5274	12.2035	12.0573	12.16	12.4338	13.6424	10.0945	12.1236	13.4469	11.9836	12.045	7.85857	12.885	13.0466	12.8404	13.6346	13.0708
O43920	NDUFS5	16.4834	17.2998	17.6865	17.3746	17.2979	17.5775	17.2184	17.3978	17.3494	17.0261	17.2623	17.4657	15.1464	18.946	18.4166	18.7834	18.9446	13.4827	15.9577	17.3331	17.6957	17.6818	17.6508	17.4006	17.5651	17.7696	17.3021	17.5836	16.283	17.2163	17.2665	17.6142	17.3202	16.7687	17.2038	17.5463	18.2784	13.0044	18.0162	17.9877	18.2164	18.2165	14.1699	17.2271	17.8454	17.6953	18.7122	18.0698
O43924	PDE6D	11.1906	11.7768	12.0637	11.9455	11.8899	12.0051	11.7775	11.8481	12.2232	11.4207	11.4788	12.1234	10.443	12.9319	12.3898	12.6729	11.9735	10.4605	10.1493	12.2854	11.7355	12.4368	11.2747	12.9901	12.4139	12.5702	12.2137	10.4605	10.7991	12.4144	12.1363	12.327	11.744	10.0312	12.7584	11.8747	12.7337	8.69725	12.8611	12.1986	11.986	12.395	7.93623	11.9912	12.3625	12.5327	13.075	12.9741
O43929	ORC4	11.505	11.5349	11.8121	11.3677	11.5433	11.7631	13.9121	10.0032	12.6609	10.1197	10.8522	11.978	11.4377	12.7046	12.2756	12.3722	12.9472	7.78878	9.10029	12.4516	12.7558	10.3621	12.4768	12.3794	11.8152	12.2946	11.4279	10.2592	11.1496	12.5796	12.6746	11.5558	10.8368	9.6853	12.5526	12.2209	12.6248	8.18263	12.2489	12.1848	12.0345	12.2505	7.86204	12.0777	12.5069	11.9382	12.7766	12.3646
O43933	PEX1	12.2198	11.8771	12.0821	13.089	14.3406	12.6922	12.6084	12.9217	13.0078	12.3122	12.6292	12.8215	11.3697	13.7408	13.6633	13.7871	13.6466	10.0933	9.5247	13.0773	13.2049	13.1691	13.217	14.1077	13.2066	13.4121	12.7607	12.9243	10.9819	13.0152	12.7393	12.9169	12.6714	12.2981	12.8463	12.8288	11.8707	10.9741	13.7939	12.8797	13.1456	13.6368	10.516	12.8363	13.0665	12.9872	13.6661	13.2287
O60216	RAD21	16.3403	17.1457	17.3409	16.8942	16.815	17.0154	16.8776	17.0809	17.1287	16.6004	16.794	17.0699	15.7641	17.9032	17.817	17.8811	17.8784	14.3077	15.5141	16.9313	17.3011	17.1524	17.3143	17.3382	17.2539	17.38	17.1287	17.2713	15.3625	17.155	16.9819	17.1433	17.0925	16.1333	17.0285	17.1719	17.4775	13.8524	17.6422	17.4663	17.4727	17.6404	13.5934	17.3246	17.6276	17.4271	18.009	17.5697
O60218	AKR1B10	11.4613	12.0348	13.0505	11.5809	12.9485	11.4937	10.463	11.4605	13.1497	11.2769	12.8693	13.3503	10.9812	13.1646	13.0955	13.3273	13.1735	8.82764	10.2194	12.1546	12.479	12.684	12.5967	12.4359	11.1263	12.7267	11.608	12.5081	12.8637	11.7369	12.062	13.3459	11.588	10.4905	12.4279	12.6555	12.8761	9.99149	12.4118	12.4254	12.3613	12.5035	11.2535	11.3786	12.4841	12.0238	12.8795	12.5503
O60220	TIMM8A	14.8377	15.3151	15.8504	15.9156	15.907	16.0548	15.8821	16.1062	15.6784	15.2702	15.115	15.8287	15.6478	16.0621	16.2069	16.0369	16.0249	13.9019	15.483	15.5381	15.8294	15.5075	15.691	15.8315	15.7911	16.0027	15.5611	15.4709	15.3635	15.6912	15.536	15.8355	15.6236	14.8762	15.9665	16.0427	15.7387	12.8178	16.1035	16.4453	16.418	16.3572	12.7605	15.3094	16.4282	16.2682	16.718	16.3962
O60231	DHX16	16.9533	17.167	17.3805	17.12	17.0806	17.393	17.0827	17.2244	17.3452	16.9296	17.0733	17.4393	15.865	18.299	17.9378	18.4193	18.24	14.3334	16.606	17.0835	17.4064	17.2775	17.4234	17.2976	17.3742	17.455	17.2273	17.4234	16.4523	17.1622	17.4134	17.2765	17.3762	16.1171	17.3191	17.5923	18.3298	12.2579	18.2152	18.1	18.0739	18.1176	13.5068	17.6902	17.9152	17.6577	18.3825	17.9421
O60232	ZNRD2	16.5643	17.2548	17.6507	17.5157	17.4775	17.6721	17.3891	17.5174	17.4876	16.9834	17.2706	17.487	16.5716	18.153	17.9986	18.3893	18.1553	14.8674	15.3073	17.4517	17.7826	17.8992	17.9023	17.792	17.128	17.4334	17.4204	17.6047	17.3469	17.2017	17.4758	17.4982	17.6071	16.0133	17.6616	17.8791	17.6602	15.9246	17.9814	17.5686	17.4184	17.582	16.1188	16.6726	17.6238	17.578	18.2393	17.9026
O60234	GMFG	11.5227	11.8199	12.3104	12.1377	10.9949	13.0442	12.5535	11.366	11.2375	11.9106	11.8654	12.8969	10.0388	13.8053	12.3794	13.334	12.4967	9.7756	10.9855	11.7878	12.2845	12.2537	12.379	12.1393	12.844	12.7952	12.2665	12.1928	9.19711	12.5342	10.8169	12.5517	12.0281	11.9064	12.1344	12.3923	11.5748	9.53024	13.4833	12.2624	12.648	12.331	7.54481	12.0721	12.8522	12.8317	13.5161	13.0129
O60239	SH3BP5	11.6904	12.4663	12.9377	12.5219	12.8261	12.6937	12.7209	12.0255	13.6994	12.8721	11.7362	12.082	11.0542	13.6853	13.1897	13.9451	13.7532	9.50866	9.18773	12.9522	13.1925	13.1543	13.2939	13.3555	13.309	12.2023	12.3465	12.52	11.5113	13.2471	13.416	12.5169	12.6671	11.5288	11.1312	13.8762	13.0263	10.4496	13.0676	12.9094	12.8081	12.8752	8.04301	12.9988	13.3032	13.4193	13.9506	13.4213
O60244	MED14	13.179	14.5178	14.9472	14.707	13.5156	16.0833	14.478	14.4859	14.7908	14.2132	14.2918	14.69	13.237	15.3927	15.2014	15.4722	15.3232	12.3234	12.6051	14.6792	15.088	15.0424	15.056	14.4792	14.592	14.8321	14.6824	14.8478	13.4214	14.5742	14.7213	14.6572	14.8678	12.9961	14.6575	15.0499	15.3596	9.88917	15.2337	15.5369	15.4306	15.4998	11.8496	14.7206	15.0253	14.7377	15.45	15.1666
O60256	PRPSAP2	15.922	16.4667	16.6381	16.4731	16.5898	16.7997	16.4996	16.6204	16.7698	16.0957	16.3899	16.514	14.8129	17.7695	17.4745	17.8559	17.7854	13.1911	14.2794	16.7248	17.0489	17.0026	17.0782	16.7554	17.1033	17.0393	16.6543	17.0625	14.2417	16.7884	17.1793	16.5465	16.9711	14.2515	16.6844	17.2566	17.4872	12.5177	17.3724	17.2197	17.1429	17.1495	13.4642	16.8486	17.0662	16.8095	17.5579	17.143
O60264	SMARCA5	19.1072	19.8753	19.9548	19.6487	19.7013	19.7618	19.5169	19.7381	19.7604	19.4128	19.6886	19.9324	18.5918	20.8059	20.4007	20.8424	20.6342	16.7741	17.2188	20.0178	20.2868	20.1377	20.2297	20.1583	20.3984	20.3336	19.6952	19.8894	17.7677	19.9648	19.9045	19.846	19.8972	18.6718	19.7155	20.0141	20.8342	15.1521	20.3199	20.6143	20.5753	20.5534	15.4251	20.272	20.6149	20.3094	20.9629	20.4648
O60268	KIAA0513	12.6049	12.3159	10.9294	11.2245	13.6807	12.5343	11.898	12.1379	12.9053	11.516	10.8259	14.0066	10.8355	13.2862	12.9444	13.4285	13.2141	9.58103	9.72433	12.3503	12.7613	12.7676	12.7197	12.9664	11.6875	13.2191	12.4457	13.0101	9.87548	13.0517	12.1529	13.3134	13.1962	11.2566	10.5614	12.8091	13.3247	8.53285	13.6301	12.5908	12.5686	12.6427	9.75634	11.7501	13.1891	12.1574	13.0717	13.365
O60271	SPAG9	17.2818	17.8455	18.1185	18.1548	18.1056	18.2923	17.9289	18.0648	18.2152	17.6226	17.8808	18.0863	16.6501	19.046	18.5779	19.269	19.1256	15.1298	15.5318	18.2834	18.5219	18.4648	18.504	18.4926	18.8725	18.6155	17.9538	18.2239	15.8215	18.3112	18.2967	17.9925	18.2914	16.5857	18.0422	18.59	19.0688	13.7405	18.7968	18.7961	18.7239	18.6724	14.4983	18.2167	18.5686	18.4684	19.2719	18.7747
O60282	KIF5C	13.3507	13.6998	13.9886	13.0695	13.4593	13.3938	14.1432	13.6802	13.0613	13.0085	13.4989	13.5697	11.9655	14.6627	14.3407	14.807	14.6788	10.5071	10.8766	13.708	14.0012	14.0433	14.1147	14.2181	12.7859	13.0481	13.754	13.9006	14.6503	12.823	13.2179	13.6405	13.499	13.2665	13.7274	13.6105	14.476	9.22272	14.513	14.28	14.2442	14.226	11.1532	13.4099	13.985	13.6417	14.4435	14.3286
O60287	URB1	13.6334	14.0143	14.3049	13.9473	13.7378	14.062	13.5596	14.1228	14.1444	13.6082	13.8986	14.3659	12.6983	14.9877	14.5999	15.2814	14.9938	11.1385	12.3689	14.1005	14.3044	14.2098	14.3411	14.3748	14.8078	14.6797	14.1225	14.3557	11.3864	14.3474	14.031	14.0611	14.0826	13.3162	14.0164	14.1922	14.2738	12.1392	14.2959	14.3755	14.1972	14.4179	11.7583	14.0919	14.3628	14.0999	14.9119	14.4746
O60291	MGRN1	11.655	11.685	11.8415	13.3926	12.2045	11.3674	10.4989	11.1184	14.1713	12.3108	11.5174	12.5292	11.171	12.6211	12.5635	13.2008	12.8675	9.7222	10.113	12.0366	12.5154	12.178	12.4752	12.8278	12.5345	12.3099	11.9203	11.7066	11.5382	12.1365	12.3663	12.171	12.7351	9.84087	12.2727	12.76	12.6668	9.86701	12.842	13.5532	11.0036	12.2133	10.4304	12.0389	12.8655	11.9933	12.3079	12.5099
O60292	SIPA1L3	13.7215	14.2357	14.502	14.3737	14.2579	14.5133	14.1676	14.4099	14.4749	13.9335	14.1778	14.4405	13.2126	15.1113	15.0513	15.3675	15.1704	11.691	13.7812	14.2698	14.5756	14.6621	14.4383	13.8771	14.4403	14.4441	14.5328	14.4529	13.3626	14.3714	14.4888	14.2916	14.6002	12.894	14.459	14.8705	14.7113	11.7859	14.7987	14.7245	14.802	14.7817	11.3068	14.4437	15.0914	14.5545	15.3236	14.8841
O60293	ZFC3H1	12.1575	13.6955	14.3294	15.3136	14.131	13.6718	13.8574	13.9905	14.0158	13.5255	13.7122	14.1977	14.2383	14.2661	13.744	14.3985	13.7571	12.895	10.6052	14.1098	15.771	14.8741	14.0569	13.882	14.3219	14.321	13.8892	14.1405	12.5951	14.0314	14.1544	13.8785	14.0823	12.7792	13.9135	14.4912	15.5153	11.6384	13.3228	13.5933	14.3976	14.8317	12.9495	13.7073	14.0577	13.9793	14.4716	14.1336
O60294	LCMT2	12.3948	11.2598	12.554	12.6438	13.3148	11.0389	11.0787	12.3276	12.4442	11.5618	13.0099	12.7838	11.4679	12.9674	12.2972	13.3111	13.1566	10.0058	10.0525	12.1138	13.0534	12.017	12.0371	13.9323	12.2546	12.4907	12.2653	12.5812	11.5555	12.0588	13.6047	13.0564	12.0876	10.4499	12.1485	11.8589	12.2522	10.4797	13.1455	12.4218	12.9989	11.908	10.3149	12.3329	12.6519	12.325	13.0038	12.5776
O60299	LZTS3	10.322	12.9578	11.4259	13.5774	12.0283	12.0744	11.7587	12.1842	11.8198	12.0847	12.2952	12.2431	10.7604	13.0407	12.5857	10.6798	14.341	10.978	10.4949	12.3497	11.817	11.9347	13.3494	12.4401	11.8753	12.1567	12.3266	12.4105	11.7258	11.8908	12.0354	12.1993	12.1063	11.3481	12.2161	12.4804	11.3427	9.5045	11.8984	14.0635	12.5211	13.0555	9.87518	13.4464	12.9865	10.724	13.4155	11.9382
O60306	AQR	15.497	15.6964	15.9549	15.6088	15.5424	15.6295	15.62	15.8273	15.9327	15.1927	15.4979	15.8584	14.1588	16.6842	16.4523	16.8708	16.78	12.9829	13.3264	15.9543	16.2141	16.0772	16.1767	16.1803	16.1621	16.2001	15.7214	15.878	14.1972	15.7702	15.8911	15.828	15.7648	14.9408	15.6457	15.8586	16.5206	11.5994	16.3323	16.4507	16.448	16.5781	11.8698	16.3391	16.5076	16.0786	16.8068	16.3272
O60307	MAST3	11.7624	9.5198	10.2153	10.1607	11.2545	9.58074	9.71473	9.97639	11.5122	9.8061	10.7158	10.7682	9.98852	11.2676	10.9929	11.3332	11.2165	7.69472	10.2052	10.0808	10.6334	8.88531	13.1672	9.52159	11.259	11.476	9.62249	9.46012	9.01907	11.6568	10.3028	10.5043	10.3294	9.92337	10.6537	10.7798	10.8121	9.93579	11.0169	9.86511	10.6889	10.1747	8.70553	10.5412	10.361	10.7472	11.5486	10.59
O60313	OPA1	19.1368	19.7253	19.8535	19.5854	19.5719	19.8019	19.4838	19.7283	19.7614	19.3355	19.5081	19.8577	18.1156	20.6645	20.2623	20.8825	20.7146	17.0354	17.2455	19.9376	20.2494	20.09	20.1331	20.0193	20.2393	20.3196	19.8107	20.0522	17.3621	19.8909	19.8482	19.7599	19.7112	18.8909	19.748	19.7167	20.5617	15.5064	20.2563	20.5084	20.4189	20.423	16.0327	20.1449	20.3902	20.0691	20.732	20.3061
O60318	MCM3AP	13.2528	14.2205	13.4163	12.5673	13.3682	14.1655	13.3086	13.5876	13.8133	12.944	13.5592	13.7778	11.884	14.4978	14.1446	14.299	14.2406	11.9245	11.379	13.7157	14.0214	13.7265	13.8096	14.3383	13.9272	13.8752	13.7375	13.7905	11.9875	13.6725	13.6933	13.3543	13.695	12.9237	13.4326	13.8916	14.3289	9.04007	14.5591	14.3179	14.2492	14.4953	8.69509	14.3846	14.3621	14.2518	14.925	14.3719
O60333	KIF1B	14.9453	15.1796	14.9456	15.1733	14.7951	15.0849	15.4418	14.6365	14.9373	14.9758	15.1368	14.9956	14.5332	15.5223	15.3627	15.6239	15.424	13.6577	13.472	15.1302	15.0282	14.9185	15.2309	16.3441	15.351	15.461	15.2179	15.473	13.3842	15.2367	15.3251	15.1681	15.3307	13.3454	15.3115	15.643	15.7507	11.7803	15.826	15.4615	15.5578	15.7475	12.895	15.1995	15.351	15.3376	15.9474	15.3934
O60337	MARCHF6	10.5191	13.2185	11.3995	10.318	8.7231	11.621	11.7604	11.3299	11.7432	9.90776	10.1627	10.8952	10.5876	11.1865	12.5134	11.1499	11.8455	8.51637	8.59636	11.5563	11.5395	12.2277	11.328	10.5514	10.0306	10.7645	11.4535	11.8764	11.4273	10.2468	11.3247	11.1258	11.3952	9.07971	11.1753	11.6986	11.39	10.2666	10.1864	11.3082	11.9187	10.7293	8.64162	12.3624	10.6564	11.5512	10.7022	11.8854
O60341	KDM1A	16.8887	17.7279	17.9933	17.7189	17.8982	17.9151	17.8586	18.0079	17.3192	17.594	17.3217	18.0407	15.9747	18.8776	18.5799	18.986	18.9707	14.7532	15.4858	18.0042	18.3183	18.1247	18.1134	18.0957	18.5512	18.104	17.6162	17.6412	16.4149	17.8145	17.9409	17.6938	17.9061	17.0207	17.6079	17.9726	18.854	13.7904	18.0615	18.5052	18.5299	18.4011	14.9506	18.0775	18.3075	17.9315	18.7047	18.1702
O60343	TBC1D4	12.2505	14.2417	12.7327	12.916	12.4238	12.793	12.9862	12.851	12.853	12.8131	12.7448	13.1097	11.7343	13.7669	13.608	13.8627	13.7616	10.6243	10.3607	13.1397	13.3996	13.4168	13.4656	13.5754	13.378	13.4081	13.201	13.1624	10.7268	13.4815	13.6073	12.7566	13.5611	10.6055	13.2474	13.58	12.389	11.6269	13.9671	13.0339	13.2506	13.0903	8.31773	13.6367	13.5667	13.5191	14.4343	13.8832
O60347	TBC1D12	10.6167	12.462	13.6218	12.9114	11.1067	12.5478	12.1792	12.3404	12.486	11.8411	12.0974	12.3224	11.5475	13.1886	12.7349	13.2441	12.7702	9.78117	10.0366	12.1607	14.493	11.7867	13.0731	11.7163	12.434	12.2674	12.1361	12.1648	11.9502	12.314	12.0172	12.6276	12.1013	11.9611	12.3756	12.1837	12.7105	9.2483	12.8047	12.8169	12.866	12.82	9.60422	12.7127	11.9079	13.1866	12.1435	13.7116
O60353	FZD6	12.4274	13.3315	13.3896	13.3833	13.2458	13.5355	12.4131	13.55	15.347	13.045	11.965	12.993	12.937	14.0703	13.9284	14.0485	13.7481	10.5809	11.4138	13.3676	13.5548	13.6168	13.7709	13.5893	14.3126	11.9488	13.4658	14.2619	12.1116	13.2125	13.9732	13.1179	13.4455	11.5839	13.718	13.4748	13.8045	9.28924	14	14.1923	13.9609	14.0662	10.8216	13.2197	13.6741	13.535	14.2546	13.8082
O60356	NUPR1	9.56076	11.8861	11.9226	10.6504	11.5744	12.4547	11.3493	11.1394	11.3897	11.4952	11.1409	11.5344	11.6794	11.5093	10.626	12.9668	12.4971	8.77038	9.04414	10.6414	11.6162	12.9277	11.7231	12.0965	11.633	12.8179	12.0752	10.7719	9.69073	11.0603	12.2137	10.7606	13.0268	9.76241	11.1587	11.1267	11.7971	8.98882	11.8511	12.3538	10.3806	12.6776	9.31562	11.0314	12.6745	11.6468	10.9304	12.4503
O60427	FADS1	12.8091	13.1695	13.2579	13.1152	13.1175	13.3841	13.2702	13.3739	14.4433	13.3511	12.2075	12.2073	11.2082	14.3449	12.5138	14.4099	15.3638	11.0127	9.977	13.7524	13.9809	13.7129	13.6749	13.7552	13.3569	13.5853	13.1969	13.3109	12.1306	13.2727	13.1174	13.1252	13.1622	12.8338	13.2023	13.4124	13.759	9.25328	13.5555	14.1063	13.9755	14.2037	10.195	13.3016	13.5673	13.662	14.2631	13.8642
O60437	PPL	19.0214	19.3216	19.5767	19.2719	19.3319	19.4693	19.2384	19.3472	19.4874	19.0209	19.3991	19.4997	17.8756	20.3793	20.1264	20.4168	20.2281	16.9665	17.8733	19.419	19.667	19.6258	19.737	19.6707	19.5855	19.7449	19.4476	19.672	18.1711	19.3715	19.6271	19.4826	19.6055	17.8951	19.5433	19.8391	20.197	15.7858	20.2484	19.9556	19.8819	19.9239	15.9157	19.8421	19.9337	19.759	20.4942	20.0481
O60476	MAN1A2	13.9393	14.4338	14.5159	13.6773	13.8172	14.0827	14.013	14.0035	13.8193	13.5905	13.827	15.2129	11.6884	15.7557	15.1412	15.8467	15.5472	10.487	11.2103	14.539	14.5935	14.6018	14.6344	14.8873	14.8519	14.7172	14.2563	14.6467	12.2998	13.6944	14.8082	14.3529	14.864	10.8107	14.5636	15.0668	15.2417	9.49303	14.9105	14.9299	14.9595	14.9316	10.712	14.4492	14.5226	14.5669	15.3864	14.8292
O60479	DLX3	9.64744	11.8196	11.4132	12.8722	12.0037	10.0429	11.2283	11.46	11.2498	11.147	11.3429	11.371	9.70854	13.1297	12.3923	12.4565	11.8692	8.24272	9.78442	11.0658	12.2389	11.8083	11.1702	11.7313	11.9037	11.78	11.045	11.2607	10.2912	11.5184	11.1463	12.3527	11.5064	9.49206	11.1606	12.141	11.0373	9.30973	12.5136	11.1248	11.4428	12.3707	9.05269	12.3842	11.009	12.1258	11.7061	11.5212
O60493	SNX3	17.2438	17.563	17.9246	17.6982	17.599	17.7907	17.5285	17.7431	17.7464	17.2705	17.7464	17.7846	16.2059	18.9059	18.535	18.8907	18.6664	14.6155	15.6473	17.7734	18.1493	18.2084	18.2324	17.8085	17.9101	18.1253	17.8039	18.0766	16.147	17.7565	17.5221	17.766	17.549	17.132	17.8411	18.0091	18.603	13.5596	18.7268	18.4096	18.2225	18.2979	14.5906	17.8116	18.3215	17.9258	18.772	18.3979
O60499	STX10	12.7362	13.9076	12.2262	11.654	13.2565	12.087	12.6157	12.1024	12.2733	14.041	11.7334	13.1017	10.967	13.8869	13.4655	13.9612	13.7243	9.86249	10.116	12.9359	13.2565	13.2226	13.3165	13.02	13.0902	13.1231	12.6798	12.8502	11.2949	12.8292	12.5193	13.0154	12.7339	12.0815	12.5492	12.9681	13.3468	9.7211	13.1863	13.1811	13.1466	13.2856	12.2136	11.1024	13.8351	12.5421	11.9417	14.2326
O60502	OGA	17.0434	17.6384	17.8252	17.8506	17.7304	17.751	17.3643	17.4139	17.464	17.5606	17.9283	18.1081	16.1478	18.8948	18.5837	19.0276	18.8084	14.3768	15.7313	17.8604	18.1244	17.9972	18.0868	18.0389	17.8976	17.9702	17.7532	17.9241	16.505	17.7891	17.7481	17.6118	17.6952	16.9038	17.7769	18.1033	18.5617	13.1667	18.7068	18.5099	18.4292	18.4648	13.3638	18.1073	18.5383	18.231	18.9851	18.6137
O60503	ADCY9	13.1267	11.4244	12.3221	12.0906	13.1896	11.7822	12.175	12.3237	12.1299	12.2472	12.4228	12.6369	11.3074	12.8726	13.349	13.2856	13.6332	9.48787	10.2696	12.4395	13.6583	12.6168	12.4399	12.5115	13.7086	13.7053	13.4168	10.9792	10.9122	11.2135	12.5226	12.4669	12.5838	11.2758	12.3822	12.7043	13.4951	9.91994	11.6874	11.3921	13.5659	13.8751	11.1563	12.0809	12.9683	12.3017	12.9552	12.4732
O60504	SORBS3	10.6752	12.4672	11.3009	13.2253	12.1078	12.0043	12.2664	11.9192	12.4091	12.6704	10.7574	11.7581	10.236	12.9004	12.6491	13.003	12.8018	10.1904	9.9151	12.0195	12.3689	12.4584	12.3982	12.6206	12.135	12.935	11.8471	11.9973	10.8315	12.0348	12.6245	11.6533	12.4732	10.4406	11.6571	12.932	12.2747	9.90679	12.5381	12.3321	12.1868	12.5421	11.3652	12.9233	12.0819	11.5696	12.0953	11.7454
O60506	SYNCRIP	20.5155	21.1962	21.4734	21.1428	21.1657	21.3794	21.0248	21.2529	21.3011	20.866	21.0461	21.3822	19.7624	22.3247	21.9763	22.3296	22.2729	18.2073	19.1049	21.3879	21.6452	21.5869	21.645	21.5032	21.5917	21.6369	21.269	21.547	19.595	21.2336	21.0588	21.4296	21.194	20.5297	21.2042	21.4568	22.2898	16.3584	21.8814	22.0604	22.144	22.139	17.0038	21.4978	21.9206	21.7502	22.6465	22.0542
O60507	TPST1	12.5803	13.8045	14.1651	12.6184	12.6252	13.8005	13.3489	13.3218	13.9416	13.114	13.0081	12.8596	12.3631	13.7682	14.8697	13.2787	15.0717	10.2426	12.007	13.2638	13.6172	13.6597	13.6637	13.3826	13.5785	13.5944	13.4735	13.6801	12.0002	13.2673	13.2151	13.542	13.2703	12.9054	13.4019	13.2593	13.6703	10.5642	14.1143	13.9051	13.648	13.6922	10.5423	13.2811	13.9632	13.6717	14.2332	13.9025
O60508	CDC40	14.8986	15.1219	15.3032	14.9225	14.9875	15.2012	15.0581	15.3161	15.3648	14.6599	14.9333	15.1025	13.8685	16.0594	15.6121	16.2975	16.148	12.4492	13.4889	15.3	15.4741	15.3399	15.5434	15.2886	15.4221	15.2483	15.2756	15.4412	14.0397	15.008	15.791	15.4264	15.6073	13.042	14.3927	16.1754	16.3699	9.86144	15.7218	16.1606	16.1244	16.1967	12.4061	15.5635	15.6436	15.3871	16.0218	15.4127
O60512	B4GALT3	11.3866	12.6412	12.7933	11.7804	13.3951	12.1139	12.3665	14.2953	12.4829	11.7551	11.2458	11.965	11.2649	13.1998	13.4861	12.7311	13.4182	10.0104	11.3493	13.2002	11.22	10.8878	11.9679	15.4854	12.6318	12.8679	12.4368	12.7297	11.1147	12.3297	12.4459	12.5597	12.3486	11.7064	12.4248	12.6251	12.6985	8.70306	13.1034	12.7815	13.3194	13.5046	10.3241	12.5287	12.7942	12.37	13.0996	12.9939
O60513	B4GALT4	11.8181	11.8307	11.5357	11.0949	12.7337	12.2464	11.6004	11.3408	13.6538	12.5831	10.6146	11.4669	10.6246	13.0824	12.9565	13.0206	12.7364	8.83889	9.42477	12.1527	12.4296	12.3706	12.363	12.5188	12.1281	12.1775	12.0612	12.3811	10.0396	12.472	11.7124	12.0008	11.7229	11.8385	11.775	12.2098	11.773	11.071	11.8778	12.2	11.936	12.4017	10.1653	10.6041	12.4903	13.2483	12.5885	12.1631
O60518	RANBP6	12.9705	12.9944	12.6964	14.1423	13.0094	13.0776	12.8757	12.8105	13.4722	13.2457	13.5493	12.9371	12.6747	14.0906	13.0438	14.6194	14.2242	10.2378	9.8663	13.7698	13.6979	14.2469	14.403	12.9066	13.9151	13.931	13.8521	13.2118	10.8919	13.0887	13.033	13.4176	13.1717	12.6604	13.0967	13.5113	14.1507	8.79411	13.7694	14.0994	14.0695	14.0074	10.4244	13.2806	13.7226	13.4479	14.2076	13.8075
O60524	NEMF	16.905	17.3323	17.5191	17.2749	17.3023	17.479	17.2934	17.5107	17.5707	16.811	17.277	17.35	15.7837	18.523	18.2762	18.7406	18.4689	14.0203	14.9337	17.5066	17.8799	17.7031	17.9437	17.8457	17.8382	17.9135	17.5094	17.936	15.0138	17.6019	17.6071	17.5252	17.5677	15.5848	17.6548	17.8732	18.0519	13.8128	18.2188	17.96	17.9171	17.8521	13.9265	17.6014	17.5609	17.7989	18.7341	18.1909
O60547	GMDS	15.4867	16.2161	16.6023	16.5211	16.7086	16.9895	16.5746	16.7111	16.8939	16.0037	15.9084	16.4324	15.3054	17.3145	17.0301	17.4872	17.3435	14.0434	14.1848	16.5496	16.9066	16.9874	16.9751	16.9207	17.1833	16.8462	16.3894	16.7342	14.7387	16.6324	16.5257	16.3465	16.4587	15.7407	16.6353	16.8173	17.4649	12.658	17.3573	17.114	16.95	16.98	12.9766	16.8227	17.1556	16.8238	17.5709	17.1746
O60551	NMT2	11.1851	12.1689	12.5274	13.498	13.1946	13.7151	12.388	13.0792	14.9802	9.66081	12.6018	13.579	10.9419	13.8126	13.2879	14.178	13.811	10.2577	10.7204	12.5973	14.4425	12.9685	12.8132	12.7472	13.768	13.0045	12.9976	12.7787	10.8075	12.9328	13.7789	13.7732	12.4615	10.3632	12.1964	13.7159	13.8147	8.26035	13.6933	13.5121	13.5045	13.5042	8.27617	13.3269	13.2138	13.3739	14.3156	13.7828
O60563	CCNT1	15.3475	15.513	15.9917	15.7249	15.5218	15.7721	15.4115	15.6441	15.8132	15.3959	15.7772	15.8292	14.4515	16.5885	16.3596	16.7568	16.5552	13.1594	13.4043	15.8593	16.1355	16.0795	16.1674	16.225	15.9461	16.1144	15.7289	15.9776	14.4686	15.6354	15.6994	15.7968	15.7457	14.6463	15.8944	16.0885	16.4686	11.6891	16.5193	16.3976	16.356	16.4404	11.3051	16.286	16.4737	16.3427	16.9479	16.5157
O60566	BUB1B	12.3999	11.5955	12.3216	13.8229	13.7993	13.9763	11.0685	13.8496	12.2646	14.1214	12.2613	14.3501	12.3069	13.4554	13.5789	13.9431	13.5634	11.0679	11.9347	12.7267	13.4281	13.2416	13.3511	13.2334	12.7457	13.3125	13.0751	13.326	12.4294	13.0268	12.7902	12.9967	12.8699	12.743	13.2765	13.2391	13.0689	10.4759	13.2784	13.8412	13.5835	13.6677	10.2763	12.9736	13.3058	13.4812	14.0505	13.8282
O60568	PLOD3	16.3145	17.2393	17.3255	17.219	17.4574	17.5986	17.2811	17.7127	17.4669	16.8339	16.4445	17.4152	15.455	18.5468	18.2329	18.4896	18.4001	14.03	15.3585	17.4327	17.7132	17.5337	17.6325	17.4837	17.9029	17.7178	17.1881	17.3747	15.4292	17.5416	17.4595	17.4212	17.4547	15.9846	17.3016	17.5327	18.0303	13.874	17.6181	17.9174	17.813	17.9015	13.5165	17.5837	18.0614	17.743	18.3403	17.9094
O60573	EIF4E2	12.9463	13.5573	13.7115	13.5734	13.5607	13.8495	13.4065	13.6488	13.9038	13.1736	13.4041	13.6619	12.9553	14.5317	13.865	14.508	14.4833	10.8555	11.3083	13.8648	14.2622	13.9507	13.9613	13.8515	14.2672	13.8534	13.2771	13.6297	12.617	13.5543	13.58	13.5821	13.5127	13.134	13.4963	13.8936	15.9452	8.91337	13.7909	14.2047	14.2819	14.0627	11.2488	13.7902	14.1707	13.2674	14.9055	13.8162
O60583	CCNT2	12.5223	12.5662	13.3361	11.9196	12.6774	11.5824	13.0996	12.5897	11.165	13.7902	12.1173	11.8422	11.678	14.8674	12.766	13.6685	12.6228	9.00127	10.2007	12.5811	12.7906	12.7685	13.0421	13.221	12.6426	12.7515	12.6141	12.7299	11.4472	12.4188	12.2795	12.6172	12.379	12.1862	12.5699	12.5724	12.9768	11.0425	14.1248	12.3208	11.8301	12.309	8.23831	13.0708	13.0608	13.1302	13.8308	13.2731
O60610	DIAPH1	17.8607	18.3781	18.5597	18.2842	18.3747	18.5211	18.1011	18.3418	18.3985	18.1215	18.3508	18.6646	16.9148	19.4398	19.0344	19.6644	19.4438	15.4813	15.6981	18.7048	18.9539	18.886	18.8852	18.8504	18.932	18.9244	18.5223	18.6864	16.2391	18.6742	18.7844	18.2705	18.6473	16.9077	18.4262	18.9422	19.3307	14.3772	18.9737	19.1789	19.108	19.0099	13.7064	18.9965	19.2064	19.0003	19.7863	19.2824
O60613	SELENOF	12.1877	12.7642	13.9285	12.1934	13.3079	13.3641	12.9813	13.1413	13.1741	12.522	12.7869	13.1402	11.6277	13.905	12.1112	13.6305	15.3562	11.1153	10.9159	13.1486	13.5439	13.1369	13.3552	13.6454	12.3177	14.4983	13.7863	11.9416	10.7853	14.4167	13.7465	12.9719	14.2479	9.70723	13.8345	13.2379	14.1194	6.87647	13.9671	14.2788	14.2679	14.2363	8.93258	13.4454	13.7837	13.615	14.184	13.7853
O60645	EXOC3	12.8822	15.0215	13.327	14.5951	14.8205	13.6793	13.9574	14.1697	14.3031	13.6493	13.944	14.3021	12.6335	14.9788	14.5862	15.1256	15.1127	11.8888	11.7456	14.2927	14.5269	14.494	14.5021	14.7644	14.2726	14.4261	14.2628	14.4837	12.7016	14.1789	14.5468	13.9491	14.545	12.3872	14.1088	14.7887	15.2489	10.2522	14.433	14.8421	14.8556	14.6939	11.3542	14.3862	14.3612	14.5044	15.2518	14.4679
O60658	PDE8A	11.4459	10.5785	12.2703	12.4708	11.6845	11.242	11.9498	11.9996	11.4758	10.3946	10.7401	13.1319	10.6174	12.4906	12.3694	12.5174	12.4754	9.22172	10.0007	11.6285	12.1421	11.9312	11.9867	12.0026	11.357	12.0975	11.8406	13.1443	9.14594	12.1065	11.4423	12.3689	12.9193	10.7527	10.5178	11.6909	11.7849	10.2587	11.9115	11.6648	12.1293	11.9427	8.26736	12.0595	12.2149	11.9938	12.6751	12.4811
O60664	PLIN3	18.4177	19.1659	19.4772	19.6985	19.6063	19.7186	19.3753	19.533	19.4806	19.0312	19.1624	19.5017	17.6243	20.6132	20.2785	20.7762	20.5544	16.2375	16.9288	19.5584	19.8227	19.9772	19.9925	19.8045	19.8083	19.794	19.3878	19.6592	17.921	19.514	19.5297	19.4372	19.5075	18.0961	19.6799	19.8338	20.5247	15.1566	20.4516	20.04	19.9395	19.9718	15.5394	19.1164	20.0239	20.0163	20.8924	20.4957
O60669	SLC16A7	12.1029	12.3295	12.4575	12.2195	11.931	12.1793	11.0821	12.8119	11.7422	12.4084	12.9502	12.225	12.3914	12.2521	12.6574	12.5829	14.2541	9.08192	10.0468	12.4528	12.6156	12.5545	12.8766	12.6735	13.9348	12.6162	11.5406	12.7126	10.1602	12.2554	12.6773	11.4145	13.0765	9.57571	12.7601	13.7157	13.0086	7.93745	13.0982	13.1601	13.0248	12.9906	9.41329	12.6639	12.8322	12.593	13.2838	12.4336
O60674	JAK2	11.2789	13.0139	12.42	10.393	13.0705	11.9715	11.4804	11.9979	12.3162	12.7987	11.6343	11.9203	9.45906	13.7008	12.6187	12.8151	13.2246	10.3295	9.12818	11.7034	11.5184	13.0495	13.3884	13.3599	13.219	13.6559	12.6381	11.569	9.03478	12.0309	11.7703	10.9259	12.9872	10.3854	13.2243	12.8547	12.6713	7.60032	12.9127	12.6917	13.2753	12.9965	6.28416	12.753	13.0487	12.8529	14.0509	13.1582
O60675	MAFK	12.9045	13.3456	13.6374	13.4572	13.3898	13.9614	13.2408	13.6486	13.934	11.864	14.177	13.8314	11.8198	14.5689	14.2826	14.5304	14.5204	10.9738	12.3845	13.4611	13.7872	13.6718	13.7513	13.6399	13.6159	13.7995	13.6338	13.8858	12.2379	13.5229	13.9442	13.6892	13.9569	11.0772	13.9058	14.1227	14.4601	9.40283	14.0182	14.1702	14.4591	14.1855	11.2933	13.53	13.7079	13.5031	14.561	14.1006
O60678	PRMT3	14.7357	15.4083	15.5717	15.6169	15.7228	15.851	15.4351	15.4912	15.6145	15.0994	15.547	15.7192	14.2989	16.2823	15.8267	16.6382	16.5033	13.357	13.9289	15.7291	15.9024	15.7284	15.8312	15.7864	15.9632	15.9034	15.6262	15.853	13.8089	15.7517	15.5316	15.4671	15.6267	14.6553	15.5997	16.026	16.4695	10.6211	16.5369	16.6173	16.3044	16.3573	12.393	15.7388	16.102	15.8672	16.6329	16.1725
O60683	PEX10	11.2214	12.0174	11.6877	11.0333	12.3129	11.541	10.0345	11.786	13.465	11.5343	10.6107	12.383	10.9849	12.0133	12.7636	12.2484	12.5826	9.22063	10.8386	11.4153	11.8831	11.8437	11.1311	12.7018	12.0985	12.0791	12.0112	11.7733	9.8886	11.9628	12.056	11.5596	12.2858	10.166	11.5825	12.1635	11.0414	9.74024	12.6377	12.2404	12.5363	11.6174	9.76528	11.0612	10.685	14.2783	11.3564	12.6674
O60684	KPNA6	16.01	16.7091	16.8072	16.7095	16.6725	16.4158	16.5919	16.7818	16.4589	16.309	16.4531	16.7294	14.9585	17.7408	17.3516	17.9942	17.7233	13.5558	14.9867	16.6741	17.006	16.8512	16.9231	16.883	16.8173	17.0171	16.5832	16.64	15.5248	16.7417	16.5424	16.5997	16.5708	16.0174	16.6448	16.9491	17.1778	13.4393	17.2933	17.2276	17.0732	17.1129	14.5904	16.4397	17.0099	16.75	17.4618	17.0723
O60701	UGDH	18.0767	18.7614	19.0055	20.0603	20.0635	20.2297	19.2757	19.4805	19.4815	19.0977	19.3608	19.5009	17.9464	20.3924	20.0919	20.319	20.2492	17.1982	18.2232	19.3878	19.673	19.6482	19.6862	19.5787	20.2846	20.0334	19.4723	19.6833	16.9115	19.8121	19.3472	19.3652	19.3344	18.8131	19.4104	19.9267	20.365	15.6029	20.3001	19.9421	19.9155	20.0715	15.8892	19.5912	19.954	19.7292	20.7907	20.2428
O60716	CTNND1	18.9895	19.4796	19.7123	19.4072	19.3213	19.5269	19.3177	19.5272	19.4402	19.1742	19.2843	19.6932	18.1581	20.5327	20.2057	20.5384	20.3975	16.6042	17.6683	19.5774	19.8487	19.7583	19.8495	19.7345	19.8425	19.9575	19.523	19.7467	17.8096	19.5574	19.5906	19.5676	19.6038	18.5198	19.4112	19.7437	20.3734	15.517	20.0989	20.1998	20.1233	20.1243	16.3622	19.7144	20.0838	19.7685	20.4868	20.021
O60725	ICMT	11.0415	11.9389	13.1028	11.1071	11.4809	11.8348	12.2621	11.9377	11.5501	10.7999	11.7572	12.1989	9.56064	12.9517	12.5109	13.0777	12.8793	9.52583	10.0718	13.3039	12.5851	11.5259	12.1716	10.8477	11.7852	12.9965	12.5759	10.0048	10.1684	12.9753	12.7083	11.3083	10.6852	10.602	12.9533	12.2489	13.1533	5.3741	12.6562	13.2239	13.0568	13.0417	8.17523	11.8854	12.1769	12.2608	13.2092	12.7985
O60739	EIF1B	11.7342	10.7481	12.694	12.7505	11.692	13.6991	11.1752	12.9642	12.1892	11.973	12.1693	12.847	10.8231	13.0684	12.2637	13.2926	12.7749	11.0952	10.128	12.1769	11.4103	13.5568	12.848	13.1979	12.3181	12.347	13.9154	12.3941	9.96078	12.3824	12.9525	12.3942	12.8445	10.88	11.7145	12.5322	12.6365	10.8728	12.7606	12.2633	12.3612	12.4235	11.3225	11.7864	12.2769	12.22	13.0444	12.6677
O60749	SNX2	18.0663	18.6789	18.8393	18.3616	18.4391	18.6809	18.2835	18.5086	18.54	18.3727	18.4461	18.9152	17.0985	19.6411	19.1756	19.7689	19.535	15.847	16.9682	18.6274	18.8557	18.846	18.9507	18.818	18.8144	18.9527	18.6579	18.9741	17.0127	18.6543	18.699	18.5979	18.5689	17.5785	18.6715	18.9503	19.4218	15.5136	19.1581	19.0536	18.9381	18.9808	14.9887	18.9187	19.3198	18.8981	19.6949	19.2458
O60762	DPM1	16.3167	16.7133	16.8663	15.8489	15.8997	16.1512	16.5193	16.7709	16.6632	15.8748	15.641	16.3268	15.4749	17.2807	16.964	17.4905	17.2773	13.3086	14.8573	16.4625	16.65	16.5004	16.7334	16.5924	16.6585	16.9755	16.7111	16.8314	13.9815	16.6381	16.2469	16.5135	16.2819	15.9092	16.4179	16.4267	17.1448	12.9842	16.715	17.0597	16.9169	16.9755	11.6457	16.84	17.3803	17.0847	17.7012	17.1442
O60763	USO1	18.1861	18.618	18.915	18.8073	18.7516	18.9258	18.7134	18.9785	18.8256	18.293	18.5402	18.8532	17.0585	20.0099	19.5655	20.0368	20.0119	15.5213	16.1027	19.0744	19.3263	19.2227	19.2921	19.1856	19.5568	19.3989	18.6833	18.9492	16.4988	19.1168	19.111	18.8253	19.0671	16.9869	18.88	19.3336	19.8773	14.4856	19.5782	19.3259	19.446	19.4908	15.1731	19.0836	19.3504	19.1357	20.0534	19.4076
O60783	MRPS14	14.7581	15.2514	15.5295	14.9082	15.0192	15.1407	14.8721	15.0818	15.1646	14.8119	15.3482	15.3286	13.6771	16.1377	15.8449	15.9986	15.9828	12.9662	13.623	15.2048	15.5254	15.2663	15.4466	15.5411	15.2432	15.3311	15.3738	15.384	14.1921	15.0829	15.274	15.1338	15.3608	14.029	15.2343	15.5753	15.4258	12.2778	15.6701	15.7798	15.6938	15.7599	13.4517	15.0779	15.5355	15.1981	15.8856	15.4584
O60784	TOM1	14.7178	15.5578	15.7953	15.6451	15.6532	15.9499	15.6289	15.4372	15.8601	15.2081	15.3661	15.8188	15.1649	16.097	15.8296	16.1635	16.014	14.0501	15.1292	15.3237	15.6753	15.7042	15.8609	15.6258	15.9132	16.0245	15.6402	15.8796	14.1156	15.746	15.6947	15.4481	15.8286	14.4932	15.6286	16.2258	16.1415	13.0598	16.3317	15.9682	15.903	15.9149	13.4341	15.3626	16.0322	15.8052	16.5663	16.1186
O60825	PFKFB2	15.1551	15.7293	15.8432	16.3121	16.0579	16.2918	15.7051	15.8531	15.9548	15.6716	15.9191	16.2857	14.0069	17.0982	16.7053	17.3129	17.3377	12.9286	15.3022	15.8021	16.0936	16.0811	16.0693	16.0413	16.2842	16.3048	15.9011	16.2806	14.4827	16.1362	15.8688	15.9918	15.9111	15.2163	16.0077	16.3938	17.2804	11.2536	16.9365	16.7711	16.5725	16.5755	12.1239	16.2908	16.6814	16.346	17.1992	16.7482
O60826	CCDC22	15.249	15.7855	16.0431	15.7537	15.6986	15.8835	15.7125	15.7605	15.8694	15.3515	15.8705	15.8491	14.6062	16.3688	16.088	16.3303	16.231	14.7892	14.5971	15.7327	15.9606	15.9222	15.9867	16.214	16.2585	16.0538	15.7802	15.9976	13.6059	16.7175	15.885	15.6697	15.7517	15.0821	15.8173	16.2075	16.8328	11.0264	16.9678	16.5488	16.4772	16.5604	11.117	16.3262	16.5734	16.2999	17.4069	16.6901
O60828	PQBP1	17.1202	17.746	18.2004	18.1078	18.0346	18.218	17.846	18.07	18.1191	17.593	17.6306	18.1683	17.0469	18.4645	18.1889	18.6439	18.3872	16.6957	15.9164	18.0399	18.353	18.3812	18.4265	18.3102	17.8152	18.0982	17.8231	18.0183	17.9294	17.7429	17.9612	18.0024	18.0303	17.1352	18.0771	18.2208	18.4709	14.6332	18.5696	18.7117	18.5015	18.5403	14.8926	17.9439	18.5325	18.3175	19.0644	18.6762
O60829	PAGE4	10.6131	11.418	11.1334	13.2927	11.4928	11.2041	12.1119	12.0731	12.2391	10.8338	10.5709	11.3252	11.1973	12.5422	12.119	12.2564	12.9467	8.09253	9.96073	12.5403	10.6791	12.3964	11.4206	12.1571	11.7718	12.4115	11.8018	11.4828	9.5222	12.1641	11.6759	11.5916	11.9214	10.2878	11.7808	11.8967	10.39	9.17644	13.2663	12.2879	12.7723	11.2612	9.22207	11.8308	11.7529	10.6418	11.9578	13.7487
O60830	TIMM17B	14.0601	14.8796	15.0496	14.6628	14.8047	15.0193	14.7129	14.9355	15.0779	14.4188	14.5241	14.807	13.8235	15.6445	15.3869	15.6256	15.4854	12.5104	13.1121	14.8422	15.3459	15.2173	15.2153	14.7435	15.2509	15.2665	14.9574	14.9638	13.0879	14.9498	14.6287	14.9542	14.7751	14.5144	14.7054	14.8984	15.2297	10.8899	15.3725	15.8361	15.4759	15.6721	11.1514	14.6394	15.6655	15.4298	15.9216	15.6684
O60831	PRAF2	12.5574	11.9526	13.4816	13.6011	11.9763	14.2441	12.7852	13.0058	13.2266	12.7057	12.787	13.3027	11.5626	13.9252	14.085	13.9999	14.1019	10.1385	10.4064	13.3199	13.5424	13.4479	13.5034	13.5931	14.5992	13.577	14.1797	11.871	10.9603	12.6259	13.0591	13.7721	13.9945	11.2304	12.1556	13.6016	13.8031	8.31799	13.9006	14.0118	13.9129	13.8666	10.4905	12.865	13.5869	13.2559	14.1108	13.504
O60832	DKC1	18.5852	18.9316	19.0944	18.7218	18.7007	18.9063	18.6886	18.9174	19.0338	18.4973	18.8267	18.9762	17.5339	19.9346	19.6461	20.2332	19.9725	15.6197	17.128	19.017	19.2636	19.1694	19.2186	19.1435	19.2878	19.3208	18.9372	19.1509	17.2228	19.0206	19.0352	18.9528	19.0198	18.0541	18.9484	18.9297	19.5701	14.3798	19.4879	19.9457	19.7843	19.7722	15.3296	19.2645	19.5676	19.3337	19.8954	19.5492
O60841	EIF5B	18.8621	19.3162	19.4598	19.3284	19.3219	19.5005	19.3113	19.5209	19.6216	18.7965	19.2257	19.3128	17.6856	20.6206	20.29	20.7684	20.5599	15.8644	16.9877	19.6064	19.8465	19.7619	19.8678	19.7186	19.8773	19.9234	19.4555	19.7587	17.1395	19.6345	19.5102	19.4293	19.4675	18.1253	19.4779	19.7787	20.2726	15.3185	20.1802	20.0871	19.9251	20.0055	15.5845	19.7368	19.9537	19.7998	20.5747	20.1394
O60869	EDF1	18.2441	18.8089	19.0599	18.9366	18.9914	19.297	18.8849	19.0897	19.0764	18.5512	18.6175	19.1183	17.8976	19.7872	19.4274	19.9177	19.6548	16.6531	17.7962	18.7805	19.116	19.1975	19.3234	19.1242	19.1921	19.2426	18.7764	19.2013	17.99	18.9354	18.7374	18.9048	18.7137	18.4821	19.2684	19.2315	19.6375	16.1493	19.5635	19.4609	19.2592	19.2675	16.4995	19.0777	19.2386	19.1074	19.9365	19.4781
O60870	KIN	14.167	15.4699	15.4664	15.2524	15.1953	15.4793	15.3887	15.504	15.5234	14.4195	14.9553	15.2392	14.463	16.0366	15.8546	16.0165	15.7791	12.8804	14.4225	15.1122	15.3937	15.3322	15.4007	15.3689	15.4744	15.5052	15.2549	15.6902	13.8905	15.2151	15.1815	15.3813	15.092	14.7677	15.2886	15.3191	16.0957	11.6358	15.7359	15.8693	15.754	15.9395	11.5684	15.5779	15.929	15.6204	16.3825	15.9519
O60879	DIAPH2	10.3385	12.5285	10.8552	10.8148	11.1304	13.8376	12.8713	12.0498	11.4722	11.4352	9.94003	11.7365	10.153	12.9431	11.6214	13.7285	11.9077	9.15122	10.3071	11.5001	11.9688	11.5445	12.15	12.0345	12.0688	11.0281	10.8762	12.0177	10.5484	12.9657	10.9592	12.9027	10.929	10.8258	11.4582	12.4302	12.125	9.46412	11.7705	12.871	11.3121	11.9623	9.62628	11.4857	11.6398	11.8033	12.859	12.091
O60884	DNAJA2	16.7576	17.368	17.5638	17.3218	17.3922	17.5827	17.2951	17.5012	17.5126	16.9434	17.2739	17.4599	16.3218	18.2083	17.9338	18.183	18.0069	15.3321	16.3821	17.3081	17.6033	17.5763	17.6473	17.4688	17.6449	17.7087	17.2254	17.4908	16.589	17.3273	17.5291	17.4694	17.5549	16.0973	17.4984	17.8369	18.4533	12.531	18.2546	18.3129	18.214	18.2203	13.8657	17.6454	17.9156	17.8518	18.5194	18.188
O60885	BRD4	16.5832	17.0183	17.2975	17.0229	16.9528	17.1068	16.8942	17.0269	17.1822	16.695	17.0955	17.0876	15.8423	17.8822	17.5654	18.1553	17.9205	14.6157	15.1679	17.1684	17.4327	17.3611	17.4302	17.4212	17.0435	17.4517	17.3051	17.529	15.2854	17.3667	17.0085	17.2395	17.0906	16.254	17.1635	17.2253	17.6375	14.2846	17.5151	17.6188	17.5175	17.408	14.0376	17.199	17.705	17.3533	18.0607	17.6258
O60888	CUTA	15.8973	16.5878	17.0584	17.0893	17.0453	17.3335	16.8637	17.06	17.0181	16.4464	16.5487	17.0747	15.3939	17.9525	18.0706	17.7717	17.7517	14.0711	15.525	16.7684	17.2265	17.3936	17.3327	16.7654	15.8864	16.8605	17.4796	17.6549	16.6452	16.485	16.6176	16.8624	16.6914	16.6415	16.9842	17.2144	17.8724	13.3485	17.8274	17.3317	17.2777	17.354	15.1591	16.4219	17.2713	17.0182	17.7028	17.4384
O60906	SMPD2	12.0857	11.0986	10.5648	11.4477	11.165	10.2863	9.83423	12.1404	11.1522	10.6879	10.635	12.1986	10.1645	12.3936	11.0747	11.9418	12.7501	8.32365	10.3545	11.0656	11.2608	11.1777	11.2515	11.5382	11.0311	11.3268	11.3232	11.3067	10.5962	11.0643	11.2467	9.97766	11.4273	8.8333	12.6264	12.5368	11.6332	8.29231	11.6286	11.6703	11.76	11.6637	8.21785	11.6198	12.5165	9.75967	13.259	11.2755
O60907	TBL1X	12.1813	12.9399	12.4015	11.3362	11.4694	12.4265	12.4023	11.2765	12.5471	11.2352	11.6555	13.6382	11.5416	12.8787	12.4694	12.9837	13.093	9.78845	11.2213	11.9878	12.4796	12.4423	12.3572	12.2665	12.5206	12.5717	12.0369	12.1772	11.2232	12.2253	13.4154	11.6093	13.671	9.40274	11.9701	12.6864	13.1884	8.74244	12.9579	12.493	12.5176	12.8555	9.12469	12.2245	12.5697	12.534	13.4797	12.8222
O60911	CTSV	10.9059	12.0428	13.047	13.504	11.2044	12.0443	13.1892	10.6227	13.1564	10.7633	13.0207	11.9959	10.5197	13.3219	12.2879	13.1047	13.5333	9.98068	10.2225	11.6817	11.4013	11.9242	13.8598	13.6588	12.1166	12.4492	12.2511	12.384	11.4518	12.0956	13.2423	12.4956	11.1528	10.6916	12.6129	12.5531	11.1934	9.37045	13.2982	12.422	12.4858	13.9785	10.2999	11.987	13.3036	12.9229	12.05	12.185
O60921	HUS1	11.137	12.4423	12.0195	12.9663	11.1066	13.0054	11.9531	12.249	12.0754	12.0748	11.902	12.4228	10.3657	12.6807	13.84	13.2114	13.5496	9.0297	11.0836	12.2055	10.7564	13.1955	12.2671	13.169	12.8673	12.9375	10.916	11.9129	9.89902	14.1442	12.0089	12.2546	12.0222	11.8078	12.2486	12.3349	12.1355	9.97683	12.4615	13.11	12.0557	12.9375	9.39066	13.3849	12.3641	11.4081	12.8726	13.2566
O60925	PFDN1	16.9108	17.377	17.6914	17.9316	17.9155	18.1395	17.6323	17.7858	17.7085	17.5116	17.3427	17.9847	15.8506	19.0279	18.7451	19.0254	18.9763	14.3404	15.8422	17.8309	18.0298	18.0104	18.1469	18.1056	17.5882	18.18	18.0104	17.9644	16.3352	17.8876	17.4889	18.0292	18.1143	15.7418	18.1081	18.4835	18.4544	13.7713	18.754	18.3365	18.2496	18.4	14.2562	17.2725	18.2218	18.4016	19.0631	18.7505
O60927	PPP1R11	11.6033	12.9895	12.7434	14.5866	12.8849	13.3947	12.7299	13.0315	13.2384	12.7684	13.1171	13.317	12.5069	13.5838	13.3114	13.9132	13.8581	11.0289	10.7816	13.284	13.6381	13.4609	13.6483	13.3895	12.6198	12.6653	12.5275	12.6644	15.2507	12.4746	13.0939	12.9465	13.237	12.2245	13.1312	13.5693	12.7474	11.2779	13.7767	13.4532	13.2514	13.6957	10.5695	12.6552	13.9253	13.5091	14.3385	13.2048
O60930	RNASEH1	12.5739	12.8638	13.1326	13.152	12.8643	13.1877	12.62	11.5063	13.8864	13.8806	12.7237	13.1574	11.9654	13.8885	13.7299	14.1039	14.0212	10.0655	10.7906	13.1498	13.5745	13.3365	13.4592	13.4637	13.3078	13.331	13.282	13.3074	11.5161	13.03	13.3184	12.9656	13.4759	11.1354	13.2075	13.6715	13.3745	11.8608	14.735	13.3462	11.9506	12.5072	10.277	13.1764	13.2777	13.2688	14.1603	13.6142
O60934	NBN	16.7708	17.1414	17.256	17.0017	16.9773	17.1132	16.8495	17.0462	17.1332	16.7892	17.1247	17.3176	15.9758	17.9507	17.7161	18.1568	17.9249	14.536	14.3608	17.3528	17.604	17.5448	17.6072	17.7908	17.6308	17.6805	17.1887	17.398	15.0543	17.3081	17.3627	17.2102	17.4241	15.4932	17.2564	17.5138	17.9234	12.596	18.0112	18.0064	17.8925	17.8308	13.8898	17.3982	17.6863	17.419	18.143	17.7241
O60936	NOL3	14.5856	14.9271	15.3408	15.3622	15.9104	15.5725	15.4523	15.503	15.5768	14.8286	15.0081	15.3298	14.137	16.0812	15.9428	16.4388	16.2458	12.853	14.1107	15.156	15.5489	15.44	15.6278	15.8151	15.3014	15.6667	15.344	15.4205	14.7851	15.1809	15.3948	15.3587	15.7181	13.7821	15.4829	15.9619	16.3048	10.3691	16.2	15.8072	16.6486	16.3688	11.3173	15.1713	16.1144	15.7044	17.183	16.2083
O60942	RNGTT	13.502	14.0899	14.0906	14.0121	14.1914	14.2686	13.1716	13.7102	16.1835	12.6078	13.5586	14.9228	13.3884	14.5944	14.453	14.6412	14.465	12.6126	12.3441	14.2263	14.5608	14.4337	14.364	14.2256	14.3608	14.3332	13.9524	13.9505	13.5012	14.0564	14.5842	14.1243	14.4957	11.8675	14.3531	14.7297	14.4351	12.1264	14.4176	14.495	14.4042	14.2762	12.0053	14.0656	14.4164	14.1595	15.0006	14.507
O75027	ABCB7	12.3462	12.1675	12.0469	12.3612	14.625	14.5504	13.0483	11.8851	13.2259	12.3759	14.2217	13.3404	9.65437	14.7375	14.1187	14.9387	14.8126	9.83539	8.66585	13.7802	13.8662	13.6698	13.7411	14.3742	14.2791	14.1215	12.9082	13.2592	9.86546	13.6637	13.1378	13.1749	13.144	12.3564	13.1759	13.1083	14.3482	7.06661	13.8534	14.283	14.3223	14.2238	9.96715	14.162	12.3007	13.4255	14.0087	14.2333
O75044	SRGAP2	15.9822	16.9097	17.0477	16.911	17.1558	17.2683	17.0024	16.8811	17.0082	16.6133	16.891	16.8787	15.7895	17.8588	17.6294	17.8816	17.7777	14.3376	15.236	16.9894	17.2901	17.2218	17.3386	17.1988	17.1993	17.279	16.9821	17.2208	15.5618	17.0317	17.1077	17.0218	17.1734	15.5417	16.9624	17.4677	18.0305	11.6163	17.9603	17.8918	17.8775	17.8984	14.0313	17.0308	17.4332	17.2365	17.9812	17.5618
O75052	NOS1AP	11.9401	12.5574	12.6085	12.4766	12.7125	13.0189	13.3194	12.6807	11.6787	11.31	12.9058	13.4194	10.984	13.9182	13.587	13.9992	12.1845	10.641	10.2216	12.4687	13.9702	12.8025	12.1396	13.7115	12.5839	12.3555	13.1191	12.6363	10.3811	14.238	12.7182	12.6466	12.7338	11.3601	12.7775	13.0778	13.1755	10.0977	12.8265	13.1017	13.1349	12.9777	8.06872	13.1317	13.3938	13.2057	14.0897	13.4244
O75054	IGSF3	14.9161	15.7184	15.8024	14.934	15.1092	15.3108	15.2292	15.5161	15.4233	15.0855	14.7905	15.7463	13.8085	16.4317	16.1889	16.5262	16.2779	12.5577	13.6006	15.4112	15.7024	15.563	15.7352	15.7784	14.255	15.1558	17.0502	15.1561	13.41	16.7639	15.6983	15.4496	15.8576	13.7358	15.531	15.5186	16.0453	12.5274	15.7455	15.875	15.7914	15.8064	13.4216	15.4447	15.7912	15.4009	16.0924	15.6401
O75063	FAM20B	13.8778	14.3408	14.5931	14.5333	14.4528	14.7073	14.4657	14.604	14.7516	13.9835	14.1316	14.5688	12.6788	15.5798	15.211	15.7444	15.7074	11.5838	12.363	14.612	14.9388	14.8577	14.9394	14.7943	14.9192	14.9581	14.7782	14.6231	12.75	14.4766	14.7912	14.5363	14.7839	12.9596	14.5891	14.8451	15.161	11.2019	15.3121	14.9426	15.0405	14.8471	11.3256	14.3445	15.2371	14.7774	15.6242	15.1963
O75064	DENND4B	10.9178	10.6061	11.3445	11.6276	10.4668	12.4789	11.3889	11.5496	11.4519	11.0396	10.8342	11.1775	9.80563	11.9231	11.7827	12.0317	12.8521	9.04645	8.53493	12.5831	10.7071	11.8982	11.2247	12.4938	11.8799	11.3915	11.0658	11.1823	10.2701	11.6522	11.2721	11.4652	11.0009	10.0547	11.9258	11.7231	11.875	9.13545	11.3093	11.767	12.1057	11.2493	8.09515	11.656	11.9898	11.229	12.7514	11.7204
O75071	EFCAB14	12.0744	11.3285	10.5657	10.7448	12.9127	12.1616	9.66888	11.4062	11.1465	13.3273	11.5373	12.7013	9.69536	13.2457	12.9373	13.3397	13.0336	7.53589	8.7435	11.9281	12.2774	12.2825	12.3855	12.1706	12.2942	12.1984	11.5222	11.68	11.267	10.8257	10.6409	10.8077	13.1133	10.9425	12.1577	12.1255	12.3349	10.6927	11.5422	12.5093	11.4011	11.3074	9.0736	11.2438	12.4511	12.2882	11.9943	12.7365
O75081	CBFA2T3	11.4017	11.5684	12.1832	11.5656	11.6744	11.6685	11.227	11.2323	11.3837	11.3746	12.7484	12.096	10.5146	12.5088	12.0814	13.0408	12.5972	9.31906	10.0395	11.9357	13.0374	11.6847	11.4765	11.8881	11.1379	12.4905	12.1435	11.2197	10.5257	12.5446	11.5532	11.7514	11.6222	11.227	12.1338	11.7744	11.6311	11.1339	11.6457	11.8162	11.7455	12.0895	10.987	11.8138	11.5914	11.3444	12.3918	11.9335
O75083	WDR1	19.4449	20.0179	20.3316	20.3771	20.3844	20.6514	20.0954	20.3067	20.3422	19.8871	20.1809	20.395	18.4966	21.4618	21.1416	21.3396	21.3113	17.4563	18.3187	20.3038	20.5918	20.7323	20.7279	20.5327	20.601	20.7924	20.3778	20.6857	18.305	20.4454	20.1982	20.3367	20.1843	19.4366	20.3527	20.6987	21.3563	16.3504	21.1689	20.7435	20.7252	20.8629	16.8947	20.2784	20.7905	20.5906	21.5388	21.1142
O75110	ATP9A	13.6687	14.7202	14.9038	14.5524	14.7849	14.6173	14.1927	16.0364	14.335	12.7385	13.4168	16.528	13.1872	15.7294	15.208	15.7924	15.6728	11.6577	13.8071	14.5588	14.7905	14.7024	14.7771	14.6114	15.6371	14.9935	14.4672	14.2552	13.1132	14.7812	15.4458	14.3276	15.5363	12.0812	14.4707	15.3857	15.4298	11.0892	15.0509	15.2461	15.2793	15.1521	11.1706	14.9414	15.2021	15.0392	15.6501	15.244
O75113	N4BP1	10.1401	11.7984	11.6032	12.2825	12.474	11.0792	11.5742	12.2869	12.1044	10.8468	10.9741	11.5911	10.2347	12.2692	12.1808	12.6966	12.7177	9.27849	10.488	10.2599	12.9657	11.9164	11.9691	11.7784	12.1533	11.9901	11.7405	11.7186	10.0781	11.697	11.6043	11.6477	11.7436	10.5496	11.803	12.0292	11.7824	9.70104	11.9557	12.1932	12.0264	11.7187	10.5595	12.9144	11.819	11.1591	10.7855	12.1401
O75116	ROCK2	16.714	17.1683	17.3738	17.2337	17.2179	17.396	17.072	17.2354	17.2702	16.8802	17.094	17.5521	15.8647	18.239	17.9123	18.4572	18.2585	14.3721	14.975	17.3944	17.736	17.6673	17.7599	17.5711	17.4821	17.645	17.4265	17.704	15.5117	17.3345	17.5448	17.3981	17.5547	15.231	17.5355	17.8398	18.2825	12.6785	18.1678	18.0052	18.0001	17.9697	13.9378	17.4518	17.6609	17.6229	18.4777	17.9527
O75122	CLASP2	16.1412	16.4056	16.7402	16.5728	16.3486	16.6317	16.3893	16.6376	16.6214	16.0435	16.5012	16.6471	16.2382	17.0201	16.8433	17.0919	16.8653	14.7812	16.0126	16.3271	16.6644	16.5948	16.6983	16.5429	16.29	16.6256	16.5574	16.78	16.3275	16.2595	16.503	16.6267	16.5583	15.6532	16.6216	16.8772	16.8332	14.2136	17.0761	16.964	16.8436	16.9096	13.9347	16.6179	16.9909	16.7022	17.4743	17.1201
O75127	PTCD1	13.7461	15.4099	15.0794	14.1555	13.8509	14.934	14.3608	14.5813	14.6427	14.3362	14.4381	14.8166	14.9004	14.8026	14.646	15.0434	14.6915	13.0917	14.446	14.3168	14.681	14.5508	14.828	14.3531	14.4573	14.7631	14.6193	14.9068	14.2111	14.2181	14.5308	14.6369	14.534	14.2297	14.5609	14.6833	14.803	12.6933	14.7295	15.2279	14.9229	14.7991	11.6053	15.1643	14.1012	14.6341	16.5436	15.1272
O75128	COBL	14.249	13.79	14.9942	16.0013	13.7344	13.8319	14.3429	14.4148	14.572	14.1453	14.3641	14.7615	14.173	14.8566	14.835	14.8758	14.6971	13.1631	13.4462	15.1863	14.8924	14.5944	14.9332	13.5481	14.1566	14.4763	14.6041	14.7893	14.4928	14.0815	14.3229	14.6689	14.3686	14.0301	14.5325	14.6776	15.1494	10.561	15.2669	15.1434	15.2006	15.2793	11.9798	14.7741	14.9912	15.01	15.3778	14.4678
O75131	CPNE3	18.4967	19.3905	19.6594	19.6377	19.7358	19.9109	19.5062	19.687	19.6662	19.1379	19.1725	19.6612	17.6176	20.7806	20.2695	20.9756	20.8174	16.3702	17.1701	19.7334	20.0492	20.0679	20.022	19.7883	20.2686	20.0206	19.404	19.793	17.5642	19.7805	19.5873	19.3919	19.4288	18.9174	19.5969	19.9086	20.601	15.6123	20.1313	20.2523	20.0818	20.1522	15.339	20.0091	20.314	19.9217	20.8781	20.3689
O75143	ATG13	11.3882	12.7236	12.9819	12.8081	13.8824	13.3959	13.6994	12.7849	12.1502	12.9495	12.7057	12.8905	11.89	13.8626	13.5783	14.3535	13.9634	9.53228	10.1367	13.1281	13.7101	12.9616	13.792	13.4516	13.5976	13.3957	12.755	12.9285	11.3087	13.1946	13.4598	12.9334	13.4982	10.4416	13.1388	13.7084	13.4411	9.327	13.5864	13.7303	13.5379	13.5574	9.21971	13.0769	13.5864	13.4404	14.1452	13.7115
O75145	PPFIA3	16.266	13.5589	12.8635	12.594	12.7867	14.9328	13.7942	13.9204	13.9076	13.435	13.9102	14.0345	10.6791	15.2539	14.3302	15.8452	15.2223	11.6714	10.3463	14.717	13.8844	14.4352	14.5683	15.0507	14.0538	14.0453	13.8975	14.0894	13.0451	13.8709	14.1663	13.8713	14.1364	12.3966	14.0299	14.4014	13.0398	11.4629	15.1763	14.6797	14.7953	13.848	9.07484	15.8368	13.9069	14.3057	15.1943	14.6834
O75146	HIP1R	17.7596	18.2393	18.3589	18.2462	18.1776	18.3723	18.0932	18.2591	18.3312	17.8671	18.2413	18.362	16.9494	19.2197	19.0525	19.1373	19.03	15.765	16.3668	18.3429	18.5392	18.4558	18.6044	18.8448	18.7423	18.6723	18.3916	18.6184	16.2801	18.4491	18.2816	18.2899	18.235	17.4182	18.3417	18.5874	19.1885	14.6869	19.0606	18.8175	18.7023	18.6981	15.1817	18.4737	18.7814	18.54	19.2954	18.8817
O75147	OBSL1	12.3103	11.3134	11.6773	12.5732	13.0927	13.5854	11.9339	12.7144	13.3515	11.5227	12.9008	12.129	11.4759	13.2886	13.2714	13.2218	13.0062	10.2883	10.3455	12.2825	13.5821	12.9013	12.7637	12.6771	12.78	12.8739	12.5251	12.7106	11.177	12.4857	11.9543	13.1698	12.7519	11.2302	12.6974	12.7488	13.2425	9.19435	13.2343	12.8532	12.9136	13.1143	9.3891	12.6254	12.9524	12.8488	13.5981	13.1384
O75150	RNF40	17.2465	17.6765	17.8931	17.5513	17.4603	17.7201	17.5138	17.7353	17.7883	17.2351	17.5492	17.7262	16.2536	18.7036	18.4593	18.7141	18.6488	14.7684	15.2687	17.8631	18.0708	17.9432	18.1219	18.2803	17.7403	17.8699	17.5963	17.8771	16.9395	17.5248	17.8886	17.7289	17.8773	16.2968	17.7356	18.0207	18.5181	13.6768	18.5587	18.2366	18.2467	18.3109	14.7013	17.8337	17.9816	17.9278	18.8502	18.2532
O75151	PHF2	14.4757	14.9241	15.1382	14.9042	14.8581	15.0245	14.8067	14.8206	14.8804	14.6258	15.1487	15.0425	13.8287	15.815	15.6681	15.8656	15.6171	12.5303	12.279	15.227	15.4659	15.2908	15.5827	15.4794	15.0104	15.2431	15.0475	15.2724	13.8366	14.9149	15.034	15.1367	15.1598	13.7211	14.9037	15.3696	15.4775	12.0604	15.5365	15.3552	15.4423	15.453	11.6464	15.4093	15.4516	15.2859	16.0294	15.5021
O75152	ZC3H11A	17.0315	17.5662	17.7153	17.4323	17.5281	17.7199	17.4292	17.5837	17.6992	17.1716	17.3837	17.7259	16.3582	18.4497	18.0916	18.6901	18.4187	14.9849	15.9486	17.5456	17.8291	17.7711	17.9051	17.9937	17.5743	17.7352	17.6333	17.7965	16.8393	17.4146	17.7237	17.5803	17.7633	16.4233	17.5424	17.9602	18.2017	14.104	18.1558	18.1999	18.1703	18.1614	14.6144	17.8637	17.9915	17.7665	18.643	18.1141
O75153	CLUH	17.6881	18.1924	18.4524	18.4101	18.3248	18.521	18.2678	18.3785	18.4225	17.8904	18.2163	18.4134	16.6467	19.4577	19.0698	19.7476	19.5689	15.0982	16.4045	18.4361	18.7557	18.704	18.766	18.5226	19.1897	18.9954	18.2581	18.5553	15.863	18.7273	18.5828	18.2364	18.541	17.0308	18.3603	18.8377	18.9178	15.1814	18.9683	18.9504	18.8054	18.7656	14.6716	18.5644	18.8726	18.7646	19.6022	19.1134
O75157	TSC22D2	13.2275	13.8995	14.282	14.5569	14.7142	14.7913	14.2094	14.1639	14.4921	13.9149	14.3479	14.3432	12.0105	15.7146	14.7244	16.5066	16.0839	10.4314	11.1966	14.6681	14.7934	14.974	14.8018	15.0375	14.6527	14.7956	14.4836	14.6955	12.2596	14.5844	14.8632	14.236	14.9687	11.802	14.5238	15.0777	15.2978	9.98263	15.2838	15.1172	14.9242	14.8658	10.0987	14.7105	14.9512	14.9341	15.6706	15.1063
O75161	NPHP4	9.52651	12.0505	12.8242	10.9485	11.4106	10.4645	10.7519	12.1221	10.5772	11.0933	11.2973	11.3829	11.1186	11.3753	11.7712	11.6227	11.5426	9.79442	8.29522	9.74741	12.1908	12.8953	12.2699	11.8262	11.3806	11.3567	11.0901	11.205	10.9727	11.2197	11.2802	11.5051	11.0145	10.8532	11.1705	11.4013	11.547	8.11134	11.1244	11.9178	11.9197	12.6046	9.77317	11.2819	11.0444	10.8512	13.2848	10.9893
O75164	KDM4A	12.122	9.97951	11.8901	11.7612	12.4462	12.0446	11.1962	11.588	11.2829	10.3998	14.7395	11.0371	11.6962	11.9672	11.9789	11.8775	11.6839	11.0398	8.78466	11.9366	12.2678	12.6953	11.442	13.1171	13.5033	12.7344	12.0313	8.5896	10.1956	13.1892	11.9108	11.7591	12.1169	10.2268	11.7882	12.4417	13.3418	10.5511	10.801	11.8001	11.5586	12.1909	9.90387	10.9628	12.4015	12.0384	12.7542	12.1827
O75165	DNAJC13	16.8489	17.5684	17.707	17.4927	17.4869	17.4815	17.3787	17.4898	17.5961	17.0987	17.3813	17.6408	15.7918	18.537	18.1945	18.7071	18.5291	14.8259	15.9778	17.5079	17.791	17.7209	17.8396	17.7482	18.0432	17.9466	17.396	17.6101	15.874	17.7156	17.7369	17.488	17.6788	16.1179	17.5871	17.9767	18.3701	13.3665	18.2057	18.2582	18.1818	18.2031	14.6053	17.6906	18.0101	17.7419	18.5502	17.9874
O75167	PHACTR2	13.6108	14.1931	13.4963	14.781	11.9094	14.0862	13.3733	13.4514	13.8028	13.3912	14.0629	13.9952	13.3444	14.2439	14.1321	14.2083	14.0529	12.0952	12.9638	13.5982	13.9266	13.9206	13.9676	13.7	13.6093	13.9095	13.7549	14.0615	13.2171	13.5245	13.6336	13.7914	13.6032	13.1814	13.9089	13.9584	14.112	12.1709	14.6733	13.9198	13.4875	13.7133	10.9162	13.7879	14.167	14.0041	14.769	14.4326
O75170	PPP6R2	15.342	14.0458	13.9785	14.3194	14.8308	15.9716	14.3421	14.7841	16.7944	13.8751	14.1897	14.5027	14.2717	15.4664	15.3048	15.4363	15.4364	12.5726	12.4684	15.5828	15.2993	15.1937	15.258	14.686	17.2772	15.9712	14.4064	14.8969	10.0032	15.9333	15.82	14.5642	15.0868	12.5362	15.0121	15.4688	16.2636	8.4029	15.2086	16.1522	16.2969	16.164	11.8069	16.3094	14.1013	14.9539	16.08	15.2366
O75175	CNOT3	14.7484	15.5114	15.6426	15.5322	15.5486	15.7238	15.4358	15.5806	15.6591	15.0462	15.3488	15.6366	13.5624	16.8656	16.256	17.1055	17.0818	11.8358	13.194	15.7219	16.0046	15.9933	15.9453	15.8479	15.845	15.9351	15.7099	15.941	13.6143	15.6617	15.9639	15.662	15.9884	13.1332	15.7083	16.2513	16.4332	11.1598	16.692	16.1768	16.0552	16.1899	11.3605	15.7269	16.2408	15.9799	16.9852	16.4138
O75177	SS18L1	13.006	14.0134	14.072	14.0713	13.8337	14.115	14.1687	14.4969	14.172	13.0356	13.3099	13.9283	12.7606	14.7229	14.5774	14.7985	14.6124	11.6396	12.5802	13.8203	14.0944	14.3075	14.2697	14.0392	13.9372	14.2329	14.0688	14.3634	12.777	13.732	14.0928	14.0328	13.9733	12.7816	14.0437	14.1872	14.3787	11.0695	14.7361	14.334	14.2462	14.3468	11.7348	14.1053	14.2039	14.0555	14.7247	14.2872
O75179	ANKRD17	17.0038	17.6643	17.9376	17.6922	17.7335	17.8997	17.5821	17.7866	17.903	17.3158	17.5228	17.8209	17.0632	18.3555	18.0005	18.4536	18.2882	15.7701	16.1413	17.7389	18.0386	17.963	18.0434	18.0058	17.8981	18.0888	17.6054	17.8733	16.7181	17.7475	17.5937	17.8118	17.6134	17.1445	17.7677	18.0001	18.3857	14.7382	18.2471	18.2099	18.1182	18.232	14.6922	17.7655	18.1406	18.104	18.8118	18.417
O75182	SIN3B	10.0719	12.0185	10.9537	10.6518	10.7029	12.0982	11.1302	11.7511	11.6288	12.4501	8.94368	10.5932	10.6988	10.5438	12.2426	12.9296	11.8866	8.19554	10.4611	10.9589	11.2398	11.1415	11.6322	11.0636	11.0564	11.3849	11.3449	11.5965	8.81662	12.2976	10.9956	11.0191	12.0228	9.31452	10.8505	12.2946	10.7585	8.98049	11.9442	11.1986	12.6998	10.9155	10.0625	10.8085	11.5735	10.4067	12.0179	11.628
O75190	DNAJB6	12.2137	12.5871	12.8284	12.8326	12.8746	13.0434	12.8702	12.8388	12.7839	12.1883	12.9842	12.7145	11.284	13.0136	12.8098	13.7451	13.3607	12.1667	9.78229	13.1101	13.4573	13.0882	13.3502	13.5918	13.2951	13.2529	12.9181	13.2265	10.8778	12.8095	13.8827	13.598	12.5901	10.7196	12.2203	13.3692	13.5875	8.407	13.4479	13.7357	13.5286	13.6732	8.27809	13.3964	13.6233	13.4322	14.0986	13.5513
O75191	XYLB	11.2272	13.6455	13.5497	12.5743	14.6099	12.1325	12.283	12.742	13.9144	12.846	13.2784	12.6754	11.9877	13.8006	13.6721	14.1025	13.7475	10.4287	10.4269	12.9073	12.6988	14.249	13.0244	14.4327	13.4001	13.3907	13.054	13.0757	11.3586	13.46	13.2516	13.1938	13.3435	11.0221	13.2863	13.642	13.4255	10.8836	13.6246	13.227	13.1782	13.4002	10.4975	12.7624	13.484	13.2236	14.1504	13.6212
O75208	COQ9	14.3239	15.4539	15.8671	15.0917	15.1581	15.2872	15.132	15.4769	15.4546	14.8574	14.8341	15.427	13.7079	16.2824	15.8638	16.4289	16.3004	12.5986	14.9846	15.1269	15.5358	14.9883	15.2377	15.3086	15.7535	15.6299	14.9656	15.3008	14.2905	15.2416	16.0042	15.0785	15.8812	12.8408	15.4269	15.9505	15.7825	12.5774	15.7372	15.6786	15.6609	15.7453	13.2339	14.8009	15.7206	15.4702	16.1738	15.7826
O75223	GGCT	18.3656	19.3768	19.7206	19.8558	19.9558	20.1099	19.8764	20.0688	19.9781	19.0138	18.8728	19.5745	17.9724	20.7998	20.4231	20.8999	20.7773	16.5119	17.1887	19.7512	20.0687	20.2232	20.1788	19.9739	20.0935	20.033	19.5513	19.8551	17.9496	19.902	19.4769	19.6606	19.5656	18.8855	19.5882	20.2076	20.6798	15.3155	20.5932	20.3721	20.1941	20.2298	16.051	18.6847	20.4612	20.2993	21.1322	20.756
O75251	NDUFS7	16.2933	17.1746	17.4114	16.912	16.8913	16.6578	16.9825	16.8905	16.8689	16.4914	17.1059	17.0013	17.3315	17.1189	17.0731	17.7619	17.6521	14.403	15.4382	17.044	17.3764	17.1921	17.2265	17.0632	16.6712	17.1273	16.7999	16.8298	17.1427	16.7696	17.1485	17.0245	17.0948	16.031	17.0772	16.9644	17.6431	12.6201	17.4873	17.9252	17.8287	17.8361	13.4393	17.1773	17.6588	17.3961	18.037	17.6319
O75298	RTN2	11.0323	12.6136	14.7811	14.1698	13.5449	14.5202	13.4618	13.6211	14.1036	12.8762	13.1873	13.4119	11.9267	14.7098	14.2878	14.854	14.6605	10.223	11.5092	13.703	13.8186	13.7342	13.8404	14.0565	13.8598	13.9894	13.6227	13.76	11.7703	13.6597	13.3343	13.6636	13.4142	13.1203	13.5091	13.6204	14.2974	9.53979	14.2359	14.2896	14.0602	14.239	9.9758	13.4015	14.3751	13.9961	14.6555	14.2579
O75306	NDUFS2	16.1569	16.9787	17.2122	16.9745	17.092	17.2902	16.7675	16.9732	17.1921	16.7416	16.814	17.2163	15.8198	17.9348	17.5918	18.0237	17.7994	14.5351	15.2696	17.0631	17.3708	17.319	17.4164	17.2657	17.8443	17.7795	16.9197	17.1843	14.594	17.3828	16.9418	17.1681	16.9241	16.5995	16.9785	17.0925	17.7159	13.8293	17.3134	17.682	17.5672	17.5968	13.0791	17.4093	17.7862	17.4904	18.1822	17.7573
O75312	ZPR1	16.4129	17.1328	17.5695	17.5883	17.5302	17.782	17.4814	17.6564	17.6787	16.8358	16.9679	17.3956	16.6739	18.1783	18.016	18.1577	17.9102	15.0796	15.541	17.3908	17.7183	17.8536	17.888	17.624	17.5897	17.7239	17.4535	17.6708	16.079	17.4987	17.4755	17.5448	17.6297	15.6545	17.752	17.9592	17.8241	14.9137	18.0633	17.7882	17.6258	17.8007	15.1548	17.051	17.7823	17.5697	18.3994	18.0584
O75319	DUSP11	12.3067	13.7035	13.0995	11.7325	13.1686	13.0799	12.7898	12.7627	13.4448	12.6719	12.5276	12.8936	11.8899	13.9075	13.3977	13.6642	13.8356	10.3956	13.1369	12.5946	12.8583	12.769	12.9715	12.7603	14.9513	12.9355	12.196	11.7139	11.6218	13.672	12.7493	13.0228	12.8244	12.5237	13.0707	12.8995	13.1163	11.7346	13.1426	13.0303	13.0718	12.9949	10.8773	12.757	13.2452	13.2809	13.669	13.2612
O75323	NIPSNAP2	16.4176	17.1761	17.3535	17.3404	17.3156	17.6303	17.1114	17.3773	17.4461	16.8521	17.0732	17.3734	16.5509	17.1589	18.229	17.5732	17.5815	16.1399	14.5039	17.5508	17.8448	17.7824	17.7879	17.7637	17.7503	17.8219	17.0795	17.3692	15.9156	17.2969	17.3082	17.3922	17.2879	16.5396	17.3708	17.3347	18.0647	13.6295	17.698	18.0474	17.9344	17.8594	14.5094	17.272	17.8302	17.5772	18.2166	17.8281
O75330	HMMR	12.4764	11.7141	13.5383	13.8252	12.6383	12.3267	12.6878	12.9102	12.9361	12.3317	12.6828	12.9705	10.7442	15.0366	13.4079	13.0215	13.8676	10.4413	11.8205	12.7717	12.492	14.0767	12.0755	13.2828	12.9315	12.7921	12.3716	12.4797	11.573	14.3712	13.1924	13.1027	13.1963	10.3183	13.2279	13.4816	12.3654	9.44573	13.7613	13.236	13.8024	13.9082	12.0127	14.2589	12.3013	13.088	13.412	11.4462
O75340	PDCD6	15.8661	17.7622	17.9697	18.2857	18.0892	17.6357	17.9593	18.1673	17.466	17.2837	16.9317	17.8004	15.602	18.8786	18.3267	19.0282	18.859	14.9138	15.5602	17.7741	18.162	18.1314	18.09	17.8907	19.3929	18.7115	17.2346	17.5842	14.3125	18.3727	17.8699	17.6073	17.8699	16.6721	17.4856	18.1037	18.7269	13.9149	18.1151	18.3398	18.2317	18.2801	13.9693	17.4249	18.5061	18.1224	19.0248	18.5608
O75347	TBCA	18.538	18.7572	19.373	20.0128	19.9276	20.1344	19.446	19.5675	19.4378	19.4202	18.9106	19.9609	17.9718	20.6944	20.3789	20.8368	20.5903	16.2708	17.3664	19.6409	19.9032	19.8612	20.009	19.9624	19.6644	20.1586	19.8151	19.8589	17.4179	19.8281	19.1324	19.9416	19.7949	17.5408	20.1091	20.2242	19.9428	15.1652	20.9326	20.3147	20.1328	20.255	15.3212	18.5877	20.4528	20.3402	21.1921	20.8491
O75348	ATP6V1G1	16.7788	17.5684	17.8648	17.894	17.8783	18.0765	17.597	17.7493	17.7608	17.4065	17.6278	17.9194	16.2956	18.4276	18.2119	18.5818	18.4034	16.1405	16.3276	17.6213	17.9209	18.0136	18.1082	18.0692	17.764	17.8769	17.6467	17.8413	17.3768	17.555	17.8194	17.6775	17.8704	16.7778	17.7844	18.1311	18.4507	14.7279	18.3996	18.136	18.1792	18.1672	15.2288	17.5501	17.9257	18.0266	18.8945	18.435
O75351	VPS4B	16.4058	16.9177	17.226	17.134	17.1483	17.2506	17.0282	17.1251	17.1274	16.6413	16.9836	17.1766	15.8411	18.0851	17.8267	18.1173	17.9088	14.3032	15.0616	17.1599	17.4324	17.5007	17.5661	17.3614	17.2891	17.4254	17.1196	17.4203	15.6754	17.1524	17.0763	17.1276	17.0776	16.074	17.221	17.5058	17.9042	13.6488	17.8928	17.6089	17.5092	17.5184	14.0656	17.1981	17.4558	17.3747	18.2276	17.7604
O75352	MPDU1	13.3945	13.9403	14.1271	13.8689	13.7176	13.8683	13.2485	13.3553	14.636	13.327	13.9534	14.3964	12.3407	15.0008	14.6155	15.2912	14.9992	10.6692	11.4246	14.0676	14.4834	14.2124	14.257	14.4716	14.3821	14.4441	14.1109	14.1163	11.7921	14.071	14.2373	14.288	13.7949	11.5214	14.9164	14.1587	14.6872	9.33515	14.588	14.8844	14.8067	14.6152	9.89773	14.0637	14.7035	14.5711	15.114	14.5667
O75356	ENTPD5	11.7024	11.2524	12.0556	12.5711	12.4992	12.7941	11.869	11.8252	12.5495	10.9082	12.3561	13.3667	10.5361	12.8831	13.6195	13.1299	12.0053	10.7007	10.9937	12.1603	12.4455	12.2235	12.5711	12.4807	12.0336	11.8776	12.841	13.3024	10.4723	12.3478	12.9102	12.2686	12.9674	9.31135	12.4126	13.0046	12.8452	7.84805	12.8133	13.2998	13.0806	12.9877	9.66638	12.4328	12.1346	13.4361	12.8923	12.3124
O75362	ZNF217	16.9378	17.408	17.8027	17.5427	17.3733	17.6085	17.2644	17.4686	17.6003	17.1904	17.499	17.6503	16.8164	18.3122	18.0014	18.2822	18.115	15.1458	15.7104	17.5995	17.9675	17.8286	17.8746	17.6924	17.9696	18.0128	17.5554	17.71	15.8976	17.5277	17.625	17.5774	17.6538	16.4108	17.5756	17.8304	18.2819	14.0846	18.3044	18.0866	17.9594	17.9561	14.7505	17.5957	17.9323	17.735	18.4716	18.1878
O75363	BCAS1	14.7416	15.1986	15.6842	15.4694	15.5	15.5907	15.8583	15.5653	15.0727	15.0841	14.5534	16.0507	14.3289	16.2881	15.8842	16.6543	16.3203	12.7087	13.688	15.4702	15.7011	15.8098	15.8392	15.6761	15.6977	15.8488	15.5315	15.7442	13.8245	15.5378	15.6587	15.4837	15.726	13.7391	15.6299	15.947	16.2845	12.3819	16.1444	15.8678	15.8078	15.6981	12.8635	15.5624	16.143	15.5549	16.2255	15.8352
O75367	MACROH2A1	19.6046	20.2053	20.2364	19.5756	19.5199	19.7443	19.437	19.7442	19.951	19.6151	20.0253	20.1135	19.1022	20.9302	20.7731	20.7298	20.5936	16.7572	18.5028	19.8915	20.2196	20.1692	20.2869	19.8161	19.8893	20.1465	20.1341	20.3177	18.6481	19.7505	20.0372	20.187	19.751	19.309	19.9078	19.6942	20.6021	15.773	20.575	20.7194	20.6034	20.6132	16.2011	20.3092	20.6083	20.3771	20.8244	20.566
O75368	SH3BGRL	16.2714	17.2027	17.6556	18.5065	18.5217	18.7343	17.7512	17.9911	17.5657	17.935	17.2581	18.3911	15.5672	19.1592	18.5217	19.7437	19.4343	14.466	16.1848	17.7723	18.0223	18.4075	18.3597	18.1456	17.5369	17.9344	18.0623	18.3772	17.3412	17.6402	17.7867	17.871	17.613	17.2038	18.0891	18.3286	19.0372	13.5518	19.0526	18.5454	18.3412	18.3639	13.9093	17.1351	18.6834	18.586	19.4963	19.0821
O75369	FLNB	21.4137	21.8249	22.1114	22.1927	22.1591	22.4003	21.9259	22.1352	22.1979	21.6641	21.9795	22.1994	20.985	22.9846	22.6665	23.2448	22.9176	19.3036	20.5584	22.0971	22.3141	22.3748	22.4437	22.314	22.2823	22.4476	22.1564	22.4173	20.7092	22.0893	22.1439	22.1585	22.1027	21.209	22.1737	22.3144	22.7884	18.2205	22.7855	22.8961	22.7182	22.6935	19.0314	22.4041	22.6427	22.363	23.0147	22.6462
O75376	NCOR1	15.8664	16.2695	16.3846	16.3281	16.2262	16.4789	16.2817	16.3131	16.4523	15.9489	16.1564	16.4015	15.497	16.9518	16.6703	17.092	16.897	14.4455	16.0496	15.9417	16.2448	16.4477	16.4447	16.4252	16.2522	16.4926	16.3451	16.5535	15.8124	16.098	16.3177	16.5005	16.3179	15.6166	16.3732	16.4279	16.9316	13.1641	16.8786	16.9873	16.7701	16.8221	14.1661	16.3904	16.6023	16.5027	17.1593	16.7331
O75379	VAMP4	12.0246	13.885	11.7571	12.1062	12.3488	13.1949	12.6812	11.0572	12.2046	13.4471	12.3157	13.6107	12.7918	12.8422	12.6796	13.6394	14.0919	9.27159	10.0219	12.1614	13.8175	13.3039	12.6407	13.3712	12.3965	12.8327	12.8369	12.9137	11.8637	12.4731	13.3582	12.4521	11.3402	11.8141	12.7287	13.6233	12.795	9.61046	13.4366	13.2681	13.1526	13.0539	8.5707	12.8603	13.6159	13.2231	13.9099	13.1367
O75380	NDUFS6	16.3629	16.9039	17.1002	16.8267	16.7662	16.9902	16.6798	16.9733	17.0303	16.4211	16.8052	17.0404	16.5225	17.3932	17.1491	17.5412	17.2948	15.0494	16.1013	16.665	17.1089	17.0375	17.1722	16.8653	16.8793	17.2301	17.0877	17.3472	15.7505	16.6554	17.1538	17.0261	17.1678	15.2227	17.0311	17.3488	17.5417	13.3972	17.4481	17.6086	17.4902	17.4644	14.3689	17.0637	17.321	17.0609	17.7576	17.3781
O75381	PEX14	14.1182	14.8975	15.0175	14.8016	14.6246	14.9301	14.7543	14.9446	14.979	14.3435	14.5752	14.793	13.6207	15.9155	15.593	16.0259	15.7786	11.456	12.0579	14.9953	15.3044	15.2632	15.3972	15.3716	15.3007	15.5652	15.0994	15.183	11.9719	15.2694	15.0791	14.8262	15.0699	13.2505	14.9514	15.2125	15.5483	11.1297	15.4144	15.5104	15.4033	15.3835	11.8369	14.9091	15.4712	15.0686	15.6988	15.405
O75382	TRIM3	11.6273	10.4647	12.2685	10.9005	11.3701	12.5512	11.2938	12.0304	11.1737	11.566	11.513	11.6054	11.3503	11.8166	11.6262	11.7773	12.046	10.5659	11.4873	10.5821	12.2714	11.6454	11.5062	11.6899	11.4664	11.7258	11.6017	11.4953	11.3416	11.5515	11.7448	11.4315	11.7453	10.6832	11.6153	11.9622	10.4714	9.42112	12.3406	12.0177	11.763	13.1685	8.85169	11.7197	12.1211	11.7548	12.6338	12.1013
O75385	ULK1	11.6481	12.3119	11.7529	12.5073	12.1413	12.7373	12.7538	13.9835	10.3195	11.9808	10.8222	13.2389	9.95424	13.4148	13.1365	13.7696	13.5574	9.26612	11.0692	12.2287	12.3274	12.5681	12.3921	12.5131	12.2506	12.2481	12.2436	12.3342	11.8351	12.1871	11.7663	10.6453	11.9976	12.3035	12.1655	14.2205	12.5742	10.445	12.7114	12.6283	12.4706	12.2692	9.26352	12.4755	12.9626	12.6924	13.1734	12.5312
O75390	CS	18.7945	19.5677	19.7275	19.3398	19.2906	19.344	19.2546	19.4503	19.2832	19.1776	19.2501	19.6484	17.7065	20.6605	20.1638	20.8958	20.6213	16.0162	17.3157	19.5711	19.8924	19.8099	19.797	19.678	19.8789	20.1217	19.6589	19.7473	17.0236	19.6338	19.5456	19.5029	19.4952	18.7362	19.2553	19.5291	20.355	14.3091	20.1189	20.5657	20.3857	20.3298	15.5069	19.3128	20.4108	20.0414	20.5989	20.1934
O75391	SPAG7	15.1551	14.9613	13.7145	15.0662	15.5166	14.5356	14.9686	15.2981	15.0494	14.4202	14.337	14.8762	13.7966	15.7827	15.2119	16.0836	15.7884	12.2863	14.6119	14.5516	15.0095	15.0374	15.0462	14.6929	14.8439	14.951	14.9272	15.1959	14.4599	14.5716	14.9319	14.8365	14.962	14.0592	14.9534	15.2065	15.3783	11.9326	15.7395	15.3505	15.2653	15.2833	12.6271	14.6062	15.4484	15.1208	15.977	15.1701
O75394	MRPL33	12.8596	13.5361	14.7851	14.063	15.6726	14.8281	14.1249	14.3121	14.3045	14.1288	14.4239	14.4503	13.1694	15.2161	14.9719	15.1913	14.9813	12.2146	11.9588	14.968	15.7465	13.9845	15.4398	13.6469	14.1316	14.5565	14.3509	14.5353	14.1066	14.0636	14.2845	14.6002	14.3026	13.9259	14.3054	14.3259	15.0239	10.3243	15.0465	15.1481	15.0274	15.1743	10.429	14.8728	15.0134	14.7803	15.5256	15.1233
O75396	SEC22B	18.6571	19.3602	19.5609	18.8328	18.8747	19.0761	19.0202	19.2072	19.2959	18.7262	18.8904	19.2219	18.0217	20.1758	19.9125	20.1468	19.9553	16.1497	17.7075	19.1305	19.411	19.3622	19.4563	19.2944	19.6184	19.6144	19.129	19.3357	17.4645	19.1999	19.271	19.1277	19.1918	18.3042	19.0829	19.3842	20.1845	14.5588	19.896	19.9378	19.8684	19.9163	15.2857	19.502	19.9169	19.5632	20.251	19.843
O75400	PRPF40A	18.5622	19.4059	19.47	19.1624	19.1487	19.2446	18.9882	19.261	19.3075	18.8335	19.2256	19.3781	17.5843	20.4663	19.9593	20.528	20.3589	16.097	17.8009	19.2985	19.5691	19.4843	19.549	19.292	20.1024	20.1298	19.055	19.4331	16.6826	19.591	19.3902	19.3647	19.3654	18.024	19.3646	19.4849	20.2515	14.3342	20.1607	20.1053	20.0659	20.0763	15.2796	19.7557	19.973	19.6577	20.4007	19.927
O75410	TACC1	16.4844	16.8681	17.1494	16.946	16.8644	17.2298	16.6766	16.8547	16.9258	16.8019	17.0482	17.2351	15.6352	18.0428	17.8769	18.1426	17.9765	13.8682	15.5501	16.9633	17.2793	17.2185	17.3808	17.1501	16.9615	17.3435	17.2222	17.3681	15.7688	16.8781	17.1249	17.0544	17.1034	16.047	16.9923	17.2203	17.527	14.2452	17.6351	17.4742	17.3677	17.2932	14.5747	17.0858	17.4612	17.1992	17.8199	17.4015
O75414	NME6	12.1535	12.8894	13.1058	12.755	13.2902	13.0778	12.8089	12.7982	13.2325	12.5618	12.8746	12.9957	11.3811	13.6944	13.6372	13.7937	13.7396	11.0258	10.4667	13.0465	13.4495	12.9821	13.596	13.7309	13.2058	13.3801	13.0014	13.1545	11.5148	13.015	13.4008	12.6616	13.374	11.3838	12.8616	13.5899	14.0373	9.21446	12.8844	13.6113	13.4979	14.0263	8.94183	13.3454	13.6486	13.5667	14.0793	13.6899
O75420	GIGYF1	12.8745	12.6584	13.2127	12.3259	10.8967	10.0347	12.3502	11.9412	12.4789	11.8772	11.8715	11.4838	10.787	11.997	10.6677	13.7551	13.8469	10.9491	9.97961	12.1285	12.4829	12.1069	12.4845	12.8204	12.6303	12.5058	11.8212	12.547	10.2679	12.2306	12.3002	12.1475	12.2363	10.4531	12.096	12.7697	10.3586	11.0591	13.1621	13.5877	11.2194	12.6159	7.47163	12.3754	12.7621	12.6678	13.5496	13.1763
O75427	LRCH4	13.1164	13.3941	13.8076	13.7796	13.8436	13.9046	13.6039	13.2263	15.4123	12.904	12.2534	14.4461	13.4153	14.244	14.1775	14.2666	14.2124	11.5303	12.3945	13.6173	14.0712	13.876	13.9822	13.9048	13.5832	13.8221	13.9051	13.9099	13.0507	13.5749	13.4929	13.7153	13.7464	13.3482	13.9328	13.6103	14.3429	10.1774	14.362	14.4428	14.1437	14.3771	10.5215	13.5526	14.3157	14.2312	14.8189	14.4061
O75431	MTX2	14.2084	14.7514	15.0061	14.7549	14.7269	15.0448	14.7166	14.7282	14.6501	14.7879	14.6096	15.0001	13.3303	15.7659	15.403	15.8938	15.7197	12.3798	13.0936	14.9417	15.2033	15.0803	15.0738	15.0998	15.8928	15.321	14.5659	14.8183	12.9382	14.9563	14.6876	14.9057	14.7707	14.4058	14.6216	15.1011	15.9301	9.95515	15.4685	15.7463	15.6906	15.7019	9.6207	15.2178	15.8324	15.6122	16.4036	15.8058
O75436	VPS26A	14.903	15.6655	15.8192	15.6875	15.8719	16.1878	15.5288	15.7177	16.075	15.3313	15.6223	15.8599	14.72	16.5895	16.3097	16.7619	16.7463	13.0075	13.5602	15.9153	16.1612	15.9814	16.0665	16.4503	15.9353	15.8924	16.0562	15.7631	14.7598	15.7281	15.6762	15.6279	15.8271	15.2433	15.8098	15.9506	16.7944	11.7447	16.3953	16.5064	16.3073	16.3867	12.6566	15.9101	16.2066	15.9632	16.8938	16.5046
O75438	NDUFB1	14.5541	15.1392	15.2766	15.4735	15.366	15.461	15.2804	15.2062	15.383	14.9561	15.0392	15.4055	14.4489	15.9692	15.7195	16.0746	15.8865	13.1715	13.8528	15.2164	15.6039	15.7126	15.5337	15.3509	15.1159	15.6181	15.5113	15.6351	14.1218	15.2682	14.9976	15.3198	15.5184	14.7376	15.197	15.5001	15.9137	12.1759	15.835	15.7545	15.7489	15.8425	13.1203	14.919	15.7684	15.6123	16.1492	15.7013
O75439	PMPCB	17.873	18.5513	18.8211	18.3718	18.4566	18.6159	18.3887	18.5224	18.63	18.0811	18.4555	18.6119	16.9783	19.5699	19.2828	19.4496	19.4632	15.9458	16.8374	18.6043	18.8656	18.8466	18.8495	18.6862	18.978	18.9806	18.5631	18.7038	16.8547	18.6093	18.8347	18.6469	18.8158	16.9603	18.5366	18.8954	19.3712	14.7253	19.0878	19.1265	19.1523	19.2265	15.6094	18.4916	19.1389	18.8122	19.5923	19.0453
O75446	SAP30	13.9562	14.0666	15.0482	14.4997	13.4846	14.3287	14.0284	14.4188	14.7216	13.635	14.3286	14.2515	13.4575	15.0459	14.9725	14.8465	14.6344	12.4272	12.7821	14.3845	14.6052	14.5493	14.5478	14.5151	14.4019	14.4734	14.3236	14.5051	13.5573	14.1226	14.5311	14.1788	14.5892	13.1612	14.1972	14.7266	14.5772	11.512	14.795	14.8634	14.757	14.8793	12.5046	13.9183	14.4735	14.5102	15.1224	14.855
O75448	MED24	13.9542	13.6421	14.902	13.4833	12.8533	14.0708	13.848	13.8148	13.9393	13.5906	13.7485	13.9645	12.4426	14.7938	14.0727	14.1638	16.1059	11.3268	11.7205	14.0209	14.1754	14.2635	14.4651	14.2603	14.5023	14.3838	14.1169	14.0543	11.5678	14.2804	14.4537	14.0218	14.5564	11.1569	14.0616	14.6552	14.5223	10.8839	14.5203	14.4033	14.277	14.2988	10.6333	14.2676	14.517	14.2357	14.7672	14.4848
O75449	KATNA1	11.775	11.9174	12.2186	12.0481	11.9152	12.5408	11.923	12.7954	12.2031	13.2753	11.1478	11.0705	10.4503	13.1132	12.9742	13.3437	13.186	9.34763	10.7341	11.7238	12.5067	12.4328	12.4173	12.6004	12.56	12.4706	12.268	12.4267	10.3245	12.3652	11.7412	13.0675	12.0655	10.0945	12.4949	12.9516	12.6489	8.56193	13.2446	12.6262	12.5278	12.8058	8.7114	12.771	12.2336	12.5653	13.3755	12.7583
O75452	RDH16	13.6846	12.4822	13.2073	12.3749	14.5972	14.0389	13.0373	14.0265	12.2827	13.2265	13.2718	14.5403	11.9325	13.5145	14.9898	13.5578	14.9315	11.459	10.1252	13.5307	14.4242	14.6462	13.1286	14.5302	14.2221	14.1761	13.4615	13.7036	11.0743	13.7474	14.1413	13.7641	14.1128	10.6023	13.6825	14.0822	14.2017	11.0763	13.3507	14.7405	14.2852	12.7307	11.5672	12.5868	13.1141	14.3477	15.0064	13.7629
O75460	ERN1	9.82552	11.7597	11.7463	10.8611	12.0229	10.9833	11.163	11.7668	10.8314	12.1702	10.5633	10.704	10.0447	11.4433	11.9942	11.7853	12.6727	9.25856	9.21439	11.5425	11.7584	11.5844	10.9476	12.1515	11.3047	11.2929	11.2479	11.5572	10.6806	11.1154	11.1916	11.0754	12.6061	9.62927	10.8854	11.8111	11.4911	8.77407	11.5872	11.5245	12.0305	11.7915	8.90117	10.1844	11.007	11.065	12.2995	13.7418
O75467	ZNF324	10.2445	12.0405	12.4387	12.1905	11.8192	10.8179	12.0945	11.7595	11.5784	10.001	12.8537	11.2642	10.5101	12.3627	11.6185	12.163	12.5163	10.3808	9.81347	11.7949	12.0194	11.3739	12.1499	12.3998	11.6542	11.4658	11.6318	11.7564	11.4944	11.5488	11.8621	11.6801	11.989	10.4412	11.5709	12.0079	12.6506	10.1415	13.2463	10.5237	11.3384	11.6508	10.4267	11.4837	11.7466	11.7376	12.3363	11.8204
O75475	PSIP1	17.7829	18.2293	18.4655	18.1056	18.0253	18.1963	18.0319	18.2584	18.2654	17.8384	18.0574	18.3532	16.9466	19.2131	18.8987	19.4269	19.1601	15.1595	16.1563	18.3256	18.657	18.5391	18.6183	18.5085	18.6845	18.6873	18.0678	18.3858	16.592	18.3875	18.1892	18.3548	18.2088	17.4232	18.2252	18.4037	18.9471	14.7293	18.6478	18.9173	18.7783	18.785	14.9705	18.4597	18.8648	18.5428	19.2168	18.7503
O75477	ERLIN1	16.6919	17.3327	17.3774	17.199	17.0156	17.286	17.0773	17.2472	17.3404	16.7707	17.1797	17.2874	15.7483	18.3164	17.9932	18.2513	18.1959	14.3974	14.2234	17.5426	17.8283	17.7437	17.7409	17.8237	17.3706	17.5359	17.1252	17.4033	16.3904	17.0771	17.1709	17.4623	17.2232	16.1942	17.37	17.482	17.8789	13.3973	17.7894	17.9232	17.9218	17.9919	13.9588	17.3887	17.8685	17.5251	18.2865	17.8749
O75487	GPC4	12.0254	13.03	13.7735	13.2114	13.6834	12.0597	12.7416	13.552	13.7941	12.7759	12.0533	12.8664	12.0688	14.041	13.595	13.8352	13.6699	10.5735	12.0981	12.9771	13.2637	13.2522	13.2914	12.9008	13.7446	14.2202	12.8547	13.2431	11.1275	12.5932	13.1022	13.3349	12.8199	12.5654	12.9369	13.0239	13.9957	7.72702	14.122	14.0342	13.8802	14.0242	9.53759	13.0986	13.7597	13.494	14.1298	13.7635
O75489	NDUFS3	17.4713	18.078	18.3106	17.7894	17.795	18.0454	17.7364	17.9245	18.1419	17.6319	17.9087	18.1463	16.2594	19.2122	18.6607	19.4837	19.2025	14.6712	15.3766	18.2649	18.623	18.3818	18.4389	18.4045	18.5128	18.5513	17.9124	18.1987	16.3231	17.9914	17.9836	18.1464	18.001	17.3009	17.9301	18.1277	18.7784	14.4259	18.4003	18.7056	18.5996	18.5797	13.8426	18.4629	18.432	18.6113	19.2986	18.8424
O75494	SRSF10	18.3457	18.7843	18.8859	18.4831	18.5066	18.7701	18.4385	18.6835	18.9408	18.2982	18.6222	18.7926	17.9046	19.5476	19.4288	19.5514	19.3375	16.0059	17.4217	18.7199	18.9682	18.8562	19.0401	18.7697	18.6169	18.9803	18.8773	19.0088	17.8489	18.4435	18.7452	18.8794	18.8388	17.8461	18.6803	18.786	19.4796	14.0559	19.4852	19.6494	19.5428	19.5629	15.4742	19.2147	19.1913	18.9904	19.6436	19.2616
O75503	CLN5	11.071	12.0888	13.0191	12.1503	10.9935	11.6879	11.7953	10.5378	12.0391	12.3962	12.5786	11.6636	9.51925	13.8656	12.9569	13.1295	13.575	7.96447	11.1586	11.3781	12.0422	11.8391	12.0772	12.5154	13.4494	11.0059	13.0219	11.2285	10.8063	11.4986	11.7767	12.0216	11.812	11.409	11.5762	12.4152	13.3371	8.22864	12.1862	12.1748	12.5307	12.5533	9.04655	11.9109	12.3452	12.3833	13.2687	12.0561
O75521	ECI2	14.0611	13.7521	13.5219	14.6959	15.9427	17.0455	14.7001	14.9043	14.923	14.52	14.9309	15.0408	12.6673	15.9082	16.2417	15.6422	16.6049	11.9549	13.8008	15.4918	14.8121	14.841	15.2036	14.87	14.8916	15.2046	15.0421	15.2588	13.8029	14.8192	14.8415	15.1002	14.8646	14.4728	14.943	14.7971	14.2372	13.0477	15.5774	14.7601	15.9402	15.4566	12.5193	15.0064	15.1291	16.3997	14.7389	15.2258
O75528	TADA3	13.6055	13.5202	13.753	14.5159	10.8896	12.6349	11.9138	13.6839	14.2327	11.7938	13.3606	13.9343	12.6556	13.7337	13.8527	13.8672	13.7038	11.1062	12.0139	13.2569	13.5482	13.3414	13.3784	13.3804	13.4559	13.578	13.0778	13.2915	12.0454	13.4705	13.499	13.1218	13.5933	11.5687	13.3075	13.8288	13.5872	11.7944	13.5016	13.1324	13.9781	12.9254	11.3126	12.9972	13.1372	13.3619	14.3255	13.7847
O75529	TAF5L	13.1776	12.6242	14.2205	12.8258	11.6112	11.3804	12.0134	12.9939	12.3071	12.4909	13.6317	12.4026	10.5322	13.7667	13.6165	13.9123	13.8507	10.1613	11.5267	12.7174	12.6688	12.8881	12.8614	13.1773	12.5822	12.6903	12.5918	12.7308	12.9079	12.3367	12.7968	12.6687	12.7816	11.7927	12.7448	13.0551	13.2762	10.3741	12.7675	13.4068	13.2325	12.7826	9.45191	12.9656	13.1388	13.2537	13.727	13.3027
O75530	EED	15.5309	14.8236	13.4921	14.5574	13.9181	13.4976	14.3307	14.5756	14.1135	14.1271	13.9941	14.6788	12.5134	15.513	14.7936	15.718	15.6374	11.6445	11.8765	14.6885	14.8292	14.6879	14.7118	15.0257	15.2063	14.7985	13.9626	14.1901	13.0177	14.6447	14.6505	14.1745	14.6457	13.1001	14.2707	14.9782	14.891	11.0414	14.7046	15.2085	15.0232	14.951	10.123	14.8407	15.0967	14.9808	15.7457	15.0329
O75531	BANF1	19.7128	18.9214	19.0567	19.2523	19.469	19.877	19.1319	19.4515	20.3792	18.9139	19.0124	19.4004	17.2152	20.8306	20.321	21.3767	21.1895	15.3564	16.0724	20.0814	19.9548	20.0216	20.1385	20.0206	20.5729	19.7364	19.2526	19.3117	17.3798	20.036	20.1465	19.2463	19.3755	18.9551	19.2218	19.3441	18.8565	18.5218	19.7317	19.6835	19.5989	19.8969	17.3833	19.8598	19.6959	19.6146	19.9718	19.764
O75533	SF3B1	19.4883	20.1614	20.3313	19.9792	19.9451	19.9839	19.9326	20.1037	20.0137	19.7115	19.8534	20.2744	19.0264	20.9132	20.5504	21.1839	20.9651	17.2502	18.0981	20.2051	20.4423	20.3691	20.4085	20.3661	20.4934	20.5376	20.0575	20.2754	18.3366	20.1888	20.2116	20.187	20.2553	18.8091	20.055	20.3712	20.8737	15.9797	20.6342	20.8969	20.7604	20.7443	16.873	20.4279	20.6348	20.3427	21.0179	20.5928
O75534	CSDE1	19.1491	19.8699	20.0668	19.9579	20.0325	20.2876	19.9042	20.0683	20.1597	19.4803	19.7046	20.0466	18.3615	21.1267	20.6592	21.2009	21.135	16.8804	18.5055	19.9996	20.2339	20.1853	20.2581	20.1813	20.5814	20.3503	19.7582	20.0338	18.5647	20.0754	20.0832	19.8939	19.9961	18.9692	19.9829	20.4384	20.8089	16.02	20.601	20.7004	20.6019	20.6317	16.1365	20.3023	20.6195	20.3393	21.2437	20.7225
O75554	WBP4	11.5017	11.307	12.9293	11.6196	13.522	11.4399	11.923	11.285	13.0826	10.5643	13.0363	12.4282	11.1275	13.0479	12.7495	13.3063	13.0069	9.08132	8.46376	12.6282	12.8163	12.7645	12.8689	12.7778	11.5962	12.449	12.4638	12.6202	11.1458	12.0444	13.2356	12.9181	10.9208	10.4383	11.201	13.6056	11.889	10.1687	12.4643	12.1855	12.5401	13.072	9.68807	13.3464	12.8645	11.361	13.307	11.7524
O75569	PRKRA	16.4735	16.8414	17.223	16.9171	16.9268	17.1577	16.7888	16.985	17.0976	16.5831	16.9381	17.1468	15.2712	17.9776	17.623	18.2968	18.0081	14.3627	14.7378	17.1315	17.4229	17.4208	17.4491	17.3773	17.1981	17.3075	17.134	17.4003	15.4759	17.0237	17.0239	17.0331	17.0295	16.016	17.165	17.272	17.9457	12.285	17.7395	18.0391	17.8374	17.6927	13.2054	17.175	17.6181	17.5316	18.2007	17.8087
O75575	CRCP	12.5473	12.7297	13.262	13.6311	13.6358	13.9029	15.008	13.7708	12.8213	13.1371	12.1567	12.8151	12.6657	13.8755	13.7442	14.1034	13.9355	11.3845	12.1247	13.2857	13.4734	13.663	13.628	13.5341	14.7104	13.7149	13.587	13.298	11.6672	12.7315	13.074	13.5153	13.2381	12.9194	13.3596	13.6024	13.8114	11.8336	13.4679	13.5805	13.4091	13.6064	12.0151	12.6215	13.4107	13.4133	14.3699	13.8784
O75581	LRP6	13.3432	14.8842	12.6385	13.6971	11.1497	13.1064	11.7513	14.0264	13.1264	13.1347	13.4029	13.3775	11.1786	14.7942	14.4653	14.7153	14.7901	8.87567	9.85898	13.6011	13.9055	13.8207	13.9107	13.7223	14.0122	13.7528	13.5199	13.7727	9.9719	13.7897	13.8157	13.3432	13.7014	10.56	13.475	13.924	12.1072	10.8682	14.4168	13.8679	13.5799	13.9792	8.5508	13.7484	13.8452	13.9167	14.6555	14.1026
O75582	RPS6KA5	12.7033	12.2374	13.8866	13.2667	14.5494	13.4011	12.4175	14.25	12.7963	13.138	13.7752	13.6677	12.1845	14.1377	14.0209	14.2096	14.061	11.4308	11.287	13.3569	13.9103	13.3786	14.2211	13.8906	13.4224	13.4776	13.551	13.7159	12.5634	13.3144	13.6824	13.3939	13.693	11.9864	13.4444	13.8445	13.0033	11.7296	12.8417	14.1403	13.7801	14.5496	10.7452	13.3872	13.8715	13.6555	14.4214	13.9637
O75586	MED6	15.0536	14.6823	15.2058	13.2151	15.1001	14.4752	14.4831	14.7884	14.8952	14.2673	14.462	14.836	13.1511	15.8239	14.979	16.023	15.8508	11.9041	12.6357	14.768	15.1601	15.105	15.087	14.9761	15.4314	15.0133	14.1672	14.2798	14.2095	14.6307	15.6618	14.6712	15.558	11.3475	14.8493	15.6443	15.5876	10.4737	15.2132	15.6329	15.4976	15.327	10.0416	15.3395	15.3946	15.407	16.0625	15.4868
O75592	MYCBP2	13.7634	14.4033	14.4078	14.0106	14.2813	14.3309	14.0882	14.1971	14.3516	13.8411	14.3911	14.3282	13.4615	14.9624	14.6126	15.4176	15.1479	11.5953	13.0075	14.1526	14.5693	14.4311	14.5458	14.4908	14.4815	14.5915	14.2159	14.3601	13.2581	14.2901	14.2874	14.3439	14.3152	13.2984	14.3624	14.5899	12.9912	12.3485	13.2899	15.3944	15.1718	16.0015	11.1385	14.5972	14.7227	14.47	15.2242	15.0447
O75600	GCAT	12.9769	12.8568	12.8628	12.2992	11.4064	13.8115	12.6448	12.936	12.9943	12.3384	12.5344	12.7656	12.291	13.028	13.2428	13.4583	13.2557	10.9379	12.5978	12.4372	12.8189	12.819	12.9839	12.557	13.9628	13.6747	12.7267	12.8318	9.62845	13.3892	12.8589	12.7197	12.8665	11.815	12.8402	13.1133	13.1815	9.08939	13.1654	13.7777	13.5317	13.468	11.5581	13.5445	11.2589	14.3378	11.7224	13.7921
O75607	NPM3	15.57	16.1584	16.3727	16.3162	16.423	16.656	16.2277	16.3996	16.5475	15.9401	15.9928	16.3885	15.6989	17.0573	16.8939	17.0129	16.9653	13.868	15.4448	16.2213	16.5127	16.5094	16.6346	16.1735	16.0922	16.5161	16.365	16.6245	15.9615	15.9371	16.13	16.3832	16.2756	15.866	16.3009	16.5406	16.7454	13.8905	16.8524	16.6848	16.6555	16.6677	14.6191	16.1099	16.443	16.4463	17.1101	16.768
O75608	LYPLA1	16.7339	17.6397	17.9194	17.8224	17.832	17.9048	17.6688	17.7239	17.719	17.3369	17.5741	17.8296	15.649	18.9924	18.3159	19.3121	19.042	14.5408	15.2152	17.8288	18.1857	18.3333	18.2702	18.019	18.4846	18.4134	17.5441	17.8523	15.4379	18.12	17.665	17.7102	17.6724	16.9951	17.7284	18.081	18.9529	12.5296	18.6581	18.6771	18.5344	18.5001	13.0292	17.9467	18.5325	18.3626	19.2148	18.7663
O75616	ERAL1	14.9917	15.2586	15.6094	15.0761	15.2074	15.618	15.1007	15.3839	15.5239	14.9515	15.3296	15.4716	14.1823	16.1945	16.0042	16.1708	16.0477	13.1617	13.4158	15.3622	15.8156	15.6954	15.8486	15.6236	15.2434	15.3937	15.2623	15.3991	15.3893	15.0734	15.2532	15.4908	15.3777	14.8371	15.3587	15.4438	15.8259	12.1149	15.7753	16.0353	16.0254	15.9844	13.0577	15.113	15.8626	15.5357	16.256	15.9363
O75629	CREG1	12.1205	13.7902	14.046	12.914	13.7173	14.0671	13.4477	13.605	13.5855	13.1861	13.1345	13.6964	12.5077	14.2445	14.1428	14.3961	14.3035	11.0605	12.265	13.3735	13.7171	13.6892	13.736	13.8743	13.3744	13.6498	13.6301	13.8117	12.7076	13.4816	13.3313	13.6532	13.5194	12.9678	13.4406	13.7428	12.2344	11.86	13.3835	14.0702	14.1849	14.9222	12.1358	12.8068	14.1096	13.8903	13.4596	14.253
O75643	SNRNP200	19.1617	19.9697	20.0018	19.6631	19.7874	20.0471	19.6906	19.9222	20.0147	19.4633	19.5226	20.0174	18.4757	20.737	20.3834	20.9495	20.8051	17.2801	18.0336	20.0069	20.2609	20.1083	20.1511	20.07	20.436	20.2432	19.7521	19.9909	18.2874	19.9212	19.8848	19.9124	19.8801	19.2845	19.6783	19.9907	20.6383	16.0516	20.3084	20.6043	20.5101	20.5181	16.5102	20.2515	20.4874	20.1739	20.8254	20.3823
O75648	TRMU	13.4807	11.8276	12.64	12.6121	12.714	12.3336	12.5855	12.6311	12.6979	12.4536	12.4863	12.7536	12.0598	13.4543	13.1877	13.4477	13.2575	10.201	11.7609	12.5944	12.8635	12.5267	12.5297	13.3328	12.9376	12.7267	12.4623	12.9352	12.1569	12.3892	12.4612	12.7622	12.7229	12.2971	12.6291	12.7355	13.3635	9.04715	13.5965	13.3765	13.1653	13.0591	9.51268	12.8666	13.2462	13.1103	13.6819	13.1903
O75663	TIPRL	16.2038	16.573	16.8087	16.6622	16.5611	16.8747	16.5049	16.6948	16.8504	16.202	16.67	16.7615	14.917	17.8688	17.6793	17.7886	17.7105	13.7194	14.0132	16.8449	17.14	17.2127	17.2953	17.1776	17.5008	17.21	16.5489	16.8136	14.6404	16.9701	16.8231	16.4296	16.7846	15.7501	16.4942	17.4019	17.4872	13.3024	17.5831	17.1044	17.0769	17.1296	13.676	16.8711	17.1012	16.8877	17.8467	17.3009
O75665	OFD1	11.4115	11.8036	12.6434	12.437	11.2939	12.5229	11.3813	11.784	11.1179	11.9343	12.7135	13.1813	10.0695	13.5328	13.3936	13.9285	13.7029	7.48494	11.1774	12.1377	12.5508	11.8652	12.2265	12.1547	12.1538	12.2459	12.1408	12.2609	11.2364	12.0745	12.0888	11.4411	12.3318	11.9854	11.4902	12.7751	11.3573	10.9989	13.4796	10.7085	12.0193	13.5486	9.89949	10.8015	12.159	12.3292	13.7843	13.1388
O75674	TOM1L1	14.4761	14.9005	15.1675	14.6223	14.9292	14.9779	15.0048	15.1023	15.0802	14.2588	14.7113	14.9162	12.7915	16.4699	15.9171	16.5003	16.2735	11.1212	12.8649	15.0168	15.3073	15.3577	15.3788	15.148	15.5429	15.6961	14.9779	15.3137	12.2642	15.2788	15.3234	15.2148	15.4034	12.0169	15.4536	15.6615	15.8064	11.5024	15.7471	15.4346	15.2084	15.3746	12.2905	15.0152	15.0419	15.1168	15.9999	15.6093
O75676	RPS6KA4	14.619	14.8557	15.0324	15.0096	15.0574	15.385	14.9723	15.0471	15.0814	14.7178	14.9898	15.1508	14.2864	15.7493	15.7491	15.8117	15.6048	12.7578	12.9117	15.1249	15.4826	15.4356	15.5614	15.443	15.1631	15.3433	15.3179	15.3948	13.7223	15.0178	14.9319	15.06	15.0481	14.5255	15.1153	15.2783	15.8424	11.8107	15.7186	15.6425	15.3922	15.5528	14.1137	15.089	15.0624	14.8475	15.6492	15.1973
O75683	SURF6	17.9319	17.9043	18.0367	17.4534	17.5289	18.1418	17.6036	17.7882	18.1666	17.5091	17.9443	17.9852	17.6533	18.5289	18.4547	18.5663	18.3384	15.4553	15.3217	18.143	18.5267	18.4036	18.4327	18.1692	17.9867	18.3492	17.8636	18.2617	16.8122	17.7237	18.4482	18.1491	18.3659	15.3788	18.2208	18.4341	18.3368	14.929	18.2609	18.5361	18.4828	18.4514	15.1623	18.2163	18.346	18.1812	18.7512	18.3399
O75688	PPM1B	15.2714	15.8017	16.1922	16.057	15.996	16.1924	15.875	16.0369	16.0593	15.6678	15.6908	16.181	14.7628	16.7638	16.5929	16.9976	16.8169	13.5768	14.4657	15.9084	16.2398	16.2386	16.2394	16.4188	15.9416	16.106	15.9586	16.1893	15.3847	15.9306	16.0106	15.9328	15.9863	15.2138	16.1064	16.2608	16.7317	12.8033	16.6954	16.4719	16.4039	16.4045	12.6894	15.8152	16.5427	16.4301	17.211	16.8225
O75691	UTP20	15.1928	15.8733	16.0672	15.8012	15.7179	15.7195	15.5447	15.8473	15.9306	15.4165	15.7112	15.9217	13.7932	17.1074	16.7293	17.2147	17.0846	12.4428	13.9459	15.8934	16.1655	16.0889	16.1962	16.0821	16.035	16.172	15.8798	16.0923	14.3322	15.8606	15.8957	15.788	15.9167	14.9018	15.7873	16.0824	16.2836	12.7273	16.2938	16.3593	16.3454	16.3626	13.7688	15.6994	16.0612	15.9592	16.6139	16.2694
O75694	NUP155	17.0306	17.2106	17.4418	17.0278	16.9536	17.1886	17.1957	17.4217	17.372	16.7142	16.8851	17.2644	15.6968	18.2988	17.9008	18.6243	18.3743	13.958	15.4682	17.281	17.6107	17.5177	17.5917	17.3838	17.7687	17.7066	17.243	17.4216	15.261	17.4521	17.1651	17.2698	17.2769	16.5651	17.1014	17.4748	17.9623	12.9934	17.8045	18.1087	17.9764	18.0077	13.7164	17.6658	17.7858	17.6345	18.3334	17.7171
O75695	RP2	12.4299	12.9816	13.3741	13.8594	14.7296	14.1275	13.6389	13.7842	13.6542	13.2576	13.5394	13.628	12.5337	14.8533	14.5617	14.5333	14.4431	10.5771	12.2808	13.7935	13.8725	13.5926	14.1545	13.8082	13.7191	14.088	14.0485	14.2877	11.6539	13.705	13.7196	13.6748	13.7153	12.9275	13.5712	13.8938	15.6555	10.4315	14.805	13.3908	13.9312	13.2882	10.4211	14.3991	14.4302	13.6683	15.1724	13.4111
O75717	WDHD1	17.2408	17.657	17.9563	17.7281	17.788	17.8794	17.6724	17.8653	17.9222	17.3204	17.6357	17.8337	16.512	18.7632	18.5004	18.7375	18.6359	15.1006	15.7822	17.9393	18.1598	18.0679	18.2567	18.0438	18.0733	18.2538	17.8668	18.1524	16.027	17.8762	17.9232	17.8624	17.8894	16.747	17.8356	17.992	18.1393	15.325	17.9906	18.3295	18.3078	18.1575	15.0184	17.8338	18.124	18.0687	18.8443	18.3606
O75746	SLC25A12	14.5987	14.7605	14.8152	14.5257	14.9467	15.1053	14.7139	15.0579	14.8684	14.444	14.6088	15.0591	13.1999	16.102	15.8714	16.1374	15.9888	11.4525	12.9979	14.8801	15.2531	15.1883	15.3071	15.1256	15.4215	15.2313	14.8838	14.9472	13.1811	15.087	14.7608	14.9885	14.8564	14.3319	14.8246	14.9899	15.3968	11.89	15.1071	15.6513	15.2783	15.4284	14.9173	14.5306	14.8612	14.5671	15.1063	14.7696
O75752	B3GALNT1	11.703	11.7915	11.7949	12.5136	11.0216	10.5493	11.4011	12.0847	11.7453	11.4894	11.7899	10.8634	10.233	13.2773	11.8665	12.531	11.5317	9.93445	9.54153	11.8398	12.2159	11.9728	11.9785	11.8253	12.6998	11.8	11.2222	11.1839	10.5383	11.9297	12.4229	11.4606	12.3335	8.98036	11.6661	12.5104	12.307	7.86981	12.0893	12.4439	12.3656	12.2984	8.6908	11.6792	12.0737	12.007	12.7636	12.1596
O75764	TCEA3	11.3527	11.895	12.8495	11.471	12.5658	13.7825	12.3766	12.6354	12.6155	11.877	12.161	12.2509	10.4952	12.8583	13.3637	12.2729	13.8228	11.1037	10.2525	12.1453	13.4995	13.0752	13.1278	11.8162	12.1626	12.5115	12.4078	12.6252	12.0565	12.1529	12.8047	12.6129	12.7162	10.0961	12.6841	13.0025	14.2217	9.53017	12.188	13.5026	11.6052	12.8688	8.9231	12.313	13.7468	12.2151	13.2859	13.4327
O75781	PALM	13.365	13.7769	14.0922	13.7035	13.7474	13.9361	13.953	14.0163	14.1696	13.2897	13.4923	13.7002	12.867	14.9035	14.577	14.8129	14.5134	10.9474	11.2035	14.0375	14.2563	14.231	14.3812	14.5117	14.1802	15.5197	14.9776	13.7125	11.8621	12.369	15.0381	12.6637	14.6641	10.4713	14.9971	14.7869	14.45	11.2945	14.3955	14.2273	14.1595	14.0943	10.7432	13.6883	14.439	14.1828	14.931	14.6369
O75787	ATP6AP2	15.5341	15.8976	16.006	15.8745	16.4732	16.7462	15.9915	16.1885	16.2887	15.6378	15.9551	16.4701	13.7538	17.6824	17.252	17.7476	17.5512	12.5447	15.6787	15.8886	16.2257	16.3191	16.3254	16.0942	17.0571	17.1165	16.1882	16.4981	13.0305	16.6411	16.2865	16.2575	16.2583	15.1047	16.1971	16.4276	17.1375	10.9362	16.8365	17.3215	17.1323	17.1676	12.256	16.538	16.7986	16.5789	17.4893	16.8708
O75792	RNASEH2A	14.4847	14.8082	15.0429	15.0587	15.1973	15.2376	14.8756	15.0771	15.1529	14.5372	15.0948	15.0918	13.2366	16.2522	15.751	16.3605	16.1425	12.0866	13.7476	14.9085	15.279	15.3643	15.3872	15.1427	15.3565	15.3997	15.1425	15.273	13.5239	15.1336	14.8536	15.0227	14.9146	14.5513	15.1355	15.3516	15.3339	12.2669	15.5709	15.5529	15.5367	15.5681	12.4146	15.0035	15.3198	15.2251	16.1211	15.7452
O75794	CDC123	12.174	14.0949	13.4446	14.1189	13.0602	13.3273	13.2385	13.0815	13.2124	13.6487	13.2125	13.8264	11.4043	14.0455	13.9106	14.8903	14.6207	11.3486	10.6551	13.7088	13.5962	13.5281	13.8511	14.8807	14.6227	14.2578	13.2882	13.5069	10.4685	14.0759	13.5849	13.2815	13.4651	12.5578	13.4067	13.9241	13.7246	11.8043	13.2798	14.4416	13.005	13.9647	9.70171	13.5789	14.0193	14.1865	14.5844	14.1492
O75808	CAPN15	11.9152	12.5247	12.8798	12.7483	12.7332	12.8476	12.2895	11.6464	12.0337	13.4516	12.8656	13.362	12.7106	12.9853	12.9259	13.1828	12.8295	11.0147	12.3027	12.2663	12.7906	12.6853	12.8427	12.7611	13.1568	13.2628	12.9139	12.7625	10.9499	12.6027	12.4377	12.5451	12.6099	12.671	12.6146	12.7704	12.9072	11.2701	12.6871	12.6086	13.3702	12.8056	9.37387	12.6937	13.3463	13.1052	13.7252	13.4045
O75815	BCAR3	12.927	13.4655	13.4846	12.3153	13.39	13.2234	13.0286	13.1494	13.2851	13.0657	12.9429	13.334	12.4188	13.8238	13.7299	14.0213	13.7884	11.0236	11.9977	13.1549	13.2759	13.4168	13.4557	13.5048	13.7266	13.6537	13.4754	13.701	11.1253	13.1237	13.332	13.2736	13.5095	11.3937	13.5468	13.7504	14.5793	7.95764	14.4378	13.9901	13.9293	13.9115	10.0187	13.5458	13.8389	13.534	13.977	13.8915
O75817	POP7	13.2483	13.6794	13.9776	13.9319	13.9045	14.0301	13.5555	13.9648	13.805	13.491	13.8827	14.0728	12.7472	14.5667	14.4292	14.5882	14.512	11.9285	12.1652	13.759	14.2463	14.0111	14.3054	14.2849	14.4261	14.3866	14.0816	14.2339	12.6852	12.9586	15.5091	13.1183	14.1952	11.1943	13.8377	14.9173	14.3111	10.9275	14.4602	14.4431	14.3198	14.3102	11.3551	13.8302	14.3215	14.1101	14.7484	14.4065
O75818	RPP40	13.5016	14.3293	14.0365	13.8796	13.9722	14.2654	13.8371	14.0706	14.1042	13.8204	14.0528	14.0993	12.4016	15.1617	14.9473	15.2759	15.1689	11.0291	11.7665	14.2624	14.5107	14.3584	14.5665	14.52	14.4521	14.6169	14.267	14.5712	11.851	14.2263	14.544	14.0984	14.3393	12.1667	14.1565	14.6796	15.139	9.15338	14.8928	15.0107	14.9527	14.836	9.92306	14.5514	14.7615	14.6427	15.2687	14.8371
O75821	EIF3G	19.1414	19.5767	19.6837	19.6417	19.6387	19.9467	19.5548	19.9524	20.0686	19.0668	19.4433	19.543	18.0848	20.6615	20.2823	20.9426	20.6381	17.0196	17.7522	19.7718	20.0222	20.0755	20.0788	19.9284	19.4377	19.8055	19.6323	19.944	19.4147	19.3948	19.789	19.6336	19.6857	18.8156	19.7906	19.9143	20.4133	16.0929	20.5278	20.3834	20.067	20.1447	16.0658	20.0124	20.288	20.0933	20.7464	20.4231
O75822	EIF3J	16.3378	17.1459	17.737	17.6147	17.7894	18.0002	17.3214	17.5385	17.5436	17.2573	17.2284	17.736	15.5681	18.7261	18.1538	19.0446	18.935	14.1975	14.6073	17.8204	18.0733	18.1334	18.0133	17.9775	18.2517	18.2561	17.5032	17.8979	14.8487	17.8675	17.8465	17.3927	17.7123	16.0512	17.6108	18.0116	18.3245	13.5508	18.2428	18.2836	18.1555	18.068	12.8858	17.9136	18.3697	18.073	18.955	18.428
O75828	CBR3	14.3127	15.5439	16.0167	16.0418	16.1869	16.2856	16.0375	16.1762	15.813	15.5589	14.7849	16.017	14.337	16.6731	16.4337	16.6161	16.5813	13.7464	13.6638	15.8193	16.1953	16.325	16.3204	16.0638	15.4439	15.6017	15.7682	16.0201	16.0504	15.5033	15.564	15.8482	15.6375	15.2733	15.8485	16.216	16.7809	11.8894	16.8082	16.2882	16.2567	16.3641	12.2826	15.7719	16.222	16.2474	17.14	16.7237
O75832	PSMD10	15.0382	15.8508	16.0522	16.0587	16.0763	16.1734	15.836	15.9811	16.0367	15.5819	15.7617	16.0522	14.3371	16.9967	16.9173	16.8503	16.9219	13.2264	13.3493	16.1816	16.3474	16.3881	16.4153	16.568	16.5018	16.5339	16.1773	16.506	13.1793	16.3513	15.818	15.9202	15.7436	15.4054	16.0605	16.302	16.8699	12.8206	16.6551	16.173	16.2926	16.4384	13.0413	15.9448	16.2624	16.1307	17.2109	16.6594
O75843	AP1G2	15.0412	15.8467	15.9868	16.1864	16.3025	16.3825	15.9099	16.0309	16.0967	15.735	15.7336	16.24	14.1759	17.0511	16.6526	17.2496	17.0456	13.5714	13.0807	16.3178	16.6415	16.5246	16.5668	16.6147	17.3198	16.7268	15.4873	15.8484	13.9773	16.3866	16.5132	15.6838	16.4206	14.5772	15.8208	16.7307	17.4818	9.06168	17.2098	17.409	17.3461	17.2378	10.1273	16.9645	17.0604	16.807	17.6619	17.1251
O75844	ZMPSTE24	16.6442	17.3704	17.6311	17.2651	17.3135	17.5875	17.2783	17.4889	17.521	16.9639	17.0798	17.48	14.7991	19.0771	18.5344	19.0583	19.0895	13.2535	13.3666	18.0056	18.2472	18.1492	18.2196	17.8237	18.2228	18.1981	17.3925	17.697	14.6276	17.6738	17.3508	17.5637	17.4105	16.7444	17.1945	17.548	18.393	12.8376	17.9454	18.2994	18.2036	18.1329	12.7773	17.4548	18.4317	18.0985	18.7543	18.2953
O75845	SC5D	11.7436	13.4908	11.6613	11.7662	13.2348	13.0793	13.0247	11.1313	13.2855	12.7201	11.9927	12.8218	11.4143	12.6163	14.0414	13.0525	13.5975	10.254	9.23697	12.9964	13.2396	12.8909	13.4745	13.1377	12.2775	12.2602	13.3123	13.014	11.5936	12.5184	12.4083	12.7795	12.4446	12.2999	12.3684	12.6753	11.4692	9.73482	12.931	13.7493	14.6374	12.4544	10.4437	12.7216	12.912	12.8199	13.2448	12.8341
O75864	PPP1R37	11.6075	10.3665	11.8837	10.5308	13.3513	11.1035	11.3175	11.4893	10.7876	12.6836	11.3968	11.1684	11.0119	11.8927	11.6737	12.5047	12.2933	9.46693	8.26836	11.8241	12.2808	12.1011	12.0741	12.2948	11.3825	11.5721	11.9688	11.9349	10.0905	11.8944	11.6841	12.5532	12.6692	9.45857	10.1333	12.3449	10.1949	11.0896	13.907	10.7288	12.1828	10.7401	7.78662	11.6471	12.2086	12.0387	12.7779	12.3842
O75874	IDH1	18.2638	19.2665	19.5222	19.5185	19.459	19.5079	19.1935	19.4046	19.3963	18.9375	19.1957	19.4103	17.2791	20.6913	20.1734	20.7077	20.6519	16.0344	16.5367	19.5631	19.8592	19.9168	19.9065	19.7556	19.7517	19.7976	19.5183	19.7245	17.2365	19.5093	19.3658	19.3034	19.3571	18.1684	19.3009	20.0423	20.5174	14.9231	20.3109	19.941	19.8841	19.9614	15.2031	19.347	20.0785	19.7508	20.8299	20.3286
O75879	GATB	13.8926	14.8325	14.9517	14.4464	14.4246	14.7417	14.4344	14.5426	14.7029	14.2814	14.5917	14.7365	13.6969	15.3367	15.2115	15.3207	15.2083	12.5154	12.5795	13.0442	15.3875	15.1529	16.2643	14.8612	14.8226	14.7612	14.8494	14.3515	14.0308	14.474	15.5247	14.5183	15.1726	12.3647	14.5756	15.1336	14.4105	15.9025	14.3234	14.1014	14.2576	14.2943	12.6115	14.3263	15.0396	14.7935	15.3978	15.1209
O75880	SCO1	15.5736	15.988	16.2541	15.8084	15.697	16.0807	15.9367	16.1707	16.1804	15.458	15.7049	15.9513	14.6136	17.0342	16.7493	16.836	17.1313	13.0376	14.3586	16.0538	16.3254	16.1752	16.2608	16.2281	17.0529	16.8701	15.593	15.9419	13.5988	16.3453	16.1003	15.986	16.1994	14.9581	15.838	16.3202	16.9838	10.5903	16.8228	17.1562	16.9288	16.92	12.7433	16.1113	16.4181	16.4873	17.0926	16.5494
O75882	ATRN	13.0091	14.08	13.1777	15.6759	13.4052	14.8871	13.942	13.96	14.2379	14.0437	13.5813	14.4701	12.8458	15.2155	14.7838	15.3426	15.0879	10.9595	12.4533	14.1028	14.3114	14.3777	14.3908	14.5992	14.3887	14.4955	14.186	14.3629	12.6764	14.1256	14.2452	14.1584	14.1603	13.2112	14.133	14.3271	14.6669	9.96588	14.7384	15.0934	14.838	14.9325	9.96194	14.2581	14.9026	14.7455	15.3147	15.0524
O75884	RBBP9	12.5443	12.4657	14.9718	13.0565	11.7911	13.0638	13.1392	13.1828	13.1198	12.5155	12.8067	13.1292	11.5811	14.0503	13.787	14.2545	14.0841	10.1362	9.20556	13.4826	13.8729	13.7649	13.6866	13.8808	13.3794	12.5381	13.9554	12.7925	11.5821	13.6458	12.8039	13.0846	12.7418	12.7583	13.0955	13.4092	13.8541	9.44723	13.8972	13.6646	13.529	13.5011	8.51396	13.6523	13.5684	13.4875	14.7003	13.9708
O75886	STAM2	15.0802	15.7004	16.0728	15.8086	15.8872	16.0404	15.679	15.7915	16.1568	15.3404	15.6069	16.0149	14.0907	16.9382	16.4792	17.222	17.05	12.8093	12.5503	16.1452	16.42	16.5015	16.5043	16.4684	16.593	16.4861	15.8768	16.0394	13.2904	16.3039	16.5178	15.9557	16.4804	12.7097	16.1803	16.7457	16.6076	12.0256	16.4929	16.5334	16.5169	16.4132	11.4901	16.3586	16.4489	16.4194	17.1694	16.7032
O75891	ALDH1L1	11.7565	11.7368	11.5116	12.2557	12.5994	10.5401	11.5538	11.7289	11.6269	11.7164	11.7175	12.0566	10.8752	12.5419	13.3286	12.6668	11.1633	9.82433	8.91542	12.073	12.1906	12.1377	12.1836	12.8998	11.9258	12.0941	11.88	11.926	10.666	11.9083	11.9675	11.7885	12.1656	10.1044	12.0442	12.3298	11.9511	9.96077	13.2634	11.9214	11.7865	11.517	8.89573	11.5374	13.2617	12.6414	12.5205	11.5435
O75896	TUSC2	11.489	11.431	11.6589	12.1649	11.7775	12.3162	11.7388	12.2087	12.2372	11.0198	11.1226	12.5104	11.0608	13.7218	11.6468	12.044	12.6211	9.74305	9.76005	11.9026	13.6502	12.4514	11.5341	11.5393	13.1073	12.7005	11.4354	11.6981	9.52073	12.3755	11.6764	11.9376	11.5879	11.5802	11.9153	12.1402	12.9493	7.06211	12.6874	12.8259	12.7717	12.5411	9.39885	11.4921	12.2335	12.3223	12.8827	12.508
O75909	CCNK	12.1496	12.7012	12.4774	13.3215	14.1142	13.02	14.0729	13.7876	13.76	12.7679	11.5191	11.8764	12.6212	12.9235	12.7692	13.635	13.2657	12.5693	11.6217	12.912	13.2383	13.1231	13.3139	13.5749	14.1945	13.2789	12.9597	12.9489	10.6303	13.7715	13.609	13.1992	13.7036	10.2795	13.3314	13.6611	13.6303	8.93154	13.6895	13.6858	13.9625	13.8841	8.92207	13.2502	13.8369	13.6386	14.3067	13.8294
O75915	ARL6IP5	15.8868	16.6782	16.7954	16.6243	16.7177	16.8211	16.4752	16.7154	16.6691	16.3953	16.3074	16.9612	14.3303	18.2316	17.5635	18.5166	18.3013	12.5803	11.4394	17.5474	17.7752	17.6289	17.6259	17.5068	18.0259	17.7975	16.5625	16.8877	12.9795	17.2704	17.4082	16.8448	17.4289	13.4002	16.9202	17.5212	17.3752	12.8894	17.2806	17.416	17.3223	17.24	14.7815	16.6454	17.0171	16.7749	17.3605	16.9441
O75928	PIAS2	11.356	11.8843	11.2276	12.7111	12.3921	13.5805	12.1533	12.0712	12.3337	11.6832	12.4256	12.4845	10.9277	13.1167	12.763	13.3565	13.2027	9.78488	10.0295	12.2595	12.6535	12.5204	12.6351	13.0536	12.661	12.7912	12.5104	12.356	10.216	12.617	12.4821	12.1768	12.4068	11.2077	12.2623	12.6159	14.1186	10.2161	11.5124	11.7675	13.3314	12.2056	7.86912	12.5654	13.201	12.7828	13.6435	13.0898
O75934	BCAS2	16.9164	17.4527	17.727	17.4041	17.4749	17.6371	17.3384	17.55	17.7542	17.002	17.3711	17.5965	15.8457	18.6341	18.354	18.7636	18.5888	14.426	16.3005	17.4402	17.7446	17.8348	17.8016	17.4903	17.6389	17.7597	17.5449	17.7341	16.5664	17.3682	17.4191	17.712	17.6981	16.6267	17.5727	17.5836	18.3054	13.9429	18.1455	18.1231	18.0119	18.0834	14.4649	17.6602	17.9665	17.8371	18.507	18.1764
O75935	DCTN3	14.0734	14.9742	15.181	15.0514	15.2656	15.1586	15.0102	15.1375	15.0538	14.6984	14.6211	15.1833	13.3163	16.2182	15.8759	15.8512	16.0916	12.351	13.9747	15.1033	15.3596	15.2832	15.0926	14.8909	15.0606	14.9948	15.5291	15.635	13.4914	14.9933	14.9755	14.8539	14.7207	14.8512	15.1951	15.1079	16.565	10.9491	15.6205	15.4782	15.4535	15.6379	12.1105	15.0059	15.8794	15.2741	16.1053	15.3292
O75937	DNAJC8	18.8376	19.3537	19.7509	19.4641	19.4137	19.5578	19.3327	19.4601	19.4852	19.1308	19.377	19.592	17.7548	20.6052	20.2891	20.7367	20.52	16.472	16.4412	19.7647	20.073	20.0506	20.1001	19.9481	19.8529	20.0339	19.5554	19.8195	17.48	19.6362	19.5875	19.6501	19.6194	18.0783	19.6553	19.7873	20.2924	15.3885	20.4209	20.1242	20.0187	20.1331	15.1425	19.5628	20.1927	20.0871	20.8984	20.4943
O75940	SMNDC1	15.5695	15.9809	15.9689	15.9724	15.8789	16.2011	15.9769	16.1621	16.1421	15.4195	15.8478	16.0233	15.4978	16.5414	16.287	16.7408	16.427	14.0776	15.257	15.8024	16.1064	16.1273	16.2337	16.045	15.9957	16.2062	15.9821	16.2449	15.3291	15.8137	16.3388	16.0276	16.2147	14.5423	16.1426	16.3057	16.5521	12.7724	16.5498	16.615	16.5748	16.5075	13.3664	15.9599	16.5412	16.1704	16.9534	16.5804
O75943	RAD17	11.0946	11.5329	12.3198	10.6619	11.3528	11.4708	11.1928	11.2602	11.4795	11.1708	11.6277	11.7017	9.72275	12.3279	11.977	12.8282	12.5758	9.00107	10.0801	11.3724	11.7904	11.7793	11.7352	11.6753	11.511	11.7081	11.4119	11.4587	10.7818	11.5613	12.0168	10.8219	12.1359	10.0156	11.2367	12.206	10.8587	9.802	12.0645	11.9288	12.3216	11.4571	8.9345	12.0083	11.7712	11.8594	12.0426	11.8168
O75947	ATP5PD	18.7636	19.7075	20.0095	19.6012	19.592	19.8216	19.464	19.7319	19.7428	19.359	19.3073	19.8904	17.7698	20.7568	20.384	21.0136	20.7126	16.8586	17.1617	19.8	20.1329	20.2602	20.138	20.0026	20.0316	20.1766	19.6315	19.8372	18.1408	19.6777	19.7284	19.7933	19.7617	18.7545	19.6033	19.8542	20.6078	15.2406	20.2507	20.5594	20.4667	20.3702	16.011	19.3826	20.5105	20.2502	20.8731	20.4679
O75955	FLOT1	17.2023	17.7755	17.8902	17.5311	17.5047	17.7104	17.5586	17.7006	17.8059	17.2732	17.5201	17.7557	16.6682	18.6298	18.3399	18.4381	18.4168	15.1213	15.7948	17.7849	18.0626	17.987	18.0139	17.9708	17.9304	17.9797	17.6889	17.9083	16.5434	17.5633	17.7649	17.6405	17.7275	17.0222	17.606	17.853	18.5546	13.7122	18.4234	18.2453	18.3113	18.3672	14.6025	18.0967	17.9417	17.9854	18.8134	18.1744
O75962	TRIO	12.484	12.8631	12.4132	13.0083	14.2839	13.0048	13.1079	13.6574	13.3787	11.4115	13.4446	13.0572	11.1631	14.261	13.9018	14.1786	14.3569	10.196	13.1731	12.7657	13.0512	12.9505	13.1027	13.014	14.1239	13.7263	13.1396	13.1104	10.2052	13.752	13.1681	13.2146	13.0898	11.9998	13.1421	13.443	13.3021	11.108	13.7235	13.3639	13.2015	13.3585	10.3033	13.1671	13.5784	13.2516	14.1213	13.6357
O75964	ATP5MG	16.7544	17.3102	17.5443	17.0573	17.0787	17.1332	17.0816	17.3006	17.3295	16.846	17.0127	17.3079	15.4684	18.6442	18.121	18.4465	18.4473	13.7508	15.9812	17.2551	17.5497	17.4535	17.4324	17.2064	17.8784	17.6622	17.062	17.2222	15.8375	17.2159	17.075	17.4481	17.1839	16.7498	17.0987	17.3227	18.2169	12.7248	17.8034	18.0759	18.0352	18.022	12.9404	17.6013	18	17.7884	18.5085	18.0397
O75970	MPDZ	12.2766	13.0738	12.9021	12.8525	12.7117	12.8373	13.2946	12.8466	13.3894	12.781	11.755	12.5875	11.4325	13.8098	13.4788	13.9684	13.7947	10.1697	11.0287	12.8944	13.0904	13.2439	13.1274	13.2692	13.0796	13.0375	12.9088	13.256	11.4496	12.9225	12.7303	12.9525	12.8486	12.2031	12.8258	13.0936	13.8706	8.40496	13.7658	13.5015	13.4159	13.6953	9.32411	12.9254	13.3343	13.116	14.0803	13.874
O75976	CPD	16.9798	17.7296	17.4085	17.6639	17.068	17.3404	17.3483	17.5665	17.5572	16.984	17.2096	17.5246	16.0586	18.4151	18.1494	18.5763	18.3942	14.5965	15.6084	17.4639	17.79	17.6786	17.7725	17.8768	17.8747	17.8839	17.4326	17.6356	15.8697	17.4937	17.5101	17.5279	17.5133	16.629	17.3511	17.6588	18.0823	14.1219	18.0422	18.0119	17.9782	17.9537	15.1509	17.3731	17.8152	17.6883	18.2804	17.8823
O76003	GLRX3	16.8117	17.6278	17.9947	17.9219	17.8736	18.1044	17.7312	17.8772	17.9024	17.3995	17.5607	17.8634	16.0067	18.9755	18.4494	19.3587	19.1394	14.4045	14.753	18.0626	18.339	18.3879	18.373	18.4188	18.1805	18.2136	17.9462	18.2573	15.7608	17.976	17.6975	17.826	17.7594	17.0177	17.8222	18.2116	18.8639	13.3708	18.8682	18.4268	18.3413	18.4634	13.8828	17.6488	18.4376	18.3158	19.1905	18.8589
O76021	RSL1D1	19.4031	19.7512	19.8061	19.4007	19.27	19.413	19.3921	19.6786	19.6185	19.2131	19.4392	19.7026	18.6266	20.4345	19.9514	20.8527	20.4913	16.6877	17.7134	19.72	19.9727	19.8797	19.9244	19.834	20.0018	20.0678	19.5652	19.8436	17.98	19.5858	19.7585	19.6579	19.6774	18.7091	19.5673	19.674	20.3442	14.8712	20.0761	20.7468	20.5629	20.443	15.3608	20.1723	20.3816	20.1351	20.7183	20.2761
O76024	WFS1	16.9231	17.4063	17.5584	17.3731	17.2855	17.4703	17.296	17.4678	17.4768	16.9995	17.2522	17.5243	16.7167	18.0952	17.8288	17.8694	17.9537	15.5528	16.2423	17.4504	17.6662	17.472	17.6677	17.5179	17.5348	17.5344	17.3699	17.5546	16.8423	17.1805	17.6438	17.4299	17.6064	16.2375	17.3537	17.7454	18.066	13.1786	18.104	18.2528	18.2167	18.1985	14.2754	17.8401	17.9172	17.6189	18.4677	17.8974
O76027	ANXA9	13.5866	13.9463	14.1649	13.9318	14.2153	14.19	13.9312	13.9917	14.1382	13.6621	14.0474	14.2643	9.97117	15.1531	14.8002	15.3884	15.1515	13.5705	12.5232	13.9016	14.2937	14.3689	14.4231	14.5244	14.3593	14.4851	14.2665	14.4	12.1856	14.3383	14.7745	13.799	14.8484	11.569	14.0371	15.0069	14.5985	11.0724	14.723	14.4435	14.6052	14.5923	11.237	14.3574	14.573	14.3494	14.934	14.584
O76031	CLPX	17.8025	18.2848	18.5025	18.1414	18.0889	18.407	18.1703	18.3321	18.4519	17.748	18.1978	18.3269	16.5127	19.4823	19.2446	19.5068	19.3196	15.1611	16.2055	18.3994	18.7269	18.678	18.7566	18.4605	18.5012	18.7868	18.4842	18.6898	16.4543	18.3107	18.3304	18.4557	18.4107	17.1775	18.3608	18.4919	18.8406	14.7325	18.7576	19.0641	18.8994	18.9329	14.1565	18.7063	19.0554	18.8256	19.4241	19.0592
O76041	NEBL	14.1904	14.4628	14.9884	15.0229	15.049	15.2044	14.79	15.0302	14.9382	14.5217	14.6601	14.9778	13.4499	15.9076	15.2643	16.2254	15.9464	12.1243	12.289	15.0788	15.4096	15.6008	15.5026	15.0372	15.4088	15.2354	14.6722	14.8708	13.8621	14.8686	15.4256	14.8881	15.3207	12.5796	15.0622	15.6417	15.6951	11.6337	15.331	15.5656	15.4207	15.272	12.2128	15.2808	15.2578	14.9996	15.7256	15.4414
O76054	SEC14L2	12.3034	12.98	13.1814	13.3724	13.3254	13.531	12.7911	13.0099	13.0874	12.9639	13.3422	13.4992	12.1619	14.0635	13.8415	14.5094	14.4418	9.67551	11.0525	13.381	13.6406	13.3696	13.6473	13.6026	13.7628	13.6712	13.2644	13.1253	11.3298	13.5401	12.9715	12.974	12.8373	12.9439	13.3685	13.5983	14.2367	10.3012	13.5981	12.4123	14.2024	13.9429	10.7514	12.9911	13.4304	13.4516	14.2526	13.8165
O76061	STC2	12.7899	12.2458	12.4599	12.0849	12.1504	12.0798	12.4129	12.5292	12.4072	12.0541	11.9628	12.4445	10.6305	13.4579	13.3552	13.365	13.3161	9.68585	9.41577	12.695	13.0498	12.9298	13.0773	12.643	13.4757	12.9758	13.0893	11.352	10.6089	12.3091	12.4705	12.921	12.8366	9.77321	12.7249	13.0845	13.0249	9.39702	12.3482	12.9146	13.1187	13.0072	10.4159	12.3535	12.5215	12.8725	13.2716	12.3756
O76062	TM7SF2	15.8028	16.5962	16.7649	16.396	16.4902	16.4464	16.449	16.745	16.5114	16.1027	16.0988	16.5897	15.418	17.2284	16.8308	17.5919	17.4096	14.0178	14.8053	16.6525	16.9511	16.6164	16.6901	16.7811	17.2522	17.0719	16.3763	16.599	14.3876	16.8096	16.3567	16.6923	16.4946	16.0373	16.3135	16.6021	17.0609	12.6282	16.8345	17.4648	17.3411	17.1669	14.7135	16.4543	16.6419	16.6864	17.238	16.7625
O76070	SNCG	14.553	14.1578	15.4116	15.0621	14.8567	15.2706	15.3572	15.5831	15.5634	14.0837	14.0847	14.6397	13.401	15.0461	16.0327	15.4873	16.0331	13.3117	12.9403	15.6683	15.2188	15.5246	14.1613	15.7987	15.4735	15.5772	14.9745	15.2935	12.7225	15.2707	15.0147	15.0534	15.0604	13.475	15.2099	15.4986	15.4048	12.4962	15.5952	15.4563	15.6292	14.7302	11.915	16.5945	14.6272	14.6164	15.3717	16.187
O76071	CIAO1	15.3405	16.155	16.3153	16.1699	16.0645	16.4032	16.0921	16.3128	16.3316	15.5565	15.943	16.2125	14.5614	17.198	16.8318	17.3237	17.3255	13.2081	14.4283	16.1944	16.4733	16.3835	16.5224	16.4467	16.721	16.6421	16.2129	16.3995	14.1267	16.3464	16.1362	16.109	16.1096	15.468	16.1556	16.4701	17.2753	12.2238	16.7943	16.636	16.6671	16.8521	13.1331	16.2398	16.6326	16.4077	17.3262	16.7091
O76074	PDE5A	10.7599	12.5975	11.0265	12.2754	12.2767	11.6478	12.639	10.2393	12.4335	11.3721	11.675	12.2249	11.8804	11.6068	11.9207	12.6543	11.9945	10.5271	10.6253	11.7324	12.08	11.855	12.1542	12.1369	12.1619	11.8083	12.3297	11.9829	9.83275	12.4683	12.3224	11.9133	12.2032	9.52348	12.7534	11.868	12.5743	9.58697	10.9186	11.2164	14.3029	11.9846	10.6727	11.6766	12.0004	11.699	12.5747	11.9606
O76080	ZFAND5	11.0418	13.0972	13.099	12.1026	13.7934	12.5369	13.5181	13.2602	12.8198	12.6829	10.7693	12.6206	10.8299	13.6255	13.5283	14.126	13.8077	9.75345	10.083	12.8633	13.0978	13.0721	13.2169	13.3376	12.654	12.794	12.8237	12.8957	11.9181	12.5854	12.551	12.8422	12.5559	11.9792	12.8428	12.8998	12.1124	9.20405	13.5744	12.5453	14.8074	13.4272	10.9534	11.8946	12.841	13.9581	13.1667	12.857
P0DSO3	GAGE4	13.183	12.7259	13.0152	12.9017	13.4843	12.1271	12.9945	13.0513	13.0012	12.5957	12.6295	13.1652	10.1438	14.11	15.0574	14.7575	12.8592	10.5095	10.8774	12.2407	13.3221	13.1259	13.806	14.0653	13.1476	13.3242	13.0143	12.964	11.7959	13.1914	13.303	12.8885	13.5125	10.7996	13.0694	13.8643	12.8899	11.3499	14.015	13.0405	12.4116	13.7304	10.7793	12.5836	13.6484	14.1628	14.0201	12.2431
O76094	SRP72	17.7946	18.4946	18.6736	18.4607	18.525	18.6298	18.3335	18.5366	18.575	18.1238	18.3117	18.6976	17.0142	19.5394	19.0878	19.6715	19.3775	15.8877	16.0562	18.8557	19.1149	18.825	18.9385	18.788	19.4415	19.0668	18.264	18.5149	16.521	18.77	18.5932	18.5176	18.4528	17.7527	18.49	18.7719	19.6207	14.3323	19.17	19.2553	19.1391	19.0608	14.7698	18.9285	19.2259	18.8615	19.6165	19.1762
O76095	JTB	14.5364	15.3356	15.9292	15.4139	15.2996	15.5146	15.3585	15.6874	15.6661	14.9693	14.9369	15.4111	13.7914	16.5972	16.1179	16.6467	16.4346	12.4414	12.5447	15.7319	16.1222	16.0938	15.9843	15.5523	14.6074	15.1443	15.9414	16.147	15.3867	14.8024	15.7801	15.5492	15.8561	13.2102	15.6222	16.0113	16.2659	11.1593	16.1773	16.1514	16.1539	16.1215	12.3651	15.0675	16.0365	15.7821	16.5901	16.188
O94760	DDAH1	15.3196	16.1696	16.4837	16.6168	16.6221	16.8592	16.4764	16.6264	16.6765	15.9678	15.8021	16.5217	14.97	17.4237	17.169	17.6153	17.3869	13.5061	14.0753	16.5108	16.7756	16.966	16.9186	16.8247	16.6201	16.6775	16.5121	16.736	15.1359	16.3894	16.1315	16.3264	16.173	16.0569	16.5965	16.7866	17.1626	12.1517	17.7292	16.9957	16.8668	17.165	12.3408	16.0614	17.4266	16.996	17.7575	17.4886
O94761	RECQL4	13.8504	14.0558	14.4044	14.0714	13.9794	14.2434	15.3893	13.1555	14.2373	14.4831	13.6877	13.6518	13.2785	14.8902	14.5683	15.0341	14.8131	12.0206	13.1475	14.0685	14.3598	14.3114	14.4196	14.298	14.3703	14.4466	14.152	14.2392	13.3037	14.0929	14.1312	14.3008	14.1969	13.4426	14.1837	14.3497	14.7638	9.73623	14.9203	15.1718	14.9409	15.0719	11.3705	14.2247	14.5538	14.4846	15.1289	14.8423
O94762	RECQL5	15.4124	15.6495	15.8745	15.6858	15.6367	15.7879	15.6524	15.6678	15.8308	15.2841	15.6757	15.936	14.3808	16.878	16.6515	16.7812	16.6304	12.7249	13.9078	15.9034	16.0037	15.9181	16.082	16.2318	15.91	16.1253	15.8304	16.1403	14.2651	15.7757	15.7647	15.8264	15.6272	15.275	15.6683	15.8851	16.4719	11.6582	16.6039	16.5027	16.3807	16.4294	12.1925	16.0834	16.298	16.2385	16.8337	16.4007
O94763	URI1	13.2392	13.717	13.806	13.4298	13.9658	14.123	13.6985	13.841	13.995	13.2253	13.697	13.8239	12.922	14.5687	14.5669	14.79	14.5452	10.8881	11.398	13.907	14.2215	14.0403	14.2479	14.4663	14.6687	14.4073	13.8492	13.9483	11.2218	14.1855	14.2052	13.7523	14.3276	11.5507	13.8687	14.5763	14.6211	9.37956	14.609	14.5461	14.5861	14.5389	11.6905	13.6719	12.9167	13.2277	15.8572	14.9169
O94766	B3GAT3	15.2681	15.772	16.0557	15.764	15.7861	15.9097	15.8468	16.0477	16.1138	15.2573	15.5801	15.7097	14.5698	16.8419	16.479	16.8983	16.6708	13.0958	14.027	15.9233	16.1581	16.1081	16.116	16.2231	16.1747	16.277	15.9281	16.1139	14.1838	15.878	15.6834	15.9128	15.8634	15.3075	15.7152	16.0733	16.4826	12.24	16.333	16.5371	16.4998	16.4629	12.857	15.9505	16.4762	16.0587	16.8766	16.3366
O94776	MTA2	18.634	19.2232	19.4045	19.1214	19.1512	19.2964	18.9764	19.1665	19.2705	18.8308	19.246	19.3404	17.9153	20.1872	19.8847	20.2626	20.122	16.4588	17.6376	19.2977	19.5975	19.4695	19.5395	19.289	19.5065	19.5596	19.2055	19.3881	17.9486	19.2225	19.2547	19.3069	19.2394	18.5011	19.2125	19.3161	19.9677	15.8536	19.6984	19.8111	19.7339	19.7659	15.9137	19.481	19.794	19.5546	20.2746	19.8129
O94804	STK10	15.1395	15.7159	15.901	15.8411	15.7795	15.8892	15.4854	15.6245	15.6499	15.5124	15.9027	16.0915	14.5257	16.8183	16.5257	16.6377	16.6079	13.1509	14.1791	15.7945	16.0645	16.0514	16.1589	16.0179	16.2446	16.3142	15.8298	16.0771	13.7448	16.0557	16.2315	15.8629	16.1478	13.5443	15.97	16.5096	16.5925	11.7848	16.7275	16.3662	16.359	16.4363	12.5088	16.0263	16.2958	16.0461	16.949	16.4402
O94822	LTN1	13.4413	14.2312	14.3317	14.3422	14.4471	14.3849	14.2708	14.4484	14.3056	13.7613	13.9758	14.4164	13.3022	14.1693	13.9248	15.0578	16.0741	12.6502	12.757	14.4764	13.7786	14.7714	14.898	14.497	14.5821	14.6149	14.2371	14.4639	12.0839	15.1965	14.1505	14.1648	14.062	13.8737	14.3384	14.5891	14.6194	13.4291	14.4964	14.393	14.1358	14.1046	10.9622	14.7084	14.7971	14.5627	15.298	14.8501
O94826	TOMM70	19.1662	19.9518	20.2323	19.7731	19.7199	19.8741	19.8388	20.1074	19.9838	19.4499	19.3514	19.986	18.5567	20.8527	20.579	20.9211	20.7533	17.0545	17.8129	20.0449	20.2544	20.2049	20.2271	20.1731	20.2741	20.2856	19.7864	19.962	18.5656	19.8436	19.933	20.0195	19.9742	18.8731	19.8432	20.0743	20.67	15.4954	20.4136	20.684	20.7585	20.6958	16.6705	19.7873	20.4512	20.2989	20.9731	20.5363
O94829	IPO13	12.7807	13.0781	12.469	13.3091	14.1522	12.711	11.8676	13.4033	13.1737	13.0877	13.6585	13.3093	12.0308	14.0922	13.8088	14.2518	14.1881	10.1284	10.0283	13.2992	13.8264	14.9385	13.1998	13.2079	13.1247	13.4044	13.5503	13.6779	11.5793	13.1634	13.02	13.1353	13.1251	12.6623	13.2586	13.2989	13.5028	11.1641	13.9028	13.3882	13.054	13.4883	11.0209	13.3062	13.4441	13.4218	13.9898	13.3173
O94830	DDHD2	9.72277	12.1918	13.0391	12.0413	11.2685	11.2867	12.6793	12.0303	11.0196	11.7635	11.0697	10.9877	9.18327	12.9393	13.2536	11.7012	13.006	9.46687	10.0684	11.3692	11.5941	12.1518	12.4435	11.9231	12.8426	10.3277	10.694	12.1648	9.71148	13.8096	12.8059	11.587	12.7773	8.91141	12.0602	11.4084	11.2244	8.19501	12.217	11.953	12.9127	13.048	10.1124	11.2066	11.5928	11.5689	12.8606	12.2089
O94832	MYO1D	16.6336	17.082	17.4506	17.2075	17.3151	17.5634	17.1903	17.3702	17.4664	16.9682	16.8098	17.4474	15.7622	18.3138	18.1172	18.402	18.2606	14.3963	15.2651	17.3754	17.6647	17.5834	17.6689	17.6948	17.5559	17.5107	17.4809	17.5282	15.7131	17.4635	17.4772	17.3848	17.3309	16.3249	17.3171	17.4173	17.8118	14.2807	17.7831	17.8497	17.7208	17.8061	14.1965	17.6017	17.8406	17.5286	18.2389	17.846
O94842	TOX4	14.4147	14.9721	14.7726	14.9835	15.0121	15.2608	14.7865	15.2075	14.5867	14.6827	14.985	15.1675	13.9221	15.8039	15.2906	15.7965	15.6365	12.9661	14.8723	14.7125	15.0903	15.1014	15.1098	14.5295	14.7171	14.979	14.9538	15.152	15.0677	14.5463	14.8839	15.2484	14.969	14.3559	14.8879	15.0708	15.4411	13.1971	15.2587	15.2925	15.1172	15.1092	13.59	14.5333	15.2096	14.9741	15.7207	15.3882
O94851	MICAL2	12.4852	12.6046	10.9765	12.9599	12.2338	13.155	11.4509	11.9098	14.0275	12.8803	11.9074	12.2392	12.0102	12.8	12.7192	12.9236	12.715	11.247	9.32053	12.7962	13.2503	13.0342	13.117	12.8967	12.0905	12.3484	12.6459	12.461	12.6972	12.172	13.1134	12.4828	12.8873	10.664	12.4482	12.8194	12.6523	10.4166	12.708	12.9264	12.8146	12.8971	10.3301	12.4071	12.7402	12.7209	13.3571	12.8596
O94855	SEC24D	12.9863	13.6678	13.9596	13.7586	13.8769	14.1916	13.7874	14.6262	13.6407	12.9688	13.7402	13.6775	13.2008	14.5383	14.4813	14.4143	14.3269	11.4793	11.4102	13.9638	14.1821	14.2387	14.273	14.373	14.0632	14.1703	13.8911	14.2011	12.253	13.8621	13.8863	13.8681	13.8852	12.6306	13.9847	14.1859	14.5331	10.0174	14.6586	14.4795	14.363	14.3892	10.8896	13.9775	14.4241	13.9591	14.7942	14.3964
O94868	FCHSD2	11.0617	10.4777	12.272	12.0554	12.9523	11.1952	12.3874	12.1938	11.275	8.80395	12.3849	12.9692	10.4963	13.4572	13.5835	12.5679	11.1741	8.73516	11.2282	11.4073	12.159	11.8385	11.5992	11.782	11.8095	11.9875	11.8571	11.9907	10.527	11.8423	12.5488	11.7549	12.289	9.76327	11.6665	11.9918	12.8152	9.0572	11.9617	11.9117	13.3612	10.9072	9.87898	10.7329	12.8654	11.1571	13.4634	11.9164
O94874	UFL1	17.6067	18.1343	18.2563	17.9308	17.8476	18.0207	17.8295	18.0929	17.9034	17.8076	17.8341	18.3289	16.6884	19.0049	18.6904	19.0339	18.8828	15.4959	15.5003	18.3116	18.6801	18.4738	18.5513	18.2792	18.8367	18.7461	17.7561	18.0421	16.1425	18.2727	18.0801	18.175	18.0772	17.3506	17.9762	18.1372	18.9199	14.0947	18.5122	18.782	18.7216	18.7659	14.8497	18.3626	18.5767	18.3711	19.0457	18.5906
O94875	SORBS2	11.4739	13.6193	14.4925	13.4459	12.3022	14.4805	15.3934	13.6121	13.2991	12.5248	12.2258	12.759	12.483	14.1022	14.1394	13.7918	13.7875	11.5104	11.5794	13.5498	15.2222	13.8032	13.0036	12.656	13.1996	13.4609	13.4202	13.7074	12.9536	13.0726	13.3797	13.4275	13.3887	12.5504	13.373	13.6949	12.5732	9.99976	12.5142	14.3641	14.5254	15.8376	12.5547	13.7656	13.8974	12.8528	14.1627	12.5812
O94876	TMCC1	13.3772	14.0259	13.9417	13.6778	13.5735	13.9232	13.7184	13.8666	13.9604	13.3875	13.7152	13.8712	13.1941	14.6296	14.5823	14.4681	14.2772	11.368	12.1699	13.8986	14.1163	14.1773	14.0205	14.1368	14.2574	14.5218	13.9563	14.2179	11.269	14.2969	13.6842	13.9757	13.6643	13.4576	13.7564	13.9812	14.1131	11.7961	14.2509	14.1775	14.0918	14.09	9.73832	14.3701	14.5775	14.1239	15.0729	14.6367
O94880	PHF14	14.3849	15.766	15.7988	15.2628	15.6525	15.8266	15.346	15.526	15.547	15.2899	15.4493	15.5332	14.4221	16.1097	15.986	16.5078	16.1877	13.4781	13.3761	15.618	15.9377	15.8364	16.0162	15.907	16.0072	16.0017	15.5944	15.8307	13.6241	15.6334	15.5871	15.6571	15.6449	14.4768	15.5113	15.8144	16.682	8.78192	16.5498	16.9525	16.8706	16.8547	10.1191	16.187	16.4966	16.4027	17.0011	16.4851
O94885	SASH1	11.9604	13.2808	12.9357	12.5262	14.2511	11.7182	12.5777	12.8379	13.0628	12.4973	12.8577	12.8389	11.7542	13.9933	14.0522	13.7974	13.8157	9.25959	10.7723	13.1578	13.2456	13.0651	13.2718	13.1598	12.6479	12.9123	12.7345	13.1589	12.6564	12.5623	12.28	13.6264	11.6787	11.7093	13.8611	13.5168	13.6067	9.30035	13.4901	13.4982	13.5338	13.2432	9.29288	13.0205	13.3853	13.3471	14.0599	13.5667
O94886	TMEM63A	11.634	13.4967	11.8842	12.1663	12.8259	12.5526	11.8836	11.5854	13.067	12.3864	12.1712	13.466	11.1775	13.4224	13.1223	13.4513	13.2539	10.1324	8.94077	12.8035	13.3097	13.1482	13.1927	13.1649	12.8409	12.8523	12.5272	12.7144	10.9953	12.6296	12.2499	12.7832	12.5236	11.981	12.5082	12.5139	13.1549	9.62394	13.0912	12.8622	12.9986	12.8289	9.12119	11.2441	14.1835	13.5928	13.8028	12.6153
O94887	FARP2	13.552	14.0029	13.5778	14.0421	13.1384	13.536	13.2297	14.088	14.6778	12.1653	14.5756	13.1128	12.2022	14.7686	14.5273	14.7382	14.5769	11.036	12.1071	13.7849	13.9291	13.9105	14.2574	13.8603	14.2492	14.2323	13.7357	13.8688	11.8257	13.9376	13.4515	13.6082	13.5454	13.855	13.7179	13.6712	14.2016	10.4434	13.9892	14.4587	14.4466	14.3098	9.73754	14.33	14.3564	14.2065	14.8435	14.3754
O94888	UBXN7	15.5046	16.3022	16.625	16.5357	16.4398	16.718	16.2153	16.2772	16.4187	16.1774	16.4094	16.6273	14.9881	17.4716	16.9789	17.6843	17.4911	13.5113	13.4458	16.7589	17.0008	16.963	16.9515	17.0052	16.9231	17.1483	16.3066	16.514	14.5415	16.6917	16.3871	16.5408	16.4611	15.5746	16.3538	16.8078	17.6815	10.5846	17.4543	17.5048	17.4631	17.4369	11.3515	16.7826	17.2932	17.2534	17.9298	17.5149
O94901	SUN1	16.2174	16.7387	16.8607	16.7795	16.7579	16.9276	16.5341	16.8746	17.0784	16.3835	16.576	16.8351	15.5819	17.5225	17.122	17.6737	17.5236	14.8581	14.3313	17.056	17.0572	17.3474	17.0527	17.4371	17.72	17.2673	16.7222	16.8974	14.567	17.108	17.3214	16.7738	16.9093	15.6438	16.5902	17.0433	17.9316	11.1701	17.6539	17.9056	17.8002	17.8205	11.8857	17.564	17.647	17.3635	18.1888	17.6328
O94903	PLPBP	15.8171	16.3164	16.6517	16.7341	16.6516	16.7788	16.5825	16.833	16.5838	16.1477	16.1732	16.6296	15.871	17.272	16.9859	17.4016	17.1332	14.2861	14.7453	16.498	16.8344	17.0503	17.0537	16.7681	16.6623	16.8154	16.5473	16.7667	15.6113	16.5467	16.3419	16.4339	16.2872	16.4269	16.6743	16.7855	17.3614	12.6429	17.4988	17.2911	17.0351	17.1205	13.849	16.0862	17.0979	16.8975	17.7165	17.3026
O94905	ERLIN2	19.139	19.6514	19.7179	19.3553	19.3666	19.5821	19.3752	19.6187	19.7284	19.0625	19.4506	19.5768	17.9772	20.6861	20.3853	20.5802	20.5736	16.6096	17.5209	19.7057	19.9779	19.9195	19.9957	19.6925	19.8656	20.0611	19.657	19.9023	17.8026	19.5236	19.7092	19.7027	19.6617	18.3201	19.5725	19.8459	20.2775	15.8089	20.1429	20.1226	20.1884	20.2719	15.5581	20.0028	20.1688	20.022	20.8071	20.2533
O94906	PRPF6	19.337	19.8821	20.0238	19.6845	19.6753	19.7694	19.7257	19.9123	19.8707	19.3249	19.6594	19.8793	18.0846	21.0451	20.6832	21.175	20.9629	16.4214	17.9783	19.9068	20.1584	20.064	20.1378	20.1269	20.1272	20.3263	19.9477	20.1141	17.9012	19.9558	19.9081	19.8989	19.8965	18.8278	19.7961	20.0447	20.5507	15.687	20.503	20.6159	20.4982	20.5174	16.1446	20.2061	20.523	20.19	20.8794	20.4291
O94907	DKK1	12.8838	12.7845	13.5857	12.2752	12.1342	12.5514	12.8096	12.0995	13.2912	12.1154	12.2353	13.6636	13.1717	13.128	13.4375	12.8822	12.6127	10.9826	12.3275	12.4696	12.8674	12.9216	13.0102	12.6183	11.3202	13.3876	13.3504	12.8892	11.8154	13.4519	13.647	11.8773	13.8719	11.6335	11.7254	13.4596	13.1809	10.5699	13.0538	13.2697	13.1261	13.0144	10.6085	12.4723	13.4172	12.9405	13.5732	13.2029
O94913	PCF11	15.4824	15.5487	15.9191	15.9743	15.8963	16.122	15.7519	15.818	15.888	15.5174	15.9317	16.0357	14.7103	16.8702	16.5274	16.9894	16.8526	12.9928	14.7677	15.7632	16.1171	16.0974	16.2588	15.9384	15.6382	16.1319	16.2176	16.3651	14.826	15.764	15.9147	15.9515	16.0009	15.0868	15.9072	16.0816	16.5728	12.2868	16.5992	16.6221	16.38	16.4818	13.4474	15.9597	16.3428	16.0813	16.7292	16.3823
O94915	FRYL	12.8939	13.9946	13.6327	13.8547	14.2034	14.6256	13.7761	13.9751	14.0248	13.6764	13.7103	14.0421	12.8407	14.7242	14.5046	14.8175	14.818	11.4999	12.4161	13.9634	14.2613	14.1929	14.3213	14.0498	14.1786	14.4702	14.0625	14.3589	12.1233	14.0113	13.711	14.0643	13.9514	13.4533	14.0267	13.9982	14.8813	9.62715	14.5998	14.8597	14.6756	14.5613	10.2261	14.2958	14.4985	14.3849	15.1455	14.654
O94916	NFAT5	13.0421	13.3489	13.4823	13.7365	13.9979	13.2559	13.302	13.4568	13.6601	13.1269	13.6311	13.6868	12.563	14.2536	14.2421	14.216	14.3424	11.2467	11.9934	13.5839	13.8626	13.7507	13.8118	13.8613	13.6748	13.8541	13.523	13.7404	12.5222	13.5492	13.5671	13.5387	13.6556	12.4466	13.6701	13.9856	14.8034	10.023	14.7805	13.8132	13.6215	13.8221	12.0332	13.5654	13.756	13.6509	14.0978	13.7603
O94919	ENDOD1	14.8173	15.3424	15.7293	15.3144	15.4122	15.6598	15.1949	15.4382	15.4411	15.1058	15.4511	15.6442	14.4801	16.4403	16.13	16.6013	16.3809	12.2427	15.3561	15.1991	15.4585	15.4158	15.4327	15.4132	15.8416	15.9394	15.67	15.7234	13.3109	15.7902	15.5637	15.6104	15.6422	14.0462	15.5979	15.8149	16.1488	11.1104	16.2126	16.3373	16.2358	16.2305	12.362	15.3697	16.1232	15.9206	16.4417	16.0582
O94923	GLCE	14.0054	13.2111	13.6991	13.1133	13.2723	11.4874	12.5733	11.144	14.7008	13.0811	14.322	12.9674	11.9008	14.3288	13.9523	14.2481	13.9502	10.4083	11.2412	13.4154	13.5689	13.544	13.5325	13.4866	13.2814	13.7247	13.4781	13.6425	11.5784	13.0835	13.8893	13.661	13.3303	11.573	13.2945	13.0405	13.8584	9.19349	13.9077	13.9747	14.1096	13.7447	9.24724	13.8314	13.8876	13.6632	14.2642	13.8949
O94925	GLS	15.9979	16.5444	16.8182	16.6855	16.6793	16.8121	16.4432	16.6086	16.705	16.2676	16.6616	16.8514	14.8783	17.9399	17.4655	18.1226	17.8665	13.2645	14.1602	16.8688	17.1335	17.1086	17.1273	17.1388	17.1888	17.1523	16.8869	16.8787	14.4289	17.0018	16.5733	16.7558	16.568	16.0767	16.7088	16.8548	17.0631	13.7489	17.05	17.3103	17.1671	17.198	13.9888	16.6238	17.1116	16.985	17.6561	17.172
O94927	HAUS5	11.2596	11.1294	12.0509	11.6866	12.2327	11.5091	11.8923	11.0692	12.3019	11.6205	11.6862	11.2982	10.7861	12.4641	12.0462	12.4219	12.3191	9.83088	10.097	11.698	11.974	11.8412	12.1326	12.1254	11.8056	11.7716	11.5403	11.2981	11.5557	11.8969	11.2755	10.729	12.7311	10.5962	11.9058	12.6306	13.2159	10.1911	10.9518	11.8937	12.0695	11.5463	7.07961	12.0304	12.4842	12.452	13.1299	12.6922
O94952	FBXO21	13.4365	13.8066	14.2746	13.7187	14.0006	14.2468	14.0009	14.1846	13.9457	13.5986	13.6435	14.1105	12.2903	15.3703	14.6886	15.2613	15.0926	10.7806	11.4979	14.2601	14.3969	14.1869	14.7903	14.3517	14.6399	14.4561	13.6899	13.9717	12.5343	14.1919	14.3117	14.0739	14.2844	11.9286	14.2198	14.6654	14.3179	11.2576	14.3819	14.4863	14.561	14.479	10.8983	13.9356	14.1695	14.3765	15.3441	14.7598
O94953	KDM4B	12.628	12.987	12.6291	13.4282	12.8786	12.7314	12.9777	12.9825	13.125	12.4836	12.7403	12.9733	9.93882	14.1263	13.6758	14.1722	13.8151	11.5541	11.1899	12.3927	13.5674	13.3855	13.3867	13.3601	13.0107	13.409	13.1609	13.1769	11.4167	13.1081	12.9221	12.7903	13.0781	11.8063	13.2235	13.462	13.0843	10.3731	14.6349	12.4138	13.6002	13.1762	9.01835	13.3998	13.4111	13.5743	14.2833	13.5956
O94964	SOGA1	13.1186	13.282	14.0215	14.4894	13.5242	14.8599	13.8461	14.0401	14.2219	13.3607	13.8989	13.9278	12.0566	15.0483	14.6708	15.2506	15.1569	11.1125	11.7869	14.0219	14.3329	14.2146	14.4238	14.5155	14.7364	14.3919	13.9417	13.9682	11.9194	14.3379	13.8911	13.8969	13.852	13.4643	13.9642	14.2271	14.9024	9.39862	14.8446	14.5885	14.7813	14.7802	11.3687	13.9297	14.3743	14.1342	15.0321	14.4565
O94966	USP19	14.775	15.2931	15.278	15.4372	15.3099	15.6098	15.4143	15.1197	15.3273	15.1698	15.3831	15.2886	14.2901	16.0679	15.8994	16.3071	16.1155	13.0229	14.3923	15.1966	15.629	15.4245	15.5293	15.5311	15.7298	15.7436	15.3967	15.5396	13.8298	15.4634	15.4007	15.3777	15.3209	14.5314	15.3736	15.6986	16.0941	11.4323	16.0801	16.1086	15.9629	16.0249	11.7845	15.5979	15.9909	15.7905	16.4705	16.0686
O94967	WDR47	10.2936	11.652	12.1992	10.5647	11.1467	10.9355	11.4007	9.9719	11.8681	9.581	11.7037	12.2662	9.48091	13.3973	11.8868	12.2309	10.9262	8.86952	9.38162	11.0523	12.0212	11.4116	11.5534	11.3715	13.0244	10.8821	10.9565	11.8541	8.83173	11.2427	12.0391	12.5542	11.5569	9.25595	10.7539	10.6315	11.8022	7.81874	11.7998	11.9746	11.6239	11.7723	8.55661	10.974	11.7014	11.3981	12.1764	11.985
O94972	TRIM37	13.4597	13.7019	13.9784	13.683	13.7974	13.9454	12.9312	14.965	13.3856	12.6055	15.4304	13.2481	12.7962	14.6703	14.362	14.8352	14.6313	11.2708	12.3423	13.7742	14.1249	14.0565	14.179	14.0889	13.7735	13.9673	13.7273	14.2551	13.3391	13.5035	13.8328	13.9067	13.6079	13.0439	13.9354	14.2391	14.8912	10.3661	14.6738	14.1863	14.2048	14.2436	10.506	14.1166	14.2169	14.194	14.9591	14.5733
O94973	AP2A2	14.2544	14.7482	14.6807	14.6466	14.3038	14.5184	14.3895	14.4849	14.677	14.2106	14.629	14.7609	12.9894	15.4876	14.9582	15.8131	15.6299	12.2738	12.1869	14.7565	15.0705	15.0256	15.0959	15.0164	15.6333	15.4449	14.0159	14.0876	14.296	13.6743	14.4631	14.7557	14.6434	14.2961	14.5123	14.4813	16.0058	10.0285	15.0618	15.4229	15.3526	15.2805	11.2859	14.7294	15.1328	14.9841	15.7214	15.2983
O94979	SEC31A	18.3099	19.0898	19.2959	19.1482	19.1444	19.269	19.0086	19.1859	19.1476	18.7199	18.958	19.2372	17.7979	20.1418	19.7659	20.194	20.0681	16.2895	17.5431	19.1536	19.4042	19.4241	19.4264	19.3058	19.5892	19.5675	19.0656	19.269	17.5667	19.1992	19.1193	19.3186	19.1092	18.2409	19.0719	19.3974	20.3103	15.0364	19.9184	19.6512	19.5837	19.7572	16.1084	19.2518	19.6857	19.3491	20.1401	19.7221
O94992	HEXIM1	14.9873	16.141	16.8272	16.5895	16.6126	16.5914	16.0859	16.2397	16.3738	16.1301	16.2978	16.6216	15.4168	16.986	16.8126	17.149	17.0623	14.3224	14.0145	16.4745	16.7444	16.69	16.7851	17.0404	16.8218	16.789	16.3485	16.4848	14.8485	16.4564	16.9839	16.3833	16.9984	13.6912	16.5582	17.134	17.1859	12.4543	17.1	16.9549	17.0342	17.0196	13.0002	16.743	17.0102	16.8232	17.3959	16.7764
O95049	TJP3	15.8692	16.1563	16.3895	16.2995	16.334	16.4998	16.0884	16.3198	16.5418	15.9156	16.2234	16.4594	14.8434	17.1288	16.8488	17.2801	17.1368	14.3104	14.8161	16.2746	16.567	16.5597	16.6904	16.6405	16.5337	16.6964	16.5096	16.7904	14.6684	16.3498	16.2899	16.4222	16.3981	15.2797	16.471	16.6874	16.9941	13.5044	16.9113	16.6449	16.754	16.7396	13.0131	16.5812	16.9047	16.7347	17.3385	16.9761
O95067	CCNB2	12.6012	12.39	11.7056	11.3919	12.1978	11.3863	11.7461	11.2107	12.3998	12.02	12.1567	12.1394	12.5428	12.1577	11.8392	11.7956	11.8148	11.5227	10.358	12.5158	12.5361	12.4048	12.3889	11.4693	13.1283	11.3111	13.084	12.086	10.0434	12.0201	12.3633	12.4818	12.6883	10.0957	12.2978	11.7458	12.0262	9.002	12.2759	12.8539	12.6551	12.8598	8.62137	12.7965	11.4916	12.8339	13.1652	12.7643
O95070	YIF1A	14.2356	14.47	14.4787	14.0822	14.0899	14.5922	14.187	14.1981	14.4061	14.3111	14.2633	14.5829	14.0461	15.0681	14.8562	15.2783	14.9836	11.7162	13.1278	14.3399	14.4406	14.4016	14.6481	14.9905	14.2504	14.6612	14.526	14.7529	13.5743	14.1839	14.4254	14.5053	14.5398	13.2889	14.5385	14.6507	14.7523	11.9998	14.8159	14.9091	14.7067	14.7647	11.7308	14.6861	14.6571	14.582	15.3649	14.9277
O95071	UBR5	17.2475	17.7839	17.9912	17.8155	17.92	18.3155	17.8021	17.9969	18.1238	17.4849	17.6886	17.9774	16.8492	18.7743	18.4762	18.9614	18.7272	15.2853	16.6398	17.8759	18.2	18.1209	18.1989	18.038	17.9205	18.1542	18.1394	18.3007	16.8061	17.7528	17.8723	18.0164	17.8313	17.4351	17.9139	18.0046	18.5304	15.0241	18.5138	18.406	18.2737	18.3257	14.9528	18.1248	18.4653	18.1618	18.9177	18.4514
O95081	AGFG2	13.1661	12.7853	13.9425	15.3624	13.998	13.2284	14.766	13.4803	12.7939	13.2644	14.5692	13.6089	13.5984	14.228	13.9922	14.3515	14.1036	12.2089	12.3024	13.7049	14.0605	14.1748	14.2232	14.0169	13.8274	14.0575	13.888	14.1185	12.8895	13.7018	13.5735	13.896	13.7407	13.2734	13.7698	14.2293	14.3481	10.7996	14.7695	14.2088	14.1121	14.2446	10.9944	13.9914	14.1934	13.9747	14.7972	14.5316
O95104	SCAF4	15.682	16.0276	16.233	15.9592	15.8129	16.0717	15.7977	15.8461	15.9331	15.8536	15.9986	16.3572	15.3701	16.8231	16.5053	16.8723	16.7367	13.479	14.9376	16.0801	16.2351	16.0825	16.3547	16.0965	16.894	16.8631	16.0576	16.382	13.2222	16.3674	16.2934	16.0696	16.2749	14.5059	16.0531	16.5896	16.7194	11.9638	16.8299	16.8294	16.6832	16.7608	13.7164	15.8954	16.4705	16.2795	16.8813	16.5433
O95139	NDUFB6	15.9229	16.6973	16.9912	16.7569	16.7087	16.9579	16.6527	16.8524	16.781	16.3669	16.447	16.9348	15.4053	17.8373	17.6755	17.9513	17.5313	13.634	14.9246	16.776	17.1054	17.0359	17.2317	16.9613	16.8131	17.2137	17.1431	17.2073	14.86	16.7976	16.7226	16.8587	16.7971	16.1348	16.8724	16.6492	17.2464	12.9443	17.3255	17.6254	17.4706	17.4226	12.2236	16.8089	17.7056	17.5307	18.1892	17.5768
O95140	MFN2	13.5133	13.2669	14.6044	13.0909	12.6571	12.5883	13.1357	13.4412	13.469	13.0418	13.1815	13.4517	11.3271	14.6752	14.3119	14.7384	14.5682	10.1002	10.3846	13.7011	13.9368	13.7759	13.9043	14.0184	14.2476	13.9245	13.2123	13.5834	11.0337	13.7197	14.1212	13.3069	14.0668	10.513	13.5209	14.1922	14.6781	8.11352	13.7475	14.4849	14.4158	14.2813	9.80949	14.0042	13.9384	13.8111	14.4211	13.7368
O95149	SNUPN	11.3023	12.2528	13.2213	10.8598	12.0825	13.4353	12.2917	12.3019	12.4777	11.8375	11.9659	12.2792	10.4661	13.7199	13.4488	11.9046	13.0731	10.5415	10.2181	10.8959	12.6351	13.3335	12.958	13.1136	12.5017	12.4776	12.3118	12.583	11.1335	12.1464	12.3886	12.2645	12.4347	11.0706	12.281	12.7145	14.4479	9.82723	11.5587	12.6826	13.2509	11.3867	9.97187	12.8436	11.9027	13.2262	12.9325	12.2772
O95155	UBE4B	13.7191	14.2343	14.4037	14.4083	14.4778	14.4489	13.9964	13.5994	14.3111	15.0111	14.0904	14.6838	13.5635	14.9657	14.8448	15.1108	15.0181	12.1894	12.5921	14.4941	14.7086	14.5653	14.8201	14.5119	14.4672	14.5675	14.4155	14.5842	13.2195	14.4383	14.3582	14.2197	14.5068	13.5629	14.2471	14.7976	14.8654	10.9981	15.0026	14.9816	14.8468	14.9978	12.4577	13.9084	14.6365	14.4854	15.3122	14.892
O95159	ZFPL1	16.2299	16.8084	17.1998	16.8037	16.7336	16.776	16.5852	16.8694	16.8059	16.4939	16.7539	17.043	15.3144	18.1134	17.7971	18.137	17.9533	13.2361	15.1857	16.881	17.2023	17.1682	17.1473	16.9668	16.1109	16.7873	17.0023	17.0252	17.1318	16.4938	16.8324	17.0111	16.7824	16.0696	16.8215	17.0343	17.8526	11.2328	17.7217	18.1073	17.8313	17.8056	11.1567	17.2886	18.1303	17.7402	18.3114	17.9241
O95163	ELP1	16.3023	16.9474	17.0909	16.8115	16.9457	17.1618	16.8095	16.8306	17.1821	16.5154	16.8828	17.0391	15.813	17.8911	17.6396	18.006	17.8916	14.0183	14.5474	17.1342	17.4635	17.2526	17.4176	17.4442	17.5791	17.4374	16.8687	17.1272	15.0559	17.1912	17.1418	16.8343	17.1686	15.6856	16.9496	17.4798	17.4591	14.3966	17.3659	17.4008	17.312	17.3251	13.5643	17.1819	17.4914	17.2524	18.1205	17.6489
O95164	UBL3	11.4412	11.6597	12.3629	11.9253	11.682	12.4504	12.5247	12.3895	13.1932	10.3571	11.9017	11.1555	10.2864	13.0073	12.5406	13.5776	13.0375	9.07208	9.6913	12.2231	12.4562	12.4643	12.3368	12.3499	12.3454	12.579	12.2587	12.3374	9.84875	12.1524	12.6302	12.0536	12.5716	9.7315	11.8294	12.7052	12.6359	9.3582	12.5041	12.4716	12.2311	12.3206	9.79454	11.7271	11.8758	12.3585	13.2891	12.4765
O95166	GABARAP	14.9342	15.1262	15.521	15.8758	16.3589	12.2375	15.0423	15.2241	15.0816	14.6896	14.7142	15.3018	13.8587	16.192	15.7906	16.3505	16.0435	11.8183	11.7433	15.3287	15.6307	15.9417	15.8365	15.5727	14.8439	15.2252	15.2085	15.5513	14.4322	14.7925	14.8857	15.0492	14.9407	14.7626	15.2161	15.1992	15.9299	11.4518	15.7941	15.8155	15.5573	15.5049	11.4708	15.0226	15.8709	15.5669	16.277	15.8454
O95167	NDUFA3	14.2393	14.8495	15.2838	14.9101	14.8258	15.0439	16.0578	14.2988	15.4752	14.7479	14.3117	14.2611	12.7156	16.4074	15.8021	16.5264	16.3879	11.3131	12.9096	15.0801	15.4514	15.3813	15.2522	15.078	15.1974	14.9733	14.8359	14.8624	14.2661	15.0174	14.6377	15.181	15.1345	14.8398	14.3946	14.9649	15.6799	11.1482	15.4151	15.7502	15.6119	15.5471	11.2438	14.5065	15.6943	15.6677	16.1547	15.8855
O95168	NDUFB4	16.1005	16.6209	16.826	16.6167	16.6443	16.8813	16.6191	16.6603	16.7395	16.4392	16.4814	16.7501	15.129	17.8879	17.4921	17.8502	17.7517	13.5788	14.0993	16.9733	17.2934	17.1015	17.1654	17.0567	17.0766	17.1927	16.8955	16.9925	14.7778	16.7546	16.7042	16.8734	16.7618	15.8444	16.7119	16.794	17.2518	13.6035	17.1326	17.3282	17.1825	17.1911	13.4089	16.8696	17.3448	17.0692	17.7028	17.2943
O95169	NDUFB8	15.6984	16.4771	16.5786	16.4665	16.364	16.609	16.3224	16.472	16.5354	15.9585	16.3054	16.5999	15.0703	17.4438	17.3482	17.6979	17.4024	13.231	14.1148	16.4704	16.7701	16.8645	16.9493	17.0244	16.738	16.8883	16.6725	16.7254	14.5631	16.6063	16.4938	16.3931	16.5375	15.4234	16.5544	16.7915	17.1667	12.7742	16.8204	17.1961	17.1666	17.0697	12.8152	16.6973	17.0619	16.9063	17.6348	17.078
O95182	NDUFA7	16.727	17.5504	17.9305	17.4748	17.4984	17.5777	17.3303	17.5279	17.5858	17.185	17.4114	17.7184	17.454	18.1836	17.9591	18.1461	17.8535	15.1624	16.8077	17.3582	17.5863	17.7486	17.7659	17.4922	17.4053	17.8052	17.7091	17.9082	16.6748	17.2563	17.5679	17.7503	17.4791	16.7882	17.5985	17.5747	18.0541	14.1123	18.1509	18.2396	18.0795	18.1225	15.08	17.4619	18.0452	17.783	18.3515	18.0372
O95197	RTN3	14.3235	14.767	15.4093	15.0627	14.8844	14.9389	14.9525	15.2378	14.6738	14.7308	14.6219	15.1691	13.5611	16.1417	16.48	15.782	15.6445	11.7764	13.8777	15.0038	15.3298	15.023	15.0601	15.0914	14.875	15.3544	15.2895	15.4268	13.5528	14.8873	14.8677	15.0792	15.0461	14.1845	14.9484	15.2598	16.0474	9.72521	15.7931	15.8859	15.9063	16.0278	11.9033	14.6546	15.3596	15.5532	16.2331	15.6821
O95202	LETM1	18.7864	19.4331	19.8075	19.3105	19.2791	19.5178	19.3465	19.5611	19.5266	18.9917	19.1483	19.5602	17.669	20.6054	20.1653	20.8688	20.65	16.176	16.924	19.6962	19.979	19.8289	19.9392	19.7672	20.0161	20.1068	19.3168	19.5864	17.4469	19.6615	19.4741	19.6161	19.5361	18.5	19.4012	19.6069	20.3806	14.2961	20.185	20.466	20.4191	20.3876	15.2954	19.7355	20.184	20.0449	20.6753	20.1993
O95208	EPN2	13.5885	14.2501	14.6311	14.5901	14.5822	14.7472	14.6624	14.814	14.6965	13.9262	13.8948	14.3952	13.9116	15.0317	14.7454	15.3151	14.8741	12.5113	12.8143	14.5157	14.8422	14.7851	14.8621	14.5698	14.735	14.8954	14.4246	14.7251	13.0532	14.5559	14.9884	14.4392	14.8741	12.2829	14.6814	15.1232	15.3519	10.5903	15.0282	15.2034	15.0967	15.1188	11.3842	14.6753	15.0455	14.8484	15.5596	14.8761
O95210	STBD1	13.1226	13.4359	13.546	13.4274	13.3112	13.5437	12.6235	12.82	12.5822	13.4957	14.9728	13.8926	12.6336	14.4545	14.051	14.4804	14.4488	10.3185	11.2812	13.6659	13.9034	13.7989	13.7464	13.9909	13.8967	13.8376	13.639	13.5279	11.4301	14.0555	13.5318	13.4345	13.6919	12.0613	13.6323	14.0351	14.0402	10.342	13.9219	14.138	13.9783	13.9663	10.487	13.8791	13.9656	13.7617	14.3613	13.9321
O95218	ZRANB2	17.0167	16.8817	16.9732	16.7159	16.9628	17.8566	17.009	17.1554	17.5383	16.6314	17.0435	17.0293	16.6179	17.5744	17.3428	17.6319	17.3653	15.8745	16.1417	17.1367	17.3085	17.2745	17.3857	17.1597	17.2352	17.2313	16.7753	17.0554	17.2706	16.8389	17.0659	17.1663	17.1066	16.7752	17.103	17.1898	17.7421	14.5343	17.7691	17.5373	17.3928	17.4313	14.2615	17.5504	17.6808	17.3366	18.0279	17.5497
O95219	SNX4	13.0881	13.5489	13.6556	13.4347	13.6371	14.1118	13.4803	13.6568	13.8474	13.3341	13.5046	13.653	11.5151	15.0141	14.5996	15.1444	14.909	10.294	11.1633	13.841	14.0805	14.0788	14.1338	14.1788	14.5272	13.8342	13.2068	14.4097	11.5546	13.9436	13.5969	13.6225	13.6104	13.1244	13.6025	13.9194	14.6021	9.05174	14.527	14.5589	14.2465	14.4899	10.6883	13.8381	14.3273	13.8722	14.5593	14.191
O95229	ZWINT	12.2719	12.9369	13.2212	13.2376	13.3087	13.4166	12.9804	13.2966	13.3397	12.8659	12.6963	13.214	11.9329	13.9918	13.7195	14.2537	14.1549	10.34	10.9574	13.1378	13.3743	13.5293	13.617	13.777	14.2571	13.5585	12.9429	13.0168	10.9398	13.6778	13.3738	12.9609	13.6696	11.2943	13.2488	13.8454	13.2623	9.00364	14.191	13.6109	14.1634	14.1616	8.31904	13.0923	13.8221	14.0011	14.8981	14.2603
O95232	LUC7L3	17.3967	18.0639	18.1858	17.9298	17.842	17.8614	17.7498	17.9572	17.9487	17.6159	17.9392	18.0689	16.3603	18.9985	18.6168	19.0505	18.9355	15.3179	15.8343	18.0697	18.3499	18.3021	18.3516	18.3721	18.6533	18.5733	18.0088	18.2433	15.5718	18.229	18.2249	18.0039	18.2093	16.5183	17.9131	18.4102	18.9617	13.0446	18.837	18.8646	18.7711	18.8006	13.1951	18.5277	18.7462	18.5664	19.3522	18.892
O95235	KIF20A	11.1333	11.6411	11.7255	11.2534	11.2009	11.3989	11.4055	11.4741	11.3273	11.2619	11.2342	11.6501	10.0218	12.2758	12.2195	12.5753	12.6315	8.62922	10.6987	11.239	11.6857	11.3336	11.7814	11.6147	12.6857	10.9041	10.785	12.0963	10.352	11.53	11.5399	11.2064	11.7542	10.9754	11.1497	11.7275	12.795	9.41817	11.8827	11.7904	10.9895	11.4773	9.5515	11.6145	12.1458	11.2062	11.4747	12.3604
O95239	KIF4A	16.1068	16.4025	16.5585	16.383	16.3982	16.6356	16.3122	16.3626	16.8204	16.026	16.407	16.5563	15.3584	17.3061	17.2017	17.2854	17.0927	14.2403	14.3306	16.674	16.9115	16.8351	16.9314	16.802	17.2299	17.0304	16.563	16.7479	13.9188	16.9946	16.5172	16.5384	16.5196	15.6256	16.5538	16.7299	17.7438	9.86208	17.5373	17.7846	17.6795	17.8774	13.0559	16.8015	17.0768	16.8264	17.5957	17.1284
O95243	MBD4	12.7328	13.6197	13.7318	13.4934	13.6062	13.7535	13.221	13.4214	13.6358	13.2962	13.5996	13.7634	11.953	14.4114	14.4284	14.7735	14.7095	10.6616	11.1406	13.7209	14.0505	13.891	14.0924	14.042	13.9485	15.6421	14.0902	12.955	11.9947	12.3068	13.6201	13.5724	13.6754	12.5239	13.6056	13.9401	14.1595	9.71585	14.2542	14.1411	14.2401	14.4267	10.5098	13.8072	14.0646	13.8404	14.5353	14.1802
O95248	SBF1	13.1223	13.3168	13.4811	13.4748	13.5772	13.6411	13.4104	13.6966	14.5715	13.3837	12.3678	13.1833	12.8194	13.9706	13.741	14.1533	13.9292	11.9998	12.5468	13.4328	13.6647	13.6434	13.6873	13.6383	13.6879	13.9168	13.4674	13.7832	11.9442	13.8138	13.418	13.474	13.5434	13.0642	13.5842	13.5294	14.2117	10.3374	14.2078	14.0379	13.8926	13.9259	9.09838	13.9343	14.2771	14.0723	14.8348	14.3964
O95249	GOSR1	15.3451	15.8773	16.2489	15.7855	15.7459	15.932	15.7447	15.9489	16.0858	15.5729	15.653	15.9293	14.5159	16.8514	16.5936	16.8707	16.8635	13.2397	14.2992	15.9997	16.2686	16.0221	16.1544	16.1907	15.9255	16.184	16.2041	16.3726	14.4002	15.8485	16.466	15.9078	16.4209	13.5923	16.0001	16.5476	16.486	12.1059	16.5104	16.57	16.671	16.5914	12.3429	16.191	16.4264	16.2743	17.1914	16.5087
O95251	KAT7	14.1506	14.626	14.6409	14.4278	14.2961	14.4262	14.406	14.4748	14.7032	14.1729	14.4064	14.4044	13.4033	15.363	15.3119	15.4149	15.2494	11.8252	12.1834	14.7118	15.1139	14.8764	15.0071	14.675	14.941	15.0825	14.4091	14.6635	12.8134	14.658	14.8607	14.8125	14.9726	11.8504	14.9245	15.1468	15.2912	10.9065	15.0461	15.1226	15.0572	15.144	10.9183	14.7871	15.2352	14.907	15.5551	15.1648
O95260	ATE1	10.5372	11.4765	12.5341	13.2075	13.5197	14.9957	12.2801	13.2603	12.9877	13.6714	10.859	13.2122	11.8179	13.3712	13.1087	13.4702	13.2698	11.233	11.0002	13.2435	12.7361	12.5258	13.3806	13.3846	13.5098	13.4231	12.6871	12.9958	10.5726	13.0823	12.6576	12.7976	12.6509	12.346	12.7313	13.0874	13.4434	9.20633	13.6614	13.4168	13.2534	13.2894	9.56146	12.7261	13.3912	13.2324	13.849	13.5107
O95273	CCNDBP1	10.2161	11.63	10.593	10.7823	11.3466	10.6339	10.4864	9.86457	11.5129	9.69125	12.4339	11.2129	9.8522	11.7118	11.7673	11.8481	12.2469	7.77555	9.30988	10.8289	11.384	11.0589	11.3177	11.3025	11.1966	11.0446	11.0015	11.1414	9.73781	11.0799	11.2334	10.7795	10.3474	10.6501	10.6535	11.538	11.4359	10.9419	10.4823	10.839	10.3324	11.1704	9.69879	10.7961	11.1061	10.95	11.4454	11.2054
O95274	LYPD3	13.9283	14.5699	15.0914	15.0431	14.9326	15.242	13.668	13.8552	14.9232	14.2424	15.9167	16.2017	13.7312	15.8563	15.3773	16.1601	15.8494	11.8329	13.2516	14.8746	15.0956	15.2206	15.2116	15.1533	15.6426	15.5219	14.7544	14.8478	12.9516	15.089	15.3335	15.0418	15.4439	12.3864	15.0696	15.5319	16.3703	8.0385	15.9832	16.3126	16.096	16.0067	11.9809	14.61	15.4019	15.3928	15.8887	15.533
O95292	VAPB	18.8777	19.6429	19.9355	19.4436	19.4213	19.5964	19.508	19.7622	19.7929	19.0317	19.2654	19.5572	18.4225	20.6508	20.1905	20.8162	20.5114	16.326	17.558	19.7099	19.9628	19.9367	19.9423	19.8077	20.0281	20.1934	19.5529	19.7832	17.6782	19.6817	19.8018	19.643	19.7325	18.399	19.5377	19.8035	20.3884	15.2187	20.0846	20.5861	20.3799	20.2598	15.6976	19.728	20.4226	20.116	20.6656	20.2875
O95294	RASAL1	11.8204	12.2629	12.7052	12.254	12.4474	12.5513	12.0766	12.7435	12.5091	12.9254	11.7144	12.0723	11.8748	12.9691	12.9228	12.763	12.7535	10.758	12.6085	11.8172	12.3124	12.3286	12.5838	12.3907	13.4228	12.7877	12.0345	13.6299	10.2587	11.9077	13.0351	12.3887	12.8166	10.3232	12.1114	13.3661	12.8038	10.2815	13.0778	12.55	12.8904	12.4377	9.13813	12.6779	12.7582	12.7143	13.6583	13.0943
O95295	SNAPIN	13.1171	14.2765	14.5487	14.4106	14.5505	14.7915	14.3562	14.5428	14.2703	13.9699	13.9086	14.647	13.4889	13.0807	15.1449	15.9255	15.9841	12.0708	11.6407	14.5039	14.8738	14.8687	14.919	14.8887	15.4086	14.9931	14.1435	14.3871	11.963	14.7997	15.2424	14.4239	15.3018	10.3961	14.78	15.5508	15.1646	10.6548	14.9958	14.963	14.9197	14.997	9.47097	14.6104	15.067	15.2032	15.9246	15.4187
O95297	MPZL1	13.1063	13.6517	13.816	13.9087	13.6554	14.0434	13.5206	13.7695	13.8709	13.4488	13.5882	13.9834	13.1125	13.2861	14.3852	14.8117	14.2052	12.3806	11.79	13.9241	14.1038	14.2046	14.1473	14.0115	12.7713	15.055	14.1593	12.9517	13.1035	14.1406	15.3676	13.6571	15.1507	10.236	13.3982	14.3719	14.3873	10.4383	13.9782	14.5644	14.5129	14.3004	11.5189	13.5301	14.4577	13.857	14.6291	14.1887
O95298	NDUFC2	16.0803	16.9209	17.0497	16.6021	16.5834	16.8386	16.5369	16.8021	16.8407	16.3608	16.6709	16.8635	15.6402	17.7106	17.3849	17.8674	17.6306	13.8413	14.6272	16.8856	17.1584	17.1828	17.1656	17.0553	17.3997	17.3577	16.6956	16.891	14.7691	16.9618	17.1099	16.7197	17.0971	15.209	16.7986	17.1406	17.8425	11.5896	17.4567	17.8464	17.7038	17.636	12.4083	17.0909	17.569	17.3591	18.0155	17.6322
O95299	NDUFA10	17.1186	17.7948	17.8784	17.4186	17.5536	17.857	17.3956	17.6453	17.8037	17.3107	17.6477	17.818	15.9578	18.8937	18.3782	19.0114	18.9465	14.4334	15.5428	17.8929	18.2339	18.0569	18.0872	17.8074	17.5479	18.1002	18.0016	18.2684	16.0504	17.6526	17.6514	17.7784	17.6163	17.1341	17.6645	17.7763	18.4665	13.9466	18.1231	18.4388	18.3441	18.3019	14.5637	18.0929	18.3293	17.9356	18.5916	18.1079
O95302	FKBP9	15.9583	16.6614	17.0689	16.9722	16.8424	17.1196	16.704	16.9022	16.9794	16.4449	16.5547	17.0377	15.3963	17.9661	17.6533	18.0946	17.8398	13.6729	14.9068	16.8835	17.2286	17.3102	17.3171	16.9768	17.1372	17.2988	16.9826	17.1197	15.266	16.8187	16.8338	16.9681	16.9675	15.884	16.9162	17.0532	17.6115	13.0356	17.4858	17.5263	17.4574	17.5064	14.187	16.2478	17.4426	17.2498	17.9011	17.5946
O95336	PGLS	17.8369	18.6514	19.0112	18.9842	18.9982	19.125	18.7466	18.9102	18.906	18.4356	18.6686	18.94	17.6556	19.735	19.4888	19.7693	19.5949	16.3634	17.3231	18.6912	19.029	19.2523	19.2329	19.0786	18.9962	19.0811	18.8271	19.0797	17.7229	18.9	18.6106	18.736	18.5744	18.4895	18.9988	19.1976	19.8526	14.9928	19.9058	19.369	19.1996	19.2872	15.7678	18.2787	19.4679	19.245	20.0741	19.7736
O95340	PAPSS2	18.097	18.4659	18.6362	19.2373	19.176	19.402	19.0043	19.1199	19.2332	18.256	18.6248	18.7762	17.4726	19.974	19.5431	20.1271	20.0565	15.8412	16.7681	19.0688	19.3178	19.2461	19.3011	19.3126	19.21	19.2798	18.9313	19.1537	17.4672	18.9725	19.0324	19.04	19.0571	17.4847	19.0614	19.3389	19.6952	14.9212	19.7243	19.5905	19.4996	19.5836	15.2506	19.2441	19.5345	19.2323	20.0753	19.6776
O95347	SMC2	18.8141	19.3375	19.4576	19.162	19.1897	19.364	19.1808	19.3762	19.4364	18.854	19.1019	19.3756	17.4733	20.5535	20.1883	20.5977	20.49	16.0221	17.2476	19.4341	19.752	19.6262	19.7298	19.5351	19.636	19.7706	19.3821	19.7034	17.4297	19.4031	19.4122	19.4392	19.3828	18.0266	19.4417	19.6224	19.9279	15.9717	19.9644	19.8196	19.7924	19.8489	15.0241	19.7615	19.9678	19.8144	20.6446	20.1125
O95352	ATG7	14.4338	14.5828	14.8219	14.5231	14.43	14.6421	14.5315	14.4461	14.8133	14.2632	14.6955	14.6842	13.3415	15.6862	15.4878	15.8841	15.5668	11.4672	12.4725	14.644	15.0977	15.1334	15.1766	14.9097	14.9784	15.3998	14.9991	15.33	11.574	15.1524	15.0362	14.5991	15.1105	12.3627	14.8896	15.4356	15.3551	11.5066	15.4851	15.0909	14.9542	15.0418	11.0431	14.9529	15.1265	15.0035	15.8442	15.4636
O95359	TACC2	15.5189	15.8116	16.1794	16.0865	15.7985	16.0562	15.693	15.7229	15.8255	15.8494	15.9912	16.369	14.028	17.1785	16.8907	17.2807	17.1665	12.9067	13.7014	16.2047	16.2896	16.3007	16.4581	16.4966	16.2664	16.3584	15.9213	16.168	14.7255	16.0115	16.1807	15.8994	16.1524	14.7629	16.1519	16.3036	16.9589	11.3471	16.7734	16.8923	16.7699	16.7094	11.8048	16.4764	16.6641	16.4404	17.2842	16.7811
O95361	TRIM16	13.9402	14.3709	14.6707	14.7115	14.7618	14.9025	14.1843	14.4292	15.2186	16.1713	13.7246	13.6296	13.355	15.6068	15.3601	15.6938	15.5138	11.8281	12.361	14.8083	15.1346	15.0613	15.1018	14.8906	14.6587	15.2728	15.6574	13.8581	12.2866	15.624	13.9467	14.6532	15.1254	12.8846	15.3633	15.3842	15.4773	12.192	15.0998	14.8788	14.8257	14.884	11.3452	14.7617	15.2431	14.9354	15.7465	15.3257
O95363	FARS2	11.9305	13.8283	12.7633	14.6668	13.7267	12.4378	13.0785	13.2228	13.1965	13.2043	13.2668	13.3844	10.5521	15.0323	14.7452	14.7624	14.7879	9.47338	11.4324	12.0186	14.8518	13.4642	13.8621	13.7243	13.5111	13.6182	14.313	13.7655	11.3283	12.8172	13.3072	13.4613	13.211	12.8624	13.3852	13.1262	13.9454	9.68127	13.464	14.323	13.9566	13.983	9.76802	13.8528	13.9395	13.7677	14.3012	13.724
O95365	ZBTB7A	15.1876	15.6715	16.0227	15.7938	16.1017	16.0775	15.673	15.9377	16.0149	15.4545	15.7509	16.0237	14.7881	16.7822	16.4275	16.7337	16.6792	13.4441	14.8695	15.7903	16.1383	16.071	16.1439	15.8416	16.3916	16.3567	15.9057	16.1214	14.0653	16.0141	15.9468	15.9332	15.9434	14.977	15.9846	16.0697	16.2687	13.3155	16.4576	16.2926	16.2168	16.3035	13.2438	15.8991	16.3185	15.9754	16.9916	16.4264
O95372	LYPLA2	17.0927	17.5015	17.8674	17.6971	17.71	17.9227	17.7922	17.9727	17.8964	17.0498	17.5008	17.5797	16.0499	18.8661	18.3465	19.0401	18.8008	14.6881	15.5966	17.6469	17.9966	18.3399	18.2257	17.9858	18.4145	18.3541	17.4852	17.8655	15.6569	18.0152	17.6698	17.6526	17.5702	16.9894	17.8026	18.1069	18.7197	13.7104	18.6882	18.321	18.1884	18.1638	13.694	17.7979	18.5272	18.1565	19.0077	18.6082
O95373	IPO7	16.4693	16.9595	17.1625	17.2643	17.183	17.3167	17.0192	17.2621	17.2448	16.6847	16.9043	17.24	15.9615	18.0291	17.8052	18.2118	18.1558	14.1918	15.0695	17.3431	17.5511	17.421	17.4175	17.5529	17.576	17.5586	17.1768	17.2469	15.4601	17.3367	17.2077	16.9927	17.2561	16.1795	17.1287	17.5906	17.8032	13.462	17.7007	17.9003	17.8138	17.6752	13.1292	17.2406	17.8955	17.6457	18.4414	18.0028
O95376	ARIH2	12.1793	12.9231	12.7314	12.4365	13.2584	13.1385	12.6737	12.9675	13.1101	12.6008	12.5298	12.7854	12.3678	13.9236	14.7731	13.2324	12.7615	9.60884	11.5872	13.0172	13.1976	12.9191	13.0171	12.929	12.9429	13.0131	12.8579	13.0867	12.1065	12.6601	13.2718	12.7587	13.1842	11.1326	12.8665	13.4535	13.7451	10.7208	13.2466	13.3485	12.947	12.659	10.2119	12.9144	12.9835	13.1487	14.0364	13.3723
O95391	SLU7	14.742	13.8834	14.7568	15.2796	14.5091	15.85	14.9947	15.5895	14.9305	15.0682	13.2226	15.2155	13.716	15.7728	15.4531	16.034	15.8006	12.2444	12.9268	15.0134	15.2739	15.2818	15.3261	15.1988	15.3084	15.3253	14.9565	15.1526	13.2675	15.0105	15.1945	15.0198	15.1504	13.335	15.0228	15.2984	15.5996	11.2339	15.2664	15.5303	15.573	15.8177	10.6638	15.4364	15.644	15.4471	16.119	15.7106
O95394	PGM3	16.776	17.5649	17.5549	17.5649	17.5471	17.6673	17.5036	17.6192	17.5888	17.1163	17.2866	17.5605	15.7767	18.826	18.5719	18.6568	18.5893	14.2543	15.4983	17.6327	17.9528	17.8782	17.8971	17.8159	17.991	17.9269	17.5454	17.8022	15.6869	17.7226	17.6061	17.4021	17.3995	16.6898	17.7675	17.81	18.649	13.8346	18.3876	18.009	17.8727	17.9221	14.13	17.6451	18.1047	17.8026	18.704	18.2886
O95396	MOCS3	14.5221	14.2446	14.9777	13.6442	14.1997	15.2914	14.4797	14.5036	14.6028	14.1147	14.6412	14.5378	12.8873	15.7533	15.5689	15.8998	15.7699	11.0005	12.5077	14.5786	14.8248	14.9247	15.0102	15.0337	14.8309	14.7798	14.7584	14.6769	13.0441	14.7896	14.3815	14.4733	14.4773	14.0586	14.5892	14.8999	15.2275	11.9785	15.0314	14.9288	14.8431	14.8705	11.8478	14.5424	14.9474	14.8498	15.5204	15.1719
O95399	UTS2	15.6181	16.1164	16.3878	16.2111	16.1547	16.3791	15.9681	16.1535	16.174	15.8715	16.2744	16.4257	13.8428	17.8493	17.0259	18.4978	18.1389	11.5125	11.5815	16.9518	17.1645	17.0179	17.0467	17.1048	17.7582	17.3523	15.8749	16.1211	12.845	16.9158	16.9731	16.1818	17.046	12.9954	16.477	17.194	17.5567	8.9965	17.0805	17.9008	17.774	17.5587	8.96926	17.3203	17.7681	17.3519	17.997	17.4606
O95400	CD2BP2	16.6854	17.3025	17.8271	17.4071	17.4156	17.5902	17.3361	17.5172	17.5411	17.0227	17.358	17.4528	17.1177	17.9273	17.7812	18.0428	17.7685	15.5904	16.5816	17.2774	17.525	17.6104	17.6443	17.5891	17.2157	17.5246	17.4024	17.6048	17.2713	17.209	17.459	17.545	17.4609	16.529	17.6356	17.5984	18.0368	14.0012	18.3705	17.9928	17.8848	17.9418	15.3245	17.1867	17.8856	17.6078	18.2953	17.928
O95402	MED26	10.4733	9.75243	11.7417	10.4462	12.0868	11.005	12.8051	9.9486	9.83429	10.3462	11.3874	11.1838	10.9925	11.3275	11.0938	11.602	10.8218	9.66776	10.156	10.6551	11.0952	11.1958	11.0712	11.3321	10.8522	10.7962	11.0083	11.2055	10.9485	10.6946	11.0532	10.1505	10.5789	8.82123	13.5652	11.3365	12.0439	8.37809	10.7709	9.97145	12.2525	12.0885	9.69809	10.9651	10.4685	10.4917	12.1167	11.7653
O95415	BRI3	10.0041	11.0743	13.3893	11.545	11.4324	11.1827	11.2201	12.2804	11.621	10.1377	11.1051	12.2635	10.2963	12.8188	11.3107	11.5704	13.9918	8.63961	9.54617	12.4332	10.906	11.7815	12.4936	11.4673	11.5059	11.78	11.5163	11.8481	10.6302	11.3472	12.6196	10.4716	11.8495	10.1621	11.8174	11.7075	11.1544	9.81023	12.4485	11.7916	11.7828	11.6401	9.7493	11.8223	12.173	11.3992	11.7146	11.7693
O95425	SVIL	15.9818	16.2564	16.5027	15.9938	15.92	16.1631	15.9928	16.1331	16.7032	16.1369	16.1739	15.6779	15.1515	17.0135	16.7016	17.1831	17.0198	13.7485	14.5171	16.2493	16.5336	16.5008	16.5711	16.4459	16.4079	16.5206	16.1669	16.4071	15.1234	16.1921	16.4061	16.0747	16.4239	15.0109	16.2179	16.6843	16.7699	12.5026	16.795	16.9617	16.8886	16.9001	13.1889	16.3812	16.7073	16.5538	17.1768	16.8098
O95429	BAG4	11.755	12.1445	11.9235	12.3537	12.4575	13.1436	12.3665	12.0851	12.539	11.8571	12.2875	12.6427	8.73835	13.7022	12.5127	14.2898	14.0044	10.5303	9.87556	12.5769	12.7772	13.08	12.804	12.6642	12.4776	12.4974	12.3619	12.4716	11.6893	12.2801	12.5195	12.6217	12.5691	10.7143	12.6622	12.6909	12.5542	11.8168	12.4521	12.3189	12.4522	12.1835	11.8303	12.2984	12.3466	12.0697	12.813	12.4199
O95433	AHSA1	17.8501	18.5659	18.8075	18.9119	18.9925	19.1927	18.8255	18.9965	19.047	18.169	18.559	18.7237	17.0115	20.0026	19.4746	20.0479	20.0601	15.724	16.6967	19.032	19.2281	19.1535	19.1731	19.0373	19.5998	18.997	18.4102	18.7021	17.868	18.7435	18.5373	18.7669	18.5833	18.3798	18.7473	19.3062	19.7017	14.8589	19.5589	19.4504	19.3256	19.4252	15.6122	18.9964	19.1959	19.0743	19.9207	19.5212
O95453	PARN	15.4901	16.1778	16.4276	16.2093	16.1594	16.4605	16.1062	16.2678	16.3916	15.7571	16.0193	16.3826	15.4018	16.8907	17.0026	17.1059	17.2064	13.3172	15.2846	16.2655	16.5889	16.333	16.3543	16.0984	16.9555	16.6484	16.0659	16.3696	14.5872	16.2978	16.3977	16.292	16.4039	15.0146	16.2615	16.5549	16.826	13.3811	16.6216	16.6387	16.7532	16.7041	13.5221	16.4498	16.8123	16.3643	17.0705	16.7057
O95456	PSMG1	14.7577	15.1456	15.2905	15.2702	15.2884	15.5148	15.1417	15.3623	15.4033	15.052	14.7561	15.5518	13.5531	16.4934	15.9447	16.6684	16.4303	12.1774	13.5228	15.3284	15.632	15.572	15.6835	15.5286	15.4416	15.5952	15.5236	15.5212	13.9585	15.2272	15.6536	15.3126	15.6004	13.3719	15.501	15.8278	15.7535	12.3723	16.142	15.6005	15.5817	15.8173	13.9295	14.9204	15.4426	15.2971	16.0177	15.6599
O95470	SGPL1	16.8589	17.601	17.7998	17.5728	17.5972	17.6394	17.4569	17.6436	17.598	17.3159	17.2674	17.7872	16.5606	18.3683	17.9236	18.2192	18.2282	15.7691	15.8586	17.7085	18.0074	17.8063	17.8442	17.8441	18.1945	18.1473	17.5413	17.6919	15.6851	17.8089	17.5958	17.7078	17.6611	16.9548	17.3651	17.7843	18.5695	12.9597	18.1335	18.5194	18.4369	18.4502	13.5116	18.0622	18.3547	18.1009	18.7874	18.2522
O95471	CLDN7	12.4431	13.0338	13.6605	12.6785	11.9789	13.0721	11.7253	15.0476	11.9701	12.1767	12.9317	13.0154	12.6162	13.7818	13.5921	13.2562	13.1989	10.4215	16.1701	11.6735	12.1556	12.2532	12.3328	12.2816	11.1807	12.2003	13.6805	13.8891	14.1506	11.7657	11.2568	13.091	11.3692	17.1277	12.5646	11.4575	13.5396	10.4731	12.7998	13.4612	13.2782	13.3149	11.3207	11.8993	12.9428	12.2986	14.3207	14.0848
O95478	NSA2	16.4134	16.9075	17.0475	16.664	16.6055	16.6209	16.5394	16.794	16.8082	16.4314	16.8125	16.8733	15.5088	17.7383	17.6857	17.795	17.6461	13.885	14.8046	16.8844	17.1761	17.0186	17.1737	17.2014	17.0304	17.1571	16.9392	17.0461	15.2678	16.8182	16.7918	16.999	16.904	15.5607	16.9367	17.0666	17.4489	11.8396	17.4095	17.8456	17.8441	17.8711	15.5789	16.5146	16.9066	16.7171	17.5175	17.0241
O95479	H6PD	13.1166	12.7499	12.4801	13.1627	13.0773	13.673	12.9485	14.1355	13.2583	11.2467	12.8756	13.7949	13.0185	13.5272	13.3568	13.4401	13.2703	11.6467	13.1842	12.8568	13.0859	13.1165	13.0604	12.9557	13.7613	13.3434	13.1166	13.0006	11.4347	13.6028	13.7322	13.2751	13.0806	11.6918	13.0967	13.3831	14.4622	8.38288	13.7433	13.8248	13.931	13.9154	7.48847	14.4727	13.1953	13.7098	15.1707	14.2225
O95486	SEC24A	15.3515	15.9434	16.2376	15.9888	15.9062	16.1382	15.8778	15.8948	15.8408	15.8533	15.9607	16.1384	14.4865	16.8725	16.3023	17.4249	17.0573	13.4222	13.7836	16.2031	16.5242	16.3607	16.3204	16.3737	16.4281	16.4098	15.9158	16.0877	14.5457	16.1787	15.8306	15.9943	15.8024	15.7242	15.9636	16.2507	16.6346	13.5983	16.4073	16.4322	16.2635	16.23	13.2569	16.1288	16.4569	16.1656	16.9335	16.624
O95487	SEC24B	15.6531	16.114	16.2001	16.1257	16.0905	16.181	16.0058	16.1504	16.2397	15.6953	16.0493	16.224	14.8659	17.0963	16.9368	17.1847	17.0785	13.2023	14.5965	16.1495	16.4238	16.4254	16.4977	16.2716	16.1173	16.52	16.3995	16.3961	14.8072	16.1243	16.172	16.1021	16.1119	15.3616	16.1237	16.4931	16.7238	12.2068	17.02	16.8706	16.7362	16.807	13.0406	16.2326	16.6863	16.4311	17.1556	16.8183
O95503	CBX6	11.2389	13.2916	13.8984	12.9217	11.0574	11.3824	11.4838	13.1326	11.8809	12.2572	12.7381	12.2978	10.5974	13.3718	13.1633	13.595	13.3775	9.6854	12.6628	12.0274	12.2998	12.2995	12.3755	12.1256	13.5919	12.3993	12.6552	13.2736	10.1281	11.7423	12.4038	12.5693	12.2869	11.9368	12.3864	12.2072	12.9008	9.78185	12.924	12.7585	12.773	12.6524	8.77697	12.8977	13.136	12.719	13.2315	13.0294
O95544	NADK	12.4162	13.1062	11.4938	11.4383	13.1035	12.6645	12.1388	11.8815	12.2274	13.1433	11.5172	13.3145	12.1088	12.5833	12.6567	13.6986	12.5189	10.6564	12.2832	12.0516	12.3892	12.5497	12.6827	12.2662	12.2977	12.2848	12.6388	12.5859	11.8511	12.5644	12.1502	12.3984	12.2474	12.1544	12.6074	12.6647	13.5299	7.58969	13.4573	13.4158	13.2275	13.0024	9.28848	12.4816	13.0173	12.727	13.59	13.1183
O95551	TDP2	11.2359	11.9852	12.3092	12.2241	11.8441	11.9462	11.7418	12.6631	12.2158	11.9743	11.4016	11.5481	9.87444	12.361	12.3583	12.905	12.5653	11.4805	8.74231	11.7326	12.936	12.6974	13.3356	12.1008	12.5934	12.3324	12.0764	12.0153	10.9074	11.6198	11.9087	11.9787	12.5901	10.3333	11.4742	13.2597	12.5246	10.8806	10.9705	11.8841	12.9137	12.3711	8.36914	12.1821	12.6656	12.4549	13.0504	12.8225
O95562	SFT2D2	12.1492	11.4125	11.0702	11.5998	13.6179	12.9645	12.304	12.2278	12.2544	11.243	12.1079	12.677	11.3967	13.186	12.6988	12.5816	13.1396	9.81143	8.63179	12.4556	12.9039	12.8261	12.8994	13.0973	13.3088	11.9518	12.1355	12.4187	9.70298	13.2962	13.1672	12.0112	13.0546	9.25239	12.2118	13.1169	13.4829	7.13821	12.4621	13.3871	13.3203	13.0234	7.7144	12.2518	13.1521	12.9735	13.7284	12.9939
O95563	MPC2	13.2864	13.8528	14.0497	13.9386	13.7661	13.8487	12.9973	14.3659	13.1361	13.8072	14.4508	13.9849	13.0404	15.0719	14.2171	14.583	14.3019	11.528	11.9647	14.5194	14.9749	13.1334	14.9963	13.1536	15.8401	13.6861	14.4277	14.0807	10.0197	14.6879	13.697	14.105	13.9071	13.5505	13.6214	13.8613	14.492	10.0866	14.087	14.7981	14.7069	14.5717	10.1112	13.9683	14.6275	14.4071	15.0715	14.5565
O95568	METTL18	10.1401	11.2222	11.0165	11.0547	10.9598	11.0675	11.18	10.7719	11.2833	9.20923	11.0224	11.9939	9.73979	10.8744	10.8865	11.8927	10.9987	11.0685	9.10783	11.2638	11.4977	10.658	11.3196	11.6138	11.1484	11.3428	10.9586	11.1977	9.69535	11.1177	11.7892	11.6305	11.5482	8.65323	11.0246	10.815	11.6375	8.28753	11.2818	10.9821	11.9003	11.3715	8.17799	11.0622	11.7962	11.0164	11.7312	11.6766
O95571	ETHE1	15.2671	15.5976	15.7415	15.6577	16.1109	16.0505	15.683	16.0486	15.8709	15.4819	15.3162	16.0247	14.7783	16.6595	16.8531	16.508	16.4542	13.1721	14.6443	15.6649	16.065	16.0272	16.1048	15.919	15.3768	16.1839	16.0826	15.8533	15.2428	15.6858	15.7452	16.0231	15.9372	14.6094	15.9517	16.1586	16.0162	14.1189	16.2792	16.0304	15.8915	16.0889	12.702	15.165	16.6562	16.4047	16.9057	16.5916
O95573	ACSL3	18.4151	18.9161	19.1111	18.8385	18.8053	19.0371	18.7361	18.9193	19.0587	18.4911	18.8927	19.0252	17.7526	19.8927	19.503	19.9717	19.7936	16.2095	17.5773	18.9297	19.2107	19.1185	19.1798	19.1071	19.4888	19.554	19.0365	19.2513	16.7046	19.0878	18.866	19.1211	18.9006	18.3182	18.9369	18.9802	19.766	14.4	19.6047	19.8069	19.7665	19.779	14.6265	19.3804	19.7186	19.4972	20.1565	19.7438
O95602	POLR1A	16.7605	17.2355	17.3631	17.0965	17.126	17.2806	16.665	17.2691	17.9495	17.1825	16.5084	17.2877	15.6984	18.2211	17.909	18.4311	18.2602	14.3424	15.6455	17.2569	17.5013	17.4117	17.5349	17.512	17.449	17.4702	17.2357	17.4039	16.1144	17.189	17.2167	17.2904	17.2555	16.5229	17.2093	17.3675	17.7929	13.5285	17.7393	17.9647	17.9022	17.9347	13.2404	17.6114	17.8994	17.7584	18.4204	17.9323
O95613	PCNT	14.069	13.8134	13.967	13.5118	13.7928	14.2831	12.3984	15.4694	13.0942	14.6972	14.2657	13.5124	12.2068	15.0598	14.8769	15.2685	15.2878	10.7373	11.429	14.2067	14.506	14.2082	14.5002	14.5872	14.5771	14.4509	14.2023	14.2925	11.4907	14.4235	13.8981	13.9514	13.7758	13.7511	13.9613	14.0995	14.6065	9.48293	14.6159	14.9675	14.941	14.8232	8.51377	14.7889	14.6959	14.9631	15.4445	15.0309
O95619	YEATS4	14.2291	14.6929	15.0122	14.6163	14.6045	14.733	14.4443	14.6982	14.833	14.3468	14.6663	14.8995	13.7044	15.7104	15.3788	15.7633	15.5258	11.8053	12.8897	14.856	14.9623	15.034	15.0875	15.0585	15.0407	15.0998	14.8719	15.0826	12.9303	14.8627	15.0053	15.2703	15.1366	12.1084	15.079	15.2884	15.4622	10.8576	15.432	15.3043	15.4258	15.406	11.1135	15.1353	15.3867	15.0899	15.7995	15.3632
O95625	ZBTB11	14.4772	14.8171	15.081	14.5879	14.7069	14.8701	14.8092	14.7953	14.8425	14.3903	14.9137	14.7892	13.9913	15.3141	15.0121	15.4489	15.2967	13.4771	13.4643	14.8253	15.1341	14.9513	15.1356	15.0296	15.098	15.2109	15.0332	15.2394	13.0728	14.8859	14.9503	14.9899	14.9376	13.5091	15.0238	15.1295	15.4836	10.855	15.4674	15.6403	15.538	15.5559	11.773	14.9805	15.3342	15.2508	15.8759	15.3258
O95628	CNOT4	13.5556	12.557	12.5055	11.8748	12.4608	14.8257	12.8499	13.2533	13.0388	12.482	12.9025	13.2527	10.9652	13.1102	14.5956	13.9343	15.4132	9.7609	11.373	13.0126	13.2141	13.2505	13.3119	13.6173	14.2041	14.1363	12.2377	13.0356	11.048	13.1178	12.9751	13.0829	13.0605	11.9985	13.1832	13.4793	13.7486	9.31435	13.6042	13.7806	13.6849	13.6468	8.68305	13.2154	13.8509	13.6494	14.6012	13.7794
O95630	STAMBP	15.6751	16.3349	16.5989	16.4665	16.3814	16.66	16.4676	16.6051	16.7513	15.8285	16.001	16.4632	14.8907	17.4356	17.2684	17.6807	17.3774	13.4641	14.2614	16.4602	16.756	16.9683	16.9327	16.7381	16.4261	16.7314	16.4982	16.7589	15.3477	16.3545	16.6859	16.3974	16.752	14.7046	16.6137	16.9632	17.2979	12.7917	17.0398	17.0897	16.9292	16.9686	12.9257	16.5373	16.8627	16.8477	17.6551	17.2883
O95631	NTN1	12.1686	11.6914	11.3882	10.9374	11.621	10.7635	11.4963	9.96641	12.721	11.4407	11.2501	11.6955	10.4072	12.0258	11.039	13.3375	12.2304	9.53004	8.7857	10.9948	12.7331	11.5192	11.0036	13.5336	12.7521	12.1795	10.8673	11.4172	10.0622	11.2916	12.5589	10.6443	12.342	10.7744	11.1337	11.1165	12.5285	8.99375	11.5346	12.0512	12.617	10.845	10.1175	10.599	10.9225	11.4659	12.9049	12.5601
O95639	CPSF4	13.1338	14.949	13.9399	13.1739	13.0889	15.8041	13.4181	13.9676	14.2122	13.7949	14.5052	14.1916	13.3175	14.6203	14.6453	14.5784	14.3704	12.5576	12.8334	13.9475	14.2724	14.3203	14.458	14.2579	14.1756	14.3314	14.0979	14.2596	13.2077	14.0173	13.9619	14.2132	14.0412	13.6548	14.0585	14.16	14.5905	10.6185	14.6403	14.8561	14.7102	14.6739	11.658	14.1159	14.6574	14.277	14.9269	14.4543
O95671	ASMTL	14.5182	15.2299	15.4052	15.3101	15.3482	15.5011	15.235	15.4656	15.4033	14.631	15.3877	15.1899	13.7954	16.2933	15.992	16.4225	16.2083	12.6011	13.5389	15.2808	15.6405	15.5869	15.6302	15.6353	14.9779	15.3468	15.7467	15.5873	14.5412	15.1128	16.8012	15.0069	14.0689	14.3702	15.1331	15.9323	16.0896	11.1842	16.1928	16.0077	15.9365	15.9018	12.0277	15.3948	15.8908	15.6084	16.3912	15.9999
O95674	CDS2	11.8484	11.987	11.1789	11.0126	12.9239	12.2309	11.8204	11.9056	11.9967	11.4925	11.8915	12.0751	12.3185	11.6499	10.914	12.5782	12.7356	10.9853	10.6447	11.8902	12.3447	12.1198	12.0499	12.1323	12.8363	11.4701	10.9457	12.3333	11.9007	11.6956	12.3379	12.1246	12.6915	9.23511	12.1194	12.6732	12.5384	9.39552	12.2079	12.4325	12.3443	12.2631	9.26253	11.6147	12.7694	11.9145	12.8978	12.7227
O95684	CEP43	14.0766	14.7419	15.0398	15.046	15.1889	15.3928	14.8924	14.7898	14.9964	14.7472	15.0035	15.0567	13.9476	15.6033	15.2381	15.9258	15.6379	13.1332	13.3745	14.9661	15.3432	15.4223	15.3733	15.0065	14.6661	14.8284	14.7035	14.9914	15.8344	14.4621	14.8717	15.114	14.7863	14.5785	14.9433	15.1922	15.9473	10.568	15.7138	15.8058	15.7235	15.7275	12.2341	14.8697	15.5255	15.3094	15.938	15.6092
O95685	PPP1R3D	14.0453	14.3132	14.7462	14.4226	14.3688	14.6968	14.5168	14.5215	14.6212	14.1517	14.2735	14.5084	13.3647	15.3308	15.2464	15.1641	15.0457	12.4412	13.2752	14.4554	14.6975	14.6536	14.7885	14.7228	14.5397	14.5905	14.4263	14.7592	13.9901	14.2873	14.5754	14.485	14.5579	13.5251	14.5358	14.9138	14.7842	13.0706	14.7571	14.731	14.7212	14.5289	10.8802	14.8058	15.2266	14.861	15.6747	15.1446
O95696	BRD1	13.3057	13.5102	13.8629	13.5441	13.285	13.3373	13.3852	13.4809	13.4455	13.211	13.6879	13.6346	12.2548	14.4595	14.2426	14.5997	14.3255	10.963	11.556	13.7856	13.9001	13.5889	13.8649	14.1496	13.9786	13.9958	13.6688	13.6467	11.8748	13.6804	13.3373	13.622	13.4822	13.1017	13.3437	13.958	14.0076	11.5567	13.9257	13.942	13.5862	13.8269	9.95271	13.901	14.3031	14.0909	14.4988	14.0986
O95707	POP4	12.8474	13.4575	13.5983	13.5929	13.5923	13.496	13.0106	13.4234	14.0971	13.3008	13.0373	13.7152	12.9824	14.0702	13.9432	14.1283	13.8899	11.5704	9.92304	13.9576	14.2257	14.281	14.1563	14.0409	13.3235	13.7428	13.5415	13.6076	12.8564	13.5127	13.5285	13.604	13.8081	11.7792	13.9215	13.9432	13.5313	12.031	14.093	13.6456	13.6852	13.5982	10.4932	13.3337	14.0664	13.8444	14.5468	14.3
O95714	HERC2	14.6589	14.7326	14.7495	14.2209	14.7464	14.8372	14.5396	14.631	14.8133	14.2118	14.8612	14.8886	13.4394	15.6088	15.4586	15.7149	15.4378	12.286	12.8585	14.802	15.1485	15.1406	15.272	14.724	15.4506	15.4532	14.4743	14.7009	12.8557	15.0109	14.8779	14.7248	14.8607	13.6348	14.7412	15.1061	15.2402	11.9077	15.253	15.2408	15.1159	15.188	10.5011	15.0735	15.5349	15.2527	16.0432	15.5402
O95716	RAB3D	15.5081	16.516	16.6143	15.4682	15.5639	15.4787	15.9494	16.0993	16.0947	15.3372	15.6469	16.0218	13.2266	17.5849	16.9471	17.7446	17.5751	12.071	13.2512	16.1912	16.6687	16.3654	16.3526	16.3201	17.0852	16.6938	15.7998	15.8784	13.3111	16.381	16.6387	15.975	16.4911	13.4467	15.99	16.6077	17.3739	9.95625	16.8038	17.0346	17.079	16.9017	11.8291	16.3729	16.7462	16.4633	17.1322	16.6056
O95721	SNAP29	16.0045	16.424	16.9637	16.7229	16.8526	17.0269	16.5548	16.731	16.8048	16.3913	16.6424	16.8703	15.3935	17.6646	17.4676	17.8661	17.6287	13.9741	14.7559	16.7143	17.1038	17.0659	17.2205	17.1341	16.925	16.9146	16.777	16.939	15.7386	16.7004	16.7927	16.9716	16.8935	15.1469	17.0046	17.1851	17.2004	14.1362	17.4305	17.1067	16.9964	17.1244	13.927	16.5621	17.1833	17.0408	17.8121	17.4692
O95747	OXSR1	16.2307	16.6024	16.8253	16.8398	16.7761	16.8383	16.6486	16.875	16.8856	16.2712	16.6073	16.8248	14.7437	18.0362	17.3845	18.7579	18.3414	12.8489	13.7054	17.0606	17.4103	17.3692	17.3529	17.214	17.7103	17.1599	16.469	16.8325	14.9565	16.9843	16.591	16.7037	16.5512	16.3216	16.8242	17.1208	17.7039	11.8154	17.8226	17.7013	17.5431	17.5262	12.5541	17.0909	17.4911	17.2299	18.0673	17.6792
O95749	GGPS1	14.6024	15.1249	15.5276	15.3877	15.3926	15.4734	15.2023	15.4301	15.4275	14.8552	15.2746	15.3189	14.3142	16.3161	16.1629	16.3506	16.2529	12.1119	12.7238	15.4168	15.7583	15.8686	15.8165	15.9246	15.8398	15.7192	15.4526	15.5761	13.3196	15.6014	15.3427	15.3681	15.2274	14.5101	15.4003	15.6601	16.5959	11.6384	16.1073	15.7128	15.6352	15.819	13.0617	15.0085	15.771	15.5061	16.2417	15.9196
O95757	HSPA4L	17.7626	18.1841	18.453	18.231	18.1847	18.3895	18.2066	18.3725	18.4609	17.7983	18.0496	18.3171	17.1601	19.2076	18.906	19.3227	19.1775	15.4312	17.1484	18.1957	18.4656	18.4188	18.5777	18.3988	18.3388	18.5251	18.3313	18.6197	17.1409	18.2492	18.2438	18.2258	18.2788	17.4862	18.339	18.6315	18.9623	15.2316	18.9091	18.7643	18.6371	18.7006	15.6774	18.0082	18.6916	18.5417	19.3672	18.919
O95758	PTBP3	16.4427	16.9411	17.0825	16.97	16.8287	17.0844	16.7328	16.9453	17.0842	16.5404	17.0279	17.0187	16.0602	17.7342	17.5381	17.7777	17.6019	14.6372	14.7832	17.0915	17.3609	17.383	17.4239	17.3067	17.1881	17.3333	17.1085	17.3462	15.3887	16.9845	17.0617	16.979	17.0507	15.98	17.0123	17.2654	17.6754	13.3062	17.8108	17.5063	17.4786	17.572	13.5168	17.2245	17.5089	17.3247	18.0878	17.6867
O95777	LSM8	14.7062	15.4939	15.9418	16.0486	16.1611	16.3713	15.8192	15.8891	15.8666	15.6379	15.3706	16.1394	13.5643	17.3401	16.6075	17.606	17.5012	12.1037	13.3809	16.2094	16.4614	16.2472	16.2317	16.1925	16.7644	16.4717	15.8509	15.8246	13.4596	16.3517	16.4655	16.0658	16.524	12.8711	16.1345	16.662	17.1292	10.2836	16.5066	16.9083	16.9708	16.9244	10.623	15.9901	16.6108	16.807	17.6903	17.0018
O95782	AP2A1	18.5331	19.2387	19.3957	19.2049	19.2621	19.4311	19.1733	19.3784	19.3946	18.754	19.0768	19.2884	17.5368	20.3074	19.9233	20.485	20.2985	16.5145	17.0477	19.4604	19.695	19.632	19.665	19.5654	19.8148	19.7278	19.1657	19.353	17.6086	19.3957	19.1682	19.3687	19.1786	18.7411	19.1963	19.4126	20.1492	15.1889	19.9479	20.0221	19.9253	19.8322	15.694	19.4965	19.8575	19.6649	20.3914	19.9613
O95785	WIZ	15.4384	16.1287	16.2503	15.8551	15.7653	15.9338	15.8243	16.0758	16.0004	15.6475	15.7772	16.0464	14.9569	16.6417	16.4851	16.7915	16.6393	13.8571	14.7345	15.8367	16.2059	16.1915	16.3291	16.0738	15.6284	15.8784	15.7509	15.812	16.7128	15.5892	15.9794	16.1163	15.9968	15.0955	16.0786	16.1049	16.483	12.4738	16.6601	16.6789	16.557	16.5188	12.817	16.2164	16.5581	16.3281	16.9697	16.4823
O95786	RIGI	13.536	13.1812	14.486	14.6375	14.6886	13.4562	14.9575	12.4834	14.2752	14.1	14.8848	13.2845	13.6036	14.6143	14.5947	14.6671	14.5364	11.9694	12.0885	14.2159	14.3449	14.3325	14.3925	14.6111	14.2397	14.302	13.9249	14.17	13.1871	14.1618	14.0879	13.94	14.1675	12.9736	14.226	14.5903	14.2226	12.4335	14.6895	14.1701	14.2735	14.1962	11.0993	13.7678	14.7388	14.2993	15.2931	14.7871
O95793	STAU1	18.0718	18.4843	18.649	18.635	18.6387	18.8428	18.6313	18.8268	18.9057	18.0287	18.3713	18.5577	17.2159	19.5184	19.2111	19.8025	19.5064	16.0672	16.034	18.9008	19.163	19.0987	19.1504	18.9748	19.2206	19.2609	18.7288	18.9859	16.2563	18.8691	18.7516	18.702	18.7685	17.3356	18.7623	19.0016	19.3313	14.7503	19.4693	19.3165	19.184	19.2701	15.0226	19.0234	19.1852	19.0944	19.7141	19.2819
O95801	TTC4	14.3856	15.3252	15.7609	15.5475	15.5717	15.5485	15.2454	15.4578	15.5668	15.0157	15.3509	15.5027	14.0529	16.4578	16.1454	16.6665	16.4055	12.4113	13.0481	15.6209	15.8638	15.8317	15.9251	15.8497	15.4912	15.6248	15.432	15.6725	14.5109	15.408	15.6661	15.5081	15.7524	13.511	15.6562	16.0456	16.1241	10.7103	16.3943	16.2412	16.2813	16.3882	12.0035	15.4967	15.9913	15.8684	16.5638	16.2158
O95807	TMEM50A	10.8378	10.5907	9.78677	11.0049	10.1647	10.7578	11.2937	10.4192	10.1118	9.66779	10.3501	11.3001	10.6772	9.96696	10.801	10.9644	11.0428	9.69036	12.0451	13.9518	8.48415	7.90116	12.6507	8.1098	11.0237	10.554	10.5018	10.2176	9.94299	10.9026	10.8992	11.768	10.6714	10.2854	7.54224	11.9765	10.2738	8.15493	11.7568	13.0867	10.555	9.31544	7.69695	11.486	9.89817	11.3198	11.2294	11.5125
O95816	BAG2	15.6038	15.9963	16.2471	15.852	15.8809	16.1455	16.043	16.2865	16.454	15.3415	15.6565	15.9441	15.6235	16.8232	16.9013	16.554	16.4475	13.3761	15.9082	15.7382	16.0232	16.0415	16.215	15.7993	15.5695	16.0865	16.3779	16.5841	15.4898	15.6176	15.8906	16.2051	15.8758	15.548	15.971	16.235	16.5212	13.2935	16.5626	16.363	16.4569	16.5283	12.5086	16.2634	16.5107	16.4504	17.22	16.7724
O95817	BAG3	17.2127	17.7924	18.0602	18.1913	18.224	18.3984	17.578	17.7079	17.8224	17.9419	18.341	18.4878	17.0804	18.6974	18.4213	19.0525	18.7234	15.904	16.0221	18.089	18.3536	18.5627	18.495	18.3565	18.2099	18.4048	18.1006	18.4024	16.6424	18.1189	18.2721	18.0073	18.2256	16.697	18.1014	18.5757	18.8409	14.8451	18.6704	18.5845	18.4756	18.4625	15.349	18.1346	18.5098	18.2736	19.0225	18.5894
O95819	MAP4K4	14.0724	14.5575	13.6444	13.7024	14.0546	15.0478	14.2727	14.4563	13.8662	13.4154	15.6197	13.4488	13.1106	15.0761	14.8645	15.2126	14.9487	11.8666	12.4983	14.2489	14.6455	14.5104	14.6162	14.5598	14.4855	14.692	14.4331	14.6545	12.4273	14.3867	14.5304	14.4766	14.6283	12.1395	14.5011	14.8033	14.8051	11.2225	15.0167	14.73	14.6217	14.683	11.3479	14.5219	14.5604	14.532	15.2114	14.9055
O95822	MLYCD	13.4798	13.8726	13.8578	13.828	13.7901	14.1162	13.7785	13.8485	13.7829	13.5824	13.8278	14.1245	12.9236	14.6821	14.5089	14.703	14.52	11.6069	12.3758	13.9099	14.1913	14.0657	14.202	14.1998	14.1427	14.2143	13.8965	14.0293	12.853	13.8086	14.6213	13.5895	14.4934	11.9319	13.7357	14.5726	14.5617	10.2715	14.3683	14.6375	14.539	14.5666	12.1997	13.4306	14.2419	14.0695	14.6391	14.3637
O95825	CRYZL1	11.0572	11.7565	14.3029	12.8789	11.8864	12.8314	12.2969	12.2595	12.6126	12.1657	12.3575	13.021	10.2251	13.8146	13.4591	13.9829	13.8608	9.37074	9.75414	13.0058	12.9092	12.8791	13.0789	13.0861	12.9157	12.897	12.4663	12.7578	11.0529	12.6236	12.6402	12.4087	12.621	11.5619	12.4748	13.0068	13.2539	10.0046	12.797	12.7046	13.1524	12.8009	9.02775	12.4847	13.302	13.1285	13.6254	13.1449
O95831	AIFM1	19.1913	19.9057	20.1868	19.6834	19.6777	19.8532	19.6073	19.7847	19.8789	19.489	19.7426	19.9956	18.1253	20.9593	20.6354	20.9976	20.805	16.9756	18.5933	19.7661	20.0622	20.0254	20.0894	19.9617	19.6286	19.8608	19.872	19.9779	19.6213	19.5375	19.8009	19.9744	19.8038	19.1787	19.8216	19.9188	20.5394	16.3518	20.3563	20.4552	20.3778	20.4176	16.8638	19.7711	20.4664	20.164	20.8281	20.4048
O95832	CLDN1	10.5913	12.7121	11.5626	14.0075	11.79	13.3297	13.5702	12.9657	12.5345	11.5854	11.0608	12.2767	12.3983	12.2205	12.5815	12.9926	13.2061	10.5944	11.191	11.2478	13.8322	12.3703	13.1892	12.1628	13.4304	12.9241	12.6079	12.8331	10.5813	11.6165	12.0809	12.8367	12.3605	12.0097	12.0018	12.7036	12.2161	9.85779	12.6452	14.6188	11.563	13.0923	10.1933	12.6961	12.5219	12.6193	14	11.9627
O95833	CLIC3	15.3896	16.9544	17.3196	17.932	17.7868	17.693	17.3106	17.4783	17.5138	16.6278	16.9777	17.167	16.3105	18.0774	17.7966	18.3619	18.0775	14.4513	14.7799	17.3773	17.6758	17.774	17.7574	17.711	17.626	17.6369	17.2906	17.4923	15.5831	17.4466	17.1324	17.1999	17.0289	16.7197	17.4396	17.5549	17.817	14.1228	17.9606	17.7584	17.608	17.8085	14.4933	16.8894	17.8781	17.5111	18.3048	17.9987
O95834	EML2	14.9056	15.2959	15.615	15.5707	15.4872	15.8021	15.6026	15.6962	15.8024	14.9047	15.1638	15.5069	14.2519	16.4502	16.1752	16.5455	16.4001	12.8536	14.2867	15.4544	15.76	15.7373	15.7919	15.6462	15.8002	15.679	15.4818	15.7341	14.4808	15.5005	16.0258	15.4747	16.1384	13.1982	15.6633	16.1762	16.318	12.552	16.1749	16.0021	15.8886	15.741	12.8598	15.3039	16.1197	15.6538	16.5441	16.1952
O95835	LATS1	10.8821	12.4291	11.2269	13.7511	12.3686	11.6681	11.5263	12.4357	12.6111	11.2264	11.9565	12.5699	11.8272	12.4736	12.4582	12.5696	12.3975	10.5999	10.9795	11.8837	12.4032	12.4647	12.45	12.1447	12.811	11.9573	11.7461	12.4435	11.5148	11.8533	12.2558	12.1838	12.3575	10.831	12.1929	12.5049	12.4723	10.6432	12.6849	12.3052	11.9516	12.2687	9.33458	11.7704	12.285	12.9703	12.992	12.9735
O95848	NUDT14	11.4292	12.9249	12.1769	12.8438	12.1045	12.7458	12.4731	10.9007	14.0182	11.2587	11.9983	13.5761	11.2572	13.3761	13.1321	13.5124	13.3251	9.62214	10.5733	12.4508	12.782	12.6947	12.8047	12.9196	11.6798	13.196	14.2612	12.2504	10.0418	12.7959	13.6585	13.3652	12.39	10.4658	12.3627	11.9829	12.1066	10.3375	13.5702	12.8977	11.9013	13.4117	9.01913	13.1104	12.5893	13.3731	12.3283	13.8049
O95857	TSPAN13	14.506	15.3061	15.8061	15.3224	15.3647	15.2469	15.1068	15.4325	15.3683	14.9072	15.2967	15.4406	14.679	16.1329	15.9062	16.2019	16.0241	12.608	13.3301	15.3543	15.7928	15.7087	15.8312	15.5351	15.3574	15.7295	15.5725	15.7521	13.9778	15.1628	15.2196	15.4507	15.2386	14.8004	15.4765	15.3663	15.7185	12.8373	15.8879	15.7991	15.6957	15.6137	13.2187	14.4805	16.0359	15.6646	16.2531	15.8994
O95858	TSPAN15	12.6812	12.2848	12.4868	12.4215	12.4898	13.0435	13.5099	12.2061	11.5159	12.2685	13.4295	12.4776	11.4994	13.7899	14.1914	13.4632	12.5927	9.87092	10.5976	12.8662	13.0733	12.9616	12.8438	13.065	13.758	13.4071	12.7486	12.6496	10.7273	12.117	12.5687	12.78	12.5019	12.3088	12.7901	12.458	13.2677	8.19194	13.2581	13.6046	13.6223	13.4628	10.487	12.2424	13.0645	12.8281	13.6493	13.1362
O95861	BPNT1	16.5627	17.5266	17.8349	17.7686	17.7144	17.8373	17.6393	17.8617	17.6037	17.3562	16.9702	17.8136	16.0692	18.7435	18.4157	18.6478	18.6109	14.7574	15.7909	17.6393	17.9631	17.9564	17.9992	17.8956	17.956	18.0283	17.6902	17.9375	15.8707	17.7619	17.3992	17.7282	17.4281	16.8414	17.7923	18.0553	18.5282	14.1305	18.4037	18.0292	17.9983	18.1546	14.3017	17.3613	18.1689	17.9669	18.9351	18.5107
O95865	DDAH2	16.6872	17.6159	17.7808	18.2075	18.0084	18.2811	17.7495	17.9794	17.8264	17.5797	17.4009	18.045	17.7229	18.1807	18.0156	18.3368	18.0936	16.2313	15.9784	17.7334	18.044	18.3097	18.3072	18.2081	17.7223	17.8659	17.7882	17.9637	17.5942	17.6466	17.596	17.8147	17.6091	17.4858	17.8867	18.1886	18.8239	14.6557	18.7145	18.1704	18.108	18.1084	14.5959	17.5568	18.4891	18.2268	19.0697	18.6426
O95870	ABHD16A	14.4505	15.5465	15.5907	15.0859	15.2169	15.4568	15.1363	15.1976	15.4119	14.9331	15.2854	15.3831	14.0741	16.19	15.8468	16.383	16.2845	12.5691	12.7406	15.6417	15.7726	15.4572	15.9366	15.7988	15.7101	15.574	15.3476	15.478	13.8749	15.3629	15.2403	15.374	15.3028	14.7029	15.205	15.5224	16.1415	11.1205	15.9092	16.1046	16.0428	16.0289	11.5604	15.5111	15.8104	15.8379	16.5814	16.0464
O95873	C6orf47	12.4764	12.8394	13.14	12.6517	12.6356	12.8165	13.1433	12.6921	12.8138	11.5084	12.6814	13.7208	9.86016	14.4104	13.4069	15.4302	14.9669	8.48519	9.46856	13.2893	13.4179	13.2567	13.2583	13.869	14.5032	13.6679	12.3204	12.5758	9.92947	13.563	14.3145	12.2772	14.0264	8.9738	12.8606	14.1073	14.1878	6.34972	13.2448	14.467	14.3225	13.9881	7.7935	13.2992	13.8188	13.7575	14.22	13.6707
O95881	TXNDC12	16.4741	17.7517	18.0616	17.8377	17.8239	17.9864	17.7399	17.9384	17.9061	17.3022	17.2033	17.8454	17.1694	18.4839	18.0858	18.3204	18.1967	15.6791	16.9787	17.4698	17.7654	17.9652	17.9094	17.8468	17.8499	18.0809	17.7347	17.954	16.6585	17.6572	17.7051	17.8457	17.6829	17.1369	17.7838	17.7809	18.7162	13.4009	18.1284	18.6951	18.5571	18.4376	14.7221	17.262	18.449	18.2275	18.8418	18.4329
O95900	TRUB2	12.352	12.3475	13.8733	12.8347	12.7726	13.6301	12.8383	13.0713	13.0529	12.6314	12.9803	13.2361	12.7234	13.7629	13.8815	13.7341	13.1325	10.5759	9.76546	13.187	13.5986	13.7043	14.3223	13.2327	13.5405	13.6075	13.3052	13.4414	10.6933	13.2224	13.4662	13.0829	13.3905	11.3308	13.0614	13.4785	13.9642	10.1745	13.1518	13.5603	13.2918	13.6677	10.8371	13.6425	13.331	12.6394	13.7817	13.5786
O95905	ECD	10.9777	10.7399	11.3327	11.3427	11.6953	12.579	12.3975	12.3032	11.5992	9.94987	11.1616	11.256	9.80967	12.6698	11.9588	12.9199	12.8454	8.46372	9.05821	11.603	11.9649	11.8974	11.9689	12.1748	12.7939	12.1239	11.0331	11.3871	9.19385	12.1355	10.3276	10.7327	13.1496	11.0887	11.9134	11.4552	11.2659	9.73655	11.8078	12.0082	12.1394	11.7094	9.55189	11.2343	11.9365	11.6535	12.3556	11.9355
O95926	SYF2	12.754	13.3294	13.2434	13.2055	13.6229	13.4975	13.2001	13.2322	13.5842	12.8979	13.2168	13.5217	12.2195	14.1284	13.9405	14.2777	14.0664	11.0204	12.2236	13.674	13.4699	12.7061	13.6657	13.9135	13.3097	13.5335	13.4675	13.6936	12.3271	13.3214	13.5262	12.2564	14.5551	11.749	13.3417	14.2244	13.5591	9.3217	13.947	14.2236	14.2425	14.359	10.6808	13.064	13.5585	13.806	14.6544	13.889
O95983	MBD3	16.9814	17.3895	17.4753	17.3897	17.4329	17.5954	17.3193	17.4878	17.5527	17.0371	17.356	17.5112	16.8577	18.1192	17.8583	18.177	17.8522	15.3999	15.915	17.5069	17.6962	17.7141	17.7599	17.6721	17.5047	17.9474	17.6187	17.909	15.9049	17.3794	17.5195	17.556	17.3508	16.8435	17.6284	17.3659	18.0351	14.4191	18.0282	17.9823	17.8783	17.9211	14.4864	17.6635	18.0226	17.6912	18.4044	17.9961
O95985	TOP3B	10.8415	12.1197	13.1373	13.599	12.8233	11.4971	11.7697	12.8236	13.6944	11.0926	11.7295	12.9081	11.0572	13.3872	13.0577	13.5339	13.5227	9.45908	10.0474	12.4465	12.9049	12.6995	12.9335	12.9858	12.6519	12.8942	13.009	12.6314	10.4868	12.3445	12.8688	12.4044	12.8971	10.0577	12.7509	13.0388	13.2465	10.8762	12.7437	12.0163	11.9198	13.2154	11.9	11.6143	12.5234	12.2418	13.052	12.6864
O95989	NUDT3	13.9393	14.5772	15.0398	14.664	14.7872	14.9192	14.6998	14.8454	14.9875	14.2972	14.3679	14.7288	13.4149	15.7247	15.4378	15.6166	15.4814	12.2512	12.6189	14.779	15.1217	15.0541	15.1473	15.2056	15.7284	15.3489	14.5721	14.9031	12.2069	15.1672	15.8482	14.6123	15.4987	11.592	14.628	15.7474	15.5471	13.2191	15.107	14.0458	15.314	14.6936	10.8049	14.7267	15.4069	15.3281	16.1608	15.4991
O95994	AGR2	18.346	19.3104	19.7758	19.9756	20.0166	20.2071	18.6887	18.8397	18.8886	20.2141	20.2861	20.7143	17.5871	21.2034	20.5788	21.0342	20.9304	16.2975	17.6208	19.8578	20.1279	20.1302	20.0993	19.7956	20.1959	20.3913	19.4808	19.7945	17.8972	19.8718	19.4534	19.9428	19.6707	19.2548	19.5159	19.7938	20.6647	14.764	20.4646	20.6438	20.5385	20.5559	14.7956	20.024	20.6511	20.4427	21.025	20.6931
O95999	BCL10	11.0133	13.4531	13.4157	12.3086	12.7297	12.4189	12.4552	12.7137	12.6798	12.5671	12.252	12.6716	10.9192	13.7817	13.3282	14.0197	13.9379	9.35267	10.3198	12.6888	13.0321	13.0473	13.109	13.1423	12.9028	12.7846	12.7673	12.6925	11.5027	12.6894	13.2091	12.898	13.1358	10.0639	12.9332	13.0993	13.377	9.69782	13.0245	13.1375	12.9544	13.1481	7.5778	13.0044	13.6773	13.1755	14.0927	13.8116
O96000	NDUFB10	17.4434	18.2187	18.5666	17.9917	18.0824	18.352	18.1025	18.3502	18.3581	17.7849	17.7449	18.3142	17.0812	18.9845	18.7006	18.9018	18.7039	16.2829	15.7776	18.3403	18.7185	18.7523	18.5645	18.5017	18.535	18.5746	18.0185	18.3251	17.0974	18.1043	18.1967	18.2041	18.2805	17.4091	18.1491	18.4154	19.1485	14.0942	18.8138	18.7786	18.8455	18.9742	15.0502	18.288	18.8304	18.4286	19.3656	18.6922
O96005	CLPTM1	15.4252	15.9111	16.2243	15.7326	15.7558	15.9352	15.7663	15.8473	15.8639	15.6817	15.6264	16.1985	14.1159	17.0134	16.4464	17.4646	17.2569	12.687	12.9956	16.2737	16.5515	16.4118	16.3737	16.3778	16.7231	16.4504	15.8475	15.9452	13.7688	16.2491	16.4437	15.8184	16.3462	14.0671	15.8522	16.4565	16.6962	12.4484	16.2125	16.6662	16.4905	16.4704	11.8326	16.4874	16.612	16.3858	17.1404	16.5259
O96007	MOCS2	10.9387	13.1168	12.8914	13.1727	12.277	12.2407	12.281	12.3089	12.5896	12.313	12.2413	12.9036	10.9708	13.7665	13.3335	13.6589	13.6113	9.2963	10.6839	12.8937	12.462	12.7048	13.352	12.541	12.8785	12.872	12.3052	12.6875	11.2017	12.6925	13.3619	12.2494	13.1303	9.80149	12.5196	13.5747	13.859	9.58454	13.9372	11.5517	12.7277	12.9773	9.65693	12.81	12.3017	13.0496	12.2588	14.5603
O96008	TOMM40	16.8763	17.6873	18.0771	17.6878	17.8177	17.9254	17.5513	17.7587	17.8112	17.3784	17.7009	17.8712	17.4622	18.4497	18.1301	18.3854	18.346	15.2984	16.7371	17.6686	18.0267	17.981	17.9483	17.71	17.4174	17.7924	17.6041	17.83	18.2182	17.2098	17.6394	17.9531	17.7714	17.2301	17.6684	17.8093	18.5589	14.0028	18.1478	18.4773	18.414	18.471	15.1078	17.425	18.1879	18.1526	18.8334	18.365
O96011	PEX11B	15.5253	16.7406	14.2211	14.3746	14.7488	14.4198	14.8938	14.9843	15.1534	14.9306	14.6621	15.4059	12.9971	16.4008	16.0499	16.5085	16.2828	11.7911	13.1529	15.1714	15.432	15.3308	15.3976	15.5455	15.3404	15.5094	15.4177	15.1155	13.2282	15.4189	15.0885	15.1475	15.0878	14.299	15.1411	15.2662	15.9074	10.7646	15.7206	16.0864	15.8529	15.6984	11.6308	15.5263	15.7006	15.4756	16.0643	15.6326
O96013	PAK4	16.2908	16.6698	16.8208	16.821	16.728	16.9857	16.7375	16.8847	16.8747	16.3467	16.6698	16.8029	15.931	17.5843	17.2142	17.8821	17.6332	14.0714	15.0766	16.7894	17.0797	17.0325	17.1674	17.1706	16.9695	16.9945	16.8152	17.0771	15.6419	16.818	17.0601	16.7449	17.1608	14.8472	16.9676	17.5356	17.5411	12.9089	17.501	17.5768	17.4126	17.3757	14.0703	16.9449	17.2058	17.0361	17.7432	17.3159
O96015	DNAL4	10.2678	10.6362	13.0851	12.779	10.5156	12.4372	11.2726	11.7934	12.0926	12.0588	11.2073	11.2963	10.5716	12.6332	12.3376	12.7558	12.4424	8.98043	10.1823	11.6108	11.8278	12.1357	12.0198	11.9445	11.6617	10.995	12.2956	11.8201	11.4293	11.5192	11.7931	11.7402	11.8225	10.2782	11.8725	12.2145	11.5357	9.46827	12.27	11.7139	12.4157	12.3174	10.1226	13.1882	12.1017	11.4506	11.8178	11.04
O96017	CHEK2	12.998	13.7158	14.0124	13.777	13.9201	14.0279	13.8551	14.0937	13.9741	13.2291	13.6398	13.6594	13.6304	14.5052	13.9999	14.1891	14.1704	11.9563	11.3759	14.0423	14.1847	14.1649	14.288	14.3953	13.8982	14.2269	13.8693	14.1532	12.405	13.8985	13.8984	14.0083	14.0135	11.9945	14.1788	14.3577	14.2774	10.3981	14.5143	14.4436	14.4987	14.3191	10.6199	13.9029	14.3093	14.2212	14.9229	14.475
O96018	APBA3	10.2272	12.6585	12.5824	11.3255	14.4328	11.3852	10.4947	11.5505	11.8805	12.48	13.4293	12.7766	12.234	12.46	12.4442	12.347	12.2159	10.9105	10.0314	11.4455	12.9337	12.3332	12.6474	13.2205	11.5484	11.8676	12.3134	12.2375	13.0152	11.6296	12.1051	12.2112	12.0811	12.089	12.251	11.8743	12.9327	10.1143	11.6435	12.2703	12.2735	13.3773	11.0807	12.0215	12.0838	13.3558	12.1353	11.9345
O96019	ACTL6A	17.3831	18.1216	18.3828	18.1348	18.1479	18.4527	18.1084	18.3047	18.416	17.7443	17.7995	18.2499	16.7891	19.0677	18.8242	19.2753	19.0623	15.6041	16.5835	18.2295	18.4976	18.4585	18.4725	18.381	18.9276	18.7486	18.1331	18.3482	15.9534	18.5119	18.3175	18.0867	18.2949	17.199	18.1837	18.541	18.9219	14.4358	18.7487	18.8674	18.8292	18.8198	15.1207	17.9608	18.8134	18.565	19.28	18.8828
O96028	NSD2	14.1974	14.6856	14.931	14.4775	14.5307	14.6256	14.5759	14.4639	14.6938	14.4444	14.6403	14.6296	13.8455	15.4102	15.176	15.5581	15.3197	12.1384	12.7406	14.6959	15.0172	14.9764	15.0966	14.9211	14.6909	14.9242	14.91	15.1104	13.3059	14.5065	14.8301	14.7659	14.753	13.4254	14.7532	14.9203	15.0266	11.6537	15.1062	15.2734	15.1575	15.2305	11.1222	14.9117	15.1788	15.1125	15.7514	15.3712
O96033	MOCS2	11.8168	12.5904	12.8752	12.4775	12.8386	12.8776	12.6649	12.4934	12.4837	12.6609	12.4449	12.7284	11.2368	14.8568	13.5578	12.2016	14.1744	9.44874	10.8516	12.4612	13.4713	13.7855	12.8322	12.0743	12.5205	12.9756	12.9355	13.2301	10.9339	12.8806	12.4707	12.7043	12.8762	11.3172	13.1751	12.9325	11.9712	11.9654	12.3223	12.2559	13.4082	13.5531	9.56681	12.3498	13.2565	12.969	13.897	13.4371
P00167	CYB5A	15.5386	16.1398	16.6615	16.0674	16.1465	16.4867	15.7717	16.0093	16.0205	16.2874	16.1116	16.8401	15.6366	16.9347	17.1843	16.8582	16.7018	13.725	13.2141	16.548	16.7953	17.0387	16.8502	16.5941	17.2854	17.0273	16.1882	16.3542	13.602	16.5834	16.8705	16.0814	16.8569	14.1396	16.1688	16.9233	17.2481	11.496	16.9182	17.2355	17.1201	17.0228	11.6707	16.1816	17.2952	17.0394	17.6158	17.2379
P00338	LDHA	19.8076	20.551	20.6014	20.6924	20.7843	20.8862	20.5867	20.841	20.557	20.3652	20.0884	20.8846	18.7853	21.8878	21.4403	21.9273	21.8128	17.4695	18.7981	20.7594	21.0259	20.9474	20.9603	20.8319	20.9972	21.0443	20.5769	20.7839	19.1384	20.7823	20.3879	20.5196	20.346	20.4195	20.6517	20.9982	21.2803	17.4609	21.3677	21.1617	20.9737	21.0787	17.0235	20.7377	21.2446	21.0397	21.8472	21.4303
P00367	GLUD1	19.2816	19.8574	20.4228	19.8281	19.8596	20.0303	19.8062	20.0185	20.0591	19.6403	19.6039	20.1517	18.8037	20.9703	20.7188	20.8812	20.8333	17.0726	17.5456	20.2406	20.5941	20.3472	20.3609	20.1914	20.5736	20.4894	19.9723	20.1804	17.9478	20.1163	20.291	20.0009	20.2537	18.3976	19.9448	20.3917	20.7636	15.7225	20.5879	20.8277	20.6831	20.695	15.9825	20.1175	20.8209	20.4815	21.1739	20.7034
P00374	DHFR	16.6868	16.9675	17.2007	16.6316	16.6784	16.8984	16.6437	16.6924	16.8969	16.5949	17.1393	17.0962	15.6045	17.8195	17.4754	17.9811	17.7768	14.406	15.055	16.8481	17.2294	17.3152	17.3337	17.2819	17.1248	17.2548	16.797	17.0941	15.8344	16.9582	17.0087	16.8778	16.9498	15.8298	17.0317	17.3655	17.5488	12.1961	17.9	17.897	17.7509	17.7706	12.7306	17.1449	17.4757	17.3996	18.334	17.9785
P00387	CYB5R3	16.1432	16.8015	16.9156	16.6589	16.5914	17.0102	16.7973	17.0993	16.7429	16.339	16.2851	16.8571	14.6996	17.9185	17.3697	18.4348	18.1311	13.5672	14.3092	17.0219	17.2726	17.3178	17.2066	16.9927	17.9435	17.2046	15.8901	16.0582	16.1048	16.9197	16.6325	16.9219	16.7804	16.2411	16.6903	16.8547	17.9508	12.1161	17.0065	17.7776	17.6375	17.6324	13.0923	16.6156	17.5991	17.385	18.0233	17.4057
P00390	GSR	16.8244	17.605	17.8785	18.5585	18.6432	18.9091	18.1453	18.3254	18.377	17.7092	17.6706	18.1914	16.7237	19.1663	18.7788	19.0285	19.0959	15.6256	16.688	18.1418	18.4212	18.453	18.3418	18.3731	18.5956	18.5836	17.9814	18.1802	16.8048	18.2732	18.2846	18.2023	18.1619	17.0798	18.1241	18.5662	18.9621	15.5953	18.729	18.3324	18.2354	18.5646	15.6405	17.7865	18.7019	18.4054	19.1008	18.7838
P00403	MT-CO2	17.2621	17.6268	17.7762	17.1138	17.111	17.2581	17.1843	17.3814	17.5111	17.0232	17.5468	17.5013	14.7192	19.0824	18.0948	19.7552	19.4836	13.013	13.5037	18.0379	18.2584	18.242	17.9874	18.1186	19.3004	18.5335	16.8851	17.1656	14.1975	18.0661	17.4505	17.5213	17.577	16.7695	17.2078	17.6219	18.4788	12.149	18.2313	18.4978	18.4147	18.3765	12.4951	17.9811	18.438	18.1882	18.7124	18.3333
P00414	MT-CO3	11.3186	12.0164	12.986	12.85	12.1609	13.331	12.263	10.9747	14.2412	12.0857	13.1923	11.9061	11.241	12.4007	13.1895	14.6847	13.0187	10.1284	9.43449	13.2976	13.032	12.8199	12.9262	13.1527	13.0366	13.299	11.7479	12.0533	11.9195	12.6067	12.9694	12.626	13.264	9.98572	12.4982	13.3196	13.1164	8.5513	12.8625	13.5362	13.0936	13.5029	10.6865	12.5519	14.1893	11.3098	13.2825	12.6429
P00441	SOD1	17.3679	17.8189	18.6941	19.6276	19.5881	19.766	19.0429	19.1908	18.9934	18.6493	17.8756	19.1104	17.4931	20.0233	19.6579	19.764	20.1187	15.8055	16.4085	19.2047	19.4773	19.0252	19.1092	19.6376	19.441	19.7716	18.6112	18.5717	17.1958	19.2713	19.1834	19.1113	18.0428	17.946	19.1084	19.4705	19.599	15.0045	19.5716	19.6356	19.5382	19.5136	16.2716	18.8082	19.2945	19.5105	19.4358	19.5419
P00491	PNP	15.9478	16.657	17.1059	17.0591	17.3204	17.4479	17.0179	17.1944	17.3269	16.6961	16.0616	17.2412	15.669	17.925	17.5813	18.0134	18.0641	14.2854	15.5813	17.0281	17.3289	17.219	17.2358	17.145	18.2804	17.673	16.8202	16.993	14.2621	17.5094	16.8084	16.8102	16.7847	16.6749	16.9246	17.5354	18.0052	13.5563	17.5534	17.3792	17.47	17.5742	14.2833	16.8014	17.3932	17.2281	18.1406	17.6916
P00492	HPRT1	16.2658	16.959	17.5	18.1668	18.2165	17.9593	17.566	17.7456	17.6237	17.2776	17.0423	17.8123	15.5166	18.9512	18.4389	19.0663	19.0058	14.0885	14.7903	17.8378	18.1191	18.1561	18.1295	18.0346	18.7316	18.3752	17.3781	17.5949	14.6519	18.3357	17.4858	17.558	17.7745	16.1733	17.6803	18.3955	18.877	12.275	18.557	18.5132	18.4169	18.4282	13.2428	17.2899	18.3494	18.2417	19.2343	18.7093
P00505	GOT2	19.0201	19.5743	20.2698	19.99	20.0741	20.249	19.7548	20.0398	19.8274	19.9081	19.2345	20.4127	18.2338	21.1562	20.7055	21.1993	21.0713	16.8111	18.1597	20.148	20.4743	20.1901	20.1816	20.0235	20.603	20.421	19.7947	19.9999	18.3247	20.0339	19.968	20.0301	20.0002	19.2439	19.8541	20.0809	21.0275	15.3532	20.5228	20.8671	20.7043	20.7023	15.8623	19.3065	21.0286	20.6961	21.3226	20.961
P00519	ABL1	13.2703	14.1865	16.0224	13.6358	14.4252	13.8257	14.184	14.2678	14.4861	13.9574	14.1022	14.3685	14.1853	14.8683	14.8871	14.8582	14.7335	11.8336	13.6601	14.0411	14.3039	14.428	14.4684	14.4645	14.248	14.393	14.27	14.4182	13.9288	14.108	14.2124	14.352	14.1991	13.6318	14.4319	14.5389	14.3989	12.7853	14.5905	14.5285	14.2716	14.7913	12.2928	14.4473	14.5781	14.4165	15.3249	14.3064
P00533	EGFR	12.8006	12.1207	14.2507	13.7554	12.9759	14.0019	13.1599	13.2929	13.2936	12.9999	13.7031	13.4558	13.1032	13.7571	13.6315	13.5565	13.4521	12.4047	12.6005	13.2767	13.4869	13.5143	13.6507	13.3761	13.1214	13.6035	13.5088	13.6719	12.8803	13.1193	13.4667	13.5767	13.5373	12.1447	13.5459	13.6338	14.0583	9.34547	14.0997	14.2716	14.0275	14.1026	10.758	13.2681	13.933	13.6565	14.3701	13.9194
P00558	PGK1	20.6869	21.3046	21.6739	22.1489	22.072	22.1669	21.9527	22.1403	21.9535	21.3219	20.9109	21.7738	20.2333	22.7953	22.4934	22.8749	22.6624	18.9939	20.1229	21.6112	21.9348	22.2319	22.2094	21.9431	22.1571	22.2022	21.7291	22.0504	20.0378	21.8764	21.6673	21.6937	21.609	20.9498	21.9898	22.1435	22.9805	17.4933	22.6598	22.3877	22.2522	22.2795	18.4436	21.0304	22.4703	22.2514	23.0894	22.7681
P00568	AK1	17.5314	17.8757	18.1751	17.8117	17.6809	17.8224	17.8151	18.0063	18.0212	17.3437	17.8819	17.829	16.0508	18.9731	18.6971	19.1922	18.97	15.014	15.5144	17.9561	18.2431	18.337	18.4558	18.3909	17.9008	18.0717	18.33	18.5745	16.2089	17.8112	17.7793	17.7879	17.7561	17.197	18.0418	18.3353	18.3516	16.3081	18.5885	17.9547	17.7846	17.9097	15.1642	17.9703	18.1255	18.1296	19.0053	18.5023
P00751	CFB	13.1542	15.5063	14.9513	13.7613	14.5969	14.9023	14.7253	13.3084	14.8556	14.2826	14.0216	15.6788	13.705	15.3065	15.1005	15.3839	15.1575	12.2188	12.9227	15.4315	15.2808	13.3514	15.0552	14.8306	14.7891	14.9428	14.5639	14.7103	13.4355	14.4306	14.6774	14.7696	14.6935	13.5289	14.4317	14.7713	13.7216	13.467	15.1474	14.0352	15.1606	15.3403	13.3492	13.8846	14.9359	14.6353	15.3084	14.7587
P00846	MT-ATP6	11.6539	12.8465	12.9389	12.4777	12.6256	12.635	12.0729	12.4021	11.5202	12.7225	12.8685	13.5913	10.3349	13.9204	13.2634	14.338	14.0872	9.23355	9.98366	11.8376	13.8479	13.2536	13.0155	13.2393	13.3107	12.762	11.6729	14.279	10.667	12.4859	12.0574	12.9443	12.8238	12.3832	11.8669	13.1019	12.0589	10.697	12.8088	13.0394	13.1396	13.4338	9.43984	13.4319	14.441	11.789	13.5457	12.5301
P00918	CA2	14.5117	15.2514	15.6035	14.4223	14.3408	14.4415	13.9856	14.706	14.7713	14.3298	15.0431	15.7353	13.1119	15.8886	15.5053	16.3217	16.0745	11.6691	12.2131	14.9809	15.2447	15.4057	15.355	15.3718	15.376	15.4656	14.5921	15.5762	12.9483	14.6129	13.747	15.0477	16.3275	12.3139	15.479	15.6561	15.4309	12.4704	15.3551	15.2266	15.041	15.0472	11.0568	14.298	15.6027	15.4943	16.2527	15.8667
P00966	ASS1	18.7965	19.1423	19.3753	19.8792	19.8269	20.0201	19.3938	19.5662	19.5573	19.2642	19.4443	19.8146	18.1405	20.7647	20.4809	20.8097	20.641	16.2034	17.1936	19.7345	20.0417	20.0157	20.0751	19.9798	19.9549	19.8397	19.6599	19.9283	18.09	19.5676	19.5032	19.4671	19.3719	19.1032	19.7757	19.8192	20.5306	16.2817	20.1242	20.12	19.9695	20.0143	15.9485	19.8767	20.043	19.991	20.8534	20.3277
P00973	OAS1	11.7526	12.4163	12.752	13.5033	12.4748	12.2455	14.0738	13.1478	12.9063	13.1576	10.5901	11.269	11.7427	12.9954	14.159	13.9216	12.6995	9.62635	11.341	12.6635	12.8483	12.627	12.9077	12.757	13.5131	12.7959	12.3402	12.5762	11.218	12.7011	12.4738	12.8109	12.7072	11.2997	12.7945	13.0584	12.7914	9.81506	13.4622	13.0966	12.9829	12.9963	9.69743	12.4276	13.4066	12.7695	13.5197	13.3237
P01009	SERPINA1	13.4378	13.4762	12.2838	13.7874	13.8032	12.9897	12.9986	13.2331	13.4224	13.03	13.4407	13.6533	11.7309	14.6794	14.2303	14.9345	13.4978	10.7051	10.9647	12.9394	13.707	13.2121	14.2985	14.6563	13.2239	13.5524	13.4354	13.7421	12.6896	13.1345	13.2052	13.444	13.2616	13.0176	13.2958	13.554	13.8686	10.027	13.1345	13.7258	15.4506	13.5715	10.804	13.3268	14.2591	13.5262	14.8642	12.9977
P01011	SERPINA3	12.4066	12.9442	13.2566	13.3278	13.3233	13.8004	14.0509	13.0122	12.6973	13.5037	12.7706	13.0243	10.9995	14.5223	14.091	14.8762	14.8155	9.75456	10.0974	13.754	13.8469	13.7963	13.7948	13.7696	14.7734	13.3877	13.9184	11.9624	10.1531	14.864	14.1619	13.526	12.7912	10.6691	12.7981	15.1127	13.8118	11.075	13.4414	13.5679	13.5652	13.5977	9.77424	13.6392	14.0327	13.5118	14.3044	13.7967
P01024	C3	14.722	14.8706	15.2237	14.6859	14.4987	14.2982	13.8276	14.6114	16.4182	15.2097	13.417	14.8151	13.5273	15.8322	17.3232	14.6434	15.2844	11.6884	12.0283	14.9526	15.3783	15.3304	15.267	15.3424	15.2916	15.3089	14.8231	15.0095	12.9301	14.9358	14.9477	14.8419	14.9634	13.6777	14.7898	15.0784	15.4697	12.351	15.2672	15.0204	14.8634	15.3273	11.3645	15.4193	15.5692	15.018	15.7918	15.1363
P01033	TIMP1	12.4762	12.9949	13.2881	13.4308	13.5326	13.5725	12.1955	13.7981	13.3651	12.898	13.5763	13.4622	11.4318	14.2588	13.8623	14.5682	14.3761	10.7979	11.6223	13.2551	13.5749	13.6341	13.651	13.5577	11.2699	13.2998	14.8248	13.734	11.8902	14.2765	13.8523	13.5245	12.6345	11.6904	12.2987	15.2947	13.6849	10.9565	13.6783	13.6596	13.7013	13.6145	10.8329	12.8496	13.7015	13.4717	14.4759	13.9635
P01034	CST3	14.0385	14.6851	14.825	15.683	15.586	15.7146	15.1281	14.9848	15	14.9596	15.0006	15.4592	13.6232	16.3258	16.1563	16.4269	16.2736	11.7264	12.2106	15.4995	15.6377	15.5637	15.7891	15.8317	15.5991	15.7665	15.3227	15.1936	13.1775	15.4729	15.381	15.3095	15.7016	12.7481	15.4463	15.9457	15.7253	10.9549	15.9342	15.9183	15.9666	16.033	11.7419	14.6934	16.041	15.7468	16.381	15.9281
P01111	NRAS	16.9446	17.4587	17.7249	17.2697	17.3251	17.5567	17.21	17.5565	17.6125	17.0377	17.3184	17.5449	16.0999	18.5006	18.3074	18.3628	18.3088	14.7004	15.5949	17.5078	17.819	17.8137	17.8247	17.7197	18.2665	18.2114	17.4031	17.6566	14.9464	17.7958	17.3692	17.6605	17.412	16.8908	17.2871	17.6602	18.4286	13.434	18.1352	18.0568	18.0744	18.1508	14.1819	17.7229	17.9484	17.7784	18.5465	18.1017
P01112	HRAS	15.6885	16.0646	16.2111	15.7164	15.6879	15.8339	15.73	15.8801	16.0261	15.5631	15.9912	16.0118	15.5119	16.4886	16.3014	16.5444	16.329	14.0271	15.1494	15.747	16.0547	16.0869	16.175	15.9894	15.8628	16.1579	16.0739	16.2042	15.005	15.8986	15.8025	16.064	15.9502	15.1811	16.0168	16.1877	16.5725	12.8936	16.4756	16.3739	16.485	16.4018	13.3009	16.2003	16.3019	16.1956	16.7584	16.4452
P01116	KRAS	12.8762	12.9479	13.2097	12.9507	13.0515	13.0488	12.8528	13.0108	13.164	12.5564	13.2343	13.2667	11.9847	13.6878	13.5189	13.6459	13.6377	11.6098	12.6318	12.837	13.041	13.0663	13.2132	13.2955	12.7678	13.7064	14.5109	12.658	10.8775	13.5643	13.9407	13.1424	14.0181	9.70286	13.1333	14.1476	13.4547	10.0281	13.4522	13.4992	13.7698	13.8809	10.2643	13.1245	13.5713	13.3463	14.1989	13.5795
P01130	LDLR	13.5811	14.62	14.6112	14.3837	14.341	14.6996	13.1619	14.4063	13.7406	14.4934	15.8924	14.5421	12.5683	15.5247	15.3576	15.6063	15.5583	11.6214	12.4678	14.5519	14.8232	14.822	14.8225	14.7494	15.0372	14.8706	14.6182	14.7698	12.2064	14.7346	14.1304	14.532	14.2958	14.0916	14.497	14.6899	14.4392	13.1631	14.5584	14.5409	14.711	14.824	13.0746	14.0868	14.5393	14.4645	15.1961	14.8754
P01137	TGFB1	11.2952	11.9817	11.2867	11.6283	11.3246	11.3263	11.332	10.5967	12.649	10.9515	11.5704	11.743	12.2216	11.1891	11.4864	11.3394	12.5089	10.0971	10.8359	11.2673	11.5792	11.6881	11.7751	11.6969	10.6226	12.125	11.6783	12.1971	10.0831	12.1365	10.9969	9.85413	12.0382	11.8738	11.0273	13.0523	12.2378	7.86784	11.9121	12.2514	12.3009	12.2726	9.51069	10.8802	12.5757	12.9743	11.3222	11.5795
P01833	PIGR	10.9352	11.87	12.8288	11.2153	11.5394	12.1761	11.2374	11.8817	11.5511	13.426	12.2533	10.2154	9.93391	12.6439	12.2071	13.482	12.3905	9.90745	9.56777	13.1817	11.0094	12.0133	12.1993	12.5935	11.7023	12.0728	11.942	12.1365	11.159	11.5524	12.0986	11.8409	12.2121	10.1238	12.0257	12.2639	12.2205	9.70476	12.0723	10.6898	12.7654	13.1121	9.72107	13.509	12.516	10.3612	13.0666	11.3911
P01889	HLA-B	16.218	15.3559	16.9123	16.9396	14.9469	16.3553	15.873	16.0652	16.3133	15.8843	16.0729	16.5194	15.2663	16.9239	16.5601	17.3069	16.998	13.6729	13.6798	16.3287	16.5638	16.621	16.7371	16.7976	16.9796	16.7922	15.7924	16.0841	14.6484	16.4314	16.4604	16.2645	16.5273	14.4897	16.3043	16.6819	17.1643	11.5952	17.0909	16.9348	16.9226	17.0204	13.5714	16.1611	16.8453	16.5453	17.0665	16.5385
P01893	HLA-H	9.84408	12.2568	11.4824	12.1649	12.5837	12.6905	13.5361	11.6979	10.8094	11.233	11.1811	12.5649	10.9607	12.5506	12.0224	13.1695	13.3394	8.97974	10.1684	12.445	12.1344	12.6741	11.6698	11.9307	12.5736	11.1584	12.3812	12.3619	11.0395	11.5078	12.2322	11.8597	12.1548	10.2872	11.9659	12.5227	12.3071	8.88125	13.1458	12.5499	12.8088	11.3295	9.87823	12.4123	12.3353	11.8395	13.4127	11.1444
P01903	HLA-DRA	11.6403	11.8599	12.3199	12.0961	12.1439	11.7974	12.7153	10.4701	12.3428	11.457	12.8458	12.0265	11.2234	12.6723	12.5918	13.5959	12.7403	9.03368	11.4162	11.1412	12.1693	11.5538	12.7821	12.7949	12.228	12.1661	11.852	12.0596	11.7472	11.8046	12.0807	12.073	11.9156	11.5352	12.0695	12.1835	12.8598	8.69172	12.5016	13.4648	11.842	12.4976	10.0265	12.2735	12.4307	12.2639	12.5292	12.3337
P01911	HLA-DRB1	12.5964	13.4596	13.0111	13.4796	12.3007	13.0829	12.3587	12.8314	12.4396	11.6575	13.3615	15.2817	12.2446	14.4009	13.7997	13.684	13.0492	10.752	10.7583	12.5412	14.0961	13.6257	14.623	12.2859	13.2544	13.4202	13.2244	13.3008	11.2198	13.5107	13.3162	13.0887	13.3567	11.5584	13.08	13.5303	14.8598	11.2967	12.4518	13.2418	13.3578	12.7224	11.7115	11.9113	13.578	13.6959	14.2621	12.7714
P02144	MB	12.0419	12.6106	12.879	12.6069	12.8599	12.9843	12.1821	11.9893	13.9108	11.6233	13.143	13.134	10.6147	14.0014	13.2922	14.5618	14.3074	9.20502	10.2971	12.8628	13.1059	13.1691	13.2541	13.2936	13.4203	12.4877	13.3926	12.5729	11.006	13.1031	13.3926	12.4412	13.4528	10.1523	12.8337	13.7099	13.4491	11.0689	12.9752	12.4272	13.2176	12.8445	10.2454	11.6189	13.2168	12.7155	14.7517	13.4342
P02545	LMNA	21.1443	21.7726	21.9856	22.0086	22.0052	22.2438	21.6933	21.9282	22.1357	21.5082	21.884	22.0107	20.516	22.8915	22.5687	22.9338	22.8304	19.4198	19.9941	22.0841	22.3394	22.2448	22.3043	22.1936	22.3676	22.3294	21.8533	22.0083	20.6932	21.9084	22.3144	22.0127	22.113	20.6057	21.906	22.2085	22.8661	17.3152	22.737	22.678	22.7691	22.7947	18.1796	22.4704	22.5771	22.241	23.1593	22.5328
P02649	APOE	15.4937	16.3985	16.7437	16.5506	16.5002	16.7455	16.2698	16.4815	16.4948	16.1871	16.2794	16.7195	14.9889	17.2958	16.9373	17.748	17.5671	13.8949	14.7132	16.5293	16.7474	16.5482	16.7982	17.0958	17.009	16.9637	16.6136	16.7626	14.3727	16.7105	16.9763	16.6474	16.8851	14.2722	16.5792	17.0718	17.4181	11.8266	17.0196	17.5441	17.3615	17.2622	12.6491	16.7022	17.2906	16.9081	17.6721	17.21
P02751	FN1	13.388	12.9926	13.2699	13.0435	13.6525	14.496	13.1922	12.8826	12.1621	13.6749	14.5627	14.3681	12.4953	14.2522	14.0764	14.5635	14.3251	11.1301	12.1324	13.3591	13.8713	13.7689	13.9033	13.8076	14.488	13.2991	12.9604	14.0681	12.6174	13.4095	14.7814	13.6123	13.0505	10.8782	14.3255	14.1947	14.1383	9.96577	14.0422	14.343	14.1765	14.1767	11.5419	13.7126	14.0675	13.6412	14.1504	13.7289
P02786	TFRC	19.6348	20.4505	20.6066	20.5344	20.5991	20.7335	20.5041	20.7424	20.6415	20.1088	19.9824	20.5797	18.8798	21.6592	21.2444	21.7443	21.5829	17.4484	18.1781	20.7786	21.0299	20.8695	20.94	20.7626	21.2424	21.0021	20.4486	20.682	18.4494	20.7344	20.4679	20.5287	20.4487	20.0207	20.4358	20.657	21.4452	16.449	20.8075	21.3505	21.2617	21.2449	16.8451	20.7647	21.1018	20.9724	21.6671	21.2077
P02794	FTH1	13.4985	14.3489	15.103	14.1105	13.2959	14.2477	14.941	13.6208	14.0802	13.966	13.4576	14.539	13.2586	14.9367	14.9696	14.989	14.8989	11.5516	13.0771	14.1173	14.3226	14.2821	14.3495	14.4559	14.1266	14.6579	14.3099	14.4762	12.7893	14.2446	14.2846	14.3597	14.1025	13.6381	14.1184	14.1011	14.9031	10.4536	14.8488	14.8909	14.6253	14.8828	11.1329	13.5679	14.9112	14.7233	15.2147	15.0544
P02795	MT2A	15.6584	16.2693	16.4122	17.3342	17.2997	17.4186	16.849	16.9831	16.8687	16.4223	16.3854	16.884	17.4874	16.741	16.5611	16.7848	16.5154	16.3027	17.3243	16.3875	16.6184	16.6926	16.8087	16.561	16.4158	16.834	17.0915	16.8193	16.3568	16.8751	16.5433	16.8694	16.686	16.084	17.0572	17.1526	16.9639	14.7321	17.5117	17.1421	16.9178	17.125	14.4882	15.7057	16.9282	17.3531	18.129	17.7882
P03928	MT-ATP8	16.537	17.0019	17.3459	16.7304	16.8283	16.6873	16.7249	17.0508	16.8822	16.4829	16.9094	17.0805	16.0944	17.7646	17.4712	17.7479	17.5099	14.5428	15.6517	16.8465	17.1534	17.4461	17.3057	16.7273	17.0971	17.5367	17.1904	17.4924	14.7476	17.0665	16.8743	17.1101	16.8676	16.5302	16.9275	16.821	17.3108	14.2682	17.5011	17.3786	17.259	17.413	14.3823	16.7126	17.5313	17.252	17.8115	17.441
P03973	SLPI	12.3082	12.7378	11.8918	12.1513	12.0137	13.1163	12.8525	12.4402	12.4549	11.5921	11.4962	13.3832	10.7432	13.2748	12.4072	13.8315	13.0337	10.9287	12.4903	12.0621	13.5747	12.3895	10.9579	12.7445	12.4613	12.7784	12.5706	12.5688	11.7389	12.101	12.3018	12.4734	12.1817	12.2048	12.604	12.4534	13.3577	9.53202	13.1863	14.0648	12.5264	11.5519	9.91732	10.6019	13.9638	13.0188	13.2213	13.4959
P04035	HMGCR	12.8498	13.2088	13.3788	12.9702	12.7944	13.0379	11.9734	11.9364	13.6347	13.5424	12.565	14.5879	12.4501	13.7956	13.331	13.5919	13.7986	11.2727	11.7871	13.0518	13.298	13.2764	13.3439	13.4826	13.7097	14.5334	13.8655	10.898	11.2611	13.9722	13.3647	12.9912	13.0208	12.6376	12.9814	13.2441	14.0029	8.57086	13.6443	14.1297	13.9271	13.965	11.4598	13.0261	13.3514	13.0212	13.713	13.6683
P04040	CAT	17.7311	18.4167	18.8911	18.7709	18.7516	18.9028	18.5233	18.6875	18.8496	18.2999	18.3036	18.8004	17.7343	19.2867	19.1171	19.4015	19.1886	16.7361	17.2854	18.5089	18.8124	19.025	19.0123	18.8203	18.5519	18.7915	18.5818	18.7602	18.4012	18.3777	18.6544	18.7369	18.6463	17.9533	18.7502	18.7232	19.4534	15.7286	19.2695	19.079	18.9497	18.9841	15.9569	18.3814	19.1915	18.8947	19.7416	19.2982
P04049	RAF1	15.5048	15.0902	15.4533	15.203	15.4316	15.957	15.4233	15.4217	15.9362	15.0786	15.3074	15.4728	14.3608	16.3571	15.9729	16.5706	16.3589	13.0196	13.5936	15.5508	15.7527	15.8501	15.9379	15.9548	15.7951	15.7572	15.5202	15.8507	14.1449	15.5717	15.7868	15.4325	15.7377	14.0622	15.5778	16.0431	15.8802	11.1031	16.4543	16.264	16.4092	16.5292	12.5314	15.6542	15.8097	15.8734	16.6111	16.1602
P04062	GBA1	15.7752	16.7669	16.9003	16.9804	17.1454	17.2242	16.8405	17.0673	16.9613	16.6406	16.1393	17.1432	15.0185	18.1304	17.4549	18.2067	18.2552	13.7266	16.365	16.7742	16.9919	16.9109	16.8688	16.8816	17.6153	17.6537	16.9433	17.2199	14.1618	17.1983	16.8791	16.9965	16.96	16.0353	16.9083	17.0131	17.9487	12.8963	17.3643	17.5911	17.5317	17.4602	15.1611	16.3559	17.348	17.0254	17.6431	17.2589
P04066	FUCA1	13.814	15.3047	13.8762	13.272	13.1494	13.2911	13.6386	13.4615	14.0287	13.2593	15.0443	13.2751	12.5995	14.9998	14.6274	15.0091	14.8517	10.62	11.5271	14.0048	14.3742	14.2454	14.2872	14.2688	14.2674	14.6431	13.8006	13.782	12.0123	14.2021	13.6704	14.0604	13.3503	13.5739	14.0234	14.029	14.3035	9.69439	14.5569	14.7808	14.6632	14.7087	10.0988	13.3485	14.8046	14.554	15.1707	14.731
P04075	ALDOA	20.661	21.6665	22.0601	22.0466	22.0126	22.21	21.8846	22.1223	22.052	21.3686	21.3814	21.8479	20.7261	22.7912	22.614	22.7886	22.5916	19.1453	20.8435	21.6643	21.9444	22.1094	22.139	21.9562	21.9458	22.1419	21.9578	22.2572	20.5535	21.8005	21.7776	21.8494	21.7428	21.066	22.0146	22.2063	22.6462	18.7275	22.7164	22.2231	22.1313	22.2123	18.715	21.243	22.432	22.3088	23.1769	22.781
P04080	CSTB	15.9018	16.2486	16.4631	17.0637	16.9945	17.2622	16.6456	16.7443	16.7151	16.4133	16.4382	16.9774	15.2915	17.3762	16.8252	18.4983	17.7445	14.1982	15.2738	16.4978	16.8724	17.1521	17.1074	17.0304	17.1874	17.2013	16.5932	16.7917	15.2747	16.8855	16.7475	16.3899	16.1954	16.7441	17.065	16.792	17.8697	12.3814	17.4186	17.6649	17.3628	17.2364	12.7843	16.6254	17.8455	17.2842	17.9007	17.4937
P04083	ANXA1	15.7073	16.4688	16.8026	16.7956	17.0001	16.958	16.3001	16.5947	16.7581	16.675	16.2427	17.1618	14.9339	17.8415	17.5951	17.8109	17.8389	13.7121	13.8481	16.8505	17.1988	17.2624	17.3203	17.2524	17.2459	17.2699	16.7895	17.0831	14.2918	17.0522	16.7967	16.6003	16.7563	15.4615	16.8254	17.2922	17.671	12.1981	17.6141	17.3794	17.3974	17.4725	12.9726	16.9756	17.368	16.9371	18.0295	17.4496
P04114	APOB	14.382	13.4683	12.1873	12.7683	12.8981	11.8182	14.4167	12.3323	12.3932	12.4341	12.8315	13.1144	11.6597	14.1399	13.573	13.7746	14.1668	10.2082	11.9433	12.9265	13.1719	13.0354	13.0415	13.4036	14.1531	13.4716	12.8834	12.7853	10.681	13.5478	13.3557	13.0412	12.9023	12.3069	12.6059	13.3103	13.7829	11.146	12.7798	13.0459	13.2878	13.4798	9.81937	13.5024	13.2371	13.2761	14.1076	13.5797
P04150	NR3C1	12.1793	12.2014	12.4758	12.6445	13.9091	12.7773	13.4764	12.6204	13.2974	11.1887	12.8359	12.7685	11.3845	13.7428	13.3984	14.1655	13.756	9.74015	11.2343	12.6666	13.1386	13.0732	13.2982	12.7765	12.5816	13.752	12.4847	13.6158	10.427	13.3262	12.977	12.9701	13.052	10.6129	12.9887	13.5867	13.4989	8.94431	13.5786	13.462	13.4215	13.282	10.0014	12.7726	13.1743	12.8224	14.2703	13.1464
P04155	TFF1	11.3576	12.2182	12.4209	14.1964	14.4798	14.3287	14.2449	12.7788	12.1505	12.7859	13.5199	13.5217	12.5451	13.7647	13.5592	13.5022	13.8702	11.7602	12.9197	13.2751	13.5031	12.8689	13.117	13.318	14.454	14.0654	12.6987	13.5874	11.6184	12.5779	12.4581	14.0104	13.181	11.1846	13.9573	14.2103	13.3769	8.89449	13.4367	14.432	14.338	14.5237	11.0666	12.6252	13.1823	13.899	14.3084	13.9203
P04156	PRNP	11.0906	12.1294	12.4644	12.6038	12.8368	12.9166	11.861	13.2495	13.2451	11.7786	11.1555	12.7518	10.7577	13.3287	13.0787	13.6486	13.5808	9.64693	9.77487	12.6701	12.9223	12.8221	12.9391	12.913	12.5311	12.7628	12.4374	12.4791	11.0091	12.8221	12.5639	13.3556	11.9689	10.4534	11.826	13.8738	13.4013	10.1655	13.1535	11.9693	13.1105	12.2415	9.28896	12.5419	14.167	12.7958	11.5232	13.7246
P04179	SOD2	16.756	17.0316	17.7694	17.5054	17.2426	17.2037	17.2883	17.4286	17.239	16.8195	17.6089	17.1242	15.9582	18.1176	17.6517	18.4991	18.2349	15.0471	14.5531	17.5387	17.818	18.0212	17.8781	17.6995	18.5372	18.1064	17.0348	17.2185	14.8719	17.7397	17.3201	17.5257	17.3863	16.6636	17.1811	17.4318	18.1818	13.1729	17.7914	18.1562	18.1946	18.0116	12.802	16.4844	18.5032	18.3286	18.8886	18.5017
P04181	OAT	18.3517	18.912	19.3699	18.4554	18.4873	18.6876	18.6831	18.9158	18.9455	18.3884	18.4043	18.9267	17.1118	20.1475	19.9505	19.9566	19.8902	15.2075	15.8966	18.9223	19.4704	19.3949	19.4932	19.0865	19.8186	19.5596	18.8037	18.9745	15.9164	19.1912	19.0222	18.8367	18.9327	17.6976	18.8191	18.9556	20.0181	14.2154	19.4334	19.4835	19.4749	19.6386	14.9163	18.7912	19.719	19.2785	19.9964	19.5626
P04183	TK1	13.3836	14.3133	14.3115	14.2606	14.6171	14.6135	14.5167	14.655	14.2379	13.9967	13.5045	14.5887	13.4801	15.2306	14.9794	15.1632	14.9903	11.6561	12.9026	14.4041	14.8139	14.4429	14.5351	14.401	14.585	14.532	14.261	14.6509	13.2329	14.2377	14.0704	14.1568	14.1142	14.112	14.437	14.6092	14.5064	11.4128	14.5216	15.1433	14.9423	14.9732	11.2512	14.2879	14.8263	14.6176	15.4545	15.0621
P04264	KRT1	14.6521	16.7725	13.8848	13.6522	14.1426	14.4082	13.795	14.393	16.5041	14.0762	14.285	14.459	13.4009	15.6102	15.5834	15.0005	14.8308	13.0866	12.0179	15.2591	14.6012	15.2358	15.3921	15.0062	15.0855	15.1105	14.5042	15.0973	13.2107	14.5041	15.1377	15.1395	14.6473	12.4597	15.2363	14.8916	15.5122	8.81185	15.509	15.9256	15.8701	15.8836	10.9026	15.4427	15.4992	14.8875	15.5658	15.2145
P04350	TUBB4A	12.1801	12.4025	12.6208	13.2697	12.7899	13.2299	12.7595	12.5329	12.8315	12.4638	12.8788	13.0263	9.92792	13.9718	13.2664	14.2237	14.1721	10.931	10.4022	13.0672	13.3523	13.1689	13.184	13.3182	13.4374	13.102	12.8147	12.9268	11.0856	13.1263	13.339	12.5726	13.3313	10.4529	12.994	13.803	13.4932	9.38473	13.4126	13.3288	13.4452	13.4283	6.48576	13.8577	13.6227	13.7934	14.6175	14.1158
P04406	GAPDH	20.9809	21.5049	22.4928	22.178	22.1693	22.3865	21.9186	22.1067	22.1435	21.785	21.5135	22.245	20.545	23.1078	22.8319	23.1484	23.0014	19.0778	20.7934	21.9019	22.1799	22.3669	22.3221	22.1481	22.1322	22.1362	21.883	22.1774	21.4826	21.9009	21.7383	22.0479	21.7557	21.5649	22.0528	22.5528	23.1872	17.7408	23.0011	22.5524	22.5762	22.6546	18.1928	21.2178	22.5637	22.711	23.7216	23.3055
P04424	ASL	15.5952	16.3472	16.5026	16.6429	16.744	16.8812	16.434	16.5443	16.6716	16.0742	16.4844	16.5046	15.0781	17.5283	17.1302	17.653	17.5475	13.7759	14.0428	16.7634	17.0439	16.967	16.9493	16.9465	17.1583	16.9525	16.4997	16.7225	14.5668	16.8131	16.5695	16.516	16.5713	15.52	16.5296	17.0066	17.5407	12.46	17.139	17.3044	17.135	17.1339	12.5615	16.9056	17.2481	16.9739	17.7841	17.2398
P04439	HLA-A	13.6377	15.2087	16.1785	14.1019	13.0993	13.9893	14.2258	14.3486	14.5135	13.9961	14.5557	14.5757	12.2193	15.911	15.2645	16.1658	15.9365	10.7182	10.0433	15.0723	15.3037	15.3938	15.3368	15.0655	14.0054	14.3697	14.3875	14.5623	14.8252	14.0652	14.4629	14.551	14.4871	13.6001	14.3984	14.7159	15.0616	13.4193	14.9421	13.1551	14.4857	15.1517	9.54288	14.7585	15.281	15.2264	15.8692	15.5374
P04626	ERBB2	16.1032	16.6383	16.9026	16.3068	16.3315	16.4895	16.4275	16.6308	16.8641	16.0258	16.3296	16.4941	15.3299	17.4972	17.162	17.6378	17.4266	13.7183	15.301	16.3786	16.75	16.7616	16.8361	16.7446	16.6968	16.8783	16.6014	16.7612	15.3512	16.483	16.5362	16.5598	16.6248	15.7793	16.5415	16.7303	17.466	12.5376	17.2792	17.2115	17.1815	17.0961	12.8072	16.8999	17.2164	16.9751	17.6453	17.228
P04632	CAPNS1	16.4738	17.5407	17.8352	18.0508	18.1061	18.1261	17.6211	17.7166	17.8144	17.4405	17.527	18.0131	15.7824	18.9285	18.5533	18.9293	18.7968	15.1424	15.6169	17.7888	18.1342	18.2886	18.3151	17.9892	18.6043	18.436	17.737	18.0399	15.1296	18.1858	17.73	17.7061	17.6987	16.9609	17.8568	18.1803	18.7251	14.2553	18.5683	18.2558	18.1112	18.2171	15.1739	17.1587	18.3059	18.0727	18.9149	18.5067
P04637	TP53	12.5219	15.2699	14.2323	15.7543	14.0958	14.7826	14.7568	14.8432	14.8824	13.6926	14.1657	14.316	14.8659	15.0416	14.9733	15.7385	14.2133	11.8241	12.0418	15.5016	14.7551	13.7827	15.0944	15.4811	14.7867	14.8972	14.513	14.7168	13.2518	14.4913	14.6848	14.6539	14.7455	13.0348	14.6209	14.9169	15.8607	12.6736	13.9421	14.3735	16.0102	13.7966	11.982	14.5122	14.8371	14.955	15.1813	15.1891
P04733	MT1F	12.064	12.3156	12.3649	12.7349	12.9805	12.9711	13.5676	11.6914	12.746	12.1221	12.3592	12.9446	12.0464	13.4414	13.2123	13.639	13.4398	9.6521	10.0483	13.0043	12.2917	14.3489	12.7233	13.0143	12.095	12.9046	13.1592	12.8497	11.7336	12.6889	12.4427	12.7805	12.7418	11.5012	12.9464	13.0183	13.1982	10.0332	13.2995	13.484	13.2976	12.1186	10.458	12.0802	12.5374	13.0337	14.3235	12.9981
[truncated: 6,329 more rows]
[truncated: 12 more columns]
