# Supplementary material for: Proteomic profiling reveals that ESR1 mutations enhance cyclin-dependent kinase signaling
Source: Sci Rep. 2024 Mar 22;14:6873. doi: 10.1038/s41598-024-56412-8 (PMC10959978; doi:10.1038/s41598-024-56412-8)
Supplement: Supplementary file 5 — Supplementary Table S4. [file 41598_2024_56412_MOESM5_ESM.xlsx]

## Sheet: Sheet1
Table S4. Phosphoproteome dataset - MCF7 and T47D
Site.ID	Uniprot.ID	Gene.names	Position	Amino.acid	n.phospho	MCF7_WT_FM_1	MCF7_WT_FM_2	MCF7_WT_FM_3	MCF7_Y537S-A4_FM_1	MCF7_Y537S-A4_FM_2	MCF7_Y537S-A4_FM_3	T47D_WT_FM_1	T47D_WT_FM_2	T47D_WT_FM_3	T47D_Y537S-1_FM_1	T47D_Y537S-1_FM_2	T47D_Y537S-1_FM_3	MCF7_WT_DMSO_6HRS_1	MCF7_WT_DMSO_6HRS_2	MCF7_WT_DMSO_6HRS_3	MCF7_WT_E2_6HRS_1	MCF7_WT_E2_6HRS_2	MCF7_WT_E2_6HRS_3	MCF7_Y537S-A4_DMSO_6HRS_1	MCF7_Y537S-A4_DMSO_6HRS_2	MCF7_Y537S-A4_DMSO_6HRS_3	MCF7_Y537S-A4_E2_6HRS_1	MCF7_Y537S-A4_E2_6HRS_2	MCF7_Y537S-A4_E2_6HRS_3	T47D_WT_DMSO_6HRS_1	T47D_WT_DMSO_6HRS_2	T47D_WT_DMSO_6HRS_3	T47D_WT_E2_6HRS_1	T47D_WT_E2_6HRS_2	T47D_WT_E2_6HRS_3	T47D_Y537S-1_DMSO_6HRS_1	T47D_Y537S-1_DMSO_6HRS_2	T47D_Y537S-1_DMSO_6HRS_3	T47D_Y537S-1_E2_6HRS_1	T47D_Y537S-1_E2_6HRS_2	T47D_Y537S-1_E2_6HRS_3	MCF7_WT_DMSO_24HRS_1	MCF7_WT_DMSO_24HRS_2	MCF7_WT_DMSO_24HRS_3	MCF7_WT_E2_24HRS_1	MCF7_WT_E2_24HRS_2	MCF7_WT_E2_24HRS_3	MCF7_Y537S-A4_DMSO_24HRS_1	MCF7_Y537S-A4_DMSO_24HRS_2
A0FGR8_ESYT2_S758_1_SPGHISVKEPTPSIASDISLPIATQELRQRL	A0FGR8	ESYT2	758	S	1	9.66524	8.86691	8.7957	8.74175	8.62456	10.4338	8.11174	8.95526	9.91995	9.70328	8.45987	9.9779	8.02788	9.95732	10.0175	10.3164	10.8595	5.94932	7.70703	9.24915	9.91161	9.67517	8.80631	9.77872	9.61453	10.4631	9.83164	8.58353	7.40643	9.22877	9.89391	9.20946	9.84348	8.00513	8.83337	9.34265	9.24217	8.66417	9.18874	9.11907	8.99272	9.92112	8.41832	9.75751
A0JLT2_MED19_S226_1_RKRKKKEKKKKKNRHSPDHPGMGSSQASSSS	A0JLT2	MED19	226	S	1	9.61117	10.1567	9.87027	9.14623	9.85156	9.94785	8.98262	9.47059	9.88066	9.8597	10.3378	10.0523	9.0759	9.7885	9.92767	10.1191	10.4672	9.2053	8.30298	10.1686	9.98114	9.01574	9.8866	11.2286	10.2247	10.0318	9.48053	9.75988	9.48517	9.60172	10.2753	10.2085	9.86386	8.02098	10.2158	9.9993	9.86652	8.44183	9.40389	11.0656	10.3052	9.50064	7.25646	9.59419
A1L170_C1orf226_S258_1_ESWEDGSPPPQARTSSLDNEGPHPDLLSFE	A1L170	C1orf226	258	S	1	9.19543	9.23219	9.19084	8.99321	9.90545	9.84277	9.55841	9.9619	8.17655	9.76163	9.25837	9.64303	8.19746	8.84048	9.27876	10.1025	11.4686	8.47202	9.01593	10.3319	10.3056	8.9872	9.46405	8.25515	10.3716	10.2599	9.2758	9.369	7.29422	9.7894	9.27071	9.61941	9.43207	8.40835	8.41767	11.2117	10.3841	7.81336	9.32975	9.02282	9.74479	10.0651	8.19705	10.1473
A2RRP1_NBAS_S473_1_RLETRAGEEDEGEEDSDSDYEISAKARYFGY	A2RRP1	NBAS	473	S	1	9.57994	10.0587	9.07789	10.1845	10.7918	10.562	9.6474	9.97827	10.5454	10.111	9.44112	10.5315	8.7743	11.7375	10.1534	10.1181	10.4338	9.03757	9.26229	9.0754	10.0117	10.9903	10.5848	10.3303	10.6099	10.1201	10.2472	10.1483	8.72918	10.4001	9.41712	10.7566	10.3972	8.60628	10.1462	10.9313	10.6875	6.44951	10.5015	11.1554	10.9207	10.5402	9.20839	10.0735
A4D1E1_ZNF804B_S877_1_MYYLNKSKRNQESLGSPHICDLGKVRPMKCN	A4D1E1	ZNF804B	877	S	1	13.928	14.4667	14.6787	14.6995	14.6741	14.941	14.2065	14.5067	14.5984	14.3251	14.8025	14.949	13.9613	13.9336	15.6587	15.7101	14.6677	13.4567	10.6348	15.0974	15.5355	15.3565	15.4957	15.2684	15.6944	15.6848	14.5189	14.8869	11.2903	15.3128	15.3461	15.0649	15.5284	10.537	15.1951	15.7165	15.6328	8.72978	15.4498	16.0468	15.8207	15.7082	9.7492	15.2074
A5YM69_ARHGEF35_S184_1_EEETSSDNSGQTRYYSPCEEHPAETNQNEGA	A5YM69	ARHGEF35	184	S	1	8.20408	9.38241	8.79692	8.92951	8.87767	10.3914	7.83712	9.52127	9.75519	9.21799	8.98765	9.26278	7.90213	9.52497	9.3842	9.59588	10.5414	7.63342	7.65639	9.64102	9.37108	8.35614	9.6636	9.89376	8.43097	10.486	9.2195	9.82093	8.33721	8.28744	9.14416	9.39376	9.54462	8.00879	8.30904	10.1816	9.53708	8.2458	8.96697	9.3943	9.24856	9.18929	8.15308	8.57171
A6NFI3_ZNF316_S112_1_ALGTQERLSRGGDAKSPVLQEKGLQASRAPA	A6NFI3	ZNF316	112	S	1	11.3125	10.1238	9.26354	9.60086	10.3328	10.1205	10.2866	9.89893	10.3686	9.84104	9.97574	10.3831	8.95698	10.6086	9.53438	11.4894	10.8116	9.35313	7.7548	10.4185	10.7523	10.6431	10.6226	10.5628	10.6511	10.8014	10.3327	10.5758	8.08176	10.3113	10.0068	10.2728	10.251	8.69837	10.2318	11.2932	10.2055	8.70361	10.2742	10.9432	10.1082	10.5194	9.29542	10.3023
A6NFI3_ZNF316_T6_1_NA	A6NFI3	ZNF316	6	T	1	8.10157	9.47505	8.80337	9.71064	10.3204	10.0454	9.42592	9.21893	9.32072	9.34587	9.36638	9.77861	8.12308	10.6597	9.72986	9.80807	10.4002	7.73553	8.72802	9.80362	8.55897	10.1821	9.73776	9.44595	9.60024	10.1514	10.1689	10.1328	7.62738	8.77565	9.15234	9.23796	10.0216	8.26838	8.81505	10.9611	9.48915	8.10139	9.27626	10.4124	9.72995	9.44728	7.44832	9.65199
A6NKF1_SAC3D1_S402_1_VVMAEEEDEGTDRPGSPA	A6NKF1	SAC3D1	402	S	1	9.18625	10.8182	10.7545	10.8999	11.3175	10.8552	10.8336	10.3285	10.8954	9.88602	10.9461	10.9417	9.89087	11.3253	10.7795	10.8928	11.1172	9.82571	10.0443	10.5443	10.9126	10.8324	10.6794	10.8184	10.7821	11.6227	10.6696	11.025	8.31622	11.4158	11.1917	10.7618	9.70362	10.2299	11.0173	10.9272	10.8705	9.16926	11.0866	10.8438	10.8798	10.9815	8.34362	10.6346
A7E2V4_ZSWIM8_S53_1_CQNWRGWRKQSAGPNSPTGGGGGGGSGGTRM	A7E2V4	ZSWIM8	53	S	1	9.25271	8.64343	9.92116	8.75583	9.16668	10.685	9.46777	9.0347	10.0918	8.94778	8.89049	9.99234	8.18042	8.55184	9.86191	10.5856	10.8194	8.4257	7.10929	9.69913	9.7336	9.7251	10.124	10.0337	9.92066	9.70697	9.65207	9.03657	8.87768	9.23089	9.84298	9.395	9.22105	8.44074	9.65725	9.86783	9.39095	8.87386	8.77099	10.6727	9.42802	9.28835	7.31989	10.3258
C9JI98_TMEM238_S175_1_QLATLEAGPGAAGAGSE	C9JI98	TMEM238	175	S	1	9.32938	9.08535	9.28387	8.80296	9.1557	9.88319	9.10328	9.66646	8.02419	8.91039	9.55233	10.2838	9.15389	9.90695	9.88773	10.0917	9.82997	6.67023	8.64994	9.08424	9.51095	9.2878	9.22057	9.78695	10.1387	9.17076	9.41651	8.01789	9.23373	9.56289	9.86335	9.43244	9.55676	7.71614	9.48453	9.48725	9.33613	8.33587	8.52995	10.2236	9.34614	9.76876	7.75491	8.75142
O00161_SNAP23_S110_1_SGKAYKTTWGDGGENSPCNVVSKQPGPVTNG	O00161	SNAP23	110	S	1	10.4222	9.94715	10.382	10.3546	10.533	10.6198	10.4155	10.2396	11.1294	10.1416	10.2724	10.0602	10.1168	11.1809	10.9343	10.2563	10.0511	9.71939	9.40668	9.75693	10.8093	9.71	11.649	10.9267	11.5496	10.8166	10.3645	10.1514	8.37064	11.006	11.372	10.1578	11.1283	7.45151	10.3665	11.7826	10.525	9.90609	10.5641	10.6306	9.91655	10.7164	8.92102	9.96716
O00193_SMAP_S15_1_NA	O00193	SMAP	15	S	1	10.078	9.77458	9.39688	9.47663	10.1127	10.7821	10.3617	9.89845	10.3298	9.99672	9.57004	9.46412	8.57022	10.1885	10.3747	10.3998	11.407	8.68058	9.38407	9.43612	10.6094	10.6801	9.67136	9.8398	9.58675	9.66472	10.1179	9.9812	10.7839	9.48637	10.3836	10.4723	10.4872	7.07725	10.6902	10.5102	10.205	8.43546	11.3116	9.28981	10.1229	10.2559	8.36102	9.59756
O00193_SMAP_S17_1_SAARESHPHGVKRSASPDDDLGSSNWEAADL	O00193	SMAP	17	S	1	14.1636	14.8575	15.4329	15.3147	15.2821	15.4457	14.9185	15.1709	15.2747	14.7532	15.0545	15.3247	15.9128	14.92	14.9964	15.2322	15.1139	14.3211	15.0063	14.8033	15.1847	15.1774	15.1467	15.1781	14.6974	14.9212	15.1877	15.2486	15.7972	14.6444	14.4555	14.6106	14.7162	17.2432	14.5145	14.9565	15.2879	14.4763	15.6413	15.0638	14.9928	15.0344	12.3053	14.9513
O00264_PGRMC1_S181_1_HVGKLLKEGEEPTVYSDEEEPKDESARKND	O00264	PGRMC1	181	S	1	15.369	16.455	16.724	16.5946	16.7594	17.0191	16.9192	17.1941	17.239	15.7939	15.3901	16.3849	14.1944	18.2028	17.1641	18.8725	18.4769	12.0104	12.8781	16.8936	17.3537	17.2642	17.2956	17.2358	18.1199	17.6084	15.8077	16.264	13.7446	17.3765	17.4491	16.5957	17.4346	13.228	16.7507	17.4631	18.0777	8.82513	17.4521	18.4427	18.2153	17.9081	9.29695	16.8757
O00264_PGRMC1_S57_1_LYKIVRGDQPAASGDSDDDEPPPLPRLKRRD	O00264	PGRMC1	57	S	1	13.2577	14.4011	15.1637	14.8641	14.6935	14.7754	14.8438	15.1493	14.5679	14.0957	13.6512	14.8476	11.5025	16.5799	15.8663	17.0416	17.1826	8.98262	10.9305	15.1166	15.4713	15.2875	15.3802	14.9693	15.7666	15.3541	14.575	14.4602	11.9861	15.0135	15.4593	14.8444	15.429	10.7609	15.0594	15.6024	16.3888	7.43981	15.3557	15.9171	16.0447	16.0094	8.7739	13.841
O00308_WWP2_S211_1_HSGASARTTPATGEQSPGARSRHRQPVKNSG	O00308	WWP2	211	S	1	12.0423	12.3673	12.5296	12.2548	12.3252	12.4385	12.215	12.5044	12.5885	11.7878	12.323	12.5389	12.7287	12.7351	12.3605	12.92	12.7699	10.4436	11.4543	12.3204	12.6767	12.6251	12.5827	12.2984	12.277	12.6972	12.4651	12.4816	11.5853	12.4516	12.7059	12.9296	12.9933	11.6838	11.638	12.0071	12.7935	9.60715	12.895	13.1787	12.8521	12.6312	10.2892	12.5117
O00418_EEF2K_S18_1_DEDLIFRLEGVDGGQSPRAGHDGDSDGDSDD	O00418	EEF2K	18	S	1	8.52149	8.93314	8.77235	9.25259	9.2332	8.92663	7.78916	9.94013	9.46015	7.95504	9.49009	9.00484	8.5965	9.16497	9.08392	9.98472	9.74911	7.06019	7.47795	8.96486	9.76826	8.47248	9.57277	9.38308	9.52773	9.0988	9.79212	8.53859	8.27187	8.41029	9.83419	9.18598	8.73415	7.19431	8.97787	9.71291	10.2026	7.68683	8.46846	10.4033	8.37113	8.50711	7.44679	8.75382
O00429_DNM1L_S616_1_LLAEEKSKPIPIMPASPQKGHAVNLLDVPVP	O00429	DNM1L	616	S	1	9.59703	9.47132	10.1201	9.38672	9.77703	10.5209	9.5788	10.1787	8.97856	9.88614	10.095	10.156	9.38142	9.57455	8.9363	10.0237	12.9146	8.04257	8.42335	10.1472	10.8328	10.0311	9.4064	10.0324	10.2174	9.2515	9.99572	9.76061	9.3653	10.2827	10.2694	10.96	9.94495	9.27115	9.30914	9.11853	10.1926	6.29496	10.3042	10.9167	10.3886	10.7761	7.60192	9.75207
O00461_GOLIM4_Y673_1_QEVRDDNRPKGREEHYEEEEEEEEDGAAVAE	O00461	GOLIM4	673	Y	1	9.11914	9.59725	9.78137	8.39566	9.28847	10.6478	8.27071	8.56064	10.2127	10.2759	9.20758	10.3021	7.37223	9.795	9.20621	10.0071	11.4197	9.02952	7.55088	9.43538	10.5602	9.93015	10.0237	9.32932	10.1602	10.4014	9.89502	9.9487	6.52214	9.90222	10.4222	9.08377	9.07599	8.14472	9.59386	10.5092	9.59752	8.47648	9.37401	9.05258	9.80593	10.5232	8.0065	9.55575
O00505_KPNA3_S60_1_LLKKRNVPQEESLEDSDVDADFKAQNVTLEA	O00505	KPNA3	60	S	1	9.43895	9.59438	10.7849	10.4426	10.6585	10.5629	10.2682	10.5957	10.5746	9.77759	9.89865	10.3675	8.68417	11.0151	9.54053	11.5981	11.6852	8.95913	6.13302	11.0072	11.2105	11.4533	10.7318	10.9465	10.0001	10.9739	10.2899	11.7672	8.31588	10.1353	10.6854	9.35417	11.0595	8.59008	10.8222	10.9709	11.0932	6.91299	10.3873	11.3859	11.1035	10.5993	8.05162	10.2209
O00512_BCL9_S687_1_GNNPIFPRIPVEGPLSPSRGDFPKGIPPQMG	O00512	BCL9	687	S	1	10.2832	9.51083	10.8918	10.036	10.4015	9.79728	9.5783	11.2472	9.2626	9.55703	10.2264	11.0491	8.30711	11.2717	10.9449	10.9916	10.2567	9.14869	8.2056	10.139	10.6744	10.7221	10.6493	10.5303	10.2727	10.7275	10.6433	10.6302	8.23594	10.411	10.6037	10.3856	10.6562	7.53052	10.6512	11.0934	10.0492	8.73038	10.2935	10.7113	9.81951	11.3168	9.29349	10.0952
O00515_LAD1_S177_1_VGREPEERKKGVPEKSPVLEKSSMPKKTAPE	O00515	LAD1	177	S	1	12.4381	12.6101	12.5464	12.4927	13.1836	13.2535	12.1432	12.8536	13.3348	11.8889	14.4097	11.8942	11.4007	13.6995	13.445	14.1853	13.7855	10.0084	9.73526	13.2402	13.2316	13.1688	13.2576	13.891	13.1661	13.318	13.1429	13.3059	10.4087	13.1828	13.2967	12.9767	13.413	10.0408	13.0813	13.7158	12.3906	10.9616	12.8584	12.6161	13.5935	14.1042	9.51258	13.3783
O00515_LAD1_S356_1_LQVKIPSKEEEADMSSPTQRTYSSSLKRSSP	O00515	LAD1	356	S	1	9.687	9.07441	11.6087	9.78582	9.89676	9.6104	9.73134	9.77507	10.4264	9.73308	9.54365	10.4536	7.70884	11.5767	10.976	11.9993	11.6538	5.74849	8.98393	9.12171	11.0999	9.87924	11.3199	9.25847	10.8785	9.72339	10.3875	9.28687	8.63807	10.7488	9.91581	9.82907	10.22	8.79684	10.4368	10.4646	9.44729	8.33775	9.65478	11.295	10.8142	10.1141	5.94543	10.2707
O00515_LAD1_S512_1_SSATERTQWGQKSDSSLDAEV	O00515	LAD1	512	S	1	7.51924	9.06559	9.79051	9.90423	9.76235	10.3054	9.72375	9.18909	9.98758	8.93588	9.66371	8.84733	9.15605	9.46652	9.38502	9.86406	10.168	8.30772	8.37109	8.41414	10.8137	10.2278	9.54925	8.9714	11.0877	10.3611	8.84128	8.941	7.86371	9.25259	8.03769	9.99421	10.1862	8.67521	9.92027	9.53371	10.0336	8.32288	9.60069	10.1222	9.16997	9.09795	6.52355	9.31935
O00559_EBAG9_S36_1_FLKRLICRSGRGRKLSGDQITLPTTVDYSSV	O00559	EBAG9	36	S	1	11.7995	10.9795	11.6753	11.2387	11.5766	12.4243	10.6455	11.6519	12.1932	11.2648	12.1569	11.7816	10.6437	12.5025	12.3526	12.8621	12.8009	8.53209	9.42175	11.7872	12.1258	11.9984	12.1023	12.2583	12.9954	12.6419	11.7533	11.8785	8.117	12.3077	12.0382	11.6389	12.2478	9.15562	11.9739	12.6395	12.4239	7.47665	12.0685	12.7216	12.5343	12.4688	10.419	11.2281
O00567_NOP56_S520_1_KPKKKKSFSKEELMSSDLEETAGSTSIPKRK	O00567	NOP56	520	S	1	13.0219	10.7984	11.9021	11.7935	12.9276	12.2907	12.0712	12.3266	11.2452	11.6092	12.46	13.0217	10.6673	12.9115	13.0845	13.2898	13.2704	9.51061	9.35946	12.4839	12.7514	12.546	12.9255	12.6677	12.3286	12.5166	12.5905	12.6801	10.2514	12.367	12.8431	12.593	12.8082	9.23533	12.5283	12.7262	12.4453	10.9659	12.2192	12.3677	12.6198	12.1162	8.44897	12.4204
O00567_NOP56_S569_1_SGSKKKRKFSKEEPVSSGPEEAVGKSSSKKK	O00567	NOP56	569	S	1	11.2387	11.8647	11.6657	11.7401	11.6656	11.7935	10.1986	12.0484	12.5005	11.5974	12.0935	11.53	10.3083	12.8785	12.6479	13.1512	12.8944	8.08819	9.82831	11.7659	12.0928	12.0041	12.1757	12.1017	11.8337	12.3488	11.8564	12.2151	11.2082	10.5062	11.0273	11.5976	11.8945	11.184	12.0578	12.2073	12.0193	10.1206	11.0861	12.4927	12.6879	11.5616	7.7506	11.7935
O00567_NOP56_S570_1_GSKKKRKFSKEEPVSSGPEEAVGKSSSKKKK	O00567	NOP56	570	S	1	11.6545	12.2806	12.0815	12.156	12.0815	12.2094	10.6145	12.4642	12.9164	12.0132	12.5093	11.9458	10.6816	13.301	13.0536	13.6268	13.3389	8.46153	10.0953	12.2187	12.5533	12.4694	12.6142	12.5126	12.5194	12.6874	12.2675	12.4634	10.0834	12.4424	12.7679	12.7078	12.9424	10.5478	11.462	12.0356	12.4964	10.2302	11.5632	12.9698	13.165	12.0387	8.60809	12.1538
O14497_ARID1A_S363_1_AASGGAQQRSHHAPMSPGSSGGGGQPLARTP	O14497	ARID1A	363	S	1	8.91848	9.78587	8.49679	9.09507	9.74847	10.2268	9.78627	9.36967	9.0891	9.24238	8.82912	9.95498	8.56448	10.088	10.1265	10.5227	10.3551	6.61474	8.19725	9.0804	9.1578	9.80526	9.96428	10.0665	9.77585	9.93759	9.14258	9.44121	8.3776	9.59669	9.031	9.09074	10.6593	8.32486	9.54253	9.6231	9.3123	8.4041	9.44844	9.40687	9.76107	9.93872	7.90899	9.26832
O14523_C2CD2L_S662_1_IFRRRPRQKEAGLSQSHDDLSNATATPSVRK	O14523	C2CD2L	662	S	1	8.76463	8.51522	10.831	9.45363	9.79354	9.2443	8.72136	10.3795	9.24335	8.39264	9.9711	9.89438	7.87035	9.08143	8.47811	11.7482	10.6901	8.73411	9.08535	8.15036	10.1554	9.77806	9.31977	10.1134	9.55498	9.71806	9.34667	9.43793	8.76125	9.78342	8.96873	8.69761	10.2681	8.71179	9.40395	10.5521	9.15856	8.1032	10.1292	9.91338	10.4135	8.88446	8.31454	9.31886
O14545_TRAFD1_S415_1_VTEGIPRLDSQPQETSPELPRRRVRHQGDLS	O14545	TRAFD1	415	S	1	10.1718	12.2956	11.5778	10.7715	11.6901	10.7993	11.4237	11.4939	11.2669	10.1809	11.2017	11.739	8.56271	12.25	11.9012	12.9237	12.5784	9.09003	9.56285	11.43	11.6646	11.5703	11.6822	11.3961	12.3387	11.8795	11.3079	10.9669	8.82529	11.9878	12.1313	11.0042	12.2781	8.64584	11.0603	12.1863	12.4502	6.36999	12.2929	12.2814	11.9908	11.9208	6.07297	11.9036
O14683_TP53I11_S14_1_NA	O14683	TP53I11	14	S	1	13.0825	13.8718	13.7509	12.8974	13.9423	13.7757	13.6101	13.8499	13.8632	13.098	13.3936	13.5058	12.239	14.9284	14.6971	15.1135	14.8579	9.48469	11.1227	13.8463	14.0267	13.9293	14.28	14.1156	13.8341	14.053	13.7768	14.1056	11.7669	13.7842	13.7769	13.8856	13.7937	11.5438	14.0169	14.3038	14.3408	9.94229	14.503	14.2414	14.1014	14.1917	11.9885	14.0785
O14686_KMT2D_S4738_1_PHLGSGRWEQEDRALSPVIPLIPRASIPVFP	O14686	KMT2D	4738	S	1	9.70854	9.47418	9.89837	9.53995	10.1896	10.1924	10.2678	10.1471	9.86893	9.38803	9.09223	10.239	8.88964	10.9999	10.6347	11.2747	10.891	6.31311	7.34356	10.1846	10.2559	10.3155	10.4281	10.4753	10.7923	10.1678	9.10895	9.81697	9.37394	9.74307	11.1081	10.3332	10.0377	8.29617	9.65077	9.57704	10.6198	9.18935	9.50534	9.83311	9.5896	10.2658	9.48297	9.55707
O14737_PDCD5_S119_1_EKTTTVKFNRRKVMDSDEDDDY	O14737	PDCD5	119	S	1	11.8211	12.7608	13.4779	14.2504	13.8309	14.4238	13.636	13.7461	13.5608	13.1748	12.5049	13.9425	12.4557	13.6156	13.7265	14.3504	13.8992	12.5175	13.0412	13.0048	13.6543	13.8555	13.4145	13.5946	13.1897	13.0609	13.1764	13.6059	14.0535	13.4784	13.527	13.0594	13.5787	13.1831	13.3125	13.9041	13.6151	12.8997	13.6751	13.5977	13.4576	13.3198	13.1367	12.314
O14737_PDCD5_Y125_1_KFNRRKVMDSDEDDDY	O14737	PDCD5	125	Y	1	13.3411	14.228	15.1943	15.8294	15.372	15.9445	15.1463	15.4303	15.1577	14.1517	14.2994	15.724	14.2349	15.4725	15.1267	15.6421	15.306	14.1271	15.0613	14.5348	14.9879	15.2144	15.1406	14.9704	14.5362	14.9349	14.9013	15.1457	15.6693	14.7219	14.6619	14.7598	15.0853	15.1887	14.9871	15.2266	15.2172	14.4996	15.089	15.141	14.862	15.1005	14.9374	13.7533
O14745_NHERF1_S280_1_QKENSREALAEAALESPRPALVRSASSDTSE	O14745	NHERF1	280	S	1	10.8432	11.4194	12.0002	11.9214	11.9182	12.2661	11.8272	12.0476	12.0753	11.2818	11.257	11.8796	9.91039	11.427	10.8275	14.4537	12.7755	10.9743	8.62012	11.9426	12.3556	12.3782	12.512	12.5599	12.5995	11.928	12.2165	12.012	9.04714	12.5654	12.4477	11.8877	12.4985	8.48099	12.2928	12.7608	13.0555	9.84712	11.9439	11.2843	11.6497	12.5879	8.17178	11.4826
O14745_NHERF1_S290_1_EAALESPRPALVRSASSDTSEELNSQDSPPK	O14745	NHERF1	290	S	1	8.68205	9.81123	10.4005	9.98915	10.5309	10.1847	10.2896	10.2959	9.63706	8.86733	10.9276	9.58092	8.81641	9.71231	10.3964	10.8384	11.2969	8.53797	10.2847	9.73306	9.74967	10.4209	9.86063	9.54941	10.6924	10.7071	9.51182	10.5237	8.51758	9.64575	9.63904	9.99039	10.5218	9.23938	9.76724	10.4406	8.8163	9.17816	10.1599	10.1923	10.4967	10.755	6.45717	9.80925
O14828_SCAMP3_S76_1_LPPPSAPSLQPSRKLSPTEPKNYGSYSTQAS	O14828	SCAMP3	76	S	1	11.7944	10.742	10.6735	10.1575	11.453	10.8392	10.4266	10.2994	11.1553	12.2462	11.053	10.479	9.86551	12.3401	12.2925	12.0165	11.8216	7.32331	10.4523	11.8178	11.1643	10.605	10.6639	10.9562	12.3773	11.8783	11.3539	9.95717	9.51569	10.5772	11.8297	11.1737	11.6882	7.67216	11.2952	12.0006	12.2979	4.93413	11.8617	12.3642	12.2258	11.9758	8.79573	10.8277
O14828_SCAMP3_T78_1_PPSAPSLQPSRKLSPTEPKNYGSYSTQASAA	O14828	SCAMP3	78	T	1	9.62468	10.9481	10.8116	10.0781	10.8071	10.6021	10.1774	10.0565	10.4877	10.803	10.0134	11.3337	9.67049	10.79	10.8559	11.2592	10.8988	9.39726	8.14543	10.5082	10.8105	11.1342	11.391	10.8824	11.226	11.2022	10.3615	10.66	8.73202	10.6899	10.3526	10.4443	11.2329	8.97313	10.7823	11.0865	10.556	9.3552	11.2597	10.5433	10.5168	10.6406	9.20185	10.6704
O14874_BCKDK_S31_1_PLRPLLGPALALRARSTSATDTHHVEMARER	O14874	BCKDK	31	S	1	10.0672	10.2311	10.1068	9.94722	10.8993	10.9092	10.4195	10.2514	10.5368	10.2052	10.3815	10.3665	10.0099	10.5244	11.1502	11.3339	9.69187	9.45058	9.40113	10.0208	10.5946	10.1023	11.183	10.859	10.1657	10.4372	10.4674	10.3863	10.9043	9.79997	10.3318	10.4185	10.8162	8.93228	10.9553	10.7068	11.3255	8.84609	10.6132	10.9807	9.76725	10.628	8.64546	10.6696
O14908_GIPC1_S232_1_AFDMISQRSAGGRPGSGPQLGTGRGTLRLRS	O14908	GIPC1	232	S	1	10.3819	9.84244	8.89095	10.6823	10.1552	9.49926	9.03129	9.26273	11.2039	9.01608	10.7621	10.1759	9.06629	10.6094	10.5842	10.9442	10.7403	7.50757	8.30481	9.91385	10.2558	10.2952	10.323	10.3593	10.4794	10.16	9.79795	9.37815	9.49759	10.1389	10.44	9.59327	10.0834	8.49409	10.5535	10.2877	9.90389	8.27963	9.87117	10.4712	10.2451	10.681	9.06608	10.845
O14936_CASK_S582_1_IVPSYRTQSSSCERDSPSTSRQSPANGHSST	O14936	CASK	582	S	1	9.84921	10.0234	10.3046	8.88916	10.0225	10.9023	10.3749	10.1943	9.26012	10.01	10.1908	9.96121	8.54108	10.1038	9.71051	11.7338	11.1238	8.77818	8.50337	10.3023	11.3745	10.4703	9.74719	9.5936	10.0719	9.72733	10.7322	10.3933	9.0569	10.0096	10.9599	10.8279	11.0498	5.33146	10.8298	10.9923	9.72193	9.26029	10.64	10.1813	10.0691	10.1186	4.73721	10.4528
O14974_PPP1R12A_S299_1_QKKQNLLHSEKRDKKSPLIESTANMDNNQSQ	O14974	PPP1R12A	299	S	1	12.7176	12.0348	12.4536	12.465	13.8025	12.3442	12.3585	12.7253	12.7904	12.0268	12.703	13.2138	11.1357	13.8505	13.7025	14.0536	13.6891	9.38627	10.4784	12.7956	13.1138	13.0758	13.1929	13.1611	12.8697	13.0105	13.1859	13.091	10.7672	12.8933	13.2182	12.0291	12.9616	12.2803	12.5152	12.8132	13.4425	9.26187	13.5119	13.2073	13.1811	13.2129	9.62426	12.4763
O14976_GAK_S780_1_DAGAGSPEAEPTDSDSPPSSSADASRFLHTL	O14976	GAK	780	S	1	9.57717	8.35692	9.1778	8.51889	8.66008	8.77352	9.07757	9.5329	8.97541	8.28478	8.20693	8.98679	8.16327	8.80962	7.36612	9.4076	11.3254	7.99237	7.93901	8.59385	9.15659	8.98526	9.14472	9.24496	8.85766	8.97114	10.0256	8.63054	8.14443	8.43505	10.0532	9.08674	9.40841	7.42991	8.8453	8.2408	8.62866	7.31229	9.90626	8.50839	8.34023	10.3685	7.85724	8.59876
O15020_SPTBN2_S2171_1_QRLEHSSFPEGPGPGSGDEANGPRGERQTRT	O15020	SPTBN2	2171	S	1	8.95642	8.88765	9.56926	8.75691	9.3209	9.25962	9.97794	8.8747	9.7126	9.10031	9.14365	7.94155	9.15359	9.03462	10.571	9.34503	9.09356	7.55297	7.98246	9.32133	9.07277	8.36753	10.0497	9.95699	9.45613	9.58077	9.03856	9.17807	8.07689	9.42032	9.33073	8.47879	9.30337	7.7335	9.8218	10.0825	9.97572	7.09677	8.8796	10.8195	9.0136	8.96554	7.91299	8.82997
O15027_SEC16A_S2083_1_WDRADSGPTQPPLSLSPAPETKRPGQAAKKE	O15027	SEC16A	2083	S	1	11.4465	11.3862	11.9178	10.0281	11.8471	10.7888	10.7803	10.9537	12.0948	11.9687	10.6155	11.0013	11.2409	11.9745	11.4419	10.925	12.0576	9.77461	8.19326	11.4652	11.9709	11.8685	11.7735	12.143	11.994	11.7456	11.0919	11.2094	9.8703	11.5032	12.1816	10.8328	11.8249	8.99947	11.25	12.3256	12.0479	7.52103	11.9668	11.8979	12.2401	11.7408	9.54011	12.2681
O15027_SEC16A_S1069_1_LERAQQELVPPQQQASPPQLPKAMFSELSNP	O15027	SEC16A	1069	S	1	12.6342	12.8683	12.1987	12.0182	13.9079	12.4917	12.5429	13.0308	12.6736	12.3369	12.7436	12.7912	12.2804	13.3232	13.0998	13.6967	13.4137	10.3053	11.0134	12.8268	13.014	12.9266	13.1233	13.2149	12.943	12.9702	12.9001	12.9966	11.4617	12.8473	13.1503	12.7729	13.2189	10.5971	12.994	13.3857	12.7122	11.5928	12.8094	12.6126	13.3713	13.0207	11.0432	11.6104
O15027_SEC16A_S1327_1_EKRDNNWRYDPRFTGSFDDDPDPHRDPYGEE	O15027	SEC16A	1327	S	1	10.5273	10.8479	9.34892	9.72792	10.7978	11.6637	10.4732	10.5537	10.6041	9.69418	10.8298	10.7586	9.18652	10.9241	11.2098	11.1075	10.8934	9.5923	9.19897	10.8765	11.0082	10.7214	10.7126	10.3959	10.6528	9.89062	10.644	10.7051	10.1423	10.8788	11.3503	10.5761	10.7648	8.35358	10.5893	11.2796	11.2224	7.15437	11.1157	11.3511	10.8811	11.1889	5.61526	11.4353
O15027_SEC16A_S569_1_PEDEASGSFFKQIDSSPVGGETDETTVSQNY	O15027	SEC16A	569	S	1	10.4269	10.6935	10.8342	10.7434	10.8421	11.1732	10.7432	10.9865	11.1324	10.1002	10.8422	10.9088	9.32762	11.3398	10.5022	11.4671	12.417	9.6596	7.84138	10.9984	11.3662	11.3207	11.4798	11.7069	11.6254	11.3531	11.1585	9.78142	10.2382	10.5568	10.6791	10.777	12.0012	8.74791	11.301	11.2072	11.7351	7.37767	11.4787	11.7235	11.1078	11.2905	7.45938	11.4238
O15027_SEC16A_T1956_1_EHSSPSVRLLPSAPQTLPDGPLASPARVPMF	O15027	SEC16A	1956	T	1	8.90132	8.66332	9.42594	8.14701	8.21964	10.2487	8.69808	9.96264	9.18325	8.33162	8.34579	9.08458	8.26199	9.75099	9.01306	9.44027	9.4435	7.69616	7.84872	9.18334	9.07466	9.61051	9.35973	8.52899	8.86552	9.45163	9.59372	8.61819	8.32808	8.74883	9.96515	8.08291	9.80327	6.76777	9.25649	9.73038	8.50644	7.84898	9.04692	9.5925	10.069	8.54217	7.03887	8.62651
O15068_MCF2L_S589_1_ALAKSPCPSPGIRRGSENSSSEGGALRRGPY	O15068	MCF2L	589	S	1	8.35565	9.65623	9.41415	9.06357	9.12763	9.62995	9.59564	8.85627	8.88292	8.4253	10.5564	8.93059	9.08304	9.74361	8.74621	10.1517	8.34908	9.17349	7.45648	10.1937	9.55179	9.14457	9.82993	9.07065	10.2694	9.17777	9.18225	9.52791	7.66228	9.42755	9.42324	9.71682	9.93425	7.6742	8.88437	9.61427	10.0509	5.92137	10.4378	9.71838	9.77983	9.33895	7.91063	8.77628
O15226_NKRF_S428_1_QPTYPSVKSSQCHTGSSPRGSGKKKDIKDLV	O15226	NKRF	428	S	1	9.28134	9.89974	10.0872	9.99399	9.89096	10.2473	9.26688	9.47338	10.0518	9.67111	10.9796	9.95772	9.33914	10.1614	10.2296	10.5787	10.5211	8.57046	8.01286	10.3594	10.7616	10.1048	10.2633	9.89845	10.3745	10.5557	10.2242	9.14283	9.16144	9.94184	10.0214	10.2588	10.7018	8.5005	9.48468	10.4333	11.4479	4.27994	10.4451	11.2856	10.9217	11.0204	8.51338	10.5802
O15226_NKRF_S429_1_PTYPSVKSSQCHTGSSPRGSGKKKDIKDLVV	O15226	NKRF	429	S	1	9.17537	9.76719	9.94414	9.95249	9.77566	10.099	9.68217	9.84037	10.1437	9.37947	9.9551	9.71299	9.52304	10.6153	9.05911	9.94444	10.9619	8.61008	8.67624	10.0713	10.205	9.27778	10.6166	9.86692	10.0372	11.5308	9.59491	9.16653	8.86244	9.52192	10.6281	8.62008	9.89415	9.56327	9.88276	10.1255	10.382	9.26347	9.09476	9.76919	9.8086	10.3958	8.37032	10.6889
O15231_ZNF185_S465_1_RQSSPSGSEQLVRRESCGSSVLTDFEGKDVA	O15231	ZNF185	465	S	1	10.7248	10.5219	10.3649	9.9147	10.2949	10.3975	9.75847	10.2902	11.9319	10.028	9.93106	10.2792	8.17401	11.9635	11.5457	12.28	11.9773	6.2783	6.5263	10.7847	11.1301	11.192	11.3172	11.2684	11.0459	11.4315	9.41623	10.6751	8.83349	10.8166	10.8044	10.7131	10.6322	8.79678	10.0912	11.181	10.2737	8.72027	11.129	10.2174	11.1779	10.7004	5.98867	10.8653
O15231_ZNF185_T447_1_QGDPAVPAQQPADPSTPERQSSPSGSEQLVR	O15231	ZNF185	447	T	1	9.93248	9.67226	10.394	7.92436	9.64074	9.94905	9.8221	9.53377	10.0149	10.3838	8.32863	9.42968	8.84519	9.11513	9.94336	10.0178	10.6793	8.91206	8.5312	8.93468	10.647	9.56368	10.1335	9.70284	9.84824	10.8978	8.98879	9.2731	9.13844	9.36653	9.4423	9.78543	9.52838	9.22478	9.6117	9.92031	9.92878	6.81714	9.32795	10.6326	10.2999	10.5065	8.36946	9.60271
O15231_ZNF185_T158_1_KLAPYNIRRSSTSGDTEEEEEEEVVPFSSDE	O15231	ZNF185	158	T	1	8.88648	9.90981	9.07282	8.295	9.74819	10.1292	9.25291	9.14628	9.95766	9.01461	8.32361	10.3464	8.68862	10.0633	9.02325	10.4862	10.623	7.15702	8.90859	8.62338	9.17583	10.2867	9.20665	9.84032	10.2541	10.3379	8.53089	8.05086	9.01382	9.85389	8.79596	9.51047	10.3251	8.60626	9.29224	9.51147	9.67148	7.31001	9.20969	10.4532	9.80872	9.58838	6.98123	9.60917
O15234_CASC3_S148_1_EEKPDTKSTVTGERQSGDGQESTEPVENKVG	O15234	CASC3	148	S	1	10.5439	11.349	11.3358	11.3836	9.95082	9.68128	10.4511	10.8875	11.2026	10.2692	10.7719	10.6621	9.33554	12.1023	11.7042	12.2656	12.1635	6.67323	7.27169	10.9362	11.5132	11.1973	11.756	11.57	12.074	10.8675	10.5071	10.9603	8.96385	10.8716	11.2492	11.3481	11.2934	7.36934	11.4161	11.5681	10.7757	9.22345	10.268	12.3333	10.6871	10.9569	6.11319	11.5134
O15417_TNRC18_S1989_1_LRGPKEPGFEAGPEASDDDLWTRRRSERIFL	O15417	TNRC18	1989	S	1	9.59629	10.0769	9.13674	6.77829	8.44038	9.99236	8.2194	8.90428	9.47651	8.83393	9.36686	9.21995	8.11963	8.23893	9.2175	9.5337	10.3775	8.53364	7.92995	9.49642	10.6925	9.82687	7.29831	8.77683	10.0379	8.21561	8.94711	8.97437	8.33537	9.51058	9.34607	9.86203	9.06744	7.43328	8.52662	9.78549	8.75387	7.21452	10.0501	9.30708	9.37772	9.31764	7.97297	8.39797
O15530_PDPK1_S241_1_TAKVLSPESKQARANSFVGTAQYVSPELLTE	O15530	PDPK1	241	S	1	11.2874	11.6874	12.1113	13.4364	10.6836	10.9908	10.5501	11.6458	12.3065	12.5134	11.2217	11.9594	9.75133	13.4161	13.2888	13.6127	13.3917	6.7362	8.43263	12.0675	12.5085	12.2899	12.4541	12.4442	12.2701	12.0041	12.0381	11.6477	9.96687	12.2701	11.9655	11.9277	12.3441	9.02636	12.2894	12.6439	12.1963	7.7296	12.875	12.5391	12.3942	12.4628	10.1663	11.2626
O15541_RNF113A_S329_1_IAKLEKHRATGEGGASDLPEDPDEDAIPIT	O15541	RNF113A	329	S	1	9.58097	10.136	10.1568	9.18339	8.90839	8.54584	9.30361	10.1263	8.96157	10.0782	9.32532	8.71639	9.02179	9.10558	10.5878	10.0168	9.76754	8.0119	8.37396	9.02515	10.1445	8.14115	10.1317	10.6949	9.11093	10.629	8.89446	9.32848	8.30625	10.2422	10.0335	9.4812	9.72722	8.09842	9.17213	9.99896	9.68317	6.88486	10.0559	9.78807	9.8819	10.2175	5.2332	9.99624
O15541_RNF113A_S253_1_EGRYGVYEDENYEVGSDDEEIPFKCFICRQS	O15541	RNF113A	253	S	1	10.8033	11.5793	11.4211	9.87313	9.9212	10.8564	11.024	10.6702	10.1895	9.54518	11.2801	11.7455	10.8441	10.2565	10.1437	12.0437	10.9816	10.1849	9.81714	10.565	11.7375	10.4369	10.264	11.634	10.5624	11.1068	11.646	10.4307	10.0038	10.7047	11.1984	11.4598	11.0304	9.47554	10.4664	10.8239	11.9263	4.91554	11.8819	12.0231	11.9076	11.8	5.60204	11.1853
O43166_SIPA1L1_S1549_1_KSTIEEDLKKLIDLESPTPESQKSFKFHALS	O43166	SIPA1L1	1549	S	1	9.84271	10.1477	10.4209	10.0712	9.83987	10.2659	10.7421	10.3353	8.96738	9.56733	10.1733	10.803	9.78672	10.7507	10.2175	10.6215	10.0709	9.14107	8.58638	9.6477	10.7284	9.31789	11.2101	11.0979	9.93954	10.4622	9.09764	10.6049	9.96057	10.5236	10.9448	10.2948	10.9929	6.71804	10.9087	10.7291	11.1276	4.86805	10.6822	11.487	11.2901	11.1334	6.64971	10.6499
O43166_SIPA1L1_S1585_1_FPSTPTSRRALHRTLSDESIYNSQREHFFTS	O43166	SIPA1L1	1585	S	1	10.4782	10.4707	11.5818	10.5529	10.4735	10.8577	10.4064	10.3852	10.3537	10.9772	11.2993	10.993	9.0841	11.7985	11.3866	12.6997	11.984	7.46186	9.29091	10.0942	11.9939	11.0273	11.7961	10.2123	11.2495	10.8327	11.3014	10.7373	9.2427	11.0512	11.5751	11.5485	10.0722	9.11561	11.3229	10.7805	11.432	6.69888	10.9701	11.8725	11.8979	11.5433	4.48312	11.8065
O43166_SIPA1L1_T1583_1_SPFPSTPTSRRALHRTLSDESIYNSQREHFF	O43166	SIPA1L1	1583	T	1	9.75045	9.70123	10.1611	9.17037	9.80904	10.131	9.15943	8.93719	9.68125	9.33937	10.5179	11.088	7.77544	10.7064	9.8341	10.4921	10.842	9.07314	8.49201	9.67193	9.21006	10.4259	11.2499	9.67333	10.2857	10.5506	9.49441	9.63665	9.41697	9.33875	9.75203	9.75742	10.22	8.65228	10.1022	10.2392	10.744	4.56495	10.4791	11.1514	10.9456	10.8381	8.20062	9.49888
O43237_DYNC1LI2_S194_1_KDFQDYMEPEEGCQGSPQRRGPLTSGSDEEN	O43237	DYNC1LI2	194	S	1	9.72623	9.26801	10.3444	9.50455	9.84626	11.0837	9.99458	9.84981	10.3632	9.31109	10.1437	10.1107	8.60044	10.2021	9.92677	10.7423	11.4151	8.88631	8.6048	10.4228	11.4585	10.0013	9.5524	9.73329	10.8327	10.7489	9.57614	9.52203	8.73875	10.3546	10.2906	9.43882	9.69626	8.79598	10.4009	11.1505	10.1715	8.34064	9.7303	10.7811	10.6769	10.0726	5.54717	10.6493
O43306_ADCY6_S54_1_CTPRYMSCLRDAEPPSPTPAGPPRCPWQDDA	O43306	ADCY6	54	S	1	9.17078	9.62956	9.26475	10.0083	9.22054	9.58567	7.78394	9.24786	9.8043	9.7133	9.92274	10.4075	8.33039	9.28383	9.23828	10.2086	10.6501	9.16844	8.97479	9.39253	8.96638	9.42365	9.54645	10.5758	9.96076	10.0492	9.31482	9.46048	8.15201	9.94231	10.7966	9.32988	9.58035	8.23489	9.54022	9.39772	9.14982	8.23675	9.69045	10.3525	9.85382	9.59625	8.21086	8.90493
O43399_TPD52L2_S21_1_QDINLNSPNKGLLSDSMTDVPVDTGVAARTP	O43399	TPD52L2	21	S	1	9.24015	9.08409	8.51624	8.77272	8.5271	10.0448	8.6093	9.48754	9.43685	8.01169	8.36684	10.2729	8.14625	9.61942	9.21359	10.3203	9.56584	7.31977	7.07891	9.78886	9.46894	8.71172	9.7475	9.38919	9.48639	9.32744	9.21101	9.63005	7.23354	9.29669	9.89565	8.4254	9.01769	9.01119	8.83568	8.99951	8.6789	7.97993	8.96124	9.77675	9.75892	9.02939	7.92037	9.1296
O43399_TPD52L2_S166_1_ISRKLGDMRNSATFKSFEDRVGTIKSKVVGD	O43399	TPD52L2	166	S	1	14.4006	15.1519	15.8158	15.8935	15.8381	16.1689	15.7621	16.3203	16.1681	14.8497	14.9326	15.2359	13.5673	16.9305	16.5113	17.2908	17.034	11.9348	13.7101	15.6673	16.1068	16.1863	16.217	15.3813	16.0835	16.1224	15.7289	16.0721	13.4698	15.7921	16.1993	15.6465	16.2889	12.8015	15.8214	16.5112	16.7343	10.1359	16.9113	16.7324	16.5663	16.1885	8.70028	15.4959
O43463_SUV39H1_S391_1_STRMDSNFGLAGLPGSPKKRVRIECKCGTES	O43463	SUV39H1	391	S	1	8.57525	9.78584	9.68598	9.09417	9.15235	10.8401	8.7911	9.71011	8.69263	10.3722	9.21791	10.3498	9.18423	9.89405	8.40439	10.1513	10.7013	8.79838	6.20619	9.72673	10.3818	10.0303	10.3902	10.3985	9.96016	9.90772	9.74063	9.34875	7.94817	10.2282	10.067	9.66752	10.2339	7.04796	9.58267	10.5346	10.6812	8.85158	8.84972	10.7538	9.58749	8.40986	8.40686	10.007
O43598_DNPH1_S169_1_LDRYFEADPPGQVAASPDPTT	O43598	DNPH1	169	S	1	9.89974	9.87862	9.88232	8.3139	9.86445	9.44602	9.37351	9.80765	9.8744	8.90938	9.42212	9.89799	9.54496	9.74488	8.81782	10.2244	10.0925	8.86043	8.58717	9.88542	9.01692	10.8807	8.93788	9.97692	9.53686	8.88522	9.31427	11.2373	8.16146	10.15	9.60957	8.44755	9.23557	8.02461	10.8222	11.1455	9.98844	8.88313	9.02196	10.2685	9.4962	9.62681	8.03612	9.07108
O43752_STX6_S2_1_NA	O43752	STX6	2	S	1	8.86425	10.0634	9.52799	9.2135	9.84942	10.5826	9.31185	10.8689	9.89158	8.96761	9.43777	9.62338	7.23586	10.6301	9.48604	11.8681	11.178	7.7029	7.57269	10.0205	10.3281	10.1799	9.913	10.0869	9.7113	10.0035	10.4492	10.518	7.29971	10.1194	10.0448	9.45119	10.4614	9.05399	9.31279	9.77696	10.8821	5.92919	9.7985	10.7343	10.5927	10.1643	6.57126	9.2565
O43765_SGTA_S77_1_FEAAATGKEMPQDLRSPARTPPSEEDSAEAE	O43765	SGTA	77	S	1	8.66361	9.27348	10.2262	9.35316	9.22597	8.15856	8.03407	9.69828	9.43435	8.9036	9.96459	8.86609	8.64304	8.61084	10.5301	9.83115	9.51601	7.76979	8.09477	9.23352	8.98667	9.74707	9.21304	9.62591	9.86275	10.0623	8.81107	7.91203	7.99537	10.2575	8.67723	10.0091	10.0013	8.01484	9.13785	9.06073	8.22569	8.21795	10.8436	10.3648	9.32128	7.92768	8.44319	9.1026
O43765_SGTA_S305_1_ELIEQLRSQIRSRTPSASNDDQQE	O43765	SGTA	305	S	1	9.90612	10.475	11.3644	11.6642	11.1966	11.3662	10.8963	10.5751	11.578	11.0673	10.763	11.0928	9.12004	12.057	11.773	12.2273	11.9269	8.86827	10.7596	10.5176	11.0317	11.3824	11.2991	10.982	11.4746	11.3419	11.9447	10.6893	9.21691	11.3049	10.6493	11.1763	11.273	10.6772	11.0444	11.1523	11.619	8.53765	11.8426	11.371	11.2065	11.3957	8.93514	8.93665
O43815_STRN_S245_1_VLDNFKFLESAAADFSDEDEDDDVDGREKSV	O43815	STRN	245	S	1	8.95917	9.51898	9.8486	9.79991	9.7528	9.85848	10.5666	9.76941	9.22429	9.21963	9.50357	9.45443	9.30589	11.4269	8.38124	9.59805	9.3588	9.667	8.40381	9.25667	10.2265	9.49264	10.222	10.1363	10.548	9.15569	9.22556	9.67565	9.17553	9.95748	10.4539	9.69228	9.43575	8.31859	9.24964	10.5878	9.82827	8.09091	10.3019	9.41102	10.4269	9.67895	6.07329	10.0484
O43823_AKAP8_S328_1_EPDTKLARVDSEGDFSENDDAAGDFRSGDEE	O43823	AKAP8	328	S	1	9.08149	8.05326	8.79153	8.00726	9.76582	9.91243	9.25462	8.65875	8.94586	8.05211	9.31336	9.38708	7.48638	9.12965	9.3804	9.64694	9.64824	8.32017	8.43869	9.01505	8.535	8.96441	9.76857	8.89006	10.1234	9.08257	8.17051	8.95602	7.93081	9.34848	7.59241	9.21503	9.03353	8.1312	9.31048	10.3291	10.0804	7.99583	8.61302	9.18163	8.97901	8.76186	7.27855	8.72388
O43847_NRDC_S94_1_ARLGADESEEEGRRGSLSNAGDPEIVKSPSD	O43847	NRDC	94	S	1	11.5626	11.9055	9.81849	10.0204	11.1677	11.2344	11.2491	11.0158	10.9858	11.6651	11.0066	9.78671	10.1046	11.2665	10.667	12.1542	11.4862	10.0306	8.90798	11.3794	10.3626	11.2383	11.8204	12.0004	12.0256	11.7615	10.9248	11.142	8.236	11.6192	11.713	10.9365	11.5468	8.21731	11.2885	12.0069	10.1385	9.98565	11.6531	11.9614	11.4785	10.4919	6.16988	11.3548
O43852_CALU_Y47_1_PQLSDKVHNDAQSFDYDHDAFLGAEEAKTFD	O43852	CALU	47	Y	1	10.6682	10.7449	9.8321	11.5945	9.53681	10.965	10.5027	10.7199	10.4158	10.3979	10.278	11.0273	9.06921	10.9511	10.9411	12.407	11.2618	8.71137	8.51652	11.2101	10.4567	12.0808	10.5709	10.5067	11.4875	9.87714	10.528	9.89911	9.69983	11.85	11.4316	10.3605	11.4274	8.50078	10.4636	11.1576	11.4343	7.0297	10.7101	11.636	11.2475	11.284	7.32724	10.973
O43896_KIF1C_S1033_1_RRPPSPRRSHHPRRNSLDGGGRSRGAGSAQP	O43896	KIF1C	1033	S	1	9.11124	11.4033	9.4057	10.0226	9.4467	9.70997	9.80241	10.0764	10.2173	9.54941	9.49234	9.96166	9.01803	9.98584	9.22597	10.8214	10.9559	9.09249	7.82581	10.0982	10.4333	10.333	10.5408	9.86847	9.55866	9.88583	9.88513	10.4682	9.30333	9.99839	10.0242	10.0132	9.85676	8.54858	10.2773	10.3795	10.3773	8.42033	10.4903	9.97741	10.161	9.67319	7.75242	10.3258
O60231_DHX16_S103_1_RALLEKNRSYRLLEDSEESSEETVSRAGSSL	O60231	DHX16	103	S	1	9.63864	10.2761	9.61828	9.40319	10.2482	10.0971	9.44956	9.82032	9.88951	9.71125	10.2844	10.1264	9.3137	9.94616	9.68529	11.0559	10.2739	9.00649	8.79848	9.55804	10.0389	9.41144	11.2384	10.2363	10.5459	10.6082	9.98794	9.90316	8.66596	9.57031	10.329	10.3424	10.0889	8.36593	10.1968	9.95836	10.7633	8.02703	10.8801	10.7704	9.90103	8.93967	6.23204	10.5343
O60256_PRPSAP2_S219_1_RLGIAVIHGEAQDAESDLVDGRHSPPMVRSV	O60256	PRPSAP2	219	S	1	9.46593	9.10213	10.4394	9.42288	10.3014	11.208	9.7842	8.80504	10.3368	9.99524	11.3925	9.62588	8.74206	10.5703	10.7261	11.0112	11.0497	7.84036	8.13853	10.1242	10.4694	10.1537	10.4054	10.6484	9.42938	10.5023	9.46144	11.3153	10.0094	9.22193	9.70261	9.30481	11.0067	8.35833	10.7602	10.8071	10.3871	8.84456	9.2615	9.69802	10.4527	11.2959	7.30835	10.8419
O60256_PRPSAP2_S227_1_GEAQDAESDLVDGRHSPPMVRSVAAIHPSLE	O60256	PRPSAP2	227	S	1	9.6444	9.34541	8.90614	9.83631	10.2135	8.61895	8.72294	9.5629	9.40109	8.47437	10.0386	10.3648	7.64582	10.1542	10.3698	10.506	10.8879	7.00088	7.49862	9.7374	9.08154	10.098	10.144	10.0051	8.28878	10.2351	8.48432	10.4166	8.92136	10.2186	9.73357	9.45867	10.0817	8.30707	9.6499	9.33374	9.93107	8.62155	9.45038	9.20891	9.77509	9.57768	5.33327	9.52287
O60256_PRPSAP2_T5_1_NA	O60256	PRPSAP2	5	T	1	8.7854	8.75248	9.97731	9.61258	9.69454	9.52336	9.61179	9.0097	9.62293	8.47009	9.26405	10.3671	8.00601	10.525	9.85693	10.8888	10.2785	6.79043	5.956	9.39781	10.3589	10.0816	10.2133	10.338	10.008	9.75761	9.60428	9.55359	8.29537	9.12684	9.25542	9.22674	11.3221	8.91721	8.69837	8.92588	10.3241	8.74422	9.13236	10.4288	9.05222	8.66399	5.57612	9.53853
O60291_MGRN1_S506_1_SSPESFITEEVDESSSPQQGTRAASIENVLQ	O60291	MGRN1	506	S	1	8.07081	9.09196	8.73607	9.49346	8.5606	9.52356	8.78621	8.75536	10.146	7.29165	8.91682	9.58043	8.73119	9.18612	8.52813	9.80097	9.26369	7.96635	6.9436	8.25406	10.0302	9.5378	9.23933	9.47146	8.21473	8.36822	10.0035	9.68084	7.92169	9.28745	9.20402	7.76168	9.0872	8.40413	9.60794	9.41149	8.91587	7.6578	9.51397	10.0773	8.88126	8.43024	7.44986	9.08229
O60292_SIPA1L3_S1364_1_EAAGRSHHADRRREVSPAPAVAGQSKGYRPK	O60292	SIPA1L3	1364	S	1	9.27945	8.03893	8.85282	9.36025	10.1845	9.30796	9.27775	8.5369	9.92101	9.72554	8.33757	9.22513	8.60164	8.76374	9.83375	10.6311	9.3078	7.88592	8.42803	8.11985	10.2703	8.82599	10.2556	9.12421	9.87839	9.49604	9.34553	9.4965	7.1792	9.62825	9.30849	9.93495	10.3929	8.04176	8.69452	8.65126	9.68499	8.28329	9.27663	9.34475	9.72962	8.70463	7.72706	8.1286
O60292_SIPA1L3_S1544_1_RDTGQSPQKGLQRTLSDESLCSGRREPSFAS	O60292	SIPA1L3	1544	S	1	8.59706	9.06355	10.7853	9.57228	9.65162	9.01154	9.27094	9.56804	9.87823	9.07796	9.50355	9.38259	8.08156	10.3907	9.1247	10.1954	9.92885	8.96014	7.96797	9.89702	8.33249	9.48582	10.3535	10.6445	10.4967	9.54153	9.12945	9.36065	8.21182	9.94119	9.97371	8.1064	10.6699	8.65439	9.8885	9.38841	10.4843	7.94946	9.39875	10.0929	9.4647	9.29114	5.83125	10.0661
O60293_ZFC3H1_S655_1_RAFKPEETSSNSDPPSPPVLNNSHPVPRSNL	O60293	ZFC3H1	655	S	1	10.3734	10.8158	8.83057	10.1374	9.7386	10.7908	10.0177	9.35249	10.86	10.2205	9.72825	10.5077	9.49792	9.61808	10.5711	10.9736	10.9004	9.12539	8.88328	9.35951	10.8923	10.6199	10.9623	9.96923	9.95018	10.1928	10.3326	10.2656	9.92429	10.0211	9.86091	10.0756	10.2937	9.61378	10.3141	10.5285	10.1009	9.86814	10.1125	10.6331	9.87553	10.0964	9.74428	10.0873
O60341_KDM1A_S131_1_AKVEYREMDESLANLSEDEYYSEEERNAKAE	O60341	KDM1A	131	S	1	8.611	9.48605	9.36612	9.36944	8.97947	8.56986	8.7625	9.19318	8.00672	10.064	9.68742	8.66809	9.04555	9.21979	8.88043	8.75301	10.7355	7.74762	7.81628	8.68555	9.30407	9.1956	9.60265	9.77779	9.59909	8.67808	8.14449	10.878	7.2898	9.79251	8.67643	9.1798	10.0206	8.88533	7.74755	9.87228	8.95166	7.74248	9.16094	10.0527	8.97887	9.49531	7.32815	8.92793
O60341_KDM1A_S166_1_LPPPPPQAPPEEENESEPEEPSGVEGAAFQS	O60341	KDM1A	166	S	1	10.5373	12.4462	11.7692	10.7253	11.7984	11.3467	11.6498	10.7768	12.2003	9.9905	11.4956	12.5102	10.9954	11.7289	11.8503	12.1415	12.0884	9.81868	10.3804	11.3747	11.7895	11.5178	11.7883	11.7724	11.7411	12.0145	11.7237	11.8297	9.72727	11.5868	11.9665	11.7768	11.8323	9.38174	11.6997	11.9661	11.8528	9.56456	10.473	12.1409	11.7474	12.8445	9.20914	11.8427
O60524_NEMF_S417_1_QTNHVTMLLRNPYLLSEEEDDDVDGDVNVEK	O60524	NEMF	417	S	1	9.573	9.81629	10.2793	8.75781	8.16005	9.72981	9.49349	10.3518	8.05328	9.27052	9.10209	10.0451	8.68099	10.5183	7.91017	10.7726	10.3065	8.12774	7.53303	10.0393	9.98602	9.88712	9.31373	9.55701	10.2307	9.02919	9.83059	8.73477	8.58064	9.91035	9.77607	8.90964	9.79651	8.21779	9.75176	9.8645	10.1764	8.60794	9.50411	9.14861	9.14806	9.73113	5.74282	9.84121
O60716_CTNND1_S349_1_YYWAPLAQHERGSLASLDSLRKGGPPPPNWR	O60716	CTNND1	349	S	1	11.7007	13.2723	11.8359	12.1885	13.0984	11.9768	12.3226	12.5651	12.6012	12.1682	12.1447	12.2709	10.6909	13.7167	13.4675	14.0733	13.7911	8.33318	9.55474	12.6021	13.0412	12.6155	12.9664	13.2927	12.7057	13.0625	12.7406	12.8606	10.0523	12.6509	12.6916	12.6648	12.9729	9.92812	12.7627	13.0526	11.4173	11.2525	12.8796	13.3202	12.343	12.8601	8.7689	12.9378
O60716_CTNND1_S230_1_RHYEDGYPGGSDNYGSLSRVTRIEERYRPSM	O60716	CTNND1	230	S	1	9.41171	9.49771	8.42148	9.76363	9.8588	9.74754	8.24583	9.89459	10.5971	7.93575	9.89931	10.1283	9.2618	9.51888	9.17651	9.61359	9.94545	9.18464	7.26473	9.89641	10.1553	10.0362	9.8261	9.52213	10.1777	9.40361	9.43256	9.04652	9.24756	9.39296	9.99757	9.71638	9.22558	8.48385	8.70152	10.576	9.60454	5.68372	10.3783	10.3632	10.6866	9.98444	8.11034	9.07448
O60716_CTNND1_S864_1_FQVNLNNASRSQSSHSYDDSTLPLIDRNQKS	O60716	CTNND1	864	S	1	11.1259	10.5737	10.949	9.91148	9.52653	10.6797	11.2206	10.5166	10.3223	9.43595	10.2689	11.002	9.95254	10.2905	10.6392	11.7881	11.2011	8.89489	7.11924	10.9489	11.3064	10.979	11.3759	11.0369	10.7433	11.0557	10.8576	10.9004	8.42522	10.7841	11.2835	10.346	11.4036	8.1003	10.4405	11.1924	9.74749	9.50792	11.2166	10.6935	11.0833	10.5175	9.28161	10.2968
O60762_DPM1_S9_1_NA	O60762	DPM1	9	S	1	10.7161	11.2474	11.2064	11.4633	11.7971	11.6072	11.2738	11.0333	11.5474	11.1448	11.1836	11.8547	9.85752	11.4711	12.2489	12.2791	12.3946	9.78617	10.276	11.2969	11.1308	11.1257	11.8314	12.3765	12.0295	11.3759	11.3205	11.2722	10.148	11.8913	11.9878	11.7356	11.7103	8.55741	11.5786	12.4676	10.6108	11.554	10.6269	12.571	10.7517	11.923	7.64161	11.8278
O60784_TOM1_S462_1_LEERAKAADRLPNLSSPSAEGPPGPPSGPAP	O60784	TOM1	462	S	1	8.40166	10.7459	9.5023	9.7344	9.46019	9.36807	10.5062	8.1442	9.8211	10.0723	8.87847	9.79026	8.9609	9.96756	10.0226	10.6048	10.1742	7.48251	8.09847	9.0988	9.98845	9.67076	10.6156	9.74044	10.6355	8.92198	9.46663	10.0158	9.24635	8.92627	10.0862	9.09265	9.13004	8.97722	10.244	9.68239	8.96402	8.45062	9.66505	10.5884	9.46379	10.0806	7.47388	9.45302
O60832_DKC1_S494_1_AKAGLESGAEPGDGDSDTTKKKKKKKKAKEV	O60832	DKC1	494	S	1	13.7502	15.0034	14.9089	14.7832	15.0222	15.3066	14.6701	15.0269	15.2531	14.6622	14.0045	15.1578	13.1503	16.1461	15.7072	16.4175	16.0948	11.2586	12.19	15.1323	15.2661	15.2315	15.5261	15.4286	15.5481	15.5635	14.8242	15.0877	12.5699	15.1811	15.4601	15.1064	15.3273	12.4982	14.9984	15.3842	15.7032	9.15517	15.4205	16.2687	16.2269	16.0002	10.1571	15.5728
O60841_EIF5B_S190_1_KERSRINSSGESGDESDEFLQSRKGQKKNQK	O60841	EIF5B	190	S	1	8.3243	8.70193	9.63963	8.54828	10.0905	8.08595	9.08048	8.7383	8.83679	8.71298	9.44097	8.58106	8.11291	9.90305	8.34805	9.73061	9.87664	7.41935	8.74535	9.9721	8.12979	8.29317	9.28552	8.96467	8.56463	9.03061	9.14283	8.89588	7.86423	9.89241	9.40731	8.80722	10.0228	7.22538	8.16967	9.75824	9.05054	7.68303	8.77591	8.81987	9.52206	9.53918	7.66755	11.0019
O60841_EIF5B_S113_1_KKGQKGKKQSFDDNDSEELEDKDSKSKKTAK	O60841	EIF5B	113	S	1	13.4764	13.798	14.069	13.8167	13.7154	13.9827	13.7805	13.905	14.0336	13.301	13.861	13.977	12.6361	14.8946	14.6202	15.1825	14.9019	10.6227	10.1439	14.2142	14.6424	14.4827	14.6848	14.6901	14.8111	14.7646	13.8768	14.2529	10.9126	14.2401	15.2622	13.7709	14.924	12.3656	12.9609	13.5745	14.9435	7.8484	14.8874	15.2814	15.042	14.8554	7.29739	15.0088
O60841_EIF5B_S164_1_KAKGKAQKSNKKWDGSEEDEDNSKKIKERSR	O60841	EIF5B	164	S	1	13.558	14.2038	14.5312	14.1861	14.2783	14.3886	14.164	14.3306	14.6282	13.646	14.0898	14.2875	12.6133	15.6924	15.3214	15.7608	15.4709	10.2871	11.3432	14.5055	14.8084	14.8039	14.9666	14.7186	15.353	14.9214	14.0313	14.3459	11.754	14.7404	14.8399	14.5394	15.1013	11.1793	13.9924	15.4937	15.5844	7.3391	15.1768	15.8907	15.6881	15.467	7.12565	15.2135
O60841_EIF5B_S214_1_GQKKNQKNKPGPNIESGNEDDDASFKIKTVA	O60841	EIF5B	214	S	1	15.3012	15.7376	16.1578	16.0043	16.0889	16.2048	15.9609	16.3764	16.3219	15.2021	15.6739	15.9593	15.3573	16.9838	16.9699	16.9263	16.6747	12.5825	14.0974	16.0656	16.4479	16.3616	16.5748	15.9474	16.7623	16.5501	15.8008	16.0736	14.1567	16.1511	16.1635	16.1947	16.3809	14.0076	16.2266	16.5214	16.6127	11.8726	17.4296	16.5858	16.3587	16.6352	11.9889	15.5401
O60934_NBN_S432_1_VSNTLAKMRIPNYQLSPTKLPSINKSKDRAS	O60934	NBN	432	S	1	9.91966	9.92892	9.44392	10.135	9.40831	10.8991	9.33801	9.96973	10.9228	9.58225	10.0185	9.90358	8.12813	9.94276	10.1556	11.0237	11.4719	9.01281	7.96498	10.7059	9.93584	10.1657	10.6417	10.3208	11.0344	9.12921	10.6872	9.74328	9.45251	9.68824	9.94002	10.2431	9.94505	9.66148	9.91847	10.0267	10.7756	7.77237	10.9971	10.4093	9.84768	9.93288	8.27018	9.53864
O75151_PHF2_S882_1_DACFKDSDYVYPSLESDEDNPIFKSRSKKRK	O75151	PHF2	882	S	1	9.88715	8.54725	10.312	9.5496	9.75068	9.90314	9.44588	9.87502	9.93905	9.18242	9.43394	10.0735	8.51083	10.7974	9.43309	9.34276	10.4839	9.38181	8.43156	8.86526	9.89123	9.75097	10.1887	10.8221	9.75733	10.4384	9.76067	9.35511	8.23935	10.399	9.75189	9.11724	10.3513	8.04808	9.83629	10.8449	10.7519	4.59007	9.99488	11.1208	10.9294	10.5628	4.74453	10.5883
O75151_PHF2_S905_1_KSRSKKRKGSDDAPYSPTARVGPSVPRQDRP	O75151	PHF2	905	S	1	9.90158	10.5404	10.489	10.3244	9.73558	10.0453	10.6134	10.0941	10.0349	10.8393	9.63804	9.8166	9.78346	11.151	11.053	11.5147	11.1646	6.36956	9.77597	10.5693	9.48114	10.2134	10.2877	10.7087	10.6655	9.45377	10.6933	10.5503	8.85173	10.8218	9.69091	10.6591	10.6099	8.12516	10.1993	11.752	10.6869	6.06821	10.747	11.106	11.3052	11.1231	6.62847	10.5825
O75151_PHF2_T541_1_GGKKKGKKSRESASPTIPNLDLLEAHTKEAL	O75151	PHF2	541	T	1	8.82053	9.92012	10.1905	8.56715	9.76439	9.50308	9.16499	10.0631	9.12236	9.45455	8.89806	10.0628	7.84142	8.94218	9.58096	10.5819	11.2508	8.56856	8.50965	9.42966	9.65295	9.90255	9.79054	9.48046	10.0217	10.0318	8.1656	9.51156	8.36138	10.6737	10.0422	9.46868	10.1741	6.70722	10.0113	10.3623	9.69533	8.10164	9.26736	9.80213	10.2213	9.67801	7.91453	8.90819
O75153_CLUH_S664_1_SLESKSEDPPGQEAGSEEEGSSASGLAKVKE	O75153	CLUH	664	S	1	9.15852	11.1512	9.35133	8.74664	10.2547	8.46396	9.91286	9.1788	9.45153	9.03609	9.32921	10.2178	8.20525	10.3096	9.57803	11.4394	10.7274	6.86652	7.99729	9.65112	9.57365	10.1616	10.1614	9.58114	9.9008	10.5917	10.0971	9.58613	7.52526	9.42526	9.529	10.2687	11.1324	7.72644	9.98966	8.48004	9.46553	8.39086	9.75388	9.73087	9.44272	10.3424	6.20975	9.96667
O75179_ANKRD17_S19_1_ATVPVAAATAAEGEGSPPAVAAVAGPPAAAE	O75179	ANKRD17	19	S	1	9.79803	8.99477	9.59164	9.5882	10.2355	9.50003	9.52684	9.96903	10.0812	8.75864	9.65549	9.717	8.29017	10.5744	10.7091	11.0283	10.995	6.11131	7.3428	9.48399	10.0269	10.0953	10.126	10.6332	10.3964	9.26333	9.61508	9.80461	8.13054	10.4983	9.94334	8.65746	10.0424	8.1666	10.5194	10.379	10.7662	8.41756	9.69562	9.03993	10.4162	9.37262	7.30502	10.1714
O75190_DNAJB6_S277_1_PPRPASLLRHAPHCLSEEEGEQDRPRAPGPW	O75190	DNAJB6	277	S	1	9.62026	9.85726	10.1041	10.3238	10.0525	10.4577	9.45707	9.48543	10.9456	10.546	9.66104	10.3204	8.96839	10.6522	10.4731	11.3135	10.6521	8.35641	9.3197	9.8758	10.0303	9.50513	10.4591	11.2256	10.5669	10.4813	9.96708	10.1483	9.13253	10.1195	10.1464	9.20187	11.0979	8.74236	10.55	10.677	10.0859	9.40606	9.41003	10.1369	10.7435	10.6331	7.96403	10.0171
O75362_ZNF217_S795_1_FPAQSKSLPSAKGKQSPPGPGKAPLTSGIDS	O75362	ZNF217	795	S	1	10.1252	10.079	10.4691	10.798	11.1736	10.3204	10.7231	11.7593	10.0586	8.9135	10.7899	10.7209	10.0475	10.318	10.9572	11.2467	10.5254	9.87043	8.80374	10.5726	10.948	10.8063	11.0447	10.79	10.7684	10.9759	10.8349	11.0852	8.63636	10.6644	10.925	10.9064	10.8348	8.46614	10.8859	10.9471	10.6143	8.72811	10.5731	10.6527	10.9838	11.4132	8.83713	9.98904
O75367_MACROH2A1_T178_1_GEVSKAASADSTTEGTPADGFTVLSTKSLFL	O75367	MACROH2A1	178	T	1	9.06641	10.262	9.89556	9.30448	9.58515	10.1704	8.16464	9.11826	10.4803	10.3377	10.3645	9.81864	7.93052	10.5746	10.6327	10.9704	11.0249	7.15101	7.66296	9.90633	9.8431	9.97906	10.3605	10.5321	10.9571	9.58324	9.71518	9.3283	9.22323	9.47704	10.9607	9.70789	10.5928	6.52667	9.97604	10.52	9.90773	8.81612	9.82987	9.11191	10.4459	10.1725	7.87114	10.5055
O75369_FLNB_S2478_1_VGSPFKAKVTGQRLVSPGSANETSSILVESV	O75369	FLNB	2478	S	1	8.70134	9.85815	9.10922	9.38936	8.87642	9.76876	8.8504	9.91778	10.2973	9.27007	8.84576	8.52192	9.14622	9.00737	9.66213	9.34571	10.5924	7.94943	7.65238	9.55195	9.53878	9.5234	9.68583	9.7509	8.6322	9.84276	8.53666	10.1015	7.20117	11.389	9.98066	8.82697	10.3187	8.63569	8.76975	9.17144	9.96132	7.94621	9.38695	9.28608	9.6586	9.46409	8.20056	8.38528
O75379_VAMP4_S30_1_TGSVKSERRNLLEDDSDEEEDFFLRGPSGPR	O75379	VAMP4	30	S	1	10.6133	9.915	10.8495	10.2723	10.6932	10.5189	10.345	10.5838	10.6393	10.1891	10.3977	10.7073	10.2223	11.2466	10.2017	10.3687	11.2085	9.61435	9.24613	10.7797	10.4795	10.872	11.1874	10.2974	10.4381	11.4735	11.5319	9.81506	9.57249	10.0312	11.2739	9.33969	11.0082	9.54104	11.1506	10.5487	11.2329	7.74032	11.2688	10.8443	10.8791	10.8968	7.43292	10.4156
O75385_ULK1_S623_1_LPDFLQRNPLPPILGSPTKAVPSFDFPKTPS	O75385	ULK1	623	S	1	10.9444	10.0115	10.7518	9.40478	9.71991	9.78345	10.0752	10.5698	9.64263	10.3866	10.1765	9.7651	7.42817	11.4469	11.1934	11.853	11.7416	6.95274	6.18867	10.5846	10.9685	10.9136	11.0807	10.8797	10.9277	10.9904	10.1161	10.4376	7.17715	10.9669	11.0382	10.0962	11.0901	6.54313	10.3794	11.4688	11.1759	8.74705	9.69362	10.3853	10.2538	10.3603	8.62552	10.7176
O75396_SEC22B_S137_1_TKKLYIDSRARRNLGSINTELQDVQRIMVAN	O75396	SEC22B	137	S	1	10.7557	9.41636	10.4234	9.60477	10.5755	10.8153	9.39279	10.8998	9.9536	10.3276	9.78071	11.2365	8.74035	11.3897	12.096	11.2476	11.3567	6.76062	8.10657	10.221	11.825	10.2326	10.4927	10.713	9.15228	10.8936	9.7915	11.0099	9.91883	10.8249	10.5134	9.49	11.8682	9.50842	9.27704	10.934	11.0026	8.11169	11.1992	10.2208	10.5069	10.5497	8.46808	9.82562
O75410_TACC1_S44_1_EDEAGGPEGDPEEEDSQAETKSLSFSSDSEG	O75410	TACC1	44	S	1	8.86083	9.13298	9.09061	8.91442	9.52	10.1889	9.05577	9.24959	9.52848	9.56857	8.84433	9.46102	8.82021	9.2314	10.5254	9.97342	9.2149	7.94247	8.52943	9.42313	10.1033	9.45163	9.05859	9.14172	8.89542	10.6211	9.16239	8.80192	8.40234	9.82458	9.174	9.54509	9.58839	8.57693	8.43633	10.387	10.1292	6.37337	9.43206	10.447	10.0171	9.3091	7.71294	10.7871
O75420_GIGYF1_S230_1_LGAGPRRDGDRWRSASPDGGPRSAGWREHGE	O75420	GIGYF1	230	S	1	10.6425	9.47709	10.4957	10.2689	9.35957	10.419	10.1306	10.3233	10.2376	9.79191	10.0837	10.0956	9.47034	10.6434	10.3483	11.025	10.7274	8.44822	9.15119	9.99546	10.2552	10.3353	10.4708	10.4548	10.3072	10.9698	10.7339	10.1901	8.46263	9.99904	10.8205	9.48185	10.6141	8.00082	10.5672	11.1783	10.1431	8.43933	9.66082	10.7203	9.95167	11.7474	8.35505	10.3761
O75427_LRCH4_S25_1_AAGGEEAAATTSVPGSPGLPGRRSAERALEE	O75427	LRCH4	25	S	1	10.5058	9.6609	9.83674	9.04012	10.2342	9.52212	9.89159	10.2704	9.85171	9.49913	9.67963	9.60746	8.05855	10.9613	10.4731	9.86581	10.4241	9.01705	8.42332	9.68448	10.4269	9.91737	10.3351	10.0128	10.2418	9.52425	10.5879	9.86418	8.83758	9.7442	10.2437	9.18958	11.1299	8.53739	9.23163	10.4677	10.4106	6.79164	10.3911	9.74091	10.7923	10.6734	8.9506	9.34396
O75569_PRKRA_S18_1_QSRHRAEAPPLEREDSGTFSLGKMITAKPGK	O75569	PRKRA	18	S	1	8.75755	10.0754	9.97762	8.8885	9.50752	11.3443	9.63521	9.8754	10.0243	9.31576	10.0884	9.61189	9.21326	10.6031	9.6921	10.0178	10.42	8.60478	7.63973	9.62049	11.155	10.1822	9.64232	10.3112	10.2701	10.6336	10.1039	9.74803	8.7634	9.03199	10.2474	10.5872	9.92191	8.36004	9.50135	9.93307	10.2151	7.32628	10.806	10.0036	10.2054	9.99468	8.44717	10.1017
O75592_MYCBP2_S2839_1_PKTLPANRSSPSGASSPRSSSPHDKNLPQKS	O75592	MYCBP2	2839	S	1	9.45353	9.88551	10.1443	10.0311	10.2377	10.2709	10.0303	10.0215	10.2631	9.61461	9.77724	10.3162	7.98691	11.7385	10.96	11.7989	11.7171	5.82144	8.63534	9.34876	10.4046	9.4218	10.3763	11.8362	9.67796	10.1996	9.38192	10.1058	9.27245	11.3853	11.1906	10.1032	10.8415	6.74541	10.2925	10.8497	10.3543	8.34568	10.4732	9.96889	11.0489	9.83213	6.4237	10.6208
O75674_TOM1L1_S323_1_SEPSAPSQDLLDLSPSPRMPRATLGELNTMN	O75674	TOM1L1	323	S	1	9.1713	8.9824	10.479	10.1225	8.91845	11.3952	9.8387	9.97294	10.2427	9.36631	9.6127	10.0355	8.93433	9.90832	10.6134	10.3898	10.5455	8.67761	8.65532	9.80461	10.0656	9.84163	10.2471	10.4547	10.1838	10.9495	9.90639	9.55053	8.21986	10.2588	9.61399	10.8847	10.0273	7.63395	10.2844	10.6245	9.73083	8.7161	9.97536	10.4091	9.98671	10.2508	8.06524	10.0112
O75691_UTP20_T1741_1_KEYTCKSLSDNGQPGTPDPADSGGTSAKESE	O75691	UTP20	1741	T	1	9.08067	10.3945	8.80826	9.29975	9.88357	8.33193	9.82296	9.44932	8.25399	9.72778	9.48732	9.05728	8.77104	9.55244	9.72609	10.2874	10.2426	7.21915	7.80835	9.90778	10.0923	9.41583	9.30702	9.26735	9.81473	8.91101	9.18116	10.8707	7.86011	9.16098	9.15778	10.3398	9.61067	7.40308	9.65887	9.62843	9.11628	7.7941	9.49082	11.0941	9.25573	9.04765	7.09846	9.22083
O75821_EIF3G_S42_1_TSELLKGIPLATGDTSPEPELLPGAPLPPPK	O75821	EIF3G	42	S	1	9.34944	9.88569	8.8836	9.81736	10.1386	9.41895	9.5534	9.69796	9.47502	10.6059	8.4757	9.6857	7.866	10.6701	10.6156	10.9	10.6386	6.80337	3.96204	10.4953	10.8198	10.7023	10.5397	10.9746	9.53454	9.27839	10.8792	9.4031	8.13285	10.2655	9.61445	9.58349	8.88565	8.77075	9.40039	11.2389	9.29614	8.41907	9.66723	10.5845	9.27595	10.2508	7.96547	9.29863
O75822_EIF3J_S11_1_NA	O75822	EIF3J	11	S	1	10.7157	11.5456	11.0076	11.3899	10.875	10.7848	10.5343	11.129	11.1619	11.5772	11.4954	10.4208	10.7032	11.6463	11.4835	11.9948	11.7566	8.73426	9.44548	11.1126	11.2083	11.4041	11.5159	11.6323	10.2509	12.5643	11.4273	11.077	9.08796	11.9112	10.9613	11.703	11.779	9.78994	11.0898	10.9956	11.4065	8.50516	11.8311	11.5458	11.4891	11.5411	8.60135	10.7443
O75909_CCNK_S329_1_QQPAQQPKKPSPQPSSPRQVKRAVVVSPKEE	O75909	CCNK	329	S	1	12.7955	12.0845	12.8387	12.4354	12.9149	13.7674	12.7696	12.8227	13.0485	12.4895	12.6346	13.0713	10.8946	14.1314	13.9678	14.1946	13.9412	9.70662	10.5616	12.957	13.5314	13.0366	13.4683	13.2814	12.9801	13.1108	13.4573	13.0247	10.9776	13.2858	13.2775	13.1803	13.4451	9.92123	13.3778	13.6343	13.8166	11.3935	12.8394	12.774	13.2609	12.7519	9.29902	13.1725
O76021_RSL1D1_S361_1_KKRGRGKAQVKATNESEDEIPQLVPIGKKTP	O76021	RSL1D1	361	S	1	16.6734	16.8671	17.0581	16.6494	16.4636	16.7136	16.5455	16.6743	16.8843	16.4103	16.9598	16.9511	15.8704	18.0014	17.848	18.2027	18.0152	12.4875	13.4295	17.1613	17.4221	17.377	17.5473	17.488	16.9695	17.3139	17.2371	17.4132	14.4788	17.0128	17.2094	17.1	17.2504	14.1315	17.3172	17.4167	17.5226	11.0968	17.6379	18.1805	18.0263	17.9611	11.2496	17.512
O94763_URI1_S442_1_SAAEFDDRRGVLRSISCEEATCSDTSESILE	O94763	URI1	442	S	1	8.3906	9.49706	9.08546	8.863	10.2366	9.29225	9.28454	9.48335	8.84805	8.96121	8.27922	10.5086	8.25456	9.19149	9.27475	9.49939	10.7131	8.43176	6.7176	9.21496	9.82893	9.67819	9.93217	9.99317	9.58921	9.81899	9.25371	9.74609	7.42559	9.53142	9.50254	8.78874	8.81156	9.09593	10.3601	8.80611	9.72195	7.54866	10.2333	9.25211	9.15627	9.45274	8.51743	9.1762
O94804_STK10_S438_1_QVAQEKQVAEQGGDLSPAANRSQKASQSRPN	O94804	STK10	438	S	1	10.4755	10.4437	10.9066	10.795	10.7029	10.8038	10.3279	10.2205	10.9065	10.5987	10.9209	11.1529	9.02414	11.1654	10.8902	12.1918	11.8248	9.03107	8.01515	10.8463	11.2055	11.1343	11.1947	11.7314	10.0585	10.7219	11.3205	11.4511	10.679	9.89641	11.0321	10.1566	11.1992	9.49046	10.5148	11.7343	11.1092	7.1219	11.6537	11.5483	11.3614	11.333	7.00076	11.4616
O94826_TOMM70_S91_1_GLKRNSERKTPEGRASPAPGSGHPEGPGAHL	O94826	TOMM70	91	S	1	12.8156	13.0491	14.2476	14.0435	14.5601	14.6032	13.8652	14.2006	14.2187	12.9088	13.6363	14.4894	13.4793	14.7328	14.3383	14.7413	14.6215	11.4058	12.5357	13.9655	14.1558	14.0807	14.3143	14.2672	14.3878	14.7385	13.9333	14.0655	12.0301	14.1639	14.333	14.0847	14.2545	12.1435	14.1277	14.3758	14.7341	9.16794	14.6564	14.9797	14.9487	14.8322	10.1366	14.0653
O94875_SORBS2_S302_1_SSTTLTKSFTSSSPSSPSRAKGGDDSKICPS	O94875	SORBS2	302	S	1	9.94438	9.69023	10.0522	8.93745	9.30293	10.1531	9.36421	8.51034	10.2838	9.91702	10.6	9.40488	9.06053	9.78701	9.32933	11.0228	9.78776	9.09278	8.05867	10.3263	9.67933	9.68467	9.84209	10.4892	10.2348	10.0515	9.74922	9.88934	8.3345	9.82089	10.0797	9.86871	10.207	7.67418	10.0089	10.2417	10.2591	8.32139	10.7595	10.0079	10.3728	8.35949	8.59433	8.8272
O94880_PHF14_S290_1_VLSRNSADDEELTNDSLTLSQSKSNEDSLIL	O94880	PHF14	290	S	1	10.0139	9.13947	8.64452	9.11754	9.18748	9.26338	9.17192	8.87597	9.7596	8.90004	8.70282	9.95596	8.38661	9.9393	10.1841	9.72572	8.77907	8.35155	9.27403	8.6241	9.54258	8.44726	9.15469	10.3237	10.2825	9.04609	9.62416	8.67884	8.91636	8.81837	9.73793	9.01786	9.43458	7.90913	9.18076	10.0861	9.60481	7.9502	9.43636	8.65568	9.97689	9.74237	6.7898	9.70997
O94888_UBXN7_S280_1_DGLSSSPPKKCARSESLIDASEDSQLEAAIR	O94888	UBXN7	280	S	1	10.1988	9.36359	8.57744	9.85463	9.5186	9.50831	9.30534	9.47967	9.6013	10.1352	8.97122	9.52872	8.61602	9.86979	10.1124	8.92848	10.9491	8.54568	7.37508	10.4775	10.1484	9.51225	9.51307	9.99517	10.7238	10.3211	8.51295	9.97517	8.76744	8.72095	9.34349	9.22166	9.96955	8.88301	9.73818	9.86551	10.4914	8.00843	9.04492	9.84479	10.2683	9.36351	5.46512	8.85422
O94888_UBXN7_S285_1_SPPKKCARSESLIDASEDSQLEAAIRASLQE	O94888	UBXN7	285	S	1	9.6637	8.9475	8.93137	7.93157	9.483	9.73206	8.59893	9.61031	9.5007	9.7168	8.70685	8.55561	8.62771	9.33858	9.10261	9.10738	10.1421	8.3708	7.41917	8.85617	10.0833	9.12807	9.41502	9.78743	9.35861	9.54063	8.68327	9.55085	8.18386	9.37197	9.87627	8.60195	9.29648	7.34521	8.94444	10.6249	9.0088	8.17095	9.89449	8.71005	8.84959	10.0553	7.03507	8.21721
O94979_SEC31A_S799_1_DRLCRAQGEPVAGHESPKIPYEKQQLPKGRP	O94979	SEC31A	799	S	1	14.8226	15.3192	15.7995	15.3784	15.3996	15.6644	15.4571	15.7025	15.4439	15.0959	14.9965	15.6877	13.9719	16.6321	16.2071	16.8998	16.5786	12.094	12.3637	15.7467	15.9387	15.9838	16.0536	16.297	15.212	15.543	15.7319	15.9599	14.7763	15.1607	15.9278	15.7551	15.8908	12.6623	15.9011	16.2466	16.6742	9.24953	16.8272	16.5184	16.5522	16.5622	10.5399	15.9756
O94979_SEC31A_S1163_1_KRLEFLYDKLREQTLSPTITSGLHNIARSIE	O94979	SEC31A	1163	S	1	9.45182	9.16102	8.91767	9.91567	9.4741	10.8358	8.94674	10.3087	9.19694	9.4785	9.47621	10.349	8.46725	10.7049	8.6916	10.3269	10.8464	8.71886	8.08944	9.2395	10.3358	9.87511	9.96017	10.256	10.6309	10.353	10.0823	10.0051	6.28321	10.4015	10.5472	8.3869	9.76247	7.90783	10.6317	10.5199	10.096	8.6906	10.0185	9.56711	9.66983	9.71397	8.34912	9.719
O95049_TJP3_S112_1_LPATKASPSSPGRQDSDEDDGPQRVEEVDQG	O95049	TJP3	112	S	1	10.2183	8.93406	10.2395	9.69508	10.6337	10.0332	9.66378	9.91292	10.0548	9.42534	9.93771	10.7592	8.01828	9.45555	10.4974	12.2951	10.8629	8.62451	8.44353	10.0095	10.0135	10.1887	10.085	11.0135	10.5722	10.3785	10.3286	9.39953	8.18364	10.8912	10.1483	9.79224	9.91754	9.7559	9.48131	10.6584	10.3732	7.76612	10.5453	10.106	10.5856	10.3775	5.48364	10.831
O95049_TJP3_S856_1_ALARSSEPVQADESQSPRDRGRISAHQGAQV	O95049	TJP3	856	S	1	10.5466	11.0077	11.0166	10.8234	11.0023	11.3349	10.9498	11.1795	10.9716	10.5586	11.0258	11.0463	9.45104	11.9208	11.6092	12.4728	11.9798	8.29788	6.91912	11.6668	12.0864	11.5807	11.9883	11.4901	11.2783	11.7578	11.4985	10.8361	9.18753	11.1732	11.3579	11.3436	11.3627	8.22771	11.4889	11.9507	11.8325	5.60228	11.8406	12.3381	12.0818	12.0361	6.55692	11.6247
O95049_TJP3_S346_1_SPRLRRESSVDSRTISEPDEQRSELPRESSY	O95049	TJP3	346	S	1	9.37806	9.25115	9.87214	9.39615	9.77854	10.0833	10.3154	9.32912	10.5046	8.44194	9.70344	9.46489	9.70952	9.91786	9.08351	10.5601	10.5063	7.9821	9.31661	10.1669	10.4571	9.26908	9.29055	9.25907	10.2478	10.1515	9.74471	10.1691	7.74378	9.70255	10.6653	9.75985	10.0315	6.91939	9.99391	10.3894	10.5362	5.89827	10.4948	10.6239	10.1663	10.0399	6.80796	10.2096
O95049_TJP3_S906_1_EALKKKFMRVHDAESSDEDGYDWGPATDL	O95049	TJP3	906	S	1	9.07214	9.29727	9.48973	9.11654	10.5624	8.47433	8.81513	9.07827	10.0592	8.75996	9.42061	9.87933	8.71922	9.97517	9.1397	11.0469	9.39413	7.73735	7.49852	10.2993	9.1596	10.5141	9.48642	9.05447	10.7508	8.94333	9.58342	9.27167	8.01854	9.44472	9.90055	8.73536	10.2537	8.3904	8.47432	10.2581	9.78498	7.02043	10.1492	9.7241	9.91973	9.41397	6.9962	8.92268
O95071_UBR5_S1549_1_SQSSYIIRNPQQRRISQSQPVRGRDEEQDDI	O95071	UBR5	1549	S	1	8.76968	8.97304	10.5378	8.88126	10.0988	9.9731	9.41056	9.30799	9.51045	10.3482	8.81366	9.84282	8.92672	9.84751	9.09293	10.5979	10.456	8.31266	8.41467	10.4739	9.56285	9.62436	8.84124	10.3167	8.9098	8.60688	9.93606	9.83105	9.027	10.9229	10.2835	9.83476	9.33494	8.41376	9.94994	9.4168	10.2342	6.46941	9.82407	10.2303	10.2449	10.2308	8.75537	9.55671
O95155_UBE4B_S105_1_SNSLETQSQSLSRSQSMDIDGVSCEKSMSQV	O95155	UBE4B	105	S	1	9.09072	10.2037	8.80557	9.44635	8.78215	9.59791	8.30413	10.2163	9.01433	9.28509	9.66127	9.44531	8.47139	10.1461	9.61942	9.18118	10.0527	8.45559	7.85035	8.29028	9.5654	10.0639	9.49175	10.6647	9.19014	9.26635	9.61558	9.78136	8.83317	9.23978	8.61006	9.58663	9.86432	8.48791	7.94103	11.4364	9.47348	7.94751	9.0607	9.06099	10.3462	10.0376	6.29756	9.19732
O95197_RTN3_S30_1_SSSFGAEPSAPGGGGSPGACPALGTKSCSSS	O95197	RTN3	30	S	1	10.0298	11.2121	11.1055	10.6075	10.6816	10.5733	10.4494	10.7968	10.4472	10.4726	10.718	11.3259	10.1139	11.5121	11.5032	11.7281	11.6639	7.68868	9.10112	10.8151	11.1344	10.7306	11.1035	11.3252	10.8959	10.632	11.0104	10.159	10.4301	11.0824	10.7853	11.6958	11.1067	9.01715	9.69442	11.9105	12.3333	8.86459	11.0556	10.1521	11.1302	10.674	6.57857	10.8044
O95218_ZRANB2_S120_1_GFNERENVEYIEREESDGEYDEFGRKKKKYR	O95218	ZRANB2	120	S	1	11.9658	12.6892	12.9662	12.5297	12.6467	12.8983	12.4944	12.8133	12.8738	12.1794	12.3003	13.0348	11.0792	13.603	11.9083	14.408	14.3676	10.33	9.86542	13.1144	13.3874	12.9773	13.0726	13.2789	13.8485	13.2077	12.8677	12.382	10.3217	13.0684	13.889	11.7785	13.6491	10.1671	12.4308	13.7814	13.7281	7.45249	13.6164	13.6857	13.6071	13.6062	7.30268	13.6721
O95239_KIF4A_S1225_1_KKRALASNTSFFSGCSPIEEEAH	O95239	KIF4A	1225	S	1	10.1601	9.24892	10.57	10.5413	8.94444	9.39646	8.46329	10.5513	10.9987	9.43892	8.91831	10.4907	9.24666	9.88824	10.2964	10.2039	10.5818	8.64411	8.77954	9.7013	10.2748	9.43538	10.1923	10.4779	9.77313	10.9278	9.56916	10.3294	9.25313	9.00856	10.3774	9.63861	10.1449	8.55778	9.74173	10.4007	9.82364	9.1031	9.41185	10.6553	10.3473	9.52005	9.38207	10.1346
O95292_VAPB_S160_1_ASKTETPIVSKSLSSSLDDTEVKKVMEECKR	O95292	VAPB	160	S	1	10.5286	11.1256	10.8361	10.3601	11.9172	11.1947	11.4869	10.7739	10.7841	9.86954	11.2401	11.8078	9.00035	12.6252	11.9561	12.8545	12.6333	6.89275	6.9286	11.4989	11.8918	11.9457	11.8689	11.8283	12.027	11.897	11.1252	11.355	7.90378	11.6543	11.2382	11.1341	10.5419	10.2531	11.2778	11.5172	12.1959	5.35488	12.0169	12.2307	12.1391	12.0248	9.6864	11.4389
O95295_SNAPIN_S133_1_ARRRAMLDSGIYPPGSPGK	O95295	SNAPIN	133	S	1	9.77683	9.45468	8.11619	9.16734	10.0684	8.55414	8.578	8.56851	10.0681	9.10734	9.85909	8.95649	8.04944	8.67367	9.58274	10.4486	10.1807	8.20234	7.27002	9.67589	9.87086	9.25423	10.6112	8.45532	8.99681	9.46972	9.27595	9.27583	9.16553	8.95372	8.87724	10.0286	9.31631	8.07093	9.22069	9.62378	10.491	7.0324	8.70897	9.39745	10.3101	9.19759	7.8496	8.67828
O95361_TRIM16_S60_1_VGSSEKLGRETEEQDSDSAEQGDPAGEGKEV	O95361	TRIM16	60	S	1	8.14465	8.97449	8.6854	9.39912	9.84763	10.0023	9.70117	8.4989	10.0342	8.39378	9.09093	9.3346	8.31512	9.50218	9.39371	10.0737	9.7497	8.01925	8.24992	9.08445	10.3382	9.46169	9.00915	8.91023	9.33627	9.10821	9.14285	9.996	8.13063	9.33965	9.70037	8.41301	10.1775	8.7398	9.64971	8.37324	10.1126	8.59191	9.10633	8.59724	9.59615	9.04939	6.11776	9.42002
O95365_ZBTB7A_S337_1_QMMSSVGRAGAAAGDSDEESRADDKGVMDYY	O95365	ZBTB7A	337	S	1	9.50977	11.0845	10.0984	10.0697	10.2202	10.206	10.9159	10.686	9.96163	10.4366	9.74496	9.44363	9.9961	10.4075	9.77153	10.9229	11.0371	9.05355	8.4031	10.2481	10.6094	10.5422	10.8236	10.5622	10.6422	10.4861	9.53141	9.78301	9.26909	11.4768	10.9576	10.8311	10.675	8.84599	9.74277	10.1362	10.8788	8.98887	10.8382	10.2647	9.97227	10.2458	8.96247	9.27313
O95365_ZBTB7A_S526_1_SPGATATPGAPAQPSSPDARRNGQEKHFKDE	O95365	ZBTB7A	526	S	1	9.24942	9.21587	9.06933	8.76384	9.83094	9.897	10.2702	8.58826	9.56932	8.44784	9.51668	9.63414	8.3618	10.4694	8.96116	10.3928	9.81393	8.02727	6.91301	9.7766	9.29455	9.91458	9.98428	10.1434	9.56371	9.65804	9.55548	9.41727	8.47261	9.3593	9.07969	10.8419	9.53551	7.37627	8.8597	10.3334	10.1466	8.06082	9.74767	10.0524	8.99968	9.01931	7.57493	9.35727
O95365_ZBTB7A_S549_1_QEKHFKDEDEDEDVASPDGLGRLNVAGAGGG	O95365	ZBTB7A	549	S	1	8.8388	9.19596	8.85051	9.51539	9.80477	9.47683	9.30778	10.2813	8.11954	8.80974	9.18582	9.97808	8.14192	9.80534	9.63683	9.54039	10.3616	8.19618	7.72005	9.72402	9.65132	9.78948	8.63364	10.1638	9.33884	9.06066	10.4517	9.65147	8.56408	8.61553	9.68986	9.52657	9.81976	8.65441	8.86846	9.1232	10.2553	7.48476	9.39782	8.55086	9.39814	10.5953	5.62384	9.85185
O95400_CD2BP2_S49_1_SGGPGSRFKGKHSLDSDEEEDDDDGGSSKYD	O95400	CD2BP2	49	S	1	8.82307	9.68832	9.97263	9.73716	9.86941	9.78147	9.67616	9.88608	9.99606	9.26079	9.00545	10.0475	8.73259	10.0237	10.3321	10.6339	9.95097	8.1989	8.95203	10.8101	9.55964	8.51098	10.3509	9.68835	9.70074	10.3826	10.3209	9.40589	8.52436	9.53764	11.1197	9.24871	10.1087	7.7098	9.9929	9.69233	10.15	8.07359	9.26929	10.2189	10.6078	9.55246	6.40711	10.1912
O95400_CD2BP2_S195_1_ARGGGKGRKGPGQPSSPQRLDRLSGLADQMV	O95400	CD2BP2	195	S	1	9.43209	9.10731	11.4786	9.8429	9.59696	11.2093	9.39755	10.3827	11.1662	9.47017	9.98664	10.264	9.52574	10.2371	10.3708	10.6159	10.6195	9.29804	8.33947	10.2455	10.4278	10.502	10.6518	10.5006	10.1135	10.6854	9.86965	10.8776	8.93822	10.1828	10.5148	9.88152	10.511	8.68711	10.259	10.8138	9.34664	8.6466	11.6188	10.3977	10.0873	10.5702	8.31746	10.2897
O95425_SVIL_S245_1_FSFSGRDSSFTEVPRSPKHAHSSSLQQAASR	O95425	SVIL	245	S	1	10.1236	10.4298	10.639	10.2581	10.4221	10.7359	10.3282	10.0454	11.2165	10.5856	10.2246	10.2082	9.2866	10.2203	11.108	11.7953	11.0231	9.17521	8.60402	11.2046	10.6233	10.6693	10.5167	10.9906	11.1876	9.54473	9.67567	11.7078	9.46367	11.0291	11.2787	10.1687	11.1467	8.66916	11.4669	9.87841	11.3467	5.04723	11.0506	11.8544	11.7948	11.5147	7.16877	10.9508
O95425_SVIL_S968_1_KRALTGRDSGMEKYGSFEEAEASYPILNRAR	O95425	SVIL	968	S	1	9.07476	9.641	8.02008	8.14679	9.40588	9.92356	8.9619	8.99053	9.22009	8.38618	8.6721	9.98129	8.35329	9.15993	9.41191	9.81255	9.35304	8.12137	6.6576	9.22064	9.47795	9.44713	9.63746	9.77131	9.92929	10.0694	8.2859	10.1603	7.79969	7.96745	10.2283	9.50797	8.88544	7.7903	7.97681	9.82322	8.44318	7.19338	8.62513	10.1181	9.53997	10.2923	7.92418	8.70186
O95429_BAG4_S179_1_SYSTEVPSTYRSSGNSPTPVSRWIYPQQDCQ	O95429	BAG4	179	S	1	10.7838	11.1889	10.9499	11.1408	10.9939	11.5331	10.9413	11.4455	11.4685	10.7948	10.6649	11.2754	10.3248	11.6906	11.2038	12.0104	11.5576	9.80327	9.44594	12.1609	10.6114	12.1846	11.3321	10.8554	11.2328	11.2267	11.7891	11.5635	8.896	11.8823	11.1475	11.4037	11.2231	10.1324	11.3373	11.3462	11.6994	8.88975	11.5423	11.5914	11.2722	11.5953	10.0872	10.5799
O95671_ASMTL_S239_1_VKHDSIPAADTFEDLSDVEGGGSEPTQRDAG	O95671	ASMTL	239	S	1	10.9831	11.6464	11.3199	9.95214	10.7415	11.463	10.5351	11.5726	11.9894	11.1937	10.4343	10.3808	10.2125	11.786	11.565	12.0006	12.0411	8.50061	8.97043	11.0867	11.4817	11.35	11.5938	11.6233	11.4781	11.295	11.4383	11.3634	9.37255	11.1585	11.7023	11.3923	10.4241	10.2376	11.7083	10.6414	11.4576	8.79928	11.421	11.6075	11.4764	11.344	9.00849	10.8957
O95747_OXSR1_S339_1_SSGRLHKTEDGGWEWSDDEFDEESEEGKAAI	O95747	OXSR1	339	S	1	11.7727	12.7739	10.8033	11.3251	11.9185	12.1571	11.7527	11.8678	11.9149	11.2795	11.8793	12.0566	11.4211	12.7433	11.7077	11.8482	12.4563	10.5741	11.2665	12.4325	11.4717	11.8772	11.8758	11.827	12.3226	12.3611	12.6652	11.6635	10.0545	11.6838	12.2863	13.0182	12.5643	9.4062	11.7549	11.7207	13.3065	5.47881	13.3273	13.0153	13.0222	12.6006	7.53783	12.1268
O95817_BAG3_S173_1_AAAQPPASHGPERSQSPAASDCSSSSSSASL	O95817	BAG3	173	S	1	10.2316	10.7197	11.0942	10.7639	10.3563	10.6406	10.6051	9.47623	9.78309	10.3801	12.0796	11.4822	7.05855	12.1167	11.811	12.8556	12.4219	7.54252	5.86971	11.3087	11.5186	11.7955	11.7424	11.5714	11.8164	11.0976	10.4887	10.5873	8.31051	11.5057	10.1601	12.3198	11.344	8.89028	10.2572	10.8349	11.4046	7.57292	10.9385	11.3159	11.5161	11.0582	7.221	10.6131
O95947_TBX6_S212_1_LTNSTLDPHGHLILHSMHKYQPRIHLVRAAQ	O95947	TBX6	212	S	1	9.58182	9.88809	9.75172	10.006	9.98783	10.9767	9.03277	10.9398	9.72454	10.1547	10.3157	10.0246	9.15136	11.1477	11.155	10.7182	10.7169	7.30301	9.64295	9.96692	9.77749	8.90245	10.9559	10.9464	10.1957	10.506	10.9561	9.46828	9.44177	9.62437	9.93294	10.6386	10.0571	8.88134	10.4962	10.186	9.49756	8.41191	10.0856	11.483	10.2393	10.4747	8.36678	10.315
O96013_PAK4_S181_1_GSGGPQESSRDKRPLSGPDVGTPQPAGLASG	O96013	PAK4	181	S	1	10.6402	10.9452	11.5484	10.8745	11.0633	11.3385	10.6305	11.327	11.2451	10.561	10.685	11.9615	9.91114	12.022	11.8951	12.2528	12.312	8.01704	9.78916	11.5548	11.3698	11.3151	11.1434	11.2378	11.115	11.4667	11.2026	11.1325	9.80482	11.6884	10.605	10.7448	12.1177	9.52471	12.4549	10.9628	12.1355	5.86937	12.2626	12.1961	12.0344	11.9119	7.46517	11.2055
O96013_PAK4_S167_1_RRAGPEKRPKSSREGSGGPQESSRDKRPLSG	O96013	PAK4	167	S	1	8.72004	10.0739	10.1474	10.4391	10.7421	11.0842	9.874	10.6444	10.7321	9.56538	10.2577	10.133	9.29271	11.2599	10.8699	10.1012	10.8583	8.82463	7.20344	10.6987	10.5902	11.1046	10.8775	10.7321	10.7107	11.0713	10.3637	10.4026	7.98902	10.6693	9.70047	10.164	10.5854	9.38706	10.4254	10.9443	10.7901	9.50768	10.7035	10.1702	9.51384	10.5214	7.1321	10.2832
O96013_PAK4_S104_1_FENMSVTRSNSLRRDSPPPPARARQENGMPE	O96013	PAK4	104	S	1	10.9698	11.6065	11.9907	11.8812	11.9542	12.2081	11.7731	11.9765	11.9334	11.3721	11.6594	11.8961	10.2821	13.1829	12.1576	13.6725	13.3568	7.95875	9.72673	12.2237	12.1095	12.1285	12.1681	12.2541	12.2685	12.2106	11.8388	11.2438	11.8193	11.2296	12.3514	12.2108	12.1001	10.0711	11.4653	12.4119	12.7871	6.96665	12.5515	12.9263	12.9056	12.4734	6.58873	12.6459
P02545_LMNA_S404_1_LSPSPTSQRSRGRASSHSSQTQGGGSVTKKR	P02545	LMNA	404	S	1	12.1592	12.0634	12.3721	11.8683	12.0691	12.1245	12.4456	12.2476	12.3695	11.6575	11.9799	11.9565	11.685	13.5316	12.3077	11.9674	11.6367	11.5283	14.6432	11.5984	11.6796	11.2022	11.9393	11.5938	11.8032	12.1383	12.3196	12.3955	12.2613	11.7388	12.1053	11.8358	11.8481	13.2119	11.7146	11.9409	12.0673	10.7247	11.3679	12.423	13.1512	12.9225	10.4423	11.7501
P02545_LMNA_S406_1_PSPTSQRSRGRASSHSSQTQGGGSVTKKRKL	P02545	LMNA	406	S	1	10.9173	11.1599	10.9776	12.3743	12.6532	11.5073	11.5988	12.0645	12.0308	11.364	11.3136	11.2178	9.05435	13.1068	12.717	12.9851	12.8798	8.84658	10.7651	11.0754	11.6245	11.5409	12.5388	12.0449	11.7639	11.8405	11.879	12.0405	10.3997	11.6659	12.258	11.8364	12.0014	9.84284	11.5515	12.0994	12.7832	7.90982	12.6228	11.8693	12.2179	12.1866	10.1162	12.3662
P02545_LMNA_S407_1_SPTSQRSRGRASSHSSQTQGGGSVTKKRKLE	P02545	LMNA	407	S	1	9.01174	10.9845	9.2137	8.98629	10.3293	9.80465	9.98756	9.53503	10.3351	10.28	9.1595	9.03293	9.0385	9.42771	10.0412	10.2238	10.3092	9.28964	8.70985	10.0632	9.92219	9.38488	9.23164	11.0184	9.57805	9.86519	10.0311	10.2734	9.05631	9.52609	10.7125	9.64243	9.19158	8.44904	9.61832	10.7163	9.35456	9.09838	10.1616	10.2806	10.18	9.25502	8.79649	9.18213
P02545_LMNA_S277_1_ELEKTYSAKLDNARQSAERNSNLVGAAHEEL	P02545	LMNA	277	S	1	9.11013	9.76027	9.813	9.82854	10.254	10.2483	9.73016	10.1609	10.295	9.50891	9.5298	9.78956	8.97833	10.3758	9.62053	10.6414	10.6301	8.76818	8.32791	10.1737	9.50729	10.2153	9.08782	11.7022	9.76907	10.5721	9.54051	10.1681	8.80619	10.1583	9.51615	9.85221	10.3199	8.96585	9.08552	11.2746	11.0758	9.14507	9.08052	9.41256	10.5745	9.72577	8.29526	9.63729
P02545_LMNA_S390_1_AYRKLLEGEEERLRLSPSPTSQRSRGRASSH	P02545	LMNA	390	S	1	12.0138	10.8523	12.7064	11.9429	11.1132	12.23	11.6416	11.8146	12.0874	11.4537	11.7472	12.1141	9.70208	13.1081	12.7333	13.2888	13.1223	8.90416	9.20723	11.9831	12.3809	12.3131	12.3127	12.6616	11.2466	11.6963	12.5018	12.5785	11.2558	11.5796	11.6258	12.2904	11.2199	10.2108	11.6668	13.8449	11.5936	10.5921	12.6084	11.7153	12.2317	12.1176	9.98549	10.3242
P02545_LMNA_S392_1_RKLLEGEEERLRLSPSPTSQRSRGRASSHSS	P02545	LMNA	392	S	1	11.6371	12.3265	11.1479	11.0448	12.3166	12.0803	11.1201	11.9483	12.3013	11.2433	11.4106	12.5297	10.2581	12.0454	12.3734	13.078	12.051	10.7473	10.3325	11.8252	12.4086	11.7381	11.7722	12.4767	12.005	12.2401	11.9675	12.0445	10.5933	11.7029	12.316	11.8401	12.1734	9.89062	12.069	12.2641	11.6755	10.4618	12.9089	11.5845	12.2482	11.6742	8.53787	12.183
P02545_LMNA_S22_1_RRATRSGAQASSTPLSPTRITRLQEKEDLQE	P02545	LMNA	22	S	1	11.861	12.2532	11.814	12.6221	12.5344	13.1694	12.3834	12.4737	12.7688	11.7811	12.0968	12.7504	10.3986	13.5797	13.0833	13.8608	13.7353	9.59643	9.39683	12.677	13.0971	13.0402	13.2565	12.7866	12.323	12.5322	12.6147	12.579	11.9197	12.2856	12.8607	12.5162	12.9631	10.0157	12.8884	13.0102	12.0388	11.2816	12.6231	12.8478	12.554	12.9089	9.69253	13.0117
P04049_RAF1_S582_1_IELLQHSLPKINRSASEPSLHRAAHTEDINA;IELLQRSLPKIERSASEPSLHRTQADELPAC	P04049	RAF1	582	S	1	12.6891	12.8851	12.9629	12.8389	12.9456	13.0828	12.7411	13.0932	13.3945	12.3142	12.9417	12.9197	11.9635	14.3395	14.0372	14.6874	14.5019	7.87492	10.3983	13.2358	13.3979	13.4275	13.4323	13.5127	13.2584	13.323	13.042	13.3455	11.2933	13.1422	13.0954	13.0339	13.2427	11.1461	13.3553	13.531	13.9163	7.31455	14.3961	14.0139	13.842	13.9215	7.26096	13.4519
P04183_TK1_S231_1_VAARKLFAPQQILQCSPAN	P04183	TK1	231	S	1	8.61213	10.8593	9.36454	9.96847	9.29999	9.00565	10.2604	9.70088	9.5364	9.6346	8.73906	9.23874	8.29423	10.0863	9.77405	10.1414	10.8099	8.00413	8.63754	8.86914	9.47549	10.4121	9.7398	9.97602	9.57294	9.49942	9.70801	9.28494	9.25792	9.78684	9.63635	9.14277	9.89234	9.05704	9.23998	10.1416	10.4559	7.54917	9.69184	9.63648	9.48991	10.2867	8.43839	9.4113
P04183_TK1_S13_1_NA	P04183	TK1	13	S	1	10.9702	11.2571	11.6904	11.5208	12.1472	11.5067	11.0237	11.5765	11.5097	11.9779	11.214	11.7907	9.65769	12.6328	12.5609	13.015	12.9796	8.24649	9.03245	11.6637	11.9684	11.9882	12.01	12.4297	12.8154	12.2879	11.523	11.1778	9.2053	12.0831	12.4913	11.4481	12.458	8.21875	11.7973	12.6789	11.6381	10.1099	11.753	11.983	10.7262	12.8823	6.76001	11.6553
P04637_TP53_S315_1_PPGSTKRALPNNTSSSPQPKKKPLDGEYFTL	P04637	TP53	315	S	1	10.5117	11.6473	10.6348	10.6293	9.97551	11.4193	9.74392	9.78924	11.5682	11.0237	11.015	11.6779	9.61716	11.0066	10.9084	11.2274	11.9304	10.1279	10.2076	11.0666	10.975	11.6411	10.9125	10.0152	10.8023	11.1112	11.026	11.1942	9.65642	11.0278	10.7873	10.9897	10.9895	9.79914	10.9996	11.2526	11.1016	9.62395	10.2523	11.487	11.9885	10.3645	9.09069	10.5146
P04637_TP53_S15_1_NA	P04637	TP53	15	S	1	8.6468	9.15154	9.36258	9.5712	9.04635	9.3603	10.1691	8.96175	10.1898	7.84599	9.63948	8.33261	8.22198	10.6097	8.7429	9.4007	10.2524	7.91107	8.60634	8.43181	9.52529	10.0322	9.6218	8.92131	8.83856	9.63694	9.08609	10.3884	7.21608	9.97267	9.95441	9.49749	10.1425	7.95124	8.92394	8.66919	9.45634	8.47295	8.77419	8.43924	9.65368	10.3424	7.57034	8.6902
P04792_HSPB1_S82_1_AVAAPAYSRALSRQLSSGVSEIRHTADRWRV	P04792	HSPB1	82	S	1	13.6093	14.0042	15.0716	15.2588	15.2658	15.531	14.136	14.4518	14.1491	15.0009	15.7994	15.2035	15.5256	14.7986	14.7511	15.0767	14.613	13.9756	16.6321	14.2465	14.5727	14.2813	14.4773	14.5307	14.3413	14.387	15.035	14.8865	15.8177	14.2732	14.4709	14.1522	14.4861	16.2792	14.5846	14.7677	15.067	13.8719	15.5502	14.9616	14.8256	14.4643	10.2686	14.4947
P04792_HSPB1_S83_1_VAAPAYSRALSRQLSSGVSEIRHTADRWRVS	P04792	HSPB1	83	S	1	12.1282	11.29	10.959	11.8625	11.3405	12.1129	11.2442	12.3791	12.0616	10.5564	11.7459	11.706	12.4091	11.5211	11.5271	11.7157	11.523	10.9971	11.1524	12.4215	11.4624	11.8434	11.254	11.5594	11.945	11.8933	11.8979	11.9994	10.089	11.8685	11.2867	10.9802	11.3356	13.0655	11.4298	11.5953	10.2929	10.604	12.75	12.1888	12.759	11.0984	10.2374	10.7304
P04792_HSPB1_S86_1_PAYSRALSRQLSSGVSEIRHTADRWRVSLDV	P04792	HSPB1	86	S	1	10.3213	9.74283	11.1594	10.2157	10.6976	11.4244	10.4877	9.56078	10.0774	10.3064	12.1597	10.9692	9.46521	12.083	10.2635	11.3081	10.8735	9.56798	7.57901	10.9081	10.8533	11.2885	11.5236	11.4088	11.0616	11.0517	10.9006	10.855	8.81805	10.8743	10.446	10.7793	10.8145	11.1278	10.1221	10.2716	11.9201	5.08878	12.2095	11.7312	11.506	11.1057	9.43372	11.4416
P04792_HSPB1_S199_1_TFESRAQLGGPEAAKSDETAAK	P04792	HSPB1	199	S	1	11.4238	11.6356	11.2556	12.0993	11.9428	12.6842	12.309	11.3905	11.7952	11.6943	11.7354	12.1168	11.9673	11.9642	11.912	12.1281	11.9375	11.1322	10.1967	12.1425	11.6962	12.5747	12.3667	12.0645	11.6456	11.8977	11.8701	12.0019	11.9871	11.6389	11.924	11.7463	11.8251	11.4201	11.793	12.3329	12.2642	10.8192	12.1881	11.9512	11.973	11.8456	11.4105	11.4569
P04792_HSPB1_S15_1_NA	P04792	HSPB1	15	S	1	10.6594	10.3878	9.8114	9.94441	9.27036	9.75673	9.8995	9.68996	10.4258	9.0585	10.3624	10.394	10.0246	9.25701	9.8078	10.7321	11.4069	8.60163	8.87323	9.28592	10.5031	10.1912	9.93988	11.0368	10.153	10.8256	9.89945	9.61497	8.22771	11.1094	10.7235	9.61729	10.1564	9.58286	9.70446	10.0456	9.67759	8.93791	9.53217	10.4963	10.2788	10.9073	6.95607	9.20924
P04792_HSPB1_S65_1_SWPGYVRPLPPAAIESPAVAAPAYSRALSRQ	P04792	HSPB1	65	S	1	10.3049	9.65456	10.9564	10.0653	9.36151	9.21069	9.61167	9.23687	10.8034	9.82658	9.98078	10.0941	9.17409	10.3824	9.86638	10.4654	10.5942	9.071	8.58596	9.87385	11.5699	9.04607	10.5433	9.93436	10.6813	10.4753	8.97015	9.16695	9.4505	10.8093	9.50734	9.90814	9.60804	9.93365	10.2237	10.3725	10.311	8.14797	10.8196	10.0563	9.92579	10.2927	6.07914	10.0547
P05386_RPLP1_S102_1_AAPAEEKKVEAKKEESEESDDDMGFGLFD	P05386	RPLP1	102	S	1	8.76162	9.27525	9.58412	9.83347	10.2588	9.71318	9.82209	8.77342	9.90945	8.66769	9.01748	11.2363	8.71582	10.7199	9.95347	9.77579	9.93189	8.3295	8.78139	9.7555	8.66346	10.021	10.2308	9.97421	9.90836	9.86462	9.60757	9.25768	8.53125	10.2569	9.87552	9.56003	9.38315	8.16044	9.37739	11.0699	10.1061	8.79715	9.91794	9.84115	9.1713	9.59274	7.76763	8.68963
P05386_RPLP1_S105_1_AAEEKKDEKKEESEESDDDMGFGLFD	P05386	RPLP1	105	S	1	13.9983	14.6271	14.8206	15.0024	15.4676	15.3077	14.8987	15.025	15.1386	14.5978	14.6561	14.9074	13.0239	16.4588	15.8725	17.3434	16.7855	9.73965	11.527	15.1682	15.4834	15.6916	15.7661	15.5875	15.4359	15.4366	14.8395	15.0624	12.9405	15.5087	15.2115	14.7693	15.4115	12.4691	15.2908	16.0715	15.8667	9.17013	15.6875	16.3016	16.1939	16.0038	10.1072	14.5994
P05388_RPLP0_S307_1_AAAPAKVEAKEESEESDEDMGFGLFD	P05388	RPLP0	307	S	1	10.0096	8.86038	11.067	9.83961	11.4844	10.7053	9.86568	10.527	10.8718	10.0525	10.4411	10.2083	9.85922	10.1531	10.4897	11.1921	11.3019	8.9703	8.42524	10.0575	9.98485	10.0443	11.8076	11.6467	10.8408	10.5724	10.9044	10.695	8.9747	9.97893	11.2113	9.80496	9.52416	9.6115	10.7587	11.0557	10.8163	8.86865	9.8915	11.7832	9.88559	10.721	6.04654	11.1636
P05455_SSB_S366_1_GKGKVQFQGKKTKFASDDEHDEHDENGATGP	P05455	SSB	366	S	1	14.8544	15.3259	15.7365	14.8148	14.9973	13.2127	14.6699	14.8871	15.0931	14.433	14.8588	14.9997	15.0453	15.7321	15.4598	15.5421	15.4975	11.6648	13.684	14.8348	15.1147	15.1187	15.2771	14.9124	14.7766	15.1582	14.9305	15.2204	14.2099	14.6459	14.9406	15.0434	14.9453	13.9933	14.8264	15.1927	15.4188	11.7991	15.6009	15.5131	15.2937	15.316	12.3995	14.5761
P05783_KRT18_S42_1_RPVSSAASVYAGAGGSGSRISVSRSTSFRGG	P05783	KRT18	42	S	1	11.5628	10.1138	9.96187	9.31242	9.56046	11.2143	10.7755	10.1722	10.3996	9.57465	10.3514	10.4523	12.0099	9.76133	9.97146	9.4575	9.49038	11.0351	9.8206	10.3253	10.0691	10.3235	10.5344	10.6528	10.9756	10.0624	9.44141	10.5967	9.56948	11.08	10.5885	10.1029	10.8309	10.2674	10.1273	9.80869	10.8973	8.89697	10.1943	11.6442	10.1195	9.97337	8.58878	9.74429
P05783_KRT18_S100_1_QSLNDRLASYLDRVRSLETENRRLESKIREH	P05783	KRT18	100	S	1	10.0107	7.92914	8.53828	8.72471	9.56972	10.6192	8.2048	10.2721	9.66151	8.79518	9.50472	8.95345	8.90887	9.14208	9.15155	9.82788	10.5639	7.79743	7.77078	9.39564	9.39398	9.21605	9.85538	9.75988	9.06649	10.5745	9.30303	8.52038	8.47956	9.44777	9.85527	9.38729	8.49973	8.57984	9.66718	9.40241	8.89208	8.49473	10.1026	9.44679	9.06862	9.38692	6.15304	10.9388
P06401_PGR_S400_1_LKIKEEEEGAEASARSPRSYLVAGANPAAFP	P06401	PGR	400	S	1	11.4564	9.76267	9.48985	9.95216	11.8984	10.657	11.4152	10.0933	10.9227	9.8755	10.3303	10.5793	10.3106	10.8485	11.0956	10.4063	11.0761	9.47918	9.3344	10.9409	11.5915	10.2685	10.9306	10.1505	11.2133	11.101	10.726	11.0885	8.15741	10.9302	10.8433	10.7645	11.0643	7.98336	11.0036	11.5573	10.0249	9.57233	11.2179	10.9673	11.4609	9.97317	9.21641	10.047
P06454_PTMA_S2_1_NA	P06454	PTMA	2	S	1	14.2368	14.5157	15.6575	16.1865	16.1336	16.2811	15.7692	15.8646	15.7459	15.3319	14.4713	15.8283	13.7666	16.7104	16.5938	17.0417	16.867	12.0317	12.7051	15.5885	15.9724	16.0581	16.2239	16.4632	15.534	15.9649	15.7646	15.7916	14.1591	15.797	14.9051	15.9009	15.9879	13.3518	16.238	16.6274	16.12	11.3541	16.5862	16.35	16.2915	16.3093	12.621	13.7872
P06454_PTMA_S9_1_NA	P06454	PTMA	9	S	1	10.9467	10.4997	10.3203	9.4946	10.512	11.5528	10.7895	11.1475	10.6353	10.6535	9.15647	10.9439	8.39189	12.1783	12.0722	12.5158	12.4496	5.71831	9.75788	10.1102	10.6365	10.2415	11.8579	10.7221	10.868	11.2294	10.0329	10.9477	9.23597	11.0122	10.9581	10.2476	10.5259	9.41763	11.6116	10.5653	11.5958	9.38696	10.294	10.5809	10.9733	10.4951	6.76936	8.88855
P06454_PTMA_T8_1_NA	P06454	PTMA	8	T	1	8.49978	8.87121	10.261	10.276	10.2245	10.5157	8.71199	10.0027	10.3331	8.78715	10.05	10.7632	8.72294	10.1391	10.67	10.1735	10.7524	8.19025	8.92535	10.3454	9.04452	9.35869	10.7757	10.1986	10.2453	9.60513	9.30093	10.4926	8.8114	10.1928	9.49146	10.0092	10.4078	8.21254	10.2827	10.2445	10.6309	8.81403	9.29877	10.0454	10.34	9.51905	6.16732	7.95462
P06493_CDK1_Y15_1_NA	P06493	CDK1	15	Y	1	11.3109	11.9149	11.9404	11.9407	10.8756	12.8522	11.7696	11.912	11.9326	11.5172	11.3597	12.3435	9.48432	12.8902	12.654	13.1594	13.184	9.46268	9.65295	12.2344	12.1848	11.9562	12.2439	12.5624	12.5576	12.2932	12.027	12.0772	9.60101	12.2786	12.6652	11.8627	12.5533	8.96546	12.0466	12.7414	11.7709	9.71574	12.355	12.1812	12.1924	12.6194	10.0415	11.5698
P06702_S100A9_T113_1_DEGPGHHHKPGLGEGTP	P06702	S100A9	113	T	1	9.8516	11.56	11.7637	11.0694	11.6679	12.3711	11.6646	11.6966	10.8361	11.0701	11.492	11.5243	10.7567	11.2911	10.8445	11.2745	13.3127	10.8042	10.3954	10.8481	12.4742	11.1016	12.1261	11.3384	12.1039	12.0136	11.4137	11.6322	9.31062	11.8097	12.0301	11.4834	11.9126	8.96469	11.6528	12.2401	10.2546	10.0837	12.1785	11.929	12.3281	11.5098	10.26	10.517
P06748_NPM1_S125_1_HISGQHLVAVEEDAESEDEEEEDVKLLSISG	P06748	NPM1	125	S	1	15.1973	16.2168	16.3562	15.832	16.0674	16.2994	15.5993	15.937	15.9236	15.9928	16.0431	16.4732	14.1917	17.0067	16.3652	17.7664	17.4206	13.2184	13.0209	16.4307	16.688	16.6258	16.5944	16.6092	16.8766	16.6828	15.7893	16.0505	14.2618	16.308	16.8163	16.1485	16.8429	12.7392	16.3682	17.0539	16.818	11.905	16.4424	17.0995	16.9884	16.7157	12.9852	16.4043
P06748_NPM1_S4_1_NA	P06748	NPM1	4	S	1	11.4403	11.5452	11.5924	10.954	11.9117	11.8623	11.489	12.0031	11.1611	11.677	12.1837	10.7919	9.16493	12.6269	12.0497	13.2255	12.9124	9.32648	7.51152	12.1758	12.4827	12.2041	12.2643	12.6675	13.306	11.3779	11.5719	11.2315	10.0839	11.7346	10.7301	10.7201	12.634	11.4486	11.9924	11.7807	12.2828	10.479	12.3008	12.0431	11.321	10.8791	6.98639	12.2369
P06748_NPM1_S10_1_NA	P06748	NPM1	10	S	1	10.6585	11.8664	12.0041	11.8831	11.824	11.7932	11.4825	11.3195	11.833	11.4852	11.9103	11.9988	10.3294	12.6284	12.0146	13.4681	13.0621	8.5266	7.40693	12.3512	12.6488	12.3503	12.4141	12.8579	12.854	11.6341	11.5171	11.6225	10.7142	11.6873	10.9607	11.5479	11.6998	10.8089	13.2007	11.8111	12.6463	6.58613	12.1394	13.0197	12.961	12.6767	7.75955	12.2884
P07199_CENPB_S156_1_ARARNAAPRTPAAPASPAAVPSEGSGGSTTG	P07199	CENPB	156	S	1	10.7334	10.6732	10.7936	10.4926	10.648	10.5572	10.8026	10.1782	10.657	10.5271	10.9096	10.8235	9.40358	11.3203	10.6185	12.0249	11.3105	9.22029	9.86028	10.2116	11.171	10.4624	10.0291	12.1637	10.4057	11.2529	10.6122	10.9426	9.59845	11.0862	11.0213	10.3413	10.3199	10.1459	10.102	11.9676	11.2619	7.15126	11.3972	11.4475	11.3912	11.2489	9.56847	10.8561
P07910_HNRNPC_S233_1_EKEQSKQAVEMKNDKSEEEQSSSSVKKDETN	P07910	HNRNPC	233	S	1	8.82663	10.1862	10.6804	9.28676	10.3663	7.93873	9.3316	10.6288	8.98892	10.3137	8.68672	9.33519	8.93655	9.46644	10.4995	9.39112	10.7156	8.2758	9.16162	9.55801	10.01	9.00087	9.37298	10.1815	10.0528	9.9575	9.11297	9.55081	9.17523	9.43568	10.3271	10.1344	9.73451	8.67253	8.38263	10.0338	9.78109	7.94763	10.4491	9.5084	9.74192	9.85681	7.86579	9.1455
P08047_SP1_S56_1_SSTGSSSSTGGGGQESQPSPLALLAATCSRI	P08047	SP1	56	S	1	9.06031	9.46949	9.15245	8.35338	9.87575	9.04959	9.32	9.40954	10.356	8.86707	7.78552	9.2228	8.702	8.98628	9.65882	8.74098	10.7286	8.14423	7.53792	9.86929	9.43091	9.61759	9.67878	8.82648	9.56219	10.198	9.05127	8.9896	8.27522	8.88472	9.60257	8.56185	9.36696	8.96684	9.3686	9.09416	10.0714	7.48422	8.97491	9.73081	9.73187	8.96779	7.38669	9.76851
P08047_SP1_S59_1_GSSSSTGGGGQESQPSPLALLAATCSRIESP	P08047	SP1	59	S	1	9.62748	10.3229	9.28034	9.63293	9.80567	8.53661	9.64825	10.1473	10.0575	9.4079	8.51456	9.43045	8.91836	10.2155	10.0609	10.4006	10.5465	7.064	7.68033	9.37065	10.4902	10.7168	9.71063	9.23733	10.5808	10.4183	9.55628	9.47545	7.79904	9.37604	9.95443	9.52879	10.2904	7.51077	9.75934	10.1622	10.3469	8.43045	9.5139	9.7785	10.2355	8.90066	8.61006	8.73255
P08048_ZFY_S270_1_DPGEDDLGGTVDIVESEPENDHGVELLDQNS	P08048	ZFY	270	S	1	9.79028	9.07621	8.96141	8.96808	8.86375	9.87196	9.3534	9.03692	8.03294	9.66074	9.74581	9.70188	8.8765	9.3809	9.94912	9.45445	10.104	7.76676	8.29896	9.33229	9.65253	9.47057	8.27161	10.5057	10.6433	10.3214	8.99859	9.03514	7.33157	9.20174	8.10144	9.33859	9.51504	9.25771	9.47157	9.84734	9.57806	6.063	9.95961	10.1031	9.82372	10.0042	7.13616	9.05733
P08238_HSP90AB1_S255_1_EDKDDEEKPKIEDVGSDEEDDSGKDKKKKTK;ENKDDEEKPKIEDVGSDEEDDSGKDKKKKTK	P08238	HSP90AB1	255	S	1	15.4578	15.8945	16.1982	16.0555	16.0782	16.0334	15.9836	16.1021	16.3237	15.4114	15.92	15.9767	12.9027	17.6799	16.4068	18.8695	18.16	11.6988	13.1797	16.3087	16.6118	16.4088	16.5462	16.6624	17.6127	16.91	15.5035	15.8073	13.3244	16.5597	16.7012	15.7245	16.5182	14.0782	15.9152	16.7802	17.0749	9.88328	16.6827	17.7128	17.3123	17.0516	12.9765	16.3388
P08559_PDHA1_S293_1_GPILMELQTYRYHGHSMSDPGVSYRTREEIQ	P08559	PDHA1	293	S	1	11.2076	11.4992	11.6705	10.1581	10.9348	11.7744	11.3379	10.491	11.2335	10.5645	11.6988	11.919	9.31358	12.6594	12.4429	12.8465	12.6928	7.28948	9.48122	11.0707	11.7254	11.8097	11.4441	11.7135	11.8253	11.949	11.4011	11.5486	9.04812	11.4726	11.7003	11.2248	11.8439	8.75959	11.5201	12.196	10.5452	9.69443	11.9312	11.3393	12.1254	11.6092	9.31792	11.3794
P08621_SNRNP70_S226_1_SGRDDTSRYDERPGPSPLPHRDRDRDRERER	P08621	SNRNP70	226	S	1	10.7197	7.95218	10.2708	9.52092	9.82157	10.2837	9.79903	9.20369	9.91091	10.619	10.0536	8.98261	9.185	10.7757	9.20516	11.8808	9.25964	8.26247	8.77933	9.95352	10.2875	8.45869	11.6279	9.46186	10.6836	10.4572	9.83495	10.0073	7.36213	10.2236	8.90679	9.8024	11.4917	8.31275	8.96621	11.0889	9.73932	8.80042	10.3647	10.3199	9.14598	10.1984	8.16021	10.7384
P08651_NFIC_S194_1_YLAYFVRERDAEQSGSPRTGMGSDQEDSKPI	P08651	NFIC	194	S	1	11.6291	12.6724	12.5567	12.3411	12.6338	12.9933	12.4952	12.8237	12.9003	11.9935	11.9562	12.6576	10.9874	13.4857	12.7883	13.4796	13.5189	10.5664	7.70183	13.4078	13.649	13.0873	13.767	13.2135	12.9655	13.1774	12.6323	12.581	11.181	12.2892	13.7286	12.7075	13.4921	8.38248	12.9029	13.6128	14.14	8.19271	12.9611	13.1334	13.1966	13.2025	8.80154	13.0256
P09651_HNRNPA1_S4_1_NA	P09651	HNRNPA1	4	S	1	9.87949	10.0298	11.0247	10.932	9.90789	9.32067	10.1355	10.4324	10.3223	9.73153	10.0603	10.4126	8.10855	11.306	10.8334	11.0195	10.8627	8.96448	8.44839	10.1116	10.375	10.5648	10.8099	10.785	11.2712	9.866	10.4211	11.1225	9.08968	9.32409	10.4625	10.4096	10.9812	9.17083	9.67848	10.3921	10.5384	9.39306	10.8197	9.43701	10.4735	10.433	5.81024	10.7541
P09651_HNRNPA1_S6_1_NA	P09651	HNRNPA1	6	S	1	12.3782	13.2339	13.6878	13.1523	13.2351	13.3784	13.1307	13.4276	13.3175	12.7267	13.0554	13.4078	10.9453	14.5724	13.6816	15.3331	14.9373	9.5961	11.8631	12.9569	14.4462	13.1678	12.547	14.0846	14.0755	13.6491	12.902	13.2247	11.8144	13.4	13.4755	13.5342	12.8797	12.2542	12.6732	14.2489	14.4359	7.5859	13.6851	14.6399	14.6269	14.0919	8.77263	13.6327
P09651_HNRNPA1_S2_1_NA	P09651	HNRNPA1	2	S	1	9.78647	10.3323	10.6546	10.3337	10.3836	10.5245	10.5602	11.1181	10.4705	9.179	10.3619	10.3256	8.39137	11.2622	11.4806	11.4009	11.1134	8.36681	9.08253	10.0698	10.1181	11.4587	10.8697	10.4164	10.8747	10.5665	10.8977	10.7236	8.08062	10.8721	11.4239	10.6323	9.85342	9.45141	10.6014	10.0528	10.2648	9.12903	10.7166	10.5722	10.6678	10.6647	8.40939	10.6135
P09651_HNRNPA1_S199_1_QEMASASSSQRGRSGSGNFGGGRGGGFGGND	P09651	HNRNPA1	199	S	1	10.9786	9.93114	9.64699	9.40598	9.77344	9.97842	9.10779	9.37257	9.4283	10.5696	10.247	10.9893	8.54061	10.9712	9.88239	10.8189	10.4847	9.01675	9.45306	9.30867	11.5783	8.75934	10.2349	10.3803	11.6613	10.4624	10.1885	9.33944	8.62247	9.44049	10.3764	10.4695	11.0868	7.48891	8.9883	11.3047	8.73369	8.77644	10.5709	10.5449	10.5487	10.5399	8.96886	8.84951
P0DMV9_HSPA1B_S631_1_GPGPGGFGAQGPKGGSGSGPTIEEVD	P0DMV9	HSPA1B	631	S	1	8.43597	9.67921	10.6257	9.1664	9.18214	9.51425	8.17105	9.77429	10.3695	9.45003	9.25224	9.58652	9.05465	9.93383	9.46668	10.641	10.1023	7.40526	9.09957	8.92765	10.7454	9.24787	9.76056	8.82256	10.4843	9.69295	8.88341	9.95888	8.2398	9.34434	9.9296	10.4804	9.68392	8.36206	9.13057	9.01712	10.2103	6.23967	10.4177	10.2716	10.66	8.80436	6.5233	8.88903
P0DMV9_HSPA1B_S633_1_GPGGFGAQGPKGGSGSGPTIEEVD	P0DMV9	HSPA1B	633	S	1	9.79608	9.84352	9.53985	9.4705	10.4245	8.73683	9.7707	9.71739	10.4876	8.80794	8.9881	10.0395	6.75392	10.9318	10.539	11.6239	11.1921	6.77059	8.02999	9.72903	10.1979	10.1225	10.2086	9.52322	9.64531	9.6977	9.0815	10.1969	9.14344	10.0465	9.95166	9.44475	8.48398	8.79149	10.9237	10.2157	10.4287	7.29112	10.3483	10.361	9.30101	10.0811	7.46569	9.76809
P0DPB5_POLR1D_S104_1_HPYKHSFRARGSASYSPPRKRSSQDKYEKRS	P0DPB5	POLR1D	104	S	1	9.55374	10.2922	10.5386	10.3748	10.2381	10.4188	10.1102	10.2318	10.3287	9.99874	10.3099	10.4369	9.2111	10.4385	9.65531	11.4714	10.8348	9.80514	8.63712	10.1879	10.6569	10.5872	10.2027	11.1443	11.5694	10.6639	10.3554	9.52234	9.05376	10.2515	10.5885	10.6349	10.0292	9.08912	10.4943	10.5802	10.6917	6.53253	10.3546	11.3912	11.2129	11.2333	5.58993	10.7778
P0DPD7_EEF1AKMT4_S3_1_NA	P0DPD7	EEF1AKMT4	3	S	1	7.60303	9.86014	8.3297	10.1826	8.82987	8.10975	8.82609	9.08094	9.0375	9.34834	7.66733	8.95485	8.23963	10.3933	9.133	8.65366	9.07792	7.41756	8.19942	9.14584	8.55831	7.79647	9.97301	9.24199	9.62364	9.1443	9.15747	8.01315	7.13467	9.84181	10.2956	8.05744	8.959	7.61206	8.5337	9.45723	8.30489	7.45816	8.88776	9.44649	8.91722	9.90053	7.82181	8.85958
P10275_AR_S96_1_ETSPRQQQQQQGEDGSPQAHRRGPTGYLVLD	P10275	AR	96	S	1	9.46086	10.0249	9.36006	8.544	10.0671	8.69099	8.94998	8.94678	10.4369	8.87829	9.80467	9.13132	9.30557	9.27949	8.91127	9.92754	11.0089	7.71521	8.54601	9.30858	10.7459	8.74278	8.61974	10.185	9.74518	10.6629	8.97265	9.03495	8.59105	9.14128	10.0394	9.81728	9.74397	6.76895	9.7666	10.0117	8.8176	8.63729	9.7437	9.59793	10.6068	8.74463	6.19725	10.3246
P10412_H1-4_T18_1_ETAPAAPAAPAPAEKTPVKKKARKSAGAAKR	P10412	H1-4	18	T	1	14.3812	14.5094	14.568	13.8771	13.8685	14.11	14.308	14.4105	14.6858	13.503	14.113	14.2939	13.1134	15.1663	14.9503	15.4027	15.1871	11.4944	12.5167	14.3785	14.6576	14.5287	14.7105	14.5221	15.3063	13.0817	14.9549	14.0247	12.2293	15.7173	14.5888	14.3118	14.6961	12.3947	14.4817	14.8411	14.5827	7.80788	14.9284	16.1626	15.9932	15.8394	11.1034	14.069
P10636_MAPT_S721_1_GAEIVYKSPVVSGDTSPRHLSNVSSTGSIDM	P10636	MAPT	721	S	1	9.23951	9.55023	9.77649	10.1032	9.19346	9.83849	8.44193	8.93961	8.94994	10.0566	10.2738	11.0395	8.9564	10.1146	9.6204	10.9394	9.4703	8.60026	7.57232	10.3301	9.26551	11.0587	9.64365	9.83105	9.21435	11.0379	9.88539	9.78551	8.46773	9.31056	9.11509	10.4303	9.6068	7.4959	10.2545	10.7987	10.3204	7.88233	9.8799	10.1645	9.9824	9.47196	7.90712	9.7819
P10636_MAPT_S519_1_EPPKSGDRSGYSSPGSPGTPGSRSRTPSLPT	P10636	MAPT	519	S	1	12.5554	12.7542	11.9681	11.3051	12.478	13.2446	12.5025	11.8508	11.9229	12.5518	12.3567	13.1206	11.2814	13.5513	12.9595	13.9533	13.5114	9.04846	9.99179	12.357	13.0417	13.0398	13.1556	12.7194	12.8564	12.8953	12.4624	12.5624	10.8373	12.6916	12.8433	12.51	12.8714	10.3354	12.6247	13.1207	13.0847	8.04565	13.1947	13.5302	13.2417	13.2083	8.88712	12.5675
P10644_PRKAR1A_S83_1_LQKAGTRTDSREDEISPPPPNPVVKGRRRRG	P10644	PRKAR1A	83	S	1	13.4203	13.9989	14.4909	14.0957	14.0638	14.2726	13.6383	14.0771	14.1819	13.8707	14.2585	14.3158	12.8265	15.0769	14.8948	15.3253	15.1964	11.0223	12.144	14.174	14.5577	14.4875	14.6233	14.3558	14.8378	14.43	13.7833	13.9739	12.8581	14.4591	14.2226	14.1749	14.3241	12.6776	14.3475	14.5956	15.5339	7.07896	15.2655	15.6614	15.4498	15.3526	9.73704	14.4935
P11137_MAP2_T1605_1_TSTPTTPGSTAITPGTPPSYSSRTPGTPGTP	P11137	MAP2	1605	T	1	9.84063	10.0444	10.0157	9.56798	9.53764	9.80092	9.63646	9.91692	10.2781	9.0626	9.82809	10.085	8.63226	10.0151	10.5354	11.2276	10.6219	7.7749	8.22545	10.4204	10.9129	9.52985	10.0956	9.62303	11.0528	10.0822	9.28298	9.54055	9.26124	9.58749	10.2479	9.77518	10.4019	7.87959	10.0205	10.4822	10.7472	8.43768	10.0995	9.64446	9.74519	10.1332	8.63963	10.4015
P11388_TOP2A_S1525_1_AKSVRAKKPIKYLEESDEDDLF	P11388	TOP2A	1525	S	1	11.3279	11.4861	11.7201	11.2511	11.2729	11.4192	11.3671	11.7118	11.6684	10.868	11.3027	11.5593	9.33861	12.866	12.2878	13.2564	13.2553	7.47302	9.44045	11.6137	12.0366	11.6397	12.2098	11.537	12.3751	10.8214	11.4889	12.1247	10.4495	11.2175	11.7455	11.6179	11.4884	10.7334	11.439	11.4531	11.3687	7.67996	11.4545	12.7565	12.7345	12.4831	5.91276	12.1255
P11388_TOP2A_S4_1_NA	P11388	TOP2A	4	S	1	9.51474	9.51053	9.02353	9.57711	9.16565	9.13651	9.17621	9.36122	9.09221	10.1413	8.94962	9.20751	9.3274	9.43418	9.4122	9.82846	9.63563	8.29022	8.68562	10.5798	8.35314	8.32072	9.50861	10.4802	10.386	8.66788	9.7575	9.54912	7.9943	9.57327	8.29448	9.64766	10.4194	8.8362	8.87153	9.85879	9.37031	7.42333	9.6989	10.3374	9.72753	9.37064	8.06439	8.36192
P11717_IGF2R_S2409_1_KSVKALSSLHGDDQDSEDEVLTIPEVKVHSG	P11717	IGF2R	2409	S	1	13.8694	14.3948	14.6409	14.6633	14.5469	14.8788	14.19	14.477	14.6727	14.1729	14.5847	14.8968	13.8136	15.5745	15.5006	15.8186	15.6064	10.6803	12.3568	14.6698	14.9469	14.9312	15.0479	15.0414	15.5839	14.5425	14.2867	14.842	12.6287	15.1103	14.8034	14.9578	14.9341	12.2587	14.9417	15.0984	15.0878	10.5509	15.1983	15.4686	15.3218	15.3666	10.54	14.754
P11717_IGF2R_S2484_1_QKTVSSTKLVSFHDDSDEDLLHI	P11717	IGF2R	2484	S	1	11.2872	11.7405	12.0438	12.0662	12.1162	12.257	11.7258	11.9135	12.1675	11.6158	11.9033	12.1849	10.8378	13.0825	11.3521	12.2276	12.9934	11.0175	11.0389	11.9442	11.8161	13.0736	11.9641	11.6741	11.1382	12.7673	12.484	11.6774	11.3462	12.0978	11.1062	12.819	11.9319	10.6996	12.4055	12.5487	12.5041	9.06694	12.343	12.5752	12.6007	12.4208	8.96034	12.4347
P11831_SRF_S224_1_ETGKALIQTCLNSPDSPPRSDPTTDQRMSAT	P11831	SRF	224	S	1	10.5137	10.53	10.6651	10.319	10.4561	11.8503	10.6014	9.96225	10.3226	11.2692	11.3376	10.8411	10.0183	11.5501	11.5412	11.5696	11.5917	8.0633	9.20175	10.7721	11.1248	10.9006	11.1825	11.1525	10.8926	11.0056	11.1203	11.0735	9.42715	10.8149	11.2789	11.5186	11.4622	10.0319	10.0831	9.95945	11.7508	9.32277	10.6673	10.931	10.3614	11.301	9.55938	10.3282
P12270_TPR_S379_1_KRKGAILSEEELAAMSPTAAAVAKIVKPGMK	P12270	TPR	379	S	1	9.16998	9.56808	10.1005	8.48581	9.44351	9.64259	10.2723	9.0141	9.7042	8.96199	8.60891	9.84892	9.02886	9.88976	9.79569	10.1736	9.31996	8.20262	8.78291	9.05236	9.02834	9.64911	9.851	10.0467	9.45702	10.077	9.43808	9.55831	8.12356	9.75653	8.94674	8.7759	10.1284	8.83314	10.0601	9.6661	9.23786	7.51377	9.61748	9.68759	10.3278	10.0259	7.10369	9.59766
P12694_BCKDHA_S337_1_QPFLIEAMTYRIGHHSTSDDSSAYRSVDEVN	P12694	BCKDHA	337	S	1	9.51615	10.9357	9.12722	8.51859	10.0878	9.50348	9.67287	9.47898	9.43047	9.95105	9.20301	9.95256	8.8003	10.1742	9.91775	9.59044	9.77683	9.42945	8.4483	10.154	10.4366	9.04938	9.08729	10.5134	9.74945	9.66926	10.1212	8.54901	8.68835	10.9117	9.92914	9.83816	9.79822	8.09885	10.2517	9.77291	9.25072	8.04507	10.1863	10.531	10.0031	9.67278	7.77425	9.50162
P13051_UNG_S23_1_YSFFSPSPARKRHAPSPEPAVQGTGVAGVPE	P13051	UNG	23	S	1	10.3656	10.3099	9.7297	10.191	9.59202	10.816	9.74196	10.3091	10.5558	9.20988	10.8836	10.3037	8.17032	11.4382	10.652	11.9312	11.8334	6.97889	6.9627	10.4321	10.9219	10.9082	11.0468	10.7324	9.83833	10.3327	10.2645	10.1531	9.47788	10.9377	11.2063	10.2099	10.6466	8.50162	9.96137	10.4785	9.9562	7.36443	9.93656	11.2811	11.2547	11.2112	7.31343	10.202
P13051_UNG_T60_1_AIPAKKAPAGQEEPGTPPSSPLSAEQLDRIQ	P13051	UNG	60	T	1	9.07279	9.53705	8.9392	9.44881	9.82992	9.70853	9.95589	10.0856	10.0046	7.68995	9.26049	9.5398	8.28023	9.39009	10.0919	9.91103	10.654	8.20906	7.89644	9.36005	9.69686	9.92049	9.93173	9.73075	9.68856	10.6457	8.87782	8.69163	8.69904	9.9336	9.73989	7.68183	11.48	7.5046	8.87632	11.2537	10.0482	7.79358	9.6749	9.60058	9.44207	9.97694	7.33909	9.06682
P13489_RNH1_S2_1_NA	P13489	RNH1	2	S	1	8.50773	7.81336	8.31028	8.46204	10.4172	9.52196	9.32069	9.24667	10.3315	6.01517	9.08963	9.02891	8.2157	9.17212	8.94643	9.7597	8.68474	8.25389	7.13493	10.0176	9.7587	8.68735	8.68857	8.74538	8.81704	9.0768	9.67117	8.78942	6.96533	9.71281	9.17642	9.59938	8.87624	7.4539	8.69607	9.23055	9.65352	7.79268	8.93515	9.3651	7.83214	9.45398	7.34925	9.08262
P13611_VCAN_T2059_1_GLGEVGTVNEIDRRSTILPTAEVEGTKAPVE	P13611	VCAN	2059	T	1	10.5862	10.8727	11.1044	10.902	10.6126	11.2214	10.1589	11.2523	11.5292	10.1558	11.7706	10.4326	10.8713	11.6824	11.5995	11.6427	11.5109	7.99258	9.97413	10.7819	11.0532	11.0059	11.2929	11.1912	11.4402	11.195	11.5305	10.6235	9.97751	10.5325	11.1305	10.9952	11.0555	9.82027	11.0482	11.2498	11.5585	7.27085	11.6688	11.7249	11.5328	11.5435	9.6686	10.4599
P13798_APEH_S185_1_RPKAESFFQTKALDVSASDDEIARLKKPDQA	P13798	APEH	185	S	1	8.08069	8.49791	9.43911	9.56733	9.19186	8.92328	8.54394	8.66296	9.38241	8.88051	9.54935	8.681	8.03644	9.92299	8.53265	9.55993	9.84786	7.8003	8.03375	8.68394	9.50919	9.12288	8.09834	10.2521	9.64082	8.51713	7.90566	9.80498	8.31308	9.51851	8.8902	8.85485	9.82228	8.8395	8.5274	8.76594	8.53997	8.28743	8.70799	10.3676	8.97395	8.82321	6.84326	9.00922
P13798_APEH_S187_1_KAESFFQTKALDVSASDDEIARLKKPDQAIK	P13798	APEH	187	S	1	9.10252	9.80541	9.77594	9.87793	9.31799	10.6068	9.53738	9.65639	10.3758	9.77487	9.4677	9.67443	9.59161	10.1252	9.63946	10.4792	9.75444	8.89665	7.87254	9.80033	10.1637	10.2018	10.238	10.2103	9.27041	10.2482	9.45938	10.3563	9.15668	9.99564	8.99054	10.6913	9.39406	9.10327	9.86938	10.4381	10.5865	6.43273	10.913	10.1169	10.2573	10.1802	7.40881	9.03777
P15056_BRAF_S729_1_IELLARSLPKIHRSASEPSLNRAGFQTEDFS	P15056	BRAF	729	S	1	11.2512	10.2739	10.4325	10.6464	10.7958	10.1768	10.6605	10.9543	11.0545	10.1204	10.4235	10.3635	9.30037	10.9464	11.1746	11.8258	11.229	9.10044	7.41441	11.0154	11.2185	11.3517	11.367	11.2097	10.9449	11.3013	10.1111	10.3806	9.18683	11.6519	11.3501	10.6493	10.4486	9.0734	12.4496	9.60558	11.2331	6.65257	11.9054	11.3609	11.1572	11.2675	8.98756	10.6949
P15924_DSP_S2608_1_ISTISSVRNLTIRSSSFSDTLEESSPIAAIF	P15924	DSP	2608	S	1	10.65	9.89439	10.1825	10.9035	11.033	11.799	10.4047	10.7003	12.0904	10.2018	10.53	10.5353	9.86207	10.8882	10.8591	12.0891	11.4488	9.31514	10.2036	10.1905	10.8292	11.719	12.1798	9.34039	11.6487	11.1607	10.2393	10.6065	9.27977	11.5274	9.84724	11.8452	11.113	10.0601	10.9837	10.6131	11.8672	8.57901	11.0802	11.1147	11.1027	10.7185	5.76827	11.8262
P16401_H1-5_S18_1_ETAPAETATPAPVEKSPAKKKATKKAAGAGA	P16401	H1-5	18	S	1	16.0477	16.2764	16.3594	15.689	15.7779	15.9232	15.8938	16.103	16.6068	15.4956	15.9156	16.0588	14.689	17.0561	16.5568	17.4512	17.1665	13.1539	13.5999	16.3369	16.5985	16.5014	16.5898	16.4471	17.3498	16.9396	15.9583	16.1428	12.9881	16.695	16.8797	15.9502	16.8063	13.3211	16.194	16.9221	16.0143	12.3826	15.8138	17.4584	17.2917	17.1128	13.5638	16.0369
P16401_H1-5_T9_1_NA	P16401	H1-5	9	T	1	12.1355	12.5687	12.2278	12.744	11.6171	11.8884	12.1013	12.3367	12.6227	11.6382	12.18	12.3026	11.0174	13.4325	11.7662	13.143	12.8926	10.9298	7.90909	12.7418	13.2363	13.0202	13.1061	13.1679	12.5516	12.7588	12.3471	12.5396	10.6104	12.3739	12.7341	12.7192	12.6895	9.71171	12.6246	12.7024	12.6853	10.4465	12.8367	11.9214	12.866	12.4257	11.3036	11.8835
P16401_H1-5_T11_1_NA	P16401	H1-5	11	T	1	14.9762	14.9903	14.9836	14.3398	14.2363	14.5658	14.6726	15.061	14.9475	14.2672	14.4693	14.6744	12.8299	15.8121	15.33	16.4775	16.0945	11.548	12.3719	14.932	15.1515	15.042	15.2926	15.302	14.9933	15.1962	14.807	14.9931	13.3795	14.723	15.1403	14.9774	15.1962	12.6072	14.9258	15.2451	14.7179	12.1856	14.6376	15.5812	15.4869	15.4828	10.9412	15.0023
P16402_H1-3_T10_1_NA	P16402	H1-3	10	T	1	9.34688	9.87953	10.3531	9.82004	10.5647	10.4307	9.92552	9.09188	10.0241	11.2195	10.1081	10.026	9.36863	10.9773	10.7744	11.2151	10.9703	7.08926	8.94241	9.49481	10.7843	10.4481	10.6388	10.0865	11.1402	10.4941	9.9346	10.5903	8.27063	9.9651	9.8807	9.78954	10.9692	9.15332	9.7362	10.866	10.0903	9.42486	9.66423	10.6249	10.5286	10.0621	8.65445	9.52645
P16402_H1-3_T18_1_ETAPLAPTIPAPAEKTPVKKKAKKAGATAGK	P16402	H1-3	18	T	1	14.1108	14.5567	14.7366	13.4612	13.6829	13.716	14.2241	14.1778	14.5975	13.2822	13.7226	14.2602	13.3388	14.8814	14.7239	14.9464	14.6811	11.6927	13.0521	14.0012	14.3322	14.1858	14.3335	14.3595	14.2508	14.3227	14.3236	14.3718	13.1678	13.8276	14.3188	14.2056	14.5686	12.3142	14.2724	14.5846	13.8591	11.7533	14.2604	14.9009	14.7352	14.7553	11.9252	13.307
P16455_MGMT_S201_1_GLAGAWLKGAGATSGSPPAGRN	P16455	MGMT	201	S	1	11.2089	11.7579	12.1261	12.1013	11.8906	11.9638	11.697	12.4616	12.391	11.4832	11.1614	11.8544	10.7824	12.7714	12.6026	12.9919	12.7995	9.10093	10.022	11.7523	12.1557	12.4148	12.5305	12.1734	12.6699	12.9537	11.3084	11.7767	10.852	11.4879	12.0677	12.594	12.741	10.6107	11.6855	11.3497	12.582	7.5739	12.6736	12.862	12.6013	12.7558	8.47379	11.9482
P16949_STMN1_S25_1_ELEKRASGQAFELILSPRSKESVPEFPLSPP	P16949	STMN1	25	S	1	10.9108	10.9975	10.4271	9.82326	12.4014	9.79078	10.801	10.2681	11.0934	11.1066	10.597	10.4847	10.047	11.6465	11.3999	11.8583	11.8082	7.59083	8.96052	10.7415	11.0826	11.0792	11.1845	11.3024	10.7397	11.9195	10.6976	10.839	9.01869	11.1362	9.94582	11.094	11.5013	8.89083	11.1901	11.7287	10.6551	9.85487	10.9312	10.5528	11.1303	11.2266	7.29539	9.91589
P16949_STMN1_S38_1_ILSPRSKESVPEFPLSPPKKKDLSLEEIQKK	P16949	STMN1	38	S	1	9.01996	9.49999	9.99995	9.8741	10.2722	10.2197	9.71134	9.85011	9.34874	9.88146	9.43676	10.6575	9.21457	10.0464	8.48103	11.4405	10.4141	9.28921	7.91723	9.98017	10.1541	10.1435	10.2603	10.4306	10.5614	10.3476	10.0694	9.78389	8.67892	9.44463	10.9286	9.66752	10.2614	8.30778	9.78603	9.93454	9.95433	9.23985	10.3641	9.62167	10.1725	9.53341	8.28203	10.1343
P16949_STMN1_S63_1_EEIQKKLEAAEERRKSHEAEVLKQLAEKREH	P16949	STMN1	63	S	1	10.8067	11.2671	11.9709	12.1773	12.0277	12.3298	10.8237	12.0394	13.5307	10.921	11.5281	11.7367	9.42158	13.5605	12.7639	13.7189	13.3534	7.76136	8.39228	12.183	12.4266	12.4761	12.5721	12.5296	12.8505	12.1227	11.2876	12.0199	10.7295	11.5693	12.1972	11.6721	11.8535	10.2883	12.3175	12.251	11.7786	10.3054	11.8433	12.8386	11.9989	11.8148	8.40893	11.3639
P16989_YBX3_S203_1_PPRNYAGEEEEEGSGSSEGFDPPATDRQFSG	P16989	YBX3	203	S	1	8.06265	10.9739	9.64017	9.2656	9.78001	9.30008	10.26	10.0006	8.72015	9.59364	9.01548	9.43258	8.76419	9.20268	9.19367	10.3646	10.6727	8.82458	7.23418	9.65087	10.0758	9.24196	9.97604	10.8436	11.0288	10.2303	9.05586	9.65944	8.02349	9.02444	10.9637	8.38665	11.2114	8.23175	9.74628	8.48262	10.044	5.0079	9.9135	10.8433	10.6461	10.5676	4.84095	9.56918
P17096_HMGA1_S102_1_PKKLEKEEEEGISQESSEEEQ	P17096	HMGA1	102	S	1	9.82939	9.60698	7.86703	9.88889	10.7637	9.69116	9.98914	9.07187	9.18926	10.364	9.17391	9.85899	8.13599	9.55119	9.78953	11.1574	10.6201	8.39285	8.15501	9.65759	9.72627	9.83411	10.2525	10.0217	10.8078	8.73642	9.41317	10.317	8.51937	9.85333	9.66237	9.62291	10.6118	7.9924	9.86466	9.89295	11.1606	8.38599	10.0341	9.31151	9.56071	9.1942	7.521	9.24956
P17844_DDX5_S6_1_NA	P17844	DDX5	6	S	1	9.64009	9.10412	9.25604	9.45547	9.10322	8.36094	9.14168	9.12405	9.04684	9.09665	9.11888	9.39179	7.50767	9.83425	9.81706	10.2293	10.2936	7.23798	7.51208	9.70068	9.09909	9.49468	9.77125	9.34211	9.92558	9.18181	8.87327	9.30201	8.22434	9.41288	8.70751	9.51151	9.38937	8.09807	9.22881	9.98462	8.71287	7.95134	9.61279	8.82575	10.556	9.26114	7.68815	10.0392
P18206_VCL_S290_1_SKLNQAKGWLRDPSASPGDAGEQAIRQILDE	P18206	VCL	290	S	1	10.0727	8.8348	10.3197	8.22511	10.662	10.6685	9.30932	9.46424	10.2546	9.53262	10.5692	9.6529	8.39419	10.8378	10.515	11.0625	10.9054	7.068	7.70854	9.82039	10.4461	10.1326	10.411	10.2643	9.35121	10.2293	9.99648	10.1595	9.34286	9.70354	9.96616	9.70981	9.57467	8.65721	9.90578	10.9692	10.7536	8.50562	10.094	10.3688	9.04736	10.0135	8.56718	9.5045
P18583_SON_S1697_1_PLPVKESDQTLAALLSPKESSGGEKEVPPPP	P18583	SON	1697	S	1	9.10808	10.7291	10.1145	8.9596	8.12263	9.29412	9.81386	10.435	9.12566	8.6052	10.0056	8.34264	8.62141	9.94303	8.61674	9.88332	10.4693	8.79417	5.52503	9.97554	10.4451	9.94512	10.1842	10.253	11.0401	9.22363	10.1383	8.81039	8.0426	9.07302	10.8735	8.58881	9.05886	7.79083	9.04146	10.9745	9.88392	7.57452	9.06805	9.63872	10.5087	9.65408	8.70904	8.80692
P18615_NELFE_S251_1_RDRDRDREGPFRRSDSFPERRAPRKGNTLYV	P18615	NELFE	251	S	1	9.66648	9.58539	10.5424	10.21	9.73597	10.3355	11.1926	10.2431	9.06956	10.7344	9.21012	9.62596	8.34788	10.9119	11.0465	11.3283	10.7203	7.72085	8.45813	10.1636	10.4696	10.0467	10.2791	10.6586	9.78845	11.2605	8.61815	11.0774	9.94239	9.38888	10.073	10.3029	10.1269	7.36128	11.0719	11.1398	10.6929	7.76063	11.0258	10.1674	10.4772	9.95181	6.53553	9.65876
P18615_NELFE_S178_1_PRSFDWGYEERSGAHSSASPPRSRSRDRSHE	P18615	NELFE	178	S	1	8.86445	10.9024	9.44808	8.97193	8.79666	10.2485	10.5705	8.42239	9.74516	9.05818	9.48788	9.94784	8.35812	10.4399	8.4156	10.6049	10.4497	8.96374	6.90518	9.70257	9.94128	9.94424	10.4371	10.3016	10.4941	10.4494	9.28251	9.6008	7.66378	9.74137	10.3342	9.3082	10.0929	7.58009	9.59583	10.3208	9.51372	8.2806	9.89929	9.54722	10.0308	9.96032	6.72793	9.98074
P18615_NELFE_S179_1_RSFDWGYEERSGAHSSASPPRSRSRDRSHER	P18615	NELFE	179	S	1	9.97057	10.681	11.4249	10.7866	11.2353	10.465	10.9517	10.9233	10.9206	10.4633	10.3375	10.967	9.15863	11.7868	10.6362	12.2517	11.4337	9.29636	8.7213	10.7578	11.499	10.6156	11.5769	11.3928	11.2329	12.1213	11.157	10.9463	8.43437	10.6714	11.6577	10.8993	11.7817	7.09548	11.3315	11.7977	11.4319	6.84946	11.6122	11.7065	11.4848	11.4786	8.7745	11.1109
P18615_NELFE_S181_1_FDWGYEERSGAHSSASPPRSRSRDRSHERNR	P18615	NELFE	181	S	1	12.0002	13.3017	13.408	12.9595	13.2303	13.5921	13.0692	13.2954	13.3189	12.8847	12.5337	13.3898	12.564	13.6581	13.5296	13.887	13.7288	11.1242	10.9365	13.3219	13.4372	13.6612	13.658	13.4771	12.7582	14.2083	13.2444	13.056	11.2706	13.9544	13.6966	13.046	13.6116	11.1881	13.1828	13.7667	13.6853	10.0246	13.8041	13.7283	13.6601	13.5894	11.6709	13.82
P18615_NELFE_S113_1_DPEKGPVPTFQPFQRSISADDDLQESSRRPQ	P18615	NELFE	113	S	1	9.05325	9.55273	9.96949	9.70292	9.46076	9.78374	9.12888	9.69251	9.69658	9.61029	10.0035	9.39112	9.07293	9.84898	9.13729	10.1788	9.42864	9.85622	7.1446	10.1357	11.0317	9.45893	10.0521	9.69987	10.0758	9.42018	9.22039	9.66471	8.54404	10.5977	9.20458	9.75733	10.1086	8.33512	9.9286	10.1886	9.50722	7.46748	9.96837	9.242	11.0736	10.2642	5.75039	9.44485
P18615_NELFE_S115_1_EKGPVPTFQPFQRSISADDDLQESSRRPQRK	P18615	NELFE	115	S	1	11.9183	12.412	12.8845	12.5219	12.3851	12.665	12.1906	12.4756	12.3103	12.2504	12.9648	12.5951	10.2699	14.0301	12.9209	14.4077	13.6953	9.46281	8.38012	12.8072	13.1023	13.3663	13.3992	13.7316	12.6084	13.7983	12.7818	12.5514	10.2909	12.756	13.0497	12.1498	12.8754	9.97548	12.9922	13.7442	13.5352	7.93273	13.5782	13.4802	13.1538	13.1066	7.56223	12.5226
P18669_PGAM1_S14_1_NA	P18669	PGAM1	14	S	1	8.42459	8.97016	9.43427	8.57183	9.74848	8.50684	9.21598	8.56931	9.46937	8.52422	8.65758	9.21971	9.05981	9.20933	8.83461	9.17629	9.10613	8.27001	7.56049	8.77946	9.20095	9.43587	9.2471	9.4323	8.44963	9.92054	9.4967	9.13897	7.32842	9.32191	10.3618	8.15394	9.25461	8.36807	8.12507	9.39264	9.41339	7.36079	8.29131	9.12709	9.03562	10.428	7.87456	8.80682
P18669_PGAM1_S118_1_TAAKHGEAQVKIWRRSYDVPPPPMEPDHPFY	P18669	PGAM1	118	S	1	9.00839	10.3276	10.4781	9.85332	11.1778	11.2194	10.979	11.664	9.89142	8.72519	11.359	9.44602	8.85213	11.3634	11.1757	11.9443	11.9059	6.82322	8.30049	10.3281	10.7954	10.7581	10.9271	10.9556	10.8125	11.3108	11.1589	9.75276	8.72233	10.3073	10.9898	10.2355	10.8898	7.85432	10.7091	11.3861	10.21	8.61121	11.1794	11.435	10.1438	10.4853	8.86121	10.7836
P18858_LIG1_S141_1_KQLPKRTIQEVLEEQSEDEDREAKRKKEEEE	P18858	LIG1	141	S	1	10.9981	10.8877	10.3637	10.6712	10.578	11.4441	10.5517	10.8979	10.3679	11.3795	10.7431	11.0026	9.56916	11.8686	11.0539	12.0506	11.6851	8.71539	7.67961	11.1454	11.5171	11.6152	11.6782	11.3073	10.9884	11.3022	12.4254	10.3044	10.1135	9.80879	10.6552	10.3876	11.7534	9.92878	10.7606	11.4573	11.116	8.78484	10.6758	11.5884	11.3145	11.4632	5.2696	10.9713
P18858_LIG1_S66_1_SPVKRPGRKAARVLGSEGEEEDEALSPAKGQ	P18858	LIG1	66	S	1	9.72848	9.20382	8.80789	9.25293	8.64654	8.98256	9.40362	9.24256	8.94593	8.60872	9.31359	9.10779	9.29311	9.2644	8.60212	8.99889	10.5251	7.93861	7.61973	8.61704	10.3952	9.69138	9.33211	8.96673	9.22341	10.2964	8.51914	9.47089	7.9349	9.1775	9.33646	10.0848	9.27102	7.0336	9.23538	9.66096	9.19075	7.82617	8.97898	10.2311	9.49059	8.90462	7.80174	10.0275
P18858_LIG1_S76_1_ARVLGSEGEEEDEALSPAKGQKPALDCSQVS	P18858	LIG1	76	S	1	9.79743	9.53269	9.28293	9.39829	9.30976	9.85585	9.74752	10.0012	10.0326	8.31589	8.83797	10.2418	8.65066	9.84317	8.85608	10.4137	10.8327	8.58065	7.34894	9.9872	9.96991	9.98515	9.73728	10.1485	10.3789	9.81451	8.16421	9.52699	8.6916	10.6008	9.66692	8.52452	10.3641	8.57769	9.46456	10.5791	8.61323	7.97151	10.6258	9.8906	10.0205	10.0553	7.9774	9.0585
P19174_PLCG1_S1248_1_SDASGQLFHGRAREGSFESRYQQPFEDFRIS	P19174	PLCG1	1248	S	1	9.55948	12.4565	10.2721	9.35556	9.29866	9.57436	10.8044	11.0449	10.5922	8.86169	9.50414	9.70933	8.76321	11.177	11.0447	11.2797	11.1386	7.11337	7.42936	10.1497	10.3342	10.7564	10.8115	11.0355	10.0813	9.85458	10.4517	10.3502	9.48607	10.2927	10.318	10.4504	10.1267	7.9388	10.4337	11.2491	11.0521	5.66254	11.8852	10.7433	10.501	10.6724	5.78542	10.5312
P19338_NCL_S563_1_IEGRAIRLELQGPRGSPNARSQPSKTLFVKG	P19338	NCL	563	S	1	14.1869	14.5684	14.5739	13.9712	14.1286	14.1985	14.1135	14.2784	14.4294	13.9098	14.3542	14.5423	12.9947	15.5989	14.6609	16.0952	15.9119	10.3659	11.1514	14.8252	15.0635	14.7829	14.8569	14.9476	15.1377	14.8119	14.1284	14.341	12.7912	14.4173	15.4341	14.411	15.3382	10.4513	14.5477	15.4452	15.2081	9.06364	15.051	15.4797	15.4476	15.3774	7.86632	15.2713
P19338_NCL_S67_1_KGKKAAATSAKKVVVSPTKKVAVATPAKKAA	P19338	NCL	67	S	1	12.5306	12.6923	12.9346	12.5238	12.4087	12.5256	12.5122	12.7275	12.7329	12.2309	12.688	12.7241	11.1386	14.011	13.7304	14.3548	14.1303	8.25039	8.78425	13.1668	13.404	13.3767	13.4649	13.4188	12.955	13.0856	12.0759	13.4088	11.5214	12.5687	12.0441	13.5978	13.1665	11.4861	12.0719	13.2491	13.0999	11.8588	12.6969	13.9081	11.007	13.0448	8.74128	12.8777
P19634_SLC9A1_S785_1_SSPGTDDVFTPAPSDSPSSQRIQRCLSDPGP	P19634	SLC9A1	785	S	1	12.1197	11.5268	11.2884	12.3786	12.3574	12.2071	11.6217	11.5037	13.1347	11.7436	11.9664	11.9078	12.8258	11.9173	12.0833	12.0307	11.7973	11.2236	10.2559	12.1027	12.3707	12.1594	12.4755	12.5137	11.5721	11.691	11.8956	12.0005	13.2931	11.4257	12.2636	12.2013	12.2997	10.3556	12.369	12.3888	13.0288	6.72583	13.0202	12.9838	13.0947	13.0245	13.069	12.1495
P20042_EIF2S2_S2_1_NA	P20042	EIF2S2	2	S	1	16.6602	16.9332	17.1753	17.1368	17.0053	17.1187	17.0227	17.0636	17.1673	16.6045	17.1141	17.0574	16.7016	17.8213	17.6473	18.0445	17.8394	13.9756	15.149	17.1154	17.3597	17.3425	17.4539	17.6092	16.9374	17.2199	17.2179	17.2904	16.3238	17.0402	17.1362	17.1864	17.3222	15.3624	17.3679	17.6546	17.7894	12.7773	18.0947	17.8929	17.7499	17.7254	13.4177	17.3038
P20042_EIF2S2_T111_1_EGVKDLKIESDVQEPTEPEDDLDIMLGNKKK	P20042	EIF2S2	111	T	1	8.83418	9.00496	9.93681	10.1816	9.45457	9.18001	10.1012	9.29118	10.4405	8.92692	8.60326	9.22902	8.04767	8.8603	10.023	10.8836	10.7619	8.01567	7.71512	10.3234	9.02683	10.3316	9.58164	9.61351	9.05359	10.5195	8.67137	11.3837	7.7843	9.17968	9.13616	9.05141	10.5171	7.81543	9.69461	10.3774	9.46296	7.84415	9.30166	10.2244	10.5811	9.17791	8.65206	9.50893
P20700_LMNB1_S23_1_PPRMGSRAGGPTTPLSPTRLSRLQEKEELRE	P20700	LMNB1	23	S	1	10.1844	11.4492	9.77644	9.66388	9.46521	9.41333	9.25135	10.8185	9.57249	9.80985	9.96822	10.5321	8.65436	11.2757	10.9363	11.6125	11.648	5.82569	8.62521	9.10486	10.3431	11.0886	10.1599	10.6308	10.661	11.7721	9.62355	9.5131	8.21078	10.172	9.99948	9.65491	11.53	8.38067	10.4743	9.9132	10.5386	8.84185	10.7936	9.88998	11.1137	8.77479	5.426	10.1272
P20700_LMNB1_S393_1_RKLLEGEEERLKLSPSPSSRVTVSRASSSRS;RKLLEGEEERLKLSPSPSSRVTVSRATSSSS	P20700	LMNB1	393	S	1	10.162	11.0148	11.0642	10.917	10.9418	11.1421	11.3136	10.5338	10.3153	10.5	10.6568	11.9224	9.64553	11.3707	10.1774	11.7227	13.0324	9.29324	9.33246	11.4128	11.8059	11.1104	10.9765	10.6038	11.7283	11.1307	11.4008	10.9204	8.86643	11.1953	11.0153	10.3378	11.6632	9.44451	10.4928	12.2882	11.2667	9.30862	10.357	11.0058	11.5048	11.7989	5.37806	11.654
P21291_CSRP1_S192_1_PKGFGFGQGAGALVHSE	P21291	CSRP1	192	S	1	9.94611	11.1214	11.2602	11.172	10.2569	10.4426	11.2404	11.2522	11.1153	9.9383	10.7794	9.87358	10.6145	10.9811	10.9491	10.913	10.8861	9.85541	9.30337	9.98155	11.8764	11.022	10.33	11.6859	10.9429	10.8888	10.9087	10.8762	9.7392	10.8433	10.837	10.37	11.0087	9.72688	10.9198	11.3367	10.1686	9.05108	10.5547	12.3483	11.1773	10.8991	8.34455	10.7022
P21359_NF1_S2515_1_SEGYLAATYPTVGQTSPRARKSMSLDMGQPS	P21359	NF1	2515	S	1	9.42706	10.7882	10.0639	10.3543	9.66648	8.71173	9.33896	9.39781	10.4164	8.9419	10.7292	10.1873	9.33636	10.5627	10.0078	10.9278	9.83422	8.3427	8.19076	10.8629	10.8619	9.20772	9.23061	10.6577	10.6461	10.1819	10.1591	9.98971	7.50842	10.5264	10.538	9.74842	10.5662	7.7198	9.92104	10.5181	10.0623	8.19416	10.8737	9.87114	10.8226	9.18765	7.47029	9.48794
P22626_HNRNPA2B1_S259_1_YNGYGGGPGGGNFGGSPGYGGGRGGYGGGGP	P22626	HNRNPA2B1	259	S	1	11.5263	11.734	11.9839	11.7889	11.738	11.4683	11.6408	11.8734	11.837	11.3597	11.7743	11.7541	10.916	11.6171	10.9888	13.3951	12.4558	10.8666	10.3598	11.967	10.8449	12.5972	12.8922	11.5782	12.0149	12.0581	11.7219	11.8973	10.6547	11.8925	10.8798	11.3741	11.86	11.1747	12.7015	12.2492	12.2798	8.77894	12.5249	12.3377	12.0867	12.2313	9.82739	11.5641
P23193_TCEA1_S100_1_DLDEKKKEPAITSQNSPEAREESTSSGNVSN	P23193	TCEA1	100	S	1	10.9556	10.1164	11.0905	10.9843	10.5723	10.6835	11.7572	11.0222	9.73403	10.176	10.6974	11.0158	9.35902	11.9807	11.3866	12.0393	11.7502	7.88673	8.16954	11.0746	11.1812	11.1443	11.3262	11.5067	10.7704	11.8074	10.5737	10.2774	10.2745	10.6992	10.8215	9.76632	12.3625	10.0323	10.9722	10.4477	10.5559	9.44662	10.6846	11.4723	11.5197	10.7234	9.4531	11.6698
P23396_RPS3_T220_1_PDHVSIVEPKDEILPTTPISEQKGGKPEPPA	P23396	RPS3	220	T	1	8.65337	9.79756	9.33155	9.89383	9.93482	9.45066	9.22776	9.01104	9.15779	9.71934	9.53531	10.4106	8.16827	10.619	10.2439	10.3098	9.35129	8.36955	8.06831	9.42627	10.3253	9.77934	8.77458	10.688	9.72107	9.53221	9.26816	9.85514	8.32178	10.3634	9.78839	9.28205	10.4042	8.36572	9.35989	9.8615	10.2931	6.59925	9.77376	9.92042	10.4221	10.0531	6.07972	9.92271
P23443_RPS6KB1_T444_1_EPKIRSPRRFIGSPRTPVSPVKFSPGDFWGR	P23443	RPS6KB1	444	T	1	10.4246	10.7216	11.0079	10.712	10.5896	10.8004	11.0462	9.77785	10.7955	10.6762	11.4576	10.5028	9.92318	11.245	11.1399	10.8071	11.6486	9.49236	9.3769	9.45183	12.1132	11.7032	10.8329	10.778	11.2094	10.9226	10.4725	10.7598	10.166	10.7259	11.9744	9.54422	11.1845	9.68241	10.9505	10.9201	10.555	10.3214	11.2142	10.3702	11.4801	10.3151	8.00663	10.7732
P23528_CFL1_S3_1_NA	P23528	CFL1	3	S	1	14.3079	15.1995	15.3842	15.1641	15.4476	15.1541	15.9034	14.4229	15.633	14.6898	14.2418	15.7664	11.9222	16.6172	16.237	17.7507	17.7718	10.3585	15.5105	15.0978	15.7804	14.6545	14.9574	14.6568	14.3941	15.6586	15.7139	15.3266	14.7129	14.8514	15.6091	15.7916	16.6182	11.6171	15.5995	15.4219	14.8646	15.1685	14.6513	15.2978	15.1654	15.5098	15.2985	13.8922
P23588_EIF4B_S406_1_LDEPKLERRPRERHPSWRSEETQERERSRTG	P23588	EIF4B	406	S	1	9.75508	10.8982	10.0866	11.1612	10.6863	11.3133	10.7313	10.8561	11.1129	10.2793	10.5175	10.4036	8.29313	11.7423	11.3144	12.1626	10.4748	9.91356	7.0357	10.9343	11.4132	11.4272	11.5495	11.5409	11.2113	11.2874	10.6676	10.9116	8.8277	10.9952	11.4225	10.817	11.2932	7.8366	10.8668	11.6645	10.3549	9.18271	10.3702	10.9735	11.842	11.1773	6.44087	11.3339
P23588_EIF4B_S422_1_WRSEETQERERSRTGSESSQTGTSTTSSRNA	P23588	EIF4B	422	S	1	12.2231	12.691	13.1141	12.9582	12.9928	13.277	12.8324	13.2139	13.1593	12.4546	12.7131	12.8829	11.7991	13.56	13.3467	13.7893	13.3438	11.4172	11.0609	13.5258	12.6462	13.4339	13.8259	12.7634	12.6796	12.7952	12.9905	13.4695	12.4874	12.834	13.7556	12.7953	12.9386	11.9246	12.5126	13.3295	13.8808	10.357	13.5106	13.0824	13.1507	13.2748	11.9148	12.5098
P23588_EIF4B_S424_1_SEETQERERSRTGSESSQTGTSTTSSRNARR	P23588	EIF4B	424	S	1	9.71737	10.2209	11.011	8.59837	10.9697	10.0626	10.0263	10.3452	10.1773	9.88269	9.77509	10.3734	8.98696	10.4092	10.1193	11.3312	10.7516	8.9818	8.60221	10.4091	10.0198	9.97993	10.7846	10.7844	10.0327	10.5884	10.8008	10.2091	8.95873	9.99025	10.732	10.1477	10.1252	9.01295	9.81392	10.7482	10.8467	8.47755	10.2402	9.96023	11.0692	9.98617	9.77292	9.82058
P23588_EIF4B_S489_1_MPAPPPKENAWVKRSSNPPARSQSSDTEQQS	P23588	EIF4B	489	S	1	9.02707	9.35896	9.77449	9.85914	9.62142	9.84874	9.78794	8.75838	9.6047	9.49603	9.85682	9.98595	8.41926	9.92401	9.64229	10.8335	10.3141	8.35668	8.282	10.037	9.84333	10.4054	10.211	8.71113	10.7205	9.32465	9.55656	9.7088	9.23036	8.94891	9.67863	10.1841	10.4371	7.75902	9.83142	9.59959	9.61748	8.30029	10.0042	9.20118	10.7041	9.66252	7.54842	9.45577
P23588_EIF4B_S497_1_NAWVKRSSNPPARSQSSDTEQQSPTSGGGKV	P23588	EIF4B	497	S	1	9.4015	10.1214	9.90513	9.57443	8.85939	9.5618	9.21588	11.1137	7.89141	9.28049	9.21858	10.7036	8.92935	10.3299	8.37929	10.0855	11.115	8.5846	8.01777	8.68468	10.8328	9.01474	10.5154	10.3582	10.3869	10.4986	9.1225	9.42381	8.09321	9.89866	10.5525	9.53735	8.782	8.731	8.86635	10.9544	9.05499	8.23489	9.98148	10.183	9.81121	10.1581	7.98147	8.20048
P23588_EIF4B_S498_1_AWVKRSSNPPARSQSSDTEQQSPTSGGGKVA	P23588	EIF4B	498	S	1	12.9323	12.9461	13.7947	13.6175	13.5908	13.8226	13.3754	13.6383	13.6418	12.9914	13.5286	13.5284	9.97822	15.7668	14.7622	16.31	15.9016	7.98509	7.51184	14.5438	14.734	14.5737	14.8157	14.5248	14.2552	14.2641	13.3251	13.7672	11.2226	13.8697	14.0934	13.9405	14.4759	8.18005	14.75	15.2641	14.4784	8.28865	14.799	14.4648	14.3251	14.3478	7.05394	13.9439
P23588_EIF4B_S504_1_SNPPARSQSSDTEQQSPTSGGGKVAPAQPSE	P23588	EIF4B	504	S	1	12.9013	13.6474	14.1378	13.919	13.7863	14.0735	13.6188	13.9647	14.168	13.2775	13.537	13.8993	10.3153	15.9222	15.1066	16.8074	16.2466	8.06721	7.7967	14.8535	15.007	14.978	15.0627	14.7673	15.1343	14.8524	13.7519	14.0435	10.0733	14.6098	15.109	14.3006	14.925	8.68484	14.2915	15.1543	15.4718	7.47938	14.8432	14.9439	14.8918	14.8351	9.32532	14.4896
P23588_EIF4B_S597_1_NPASKFSSASKYAALSVDGEDENEGEDYAE	P23588	EIF4B	597	S	1	10.118	10.9597	11.7997	11.31	11.1997	11.6323	11.128	11.2135	11.4737	10.4953	11.2675	11.4414	10.5425	11.2926	12.0678	10.9397	12.0817	10.0951	9.96359	11.1734	11.2807	12.9011	10.802	10.8986	10.735	11.8413	11.5419	11.8211	9.40468	11.6755	11.193	11.0549	11.1328	9.86371	12.4405	11.3345	11.7704	7.31214	12.2567	12.1486	11.7446	11.7869	7.39227	10.32
P23588_EIF4B_T500_1_VKRSSNPPARSQSSDTEQQSPTSGGGKVAPA	P23588	EIF4B	500	T	1	9.25904	8.4984	9.07239	10.1878	9.5306	10.2005	8.9715	9.29845	9.03028	9.8753	10.0646	9.50851	7.75888	10.4889	9.41084	10.9895	9.73938	8.36125	7.70204	8.81361	10.8105	9.38466	10.3862	9.65169	10.6263	10.3543	8.82459	9.57165	6.90477	10.4671	10.5452	9.19589	9.359	8.61457	9.50615	9.52781	8.84975	8.62624	9.99337	10.1236	10.3295	8.82626	4.46319	9.56972
P25054_APC_S1042_1_YSLKYSDEQLNSGRQSPSQNERWARPKHIIE	P25054	APC	1042	S	1	10.2107	10.6645	10.0084	10.8626	10.265	10.6579	10.2213	10.4244	10.6138	10.2047	10.7645	10.4403	8.36895	11.7865	11.1858	11.9523	11.6526	7.72294	8.99657	10.2882	9.63942	10.8071	10.911	12.0268	10.375	11.5881	9.4318	10.5829	9.76162	10.9296	11.008	10.4805	11.191	7.76431	11.1897	11.0355	11.4449	6.27403	11.2771	11.2362	11.0081	11.4286	6.32441	11.0311
P25205_MCM3_S672_1_VLEKEKKRKKRSEDESETEDEEEKSQEDQEQ	P25205	MCM3	672	S	1	11.2811	11.7291	11.6635	11.2381	11.7649	11.653	11.2233	11.5408	11.6623	11.1929	11.6494	12.0609	9.13759	13.2373	12.1832	13.3849	13.2891	8.09751	9.65169	11.6326	12.0428	11.1143	12.4147	12.4733	12.1344	12.2904	11.2879	11.5173	10.8765	11.223	11.6763	12.7999	11.9037	9.77601	11.0112	12.1624	12.5626	6.74826	12.5988	12.4821	12.4066	12.5311	5.05019	13.0479
P25440_BRD2_S633_1_KATKTAPPALPTGYDSEEEEESRPMSYDEKR	P25440	BRD2	633	S	1	9.66752	9.71042	10.2085	8.65444	10.5052	10.5174	9.49406	9.57119	10.6321	9.78764	9.64993	10.1286	8.73173	10.9524	10.9445	10.7845	10.6465	7.20388	8.4915	9.22268	10.4218	10.9988	9.3137	10.815	10.0002	10.2721	10.1343	10.0648	8.76522	10.0269	11.6765	9.94227	10.5768	8.0529	8.82843	10.1867	10.1972	7.61488	10.4439	10.1986	10.6216	10.1872	8.44122	9.41423
P25788_PSMA3_S250_1_EAEKYAKESLKEEDESDDDNM	P25788	PSMA3	250	S	1	16.9058	17.2582	17.9054	17.6966	17.7255	17.8509	17.4716	17.6688	17.8718	17.1588	17.4845	17.6867	15.8574	19.4071	18.7309	19.7367	19.3348	12.2755	13.9551	18.0574	18.3787	18.2435	18.3898	18.3178	18.2605	18.3467	17.4749	17.8527	15.4018	18.0056	18.1664	17.9738	18.216	14.4869	18.0189	18.4804	18.6894	12.1996	18.678	18.7947	18.5182	18.4624	12.0397	17.7908
P26232_CTNNA2_S655_1_DSDFEQEDYDVRSRTSVQTEDDQLIAGQSAR;DSDFETEDFDVRSRTSVQTEDDQLIAGQSAR	P26232	CTNNA2	655	S	1	9.4443	9.71806	9.63082	10.7279	10.4105	9.88904	10.3103	9.00706	9.18539	9.58681	10.5256	11.2054	9.1638	10.6616	10.7383	10.8815	9.46146	8.91384	8.85274	10.2315	10.2876	9.27529	10.6638	10.5097	10.4529	10.3256	10.7557	9.64166	8.3642	10.2805	10.6105	10.1322	10.5778	7.71834	10.3288	10.453	10.7142	5.0422	11.1999	11.0534	11.1438	10.6671	8.13104	10.266
P26358_DNMT1_S714_1_ADDDEEVDDNIPEMPSPKKMHQGKKKKQNKN	P26358	DNMT1	714	S	1	9.12136	10.0711	10.2674	9.87905	10.4098	10.4669	9.50387	10.1006	10.2987	10.4427	9.87322	9.99652	8.23963	11.1263	9.54467	11.2828	11.2731	8.74913	7.09389	10.0833	11.2348	10.4575	10.8498	10.4963	11.0718	10.8874	9.4968	8.20903	10.0658	10.4848	10.4464	10.425	11.5685	9.08361	9.11596	9.57612	10.5219	8.0948	9.55471	11.0004	10.8696	10.1742	6.87169	9.82608
P26368_U2AF2_S79_1_PLTRGAKEEHGGLIRSPRHEKKKKVRKYWDV	P26368	U2AF2	79	S	1	14.2791	14.9364	15.0521	14.8345	14.6091	14.9955	14.7396	14.801	14.9095	14.533	14.6943	15.0293	13.7216	15.4719	15.0371	16.1427	15.6852	12.6482	13.0061	15.0081	15.1831	15.0672	15.1979	15.2444	15.8574	15.4821	14.7617	15.1083	12.3497	15.1476	15.5233	14.8495	15.4267	12.1407	15.05	15.7166	15.786	9.2374	15.7245	16.0403	15.9788	15.9398	10.8937	15.4488
P26368_U2AF2_S2_1_NA	P26368	U2AF2	2	S	1	9.65433	10.1215	9.64691	9.38805	10.2386	9.65681	9.96332	9.60478	10.5108	8.60143	10.4164	9.60959	9.28111	10.4644	10.2857	10.659	9.30315	8.71289	8.5924	10.6606	9.81117	10.6306	10.4842	8.52726	8.49864	10.1999	10.5281	10.5643	9.072	9.8433	10.745	9.60624	10.6468	7.72528	9.41611	10.5668	10.2148	7.69482	10.4441	10.7803	9.36593	10.2063	8.57873	9.59672
P26599_PTBP1_S141_1_IYIQFSNHKELKTDSSPNQARAQAALQAVNS	P26599	PTBP1	141	S	1	9.39052	10.0846	10.3077	10.1211	10.1839	10.4629	9.99214	9.38985	10.5999	10.0872	10.0302	10.4516	9.80988	10.9409	9.59453	11.0747	10.0993	9.03156	8.92144	10.0876	10.9174	9.91482	11.4147	9.29492	11.1636	9.87438	9.21026	10.486	8.92443	10.8922	9.79246	9.50211	10.2846	9.84474	10.2488	10.8781	10.7088	9.38259	9.98646	9.98602	10.1222	10.3648	6.14707	10.58
P27348_YWHAQ_S232_1_IMQLLRDNLTLWTSDSAGEECDAAEGAEN	P27348	YWHAQ	232	S	1	9.53406	10.458	10.7764	10.384	11.2202	11.0647	10.612	10.8723	10.8227	10.0723	10.2468	10.8112	9.96999	9.55225	11.1212	12.7269	11.1047	8.96231	8.23596	10.689	10.9357	11.301	11.3801	10.8956	10.2114	11.7535	10.9105	9.5811	9.49436	11.4864	10.0532	10.1084	12.547	8.24846	11.0785	11.4017	11.6084	9.17694	11.2959	10.4095	10.879	10.0676	8.3624	10.3082
P27361_MAPK3_Y204_1_RIADPEHDHTGFLTEYVATRWYRAPEIMLNS	P27361	MAPK3	204	Y	1	8.59932	10.486	10.325	9.92983	9.63503	9.79561	9.30825	9.52202	9.16746	9.34997	11.8086	9.61449	6.05742	11.7567	11.4273	11.6197	11.5137	6.39596	6.48743	9.87956	10.5852	10.334	10.4056	11.079	10.6359	10.7864	10.0873	9.0858	8.4195	9.75587	9.90904	10.4583	9.61785	8.74299	9.92081	10.1217	10.4401	6.62821	10.6712	10.6577	10.151	10.2225	6.20837	9.67259
P27708_CAD_S1859_1_LPDGRFHLPPRIHRASDPGLPAEEPKEKSSR	P27708	CAD	1859	S	1	12.1617	11.2431	11.4174	12.1868	11.4131	12.2655	11.3855	12.2814	12.0888	11.9593	11.4531	11.5194	9.95265	13.3785	13.0955	13.5625	13.302	7.39633	8.34155	12.1977	12.4819	12.5185	12.6552	12.4928	12.2499	12.497	12.1414	12.2977	9.25315	12.2483	12.2914	11.9384	12.3249	9.1338	12.3888	12.6102	12.4183	8.1467	12.7853	12.5584	12.2928	12.486	7.23036	12.4714
P27816_MAP4_S280_1_ALATKTEVALAKDMESPTKLDVTLAKDMQPS	P27816	MAP4	280	S	1	14.2347	13.4297	13.3876	13.7694	13.5952	13.5649	13.7727	13.8228	13.9232	13.2753	13.3856	13.802	11.7065	15.0774	14.2808	15.8159	15.3924	9.70859	9.63788	14.2143	14.5813	14.6042	14.4017	14.5422	15.2369	14.689	13.2114	13.4853	10.8145	14.5446	14.6158	13.5134	14.6784	10.2546	13.9225	14.9969	15.2747	7.08091	14.6252	15.2002	15.0511	14.7495	8.14729	14.2729
P27816_MAP4_S643_1_VTGTGKKCSLPAEEDSVLEKLGERKPCNSQP	P27816	MAP4	643	S	1	9.72236	10.0361	10.0222	10.9089	10.0674	10.1166	8.84783	9.91115	10.3348	10.6185	10.5957	10.5656	7.76552	11.9216	11.3818	12.0918	11.9008	5.81213	6.50029	10.6052	10.963	10.7564	11.0242	11.0244	10.5353	9.9286	10.5288	9.88094	8.95175	11.0483	10.483	9.57001	10.6705	9.14206	10.137	10.871	10.8889	8.50859	11.0072	10.4346	10.5571	9.47728	8.90202	9.7892
P27816_MAP4_S1073_1_SQKLNFKEKAQAKVGSLDNVGHLPAGGAVKT	P27816	MAP4	1073	S	1	9.42177	9.46088	10.3827	9.85119	10.3177	10.655	10.0999	10.3431	10.3134	9.61463	9.6211	10.0972	8.14676	11.2107	10.7735	10.4611	10.5558	8.9414	7.83946	10.698	10.3699	11.3048	10.7303	9.14677	9.95392	10.5782	10.2241	10.2584	9.54123	9.53342	10.0354	9.73508	10.3751	9.71182	9.72326	10.5086	9.09202	9.15492	10.1466	11.671	9.40882	10.6158	5.4271	10.6319
P27824_CANX_S583_1_EDRKPKAEEDEILNRSPRNRKPRRE	P27824	CANX	583	S	1	14.8059	15.7122	16.0249	15.5251	15.5753	15.7141	15.2196	15.3657	15.428	15.5696	15.6532	16.1214	12.9101	17.552	16.8199	18.4102	17.9917	9.67363	10.8771	16.3581	16.6038	16.4498	16.4358	16.6329	17.2379	16.8193	15.783	15.9342	11.1139	16.4693	16.8966	15.8136	16.8628	10.6611	16.1547	16.9687	17.0485	7.65093	16.5232	17.573	17.4073	17.1545	8.8813	16.4214
P28066_PSMA5_S56_1_QTSEGVCLAVEKRITSPLMEPSSIEKIVEID	P28066	PSMA5	56	S	1	9.19091	9.93439	9.41689	8.48428	10.2635	10.2135	9.23459	9.82246	9.03673	9.92273	9.88938	9.59761	7.42848	10.9108	10.4777	10.9009	11.04	6.74566	6.74586	9.73598	9.97641	10.4537	10.2069	10.3846	10.203	9.59676	10.0635	9.41494	9.01558	9.20974	8.69737	9.27921	10.6361	8.51542	10.4417	9.93367	10.0537	8.37088	9.37207	9.82817	9.89181	9.98689	7.81466	9.4813
P28482_MAPK1_Y187_1_RVADPDHDHTGFLTEYVATRWYRAPEIMLNS	P28482	MAPK1	187	Y	1	9.27687	9.02194	9.70649	10.269	9.37861	9.60175	10.0264	8.93505	9.6175	8.81434	9.75193	10.1094	8.65693	10.2358	8.32258	11.1604	9.78778	9.0911	7.05113	9.90033	9.99509	9.98337	10.1666	10.1581	10.5291	10.497	8.8421	9.10436	8.51359	9.76846	9.63287	9.31127	9.50585	9.49933	9.32631	9.97899	9.3224	7.97005	9.52253	9.64178	10.0113	10.7866	5.15149	9.60243
P28715_ERCC5_S384_1_ARGRNAPAAVDEGSISPRTLSAIKRALDDDE	P28715	ERCC5	384	S	1	9.82822	9.75851	9.05687	9.32933	9.72976	10.0559	9.54061	9.36898	9.87754	9.34792	9.66154	9.96198	9.18343	10.4494	10.0206	10.8867	10.3202	6.89819	9.29577	9.44451	9.70196	10.0782	9.07977	10.1583	9.88135	10.2062	8.4593	9.41335	9.56875	10.2296	10.1856	8.94029	9.79656	8.30006	9.68581	10.8502	9.85039	8.66333	9.88255	9.75292	9.40351	10.2059	7.62758	9.18179
P29353_SHC1_Y427_1_PPPPCPGRELFDDPSYVNVQNLDKARQAVGG	P29353	SHC1	427	Y	1	8.40507	10.3867	8.56558	8.5332	8.60393	9.8733	9.93442	8.95951	8.70457	7.87815	9.40396	9.48717	8.37047	10.0379	8.65944	10.176	9.5862	7.53779	8.50879	8.95752	9.19358	9.34698	8.82903	9.53187	9.74144	8.80265	8.3728	9.84787	8.2708	9.33222	10.0093	9.47601	9.31469	7.96869	8.68199	8.91706	9.39339	7.66729	9.1848	9.5963	9.26919	9.25681	7.47746	9.43168
P29401_TKT_S295_1_SKKKILATPPQEDAPSVDIANIRMPSLPSYK	P29401	TKT	295	S	1	8.75456	10.4379	9.35827	9.98026	9.24222	7.33543	8.50888	9.49824	9.26057	9.24564	9.2527	9.34262	8.37561	9.4058	10.2618	9.55595	9.81293	7.69657	8.42059	9.69278	9.49876	8.80567	9.46651	9.22436	10.2394	8.92152	9.5939	9.3023	7.14096	9.91058	9.18873	9.01717	9.78638	8.21934	9.20239	9.69465	9.29891	8.45353	8.73635	10.102	9.3896	9.12831	8.153	9.0229
P29590_PML_S505_1_KMESEEGKEARLARSSPEQPRPSTSKAVSPP	P29590	PML	505	S	1	9.68595	10.0896	8.62467	9.98816	10.3934	10.6094	10.2276	10.4817	10.9514	8.43232	9.55241	9.74572	9.02455	9.87594	9.72656	12.0896	9.7187	8.95592	7.74555	10.1728	10.323	10.4177	10.5047	10.2275	9.74292	10.6829	9.68239	10.3286	9.16071	9.79381	10.0591	10.2383	10.3873	8.38158	9.95613	10.3688	9.63258	8.97907	9.99421	9.78561	10.4944	10.5053	9.5889	9.79949
P29692_EEF1D_S133_1_SSPGHRATAPQTQHVSPMRQVEPPAKKPATP	P29692	EEF1D	133	S	1	11.8615	12.4318	12.9381	12.9065	12.942	12.7907	12.7131	13.0631	12.8685	12.2247	12.2096	12.7916	10.9632	13.581	13.2611	12.1405	13.3576	12.5672	10.2366	12.8296	13.282	13.0447	13.0844	13.3934	12.9838	12.772	12.6918	12.6845	11.9654	12.7732	13.1555	12.5032	13.2451	10.9295	12.6353	13.402	13.0065	11.7042	11.518	13.0345	13.6669	12.9404	6.68589	13.4839
P29966_MARCKS_S145_1_ASSTSSPKAEDGATPSPSNETPKKKKKRFSF	P29966	MARCKS	145	S	1	8.90069	9.43066	9.57723	10.0363	9.85785	9.7872	9.51597	8.76388	10.6123	9.8403	9.48342	9.37412	8.81332	9.68292	9.30033	11.025	10.392	8.3764	7.7936	9.03742	10.6507	9.40298	10.1561	10.5492	9.78532	10.3732	9.58947	8.74095	8.68096	10.4201	10.0776	11.4757	9.65514	9.04168	8.82438	8.51543	10.0844	6.37669	9.36601	10.797	10.7968	10.1691	3.51048	9.99567
P29966_MARCKS_T150_1_SPKAEDGATPSPSNETPKKKKKRFSFKKSFK	P29966	MARCKS	150	T	1	9.09065	9.79693	9.05669	8.97466	10.2168	11.013	9.4092	10.022	8.76052	9.64008	9.91394	10.403	7.50847	10.766	10.2526	11.4705	11.0779	7.07325	8.00999	9.50957	10.1188	9.52109	9.75213	11.2372	9.87236	10.2635	10.6184	8.78679	8.48542	10.1223	10.4937	9.23056	10.4685	7.77171	9.5927	10.5915	10.738	8.79476	9.73741	10.9191	9.12267	8.83689	6.056	9.7955
P30414_NKTR_S613_1_QPVVAENIPVIPLSDSPPPSRWKPGQKPWKP	P30414	NKTR	613	S	1	9.16339	9.10218	10.1704	9.37812	8.98188	8.2258	9.1739	8.68195	8.76168	9.0632	10.0626	9.27839	8.48704	8.80983	9.28152	9.59548	9.86985	8.978	7.84847	9.05931	9.45245	9.33107	9.58445	9.74599	9.90181	9.57358	8.61501	8.52345	9.24928	9.15861	10.0647	9.2892	9.93364	7.08559	9.34967	9.29888	10.2412	7.98248	8.63563	9.25897	9.54143	9.362	8.50301	9.02933
P30566_ADSL_S9_1_NA	P30566	ADSL	9	S	1	8.12841	8.37357	9.61395	8.52303	8.82088	9.83283	9.49655	9.4178	7.73632	8.87313	8.86239	8.90648	7.93259	9.94558	7.75811	10.1736	10.0415	7.44125	7.36432	8.78859	8.79801	9.41917	9.56852	9.35406	8.22769	8.82986	9.32294	8.96943	8.61837	9.32438	8.88326	8.2047	8.47055	8.3553	10.2175	9.16137	8.90568	6.82426	8.93705	9.38437	9.89539	9.34593	7.30716	9.00199
P31943_HNRNPH1_S104_1_NNVEMDWVLKHTGPNSPDTANDGFVRLRGLP;NSVEMDWVLKHTGPNSPDTANDGFVRLRGLP	P31943	HNRNPH1	104	S	1	12.6153	12.9108	13.3761	12.9993	12.9902	13.1892	12.7173	12.9701	13.4305	12.769	12.8994	13.2947	10.7761	14.6065	14.0833	14.849	14.8418	8.92429	10.005	13.4549	13.8243	13.4368	13.8338	13.5262	13.9193	13.7036	12.8315	13.471	10.7663	13.3892	13.519	13.0177	13.4772	10.8122	13.4012	13.8536	14.1914	7.75696	14.1382	13.9403	14.0802	13.9739	7.84575	13.8238
P31947_SFN_S248_1_DNAGEEGGEAPQEPQS	P31947	SFN	248	S	1	9.74137	8.59914	8.9445	9.16618	9.1871	10.223	9.39426	9.28644	9.08384	9.28145	9.37068	9.44461	8.3788	10.5402	9.12183	10.3541	9.06097	8.40537	7.63485	8.65132	9.99976	9.90518	9.53285	10.1373	10.2201	9.59283	9.5929	8.59719	9.05309	8.8052	9.49736	9.71476	10.1002	7.77526	9.52674	9.24693	10.5233	8.53223	8.87681	8.02346	9.98738	9.91814	6.6415	8.49245
P33991_MCM4_S31_1_GRATPAQTPRSEDARSSPSQRRRGEDSTSTG	P33991	MCM4	31	S	1	11.8582	12.2461	12.4071	12.083	11.9539	12.2975	12.0711	12.298	12.4581	11.6079	12.2137	12.1971	11.1343	13.0351	12.0187	12.6221	13.0619	10.9738	11.752	11.9526	12.0109	12.6674	12.1435	12.3194	12.6023	12.4918	12.0373	12.8976	10.8024	12.0145	12.575	12.247	11.9241	11.389	12.4006	12.3102	13.4661	6.87934	13.0458	13.1364	13.072	13.2462	10.6456	12.2345
P33991_MCM4_S32_1_RATPAQTPRSEDARSSPSQRRRGEDSTSTGE	P33991	MCM4	32	S	1	11.0871	11.2115	11.4818	10.8273	10.9921	11.2534	11.0937	11.2985	11.4574	10.5202	11.2047	11.2786	10.9586	11.7585	11.6368	11.6442	11.5629	9.29211	9.2712	11.4711	11.6133	10.8396	12.1192	11.5388	11.7035	12.0644	11.2534	10.6017	9.8446	11.3856	11.597	11.4923	11.33	9.30372	11.5051	11.6251	11.3481	10.1948	11.3737	11.4534	11.2396	11.2437	9.61656	11.2413
P33991_MCM4_S2_1_NA	P33991	MCM4	2	S	1	7.01484	9.55098	8.92585	8.46785	10.0298	9.85512	9.3539	9.95956	9.26036	8.78846	8.66991	7.81222	7.22851	9.38865	9.84792	9.3391	9.5485	8.49174	7.92584	8.3302	8.98077	8.67202	9.87808	10.0575	9.49985	9.1988	9.68898	9.36519	7.19317	8.89843	9.61788	8.8441	8.6294	8.29371	9.55484	8.90449	9.09175	7.09287	9.47704	8.73989	10.6205	8.82239	7.49765	9.30726
P33991_MCM4_S3_1_NA	P33991	MCM4	3	S	1	6.95606	9.49221	8.86707	8.40907	9.971	9.79634	8.59846	9.62357	7.92872	8.58908	9.38403	9.3679	7.95619	9.25545	8.50866	9.86068	9.19696	8.71382	7.2369	8.87404	9.6788	9.60464	8.92845	9.16894	9.42596	9.12491	9.6151	9.29131	7.20993	8.82455	9.4111	8.50509	7.69141	7.72228	9.75425	10.4076	9.39647	7.34666	9.33216	8.22998	9.46954	9.71695	8.1693	8.79648
P35221_CTNNA1_S641_1_RKAVLMIRTPEELDDSDFETEDFDVRSRTSV	P35221	CTNNA1	641	S	1	14.751	15.1389	15.5672	14.934	14.9705	15.2188	14.8127	15.0632	15.1868	14.8131	15.2774	15.4272	12.2625	16.8062	16.6404	16.7903	16.7841	11.2968	9.8653	15.8556	16.0826	16.2778	16.3325	16.1666	15.1403	15.3337	15.0236	15.2567	14.6984	15.1277	15.63	15.6303	15.8339	11.6633	15.5981	16.2248	16.2033	9.35866	16.3807	16.2058	16.2182	16.2138	9.63418	15.6916
P35221_CTNNA1_T645_1_LMIRTPEELDDSDFETEDFDVRSRTSVQTED	P35221	CTNNA1	645	T	1	10.1885	10.5928	11.0088	10.3129	10.3301	10.6056	11.1104	11.2313	8.7093	9.94164	10.6325	11.4135	8.98058	11.0151	11.0699	12.419	10.1303	9.42385	9.60085	9.88951	10.0816	10.7408	11.4581	11.2678	12.0049	9.98759	10.7967	9.80726	9.78471	10.6576	11.2507	10.1779	9.75208	9.72749	10.9062	11.2243	11.1365	9.41271	11.2645	10.1509	10.9873	10.0867	8.92004	10.661
P35222_CTNNB1_S675_1_FRMSEDKPQDYKKRLSVELTSSLFRTEPMAW	P35222	CTNNB1	675	S	1	10.9049	10.3086	9.96692	11.0368	11.479	9.45394	10.4026	10.6501	10.7067	10.1979	10.4278	10.7652	10.8036	10.9238	9.85766	10.8696	10.5391	10.1565	9.98886	11.0874	9.97166	10.9801	11.077	10.0452	11.0081	11.3625	11.182	10.4472	8.95639	10.1941	10.4163	10.7781	11.7251	8.81036	10.6105	10.8098	11.122	8.28152	10.9118	11.0449	11.0649	10.7251	8.63668	10.5518
P35568_IRS1_S3_1_NA	P35568	IRS1	3	S	1	10.9985	10.9216	11.4565	11.2744	11.421	11.4805	12.0971	9.23438	12.2073	11.6722	10.1792	12.1623	10.9996	11.6529	11.4128	12.0531	12.0739	9.36016	10.5357	11.2998	11.2535	11.1863	11.5553	11.7219	11.8712	11.3735	11.9757	10.907	10.5086	10.9165	11.4965	11.6225	11.4874	10.8224	10.9483	11.1753	11.5133	8.58799	11.9964	11.9503	11.6165	11.8881	9.92741	11.0687
P35568_IRS1_T530_1_ADLDNRFRKRTHSAGTSPTITHQKTPSQSSV	P35568	IRS1	530	T	1	8.25726	9.96908	9.47453	7.9682	10.1104	9.71359	8.9499	8.61188	9.2202	9.12718	10.236	9.3479	9.01841	8.17964	10.1091	10.7466	8.52272	8.91655	8.23726	8.74088	9.25764	9.36865	9.6109	10.2777	9.61273	9.58424	8.75478	9.38936	8.79996	9.35194	9.8388	7.89323	10.2917	8.27357	9.16299	10.0327	9.77348	7.81443	9.93736	9.6566	8.65907	9.65206	6.02046	9.48356
P35579_MYH9_S1943_1_FVVPRRMARKGAGDGSDEEVDGKADGAEAKP	P35579	MYH9	1943	S	1	12.9818	13.488	14.3779	12.0578	13.7407	14.0328	13.0273	13.1837	14.2101	12.9675	13.5674	13.7229	13.8953	13.3656	13.5373	13.8425	13.4179	12.6203	13.3566	13.1344	13.5168	13.2411	13.7232	13.7068	13.6394	13.1612	13.7974	13.5018	13.1414	13.4377	14.0362	12.9709	13.6271	12.7862	13.5575	13.7011	13.3521	12.7843	13.7629	13.4773	13.4861	13.8163	12.0715	13.7938
P35606_COPB2_S859_1_PSRSTAQQELDGKPASPTPVIVASHTANKEE	P35606	COPB2	859	S	1	13.4324	13.7373	13.6989	13.766	13.7889	14.1136	13.6555	13.887	14.0481	13.3814	13.6797	13.8856	11.7211	15.4483	15.0387	15.5626	15.2727	9.49384	13.3664	13.2161	12.7354	13.9029	13.8946	15.4216	14.4686	14.7644	13.9596	14.4598	10.6445	14.2403	14.4037	14.3381	14.3627	10.5089	14.355	14.5688	14.6875	9.99609	14.9261	14.3899	14.2507	14.287	9.91654	14.1765
P35606_COPB2_T861_1_RSTAQQELDGKPASPTPVIVASHTANKEEKS	P35606	COPB2	861	T	1	8.83402	10.0486	11.3869	10.3695	11.0841	10.7569	10.43	10.6858	9.17216	11.171	10.3941	10.627	9.13651	11.6018	11.1987	11.6393	11.44	7.46382	8.27777	10.5473	10.9092	10.9102	11.0813	10.7543	10.3478	9.9943	11.4628	9.96487	9.5607	11.1497	10.9669	10.9327	10.8095	9.09894	10.7939	9.87814	11.3661	6.4399	11.2769	11.1293	11.1672	11.1007	9.2547	10.4024
P35658_NUP214_S678_1_VQKSPRITPPAAKPGSPQAKSLQPAVAEKQG	P35658	NUP214	678	S	1	10.0342	10.0983	10.8968	9.6923	10.7502	10.6609	10.3166	10.8448	10.513	9.97619	10.7676	9.71465	8.36243	11.523	10.3245	12.1324	10.9943	8.7962	8.56706	9.67277	12.021	10.8193	10.8116	10.2411	10.1052	10.4139	10.654	10.6666	10.2142	10.0789	10.3984	10.3379	10.584	9.43941	10.5315	10.8416	10.5087	8.98906	10.7341	10.57	10.3758	10.955	8.58156	10.8376
P36507_MAP2K2_T394_1_FAGWLCKTLRLNQPGTPTRTAV	P36507	MAP2K2	394	T	1	10.6701	9.80774	10.4341	10.5974	9.43813	10.118	10.6611	9.86263	10.6892	10.0648	9.38931	10.3984	7.11256	12.1633	11.3799	12.9605	12.7039	4.74522	8.92945	9.97939	10.3618	10.4916	10.6862	10.617	10.2204	9.79702	10.0948	10.384	9.45931	11.1099	12.0202	9.54338	11.1348	7.89928	9.78753	10.6802	10.5179	8.85714	11.5513	9.82623	10.8204	9.49246	9.34224	9.95194
P36956_SREBF1_S455_1_PLSLGSRGSGSGGSGSDSEPDSPVFEDSKAK	P36956	SREBF1	455	S	1	9.88071	9.93429	10.2036	10.5356	10.2093	9.61146	9.96081	9.89159	10.2538	10.0646	9.78051	10.4238	9.10489	11.0365	10.643	10.7835	9.74053	9.06669	8.51594	10.8813	9.99232	9.36223	11.0567	10.5666	10.3681	10.0378	9.74219	10.6739	9.26919	10.2839	8.99378	10.154	11.6381	9.40174	10.1983	9.98922	10.7863	6.93236	10.4705	10.7404	10.7368	10.7086	5.83454	10.8648
P38159_RBMX_S208_1_PPRREPLPSRRDVYLSPRDDGYSTKDSYSSR	P38159	RBMX	208	S	1	16.5477	17.1126	17.2975	16.7488	16.5803	16.9592	16.6379	16.8674	17.0725	16.5681	17.0228	17.0773	15.9852	18.1653	18.0612	18.2259	17.9535	12.8548	13.9211	17.1801	17.5685	17.4734	17.5706	17.5322	16.9921	17.4845	17.2309	17.4149	15.049	17.0746	17.3267	17.3741	17.4405	14.1882	17.3763	17.5403	17.9417	10.3445	17.8013	18.5399	18.3689	18.2496	12.2629	17.7582
P38432_COIL_S566_1_TVFWKELIDPRLIIESPSNTSSTEPA	P38432	COIL	566	S	1	8.82301	9.52366	10.1857	9.74523	9.72236	9.68456	10.1184	9.90699	9.54464	9.44573	8.8084	9.8604	8.03239	10.0923	9.81513	11.3027	10.1749	8.26711	9.07718	9.73345	9.23889	10.5106	9.43104	9.69339	10.1899	9.8283	10.1489	9.46061	7.99236	10.0645	10.2726	10.1385	9.38703	7.81454	9.57433	10.4976	9.42961	8.48264	10.1648	9.18432	10.0087	10.4144	8.60002	10.1988
P38432_COIL_S568_1_FWKELIDPRLIIESPSNTSSTEPA	P38432	COIL	568	S	1	10.7555	10.7628	10.4624	10.2839	9.67944	9.35433	10.1357	10.3077	10.3132	9.32918	10.4865	10.7258	9.37921	10.6926	10.5625	11.487	11.1299	8.0471	8.20775	10.3994	10.6305	10.6661	10.5409	10.8536	10.3786	10.6966	9.84114	10.7692	8.70327	10.9094	10.1803	9.53573	10.8386	8.85447	10.2987	11.5904	10.8291	6.86522	10.4626	10.8829	11.2341	11.0243	6.08588	10.7876
P38432_COIL_T122_1_RKAKKRAFQLEEGEETEPDCKYSKKHWKSRE	P38432	COIL	122	T	1	8.9708	9.10828	10.1591	10.3354	9.95569	10.9241	9.75329	9.9307	9.73645	9.7191	9.24109	11.0728	8.29957	11.6803	10.1967	10.4013	10.315	8.5604	8.71641	10.6653	10.2163	10.2786	9.94091	9.63588	9.38162	11.1991	10.1653	9.77858	8.42631	10.5025	10.1279	9.05067	10.9929	9.52681	9.68952	10.0656	10.3932	6.5982	10.4765	10.7697	10.5924	10.6234	9.14039	8.83616
P38919_EIF4A3_S12_1_NA	P38919	EIF4A3	12	S	1	8.27302	9.5243	10.0006	9.1872	9.53355	10.3801	9.65223	8.96209	9.84424	9.07575	9.71744	9.64706	9.55343	10.2153	8.02744	9.69071	10.9296	8.48227	7.71914	9.62286	10.4216	8.86222	10.1234	10.1496	10.1227	10.1654	9.39189	8.38932	8.99771	9.83177	10.0258	9.25947	10.1209	8.74678	9.36646	9.37946	10.5522	8.02423	8.81022	9.87912	9.96603	9.66705	8.24676	8.57839
P38936_CDKN1A_S130_1_LSCTLVPRSGEQAEGSPGGPGDSQGRKRRQT	P38936	CDKN1A	130	S	1	8.25402	9.17193	8.98154	8.64894	10.3076	10.2145	9.20182	9.15071	9.72371	8.70928	9.44234	9.35063	8.01714	9.75789	9.88581	9.41833	10.1328	8.36658	8.22527	9.12967	9.71108	8.74934	9.58475	10.1784	10.3746	10.0581	9.12074	8.51626	8.5072	9.00159	9.69684	8.9785	9.9031	8.1861	8.58245	10.2315	9.66152	6.21888	9.83129	10.2366	9.84155	9.78868	7.23203	9.78212
P40763_STAT3_S727_1_CVTPTTCSNTIDLPMSPRTLDSLMQFGNNGE	P40763	STAT3	727	S	1	11.1021	9.93831	10.031	9.60603	11.5774	9.6369	11.0111	9.82645	10.1188	10.8179	10.0192	10.0984	9.53389	10.5005	10.852	11.115	11.0185	8.87193	8.65057	10.2254	11.0033	10.5137	10.6577	10.8412	10.5736	10.7848	10.4518	10.8684	8.77118	10.4421	10.667	10.6535	10.8828	7.82898	10.7891	11.0704	10.8699	9.01503	10.4004	10.1464	10.4043	11.0559	9.35969	10.7014
P40818_USP8_S718_1_PAERDREPSKLKRSYSSPDITQAIQEEEKRK	P40818	USP8	718	S	1	10.2875	10.5458	11.074	10.8528	10.8179	10.9858	11.0553	10.789	10.0865	10.5361	10.5296	11.5674	9.51318	10.7552	10.6428	12.8367	11.3971	9.4189	9.20832	10.9933	11.2254	10.8134	11.276	11.0475	11.5614	11.1722	10.8649	10.6578	9.18386	11.1236	10.9011	10.4091	11.2437	9.5222	11.0947	11.3931	11.6439	6.70779	11.7691	11.6851	11.3051	11.453	7.29862	9.96132
P41236_PPP1R2_S87_1_STPYHSMMGDDEDACSDTEATEAMAPDILAR	P41236	PPP1R2	87	S	1	8.56866	9.4108	10.2989	10.7356	9.26429	9.47776	9.56674	9.97262	9.09237	9.30796	9.92035	9.89592	8.73417	10.1245	10.1675	9.93675	10.5532	8.23992	8.15099	9.89276	10.481	9.75543	10.6032	8.87256	10.7935	10.3848	8.56304	9.51605	8.92388	9.57471	9.14944	9.14081	9.76729	8.38849	10.7675	10.5425	9.73744	8.09377	10.3899	10.2915	9.221	10.0224	6.29456	9.48458
P41236_PPP1R2_S121_1_AAEGLEPKYRIQEQESSGEEDSDLSPEEREK	P41236	PPP1R2	121	S	1	10.0671	9.82565	9.33641	7.99181	8.9285	8.5021	8.8354	9.22568	9.23886	8.26691	9.67953	9.40518	7.90758	9.66646	8.37731	10.2703	10.1887	8.24117	8.00236	8.94468	8.82135	9.5727	10.1045	9.20596	9.74251	8.74231	9.66955	9.59841	7.59789	9.30089	9.1503	9.18572	9.09072	8.35701	8.3013	10.5665	9.63784	7.04196	9.45641	9.75537	9.71082	9.04917	7.23245	8.46982
P42166_TMPO_S351_1_GIQPLCPERSHISDQSPLSSKRKALEESESS	P42166	TMPO	351	S	1	8.97587	9.19367	9.50643	9.47216	9.53616	9.98137	9.18073	10.0707	10.0825	9.09408	8.6079	9.62976	9.52214	10.0817	9.32404	9.72351	9.42582	8.58843	7.78793	9.97672	10.6247	9.29332	9.99683	8.98618	10.0698	9.46745	9.02467	9.48556	8.64669	9.97148	10.2071	8.96562	9.40923	9.17657	9.12077	9.78636	9.32356	8.69592	9.56489	9.68142	9.95655	9.44333	4.87384	9.98646
P42166_TMPO_S66_1_PPLPAGTNSKGPPDFSSDEEREPTPVLGSGA	P42166	TMPO	66	S	1	11.6539	12.0698	12.3185	12.6524	12.681	12.8793	12.0303	12.1886	12.4426	12.2204	12.4596	12.9133	11.183	12.9933	13.0713	13.4201	13.3757	10.2114	9.18456	12.6619	12.9664	12.8629	13.107	13.4722	11.5755	13.6384	12.3227	13.1204	12.1461	11.4518	12.8311	11.8568	12.6501	10.8111	12.7394	13.3664	11.8817	11.3904	12.3664	13.6669	11.6026	13.3468	8.3883	12.7034
P42166_TMPO_S67_1_PLPAGTNSKGPPDFSSDEEREPTPVLGSGAA	P42166	TMPO	67	S	1	10.3091	10.071	10.2195	9.74797	10.6642	12.0056	10.2012	10.2902	10.6294	10.3538	10.5913	10.9514	10.4827	9.77672	10.5062	10.4821	12.3419	9.42777	7.23642	10.8212	11.0688	11.028	11.2393	11.6235	10.4313	9.93033	10.1627	10.3471	10.5282	11.6177	11.5866	10.5137	10.0625	9.55229	10.9692	10.333	9.88319	9.53293	11.1049	11.1071	10.9762	10.4131	8.40255	10.3692
P42166_TMPO_T160_1_KLLKLREQGTESRSSTPLPTISSSAENTRQN	P42166	TMPO	160	T	1	10.1016	10.2721	9.87234	8.83233	12.0231	10.2676	10.1038	10.6077	10.4881	9.67651	9.92643	10.5666	8.77128	10.8486	11.7046	10.6086	10.2489	9.18719	10.1158	9.65032	10.4398	9.98046	10.923	10.2597	10.9399	10.8282	10.6158	10.2639	8.0017	10.7196	11.0766	10.6061	10.716	8.42084	9.61232	10.9373	10.3694	7.55147	10.7919	10.8344	10.9194	10.9026	7.30686	9.94603
P42166_TMPO_T74_1_SKGPPDFSSDEEREPTPVLGSGAAAAGRSRA	P42166	TMPO	74	T	1	10.8551	11.4004	11.3383	11.2194	11.1732	11.4339	11.046	11.3705	11.5864	11.0046	10.9918	11.421	10.9815	11.2195	11.0974	12.1123	11.9622	10.0473	9.27384	11.5696	11.5769	11.3278	11.8397	11.8324	12.0229	11.6662	10.4367	11.0358	10.6749	11.5838	12.1813	11.8653	12.1585	8.34711	11.5036	11.3643	11.6094	8.99522	11.6244	11.738	11.8958	11.5574	8.38347	11.9908
P42167_TMPO_S184_1_AENTRQNGSNDSDRYSDNEEDSKIELKLEKR	P42167	TMPO	184	S	1	10.3402	10.7137	10.1229	9.76924	10.4291	9.03085	9.59287	9.63694	10.4683	10.2519	10.2593	10.1966	7.55404	11.6453	10.6174	12.5763	11.9758	6.03708	9.00593	10.7148	10.2314	9.75874	10.9846	9.71048	10.6082	9.98065	10.7358	9.21588	8.97584	10.8896	11.4081	10.3814	10.0929	7.83249	9.40136	11.2897	11.0564	5.24204	10.432	11.606	11.0827	10.9868	5.58693	10.8172
P42224_STAT1_S727_1_VHPSRLQTTDNLLPMSPEEFDEVSRIVGSVE	P42224	STAT1	727	S	1	10.3144	10.0744	10.0389	9.65565	10.3687	10.1663	9.42288	9.59265	10.564	10.929	9.69848	10.4113	8.35193	10.935	10.9415	11.5856	11.3441	7.46009	7.16073	10.5233	10.8114	10.6714	10.8031	10.6483	11.4372	10.4906	10.0378	10.191	7.75831	10.7034	11.1852	9.94214	10.9385	6.31118	10.5852	11.656	10.5995	8.6052	10.0241	10.345	10.7185	10.326	9.24521	11.3676
P42696_RBM34_S28_1_RSVQEGENPDDGVRGSPPEDYRLGQVASSLF	P42696	RBM34	28	S	1	11.1911	11.8974	11.9423	10.9013	10.9381	11.3701	10.8933	11.3314	11.3595	11.3365	11.4235	11.8961	9.73128	12.2102	11.4546	13.01	12.4711	9.36319	9.41682	11.7801	11.7961	11.7514	11.7294	11.7666	11.8216	11.9578	11.1082	10.8439	10.8994	11.6095	12.1731	11.1994	11.9928	9.06229	11.4917	12.321	11.9529	7.66113	11.6223	12.4685	12.3961	12.1394	7.51857	11.8349
P42858_HTT_S432_1_SGSIVELIAGGGSSCSPVLSRKQKGKVLLGE	P42858	HTT	432	S	1	8.66403	8.5622	10.0897	9.87102	9.4118	9.9433	9.64203	9.60425	10.3068	8.38656	8.75993	9.84245	7.94637	9.83671	10.0387	10.4913	10.341	7.88789	7.79291	9.35351	9.75423	9.74209	9.86319	10.0361	9.61088	9.92921	9.77459	10.1588	7.41443	9.6541	9.81962	8.52103	9.98082	8.78366	9.35105	10.0859	9.20098	8.20331	9.07332	10.0819	9.90089	10.0817	8.40142	10.2337
P43243_MATR3_S188_1_VPRDDWEEKRHFRRDSFDDRGPSLNPVLDYD	P43243	MATR3	188	S	1	11.1878	10.9378	11.5522	11.1885	11.4663	11.7315	11.3875	11.576	11.6006	11.0074	11.449	11.0438	9.35229	12.9488	12.7187	13.0942	12.9983	6.95196	8.55389	11.7979	11.576	11.9571	11.8248	12.3545	12.083	12.0204	11.4239	11.5323	9.07976	11.9249	12.3106	11.3852	11.0722	10.2036	11.5069	11.5857	11.956	8.11313	12.3363	12.0636	11.7094	11.8858	7.37054	11.7354
P43243_MATR3_S598_1_GIDLLKKDKSRKRSYSPDGKESPSDKKSKTD	P43243	MATR3	598	S	1	16.4984	16.5552	16.823	16.0596	16.0659	16.4394	16.1884	16.4148	16.4817	16.1346	16.5914	16.6306	14.8716	17.8577	17.4467	18.2126	17.8632	12.1897	13.2085	16.7597	17.0975	17.0389	17.2504	17.0865	17.0997	17.1757	16.3742	16.6954	14.3773	16.7193	17.1689	17.0101	17.0609	12.986	16.9756	17.24	17.45	10.5094	17.4501	17.8503	17.608	17.5737	11.6271	17.2553
P43307_SSR1_S268_1_MSWIPQETLNQINKASPRRLPRKRAQKRSVG	P43307	SSR1	268	S	1	9.44749	9.87219	11.134	9.57119	9.75539	10.3414	10.3223	10.3502	9.82508	9.39396	9.71437	10.5157	8.63092	10.7986	10.5776	11.4467	11.2074	7.46032	7.69706	10.2169	10.659	10.38	10.5526	10.616	10.5327	10.4363	10.1722	9.91214	9.11094	9.95728	10.2923	9.95092	10.7489	8.96221	10.4063	9.76102	9.8074	9.10484	9.19212	11.4864	10.5373	9.99357	8.12763	9.80602
P43897_TSFM_T324_1_DFVRFECGEGEEAAETE	P43897	TSFM	324	T	1	9.14316	8.78716	9.40838	7.71193	9.08297	9.62539	8.88431	9.03575	8.29935	7.8244	9.88107	9.83412	7.12347	10.1429	8.05316	10.5738	10.2242	7.64142	7.18028	8.13106	9.51963	9.75835	9.75028	9.41939	8.26814	9.8466	9.15561	9.4554	7.79531	9.23793	9.46317	8.96591	8.42519	8.54534	8.24943	10.1099	8.73307	7.29274	9.81982	9.57663	9.78387	8.55286	7.62094	8.38783
P45880_VDAC2_S115_1_DQICQGLKLTFDTTFSPNTGKKSGKIKSSYK	P45880	VDAC2	115	S	1	9.46523	10.3251	10.8222	10.4284	9.26397	10.5794	9.91173	10.2093	10.4228	9.67081	10.1628	10.5069	8.40647	10.2594	10.446	10.845	11.7138	9.21358	7.37917	10.5158	10.8161	10.7363	10.7441	10.6928	10.5237	10.3177	10.3942	9.93903	9.03157	10.6781	10.4409	10.375	9.56972	9.89773	10.9457	9.65523	9.95647	8.88123	10.6725	10.3923	11.1574	9.82437	8.95274	10.0766
P45973_CBX5_S14_1_NA	P45973	CBX5	14	S	1	8.44528	9.80559	8.88107	8.53652	10.621	10.0636	9.7172	9.04418	8.68751	8.40362	9.86431	10.6362	9.01428	10.1485	9.08696	10.1166	8.69908	9.28759	8.49072	8.80545	9.00207	9.09559	8.93018	12.029	10.0279	9.95417	9.63648	9.24451	7.66072	9.82926	9.1506	9.53836	10.3962	9.03366	9.62573	8.60851	9.19015	8.98913	8.81617	8.84685	11.6783	8.83245	6.07311	9.57026
P46013_MKI67_S1131_1_EESMTDEKTTKIACKSPPPESVDTPTSTKQW	P46013	MKI67	1131	S	1	11.0071	10.9887	11.6769	11.4768	11.3739	11.8412	11.7546	10.882	11.5862	11.5796	11.6275	10.9346	10.2546	12.3275	12.0859	12.5655	12.2539	8.8772	9.36127	11.5741	11.9638	11.7227	11.8577	11.885	10.8912	12.0582	11.4371	12.4407	10.0491	11.4882	11.6024	11.5533	11.7385	9.71671	11.7001	12.0536	11.0696	9.83403	11.2024	12.1735	12.5294	11.5556	10.3494	11.2569
P46013_MKI67_S357_1_PAKMKTPVQYSQQQNSPQKHKNKDLYTTGRR	P46013	MKI67	357	S	1	10.1298	9.37294	9.42933	9.54016	10.3567	9.79936	8.76902	9.39674	11.4598	9.75273	9.65006	9.59993	8.92436	9.93184	10.392	10.6495	10.713	8.01752	10.0892	9.31869	10.0066	9.81375	9.78505	9.615	10.3223	9.15225	9.92576	9.75196	8.84857	10.6274	10.0357	9.73046	9.77258	8.44053	9.54607	11.1029	9.82085	8.71192	10.4382	9.96567	9.08341	10.6082	8.52329	10.1274
P46013_MKI67_S308_1_RPKSGGSGHAVAEPASPEQELDQNKGKGRDV	P46013	MKI67	308	S	1	12.5998	11.9932	11.7316	11.8038	10.0675	10.9936	11.7915	12.2387	11.8818	10.6127	11.0503	11.6145	10.331	12.165	11.6063	12.6208	11.4391	11.0273	8.76792	11.7143	12.0932	12.1051	12.3684	12.1406	11.7559	12.0802	11.5635	12.0538	9.90716	11.8288	11.9263	11.9147	12.1533	9.06899	11.9458	12.1803	11.9653	7.64722	11.8982	12.7464	12.2913	12.6411	7.46433	12.0924
P46379_BAG6_S113_1_ASSGTGSASATHGGGSPPGTRGPGASVHDRN	P46379	BAG6	113	S	1	10.3058	8.38083	9.44895	9.34872	8.70774	9.01483	8.80714	9.26771	9.06139	9.07326	9.35626	9.64112	8.98685	9.43258	9.67194	9.5164	9.53663	8.06248	7.94659	9.34464	9.37928	9.29274	9.45305	9.79058	10.4895	9.31372	8.41528	9.43041	8.33724	9.22077	10.0703	8.42548	9.17982	8.29582	9.60089	9.63452	9.07266	7.96261	9.44049	9.78732	9.26882	9.67498	7.65445	9.15684
P46379_BAG6_S973_1_QGAERASPEPQRENASPAPGTTAEEAMSRGP	P46379	BAG6	973	S	1	8.91588	8.8489	9.81745	10.2047	8.77908	10.4761	9.76385	9.0336	9.41496	9.43194	9.35829	10.0394	7.92071	10.7838	9.7387	10.2552	9.81289	8.5308	8.20259	9.32705	9.37005	9.00586	10.1736	10.9629	10.2633	10.0352	9.88518	9.549	7.38677	9.92252	10.447	8.13022	10.0631	8.76621	9.35809	10.2774	9.81363	7.82523	9.61811	9.83425	10.0821	9.86877	8.24061	9.45262
P46379_BAG6_T108_1_HLPSGASSGTGSASATHGGGSPPGTRGPGAS	P46379	BAG6	108	T	1	9.30382	8.39964	9.65629	9.36688	9.13932	9.56913	8.69883	8.35941	9.3806	8.89887	9.8289	10.2685	6.88751	10.0721	9.84467	10.7368	9.56903	8.32498	8.28939	8.4423	9.21417	9.87428	10.0094	9.60551	10.436	9.33718	9.01271	9.89379	8.41837	8.33704	9.13206	8.50373	10.885	8.1383	9.03285	9.74309	9.07642	8.34555	9.98946	9.49551	9.45306	9.07507	8.24266	9.3129
P46937_YAP1_S138_1_VRAHSSPASLQLGAVSPGTLTPTGVVSGPAA	P46937	YAP1	138	S	1	9.23871	9.6062	8.73289	8.73608	9.39515	9.58753	9.17076	8.78938	9.16914	10.168	8.68498	9.31432	8.59019	10.0287	8.17785	9.73671	10.3435	8.41965	7.6557	9.39047	8.85799	9.53303	10.2474	9.61192	9.67193	9.25823	8.86665	9.58443	8.57076	9.34456	9.31975	8.91237	9.61103	8.10012	9.48358	9.8697	10.0182	7.99718	9.50327	9.57248	8.36592	9.83953	8.18569	9.38984
P47756_CAPZB_S2_1_NA	P47756	CAPZB	2	S	1	9.18661	9.57156	9.34585	8.88229	9.13403	8.919	8.71241	9.54076	9.75367	7.99368	9.25794	9.78088	8.1038	9.92921	9.2956	10.0456	9.624	8.04115	8.81465	9.36959	9.48552	9.10653	9.34982	8.91324	8.8674	10.0815	9.65223	9.26959	7.91823	9.25036	9.24704	8.57825	10.3303	8.14675	8.78972	9.94727	9.54707	7.50719	9.52044	10.1208	9.15614	9.18768	7.02036	9.01251
P47974_ZFP36L2_S426_1_APPSATLPAGAAAPPSPPFSFQLPRRLSDSP	P47974	ZFP36L2	426	S	1	9.37523	9.24447	8.09474	9.55475	8.48974	10.4666	8.80521	9.15271	9.51801	9.11495	8.69679	9.93783	9.56612	9.72009	9.07142	8.73286	9.83779	8.29721	8.63406	8.78251	9.44414	9.49822	9.76707	9.09949	9.44149	9.08344	8.81973	10.0306	8.48846	9.36183	9.15191	8.6948	9.28334	7.9617	10.0347	10.099	8.69712	7.81342	9.80361	8.36397	10.4843	10.0631	8.05142	8.72323
P48634_PRRC2A_S759_1_YPPGVHPSGLVPRERSDSGGSSSEPFDRHAP	P48634	PRRC2A	759	S	1	9.90327	9.7277	10.6993	10.6924	10.2371	10.5495	10.1109	10.4279	10.5548	9.92406	10.3193	10.4724	9.20705	10.3873	10.0906	11.5027	11.1717	9.44991	9.02632	9.68633	10.9246	9.98917	12.1873	9.99557	10.6729	10.4607	10.3801	10.9455	8.99276	10.3572	11.5099	10.0875	11.0361	8.51486	9.09905	11.5618	10.8492	6.81804	10.6442	11.3382	11.2776	10.8821	5.50036	10.8641
P48634_PRRC2A_S761_1_PGVHPSGLVPRERSDSGGSSSEPFDRHAPAM	P48634	PRRC2A	761	S	1	11.8593	12.204	12.6754	12.5938	12.6684	12.7006	12.1634	12.6255	12.5586	12.1836	12.5109	12.6596	9.75383	14.1383	13.4026	14.6324	14.2865	8.48795	8.2583	12.7696	13.3926	13.2716	13.6327	13.3767	13.1958	12.9256	12.2666	12.6719	10.6119	13.0297	13.3736	13.0999	13.0401	8.58998	12.9166	13.6815	13.3612	7.05639	13.2571	13.8255	13.6497	13.5516	7.01707	13.101
P48634_PRRC2A_S1219_1_PSKEPLKEKLIPGPLSPVARGGSNGGSNVGM	P48634	PRRC2A	1219	S	1	11.6792	11.6659	12.15	12.0374	12.0931	12.3455	11.7326	12.9834	10.7238	11.8462	12.5999	12.0853	11.673	12.7895	12.6387	13.101	13.0246	8.7445	10.406	11.963	12.3837	12.3819	12.4389	12.3977	12.0683	12.3766	12.1361	12.4346	10.899	12.0567	12.1837	12.3733	12.3166	10.2844	12.4234	12.3898	12.6514	7.85819	12.8901	12.733	12.9861	12.8524	8.89242	12.3801
P48634_PRRC2A_S1089_1_NHPPAPRGRTASETRSEGSEYEEIPKRRRQR	P48634	PRRC2A	1089	S	1	8.0268	9.27315	10.0779	10.4806	10.1583	9.59712	10.0896	9.25655	10.0027	8.4184	9.89929	9.94731	9.34683	9.75543	10.7212	10.1463	9.50775	8.13639	8.38144	9.16308	10.1214	9.44469	10.2364	10.2668	10.24	11.0107	9.47705	8.61773	8.48498	9.7834	10.5868	8.90417	9.38836	9.38727	10.2317	9.11562	9.51848	8.15332	9.96116	9.40085	10.3197	10.2604	5.05141	10.1632
P48651_PTDSS1_S442_1_EISWHHRKGTKGSEDSPPKHAGNNESHSSRR	P48651	PTDSS1	442	S	1	11.427	11.5875	11.8851	11.7442	11.8363	12.3162	11.7095	11.8472	12.2433	11.5805	11.7137	11.702	11.3763	12.9103	12.557	12.9104	12.7605	8.28178	10.4265	12.0429	12.0764	11.745	12.2778	12.2276	12.058	12.0627	11.869	12.122	10.8257	11.8588	12.1465	11.9484	12.3603	10.062	11.9343	12.3447	12.1713	8.21363	12.3287	12.7575	12.6124	12.7127	6.99484	12.5379
P48651_PTDSS1_S417_1_MIWYAEHYGHREKTYSECEDGTYSPEISWHH	P48651	PTDSS1	417	S	1	8.78157	9.3828	9.62947	9.23448	9.72857	9.84331	8.98292	8.43474	9.92118	11.1254	9.00165	9.13435	9.27064	9.05052	9.95596	9.99038	9.59658	8.73611	7.56385	9.59222	10.2396	9.66715	9.59384	9.94354	10.0859	10.414	8.13766	8.54813	9.07199	10.3424	9.33691	9.64192	9.37624	8.1103	9.52228	10.6125	9.72054	6.2668	10.04	9.91389	10.4631	10.1959	7.80368	9.68056
P49006_MARCKSL1_S151_1_DEGTAQEGKAAATPESQEPQAKGAEASAASE	P49006	MARCKSL1	151	S	1	9.22317	8.77822	9.01016	9.92548	9.85765	10.2867	9.51527	9.27969	9.84843	9.30939	8.96699	10.1616	7.97979	9.12552	10.5188	10.3374	10.381	8.7389	9.3289	9.749	8.85381	9.52682	9.94142	9.68146	10.2879	10.1659	9.20276	9.02586	8.29229	10.1067	9.89745	9.22355	10.6021	8.12387	8.58812	10.6463	9.7743	6.34963	10.3702	10.2321	10.4081	9.94714	6.40338	8.31438
P49006_MARCKSL1_S165_1_ESQEPQAKGAEASAASEEEAGPQATEPSTPS	P49006	MARCKSL1	165	S	1	8.93336	9.30927	8.77443	9.38461	9.51857	10.1683	8.55961	10.6583	9.24481	9.28827	8.36676	9.97083	8.98031	10.2343	9.09886	10.0444	9.5934	8.13722	8.82229	9.08494	10.286	8.4789	9.66068	9.75569	9.55461	10.3979	10.3158	8.97462	7.35707	9.48847	10.352	8.58331	9.9931	8.31329	8.92398	9.92286	9.64159	7.77931	9.92927	9.47342	9.81476	9.45019	7.06741	9.03854
P49006_MARCKSL1_S22_1_KAPRGDVTAEEAAGASPAKANGQENGHVKSN	P49006	MARCKSL1	22	S	1	9.20392	8.37536	9.8629	9.27519	10.01	8.71143	9.79605	10.2568	9.48488	7.95406	8.7877	9.15927	8.78604	10.3159	8.93074	9.06636	10.1154	8.22438	6.84139	9.71675	9.63736	9.63108	9.45712	10.1551	9.48539	10.8239	8.66387	9.20088	8.01289	9.25179	10.0394	8.33484	9.08692	8.50618	9.82777	9.64359	8.55576	8.69645	8.84039	10.3439	9.63285	9.36943	6.86117	8.2877
P49006_MARCKSL1_T148_1_ACSDEGTAQEGKAAATPESQEPQAKGAEASA	P49006	MARCKSL1	148	T	1	11.2328	10.4644	11.9241	10.9859	11.4472	9.93447	10.9706	11.4598	11.2708	10.489	10.7213	11.0774	9.19179	11.9559	11.7437	12.5913	12.565	7.94123	7.64979	11.5227	11.6543	11.6468	11.8646	11.6507	11.9166	11.887	11.2212	11.3885	8.02833	11.5472	11.7131	11.6014	12.0929	6.64656	11.9829	11.9521	11.7667	7.42141	11.8574	11.6421	11.8336	11.4676	6.50691	10.6841
P49207_RPL34_S12_1_NA	P49207	RPL34	12	S	1	9.89383	9.84144	10.3332	10.3489	10.7532	10.9116	10.1631	9.70861	10.9714	9.53258	10.65	11.0565	9.02326	11.416	10.9457	11.4054	11.1469	8.14483	8.03853	10.8225	11.1145	10.6802	10.7731	10.6533	10.7877	11.5189	10.04	10.1944	9.27872	10.2624	9.82184	10.437	11.2262	9.03755	10.0368	11.5227	9.58599	9.37205	10.9333	10.5787	10.7207	10.8914	8.97992	9.70449
P49327_FASN_S207_1_LKPNTSVQFLRLGMLSPEGTCKAFDTAGNGY	P49327	FASN	207	S	1	8.67956	9.77142	9.24692	10.0517	10.3076	10.1148	9.90328	9.5086	10.3232	9.35158	9.39777	9.68748	7.82317	10.7737	10.5552	11.3188	11.2926	6.40848	6.42606	10.0404	10.4192	10.241	10.3282	10.7171	9.67047	8.97584	9.65764	9.9316	8.77253	11.1639	10.561	8.93671	11.0353	8.72002	9.068	9.85097	9.91407	7.90138	10.9219	9.90124	9.80202	9.73133	9.23018	9.09795
P49327_FASN_T2204_1_ELSSKADEASELACPTPKEDGLAQQQTQLNL	P49327	FASN	2204	T	1	9.45038	10.8662	9.475	10.0898	9.7271	9.16781	10.5516	10.0044	10.1795	9.61572	9.35642	9.06863	8.64948	10.8736	10.4543	11.4712	11.0709	6.25668	7.34569	10.0004	10.2349	10.2719	10.2878	10.6356	11.1185	10.1163	9.23059	9.27643	8.82311	10.2113	10.4071	8.75292	10.1378	8.41079	10.0305	11.0371	10.1092	8.62302	10.0624	9.67847	10.5628	9.74043	4.90273	10.2927
P49447_CYB561_S247_1_EQALSMDFKTLTEGDSPGSQ	P49447	CYB561	247	S	1	9.81018	9.71784	10.428	10.2958	10.0733	10.3197	9.4999	10.4649	10.4936	9.67381	10.2463	10.2663	7.3816	11.6752	11.1196	11.7291	11.4332	7.30617	7.03342	10.2208	11.2336	10.5675	11.0219	10.5677	9.8128	10.1771	10.9857	10.2008	8.44131	11.0271	10.4325	10.5022	10.8284	8.17374	9.90346	10.8046	10.8532	6.21191	10.8895	11.0752	10.7282	10.8869	5.46321	10.0067
P49447_CYB561_S250_1_LSMDFKTLTEGDSPGSQ	P49447	CYB561	250	S	1	9.17255	9.10399	9.92805	8.96377	10.2503	10.0771	9.4984	10.1667	8.82003	9.32839	9.9959	9.68635	9.36895	10.3246	9.25319	10.2085	10.4485	7.89202	7.01335	9.72345	11.1573	9.83218	9.55154	10.218	10.9883	9.01718	9.45907	9.69731	8.73753	9.59645	10.2256	9.7077	10.0966	7.68759	10.2891	9.48926	10.3538	6.9692	10.0653	10.0493	10.2103	9.84782	5.55792	9.47928
P49585_PCYT1A_S362_1_SPANLSRHKAAAYDISEDEED	P49585	PCYT1A	362	S	1	14.7732	15.464	16.0301	16.0046	15.4079	16.1457	15.2941	15.5858	15.5264	15.4627	15.7225	16.234	15.4126	16.0542	15.7967	16.3781	16.0842	14.0997	15.0518	15.5025	15.9465	15.6	15.6909	16.0337	15.6461	15.7688	15.747	15.8009	15.3012	15.5615	15.588	15.5824	15.9505	15.2134	15.6902	15.8009	15.7293	15.1375	15.895	15.8012	15.7059	15.5566	14.8961	15.0925
P49585_PCYT1A_S343_1_RSPSPSFRWPFSGKTSPPCSPANLSRHKAAA	P49585	PCYT1A	343	S	1	9.2119	9.46535	9.98944	10.3633	10.5353	10.5398	9.11296	9.77776	10.932	10.2907	10.8124	9.17908	9.30994	11.3389	10.6183	10.3168	10.4642	8.05691	8.05258	9.98288	10.5218	10.5223	10.4718	10.5536	10.8585	9.84899	10.7308	9.63395	9.09208	9.94073	10.8283	10.0231	10.9743	8.15517	10.4818	9.6424	10.2806	8.61421	10.5065	9.8158	10.4415	10.4464	8.61048	10.7863
P49736_MCM2_S13_1_NA	P49736	MCM2	13	S	1	9.47729	10.2561	10.6293	9.04799	10.0937	10.1357	9.69423	9.97247	10.0797	9.60604	9.87546	10.4121	8.38604	11.0495	9.29825	11.163	10.8814	8.86183	8.22409	9.83183	9.87922	9.76083	10.9187	11.0254	9.85865	10.6984	9.86322	10.1923	8.53198	10.4954	10.1452	9.54896	11.0624	9.45222	8.75474	10.6764	9.85459	8.98167	9.35451	11.1688	10.5609	9.71958	8.73319	10.1882
P49736_MCM2_S108_1_EGLALDDEDVEELTASQREAAERAMRQRDRE	P49736	MCM2	108	S	1	9.9611	9.7034	10.0127	9.54407	9.93948	9.2425	9.54359	9.94348	9.95442	9.19607	9.82686	9.93885	9.00359	10.8582	8.99487	10.9849	10.7362	7.82552	8.39903	10.0119	10.3905	10.1022	9.90864	9.59109	10.0562	9.60865	10.3605	10.7845	8.27764	9.31582	10.3272	9.80083	9.66444	8.94214	9.43565	10.2331	9.66798	8.38338	9.8311	10.6892	9.57849	10.2531	5.61457	9.92169
P49736_MCM2_S139_1_AGRGLGRMRRGLLYDSDEEDEERPARKRRQV	P49736	MCM2	139	S	1	16.3603	16.7342	16.9147	16.6147	16.5812	16.7596	16.6248	16.7199	16.8209	16.2747	16.7643	16.7601	16.272	17.4126	17.2357	17.706	17.464	13.8744	15.0923	16.7278	16.9872	16.9344	17.0457	17.1773	16.7584	17.0207	16.9266	17.134	15.4106	16.7143	16.8394	16.8202	16.9978	15.3045	16.8551	17.1478	17.0431	13.2249	17.3262	17.5431	17.3988	17.4287	13.4544	16.9526
P49736_MCM2_S26_1_ASSPAQRRRGNDPLTSSPGRSSRRTDALTSS	P49736	MCM2	26	S	1	9.80054	9.85445	9.77847	9.54277	9.41972	9.92642	9.6157	9.85641	9.93201	9.28641	9.78111	9.85071	8.43696	10.47	9.60293	10.6489	9.39349	9.77003	9.00563	9.41506	10.3176	8.67115	10.7087	10.2042	10.089	10.1882	9.5557	9.85018	8.90644	9.7328	9.62983	9.375	9.97741	8.32187	10.3132	10.705	9.87349	8.47338	9.77785	9.27411	10.6007	10.3229	8.88992	9.1148
P49736_MCM2_S27_1_SSPAQRRRGNDPLTSSPGRSSRRTDALTSSP	P49736	MCM2	27	S	1	14.5652	14.9295	15.1568	14.757	14.8057	14.9668	14.8601	14.8942	15.0452	14.5327	14.8811	14.9677	13.5384	16.1308	15.5759	16.6637	16.3037	10.9685	11.7244	15.3714	15.4753	15.4726	15.4224	15.715	15.6104	15.506	14.9026	15.0681	12.8235	15.2706	15.4987	15.21	15.493	12.0913	15.1927	15.6954	15.56	9.76772	15.5475	16.2458	16.079	15.9811	11.5671	15.3676
P49756_RBM25_S677_1_HRPKIGLSLKLGASNSPGQPNSVKRKKLPVD	P49756	RBM25	677	S	1	12.6404	13.2884	14.4789	13.1131	13.5826	13.9222	14.0334	12.6889	13.6075	13.5025	13.8027	13.3906	13.0575	13.9811	13.7886	14.2005	13.9301	12.0679	12.7724	13.5158	13.7238	13.5749	13.7301	13.7087	13.2401	13.6573	13.388	13.5349	14.1278	13.0776	13.7385	13.6337	13.9143	11.9644	13.6988	14.076	13.9639	11.7529	13.9918	13.686	13.9334	13.6977	9.80603	13.7413
P49790_NUP153_S209_1_KDITVSKNTSLPPLWSPEAERSHSLSQHTAT	P49790	NUP153	209	S	1	8.66973	9.04071	8.76696	9.4166	10.6529	9.27069	9.80779	10.3687	8.16226	9.07362	9.16901	9.23621	8.12315	10.1068	9.36201	10.0337	9.52827	8.66365	8.43073	9.73898	8.13253	10.4699	8.81875	10.2266	10.1044	9.68994	9.52745	9.24331	7.42	9.83243	10.1715	9.22467	10.2169	6.36225	9.51272	10.3295	9.83524	7.9554	10.2513	9.75862	9.74066	8.27637	8.01164	9.02963
P49792_RANBP2_S2668_1_LPPTFFCYKNRPDYVSEEEEDDEDFETAVKK	P49792	RANBP2	2668	S	1	10.445	9.98865	9.62478	10.2178	9.50782	10.4876	9.74159	10.2265	10.4231	9.44667	10.1789	10.255	9.65021	10.6545	10.2015	11.2123	10.0144	8.53868	8.49135	9.34824	10.4932	10.6525	10.5985	10.6878	10.4756	10.798	10.5572	10.6051	7.58447	10.2512	10.5102	9.60328	10.0736	9.66406	9.6461	10.7745	10.6668	7.14351	10.4033	10.7587	10.6233	10.6761	8.77764	10.3509
P49815_TSC2_S1799_1_PTPGYEVGQRKRLISSVEDFTEFV	P49815	TSC2	1799	S	1	9.09515	8.93781	9.1742	8.47436	9.25368	9.55538	8.58349	8.89066	9.0258	9.88519	8.6183	9.48715	7.65782	9.58057	9.38207	9.9223	10.1691	7.7787	7.52849	9.78597	10.0634	8.78777	9.02679	9.29813	9.93423	9.23224	9.14838	8.96065	7.6813	9.53379	9.78601	8.1669	9.6245	7.88012	9.36469	9.66836	9.27244	8.11976	9.88349	8.52645	9.29358	9.39487	8.20031	8.26809
P49840_GSK3A_Y279_1_FGSAKQLVRGEPNVSYICSRYYRAPELIFGA	P49840	GSK3A	279	Y	1	11.0458	12.4484	11.475	10.7892	12.2943	11.8886	11.9531	11.4095	11.6995	11.9574	11.6242	11.2975	11.0788	11.3191	12.0671	12.3403	11.8907	11.2453	10.1769	12.0968	11.0031	12.5053	12.7884	11.3708	12.5284	12.2652	11.8786	11.8192	9.25997	12.1899	12.3881	11.7477	12.5252	8.74423	11.9097	12.6264	11.8496	10.2636	11.8037	12.0096	12.0821	11.9326	6.97743	12.2698
P49916_LIG3_S210_1_KAVVQAKLTTTGQVTSPVKGASFVTSTNPRK	P49916	LIG3	210	S	1	9.15676	9.27077	9.34504	10.1103	10.2575	11.2358	9.89589	10.1905	10.0767	9.01815	10.4546	9.74033	9.48182	9.8861	9.91929	10.7431	10.5435	8.80233	8.38072	10.4837	9.16792	9.9553	11.509	9.87943	10.7899	11.2779	9.27051	9.39352	9.21956	9.42465	10.1468	9.92074	10.2728	8.47362	10.0866	10.4756	10.2596	8.43469	10.7079	9.9017	10.3177	9.75451	8.42757	10.9233
P49916_LIG3_T209_1_KKAVVQAKLTTTGQVTSPVKGASFVTSTNPR	P49916	LIG3	209	T	1	9.30354	9.47293	9.25575	10.3126	9.71237	10.3302	8.66927	10.2694	10.2751	9.50525	9.04685	10.6216	9.62839	10.3688	10.1656	10.5612	10.2978	7.36556	7.91352	10.7721	9.69709	9.1075	9.61046	11.2866	10.0775	9.82308	9.93756	10.0564	8.59948	9.89333	9.33489	9.44923	10.2124	9.26319	9.98687	10.1408	9.32582	8.40624	9.85225	10.3616	9.75507	10.6864	9.99479	10.1826
P50402_EMD_S8_1_NA	P50402	EMD	8	S	1	8.77484	8.82076	9.70814	8.28025	9.21672	10.3868	8.92452	8.71416	9.70119	8.40648	9.14446	10.2967	8.93821	9.618	9.0272	9.50394	10.1989	7.90125	8.40198	8.69068	9.7243	9.07683	9.8061	9.48764	9.76098	8.66821	8.51416	9.90879	9.13637	9.19902	9.24999	9.11077	9.14894	8.89046	8.20006	10.5873	9.85272	5.98009	9.57492	9.56575	10.2131	10.001	8.35168	9.74231
P50747_HLCS_S79_1_DDPKALGEEPKQRRGSASGSEPAGDSDRGGG	P50747	HLCS	79	S	1	9.22566	8.58358	10.5709	8.19205	9.92409	9.81246	9.67819	9.62452	9.54558	9.00211	8.76025	9.69805	7.61728	10.1691	9.07828	10.5278	10.3473	8.56898	8.40089	9.91936	10.8294	8.97267	8.81155	9.37483	9.94939	9.35997	8.93423	9.68103	9.24963	9.13447	10.1421	9.37726	9.08655	8.28441	9.00089	10.4175	9.78003	7.69372	9.58292	9.44312	9.83377	9.97515	7.38062	10.4094
P50895_BCAM_S621_1_TGLLMGGASGGARGGSGGFGDEC	P50895	BCAM	621	S	1	10.1299	10.3087	10.9075	9.91491	10.455	10.6715	10.6324	10.7348	10.8383	9.99661	9.5848	10.6006	10.5713	10.9302	10.2652	11.3134	10.9501	8.35738	9.20552	10.7316	10.256	10.351	11.4687	10.3747	10.8095	10.9108	9.31027	11.0868	8.71209	11.5581	10.5427	10.3433	11.1065	9.26534	10.9017	10.2281	10.9449	7.91589	11.1083	10.8414	10.7798	10.7972	5.97958	10.0292
P51608_MECP2_S80_1_SEGSGSAPAVPEASASPKQRRSIIRDRGPMY	P51608	MECP2	80	S	1	8.75738	9.36304	9.01647	9.54345	9.30854	9.0371	8.67837	8.85371	9.39376	9.12356	9.20886	9.76772	8.02021	10.4795	9.02081	8.90859	10.1026	8.49432	6.74834	10.3353	9.67716	9.85038	10.2329	8.18193	8.87783	9.12494	9.54703	9.84265	7.79702	9.83651	9.54715	8.91522	9.36069	7.71669	9.25008	10.2361	10.6893	7.711	9.63486	10.3304	8.57948	8.08087	7.87278	8.98475
P51610_HCFC1_S3_1_NA	P51610	HCFC1	3	S	1	8.13432	9.92317	8.68598	9.56208	9.09108	9.30096	9.53303	7.23997	9.53803	9.85831	9.20785	9.32039	7.68477	10.1281	9.73916	8.78149	10.4319	7.93218	7.05475	9.32658	9.68827	9.7462	9.48097	9.40082	8.18598	8.89514	9.70968	9.50817	8.74503	9.65359	10.0251	8.89777	9.10981	8.57541	9.11382	8.97567	9.60535	8.95781	9.15795	8.71622	9.58505	8.67521	8.25807	8.80205
P51610_HCFC1_S1497_1_RAVTTVTQSTPVPGPSVPPPEELQVSPGPRQ	P51610	HCFC1	1497	S	1	10.7459	9.70287	9.42306	11.0135	10.4846	9.45963	10.022	9.85786	10.1163	9.15637	10.3652	11.3119	10.6287	10.1093	10.1548	10.6038	10.4826	8.85035	7.60809	10.2348	10.6412	10.5989	10.7116	11.035	10.235	10.7983	10.3092	10.6534	8.61336	10.2205	10.8186	10.2426	10.9221	7.28975	10.4729	11.0836	10.5157	8.80379	9.51184	10.308	10.9844	10.7059	8.56773	9.93464
P51610_HCFC1_S1507_1_PVPGPSVPPPEELQVSPGPRQQLPPRQLLQS	P51610	HCFC1	1507	S	1	9.9731	9.44642	9.13953	8.62484	10.2082	10.2529	9.24294	10.2543	9.98374	9.11646	9.40741	9.64018	9.53769	9.98593	9.64151	9.983	10.2136	8.28335	8.74982	9.11257	11.0942	9.34112	10.4776	8.86973	9.50382	9.96958	9.51867	10.0671	9.11842	9.46743	9.51226	9.42514	9.74822	9.95607	9.45289	9.55048	9.64778	8.51253	9.51858	10.2319	9.45402	10.2803	7.9264	9.23814
P51858_HDGF_S165_1_EKGALKRRAGDLLEDSPKRPKEAENPEGEEK	P51858	HDGF	165	S	1	15.3211	16.6351	16.7162	16.9258	17.4342	17.9811	16.8773	17.2147	17.1735	16.7198	15.8003	17.228	15.1484	18.3345	17.5466	18.939	18.5449	12.5002	13.0984	17.3775	17.577	17.687	17.6288	17.645	17.9445	17.6989	16.6863	16.9009	14.4623	17.3206	17.6185	17.0504	17.6651	13.5825	17.2304	17.8666	17.9085	12.2417	17.6624	17.9167	17.7199	17.5644	12.4102	16.9818
P51946_CCNH_T315_1_DDYVSKKSKHEEEEWTDDDLVESL	P51946	CCNH	315	T	1	9.00793	10.7754	9.5287	9.52119	11.1105	10.782	9.98073	10.143	10.3122	9.75059	10.0142	10.5251	9.56729	11.0221	9.71163	10.8977	10.9662	8.56089	7.63872	10.3097	10.6702	10.8227	10.6938	10.5905	10.6732	9.92721	10.1052	10.6811	9.878	9.461	10.6502	9.77001	10.05	10.2015	10.8008	9.25328	9.97539	9.21052	11.7711	10.2415	9.4796	10.0477	8.6138	9.5913
P51991_HNRNPA3_S358_1_YGPMKGGSFGGRSSGSPYGGGYGSGGGSGGY	P51991	HNRNPA3	358	S	1	13.7661	14.2132	14.4228	13.6959	13.2171	14.0328	13.7145	14.1618	14.2827	13.3723	13.8192	13.9974	13.3598	14.5632	14.211	14.8778	14.6531	11.6832	13.0192	14.032	14.3807	14.2809	14.152	13.4832	13.6292	14.3337	13.8642	14.1244	13.6657	13.7307	14.0006	14.1386	14.0041	13.2356	13.959	14.0102	14.221	11.432	14.3425	14.5211	14.3586	14.4729	12.1723	14.0531
P52292_KPNA2_S62_1_MLKRRNVSSFPDDATSPLQENRNNQGTVNWS	P52292	KPNA2	62	S	1	9.09082	9.63039	10.0397	10.2072	10.2165	10.2609	9.55868	9.78431	10.5917	9.30721	9.90052	10.3031	8.81545	10.3392	10.034	11.6034	9.38023	9.27325	8.2715	9.75526	10.4168	10.3149	10.4277	10.2594	9.61626	11.3591	10.4692	8.98477	7.8275	11.1887	9.77133	9.72213	10.63	10.0697	9.80196	9.45043	9.99006	6.97224	10.2967	10.4568	10.7711	10.9587	7.79347	10.2159
P52292_KPNA2_T61_1_QMLKRRNVSSFPDDATSPLQENRNNQGTVNW	P52292	KPNA2	61	T	1	9.0412	8.28422	8.88702	9.05372	9.2905	9.56228	8.92811	8.98777	9.53892	9.48392	7.82773	9.3525	7.65406	9.7665	10.4256	8.69394	8.9658	8.6131	8.36137	8.36246	8.85776	9.48464	9.74679	9.30592	9.14001	10.2606	8.76713	8.7468	7.48506	9.71937	9.57674	8.85269	9.91496	7.58133	8.20036	9.99287	8.64235	7.65295	9.54907	9.82557	9.21418	9.23483	8.30044	9.13174
P52594_AGFG1_S181_1_DSAPTLHLNKGTPSQSPVVGRSQGQQQEKKQ	P52594	AGFG1	181	S	1	10.6451	11.1634	10.5999	11.3779	11.4593	12.2921	11.5018	10.7517	11.2765	11.2064	11.5024	11.2989	10.5332	12.1675	11.3261	11.4312	12.014	10.0656	9.53446	11.3883	11.5369	11.6218	11.7276	11.7285	11.7226	11.8464	11.3739	11.7622	9.2089	11.6236	11.7502	11.5799	11.8152	8.6639	11.6797	12.0486	11.6581	9.27607	11.6906	12.5024	11.5138	10.8966	7.35837	12.0261
P52948_NUP98_S623_1_SNLFSPVNRDSENLASPSEYPENGERFSFLS	P52948	NUP98	623	S	1	9.35502	10.7074	10.3733	10.0103	10.3362	10.9097	10.0546	10.5365	10.4209	9.68486	10.3205	10.6747	9.59664	10.9086	11.1597	11.3447	11.2825	7.3999	9.81259	10.0282	11.3403	10.002	10.4059	10.1029	10.8745	11.048	10.4131	10.5131	8.58108	10.2623	10.8966	9.90232	10.7726	8.39674	10.4733	11.2505	10.4286	7.89703	10.6946	10.863	11.1298	10.6789	9.2891	10.2137
P52948_NUP98_S888_1_WVFKVSHFSKYGLQDSDEEEEEHPSKTSTKK	P52948	NUP98	888	S	1	10.0733	10.8184	9.98183	10.4514	10.4821	11.7796	10.2116	10.729	10.7895	10.4369	10.186	11.2335	9.69116	10.7848	10.4826	11.7329	11.2868	9.60844	9.34132	11.8023	11.6421	10.2088	11.0375	9.55458	11.2774	11.4057	9.85662	10.4228	10.1711	10.453	11.5597	10.5212	11.3758	7.89708	10.6689	11.5639	10.8266	7.63041	10.493	11.8459	11.6375	11.1532	6.60634	11.3178
P53396_ACLY_S481_1_PAKKAKPAMPQDSVPSPRSLQGKSTTLFSRH	P53396	ACLY	481	S	1	11.5213	11.5374	12.4386	11.9291	10.8194	12.7241	11.5172	11.6387	11.9208	11.7222	11.8455	12.3256	10.3885	13.0341	12.6014	13.248	13.1372	8.56076	10.9749	11.7045	12.1359	11.8536	12.0972	12.2039	12.4158	12.349	12.0455	12.2403	9.55517	12.3641	12.0871	12.1309	12.2519	11.1689	11.2462	12.085	11.5938	11.2629	11.2336	11.7287	13.1892	11.9619	10.0867	12.2782
P53396_ACLY_S455_1_NASGSTSTPAPSRTASFSESRADEVAPAKKA	P53396	ACLY	455	S	1	14.6215	14.9226	15.0733	15.0665	14.7413	15.1425	15.0653	15.3422	15.3566	14.3875	14.6844	14.7318	13.4031	16.4128	15.9546	16.5532	16.2703	10.9737	12.1228	15.3217	15.6469	15.5216	15.6282	15.3265	15.492	15.7408	15.2917	15.6121	12.212	15.219	15.3526	15.2678	15.326	12.8951	15.3239	15.4023	15.9192	10.0803	16.2295	15.9971	15.6885	15.6531	8.54718	15.848
P53396_ACLY_S457_1_SGSTSTPAPSRTASFSESRADEVAPAKKAKP	P53396	ACLY	457	S	1	10.344	10.038	11.1514	9.59415	10.0521	11.3581	10.5242	10.8497	10.9533	9.61581	10.1155	10.4792	9.72899	10.1524	10.2267	10.8209	11.6266	9.98211	6.62077	11.0927	11.5595	11.1682	11.176	10.9206	10.8888	11.3792	10.0948	10.5002	9.11527	10.5595	11.0668	10.13	10.7926	9.06111	10.4867	11.0005	11.4761	8.23808	11.1513	11.2138	11.0988	9.35962	5.20987	10.8891
P53602_MVD_S96_1_ACLREIRCLARKRRNSRDGDPLPSSLSCKVH	P53602	MVD	96	S	1	10.3219	10.6023	10.6489	12.0424	10.209	10.3991	10.2062	9.21335	11.0577	11.1514	10.8008	11.7941	9.2024	11.7247	11.428	12.3163	11.913	7.63923	8.33152	10.8801	11.1816	11.2838	11.2765	11.27	11.699	10.9362	10.0092	10.9172	10.1081	10.5539	11.9365	10.3817	11.3015	9.7662	10.378	10.4595	10.5245	9.38472	10.9977	10.6264	11.6837	11.0066	7.29634	10.6361
P54105_CLNS1A_S102_1_EEESKEPVADEEEEDSDDDVEPITEFRFVPS	P54105	CLNS1A	102	S	1	13.3282	14.2355	14.5443	14.5846	14.7492	14.9627	14.4689	14.7061	14.7715	13.8138	14.1303	14.5138	11.7549	16.1282	15.4208	16.6678	16.3361	10.0967	9.53934	15.074	15.4224	15.4811	15.5142	15.3735	14.9578	14.664	14.2112	14.3551	13.4639	14.7525	15.2777	14.9594	15.3159	10.4327	14.8953	15.5235	15.7825	8.20709	15.6414	15.6664	15.6426	15.4646	9.12821	14.6738
P54259_ATN1_S77_1_ASTPKVNKQGRSEEISESESEETNAPKKTKT	P54259	ATN1	77	S	1	10.0444	10.5176	9.56245	8.63989	9.30293	8.66694	9.83387	9.5255	9.90069	8.83736	9.14423	9.49265	8.29675	9.55647	10.1237	10.5058	9.90142	8.35023	7.08891	10.0663	10.3138	9.55882	10.1178	9.5887	10.3067	9.00975	8.92606	8.61077	9.01957	10.8615	10.4484	9.48297	9.33307	8.04581	9.39751	10.0266	10.1512	6.98269	9.59656	9.97675	10.2462	9.78098	5.11659	10.2536
P54727_RAD23B_S160_1_QEKPAEKPAETPVATSPTATDSTSGDSSRSN	P54727	RAD23B	160	S	1	9.44991	11.0017	11.1579	11.4332	11.513	11.7314	11.3911	11.3988	11.4126	10.2923	10.3315	11.4609	10.3535	10.7331	12.0992	12.6042	11.0957	9.40166	8.07967	11.3945	11.541	11.8236	11.8591	11.5893	12.2728	11.6856	10.4013	11.0656	9.48963	11.3723	11.9001	10.9517	11.7664	8.52197	11.1739	11.973	10.8978	10.3477	9.87689	11.4159	12.0646	11.6843	9.45099	12.1914
P55081_MFAP1_S116_1_LARHRKIVEPEVVGESDSEVEGDAWRMERED	P55081	MFAP1	116	S	1	11.04	11.4502	11.5852	11.5762	11.7363	11.6335	11.1709	11.4057	11.6529	11.1864	11.6623	11.9432	9.85309	11.7567	11.8274	12.675	12.1357	10.7735	7.25047	11.7335	12.5464	12.4177	12.301	12.7722	12.3873	11.6164	11.3329	11.5707	9.86297	12.2511	11.8511	11.9376	12.1166	10.244	11.7058	11.1664	11.9249	8.70498	11.8712	12.173	12.318	12.0292	6.24969	12.7036
P55081_MFAP1_T267_1_LEENKRSLAALDALNTDDENDEEEYEAWKVR	P55081	MFAP1	267	T	1	11.6326	11.9043	12.1741	11.6592	11.8969	11.825	11.823	11.9256	12.2577	11.2169	11.8409	12.0281	10.7621	11.9882	11.7987	12.6932	12.8029	11.047	10.7607	12.0511	11.7376	12.7475	12.5264	11.269	12.1312	11.8739	11.8758	12.7593	11.144	11.308	12.8335	12.3793	12.3452	9.97875	10.6188	12.9367	12.8572	6.34563	12.5381	13.0976	13.2444	13.0092	8.40998	12.5096
P55196_AFDN_S1182_1_RADHRSSPNVANQPPSPGGKSAYASGTTAKI	P55196	AFDN	1182	S	1	10.7029	10.547	9.67719	9.95378	10.0913	9.77415	9.96305	10.661	9.85646	9.66232	10.085	10.5185	8.50109	11.2602	11.1422	11.5191	11.1798	7.14404	9.85666	11.4217	9.68711	8.70863	10.6614	10.4109	10.7332	9.89182	8.98308	10.8895	9.22042	11.0284	9.99539	9.8127	11.7219	9.59501	10.1991	9.42221	10.6461	5.84084	10.8605	11.051	10.7748	11.5731	6.51192	10.5182
P55210_CASP7_S16_1_MADDQGCIEEQGVEDSANEDSVDAKPDRSSF	P55210	CASP7	16	S	1	8.99515	8.53908	9.49341	8.86616	8.94335	9.18808	9.85669	8.0091	10.7099	8.84593	8.75071	7.85287	8.04973	8.8384	9.22037	9.79209	10.3032	7.82142	7.31266	9.09259	9.12418	9.75852	8.95737	9.77991	10.7178	8.84513	9.20624	8.94182	7.40215	8.91213	10.6183	8.42367	8.42564	8.1926	9.54217	8.82287	8.97389	7.59382	10.6672	9.10537	9.28925	8.39571	5.58825	8.60067
P55317_FOXA1_S331_1_KTGQLEGAPAPGPAASPQTLDHSGATATGGA	P55317	FOXA1	331	S	1	8.82393	10.0129	10.1217	9.47816	10.3461	10.4128	9.50127	9.53789	10.1806	9.42079	9.8562	10.6987	9.1786	10.3524	10.0041	10.0576	10.4955	9.10728	7.34691	10.0706	10.5256	10.3101	10.5554	10.3869	10.1751	9.81395	10.1953	11.119	7.35092	10.5413	10.409	10.0257	10.5661	7.58634	10.1666	10.4418	10.4265	8.332	10.6562	9.6441	11.0686	9.06814	8.00495	10.543
P55327_TPD52_S176_1_ITKKLEDVKNSPTFKSFEEKVENLKSKVGGT	P55327	TPD52	176	S	1	9.41316	10.5662	11.3216	11.513	11.6016	11.7317	11.8221	10.8843	11.4073	10.1157	11.3886	10.5294	10.0189	12.0201	12.5067	11.7604	10.7711	9.07025	9.86842	10.4586	11.9642	11.116	11.1356	11.6046	12.0941	11.168	10.7946	10.4508	10.3812	11.2587	11.2043	10.7131	11.1351	9.42087	11.4349	12.2391	10.8915	9.2248	11.3511	11.2806	11.5475	11.8519	5.66005	10.6599
P55884_EIF3B_S154_1_EPRALENGDADEPSFSDPEDFVDDVSEEELL	P55884	EIF3B	154	S	1	9.11916	9.64051	9.931	9.94999	9.57313	10.0051	9.67873	9.78024	10.0585	9.21733	9.73021	9.75392	8.31865	10.7276	10.0201	10.6163	9.82481	8.71146	9.1926	10.3604	9.1806	9.9972	9.67208	9.81601	10.2434	10.2365	9.77557	10.4045	8.23894	9.32004	9.32445	9.22839	10.3714	8.36766	11.1447	9.78232	10.9852	8.40567	9.56526	10.203	9.48207	9.57769	7.98426	10.1307
P55884_EIF3B_S119_1_QGEAPGEQARDERSDSRAQAVSEDAGGNEGR	P55884	EIF3B	119	S	1	10.4986	11.1177	11.648	11.0793	10.9451	11.0247	11.2963	11.5266	11.531	9.86075	11.1469	10.9519	10.0537	11.835	10.2687	11.995	12.087	10.074	6.27416	11.9928	11.9313	11.5431	11.8512	12.7209	11.3896	11.0938	10.924	11.5067	9.6214	11.7779	12.1519	11.3771	12.3596	6.1451	11.7105	12.5692	11.8878	6.12021	11.7572	12.3711	12.2178	11.9591	7.52735	10.7806
P57737_CORO7_S915_1_MVAKLGNREDPLPQDSFEGVDEDEWD	P57737	CORO7	915	S	1	8.57865	9.65021	9.84823	9.79935	8.99634	9.05921	9.11465	9.76035	9.89704	8.55868	9.41039	9.19087	9.70508	9.50412	9.89685	9.14009	9.51039	8.17545	7.89846	9.19407	9.76521	8.76377	11.2025	9.10799	10.1188	8.94367	9.72021	9.34932	8.91701	8.88296	9.2947	9.47356	9.60118	7.52073	10.6004	9.44143	9.80342	8.45223	9.69124	10.3298	8.83559	8.81969	7.81175	8.63845
P58107_EPPK1_S4645_1_QAQAQARAEAEAEAGSPRPDPREALRAATME	P58107	EPPK1	4645	S	1	10.2331	9.12174	9.0815	9.017	9.49488	10.3172	10.0068	8.34362	9.68797	9.80362	9.46733	9.95605	9.26685	10.0098	9.95605	9.79236	9.23809	9.00224	8.06772	9.63781	9.76845	10.158	10.1138	9.51959	10.9165	10.067	9.20376	8.51615	8.86062	9.70141	9.90325	9.05782	11.3895	8.00911	9.72432	9.18142	10.3321	6.31624	9.95928	10.3061	10.0835	10.2683	6.27304	10.4959
P58107_EPPK1_S2508_1_LAQAQAQARAEAEAGSPRPDPREALRAATME	P58107	EPPK1	2508	S	1	10.1821	9.57716	9.42706	9.92029	10.2687	9.54022	9.71259	9.77108	11.2233	9.30395	9.29623	9.60834	8.39552	10.6054	10.6274	11.1598	10.8635	7.26387	8.77846	9.59176	11.1825	10.2731	9.96157	9.12804	9.74947	10.6471	9.37213	10.3265	9.30599	9.51427	10.1435	10.256	10.479	8.8847	10.2584	8.89391	9.48809	9.05091	10.5543	9.77517	9.79685	10.2502	5.85437	11.0201
P58107_EPPK1_S2718_1_ERLSKVSFRGLRRQVSASELHTSGILGPETL	P58107	EPPK1	2718	S	1	9.23595	10.2991	9.46103	9.99036	10.4965	10.2824	9.39162	10.846	10.2119	9.16894	10.2948	9.85204	8.88973	9.91467	10.7131	10.3987	11.1761	8.67294	8.2742	9.34985	10.8675	10.3856	10.3029	10.5853	10.4299	10.0888	10.1269	10.2844	9.0575	9.77778	10.1139	10.673	10.9127	7.72504	10.125	10.2156	11.2913	5.49884	10.7279	10.5796	10.911	10.7567	8.95234	9.22723
P60174_TPI1_S21_1_KFFVGGNWKMNGRKQSLGELIGTLNAAKVPA	P60174	TPI1	21	S	1	12.5086	11.8426	11.4883	11.0047	12.3003	12.5501	11.1988	12.028	11.7795	11.8251	12.4593	12.4038	9.12107	13.8033	12.9683	14.4742	14.0351	7.29269	7.71926	12.3949	12.6657	13.1468	12.9278	12.8401	13.0473	13.0226	11.331	11.7048	11.6553	10.9337	11.6916	11.744	11.8927	11.1674	11.7545	13.4445	12.7191	8.97405	12.9256	12.4427	12.245	12.3883	10.9814	11.3379
P60174_TPI1_T28_1_WKMNGRKQSLGELIGTLNAAKVPADTEVVCA	P60174	TPI1	28	T	1	11.2729	11.7476	12.3937	11.9022	11.8542	11.9876	11.9993	11.8594	12.4519	11.4455	11.7838	11.6182	9.07795	13.6311	12.7652	14.2667	13.8073	7.60983	6.63101	12.4622	12.8007	13.2863	13.0467	12.9314	12.6772	12.3906	11.3925	12.4494	10.3691	11.8792	12.1273	11.3324	12.4835	10.7356	12.1245	12.3548	13.0297	7.28415	12.8291	12.8084	12.6349	12.5718	10.8346	11.4308
P60468_SEC61B_S17_1_PGPTPSGTNVGSSGRSPSKAVAARAAGSTVR	P60468	SEC61B	17	S	1	12.5855	13.0295	12.9922	13.0437	13.4198	12.1806	12.894	12.691	13.1041	12.2823	13.6366	12.6435	12.0818	13.9095	12.9644	14.2265	13.252	10.8173	12.1341	12.7411	13.1708	13.4418	12.9752	12.7884	13.0588	13.41	12.7917	13.3879	11.9258	12.6773	12.1198	13.083	12.5908	13.8074	12.9037	12.7467	11.9066	11.9001	13.07	13.0075	14.5413	12.8259	11.1391	13.5983
P60981_DSTN_S3_1_NA	P60981	DSTN	3	S	1	8.79712	8.42165	9.52913	8.57624	10.1824	8.71059	8.80303	9.30297	9.44863	9.50407	8.683	8.47548	8.979	9.02175	9.53299	9.83932	8.99955	7.84456	8.22392	9.29287	9.22205	8.83363	9.24192	9.40278	9.02769	10.1406	9.66783	8.57709	8.14337	8.66058	9.3167	8.96733	9.48344	7.50637	8.99786	9.94548	9.2568	7.94737	9.73037	8.86595	9.45082	8.96587	7.66907	9.05184
P61247_RPS3A_S263_1_AKVERADGYEPPVQESV	P61247	RPS3A	263	S	1	12.2568	12.4752	12.8037	12.6878	12.6267	12.9008	12.7934	12.9549	12.637	12.1289	12.6393	12.5976	10.9371	13.6991	13.3513	14.6019	14.0776	9.08407	8.75725	12.9668	13.6169	13.4008	13.5572	13.4521	13.6233	13.5434	12.9071	13.2556	8.98335	13.4382	13.1998	12.7973	13.3378	9.48188	13.1546	13.7797	13.146	8.95303	13.3413	13.5316	13.6087	13.1704	7.96303	13.0929
P61978_HNRNPK_S284_1_GGRPMPPSRRDYDDMSPRRGPPPPPPGRGGR	P61978	HNRNPK	284	S	1	15.6387	16.3237	16.6038	16.3721	16.0547	16.4674	16.151	16.3937	16.463	15.7955	16.2802	16.3769	13.8293	18.1071	17.6971	18.2901	18.0192	11.5175	11.8467	16.8448	17.2737	17.1625	17.1987	17.1339	16.824	17.1661	16.5072	16.8292	13.2828	16.8511	16.8671	16.6529	16.998	12.9266	16.8562	17.1596	17.6359	8.68084	17.8671	17.8944	17.6835	17.6986	9.75601	17.3235
P62070_RRAS2_S186_1_LVRVIRKFQEQECPPSPEPTRKEKDKKGCHC	P62070	RRAS2	186	S	1	8.46701	9.08029	9.27972	10.0188	9.96332	10.0708	9.38697	9.17205	9.17736	9.34584	9.67983	10.1179	9.5363	10.8804	8.81195	10.0402	9.91093	7.70026	5.15741	10.1707	10.6035	10.0402	10.4245	10.4837	9.55695	9.57929	8.83981	10.3116	9.22108	9.37124	9.90827	9.67211	10.6643	7.61501	9.93817	9.08216	10.3775	5.02471	9.96534	10.7782	10.5017	10.2325	8.41015	8.77748
P62753_RPS6_S240_1_QEQIAKRRRLSSLRASTSKSESSQK	P62753	RPS6	240	S	1	10.8498	11.0828	11.1685	10.1826	10.9558	11.3134	10.6181	10.9529	12.1724	10.8355	10.6813	10.2928	9.29382	12.9222	10.6312	11.5905	12.0267	9.08845	10.4168	12.1363	10.7322	10.9544	10.9756	10.3377	10.7535	10.9147	10.9464	11.2829	10.8735	10.7818	10.5274	10.8502	10.7444	11.0105	11.1316	11.2889	11.0076	9.49028	11.767	11.2493	10.9628	11.076	9.32458	10.8134
P62995_TRA2B_S2_1_NA	P62995	TRA2B	2	S	1	8.91014	10.2396	8.60869	9.19958	10.2296	8.95496	8.94261	9.21481	9.71145	9.26375	9.12005	9.88993	8.05871	10.4053	10.406	9.62188	8.66659	8.98406	6.69883	10.3148	10.5515	9.28668	10.1935	9.09733	9.6109	9.71044	9.02503	10.9041	7.95465	8.93752	9.86611	8.67144	9.96247	7.92451	10.2614	9.45664	9.7726	8.22266	8.9151	9.14975	10.2642	9.81832	7.31564	9.30939
P62995_TRA2B_T201_1_GRRIRVDFSITKRPHTPTPGIYMGRPTYGSS	P62995	TRA2B	201	T	1	11.185	11.6446	11.7458	11.3429	11.5158	11.5068	11.4941	11.5571	11.5071	11.051	11.6362	11.6952	9.68425	12.7647	11.2349	12.3956	12.2043	10.657	9.51635	11.6073	11.3742	11.7051	11.9603	12.7776	12.1686	12.0866	11.1212	11.7294	9.95567	11.8794	11.4957	11.5287	11.643	10.8119	11.6239	11.8376	11.6502	9.26232	11.658	12.2631	11.9737	12.1335	9.59376	11.2141
P62995_TRA2B_S264_1_GWRAAQDRDQIYRRRSPSPYYSRGGYRSRSR;GYDRYEDYDYRYRRRSPSPYYSRYRSRSRSR	P62995	TRA2B	264	S	1	13.5858	13.7097	13.7928	13.3236	13.1477	13.6548	13.2458	13.2673	13.8375	13.4928	13.9344	13.4365	13.5265	14.0271	13.8639	14.312	13.9614	11.5234	13.0904	13.3764	13.7077	13.6312	13.769	13.6397	13.503	13.6331	13.5898	13.9816	13.0858	13.4211	14.0347	13.7155	14.5631	12.5534	12.4202	13.9274	13.9321	11.0119	13.8567	14.3159	14.0016	14.0962	10.5088	14.0116
P63104_YWHAZ_T232_1_IMQLLRDNLTLWTSDTQGDEAEAGEGGEN	P63104	YWHAZ	232	T	1	8.03783	9.64502	9.29639	9.03016	8.94946	9.11679	9.09522	9.03615	8.2583	8.75479	9.82916	9.10202	8.15038	9.37998	8.65813	10.2542	10.4633	7.16964	8.27877	8.77922	8.40369	9.80492	9.29358	9.51546	9.22145	9.05246	9.17937	9.7874	7.30811	9.52686	8.3749	9.37735	9.92608	6.97115	8.73115	10.695	9.53748	7.31757	9.30419	9.56076	9.25867	9.09697	6.88245	8.65155
P63165_SUMO1_S2_1_NA	P63165	SUMO1	2	S	1	10.6421	10.5501	11.028	10.8779	10.6525	10.8981	10.0899	12.4629	10.9061	10.5108	10.8394	9.83952	10.9089	10.4304	10.6517	10.9538	11.7654	9.93838	10.1535	10.1811	11.6521	9.95068	10.921	11.7902	12.1772	11.609	10.6139	10.5727	8.40609	11.2697	11.5613	10.6532	11.5942	8.05485	11.0432	11.7418	11.8794	5.20244	11.2866	12.2655	12.0768	11.9378	9.17271	10.5944
P67809_YBX1_S314_1_DGKETKAADPPAENSSAPEAEQGGAE	P67809	YBX1	314	S	1	10.4019	10.7287	11.5338	11.3503	11.4146	11.5219	11.0191	11.2956	11.3155	10.9371	10.986	11.398	10.137	12.083	11.5686	12.7096	12.1307	8.32238	10.533	10.613	11.1912	11.2491	11.8928	11.4722	11.4326	11.7292	11.4504	11.1742	9.64149	11.5235	11.4703	11.3674	11.3149	8.70827	11.9433	12.147	11.5543	10.2436	9.90172	11.7812	12.4974	10.9731	7.91298	10.3788
P67809_YBX1_S174_1_QQNYQNSESGEKNEGSESAPEGQAQQRRPYR	P67809	YBX1	174	S	1	11.4686	10.9691	9.96714	11.196	11.5442	11.5463	11.2955	11.0577	11.5608	10.6809	10.908	11.1886	10.0408	12.0153	9.51417	13.2068	11.6828	10.2316	8.72407	11.2767	11.4233	11.76	12.1406	11.3669	11.7767	12.0832	11.1145	11.6009	8.63435	11.4818	11.4182	10.3233	11.2979	10.9338	10.9364	11.7819	11.543	9.87634	11.1201	11.5805	11.4616	11.1099	4.56235	10.6367
P67809_YBX1_S165_1_RRRGPPRNYQQNYQNSESGEKNEGSESAPEG	P67809	YBX1	165	S	1	9.419	9.90877	11.008	8.69607	9.24361	11.189	9.99661	9.70989	9.08082	9.89646	10.2315	10.5492	7.48497	11.1939	10.8256	11.7524	11.4062	6.80135	8.57498	9.60303	10.1014	10.8587	10.116	10.2104	10.0126	11.1973	10.0874	10.4985	8.57586	9.09294	10.669	10.3963	9.97244	8.61626	9.36447	10.446	10.8043	3.72049	11.0007	11.3854	11.2935	11.2602	7.1077	9.02458
P67870_CSNK2B_S205_1_FKIHPMAYQLQLQAASNFKSPVKTIR	P67870	CSNK2B	205	S	1	9.76034	10.3487	10.9743	9.34403	11.6363	10.1321	10.1658	10.5896	10.4962	10.0348	10.5102	10.3991	8.8273	11.1859	10.7788	11.5569	11.2736	8.57336	9.2846	9.84301	11.7821	10.3736	10.3792	10.5333	11.1165	10.3433	10.5467	10.5246	9.39575	10.2689	10.2148	10.5552	10.2371	10.2237	10.4493	10.5157	10.648	9.58069	9.85872	10.5445	10.3177	11.2463	7.69055	10.5297
P67870_CSNK2B_S209_1_PMAYQLQLQAASNFKSPVKTIR	P67870	CSNK2B	209	S	1	10.2132	10.614	11.1291	11.0167	10.6276	10.6804	11.1253	10.6226	10.6846	9.9427	10.8051	11.1006	10.2362	11.1074	11.0372	10.685	11.8671	9.34821	9.27381	11.8808	11.0586	10.9146	10.4094	10.7439	10.8015	11.4303	10.9645	10.2638	9.49604	11.3248	10.6381	10.9299	10.6857	10.3861	10.7584	10.8829	11.2682	6.74615	10.9702	11.8918	11.7573	11.6475	8.03809	10.8773
P68363_TUBA1B_S48_1_DGQMPSDKTIGGGDDSFNTFFSETGAGKHVP	P68363	TUBA1B	48	S	1	9.73828	9.76386	10.7952	11.1345	10.326	10.4985	11.3022	9.77558	9.88565	9.45237	10.9021	10.9385	8.06826	11.5622	10.7341	12.6327	12.1257	7.13336	6.9268	10.9444	11.1706	11.0563	11.055	11.1033	11.1141	10.0513	10.8785	9.79568	9.72239	10.6944	10.6728	10.1123	10.9766	10.0043	10.1729	10.3174	10.6616	8.04496	11.5931	10.0746	11.4469	10.4351	9.35707	10.5156
P78347_GTF2I_S674_1_SKINTKALQSPKRPRSPGSNSKVPEIEVTVE	P78347	GTF2I	674	S	1	11.0097	11.5751	11.4268	10.4349	11.1256	12.0986	11.572	10.3554	10.9182	11.1073	11.7886	11.9293	9.81503	12.5392	11.9268	12.6713	12.6787	8.03977	8.3919	11.8133	11.9236	11.5397	12.1536	11.8488	11.7094	13.042	10.8104	11.1171	9.3311	11.6607	12.1692	11.1085	11.8234	9.15517	11.2992	12.1153	11.3618	9.25365	11.4245	11.1747	12.6505	11.8056	7.36837	11.9914
P85037_FOXK1_S445_1_RSGGLQTPECLSREGSPIPHDPEFGSKLASV	P85037	FOXK1	445	S	1	11.2738	12.3779	12.0645	12.41	12.2648	12.6099	12.0343	12.1889	12.3823	11.7567	12.0656	12.5733	10.3312	13.1022	12.5729	13.6334	13.2128	10.1485	9.3593	12.2045	12.8889	12.6904	13.099	12.759	13.2421	12.9223	12.0266	12.391	9.97709	12.4421	13.3674	12.403	13.1746	7.70838	12.9313	13.4164	12.8868	8.9913	12.8575	12.831	12.8985	12.5359	7.40117	12.9972
P98175_RBM10_S89_1_PGSETQRRRRRRHRHSPTGPPGFPRDGDYRD	P98175	RBM10	89	S	1	11.5982	12.284	11.6727	10.2202	12.0405	13.5286	11.7801	12.011	12.2157	11.4631	11.7753	12.099	11.2809	12.9557	12.6967	12.8884	12.5971	8.92538	9.65718	11.9963	12.3621	12.2184	12.4055	12.7048	12.1428	12.1129	11.9228	11.8599	11.0984	12.2075	12.2179	11.771	12.2861	10.4254	12.0589	12.585	11.8284	10.8037	11.2141	12.2041	12.9699	12.324	8.81997	12.1893
P98175_RBM10_S723_1_HTSMDLPKLASDDRPSPPRGLVAAYSGESDS	P98175	RBM10	723	S	1	11.0985	9.75478	10.3737	10.2968	10.6544	10.6439	10.1848	11.2032	9.57212	10.4282	11.1095	10.3242	8.81285	11.1437	10.0203	11.2738	11.6354	9.93603	9.71826	10.0498	10.7988	10.3879	11.0492	10.8181	10.8177	10.512	11.5938	9.48105	9.69521	10.7223	11.1916	10.5067	11.1989	8.03416	10.6031	11.2877	10.5047	8.78838	10.6091	11.7209	10.7874	10.4115	5.55585	11.3988
Q00341_HDLBP_S31_1_RSGLVPQQIKVATLNSEEESDPPTYKDAFPP	Q00341	HDLBP	31	S	1	10.0519	9.27938	9.81188	10.3387	9.50741	8.65481	9.51236	9.47902	9.68382	9.32699	9.3267	10.3152	9.21345	10.3443	9.82416	9.16673	10.3688	8.72672	8.57778	10.1862	9.31773	9.39511	9.83737	10.3299	10.5098	9.5373	9.68987	10.051	8.43449	9.42158	9.50422	8.12324	9.80299	9.91632	9.95186	10.3455	9.63186	7.7895	10.8268	10.0925	8.73891	10.5645	7.86816	9.1692
Q00613_HSF1_S363_1_LTDARGHTDTEGRPPSPPPTSTPEKCLSVAC	Q00613	HSF1	363	S	1	11.1403	12.2206	11.9904	10.9349	11.3921	10.6115	10.9051	10.7148	10.9792	10.9689	12.8713	11.8505	10.0094	12.772	12.5164	13.1871	12.649	7.15572	6.62443	12.0191	12.2827	12.4006	12.6733	12.2894	11.9255	12.2466	11.9012	11.8615	8.70306	11.6519	11.7273	11.9703	12.2019	8.26311	11.9114	12.2156	12.6114	7.43533	12.5517	11.9443	11.6388	12.1082	8.1381	11.5159
Q00839_HNRNPU_S59_1_DEEAGGRPAMEPGNGSLDLGGDSAGRSGAGL	Q00839	HNRNPU	59	S	1	9.33046	9.17733	8.62315	8.88323	9.68503	8.94467	9.13175	9.04203	8.7271	9.96012	9.2741	8.50876	8.37152	9.10381	9.44114	9.18132	10.0425	8.50362	7.52846	9.12776	9.57031	9.38885	9.54493	9.48354	9.54737	9.63161	8.8927	8.52236	8.2983	9.75153	9.51388	9.40498	9.52889	7.18385	9.27399	9.73827	9.25625	8.00501	9.89121	8.89276	9.11208	9.48655	6.62802	8.94631
Q01082_SPTBN1_S2102_1_VRRQQEEEERKRRPPSPEPSTKVSEEAESQQ	Q01082	SPTBN1	2102	S	1	10.7738	9.68815	10.8976	11.3606	9.55371	9.73358	10.7431	10.4909	10.2468	9.46962	11.3085	9.74861	8.22552	11.6964	10.8393	12.3428	11.9971	6.90632	7.41968	10.7827	11.0325	10.8472	10.8549	11.0705	11.79	9.34096	10.7771	10.7203	8.59742	10.7818	9.7464	10.3997	10.8804	10.4244	9.46492	11.0917	9.69684	9.49869	11.1528	11.0112	10.4689	10.179	6.43348	10.8366
Q01105_SET_S7_1_NA	Q01105	SET	7	S	1	9.68583	9.61025	10.2807	9.98325	9.93326	9.93819	10.1068	10.267	9.28569	9.89702	9.9827	9.89223	8.95767	11.3767	9.47587	11.1833	9.8501	8.58785	8.68462	9.90616	9.68384	10.0719	10.6589	10.426	10.6327	10.2396	10.0559	10.218	8.9735	9.31167	10.3482	10.093	10.5142	7.51698	10.2132	10.7458	10.9439	8.1456	9.92315	10.1466	10.2558	10.0164	8.4553	10.8584
Q01167_FOXK2_S398_1_HSSGAQTPESLSREGSPAPLEPEPGAAQPKL	Q01167	FOXK2	398	S	1	9.96791	10.3371	9.61195	9.60188	9.98868	10.52	9.85433	10.563	10.1301	9.01568	9.50864	10.9559	9.93514	9.87397	10.1698	10.8055	10.0381	9.20516	8.82785	10.633	10.3611	10.0347	10.1306	10.0403	10.9773	10.464	10.121	10.2404	7.73008	10.4948	10.9123	10.1396	10.6415	6.79792	10.2764	11.2598	10.7018	7.323	10.7487	10.4181	10.3248	10.5112	8.91946	10.0724
Q01167_FOXK2_S428_1_LAVIQEARFAQSAPGSPLSSQPVLITVQRQL	Q01167	FOXK2	428	S	1	8.424	10.1121	9.14819	10.171	8.75942	9.67088	9.55995	9.02025	8.93898	9.94471	8.54904	10.2726	8.54844	9.63056	9.5708	10.6918	10.2416	7.60234	7.9205	9.44726	10.1513	9.62391	9.47278	9.66977	9.47797	9.38043	9.42879	9.88664	8.63034	9.48138	9.38992	9.31633	9.56993	8.75854	9.61209	9.63873	8.78396	7.6778	10.6207	10.0757	9.96758	9.15977	8.78959	8.87618
Q01201_RELB_S573_1_FPNHYREAAFGGGLLSPGPEAT	Q01201	RELB	573	S	1	8.15917	9.73546	8.5293	8.86867	9.91017	8.91092	8.82208	8.89916	8.99992	9.57222	9.13211	8.6882	8.19683	9.31811	9.50681	10.3722	9.84058	6.87911	8.12582	8.9406	9.85773	8.61796	9.1959	9.37568	8.25084	9.24933	9.68194	9.43617	8.56173	8.93366	8.87837	8.9788	8.62962	8.46641	9.47213	9.68835	8.84211	8.07826	8.64183	9.99035	8.79708	9.76405	7.71649	9.44548
Q01433_AMPD2_S168_1_IEQLEERRQRLERQISQDVKLEPDILLRAKQ	Q01433	AMPD2	168	S	1	9.50118	10.4951	10.6145	10.4808	10.6346	10.004	10.1246	9.39593	10.8703	9.31353	10.7804	11.2455	10.4092	10.6371	10.4366	11.3348	10.7869	8.1257	9.91269	10.293	10.4486	10.2433	10.4667	10.366	11.2699	11.554	10.1754	9.92299	8.5802	10.2278	9.8561	10.5075	10.1676	9.60684	11.0923	10.4999	10.9407	8.49713	10.4704	10.6707	10.2081	10.9433	9.01005	9.70724
Q01518_CAP1_S308_1_VRSGPKPFSAPKPQTSPSPKRATKKEPAVLE	Q01518	CAP1	308	S	1	12.6499	12.4511	12.735	13.7499	13.8967	12.1004	12.8499	12.933	12.5225	12.062	13.2866	13.9292	11.6136	14.3513	14.0054	14.4762	14.1246	9.01205	11.1994	12.984	13.4105	13.469	13.4358	13.0843	13.4411	13.7649	13.415	13.8358	9.9066	13.2196	12.8372	13.0752	12.6174	12.7552	13.1735	13.1247	12.6959	11.9751	13.8778	12.7834	13.4524	12.7985	12.5624	12.9317
Q01518_CAP1_T307_1_PVRSGPKPFSAPKPQTSPSPKRATKKEPAVL	Q01518	CAP1	307	T	1	9.46639	9.68718	9.69885	10.0981	10.0378	11.2115	9.79982	10.3196	10.2816	9.7738	9.99387	10.0312	9.93016	9.5097	10.4018	10.9019	9.86557	9.59077	8.75074	9.12117	11.285	10.6353	11.1164	9.29138	10.4784	10.687	10.3643	10.7736	7.6852	10.2115	10.8059	9.9176	10.8846	9.31301	9.28205	9.99674	9.85822	8.22403	10.7301	10.3066	10.8868	10.1942	8.84259	10.4425
Q01581_HMGCS1_S495_1_GVGLVHSNIATEHIPSPAKKVPRLPATAAEP	Q01581	HMGCS1	495	S	1	10.0978	10.202	10.2426	9.88901	10.7074	11.4082	11.1979	10.858	10.2234	9.36732	10.084	10.8164	8.12704	11.5194	11.5533	11.4087	11.6928	8.24574	9.2983	10.8717	9.56828	10.9924	10.7784	11.038	11.2727	11.0634	11.3339	10.6137	7.19397	11.0694	10.9472	10.5956	11.6806	7.08154	10.8491	11.393	10.5201	9.06087	11.3666	11.4492	10.4793	9.6709	5.65008	10.5488
Q02040_AKAP17A_S537_1_CKEVQSSCRVVPEDGSPEKRCPGGVLSCIPD	Q02040	AKAP17A	537	S	1	11.8319	12.2869	12.5705	12.3394	12.2331	12.2381	12.1578	12.2235	12.4863	11.8103	12.3026	12.5193	10.3721	12.9833	13.0221	13.3786	13.0522	10.6916	9.54586	12.4331	12.9902	12.5329	12.9332	13.0647	12.7888	12.8134	12.2911	12.3643	10.5179	12.7244	12.8605	12.4852	12.9528	9.74726	12.4444	13.0097	12.704	8.28916	13.2324	13.1979	12.9946	13.0818	8.38613	12.4294
Q02241_KIF23_S867_1_LAKCEKYMLTHQELASDGEIETKLIKGDIYK	Q02241	KIF23	867	S	1	10.318	9.8186	9.91185	9.65927	9.64046	10.557	9.58731	9.61992	11.1257	9.55177	10.1452	9.87518	9.59222	10.1762	9.46751	10.2963	11.8066	8.56621	9.31484	10.0476	10.9645	9.81051	10.4594	9.30815	10.2269	10.6286	9.99595	10.308	8.94979	9.79594	9.93629	10.1522	11.1034	8.43367	10.3316	9.94791	10.0207	9.1669	10.4578	9.22974	10.8819	10.1481	6.18697	11.1651
Q02790_FKBP4_S453_1_TEMKEEQKSNTAGSQSQVETEA	Q02790	FKBP4	453	S	1	9.13298	8.75274	8.63127	8.38037	9.11641	9.6057	9.26052	9.1496	8.96095	8.25586	8.42327	9.56927	7.78187	8.56935	9.28217	9.70767	9.96812	8.31028	7.28779	8.86482	9.47193	9.33408	8.91061	9.75024	8.76664	10.4442	9.30183	8.08257	7.27857	9.74571	8.52612	9.29364	9.17933	8.87509	8.6195	9.1258	8.77618	7.10028	9.30485	10.0415	8.93511	9.46158	7.30844	8.6641
Q02880_TOP2B_S1552_1_PKGKGRGAKKRKASGSENEGDYNPGRKTSKT	Q02880	TOP2B	1552	S	1	8.83854	9.81129	10.3369	10.3721	8.95376	10.2525	9.45094	8.6813	11.3233	9.52244	10.2118	9.3753	8.89655	9.28786	9.93499	9.44607	11.9977	9.00202	8.75789	9.64018	10.6585	9.93182	9.58385	9.99295	10.4906	10.1221	9.35656	9.73005	8.65273	10.2131	10.78	9.83665	9.59796	7.26433	10.8206	10.2656	10.5897	5.6026	10.7023	10.8073	10.2018	10.6615	8.41643	10.1915
Q02880_TOP2B_S1413_1_KASPITNDGEDEFVPSDGLDKDEYTFSPGKS	Q02880	TOP2B	1413	S	1	8.6482	10.946	10.2926	9.49655	10.0888	9.42417	9.93116	9.17729	10.0261	9.31704	10.3083	10.1364	9.18731	10.927	10.7404	11.2238	10.9819	5.83582	8.08227	8.9377	9.85069	10.6157	11.1676	10.2423	9.83359	9.92208	10.5977	9.34863	9.29374	9.90057	10.1249	9.06398	10.8795	8.91582	9.47678	10.4353	10.5488	8.04317	11.2019	8.8851	10.4647	9.75259	8.37256	10.1511
Q02880_TOP2B_S1581_1_KTTSKKPKKTSFDQDSDVDIFPSDFPTEPPS	Q02880	TOP2B	1581	S	1	9.30044	11.0013	10.9125	10.4016	10.7141	10.1856	10.447	10.6726	11.1269	9.92633	9.13983	11.2027	9.613	11.0388	10.4066	10.1199	11.7472	9.59008	8.74273	9.82596	11.4557	11.4693	11.3238	9.69809	10.8959	10.2219	11.0507	11.1404	8.77787	10.4287	11.5982	9.68909	10.8885	9.36227	10.3435	10.634	11.1029	8.07006	10.8016	10.9996	10.6913	10.85	7.56664	10.7701
Q02880_TOP2B_S1522_1_PKRAPKQKKVVEAVNSDSDSEFGIPKKTTTP	Q02880	TOP2B	1522	S	1	8.11494	9.45251	9.60822	9.23657	9.4017	8.71036	8.62536	8.55749	9.22893	9.33806	9.46042	9.31403	8.94902	8.37151	9.11087	9.59051	10.4934	8.00902	5.88547	8.92455	9.84697	9.85874	10.1162	9.89237	9.76324	8.75617	9.33485	8.95615	8.595	9.11889	10.7802	9.08299	10.4361	7.13237	8.17527	8.9173	9.86578	8.0618	7.97992	9.6392	9.70481	9.27279	8.56928	9.30464
Q02880_TOP2B_S1466_1_PSYSQKSEDDSAKFDSNEEDSASVFSPSFGL	Q02880	TOP2B	1466	S	1	9.67692	9.83738	11.0079	11.6612	11.117	9.74003	10.8084	11.187	9.41915	11.5057	9.33362	10.7866	10.186	10.5436	10.5135	11.7965	10.6988	9.30206	6.75664	10.8895	11.4276	11.3134	11.3389	11.3144	11.6401	10.7233	9.97513	10.0226	10.2286	10.4507	10.5018	10.6114	9.85454	9.76391	10.642	11.6669	10.9489	9.22234	10.6499	10.5738	10.7717	10.8738	7.22312	11.0908
Q02880_TOP2B_S1613_1_PRTGRARKEVKYFAESDEEEDDVDFAMFN	Q02880	TOP2B	1613	S	1	9.91303	10.2217	9.85682	8.70879	9.94327	9.88272	9.83316	9.72775	9.81822	9.13438	10.1536	9.85923	9.09606	10.2438	10.58	9.43467	10.2434	8.92839	9.22122	9.41495	9.95034	9.99545	9.95343	9.99099	9.76094	11.2487	8.79618	8.95887	9.95656	9.80508	10.0186	10.5538	10.4606	8.299	9.93198	9.26237	9.29201	7.86018	10.3125	9.86405	10.5063	10.6913	8.48893	9.91086
Q02880_TOP2B_S1375_1_LRRAAAERPKYTFDFSEEEDDDADDDDDDNN	Q02880	TOP2B	1375	S	1	9.6518	9.55327	10.8263	9.99714	10.321	10.2546	9.7094	10.0726	10.2853	9.8976	10.0692	10.5699	9.2135	10.7064	9.07473	11.3386	10.9271	9.3437	8.75034	10.4441	11.5625	10.4355	9.97011	9.44158	11.174	10.4895	8.95449	10.1498	9.06805	10.7683	11.3446	9.24386	9.79461	8.72347	10.7523	10.7452	10.2217	8.47755	10.2261	11.0213	10.5354	10.122	6.63539	10.4265
Q03164_KMT2A_S3036_1_DLTRNSSTPGLQVPVSPTVPIQNQKYVPNST	Q03164	KMT2A	3036	S	1	9.11649	8.86239	9.33591	8.6095	10.7823	9.21418	8.56669	10.5528	9.15066	8.69407	9.29299	9.66354	7.3435	10.2995	10.1185	10.2712	9.88667	8.00143	7.8941	9.14892	9.339	9.55575	9.57911	10.4039	9.19434	9.80792	9.35603	9.89343	8.35039	9.31865	9.27477	9.9541	9.39796	8.50764	8.24348	10.5428	9.85564	7.09054	9.34438	10.0619	10.2425	9.3258	7.93623	9.00796
Q03164_KMT2A_S3529_1_GSPSSPSSGQRSASPSVPGPTKPKPKTKRFQ	Q03164	KMT2A	3529	S	1	9.19493	10.4701	10.1872	9.61324	10.0339	10.2856	9.68247	9.45169	9.93148	9.82736	9.21257	11.6794	8.81662	12.322	9.84219	9.45978	10.3279	9.01648	8.85416	9.39353	10.2966	10.4352	10.3414	10.4641	11.0555	10.5893	10.3764	9.14945	9.07832	9.53595	10.0082	9.9271	10.0982	9.49821	9.90697	10.3462	10.5974	8.15579	10.913	10.6388	9.31807	10.1619	7.39868	9.95392
Q03164_KMT2A_S1858_1_PPTPPILSTDRSREDSPELNPPPGIEDNRQC	Q03164	KMT2A	1858	S	1	8.85105	10.4113	9.03025	8.63011	8.90625	8.77336	9.4606	9.2747	9.87738	8.19784	8.14507	9.64679	8.82193	9.60815	9.81706	9.49217	9.05518	7.8079	8.00323	8.42423	9.67446	9.52483	9.97225	9.00338	8.88638	9.91182	8.9319	9.3612	7.74133	9.76975	10.0213	9.20657	8.93558	7.90467	9.24463	9.28965	9.4658	6.78604	10.3458	8.89202	9.66219	9.45056	7.31413	9.26958
Q04323_UBXN1_S200_1_SQPPPVAPEPGPVPSSPSQEPPTKREYDQCR	Q04323	UBXN1	200	S	1	10.0507	10.5116	9.58256	9.84022	11.274	10.3618	10.1097	10.9904	9.53881	10.6406	9.80303	10.5383	9.13407	10.868	9.99728	11.0709	10.3346	10.2161	9.16598	10.1908	11.4445	10.0673	10.7523	10.0001	10.6549	10.8556	10.3903	10.778	8.49571	10.4463	10.4703	10.54	10.5345	8.33371	10.7992	10.9432	10.7206	9.20854	10.4255	10.5675	10.6198	10.079	9.15871	9.3088
Q04637_EIF4G1_S1209_1_SRERPSQPEGLRKAASLTEDRDRGRDAVKRE	Q04637	EIF4G1	1209	S	1	10.1162	10.6721	11.1109	10.6047	10.847	10.9898	10.8437	10.9723	11.0783	10.2911	10.5124	10.6428	9.95516	10.3651	10.2533	11.4879	12.2931	9.9861	9.07662	10.1219	12.5376	10.1089	11.5689	10.9267	10.5535	10.742	10.1825	11.7657	9.40808	11.6889	11.053	10.5199	10.5148	8.94392	10.035	13.274	12.113	9.58402	10.0747	9.81187	11.8815	10.8756	7.23213	10.9134
Q04637_EIF4G1_S1231_1_RGRDAVKREAALPPVSPLKAALSEEELEKKS	Q04637	EIF4G1	1231	S	1	9.30605	10.9771	10.5872	10.7029	10.3782	10.0251	10.4773	9.55907	9.87766	10.6383	10.4789	10.9455	8.29528	11.0462	11.8834	11.6883	11.5243	7.53914	7.1819	10.5723	11.4389	10.896	10.898	10.9896	10.5102	11.4671	9.19387	11.043	8.97023	10.7922	9.90558	10.9314	10.6017	8.7722	10.6794	11.0864	9.66271	8.89328	10.7036	11.3031	11.4645	9.94945	8.90433	10.2574
Q04637_EIF4G1_S1596_1_SVTAFFKWLREAEEESDHN	Q04637	EIF4G1	1596	S	1	12.5389	13.6604	13.442	13.4826	13.9367	14.4637	13.6358	13.9249	13.6652	13.4302	12.8973	13.9708	12.3027	13.7487	13.0553	14.6338	15.4921	12.2916	10.6857	14.0083	14.2957	13.9983	14.3144	14.2219	14.5496	14.3665	13.7239	13.9776	10.7072	14.1995	14.2593	14.0372	14.2969	10.1471	14.1779	14.6058	14.8041	9.23597	14.4473	14.3614	14.2347	14.4408	7.80741	14.0469
Q04637_EIF4G1_S1092_1_SIDSNNQLFAPGGRLSWGKGSSGGSGAKPSD	Q04637	EIF4G1	1092	S	1	9.04426	10.2526	9.68606	9.7723	10.1868	10.3885	10.0411	10.0527	10.5615	8.55503	9.73519	10.385	8.98569	10.3984	10.131	10.8416	9.50351	9.47035	9.11371	10.7303	9.59181	9.47001	10.3218	10.1029	10.3438	10.3961	10.3911	9.31943	8.89292	9.98718	9.94205	10.2707	9.87664	9.6044	9.73382	9.90293	9.85631	8.55508	9.70372	10.7359	9.52066	10.9588	8.59737	9.60112
Q04637_EIF4G1_S1185_1_RGDRLDRARTPATKRSFSKEVEERSRERPSQ	Q04637	EIF4G1	1185	S	1	11.1565	10.8705	11.6751	10.761	11.3617	11.4767	11.2742	11.6597	11.53	10.7879	11.0811	10.9687	9.95059	11.3599	11.6042	12.1578	12.1581	10.0711	10.3201	11.7235	10.6803	12.021	11.7921	10.7646	11.7999	11.7701	11.3278	11.6513	9.22175	11.5307	12.2815	11.1116	10.7227	9.81779	11.8801	11.4879	11.5375	10.1417	11.5478	11.7713	11.6602	10.6432	9.28838	11.589
Q04637_EIF4G1_S1187_1_DRLDRARTPATKRSFSKEVEERSRERPSQPE	Q04637	EIF4G1	1187	S	1	10.3615	10.5649	10.1194	9.81557	9.26691	9.34243	9.94351	9.62794	9.92135	10.9173	9.45198	9.60867	7.34941	9.05455	10.3019	11.7226	11.4305	9.61183	9.15618	9.01225	10.6208	10.2989	9.39582	10.9867	9.63715	9.61821	10.4452	10.267	9.4286	10.0745	9.55663	9.77258	10.9551	9.12418	9.33315	10.7291	9.70668	8.92381	10.4323	9.21389	10.9714	10.2226	5.89042	10.043
Q04637_EIF4G1_S1147_1_TESTDNRRVVQRSSLSRERGEKAGDRGDRLE	Q04637	EIF4G1	1147	S	1	11.5951	11.5719	11.6897	11.7772	11.4814	11.5912	11.705	11.6452	11.8461	11.1742	11.7675	11.5686	10.4401	11.7809	12.1837	12.8053	12.3455	10.1509	9.3316	11.9917	12.1945	12.0925	12.2947	11.8015	11.4768	11.9882	11.6844	12.3219	10.5013	11.7339	11.5405	11.889	11.7223	10.431	12.1108	12.013	13.1387	6.65215	12.5948	12.5138	12.4578	12.3492	9.89126	11.8736
Q04637_EIF4G1_T1211_1_ERPSQPEGLRKAASLTEDRDRGRDAVKREAA	Q04637	EIF4G1	1211	T	1	10.7361	10.6197	11.0059	10.458	11.735	10.9816	11.051	11.252	11.3643	10.3895	10.8326	10.6469	9.75881	11.8279	9.86223	12.4997	11.016	10.5717	7.47128	11.6756	11.5114	11.4314	11.6292	11.8174	12.2972	11.947	10.8212	11.183	7.70579	11.5821	10.5697	10.1628	12.0176	10.4813	10.045	12.2599	11.6749	8.45794	11.8687	11.3269	11.1463	11.0615	8.89558	9.95129
Q04726_TLE3_S286_1_NGLDKARSLKKDAPTSPASVASSSSTPSSKT	Q04726	TLE3	286	S	1	10.6049	10.6592	11.0001	11.0862	11.1141	11.3672	10.904	11.2447	10.4893	10.4264	11.5155	11.2519	9.75627	11.5811	11.156	12.2102	10.5833	10.5451	10.635	11.3675	10.9214	10.3838	11.2833	11.2408	10.49	11.2102	11.3366	11.6888	10.4339	10.6722	10.9851	11.1374	11.2612	9.68645	11.3337	11.4279	11.8974	7.33436	11.4929	11.7416	11.7754	11.5902	10.1396	11.2497
Q04726_TLE3_S203_1_ELDHRERESSANNSVSPSESLRASEKHRGSA	Q04726	TLE3	203	S	1	12.0755	12.6226	12.8984	12.7726	12.8266	12.8676	12.6236	12.7599	12.8853	12.3813	12.6135	12.7996	9.81164	14.3963	13.5459	15.0075	14.7066	8.59539	8.05511	13.3321	13.6582	13.569	13.7223	13.7265	13.4916	13.134	12.538	12.9287	10.9872	12.9839	13.5845	13.1691	13.8978	7.93764	13.5012	13.9732	13.6156	8.01951	13.3529	13.8101	13.6587	13.6065	6.30583	13.6555
Q06210_GFPT1_S261_1_RGKDKKGSCNLSRVDSTTCLFPVEEKAVEYY	Q06210	GFPT1	261	S	1	11.1216	10.3961	11.2794	11.704	12.1819	11.568	11.4376	10.8568	11.4536	10.5393	11.8022	12.1616	9.59915	12.3082	12.1502	12.6789	12.3762	9.13844	8.81342	11.5169	11.9149	11.9258	12.0163	12.0637	11.7333	11.8366	11.5557	11.6918	9.69266	11.741	12.2412	11.509	12.3531	8.04744	11.6973	12.403	10.9723	10.1813	10.9649	11.8463	11.8491	12.4371	10.7398	11.4429
Q06210_GFPT1_T262_1_GKDKKGSCNLSRVDSTTCLFPVEEKAVEYYF	Q06210	GFPT1	262	T	1	9.73082	11.9284	11.2792	10.5281	11.6398	11.054	10.4432	11.4317	11.1075	10.8602	10.5584	11.7594	10.264	11.1581	11.7829	11.6493	11.9464	9.35977	6.4018	11.7392	12.1791	12.0037	11.9143	11.9223	13.1027	12.0678	10.6167	10.8478	7.68584	11.8395	11.4003	9.93966	12.3125	10.1408	11.2245	11.1427	12.7026	4.92644	11.7691	12.5506	12.2416	11.9701	5.83333	11.7206
Q07157_TJP1_S1619_1_INNISTVPKAIPVSPSAVEEDEDEDGHTVVA	Q07157	TJP1	1619	S	1	9.45801	9.93742	10.0419	9.6485	9.62545	9.86987	9.88455	9.66538	8.20518	10.154	9.64247	11.0295	8.48261	9.35714	10.0142	12.1814	10.2877	8.25801	8.23609	9.98045	10.4268	9.25993	10.5856	10.0923	9.15974	10.4099	10.662	9.92508	9.01756	9.40687	10.0832	9.1915	9.62318	9.01582	10.7498	9.91759	10.3156	7.80064	10.7134	9.82322	9.2462	10.682	8.36316	10.2834
Q07666_KHDRBS1_S58_1_RSRGGGGGSRGGARASPATQPPPLLPPSATG	Q07666	KHDRBS1	58	S	1	9.76285	8.27922	9.7707	10.0796	9.37009	10.7272	8.71043	11.0838	9.22714	9.2665	8.93171	10.7701	8.18368	10.6468	9.9897	11.8895	11.2857	5.99446	6.23277	10.268	10.2674	10.4865	10.3518	10.3834	11.3226	11.0163	9.5796	9.83798	5.55239	10.6809	9.65732	9.40173	9.95415	8.94198	10.1666	9.86801	9.73192	8.06437	10.4936	9.32168	10.0464	10.3318	8.23214	9.43498
Q07955_SRSF1_S2_1_NA	Q07955	SRSF1	2	S	1	8.71284	7.80257	9.27769	9.29944	9.49225	9.24419	9.02536	9.2735	8.66568	9.25256	8.1644	9.44749	8.16406	9.41266	8.83851	9.41206	9.60756	8.39413	7.33947	8.46954	10.3266	9.26339	8.76619	9.66379	8.69992	9.02025	10.0388	9.32494	8.24359	8.50148	9.91492	9.12537	8.80997	7.76222	9.27415	8.94236	8.80593	7.4948	8.67515	10.1878	9.37207	9.29325	8.13023	8.43166
Q07955_SRSF1_S199_1_EGETAYIRVKVDGPRSPSYGRSRSRSRSRSR	Q07955	SRSF1	199	S	1	11.0185	10.8344	11.0004	10.3241	10.973	12.1809	10.8018	11.6701	10.864	9.87608	10.8529	12.2664	10.3812	12.1228	11.2125	11.2898	11.5984	9.72667	8.74884	11.3939	11.4971	11.541	11.559	11.5915	10.9022	12.25	10.9489	11.5708	9.17241	11.487	11.6391	11.1007	11.3916	9.30457	11.1018	11.7936	11.5357	9.76137	9.98412	11.7511	11.9977	11.3012	9.31978	11.2778
Q08945_SSRP1_S444_1_GLKEGMNPSYDEYADSDEDQHDAYLERMKEE	Q08945	SSRP1	444	S	1	14.5556	14.9887	15.1736	14.8381	14.9775	15.003	14.7611	14.997	15.1319	14.6867	14.8215	15.1383	13.8218	16.0145	15.8953	16.0964	15.8658	11.8427	12.8334	15.0567	15.4083	15.2205	15.5099	15.5076	15.0667	15.3283	15.1984	15.4681	13.4539	15.0212	15.2751	15.3394	15.3552	12.8642	15.22	15.4827	15.9607	8.86207	15.9066	16.4603	16.1813	16.1656	8.64379	15.9813
Q08AE8_SPIRE1_S523_1_STPQPERRQPPQRRHSIEKETPTNVRQFLPP	Q08AE8	SPIRE1	523	S	1	10.5084	9.62887	10.0894	10.5458	8.81821	10.4889	10.4509	9.76958	10.863	10.1266	9.22708	9.64237	8.47656	11.5229	11.1553	11.5927	11.2459	6.08634	6.95165	10.3149	10.6604	10.6046	10.6727	10.8754	9.98854	10.9242	10.0696	10.6907	8.2888	10.1178	10.3563	9.60784	9.79248	9.24659	9.87614	11.2002	10.0142	8.58093	9.9765	11.0858	10.5537	9.86844	5.60728	10.6073
Q08J23_NSUN2_S743_1_PDNDVTEGQRAGEPNSPDAEEANSPDVTAGC	Q08J23	NSUN2	743	S	1	10.869	10.967	10.6865	10.5031	10.4512	11.4955	9.86063	11.4898	11.0683	11.2631	10.1956	11.0949	9.58645	11.1178	11.7156	11.1494	11.0519	10.3513	9.56717	11.0024	11.1683	10.5361	11.4459	11.2524	11.0349	11.4321	10.9465	11.0451	9.247	11.2667	11.2613	11.1783	11.2633	8.7111	11.1225	11.4358	10.9446	8.76173	11.9067	11.1808	11.7704	10.4081	6.6586	11.3725
Q08J23_NSUN2_S751_1_QRAGEPNSPDAEEANSPDVTAGCDPAGVHPP	Q08J23	NSUN2	751	S	1	10.3453	9.56974	10.0861	8.43179	8.41163	9.22534	8.33831	9.08046	10.0253	9.15204	9.64572	9.82813	7.38716	10.4075	9.54669	10.5106	9.48701	8.73094	8.18244	9.61225	9.90759	8.56643	9.39469	10.4065	8.85249	9.52546	9.66063	10.0423	8.00016	9.98893	10.078	8.13871	10.3936	6.49668	10.1234	10.8395	10.3804	7.97538	10.4106	8.90515	9.65661	8.74179	8.68358	9.3326
Q09666_AHNAK_S5749_1_ASISGSKGDLKSSKASLGSLEGEAEAEASSP	Q09666	AHNAK	5749	S	1	8.40783	9.34342	8.6186	8.5206	9.51078	9.85587	8.84459	8.9568	8.14789	9.56633	9.22357	9.51794	7.67702	9.55855	9.53818	8.77124	10.9479	7.76425	6.31383	10.7342	9.33742	9.65006	8.63364	9.58801	10.9868	9.68389	9.0628	8.94184	7.22329	8.35852	9.50816	8.97189	8.87479	7.43373	9.13213	10.3364	8.77722	8.3744	9.39847	9.17335	9.02485	9.50882	8.46681	10.0222
Q09666_AHNAK_S5752_1_SGSKGDLKSSKASLGSLEGEAEAEASSPKGK	Q09666	AHNAK	5752	S	1	12.4385	13.7908	12.8828	13.4064	13.0162	13.5931	12.9562	13.196	13.2376	12.7806	13.6594	13.2981	12.4071	14.4436	14.2562	14.5704	14.5608	8.88981	10.4421	13.5473	13.7517	13.8105	13.8029	13.7732	12.5039	13.0716	13.8586	13.7871	13.0755	12.8312	13.4898	13.7321	13.9489	9.74499	13.9177	14.2944	14.3173	7.5996	14.3777	14.4497	14.1583	14.2252	9.61773	13.5256
Q09666_AHNAK_S5762_1_KASLGSLEGEAEAEASSPKGKFSLFKSKKPR	Q09666	AHNAK	5762	S	1	10.529	10.7099	10.6659	10.8968	11.1118	11.3054	10.7166	10.782	11.1475	10.9789	9.99957	11.5943	9.99565	10.7058	11.8966	11.3722	11.4975	9.75111	8.77378	10.9516	10.9092	12.9074	11.7677	9.90904	11.0878	11.4212	11.047	11.2201	9.26681	11.1759	11.4134	11.0562	11.5068	8.27317	11.3437	11.6255	11.5776	6.5913	11.582	11.8484	11.821	11.7985	9.64642	10.7326
Q09666_AHNAK_S5763_1_ASLGSLEGEAEAEASSPKGKFSLFKSKKPRH	Q09666	AHNAK	5763	S	1	11.6152	11.7961	11.752	11.9829	12.198	12.3916	12.1655	11.8713	11.5569	11.6213	12.2885	12.2322	11.3789	11.7554	12.9132	12.4557	12.1701	11.0625	9.53374	11.9577	13.4803	12.474	12.1988	12.0912	12.174	12.5073	12.1331	12.3063	10.353	12.262	12.2729	12.0045	12.8349	9.72909	12.3238	12.5705	12.3143	8.68609	12.5977	12.7683	12.6941	12.6751	7.55697	12.5583
Q09666_AHNAK_S176_1_TVDVTGREGAKDIDISSPEFKIKIPRHELTE	Q09666	AHNAK	176	S	1	10.1544	10.6629	10.6123	11.2805	11.3061	11.7344	11.1063	10.7059	11.5237	10.7198	11.1482	10.5467	8.10269	12.6108	12.4224	12.9433	12.7732	6.89809	7.09083	11.4424	11.8869	11.6592	11.8428	11.8284	10.9293	11.3593	10.6976	11.2425	9.80191	11.7199	11.6802	11.4121	11.8841	7.38695	11.5027	11.8844	11.5037	9.37568	10.8103	11.4331	10.9867	11.641	9.8268	10.6991
Q09666_AHNAK_S177_1_VDVTGREGAKDIDISSPEFKIKIPRHELTEI	Q09666	AHNAK	177	S	1	12.8256	13.3341	13.2835	13.9517	13.9773	14.4056	13.5113	13.6826	13.8314	13.6999	13.4271	13.6256	11.1977	15.2718	14.9123	15.3212	15.2312	9.84355	9.76296	14.1543	14.4459	14.4298	14.5466	14.4383	14.514	14.6556	13.716	13.9809	10.5149	14.3963	14.3515	14.0833	14.5554	10.0582	14.174	14.5557	14.3931	8.72646	14.3895	14.8336	14.621	14.8141	7.97533	14.3553
Q09666_AHNAK_S115_1_WTREVFSSCSSEVVLSGDDEEYQRIYTTKIK	Q09666	AHNAK	115	S	1	9.7519	9.17045	9.87549	9.8368	10.148	9.40487	9.37187	9.66747	9.90285	9.08776	10.0809	10.0766	9.0693	9.89148	9.48805	10.7131	10.5966	8.42886	8.59189	8.85556	10.121	10.6484	9.44677	10.5239	9.7354	11.9514	9.36528	9.47248	8.54068	9.1222	11.2634	10.0196	10.0663	8.64741	8.19449	9.99629	10.1389	8.46701	10.4726	9.70836	10.0137	9.38689	8.07844	9.2185
Q09666_AHNAK_S5731_1_KFNFSKPKGKGGVTGSPEASISGSKGDLKSS	Q09666	AHNAK	5731	S	1	12.6859	12.8645	13.5831	13.9938	14.1817	14.1356	13.4348	13.4584	13.6744	13.4592	13.5453	13.8724	13.4405	13.3047	13.6512	14.6337	14.541	11.8737	10.7297	13.9523	14.1623	14.0564	14.2227	14.3211	12.9105	13.5343	14.1024	14.1809	13.2715	13.4449	14.2246	13.7323	14.1957	10.7667	13.9536	14.5717	14.1578	9.77972	14.2794	14.4914	14.3652	14.371	9.99776	14.139
Q09666_AHNAK_S5841_1_GGLGSKSKGHYEVTGSDDETGKLQGSGVSLA	Q09666	AHNAK	5841	S	1	13.0713	14.1368	14.3769	12.8854	13.7382	14.3286	13.5004	14.1041	13.7976	13.7064	13.4257	14.0028	13.7773	14.1228	13.866	14.5782	14.2242	11.9685	12.6564	13.7041	13.9378	14.0288	14.0983	14.1116	13.7895	14.012	13.8199	14.0842	13.2207	13.6108	13.9599	13.8153	14.0503	12.567	13.888	14.2565	14.4028	12.263	13.4463	13.4198	15.4269	13.5783	12.2908	13.8442
Q09666_AHNAK_S5448_1_LKGPGVDVNLKGPRISAPNVDFNLEGPKVKG	Q09666	AHNAK	5448	S	1	10.4361	9.90122	9.52602	9.71523	8.84636	8.78218	8.44605	9.29482	9.00559	10.263	9.71658	10.4811	8.74737	9.19484	9.3767	9.9423	10.6212	9.32477	7.70689	9.4251	10.2931	9.79243	9.95194	10.0377	9.59092	10.3028	10.4242	10.128	7.31147	9.44974	10.7381	9.73998	10.9347	6.19989	9.45265	10.1418	9.92066	7.88976	8.58836	9.71014	11.3312	9.76702	8.35363	8.6748
Q09666_AHNAK_S5782_1_KFSLFKSKKPRHRSNSFSDEREFSGPSTPTG	Q09666	AHNAK	5782	S	1	9.9434	10.8552	10.6423	10.0566	10.4011	9.87325	10.8844	10.7043	9.39062	9.89268	9.91263	10.9872	10.3306	11.0959	9.5519	11.4091	10.409	8.97537	7.49079	10.6877	11.1507	10.8077	10.9258	10.7091	11.2179	10.6715	10.2839	9.39736	9.85991	10.3412	9.80535	10.3829	10.7431	9.49011	10.5353	10.8151	10.234	8.79426	10.952	10.2099	10.9107	10.6709	9.14622	9.66846
Q09666_AHNAK_S508_1_MIIQKPKISMQDVDLSLGSPKLKGDIKVSAP	Q09666	AHNAK	508	S	1	9.0553	10.1937	8.7853	8.99648	10.439	9.87715	9.67215	9.38146	8.90828	9.13133	10.3243	9.9294	9.01889	8.86102	10.1276	10.043	11.0117	8.28474	7.09612	10.2973	10.2961	9.83851	10.2248	9.59409	10.1875	9.97048	9.86315	9.77059	7.58462	9.97052	10.1692	9.55153	10.4086	7.65545	9.43834	10.1237	10.5969	8.90641	9.26445	9.42498	9.66632	9.48784	7.53634	9.68255
Q09666_AHNAK_S511_1_QKPKISMQDVDLSLGSPKLKGDIKVSAPGVQ	Q09666	AHNAK	511	S	1	10.9096	11.4333	10.5432	10.8054	10.3432	11.07	10.7184	11.0695	11.9816	9.96002	10.6185	10.7566	9.23243	12.3171	11.7579	12.7952	12.5035	6.49853	6.76493	11.3996	11.9845	11.679	11.7086	11.5681	11.314	10.6358	10.7388	10.4441	10.7341	11.2378	11.8932	11.5947	12.12	6.43561	11.135	11.9262	10.3825	9.02212	11.5775	11.4782	11.6964	10.948	9.4435	10.6714
Q09666_AHNAK_S93_1_GHHTVGLKLHRKGDRSPEPGQTWTREVFSSC	Q09666	AHNAK	93	S	1	13.8044	13.3013	14.5032	14.0755	13.6737	14.0759	13.9114	14.1536	14.2226	13.8443	13.0307	14.2713	12.4417	14.8968	14.611	15.0137	14.8314	11.6393	12.0079	14.0422	14.383	14.306	14.4135	14.2814	14.0389	14.2509	13.9382	14.2079	13.0914	13.9067	14.1886	14.1084	14.1996	12.3671	14.1346	14.4357	14.3302	11.175	14.5678	14.4952	14.3109	14.5548	12.816	14.2339
Q09666_AHNAK_S135_1_EYQRIYTTKIKPRLKSEDGVEGDLGETQSRT	Q09666	AHNAK	135	S	1	10.6979	10.7826	10.7079	10.7877	11.3109	11.4101	10.9715	11.2606	10.9357	10.3143	11.2002	11.0146	10.2688	11.4695	10.8888	11.4163	11.1237	10.5298	11.107	10.4888	10.6087	11.0024	11.2033	11.2869	10.6463	10.7899	10.6158	11.2662	11.5853	10.7935	11.6511	10.6404	10.6018	10.3061	11.1559	11.3417	10.9774	9.85066	10.8262	11.3121	11.3319	11.3987	8.72215	10.7285
Q09666_AHNAK_S210_1_VDVETQSGKTVIRLPSGSGAASPTGSAVDIR	Q09666	AHNAK	210	S	1	8.35681	9.96012	10.4394	9.15049	10.6773	10.0369	10.5641	9.44973	8.73908	9.55898	9.82514	10.484	8.21163	11.0065	11.0266	10.7868	10.7892	6.80036	8.50663	8.82079	10.5604	9.22262	11.3976	10.113	10.4173	10.2265	10.0463	10.3517	7.80596	9.7733	10.0596	9.18029	9.87871	7.4112	10.9082	11.1831	8.97221	9.39475	9.42592	11.0766	9.52162	10.23	8.2196	9.7411
Q09666_AHNAK_S216_1_SGKTVIRLPSGSGAASPTGSAVDIRAGAISA	Q09666	AHNAK	216	S	1	14.0098	14.1678	14.7036	14.7702	14.5873	14.8799	14.3991	14.6202	14.5514	14.2716	14.4313	14.845	12.7346	15.7734	15.4818	15.9502	15.9134	11.2652	11.665	14.8382	15.2367	15.1603	15.2162	15.0021	15.1431	15.0838	14.7339	14.9265	12.4014	14.8299	14.9224	14.9672	14.9778	12.1341	15.048	15.0691	14.6295	12.6025	15.3427	14.9059	14.6913	14.9466	12.2203	15.0252
Q0JRZ9_FCHO2_S488_1_TSGKLSGINEIPRPFSPPVTSNTSPPPAAPL	Q0JRZ9	FCHO2	488	S	1	9.09918	10.3576	9.38042	8.20299	9.99226	9.85812	9.37399	9.03122	8.90281	9.63653	9.6456	10.3004	8.31497	10.6814	10.2922	10.9295	10.7062	5.96623	8.2923	9.18973	8.46706	10.278	10.4659	10.1976	10.1258	9.80701	9.51605	9.76324	8.31457	9.36393	9.91109	9.88547	9.85958	6.67491	10.2189	10.3406	10.0589	8.66873	9.2861	9.55917	9.29886	10.0188	7.98431	9.48477
Q12797_ASPH_S29_1_SSSGSGSGSTSAGSSSPGARRETKHGGHKNG	Q12797	ASPH	29	S	1	9.33678	7.11989	9.70591	10.3636	10.2573	10.4874	9.33081	9.13068	10.237	9.429	9.36688	9.77645	8.47769	10.0154	8.84461	10.9376	10.763	8.23257	6.98448	9.9885	10.3182	9.73896	10.358	9.88272	10.089	9.94753	9.787	10.0495	8.19092	9.20688	9.79811	9.4243	9.53273	8.66418	10.2362	9.61531	9.35587	7.65037	9.47845	10.5348	9.82342	10.428	6.15058	10.053
Q12857_NFIA_S287_1_TSSTKRLKSVEDEMDSPGEEPFYTGQGRSPG	Q12857	NFIA	287	S	1	8.671	9.635	10.0913	9.95547	8.82256	8.85947	9.42805	9.04351	9.19535	9.62144	9.64676	9.09966	9.19057	9.69861	9.1191	10.0786	9.36719	8.58072	8.49167	9.58887	10.5855	9.31248	9.11797	8.9383	10.0091	10.5741	7.77284	10.2622	8.09421	9.32232	11.6136	8.98239	9.11572	7.16015	9.65082	9.51208	10.2005	7.60843	10.0795	9.34904	8.85154	9.94573	7.56077	10.198
Q12872_SFSWAP_S283_1_LAENKSDEKKKSGVSSDNEDDDDEEDGNYLH	Q12872	SFSWAP	283	S	1	8.74008	9.27856	9.58555	10.1502	9.66495	8.96051	9.19812	10.0304	8.86223	8.76159	10.3751	9.15245	8.3473	9.47173	8.93852	10.3478	10.7491	8.52544	8.41693	9.06424	9.08139	9.80041	9.72695	10.29	10.6996	9.10879	8.74987	9.70961	8.63294	9.47907	10.1585	9.63306	10.1356	6.39103	9.69413	10.3676	10.3624	7.85912	9.19102	9.37939	10.011	9.57698	8.1327	9.92297
Q12888_TP53BP1_S552_1_DEDGENTQIEDTEPMSPVLNSKFVPAENDSI	Q12888	TP53BP1	552	S	1	8.34837	8.53627	9.50584	8.88786	10.7712	9.36627	9.61956	9.78212	9.1977	8.74075	8.85689	9.21876	9.01518	9.43623	9.99769	10.4367	9.05784	7.47212	7.85609	10.2555	9.99561	8.33389	9.38382	9.59085	9.82889	10.0284	9.49259	7.97297	7.49059	10.6024	8.80777	9.92371	11.0035	6.70511	8.94335	10.0324	9.64976	7.63731	10.4561	9.82849	9.30096	8.54313	7.61881	9.14461
Q12888_TP53BP1_S1114_1_PVSPASQKMVIQGPSSPQGEAMVTDVLEDQK	Q12888	TP53BP1	1114	S	1	9.64533	10.5001	9.49508	9.70351	10.727	9.77165	10.8993	9.20675	11.2035	9.55047	9.76121	9.22143	9.62778	10.6829	10.675	10.8129	10.7891	7.25501	8.00285	10.3351	10.4815	9.85141	10.3995	10.7723	9.51287	10.5805	9.97104	9.65611	8.98772	11.1344	11.0057	10.1692	9.82015	9.22804	9.62096	9.99869	10.3472	9.1658	9.29736	10.2599	10.1961	10.5764	8.44971	9.79736
Q12888_TP53BP1_S500_1_LTVECSKTSEIEPKNSPEDLGLSLTGDSCKL	Q12888	TP53BP1	500	S	1	11.793	11.0295	12.146	12.6389	12.9919	12.5397	11.8491	12.1607	12.3348	12.0283	12.276	12.4902	10.1069	13.5611	13.1564	13.8209	13.7058	8.78798	8.53478	12.6843	13.1183	13.0685	13.0581	12.675	13.2594	13.1657	12.1631	12.4465	9.44989	12.6546	12.989	12.8155	13.0337	8.44887	12.8065	13.0456	12.2558	10.8505	12.1351	13.374	12.088	12.4357	7.58204	13.0873
Q12888_TP53BP1_S1462_1_TRRTDVGAGALRRSDSPEIPFQAAAGPSDGL	Q12888	TP53BP1	1462	S	1	9.02918	10.7567	9.69018	10.3948	9.62876	9.13491	10.2602	10.5393	9.89904	8.53027	9.4307	9.97493	6.99406	11.0691	11.4125	10.9962	11.1917	6.97101	6.0133	10.459	10.9423	10.2833	10.5096	10.4271	10.1754	10.1827	10.1903	9.97289	8.63903	9.47427	10.7552	9.79823	10.5476	7.08841	9.78412	10.661	10.252	8.14	10.24	9.651	9.97734	10.3742	7.28081	9.94041
Q12888_TP53BP1_S366_1_VQDSLSTNSSDLVAPSPDAFRSTPFIVPSSP	Q12888	TP53BP1	366	S	1	8.07106	9.96718	10.057	9.83811	10.2512	9.87929	9.0702	9.88106	9.69772	9.40641	9.96278	10.0457	9.33377	9.3426	8.46851	11.119	11.3687	8.43125	8.09068	10.2703	9.99539	8.60041	10.7356	10.3715	9.75406	9.89649	9.02146	10.6931	9.68365	9.01516	10.5341	9.07021	9.55212	9.38544	9.33642	10.1856	10.9531	8.51264	10.299	9.64309	9.19933	9.45669	4.37671	10.0064
Q12888_TP53BP1_T548_1_SHRIDEDGENTQIEDTEPMSPVLNSKFVPAE	Q12888	TP53BP1	548	T	1	9.79971	8.9789	9.08821	9.33998	9.08338	9.12404	9.2458	9.17442	9.25618	9.8659	9.02315	8.84877	8.12404	11.2431	8.49724	9.05613	9.72564	8.76809	8.42945	9.06522	9.22954	9.0562	10.0949	9.53892	9.48953	9.04713	9.63564	8.68671	8.56554	9.98965	9.09482	9.88988	8.85801	8.62892	9.0823	9.86027	10.4938	8.41358	9.29301	9.2024	9.07988	8.93151	7.95954	9.80929
Q12906_ILF3_S382_1_ITPMKRPMEEDGEEKSPSKKKKKIQKKEEKA	Q12906	ILF3	382	S	1	9.43933	9.41865	9.96146	9.77362	9.52251	10.413	9.51378	9.67535	10.2255	10.0208	8.90409	10.1891	7.93601	10.5936	9.81008	11.33	10.1706	8.68834	6.20324	10.2856	10.5824	10.3742	10.3601	10.723	10.2872	8.91055	10.2142	10.5851	8.51115	10.0204	10.9738	8.73646	9.90835	9.19953	10.6787	9.03175	10.4985	9.00481	10.2704	10.4738	8.88743	9.39367	8.26762	9.32857
Q12929_EPS8_S815_1_RQEKISAAASDSGVESFDEGSSH	Q12929	EPS8	815	S	1	8.73708	8.70283	8.75885	10.4458	8.80271	9.01606	10.0414	9.60179	7.66672	7.62344	9.90466	9.6254	7.76673	9.96024	9.0702	9.38676	10.3962	7.88325	8.11856	8.62534	10.3941	8.20284	8.79068	10.3319	9.55522	9.13097	8.56333	10.3764	7.71471	9.1227	8.51109	9.58916	8.78061	8.99329	9.30114	9.28808	9.5572	7.49122	8.89417	9.23848	10.0019	9.28038	6.27866	9.82988
Q12929_EPS8_S659_1_PVPVSKVPANITRQNSSSSDSGGSIVRDSQR	Q12929	EPS8	659	S	1	8.57127	9.50357	10.3806	8.99345	10.2981	9.44895	9.41399	9.04845	10.0501	9.72768	9.40258	9.55312	8.3713	10.263	8.06421	10.8919	11.0968	8.50863	7.98753	8.76649	10.7552	10.2941	8.77027	10.6223	10.3487	10.8123	9.31272	9.99705	6.20823	10.517	9.20846	9.18363	9.84724	8.26485	9.87247	10.8193	10.6222	4.22659	10.9872	10.769	10.4129	10.1779	8.40116	8.53822
Q12955_ANK3_S1405_1_FKENRLPFSIKIRDTSQEPCGRLSFLKEPKT	Q12955	ANK3	1405	S	1	9.80896	9.49599	9.95389	9.98418	9.19823	9.31635	9.9334	9.66433	10.237	8.80698	10.2942	8.82166	6.6146	11.3021	10.7821	11.2473	10.9445	6.86687	8.52969	10.0618	10.0269	10.1855	9.68849	9.2652	9.69451	9.5928	10.2308	9.95287	7.63618	10.6505	9.60337	9.24591	10.8083	9.4786	9.87856	8.74284	9.46887	8.56412	9.2736	10.2702	9.58754	10.5932	4.69245	10.2357
Q12955_ANK3_T1404_1_SFKENRLPFSIKIRDTSQEPCGRLSFLKEPK	Q12955	ANK3	1404	T	1	9.74673	8.25502	9.32339	9.66756	9.43766	9.74319	9.57346	9.18388	9.06853	9.24688	9.59912	9.50167	8.5067	9.2903	9.43758	10.7345	9.38695	8.81757	6.54633	9.64635	9.97553	9.82617	10.1295	10.0497	9.74072	8.77241	9.79436	9.1265	9.22717	9.51238	9.53343	8.83582	10.1864	7.54313	9.32323	10.7516	10.4099	5.3513	10.5768	10.0417	9.85358	9.94032	8.30492	9.00992
Q12996_CSTF3_S691_1_SNAVLTKAVKRPNEDSDEDEEKGAVVPPVHD	Q12996	CSTF3	691	S	1	11.0254	11.3913	10.9194	11.3068	10.7216	12.5885	11.1145	10.8941	11.4692	11.4161	11.0131	12.0461	10.9595	11.9878	11.8884	12.8283	12.2732	8.01581	8.58601	11.6765	12.1071	11.833	11.8829	11.8675	12.0636	11.7088	11.384	11.4442	9.8433	11.5093	11.804	11.2814	12.0725	9.18151	11.3737	12.24	10.315	10.2581	11.1077	11.8262	12.5341	11.912	10.1102	10.6204
Q13043_STK4_S320_1_QESQQREVDQDDEENSEEDEMDSGTMVRAVG	Q13043	STK4	320	S	1	9.10245	9.30817	9.22025	9.21008	8.51442	9.29845	9.40963	9.34627	9.25462	9.07119	8.63685	8.93526	6.36032	10.1216	9.32482	9.97147	10.4168	8.45877	8.84135	10.1075	8.45177	9.08532	8.50332	9.66452	8.1945	10.5002	9.15385	9.64319	7.56857	9.59348	7.82539	10.3264	10.2149	7.6928	8.51915	10.0752	9.29938	7.85426	9.19812	9.53601	9.25651	9.50954	6.5468	8.7324
Q13085_ACACA_S29_1_NQHSRFIIGSVSEDNSEDEISNLVKLDLLEE	Q13085	ACACA	29	S	1	9.93175	9.1526	9.722	9.75	10.2874	9.64342	8.85991	10.7393	9.61034	9.01622	9.44963	10.8117	7.69477	9.93522	10.1075	11.3891	11.109	8.25162	8.84792	10.6667	10.2168	9.73144	9.75706	9.2672	10.2769	10.4261	9.78611	9.95727	8.06746	9.97338	8.80109	10.1942	11.0571	8.27681	9.9993	10.1587	11.0353	7.93014	9.48303	10.9314	9.89738	9.20993	7.5491	9.97004
Q13111_CHAF1A_S203_1_VGCGGAGRRGDSQECSPRSCPELTSGPRMCP	Q13111	CHAF1A	203	S	1	9.09634	9.62277	9.43375	9.39866	9.24839	9.7072	8.9118	9.71236	9.69755	9.07499	8.94646	10.1639	8.92937	10.4215	9.57132	9.81651	9.70313	8.06528	8.17479	9.8846	9.55382	9.95332	9.02909	9.91149	9.61582	10.7181	9.65469	8.56134	8.03146	9.92568	9.00352	8.91758	9.84015	8.83136	9.45126	10.4632	10.3475	5.13515	9.80329	10.3801	10.4828	10.3582	6.70631	9.70696
Q13112_CHAF1B_S410_1_PDTAKKTKSQTHRGSSPGPRPVEGTPASRTQ	Q13112	CHAF1B	410	S	1	10.0386	9.51944	10.1247	9.20322	9.91208	9.88345	9.70054	9.76286	9.91757	9.47006	9.7535	10.077	8.77112	10.6692	9.4603	10.2908	10.7041	8.786	8.56915	9.54001	10.4765	9.55821	10.8188	9.71878	10.4111	10.0491	9.7856	10.0429	8.42019	9.97252	10.8295	8.8806	8.96799	8.77379	11.3455	9.88409	9.24763	8.27887	10.0199	10.8202	10.6896	9.6252	5.48027	10.2666
Q13112_CHAF1B_S429_1_RPVEGTPASRTQDPSSPGTTPPQARQAPAPT	Q13112	CHAF1B	429	S	1	9.62791	9.11534	9.22346	9.10571	8.70661	8.67501	8.49551	9.70462	8.7745	7.7371	10.3564	9.38589	7.45969	8.73604	9.28966	10.7556	10.5572	7.65584	7.93888	9.08127	9.76509	9.31015	9.11358	9.24507	9.15719	9.57712	9.31336	8.85396	6.92517	10.6272	8.58886	8.96234	10.9846	7.85607	8.20609	9.85606	9.43633	7.59132	9.64998	9.58377	9.79854	8.39409	7.17669	8.09929
Q13131_PRKAA1_S508_1_RSGSVSNYRSCQRSDSDAEAQGKSSEVSLTS	Q13131	PRKAA1	508	S	1	8.79817	9.08377	9.37488	8.46554	9.49736	10.0873	9.31946	9.76965	9.61234	9.16118	7.72633	9.71806	8.49999	10.286	7.69796	10.4907	10.2247	8.10765	7.68518	9.1757	10.0843	9.37721	9.14449	9.84015	8.843	9.8479	9.42025	9.35864	8.7732	9.06403	9.37944	9.26364	9.78572	8.90433	8.68389	9.29001	8.98996	7.98181	8.92295	9.90145	9.9335	9.57736	8.33577	8.68665
Q13153_PAK1_S174_1_LNVKAVSETPAVPPVSEDEDDDDDDATPPPV	Q13153	PAK1	174	S	1	9.59339	10.0166	11.6447	9.4845	8.83256	10.0714	8.82249	9.67791	10.0349	10.4003	9.84614	10.8614	10.4627	9.47369	10.6081	9.67956	10.4873	8.9318	9.34863	10.1141	9.21747	9.6884	11.0501	10.2245	10.227	10.1983	10.1187	10.3703	8.74383	9.98506	10.1405	9.92213	10.3754	8.1183	10.3838	10.7031	10.2329	8.63442	9.80932	10.4865	10.6006	9.87943	9.18406	10.3047
Q13177_PAK2_S2_1_NA	Q13177	PAK2	2	S	1	11.318	11.0332	11.6316	11.9379	12.3445	12.4118	11.988	12.0374	12.0804	11.0268	11.817	11.7273	12.1506	11.8659	11.7623	11.8997	11.6922	11.3064	11.7482	11.0879	11.7528	11.9798	11.9631	12.1451	11.4996	11.6835	12.0448	12.0578	12.2501	11.1411	12.269	10.9395	12.0272	11.5066	12.0444	11.8903	12.3025	10.7689	12.5752	11.9345	11.7479	11.3479	10.5024	11.5752
Q13177_PAK2_S141_1_VLKFYDSNTVKQKYLSFTPPEKDGFPSGTPA	Q13177	PAK2	141	S	1	10.2121	9.66941	10.3938	9.23019	9.72167	9.48239	9.45844	9.70511	9.79391	9.48438	9.68357	10.5842	8.64289	10.7722	10.7666	11.1157	10.9128	6.49936	7.71648	10.0377	10.21	10.19	10.3382	10.2172	10.2417	9.27559	9.97114	9.42823	9.40894	10.384	8.70873	8.4189	11.3878	9.14451	10.0509	10.9987	9.87883	7.9175	10.516	10.1172	10.9031	9.37692	8.68691	9.10731
Q13177_PAK2_T169_1_TPALNAKGTEAPAVVTEEEDDDEETAPPVIA	Q13177	PAK2	169	T	1	10.9262	11.1119	11.9095	11.5519	11.4895	11.8303	11.3795	11.4573	11.4844	11.1857	11.7092	11.6031	10.0681	12.1708	11.4004	12.8938	12.5382	9.74799	9.43969	11.6177	11.9191	11.7603	11.9375	12.145	11.4383	11.8532	11.6032	11.9705	10.2452	11.7087	11.6387	11.6438	11.72	9.34632	11.9778	12.4926	11.9297	8.75925	12.6142	11.4968	11.6941	12.3251	9.78723	11.0347
Q13185_CBX3_S93_1_NSQKAGKEKDGTKRKSLSDSESDDSKSKKKR	Q13185	CBX3	93	S	1	8.98129	10.42	8.72263	10.7932	9.28606	10.9182	9.93511	8.57757	10.9274	9.33283	10.2576	10.0909	8.8152	11.0042	11.168	10.7309	10.6171	6.78598	8.59838	9.37245	10.2854	10.6879	11.059	9.11834	10.0685	10.8068	9.54168	9.80184	8.67337	10.2292	10.325	9.98125	9.72075	7.80149	10.2714	11.0215	9.89641	8.60745	9.14255	10.9374	10.6876	9.84997	5.33304	10.0468
Q13185_CBX3_S95_1_QKAGKEKDGTKRKSLSDSESDDSKSKKKRDA	Q13185	CBX3	95	S	1	15.4251	16.0171	16.4527	16.2102	16.2528	16.42	15.8423	16.1685	16.2135	15.8552	16.1081	16.5906	14.1179	17.4317	17.0841	17.9705	17.6009	12.5729	13.9383	16.4001	16.5619	16.2971	17.0173	16.5633	15.94	16.4075	16.5342	16.8824	14.9886	16.0254	16.5595	16.4265	16.4222	14.0492	16.5951	16.7255	18.2776	9.2267	17.081	17.4622	17.4912	17.2392	11.5431	16.4558
Q13185_CBX3_S97_1_AGKEKDGTKRKSLSDSESDDSKSKKKRDAAD	Q13185	CBX3	97	S	1	13.2946	13.9425	14.4079	14.0881	14.2352	14.287	13.9033	14.1478	14.259	13.6141	14.0667	14.2646	11.0105	15.9948	15.1439	16.8552	16.383	8.86796	11.1015	14.4324	14.6244	14.4322	15.0838	14.581	15.3788	15.013	13.8081	14.2675	11.1759	14.612	15.3241	13.9564	15.0016	10.2144	14.4352	15.3236	15.69	9.77398	14.8734	14.626	14.6647	14.6272	8.29878	14.6013
Q13188_STK3_S316_1_RHEEQQRELEEEEENSDEDELDSHTMVKTSV	Q13188	STK3	316	S	1	9.75834	10.0276	8.40171	8.88671	10.1713	7.80116	8.03474	9.11434	10.5583	9.08187	8.80065	9.4569	8.82607	9.11957	8.5103	9.39098	10.2236	8.97625	7.69997	8.9098	9.37992	9.75529	9.94721	9.35462	10.113	10.1467	8.61184	8.50618	8.69779	8.97128	9.59719	9.00181	7.66035	8.77567	10.371	9.6408	9.73401	7.38218	8.87367	9.72583	10.1305	9.20067	7.58598	8.34483
Q13206_DDX10_S831_1_ISDTKKKQGMKKRSNSEVEDVGPTSHNRKKA	Q13206	DDX10	831	S	1	8.35442	9.05703	9.12504	8.76315	9.40221	8.64046	9.14551	8.52939	9.11705	8.81731	8.83068	8.90238	7.81759	9.68135	9.5593	8.62132	9.79795	7.86481	7.05418	8.45402	9.00909	9.76465	8.68721	10.3732	9.1533	8.61654	9.59035	9.4188	7.88608	8.67724	8.76262	7.89079	11.2055	8.06769	7.835	9.58076	9.52273	6.86056	8.55827	8.9996	9.76135	9.63981	6.8829	9.15292
Q13207_TBX2_S360_1_RLHRARAEEKSCAADSDPEPERLSEERAGAP	Q13207	TBX2	360	S	1	10.101	10.6981	11.1103	10.6639	10.6712	10.77	9.02867	10.8514	9.82159	11.5064	10.5844	12.2221	7.51979	12.2233	11.8856	12.4816	12.0799	7.82429	5.96982	11.2874	11.8577	11.6934	11.7903	11.4159	10.5615	11.137	10.5275	10.8067	9.70182	11.2801	10.7934	10.4807	10.685	9.6519	10.6727	11.7309	11.692	5.15158	11.8769	12.0251	11.6255	11.6435	6.01264	11.1485
Q13233_MAP3K1_S923_1_LEKTGKGLCATKLSASSEDISERLASISVGP	Q13233	MAP3K1	923	S	1	9.24194	9.63289	9.95105	9.65921	9.636	9.76192	9.28157	9.54603	10.8812	8.12549	10.1251	9.92363	8.9055	10.403	9.68745	10.3722	9.48037	9.03447	8.4482	9.66988	10.1187	10.0357	10.0541	9.55648	10.4768	10.5415	9.87697	9.82509	7.09241	10.0703	9.96826	9.77622	10.5134	6.79832	10.1035	10.7233	9.47344	8.35654	10.3016	9.18965	10.4851	10.0767	7.9346	9.60097
Q13233_MAP3K1_S924_1_EKTGKGLCATKLSASSEDISERLASISVGPS	Q13233	MAP3K1	924	S	1	9.0257	10.1591	10.7626	10.163	10.2288	10.1324	10.392	10.451	10.4932	9.26425	9.87663	9.99455	9.58002	9.18094	10.6044	11.1684	11.2703	8.66753	9.35971	9.72838	10.3398	10.1697	10.7661	10.108	10.0792	10.1167	10.4889	11.4745	8.33227	9.97993	10.6961	10.3111	10.9116	7.17038	10.4036	10.9788	10.9381	5.07111	10.9848	11.3628	11.1281	10.9866	8.69689	10.1512
Q13242_SRSF9_S204_1_SYGYSRSRSGSRGRDSPYQSRGSPHYFSPFR	Q13242	SRSF9	204	S	1	11.4071	11.9742	11.7341	11.4564	10.9818	11.3508	11.3718	11.2955	11.5653	11.5239	11.5426	11.6052	10.4696	12.2006	11.5573	13.1956	12.581	8.90025	9.65123	11.6874	11.622	12.0316	11.9091	12.003	12.2048	12.0705	11.1995	11.2905	10.1988	11.9402	10.7983	11.373	12.1368	9.40383	12.5142	12.6782	12.1979	8.52527	11.6937	12.2512	12.1575	12.0787	8.21757	12.4724
Q13242_SRSF9_S211_1_RSGSRGRDSPYQSRGSPHYFSPFRPY	Q13242	SRSF9	211	S	1	11.1717	10.1299	9.43611	10.272	9.89593	10.2088	10.848	8.88831	10.5829	9.45895	10.9263	10.4098	8.65514	11.2289	10.8009	11.7418	11.3795	7.30821	7.56633	10.4963	10.5286	10.475	10.5985	11.4495	11.3506	11.0336	8.30454	10.4885	9.11575	10.8213	10.7318	9.19995	10.7888	9.12912	10.2779	10.9867	10.9174	6.39478	10.8077	11.3582	10.91	10.7262	8.46663	9.95233
Q13242_SRSF9_S189_1_EGETSYIRVYPERSTSYGYSRSRSGSRGRDS	Q13242	SRSF9	189	S	1	10.1231	11.0974	11.2567	10.2411	10.5591	10.5849	10.7061	10.8875	11.0439	10.429	10.6505	10.1453	10.3746	10.6637	10.0542	11.1716	12.3223	9.276	9.06771	10.139	12.2446	11.3185	10.6544	10.4381	11.2664	10.9225	10.0914	11.7776	9.39666	10.4077	10.3009	9.7169	11.5409	9.62041	11.4708	11.2125	11.1827	7.14296	11.0046	11.6678	11.4676	11.3966	7.32508	11.0815
Q13242_SRSF9_S195_1_IRVYPERSTSYGYSRSRSGSRGRDSPYQSRG	Q13242	SRSF9	195	S	1	8.8764	10.6569	10.1408	10.0303	8.46193	10.7533	9.05755	10.1523	10.4845	9.17378	10.192	9.85946	9.56218	8.97234	10.1348	11.8002	9.63683	8.81319	9.19303	8.93502	10.8083	9.07929	10.5365	10.3674	9.6352	10.1729	10.1029	10.4183	8.81588	9.77437	10.5264	9.5069	10.0632	8.55926	10.2575	10.0063	10.2544	6.63635	10.6868	10.5688	10.1799	10.5932	8.51539	10.2938
Q13247_SRSF6_S303_1_DIKSKSRSRSQSRSNSPLPVPPSKARSVSPP	Q13247	SRSF6	303	S	1	10.2154	11.8529	12.1121	10.0525	10.1037	11.1804	10.3407	11.7896	10.7632	10.3992	11.2094	11.015	9.36618	11.9831	11.6185	12.4601	12.2271	7.86209	8.668	11.0136	11.4032	11.408	11.4181	11.6061	11.7007	11.6135	10.9575	11.1755	8.76283	11.3071	11.9046	11.0688	11.7061	7.7482	11.2476	11.8417	11.0339	8.92507	11.8911	12.3226	11.3155	10.0288	9.08269	10.9564
Q13263_TRIM28_S4_1_NA	Q13263	TRIM28	4	S	1	11.1512	11.6054	12.0475	11.7926	11.5044	11.7539	10.4983	11.7258	10.8078	11.4012	12.9731	12.4488	11.1047	12.238	11.4405	12.2889	12.5224	10.2605	10.0994	11.7864	11.8855	11.7922	11.5905	12.701	11.583	11.7556	11.8178	11.9196	11.3205	11.4585	11.7945	11.5833	11.689	10.8868	11.8332	12.0683	11.305	10.6964	12.1931	11.6106	11.756	12.2941	9.88513	11.4939
Q13263_TRIM28_S19_1_SAAAASAAAASAASGSPGPGEGSAGGEKRST	Q13263	TRIM28	19	S	1	14.4885	15.0623	15.2545	15.0673	15.0256	15.1781	14.8648	15.0135	15.1342	14.8097	15.0632	15.1908	15.0676	15.4417	15.3372	15.7471	15.5375	12.9452	13.9413	14.948	15.1687	15.1277	15.3331	15.5574	15.0876	15.1803	15.1359	15.1946	14.3767	15.101	15.1665	15.0109	15.2066	14.1427	15.1122	15.4374	15.316	13.0442	15.5252	15.4907	15.3777	15.3223	12.8308	15.0869
Q13263_TRIM28_S594_1_MALAEGPGAEGPRLASPSGSTSSGLEVVAPE	Q13263	TRIM28	594	S	1	13.0029	13.5673	13.9764	13.9768	13.8256	13.8227	13.4274	13.1936	13.7963	13.6271	14.1311	13.9963	12.6259	14.8529	14.6361	15.1488	14.9594	9.94881	12.1334	13.661	14.1376	13.9191	14.3569	13.9639	14.512	14.5419	13.8115	14.2014	11.1006	14.0044	14.2844	13.9658	14.6196	10.0999	14.5364	14.6657	14.8692	7.56483	15.0991	15.0388	14.6607	14.9392	10.6428	14.1801
Q13263_TRIM28_S596_1_LAEGPGAEGPRLASPSGSTSSGLEVVAPEGT	Q13263	TRIM28	596	S	1	12.5206	12.875	13.4782	13.141	13.2978	13.4841	12.7796	12.867	13.6377	12.6516	13.2587	13.6022	11.402	14.1206	13.7385	14.6839	14.3416	10.5103	9.75701	13.5515	13.9408	13.8523	13.9381	13.7572	13.9074	14.1426	13.5395	13.77	9.67656	13.7609	13.7615	13.6718	13.626	10.1481	13.6671	13.9224	14.4307	6.16746	14.5105	14.7034	14.5562	14.4286	9.49451	13.5592
Q13263_TRIM28_S49_1_TAPSAAASASASAAASSPAGGGAEALELLEH	Q13263	TRIM28	49	S	1	12.2716	12.7341	11.985	11.9448	11.3699	11.6008	12.2521	12.3414	12.2716	12.1494	11.6815	11.2103	11.3495	12.7735	12.7786	13.2244	13.242	8.53815	10.1798	12.0001	12.3586	12.4195	12.501	12.4471	12.1434	13.1201	12.125	13.2759	9.14928	12.0925	12.4378	12.1321	12.1295	10.386	12.3142	12.5065	12.6191	8.81516	12.5797	12.7967	12.5129	12.5826	12.0009	11.4549
Q13263_TRIM28_S50_1_APSAAASASASAAASSPAGGGAEALELLEHC	Q13263	TRIM28	50	S	1	12.8233	13.2671	13.6677	13.2941	13.4911	13.6475	13.2957	13.3525	13.4765	13.0538	13.3919	13.6203	12.9428	14.0105	13.9625	14.4704	14.4623	10.3423	12.1395	13.0953	13.6583	13.7126	13.7035	13.8815	13.1768	14.0026	13.1369	13.8512	11.8868	14.1364	14.2647	13.5168	14.2089	10.182	13.89	14.1283	14.1054	9.37231	14.1934	14.221	14.1812	14.1173	12.4052	13.0774
Q13263_TRIM28_S473_1_YSSAEPHVSGVKRSRSGEGEVSGLMRKVPRV	Q13263	TRIM28	473	S	1	9.43691	9.18761	9.08769	9.01226	9.63746	10.2836	9.30523	9.86148	9.45344	9.1147	8.99591	9.91473	8.49827	10.6418	9.22436	10.2757	9.56741	8.43799	7.55981	9.8166	9.63042	9.28852	10.3692	9.98091	10.3259	9.66564	8.82403	9.71639	8.62051	9.49301	10.8368	9.49219	9.36006	7.92878	9.44049	9.5872	9.94064	8.03443	9.60644	9.17083	10.3006	9.59255	7.61269	9.09962
Q13263_TRIM28_S471_1_DPYSSAEPHVSGVKRSRSGEGEVSGLMRKVP	Q13263	TRIM28	471	S	1	9.95571	9.91288	9.80177	9.11924	10.209	10.0867	9.15199	8.98306	9.49447	10.7435	10.7086	10.0037	8.32021	9.61979	10.2218	10.2765	11.2344	9.4126	9.55555	9.67118	9.67512	9.87961	10.0935	10.2104	9.75906	9.82177	10.0451	10.0819	9.62966	9.74778	10.0575	10.7095	9.77829	8.9215	10.3141	9.30442	9.81242	8.87519	9.84586	10.4969	10.2798	9.7751	8.85647	9.56021
Q13283_G3BP1_S232_1_PVLEETAPEDAQKSSSPAPADIAQTVQEDLR	Q13283	G3BP1	232	S	1	12.6985	13.2655	13.7305	13.392	13.3173	13.5156	13.044	13.2669	13.4004	13.0347	13.4744	13.699	10.075	14.4996	13.6107	15.7141	15.4669	10.5532	9.21365	13.7967	14.104	14.2958	14.289	14.2202	13.7098	13.0316	13.4396	13.4574	12.5734	13.7075	13.9619	13.2157	14.3058	10.8738	13.1536	14.4086	14.0506	8.22599	13.7986	14.6854	14.7128	14.4462	8.23169	13.9746
Q13283_G3BP1_S149_1_QDEVFGGFVTEPQEESEEEVEEPEERQQTPE	Q13283	G3BP1	149	S	1	10.6514	13.458	13.8543	13.3889	13.5258	14.0751	12.736	13.1407	13.3684	13.0316	13.0879	13.5889	10.6416	14.8928	14.084	15.6673	15.2195	8.4484	7.93293	14.0483	14.2666	14.2348	14.2714	14.1995	14.2632	13.807	12.9636	13.1479	10.9811	13.7907	14.1351	13.3416	14.471	8.52602	13.6342	14.8456	14.5712	6.96645	13.9412	14.5525	14.5891	14.3331	8.35318	13.679
Q13286_CLN3_S12_1_NA	Q13286	CLN3	12	S	1	9.34564	10.6843	11.1295	10.5437	10.913	10.8582	10.179	10.4754	11.0576	10.3499	10.7103	10.7021	8.98924	11.677	10.4981	11.958	11.7178	8.63422	8.74947	10.2212	10.4078	10.98	11.5438	11.5719	10.4855	11.4253	10.5842	9.97351	9.81365	11.1921	10.5576	10.3645	11.5822	9.41778	10.5192	11.033	11.4766	6.89532	11.1495	11.2987	11.4647	11.1896	6.98764	11.2403
Q13286_CLN3_S14_1_NA	Q13286	CLN3	14	S	1	8.65559	9.99429	10.4394	9.85367	10.2229	10.1682	9.84453	9.69084	9.77453	9.55024	10.2559	10.218	8.7793	10.7311	10.2897	11.3245	10.7988	7.41059	7.42258	10.4858	10.3435	10.2801	10.4471	10.3549	9.69134	9.69738	9.70346	11.4154	8.89714	9.92932	10.01	10.839	8.79245	9.44259	9.92793	10.3222	10.1677	8.82937	9.65662	10.268	9.72144	10.6909	6.62076	10.8117
Q13409_DYNC1I2_S101_1_MSPSSKSVSTPSEAGSQDSGDGAVGSRTLHW	Q13409	DYNC1I2	101	S	1	8.58712	9.59442	9.28866	8.5881	8.91436	10.2167	9.56948	9.09908	9.80691	7.97531	9.36571	9.3729	8.20646	9.65843	9.3072	9.82375	9.29683	8.89673	8.29741	8.67191	10.3742	9.27411	9.38313	9.18863	10.0789	10.2471	8.78386	10.0901	7.62209	8.36724	8.80477	9.53307	9.72876	8.60112	8.93219	9.58948	9.62188	8.31901	9.54136	9.60584	9.22098	8.88033	6.65887	9.36511
Q13426_XRCC4_S328_1_HISAENMSLETLRNSSPEDLFDEI	Q13426	XRCC4	328	S	1	9.60906	8.32694	9.06633	9.63	9.1824	9.43552	8.83588	9.18198	8.75424	9.02734	10.0308	9.41996	7.96112	9.99396	8.90381	11.1552	9.11135	8.12481	7.66933	9.9265	10.707	9.20442	8.51344	9.2296	8.66144	9.80288	9.16975	10.0613	9.02825	8.52661	9.1826	8.76429	9.50204	7.27988	9.8239	10.6975	9.47574	7.68247	10.0522	8.8632	10.5008	8.67586	7.40437	10.1288
Q13427_PPIG_S687_1_NSSNNSREKKADRDQSPFSKIKQSSQDNELK	Q13427	PPIG	687	S	1	11.5127	10.7273	9.5549	10.1397	11.1936	11.4912	11.5478	10.6789	10.853	10.5251	10.5887	10.4259	9.71541	11.0341	10.8131	11.8879	11.1884	9.98048	8.51484	10.8427	10.5099	10.7236	11.1776	12.8508	11.4651	11.6396	10.9399	11.3551	7.98448	11.2351	11.3085	11.2069	11.4784	7.65972	11.3414	11.6246	10.1363	9.439	11.1737	11.5607	11.6358	10.6739	9.38257	11.796
Q13428_TCOF1_S906_1_GKTHQIRAALAPAKESPRKGAAPTPPGKTGP	Q13428	TCOF1	906	S	1	11.3939	11.3409	10.8571	10.6934	11.4283	11.2737	11.2039	11.3627	11.3633	10.6476	11.0477	11.3622	9.87914	11.2239	10.9193	11.9388	12.2914	10.7349	9.77415	11.1091	11.6003	11.5943	11.9675	10.942	11.8694	11.9619	11.1711	10.2844	9.60365	12.0969	11.9045	11.2021	11.8977	8.70413	11.2531	12.0259	11.561	5.57324	11.3475	13.0277	12.9234	12.5545	10.4905	11.0129
Q13428_TCOF1_S381_1_GKTSQVGAASAPAKESPRKGAAPAPPGKTGP	Q13428	TCOF1	381	S	1	13.3507	13.7545	14.2017	13.7846	13.6322	13.6701	13.61	13.8244	13.9517	13.3228	13.6402	14.0446	12.3789	14.8375	12.8045	15.5725	13.3957	13.4045	11.333	14.1198	14.4192	14.2776	14.2893	13.955	15.4255	14.7207	13.3313	13.742	10.9279	14.2463	14.8376	13.7193	14.7873	10.5002	13.8253	14.724	14.0928	11.9999	14.0486	14.5301	14.4414	13.281	9.11608	14.4015
Q13428_TCOF1_S233_1_VKPAQVKASSVSTKESPARKAAPAPGKVGDV	Q13428	TCOF1	233	S	1	10.2763	10.1863	11.0052	11.1554	10.5526	10.2208	10.5958	9.859	10.5308	11.5562	9.77369	11.081	9.11811	11.7946	11.542	12.0074	11.8119	7.12247	7.86058	10.9078	11.0358	10.9577	11.1339	11.5008	9.95187	9.9853	11.1336	11.6083	9.07553	11.6419	11.0166	10.8581	11.6038	9.47508	9.88618	10.5567	10.2869	9.12927	11.0763	11.4895	11.2396	10.1751	7.32608	10.8814
Q13428_TCOF1_S1378_1_KKKKLGAGEGGEASVSPEKTSTTSKGKAKRD	Q13428	TCOF1	1378	S	1	14.221	15.2086	15.2056	14.3233	14.6429	14.953	14.5994	14.8451	14.9722	14.6043	14.1601	15.3733	13.0043	16.1411	15.6964	16.5037	16.1792	11.0298	11.8449	15.1595	15.4669	15.3195	15.397	15.3665	15.1047	15.3563	15.0337	15.3368	12.877	14.8459	15.4633	15.0855	15.386	11.8794	15.1484	15.5917	15.3606	9.6625	15.4591	16.1174	15.9879	15.9669	10.266	15.3546
Q13428_TCOF1_S1350_1_KESSRKGWESRKRKLSGDQPAARTPRSKKKK	Q13428	TCOF1	1350	S	1	12.2037	13.3829	13.3548	12.3961	12.5642	12.213	12.6617	12.7591	12.8555	12.3408	12.6809	12.8167	11.4934	13.7237	13.2296	14.2975	13.92	9.45044	10.2878	13.0052	13.143	13.1555	13.2087	13.3145	13.1549	13.5423	13.2192	13.3908	11.5107	11.2968	13.1202	12.9473	13.1275	10.7612	12.8358	13.3227	13.472	8.15061	13.3445	13.7937	13.7343	13.6197	10.7768	12.7681
Q13428_TCOF1_S583_1_QEKSLGNILQAKPTSSPAKGPPQKAGPVAVQ	Q13428	TCOF1	583	S	1	9.53483	11.0851	11.1115	10.7572	10.8393	10.4621	10.56	10.2388	9.88115	11.0273	11.0678	11.015	9.3973	10.5736	10.9513	11.3078	11.3132	10.247	9.37107	10.8891	11.1893	10.9475	10.3578	11.0354	10.0229	10.6999	11.3963	11.3021	10.0554	10.3135	10.4878	11.0052	10.5382	10.3102	10.6578	10.7909	10.1757	9.81117	10.5062	10.5571	11.4591	11.2808	7.189	10.8623
Q13428_TCOF1_S1111_1_PSSGVDSAVGTLPATSPQSTSVQAKGTNKLR	Q13428	TCOF1	1111	S	1	9.84792	10.1955	10.6963	10.2388	9.8676	10.14	10.068	10.3567	9.34137	9.90016	10.0885	11.2314	9.0108	10.6121	9.42014	12.58	10.6425	8.72063	8.79093	10.9667	10.3743	10.642	11.0281	9.18402	10.5999	10.7912	10.3358	9.51901	9.81424	9.92597	10.1207	10.3453	10.2695	9.24992	10.4767	10.524	9.33706	8.96965	10.5849	11.186	10.54	10.3686	8.34216	10.246
Q13428_TCOF1_S156_1_HPATGKTVANLLSGKSPRKSAEPSANTTLVS	Q13428	TCOF1	156	S	1	11.3594	12.4586	12.2264	12.6763	11.5367	12.6886	11.9758	12.3894	12.4682	11.7337	11.9574	12.4215	11.2812	11.8575	12.9738	13.0797	12.8175	10.9362	8.93241	12.563	12.9184	12.9181	12.9728	12.6413	12.6982	13.0143	12.5852	12.9222	9.3741	12.352	12.7239	12.5759	12.7279	9.63401	12.5294	12.7549	12.3316	8.24623	12.6026	13.4107	13.1593	13.1955	10.2194	12.5499
Q13435_SF3B2_S309_1_EEMETDARSSLGQSASETEEDTVSVSKKEKN	Q13435	SF3B2	309	S	1	11.482	12.4721	12.4474	12.2503	11.7125	11.6445	11.8787	11.248	12.1425	11.82	12.8643	12.0555	9.70026	13.3134	12.8348	13.855	13.6236	8.68183	9.86553	12.2773	12.645	12.3827	12.5143	12.3241	12.9948	12.7354	11.7707	11.8957	10.2943	12.318	12.9536	12.1154	12.7316	9.25027	12.1662	12.7918	12.877	10.9372	12.0499	11.3779	12.4298	12.337	6.90634	12.6524
Q13439_GOLGA4_S71_1_GDTQSFAQKLQLRVPSVESLFRSPIKESLFR	Q13439	GOLGA4	71	S	1	9.05098	9.41635	10.1488	10.1903	9.76308	10.3267	10.4982	9.35693	9.75078	9.19709	10.3301	9.76317	8.89055	12.0768	8.38308	10.7375	10.0335	8.77477	5.84001	10.3057	10.7488	10.3523	10.7052	10.9442	10.683	9.93922	9.44153	9.15817	9.65124	10.0231	10.4498	9.27895	10.972	8.53201	9.20885	10.4547	9.58564	8.59958	9.86577	10.3606	9.86791	10.6167	7.91114	9.13277
Q13439_GOLGA4_S74_1_QSFAQKLQLRVPSVESLFRSPIKESLFRSSS	Q13439	GOLGA4	74	S	1	8.74981	9.63172	10.6474	10.9348	9.13909	10.9573	9.93628	9.30035	10.0234	10.5563	9.93028	10.3135	8.22817	11.2814	10.7543	11.9604	11.6898	6.14605	8.29093	9.82853	10.4355	9.80637	11.2436	10.4551	9.92676	9.76425	10.6286	10.4808	8.64552	10.6141	10.0272	10.1309	9.90093	9.66941	10.2156	10.1161	10.598	8.26881	10.463	9.62393	10.1328	10.9735	8.73073	9.33609
Q13442_PDAP1_S60_1_DGAAGDPKKEKKSLDSDESEDEEDDYQQKRK	Q13442	PDAP1	60	S	1	12.764	12.5898	12.5364	12.4566	13.4397	12.8525	12.5481	12.5737	13.131	12.6938	12.993	12.6994	8.54124	14.5632	13.7866	15.064	14.8289	9.85521	7.72206	13.0672	13.4038	14.0176	14.4082	14.0204	13.626	13.3144	12.7374	13.33	9.90164	13.7296	13.439	12.4214	13.3226	10.0817	13.0144	14.36	14.2664	7.66066	14.4787	13.4914	13.2267	13.5152	6.70298	14.8212
Q13442_PDAP1_S63_1_AGDPKKEKKSLDSDESEDEEDDYQQKRKGVE	Q13442	PDAP1	63	S	1	12.6098	12.6007	12.3386	12.4236	13.173	12.6242	12.5084	12.4774	12.9147	12.513	12.8865	12.4696	11.1595	13.7969	13.4057	14.3227	13.884	9.20099	8.63175	12.6304	13.3561	13.7381	13.8697	13.5436	12.6391	12.9416	12.6747	13.1368	11.4305	12.947	12.9996	12.4628	12.7357	10.7497	13.4474	13.3745	13.9219	7.13876	14.2804	13.4968	13.4586	13.4733	8.62072	14.0842
Q13501_SQSTM1_S272_1_IDVEHGGKRSRLTPVSPESSSTEEKSSSQPS	Q13501	SQSTM1	272	S	1	9.53261	10.0556	10.286	10.0156	10.0411	10.0871	10.3265	10.4875	10.5415	10.3162	9.06898	9.27723	8.81659	10.2614	11.0702	10.8819	10.5001	8.48772	7.33643	10.3501	10.5098	10.3898	10.7804	10.6513	9.84698	9.44508	10.2199	10.3191	9.26211	10.9248	10.9735	9.8064	10.9234	7.33838	9.92082	11.0555	9.65542	8.53467	10.6784	10.3611	10.2581	10.5301	8.13185	10.5139
Q13501_SQSTM1_S24_1_YLLGKEDAAREIRRFSFCCSPEPEAEAEAAA	Q13501	SQSTM1	24	S	1	9.26125	9.9954	9.57783	9.33533	9.21009	9.59461	9.73041	9.9924	9.55411	7.70107	10.0753	9.9212	9.47759	10.0027	9.53478	9.4422	10.1793	8.33794	8.18209	9.09574	10.288	9.26954	10.8166	9.32252	10.0881	9.62871	9.23694	8.68764	8.04767	11.2854	9.42889	9.43414	10.2139	8.64871	9.7862	9.46263	10.3966	5.93955	10.1245	10.1664	10.2786	10.0689	6.79213	9.36258
Q13501_SQSTM1_T269_1_EVDIDVEHGGKRSRLTPVSPESSSTEEKSSS	Q13501	SQSTM1	269	T	1	10.1714	9.27339	10.379	9.33977	9.57694	9.47424	9.22355	10.0375	8.74651	9.68213	10.3333	10.1917	9.38533	9.14641	9.84332	10.6791	10.51	8.65064	8.2168	10.253	10.8563	9.59435	10.1317	9.16264	10.7716	9.30263	9.3916	9.55452	9.02102	10.1734	10.0012	9.83359	9.94888	8.87056	9.10701	10.4535	9.15479	8.57244	10.2209	9.45061	9.50072	11.3153	5.34046	10.6217
Q13523_PRPF4B_T847_1_LCDFGSASHVADNDITPYLVSRFYRAPEIII	Q13523	PRPF4B	847	T	1	10.3759	10.01	9.29184	9.14148	10.0284	10.0391	9.56581	9.4972	9.91996	9.52887	9.03656	11.3383	9.32138	9.75315	9.60613	10.0868	11.4828	8.63647	7.99674	9.70768	11.2091	9.6331	10.4581	9.88201	10.2032	10.4867	9.99118	10.0138	8.03732	10.1546	9.48907	11.204	9.08712	8.89904	10.6612	9.54625	10.3591	6.4611	10.4402	10.4435	10.6783	10.5046	8.05318	9.71339
Q13523_PRPF4B_Y849_1_DFGSASHVADNDITPYLVSRFYRAPEIIIGK	Q13523	PRPF4B	849	Y	1	13.197	13.5003	13.8176	13.4649	13.8989	13.8598	13.5576	13.4986	13.7556	13.2884	13.7486	13.8895	12.4108	14.6969	14.6438	14.7336	14.7587	10.4946	11.3794	13.7375	14.1222	13.9784	14.1577	14.363	13.0442	14.4127	13.8002	13.7906	13.0192	13.6715	14.3049	13.8921	14.3023	10.6561	14.0537	14.5292	14.1716	10.971	14.3671	13.9087	14.185	14.135	11.1309	13.511
Q13541_EIF4EBP1_T70_1_DRKFLMECRNSPVTKTPPRDLPTIPGVTSPS	Q13541	EIF4EBP1	70	T	1	10.2094	9.46672	11.4658	9.33681	8.87418	9.73128	9.15724	11.0311	10.7161	9.59377	8.72097	9.86487	9.24698	10.2794	10.195	9.9638	10.3578	9.04116	8.30808	10.0483	10.6443	10.6486	10.1756	9.25923	9.55638	10.2196	10.1259	9.93534	9.31662	9.93031	8.99718	10.2766	10.1095	8.62051	10.4903	10.59	10.221	8.76805	10.1177	10.4233	10.1701	9.38399	8.2921	9.64551
Q13547_HDAC1_S421_1_SICSSDKRIACEEEFSDSEEEGEGGRKNSSN	Q13547	HDAC1	421	S	1	8.85752	9.7489	9.81279	8.84583	9.20871	9.6567	9.77092	9.55285	8.92021	9.07187	9.52185	9.29275	8.45525	9.86238	9.3482	10.6572	10.5634	7.24403	8.1898	9.11571	8.88573	9.50747	10.201	10.2307	10.9434	10.0247	9.64831	9.43847	7.55436	8.52114	7.95168	9.13961	10.2914	8.3982	10.5041	9.84543	10.4352	7.04912	9.91915	9.24237	10.4049	9.07974	5.76451	10.2091
Q13547_HDAC1_S393_1_GVQMQAIPEDAIPEESGDEDEDDPDKRISIC	Q13547	HDAC1	393	S	1	11.4868	12.5201	13.1532	12.6654	12.9305	12.9662	12.6112	12.4531	12.7801	12.3235	12.7399	12.8144	11.3833	13.4248	13.3042	13.7516	13.5491	10.3093	10.9329	12.6784	13.0998	12.8147	13.0695	13.127	12.9957	13.0153	12.6378	12.8864	11.181	13.006	13.2071	12.7514	13.2487	10.1855	13.0728	13.2568	13.3776	9.5793	12.9368	13.3633	13.4828	12.9824	8.6473	12.8084
Q13563_PKD2_S812_1_PRPMSSRSFPRSLDDSEEDDDEDSGHSSRRR	Q13563	PKD2	812	S	1	9.81817	9.90967	9.6852	8.92797	9.90238	9.48076	9.38098	9.4251	10.1948	9.23705	9.69707	9.78916	8.12822	10.5892	10.1661	10.8125	10.5276	7.50054	8.57754	8.41916	10.1734	10.1439	11.0832	9.32698	10.6546	9.8096	9.99506	8.91175	8.42289	9.93022	9.33669	8.93671	10.5712	8.4638	10.1001	10.3157	10.3367	5.53188	10.4009	10.908	10.6316	9.91499	6.82392	9.99602
Q13595_TRA2A_T202_1_GRRIRVDYSITKRAHTPTPGIYMGRPTHSGG	Q13595	TRA2A	202	T	1	10.7698	10.9382	11.4688	10.1623	10.6477	11.2331	9.61421	10.9472	11.2282	10.3044	11.063	12.0628	11.0942	11.1389	11.4003	11.3144	10.9785	9.29347	11.1097	10.617	10.7255	10.7056	11.051	11.011	10.3963	10.9303	11.1809	11.3982	10.8453	10.4688	10.5103	10.8466	11.2644	10.4186	10.9752	11.2048	11.7801	9.33078	11.6067	10.8021	10.7362	10.964	9.87367	11.0953
Q13595_TRA2A_T204_1_RIRVDYSITKRAHTPTPGIYMGRPTHSGGGG	Q13595	TRA2A	204	T	1	9.58644	10.263	9.34744	8.86186	9.20943	10.3249	9.39027	9.32975	9.94185	9.96671	9.53293	9.43163	8.95509	10.6339	10.4398	10.8686	10.0905	6.6052	8.17889	9.89911	10.0664	9.71934	10.0454	9.68392	9.71239	9.84786	9.78626	9.9267	8.85175	9.46818	10.0071	10.0228	9.04876	8.7138	9.81532	9.98539	9.31161	8.87917	9.75093	10.4698	9.06554	10.116	7.92744	9.50324
Q13601_KRR1_S3_1_NA	Q13601	KRR1	3	S	1	10.71	10.8845	11.2337	10.8249	10.6874	10.7558	10.8398	11.5311	11.4692	10.1284	10.76	10.3678	9.60887	12.2152	11.5879	13.048	12.5857	6.0507	9.51384	10.5381	11.8414	11.6381	10.6213	10.9436	10.4696	11.5318	11.2443	11.0207	10.33	10.4999	11.2361	10.7247	10.691	9.86348	11.681	10.9	11.5061	6.23437	11.2864	12.2274	12.0622	11.7797	4.96248	11.8598
Q13610_PWP1_S50_1_LIAEAKEKLQEEGGGSDEEETGSPSEDGMQS	Q13610	PWP1	50	S	1	11.9738	11.7589	12.2698	12.6011	11.9157	11.9699	12.0129	11.9633	12.2797	11.6447	12.1007	12.4878	10.3641	12.8614	12.8397	13.6548	12.2887	10.4804	7.91842	12.6461	13.0745	12.7429	13.1063	13.001	12.6255	12.9284	12.3135	12.7194	9.50449	12.3979	12.7032	11.9254	12.7155	10.0378	12.2896	12.8177	12.8946	7.49308	12.6983	13.2759	12.9971	13.1302	7.12093	12.2833
Q13884_SNTB1_S87_1_AGAGHPGAGGAQPPDSPAGVRTAFTDLPEQV	Q13884	SNTB1	87	S	1	9.40185	8.55975	10.008	9.21755	9.32253	9.90708	8.10325	9.34445	10.7048	9.51249	10.2207	8.53116	7.99431	9.86496	9.28134	10.2136	10.338	8.72456	8.50305	9.95871	9.82742	8.99092	9.7183	9.41836	9.86046	9.74023	10.2144	9.94687	7.63745	9.0173	10.0402	9.40674	10.1073	6.93291	9.77949	10.1502	9.13552	7.90061	10.2056	11.4781	8.72812	8.9688	8.87784	8.51117
Q13895_BYSL_S98_1_RERTTRLGPRMPQDGSDDEDEEWPTLEKAAT	Q13895	BYSL	98	S	1	12.9822	12.5668	13.2532	12.7299	12.3148	12.2271	12.527	13.1905	13.1426	12.095	12.4074	12.7115	11.1314	14.3254	14.0341	14.5532	14.4149	7.61494	10.5218	12.7682	13.1259	12.7523	12.9813	13.9244	13.0496	13.2886	12.8929	12.7022	11.4953	12.6453	13.1973	13.1674	13.4464	9.38249	13.421	13.4593	13.7921	6.27157	13.8469	14.1145	14.0604	13.9884	6.57543	13.3635
Q14004_CDK13_T1246_1_QDDLIQHQDMRILELTPEPDRPRILPPDQRP	Q14004	CDK13	1246	T	1	10.3022	10.1115	10.1144	9.20982	11.6216	10.5852	10.3365	10.4997	10.5871	9.75144	10.3463	10.4236	8.50079	11.5514	10.4753	11.5412	10.6462	9.22987	8.67851	10.3537	11.0685	10.476	10.3664	11.0016	10.568	10.7133	10.5032	10.7546	9.23172	10.1739	10.1078	11.4281	11.2834	8.58831	10.4237	10.1135	9.62514	9.38106	10.5695	10.9143	11.0915	10.3632	7.49623	11.0335
Q14103_HNRNPD_S83_1_IDASKNEEDEGHSNSSPRHSEAATAQREEWK	Q14103	HNRNPD	83	S	1	10.453	10.4491	10.5532	10.7061	9.30557	10.2121	10.0034	10.0198	9.67694	10.0296	10.6468	11.3024	9.01943	10.654	11.945	11.578	10.6391	7.84354	9.44594	10.5005	10.8491	10.0413	9.84535	10.9968	10.6997	10.2113	9.77473	10.6358	10.1211	10.2364	10.5599	11.1534	9.96162	9.4583	10.0648	10.4811	10.478	8.92703	10.4416	10.9849	9.99322	10.8543	4.12716	11.2711
Q14157_UBAP2L_S609_1_QRSTQTRRYPSSISSSPQKDLTQAKNGFSSV	Q14157	UBAP2L	609	S	1	15.2963	14.6605	15.1497	13.6114	13.4634	14.438	14.4007	14.4563	15.2585	13.7663	14.3831	14.3547	14.215	15.0723	14.8936	15.1962	14.9385	12.3038	13.0119	14.5038	14.7462	14.8565	14.8706	14.6303	14.3813	14.7136	14.6065	14.9743	13.5268	14.4169	14.752	14.6869	14.6814	12.8654	14.697	14.9367	14.5644	11.8533	14.8901	15.2868	14.9076	15.1172	12.4077	14.519
Q14157_UBAP2L_S454_1_SPAVATSTAAPPPPSSPLPSKSTSAPQMSPG	Q14157	UBAP2L	454	S	1	10.4062	9.99669	11.2786	11.121	12.1339	11.4969	11.1139	11.2217	11.3984	10.5363	10.9701	11.1927	9.98539	11.587	11.4149	11.9509	12.0807	9.41426	9.86876	10.3033	11.4338	11.6776	10.7714	12.3783	11.9427	11.9047	11.1074	11.3539	8.45834	11.6662	11.6315	11.1418	11.652	8.91081	11.2785	11.8185	11.2797	9.63997	10.9765	11.9297	11.2845	11.3229	9.94318	11.1648
Q14157_UBAP2L_S467_1_PSSPLPSKSTSAPQMSPGSSDNQSSSPQPAQ	Q14157	UBAP2L	467	S	1	10.5197	10.7304	10.0509	10.9342	10.3553	10.985	9.91622	10.867	10.9332	10.3867	10.6314	10.8408	9.44964	9.8439	11.8281	12.1828	10.5642	9.70674	9.24596	10.3733	11.0594	11.4148	9.81354	11.6685	11.2518	11.1455	10.754	11.0726	8.53149	10.82	11.2399	10.4338	11.1976	8.67779	10.7026	11.3237	11.0415	7.5573	11.1355	11.2456	11.3842	11.2113	6.05459	11.2099
Q14160_SCRIB_S1348_1_PEDAPAQPPTPGPAASPEQLSFRERQKYFEL	Q14160	SCRIB	1348	S	1	10.7839	11.2714	11.4945	11.1637	11.6093	11.5962	11.077	10.4849	12.6087	10.5676	12.2739	10.907	11.0307	11.7765	11.7135	11.9921	11.8084	9.59781	10.2051	11.3254	11.5687	11.5537	11.574	11.6921	11.6067	11.6625	11.4595	11.5545	10.2435	11.3921	11.9139	11.3625	12.0146	9.12519	11.5157	11.9871	11.901	7.62071	11.9221	12.1364	12.3158	12.023	9.94783	11.6021
Q14160_SCRIB_S1566_1_VEDLGPQTSTSPGRLSPDFAEELRSLEPSPS	Q14160	SCRIB	1566	S	1	9.02976	10.4806	11.372	11.1837	10.402	9.92038	11.1437	10.5483	9.67025	10.675	10.1282	10.2231	8.93494	11.2999	10.9325	11.5543	11.369	8.29805	7.0235	10.5413	10.9243	10.7716	11.7145	11.4135	10.2884	12.4777	10.1934	9.84043	8.77519	10.8134	11.3163	10.3955	11.1523	7.03949	10.9199	11.5651	11.3935	6.17502	10.9939	11.2651	11.3806	11.1805	9.13381	9.97951
Q14160_SCRIB_S1437_1_TLGEEEQEDEQPPWASPSPTSRQSPASPPPL	Q14160	SCRIB	1437	S	1	10.173	10.0518	9.27417	9.59177	10.7422	9.79436	10.1894	9.43817	11.0475	7.85062	10.4606	10.641	9.29457	9.58174	10.2142	10.7332	10.5787	9.22484	7.1481	10.2517	10.7006	9.9074	10.7933	10.8261	10.1076	9.2439	10.6427	10.1134	9.12034	10.3993	10.0222	10.0906	10.1239	9.27628	10.4497	9.66453	10.4183	7.39939	10.3667	10.135	10.6681	10.6397	7.46376	9.89234
Q14160_SCRIB_S1475_1_TAKAERRHQERLRVQSPEPPAPERALSPAEL	Q14160	SCRIB	1475	S	1	9.22906	9.97364	10.429	10.0757	9.19763	9.56814	10.0999	9.06514	9.60259	9.21989	9.58745	10.8982	9.13902	10.7948	9.23885	10.386	10.7839	8.13056	8.89003	10.6595	9.46675	9.53752	10.2573	9.66213	10.6949	10.222	8.75836	9.84097	8.96604	9.99095	10.7731	9.71652	9.68012	9.35175	9.16496	9.78676	10.6501	5.9849	10.3303	10.4444	10.5512	10.5123	6.72244	9.92157
Q14160_SCRIB_S1378_1_LEVRVPQAEGPPKRVSLVGADDLRKMQEEEA	Q14160	SCRIB	1378	S	1	9.98397	8.94399	9.78242	9.84806	10.3009	11.3116	9.85868	10.241	9.51661	10.0032	10.6286	9.92281	8.18965	11.3545	10.9809	11.4267	11.2643	6.95487	7.18249	10.3871	10.6245	10.5993	10.5564	10.8212	9.99796	10.2105	10.0964	9.84177	9.37607	10.6482	10.4377	10.7102	9.23156	8.97853	11.4548	9.35811	9.90624	9.13888	10.448	10.1694	10.2361	10.2723	8.15732	9.79778
Q14160_SCRIB_T1342_1_VPTSHPPEDAPAQPPTPGPAASPEQLSFRER	Q14160	SCRIB	1342	T	1	9.34905	9.17719	9.73858	9.40938	10.0082	9.14069	9.60828	9.35193	9.20931	8.61634	10.2904	9.74685	9.0039	10.3404	9.58536	10.36	8.82675	8.70675	8.53039	10.3299	10.933	7.85046	9.65672	9.52267	9.10568	9.04143	10.467	10.1894	7.93114	10.0885	9.76493	9.17915	9.7753	8.2753	9.46597	10.3625	10.464	7.93445	9.46788	10.3027	9.58017	9.07396	5.04361	9.78814
Q14247_CTTN_S405_1_KLEEQARAKTQTPPVSPAPQPTEERLPSSPV	Q14247	CTTN	405	S	1	11.0662	10.7076	11.1545	10.235	9.85807	10.5896	9.94539	10.2751	10.1969	10.9966	10.5821	11.615	9.30258	11.3987	11.0627	12.2236	11.8764	7.74707	9.54822	9.98057	11.1597	11.5829	11.1714	10.1681	11.1121	10.383	9.63264	11.3982	9.89081	11.1943	10.9729	10.9156	11.1314	8.2823	10.9173	11.3915	10.102	8.49565	10.9385	11.0488	11.973	11.053	6.06606	11.0571
Q14247_CTTN_S417_1_PPVSPAPQPTEERLPSSPVYEDAASFKAELS	Q14247	CTTN	417	S	1	9.74046	10.0504	9.50525	10.1226	10.3213	10.0308	8.88734	9.36124	10.9727	8.88986	10.5716	11.0881	9.05987	10.5105	9.75562	11.3734	10.0455	9.02589	8.15178	9.25332	9.8854	10.7291	10.9961	10.7551	10.6234	10.7777	10.07	10.0603	7.63186	10.6075	10.5124	10.2737	10.4663	6.98154	10.6134	10.9234	10.3511	8.15269	10.6698	10.7551	10.2993	9.54271	9.21372	9.5018
Q14247_CTTN_S418_1_PVSPAPQPTEERLPSSPVYEDAASFKAELSY	Q14247	CTTN	418	S	1	11.1166	11.6438	12.1295	12.2337	12.217	12.3165	11.5342	12.9505	11.7006	11.3579	11.8885	12.2253	8.86226	13.408	12.0193	14.65	14.3194	8.39814	7.95552	12.5397	12.726	12.7932	12.7174	12.9252	12.7902	12.7529	11.7865	12.2066	9.8255	12.2954	13.2952	11.3216	12.9739	8.39165	12.0569	13.6177	12.3145	10.5696	11.806	12.6394	11.9113	12.4163	7.06797	12.6799
Q14247_CTTN_T401_1_EARRKLEEQARAKTQTPPVSPAPQPTEERLP	Q14247	CTTN	401	T	1	11.9275	12.5677	12.2791	12.3904	12.3237	12.5299	12.34	11.3771	11.5367	12.6695	12.578	13.5171	10.5249	13.6595	13.104	14.1281	13.8549	8.74697	9.5762	12.629	12.9131	12.9396	13.0285	12.9318	12.8985	12.9481	12.2396	12.4999	10.5101	12.9221	12.9974	12.5967	13.1207	9.3193	12.7299	13.2543	13.1009	8.36875	13.247	13.1232	13.1911	12.9874	7.9744	12.9208
Q14247_CTTN_T411_1_RAKTQTPPVSPAPQPTEERLPSSPVYEDAAS	Q14247	CTTN	411	T	1	12.0713	9.38891	10.937	10.7991	10.8105	11.2426	11.5312	10.3262	10.8659	9.83417	11.1823	11.5097	9.35492	12.1638	11.6138	12.5674	12.0963	7.45303	8.564	11.0752	11.4139	11.3366	11.4708	11.3888	11.5634	11.1075	10.4446	11.2016	10.0216	10.9106	10.7996	10.3313	11.4962	11.0845	10.1342	11.4037	10.4609	9.25919	11.2776	11.247	11.234	11.7706	7.07145	11.3438
Q14258_TRIM25_S100_1_PPADVWTPPARASAPSPNAQVACDHCLKEAA	Q14258	TRIM25	100	S	1	11.2086	11.5232	11.1892	11.4108	12.394	11.5448	11.2631	11.4673	10.956	11.6482	11.7831	12.1529	10.083	12.3956	11.4918	12.6445	12.462	10.1936	10.7807	12.444	12.3267	11.4574	11.0851	11.1767	11.7505	11.9845	11.8716	12.1174	9.75519	11.7915	11.7761	11.8449	11.867	9.75201	11.9521	12.0784	10.5376	10.5411	11.9912	12.0333	12.2332	11.9342	9.09784	11.3598
Q14498_RBM39_S136_1_SRRRSRSKSPFRKDKSPVREPIDNLTPEERD	Q14498	RBM39	136	S	1	12.5612	13.4565	13.8307	13.5503	13.7272	13.7993	13.4543	13.5823	13.5799	13.2031	13.3564	13.7493	11.7863	14.5749	14.0607	15.8934	15.2887	9.32127	9.84495	14.0255	14.2799	14.241	14.1977	14.3361	15.1053	14.3216	13.0201	13.3936	11.0506	14.0339	14.5485	13.2731	14.5601	10.1801	13.7036	14.6598	14.5145	8.60487	13.8553	14.7169	14.6897	14.5439	7.92344	14.3763
Q14498_RBM39_S97_1_SRSRSRDRRFRGRYRSPYSGPKFNSAIRGKI	Q14498	RBM39	97	S	1	12.2552	10.6471	11.1549	10.8772	12.1384	12.0792	11.1232	11.7109	12.258	11.0365	11.9703	11.053	9.99012	12.863	12.6734	13.0159	12.8191	7.79032	10.5206	12.8873	11.3208	10.6693	11.9759	11.778	12.1724	11.2826	11.7616	11.6004	11.2129	11.1221	12.1201	12.0215	11.9298	9.11935	11.8154	12.1459	12.499	5.83984	12.8998	12.7136	12.5768	12.623	7.05073	12.1986
Q14669_TRIP12_S100_1_SPSSAKKPKALQHTESPSETNKPHSKSKKRH	Q14669	TRIP12	100	S	1	10.5078	10.28	9.57329	9.35235	9.79856	10.028	10.8703	9.08053	10.4693	8.41898	10.2686	10.4321	9.16199	10.3018	10.2877	10.641	10.2556	8.89193	8.36139	9.94176	10.2498	10.1306	10.2329	10.6235	10.2577	10.533	9.58947	9.74886	10.0343	9.37663	10.0379	10.5399	10.6787	8.5239	10.2369	9.52264	9.92782	8.62821	10.0967	10.1289	10.9998	9.75843	8.09692	10.06
Q14669_TRIP12_S77_1_QVPKKDNSRGVKRSASPDYNRTNSPSSAKKP	Q14669	TRIP12	77	S	1	11.6305	12.1259	12.2882	11.9309	11.9296	12.1027	11.6667	12.1372	12.2123	11.6346	12.1598	12.1972	9.98732	13.5319	12.7204	14.288	13.8636	7.6166	8.23454	12.7252	12.8163	12.7806	12.8145	12.6367	13.0433	13.1008	12.5771	10.2017	10.8158	12.269	12.8249	11.9395	12.7786	9.18247	12.2683	13.014	13.1416	6.93527	12.6385	13.0918	13.1996	13.001	8.67489	12.4471
Q14669_TRIP12_S312_1_AKLASLRKSTKKRSESPPAELPSLRRSTRQK	Q14669	TRIP12	312	S	1	7.93821	9.13902	9.55908	8.31206	10.5711	8.9661	8.82816	8.90889	9.27443	9.38571	9.85054	8.23783	8.12688	9.06209	9.20269	9.49765	9.94779	8.64846	7.39254	9.14305	9.80074	8.93349	9.45684	9.75889	9.35285	10.4241	8.73848	8.85526	8.74061	8.37429	9.49903	9.19121	9.85178	7.64361	9.49543	8.80449	9.6434	8.00985	8.69149	9.85675	8.50782	9.77624	7.90907	8.40618
Q14669_TRIP12_S163_1_KRKRTESSCVKSGSGSESTGAEERSAKPTKL	Q14669	TRIP12	163	S	1	9.09797	8.85371	9.92511	9.07399	9.31013	10.0949	8.36918	10.2525	9.33155	9.52902	9.37185	9.50169	8.00981	9.67069	10.2479	9.67339	10.4229	8.33104	9.18993	9.55555	8.89948	8.57731	9.54113	10.5924	10.4411	8.86892	8.92969	9.36255	8.9838	9.76974	8.60645	8.4621	10.1976	7.75975	10.4157	10.9142	11.1065	4.92642	10.1341	10.0402	10.0194	10.1292	5.587	9.65826
Q14676_MDC1_S780_1_TQPFDTHLEAYGPCLSPPRAIPGDQHPESPV	Q14676	MDC1	780	S	1	8.47822	9.25951	9.50971	8.97973	9.86764	8.80063	8.73029	9.72009	9.44665	8.41479	9.24687	9.33675	8.75777	10.182	8.66407	10.2394	8.88127	8.17097	8.56255	8.99332	9.52873	9.43593	8.74659	9.62833	9.37673	9.92727	9.05446	8.5111	8.58414	9.44176	8.88022	9.04494	8.77468	8.67448	9.43813	10.083	10.3673	7.41999	9.08269	8.91949	9.50041	9.60557	8.06388	9.05842
Q14676_MDC1_S376_1_PGAPGLAHLQESQAGSDTDVEEGKAPQAVPL	Q14676	MDC1	376	S	1	9.59419	10.1415	11.1742	10.2414	11.0735	10.6004	10.7789	10.6885	9.97276	10.971	10.0664	10.3475	10.1922	10.4165	10.0266	11.4002	11.4073	9.3823	8.67142	10.637	10.7944	10.8707	10.7768	11.0749	11.3215	11.3	10.4253	10.5037	8.44291	10.8318	11.1128	10.6194	11.1472	8.02334	10.6423	11.2801	10.9637	8.82605	10.831	9.21768	10.9626	12.0241	8.67816	11.0874
Q14676_MDC1_S168_1_VQGETQPQRLLLAEDSEEEVDFLSERRMVKK	Q14676	MDC1	168	S	1	11.6071	12.0399	12.3364	11.518	11.6888	12.0464	11.7769	12.04	12.0168	11.4836	11.8785	12.0408	11.1104	12.0939	12.4518	12.6434	11.5896	11.3476	10.3388	12.4147	12.1628	11.6019	11.5159	13.2025	12.8669	12.3399	12.3945	11.7254	10.1111	11.7989	12.895	11.0087	11.8991	10.07	12.1054	13.2584	12.2159	8.96952	12.3283	12.6586	12.4442	12.6202	7.42803	12.2307
Q14676_MDC1_S299_1_PAGVILERSQPPGEDSDTDVDDDSRPPGRPA	Q14676	MDC1	299	S	1	10.0413	10.7319	10.3048	9.26578	10.0694	8.98496	9.61048	10.1011	10.1654	9.39193	10.1093	10.0199	9.34671	10.4358	10.068	10.1712	10.2011	9.17533	8.46915	10.4767	9.71129	9.67703	10.2524	10.8116	10.5399	10.6003	9.63299	10.207	7.94768	10.4703	10.3983	9.72729	10.5862	9.44516	8.84506	10.3962	10.5654	8.53561	9.4599	10.5194	10.5965	9.72135	8.53198	10.2242
Q14676_MDC1_S453_1_RVVLLQRSQTTTERDSDTDVEEEELPVENRE	Q14676	MDC1	453	S	1	10.0505	10.4235	10.3518	10.0028	10.129	9.98567	9.93901	10.1293	10.2603	9.65251	10.4459	10.5163	8.93288	11.3921	10.4633	11.5973	9.51804	9.03978	9.68337	10.8211	9.6419	10.5421	10.5678	9.68708	10.0188	10.978	10.5739	10.697	8.90122	9.77441	10.4549	10.632	9.45655	9.63216	9.28407	11.4836	9.48639	9.62765	10.9442	9.88788	10.4649	10.5323	6.42492	10.7122
Q14677_CLINT1_S299_1_TIDLGAAAHYTGDKASPDQNASTHTPQSSVK	Q14677	CLINT1	299	S	1	9.96388	9.66698	10.784	9.74813	11.1901	10.9431	10.9948	10.6267	10.9648	8.81648	10.5226	10.3709	9.54561	11.0657	10.9921	11.525	11.2831	7.88473	10.1099	10.0102	10.3801	11.2245	10.0128	10.5588	10.447	11.3543	10.6862	10.9018	8.23637	10.6706	10.8155	10.8323	10.7839	8.05758	10.8668	10.9402	11.0493	8.53615	11.2122	9.6775	11.236	10.5851	9.86759	10.4084
Q14684_RRP1B_S245_1_ETMEEQKTKVGDGDLSAEEIPENEVSLRRAV	Q14684	RRP1B	245	S	1	10.4557	11.0606	11.5058	11.1795	11.615	11.7725	11.9749	11.444	11.5066	11.0618	10.3315	11.2704	9.4699	12.3065	12.0203	12.781	12.4422	8.56914	7.4084	11.6717	12.2047	11.9399	12.234	12.1304	11.7782	11.8241	11.138	11.4575	9.71788	11.6734	11.803	11.0404	11.3923	9.1032	11.9789	12.2713	12.3947	9.2715	10.5625	11.7919	11.6797	11.8888	7.15091	11.6316
Q14687_GSE1_S710_1_QAATFGELSGPLKPGSPYRPPVPRAPDPAYI	Q14687	GSE1	710	S	1	10.316	9.77213	9.55327	9.41517	10.0096	9.98301	10.8724	10.8041	9.28551	8.76338	9.6874	9.63644	9.12015	10.2793	9.24567	10.6679	10.8539	8.88218	8.6084	9.90235	10.1763	10.3227	10.1907	9.84875	10.3433	9.79971	9.35219	10.2386	8.62746	10.6879	10.6963	9.06242	10.1652	7.53331	9.48631	12.1057	9.97129	9.02913	9.99246	10.2704	10.4824	9.30355	8.46727	10.0663
Q14694_USP10_S576_1_NHSVNEEEQEEQGEGSEDEWEQVGPRNKTSV	Q14694	USP10	576	S	1	11.4094	12.0855	12.4974	12.1189	12.3836	12.3252	11.8995	12.1736	12.5169	11.6903	12.1306	12.4089	10.0143	13.2632	11.1496	14.2144	13.929	10.2493	8.64302	12.714	13.0063	12.8363	12.8922	12.7281	12.9747	12.6276	12.1734	12.182	10.1579	12.7043	12.9534	12.0966	12.7645	9.61906	12.3131	13.0733	12.8001	7.83501	12.986	12.9332	13.3294	12.9362	5.92955	13.0347
Q14694_USP10_S211_1_FMGDMPPSVTPRTCNSPQNSTDSVSDIVPDS	Q14694	USP10	211	S	1	12.2212	12.4411	11.9496	10.8141	11.4794	12.8352	11.5794	11.985	12.0822	12.0224	11.9203	12.1514	11.8202	13.1368	13.1156	13.3261	13.3527	6.98939	9.94375	11.9804	12.6113	12.3847	12.5347	12.2859	12.2548	12.2125	12.1955	12.3552	10.801	11.9217	11.8154	12.1608	12.6389	10.2541	12.1414	12.7301	12.5809	8.32146	12.8513	12.8312	12.6555	12.5003	9.33398	12.3443
Q14839_CHD4_S310_1_KIKLGGFGSKRKRSSSEDDDLDVESDFDDAS	Q14839	CHD4	310	S	1	9.49994	10.1392	9.06448	9.52336	8.56477	8.14317	8.96474	8.43816	10.4737	8.59172	9.24349	9.2231	8.40727	9.05288	9.65023	9.74622	9.77655	8.30172	8.4493	9.43578	7.98416	9.49784	10.0004	9.56738	10.0059	10.3768	9.4576	7.74853	8.55453	8.79156	9.58676	8.43914	8.91561	8.40746	10.3929	9.19296	8.91775	8.53466	9.41031	8.69361	10.3173	9.06125	5.86897	8.96218
Q14847_LASP1_S146_1_MGPSGGEGMEPERRDSQDGSSYRRPLEQQQP	Q14847	LASP1	146	S	1	10.0991	8.60133	10.4622	9.84776	10.5358	9.81263	9.10657	9.12527	10.8426	9.55466	10.1518	10.5779	8.41993	11.1574	9.29468	10.5343	10.2728	9.67969	6.67744	9.98843	10.3797	11.0007	10.5251	10.7875	10.2294	9.11715	10.2537	10.1396	9.61339	10.0056	10.2722	10.0168	10.0517	8.22916	11.3388	9.45022	10.9618	6.48175	10.5201	10.6611	10.6016	10.1325	7.03215	9.17074
Q14938_NFIX_S288_1_STTKRPKSIDDSEMESPVDDVFYPGTGRSPA	Q14938	NFIX	288	S	1	8.75213	9.92358	8.84508	9.1991	8.89753	9.25977	8.90782	9.18403	9.10538	8.33256	9.77015	9.57725	8.126	10.074	9.80311	8.83894	10.1182	7.91689	7.99107	8.37758	8.90393	9.09401	9.99774	10.5129	8.75181	9.45489	8.9885	8.56864	8.04455	11.0688	9.32511	9.82673	8.48419	8.19557	9.73043	9.31517	8.61024	7.86827	9.27089	9.47552	10.1647	9.48755	7.60759	9.38572
Q14978_NOLC1_S698_1_RGGSISVQVNSIKFDSE	Q14978	NOLC1	698	S	1	14.7753	14.9647	15.1424	14.9044	15.0531	15.2676	14.9787	15.2089	15.4125	14.5197	14.9284	15.0594	13.2007	16.2868	15.7542	16.75	16.5693	11.5466	12.2659	15.3073	15.7865	15.5366	15.598	15.6132	15.1309	15.2823	15.145	15.3235	14.1517	15.0741	15.5245	15.0826	15.5625	12.8915	15.3327	15.7138	15.3199	12.7844	15.5893	15.5062	15.4606	15.4472	14.1977	14.7276
Q14978_NOLC1_S538_1_DDSSEEEEEKLKGKGSPRPQAPKANGTSALT	Q14978	NOLC1	538	S	1	10.0809	9.67993	9.02808	10.6529	10.3515	10.3026	9.73976	10.1759	11.1193	10.0878	9.53489	9.43823	8.26079	11.0156	10.2123	12.042	11.4866	7.07859	9.26396	10.3179	11.1464	8.84081	9.86178	10.6651	10.6699	10.6036	10.6364	9.05411	8.14715	10.9846	10.7948	9.90598	10.6192	7.90398	10.0709	10.8011	10.1787	8.66231	10.7886	10.5914	9.68693	10.188	8.69741	9.58868
Q14980_NUMA1_S169_1_APVPSTCSSTFPEELSPPSHQAKREIRFLEL	Q14980	NUMA1	169	S	1	10.3658	10.4334	11.2209	10.9383	11.1736	11.328	11.4867	10.8899	11.5397	9.57664	10.4066	11.5605	9.68105	12.118	11.5846	12.0747	12.0188	7.98287	10.127	10.8113	11.8998	10.8249	10.4023	11.3946	11.8266	11.3947	11.1614	10.9102	8.86291	11.3041	11.3377	10.8583	11.3768	9.22015	10.931	11.736	11.8577	7.01438	11.7309	11.5939	11.3925	11.8706	9.59099	11.8641
Q14980_NUMA1_S1862_1_SLRATSSTQSLARLGSPDYGNSALLSLPGYR	Q14980	NUMA1	1862	S	1	9.73096	9.84348	9.58547	9.21078	10.3401	8.97232	8.95183	8.75423	10.9098	9.3303	9.59883	10.1381	9.36738	10.3341	8.37306	10.2558	10.5593	8.7934	7.59499	9.54756	10.6572	10.029	9.35961	10.4947	9.52479	9.95029	9.68755	9.61119	9.4127	9.49658	9.02524	9.25481	9.25299	9.78904	9.99859	10.3624	9.07878	7.08455	11.1992	10.5874	10.93	8.80313	8.63279	8.9422
Q14980_NUMA1_S1757_1_PRTQPDGTSVPGEPASPISQRLPPKVESLES	Q14980	NUMA1	1757	S	1	11.4068	12.4015	12.517	12.0864	12.4253	12.2326	11.8853	12.2902	12.436	11.8626	12.0069	12.5887	10.4132	12.7929	12.603	14.1315	13.7943	9.33472	8.10811	12.7691	13.0616	13.1168	12.948	13.0659	13.1744	12.9242	12.1633	12.5653	9.43596	12.8065	13.1058	11.8615	13.124	9.33311	12.2766	13.3687	12.7757	8.40888	12.4596	13.1588	13.1756	13.091	8.32471	12.6581
Q14C86_GAPVD1_S900_1_EAFKQRHSYPERLVRSRSSDIVSSVRRPMSD	Q14C86	GAPVD1	900	S	1	9.8183	10.1398	9.452	10.2008	8.93069	9.54576	9.32033	9.67031	9.78977	8.93906	10.0168	10.3511	8.70753	8.94467	10.3708	10.0602	11.1141	8.88999	7.64288	9.97132	9.99091	9.9192	10.1575	10.4056	10.0286	10.0239	9.67167	9.88426	8.61567	9.86321	9.72958	9.25134	10.3671	8.43493	9.54642	10.758	10.2261	8.29763	9.00207	11.0155	9.8566	9.68946	8.90784	9.50528
Q14C86_GAPVD1_S466_1_KSSSLEMTPYNTPQLSPATTPANKKNRLPIA	Q14C86	GAPVD1	466	S	1	9.38704	9.28707	10.4917	10.5342	8.70693	10.7228	10.0759	10.1617	10.1716	9.54464	9.18974	9.98615	8.76115	9.79889	10.3861	10.2726	11.1795	8.73159	7.35489	10.2336	10.8789	10.9567	10.1516	9.55412	10.2872	10.5333	9.86562	10.4519	7.80955	10.1823	10.2014	10.1812	10.2665	7.5235	10.2384	10.7189	9.60785	8.77901	9.48322	10.631	10.3593	10.2694	7.77026	9.99126
Q15007_WTAP_S305_1_SGFHREGNTTEDDFPSSPGNGNKSSNSSEER	Q15007	WTAP	305	S	1	9.45759	9.56302	9.78038	10.0153	10.8149	9.56598	9.69572	10.7776	9.85052	9.29086	10.1146	9.46786	8.68205	10.1784	10.3851	10.8682	10.1051	8.97826	6.96724	10.141	10.6981	10.3427	10.3698	10.6784	11.21	10.9266	9.16309	8.60158	9.78516	9.51067	11.0647	9.79265	10.5633	6.3796	10.1588	11.2381	10.0307	8.72658	10.0938	9.70916	10.2347	10.4023	5.6449	10.4143
Q15007_WTAP_S306_1_GFHREGNTTEDDFPSSPGNGNKSSNSSEERT	Q15007	WTAP	306	S	1	10.2493	9.50804	10.6872	10.6164	11.1704	11.5002	10.9547	10.5054	10.8548	10.8303	10.7902	9.79618	7.82401	11.8702	10.7356	12.9609	12.3872	7.95364	9.61152	10.1469	11.0283	10.4698	11.2034	11.2717	11.3207	10.4545	11.6899	9.96872	10.5394	9.75838	11.5989	10.3268	11.0974	8.2433	10.693	11.7722	11.2895	7.32289	10.4265	11.8401	11.5637	11.2888	6.58368	11.1335
Q15019_SEPTIN2_S218_1_IEEHNIKIYHLPDAESDEDEDFKEQTRLLKA	Q15019	SEPTIN2	218	S	1	15.4591	15.7204	16.1465	15.7659	15.8435	16.1894	15.6827	15.926	16.1088	15.4515	15.8766	16.0792	14.0776	17.0278	16.4917	17.5331	17.2987	12.696	13.6418	16.0705	16.3789	16.3226	16.3427	16.3682	17.1114	16.9305	15.8046	16.1909	12.505	16.5823	16.6718	16.1258	16.7712	12.1808	16.3568	17.0183	17.315	9.77883	17.1303	17.0534	17.0163	16.831	10.163	16.7759
Q15020_SART3_S8_1_NA	Q15020	SART3	8	S	1	10.0776	10.1804	10.4096	10.5415	10.764	10.506	10.2055	10.4522	10.5797	10.2387	10.6584	10.3447	8.75127	10.7119	10.7276	11.6315	11.7716	8.88534	8.34631	10.5671	10.7274	10.7409	10.858	11.2396	10.689	9.768	10.3665	10.8242	10.1227	10.7088	10.6391	9.52617	11.3224	9.32618	11.0579	10.6074	10.4771	8.74064	10.7655	10.5933	10.7162	11.1866	8.61679	10.7014
Q15020_SART3_S10_1_NA	Q15020	SART3	10	S	1	11.1274	10.9639	11.4522	10.7486	11.3636	9.80201	10.873	10.9369	11.0668	10.6363	11.0625	10.8821	7.66907	12.2158	11.5011	13.1151	12.8183	8.13827	9.85257	11.4478	10.7719	10.7324	10.844	11.809	11.0155	10.8283	11.9547	11.1002	9.18984	11.3693	11.4305	11.1908	11.7964	8.40994	10.7576	11.8725	12.0238	4.57907	11.9474	12.5525	12.1972	12.1577	5.4053	11.5004
Q15022_SUZ12_S546_1_CRPKRTKASMSEFLESEDGEVEQQRTYSSGH	Q15022	SUZ12	546	S	1	8.88661	9.01038	9.48195	9.36144	10.892	9.50324	8.91544	10.4858	10.4606	9.66772	7.88342	9.72258	10.1206	9.74828	8.94551	10.2128	9.81754	8.29088	8.63295	9.89011	9.72627	9.91165	8.8177	10.157	9.62399	9.85938	10.1822	9.48998	7.99224	9.98786	9.85324	9.2969	9.29533	8.9193	10.1633	9.60757	9.67603	8.71017	9.1914	10.5329	9.52484	9.50031	6.42055	9.00241
Q15029_EFTUD2_S19_1_DLYDEFGNYIGPELDSDEDDDELGRETKDLD	Q15029	EFTUD2	19	S	1	11.2056	11.6884	11.9549	11.7592	12.5062	12.1895	11.7393	11.8485	12.1553	11.6234	11.7671	12.1701	12.0996	12.475	10.7221	12.6567	12.2052	11.1451	10.829	11.2556	12.6453	12.8277	11.4365	12.3096	12.8571	11.7616	11.6395	11.962	9.9804	13.1032	12.4991	11.7669	11.2734	11.0935	12.5391	12.1317	12.6632	7.5272	12.1983	13.0842	13.0965	12.7344	5.44508	12.9775
Q15058_KIF14_S1292_1_GLFAISKAHEEQDEESQDNLFSSDRAIQSLT	Q15058	KIF14	1292	S	1	9.52705	9.86239	9.35309	8.98575	8.76207	9.42168	9.22971	9.15888	11.3709	8.98435	8.67362	8.49459	7.98028	10.0504	9.43903	9.61683	9.91174	8.91374	8.29306	9.23593	8.78865	10.2052	9.51615	9.87301	9.89678	9.15494	9.76736	9.8682	7.20388	10.0209	10.0616	8.79924	10.7187	6.95264	9.97166	9.40815	8.80147	7.99997	9.7022	10.428	10.4038	8.57668	6.8599	10.5703
Q15121_PEA15_S116_1_RIPSAKKYKDIIRQPSEEEIIKLAPPPKKA	Q15121	PEA15	116	S	1	13.8557	14.4171	14.9895	15.4096	15.3568	15.5804	15.1172	15.1619	15.1644	14.4857	14.7666	14.9133	13.0261	16.5455	15.9839	16.7859	16.4759	10.7918	11.6098	15.2519	15.536	15.9084	15.8137	15.4894	15.6166	15.6301	15.0274	15.4498	12.384	15.5012	15.267	15.1456	15.3839	12.2316	15.6277	15.9533	14.7611	13.7022	15.4547	15.3523	14.7937	15.5451	10.2077	14.6569
Q15149_PLEC_S720_1_FRAKIERARSDEGQLSPATRGAYRDCLGRLD	Q15149	PLEC	720	S	1	10.3268	10.3981	10.3758	11.0138	11.1342	11.5806	10.4008	10.4106	11.6844	10.4566	10.901	10.976	8.06129	12.0315	12.0798	11.8653	12.1715	8.61997	7.86616	11.1831	11.2771	11.2807	11.6184	11.6039	11.6101	12.7141	9.25013	10.5835	8.92028	11.7511	11.0159	11.0374	11.7134	9.85423	9.90322	11.3052	11.7727	6.25389	11.7305	11.6522	11.7026	11.7174	6.47759	11.6874
Q15149_PLEC_S4622_1_STKGYYSPYSVSGSGSTAGSRTGSRTGSRAG	Q15149	PLEC	4622	S	1	8.89522	10.0027	8.98421	9.7658	9.78911	10.2089	9.19467	9.73505	9.79014	10.0185	8.84492	10.0626	9.20489	9.88116	9.08391	10.3945	10.1875	8.89389	8.72344	9.89331	9.22735	10.7417	10.0464	9.01366	9.44873	10.6784	9.66834	9.53609	8.94714	9.36717	9.85497	8.92723	9.72488	8.70785	9.87026	10.5607	9.12565	8.30043	9.04507	10.0084	11.2587	9.90769	7.61361	10.7043
Q15149_PLEC_S4626_1_YYSPYSVSGSGSTAGSRTGSRTGSRAGSRRG	Q15149	PLEC	4626	S	1	8.82879	9.83683	8.26219	9.00305	9.59105	10.7164	9.61978	9.21522	8.33369	9.37914	10.2886	9.40189	8.81153	8.93389	9.69374	10.6244	9.67138	8.50346	8.85268	9.00027	9.69482	9.24069	9.66137	9.78854	10.0496	9.51588	8.97111	9.14776	9.28194	9.27205	10.1916	9.74431	9.66553	8.11744	9.54467	8.97476	9.99481	5.5736	10.096	9.89433	10.4853	10.1943	7.64725	10.5197
Q15149_PLEC_S4386_1_DMLSGNAGGFRSRSSSVGSSSSYPISPAVSR	Q15149	PLEC	4386	S	1	11.9615	11.2325	11.3222	11.9934	12.1127	12.6069	11.5443	11.8977	13.1169	11.5771	11.5337	11.5596	12.0074	12.2223	12.4098	12.397	12.3589	9.8338	10.8063	11.5751	12.2862	11.9604	12.5759	12.0252	12.3848	12.1907	11.8228	12.0003	10.6469	12.1838	12.6383	11.8148	12.1909	10.4342	11.8913	12.2597	12.1077	10.0509	12.2052	12.4054	12.2293	12.2308	8.62109	12.6598
Q15149_PLEC_S4389_1_SGNAGGFRSRSSSVGSSSSYPISPAVSRTQL	Q15149	PLEC	4389	S	1	9.13674	9.36712	10.3119	9.21931	9.57001	10.347	9.5286	9.4913	9.84435	8.58467	10.399	10.1041	8.79496	9.77992	9.32244	11.4045	9.48444	9.16584	8.54058	9.69655	10.0813	9.85587	9.83406	9.94372	10.8331	10.2318	9.20438	8.4007	8.26908	11.013	10.5807	9.67153	9.54336	7.97179	10.0616	10.1231	10.4856	8.80662	9.65873	9.26732	9.99434	9.73941	7.82807	9.23062
Q15154_PCM1_S65_1_KKFGVESDKRVTNDISPESSPGVGRRRTKTP	Q15154	PCM1	65	S	1	8.8016	9.31447	8.58	9.09532	9.76782	9.78102	8.01898	8.96186	9.99101	9.92257	8.87657	9.56925	8.25859	10.2587	9.01152	8.99314	10.059	8.75928	7.85124	9.07883	9.44208	9.59853	9.84391	9.52564	8.90089	8.77427	9.57422	10.0669	8.34331	9.68069	9.7818	8.99709	9.2978	7.86671	9.28191	10.1149	9.29265	7.98833	9.4769	9.09048	9.63536	9.85651	7.93028	9.84761
Q15185_PTGES3_S113_1_WLSVDFNNWKDWEDDSDEDMSNFDRFSEMMN	Q15185	PTGES3	113	S	1	9.32279	10.3317	9.71866	10.0399	9.87023	9.39445	9.48529	9.77281	10.2402	9.71289	9.15879	10.3077	8.28958	9.29868	10.1831	11.3331	11.0653	8.50809	8.11538	9.70841	10.2334	10.6717	10.4575	9.49125	10.172	9.10625	9.66341	10.9006	8.55612	10.2794	10.9675	8.85954	10.2948	8.73398	9.58013	10.2418	10.7873	8.97294	10.2037	9.87531	9.26811	9.57037	5.88804	10.1363
Q15233_NONO_T450_1_FGQAATMEGIGAIGGTPPAFNRAAPGAEFAP	Q15233	NONO	450	T	1	10.0711	10.5483	9.32744	9.48266	10.0433	9.35567	11.1456	9.29168	10.6593	8.87856	9.34219	9.51108	9.44461	10.6692	10.7176	10.8072	10.8839	6.30592	7.90185	9.891	10.4197	10.2116	10.1794	10.225	10.639	9.69151	9.99652	10.3861	9.33862	8.77671	10.1817	10.1621	10.7861	8.78515	9.36726	9.54613	9.63207	8.67096	10.1086	9.43044	10.1941	10.7923	7.65213	10.2021
Q15287_RNPS1_S27_1_LGVKENNKKSSTRAPSPTKRKDRSDEKSKDR	Q15287	RNPS1	27	S	1	12.7536	12.4901	12.3705	13.98	12.4089	13.3462	12.6376	13.0341	13.0828	12.56	12.9551	13.0797	12.0513	13.0914	12.9071	14.2367	13.7487	11.3141	9.93617	13.2857	13.6719	13.5871	13.5778	13.2906	13.8224	13.8283	12.9174	13.1217	10.3542	13.3054	13.4285	13.1891	13.4165	10.6241	13.1825	13.5086	12.3607	11.4739	11.8272	14.4211	14.1141	13.1522	8.03584	13.5812
Q15311_RALBP1_S11_1_NA	Q15311	RALBP1	11	S	1	8.83288	8.4409	9.17137	8.87585	9.67855	8.71	8.73529	9.57567	9.18261	8.74492	8.71493	8.75614	7.95398	9.51728	8.67562	10.0839	9.55185	7.92691	7.71758	9.14831	9.5424	8.94945	9.49111	8.86072	9.12751	9.26847	8.24816	9.40118	8.15302	9.51122	9.12474	7.58841	9.97248	7.92524	9.20627	9.89243	9.05403	7.94072	9.64922	8.76132	8.95176	9.35251	7.1614	9.75106
Q15311_RALBP1_T27_1_PSEHRRVEHGSGLTRTPSSEEISPTKFPGLY	Q15311	RALBP1	27	T	1	9.43553	9.08877	10.8516	9.1217	10.2286	10.3736	9.91132	9.95072	8.94152	9.08408	10.2058	11.0063	8.73946	11.1872	9.39513	9.31268	12.0972	8.36807	8.27575	10.8969	10.0973	10.6904	9.64663	9.49275	10.4328	9.28374	10.4488	9.68083	8.75119	10.5024	10.5383	10.139	10.6763	6.6409	10.3138	10.7914	10.0116	8.33619	9.64328	10.467	10.3252	10.3165	8.01142	9.28799
Q15365_PCBP1_S173_1_CVKQICLVMLETLSQSPQGRVMTIPYQPMPA	Q15365	PCBP1	173	S	1	9.64199	10.6055	9.79943	10.0563	8.8122	10.0803	8.80507	9.81585	9.95478	9.89972	9.68374	10.8365	8.28138	10.6273	10.8004	10.8145	11.2962	7.17583	9.20732	8.99977	10.0687	9.07388	10.2779	11.3681	9.65354	10.9588	9.76166	10.5447	8.57862	9.49836	10.5427	10.4012	10.3701	7.18456	10.0199	10.4773	9.96953	9.01863	10.1908	10.1884	9.39927	10.229	5.07641	10.4537
Q15365_PCBP1_S189_1_PQGRVMTIPYQPMPASSPVICAGGQDRCSDA	Q15365	PCBP1	189	S	1	9.01936	10.6797	10.5003	11.0877	9.7035	10.1283	10.9268	10.4035	10.5665	9.26723	9.645	10.3099	9.19993	11.3164	11.2467	11.5938	9.2815	8.4805	8.44435	10.2181	10.7237	10.6333	10.6935	10.406	10.3535	10.643	10.1043	10.3892	9.34984	10.2791	10.5652	10.5288	11.0657	7.80624	10.5095	10.6434	10.8129	7.86432	10.927	10.4366	10.8292	10.2489	8.14331	10.2948
Q15365_PCBP1_S190_1_QGRVMTIPYQPMPASSPVICAGGQDRCSDAA	Q15365	PCBP1	190	S	1	10.1911	11.433	10.5828	11.6119	11.6741	10.5241	10.3506	11.5502	10.8893	10.7689	10.8546	11.6033	10.2383	11.7624	11.5524	11.8235	11.7683	8.87207	9.48052	11.0018	11.4459	11.3501	11.4113	11.3273	11.1603	11.2914	10.9699	11.2168	10.2216	11.1569	11.3561	11.189	11.5573	9.17127	11.1853	11.5579	12.5266	9.89945	10.5614	10.0455	11.5969	11.387	9.72457	10.9531
Q15365_PCBP1_T169_1_SVTECVKQICLVMLETLSQSPQGRVMTIPYQ	Q15365	PCBP1	169	T	1	8.14174	8.81112	9.59276	8.66897	9.54492	10.4515	8.72161	10.0444	9.62135	9.14339	7.76864	9.91167	8.64627	10.0391	8.55997	9.45762	10.353	8.15511	7.41147	9.16319	8.96252	10.0988	9.67425	9.90076	8.93823	9.74709	8.94769	9.76541	7.53147	10.2811	8.59565	9.96905	9.65804	8.44982	9.528	9.01049	10.6206	4.26046	10.0143	10.0389	10.0967	10.1801	8.2012	8.58976
Q15366_PCBP2_S365_1_LINVRLSSETGGMGSS	Q15366	PCBP2	365	S	1	8.93839	9.54726	9.77679	10.055	9.95767	10.2285	9.73033	9.82827	10.0857	9.07984	9.72474	10.0547	8.65859	9.90471	9.7829	10.7549	10.1719	9.23056	8.55502	9.0514	10.2437	10.2505	10.4083	9.99472	9.73106	11.5102	10.3611	9.39735	8.29577	9.20807	9.42997	9.36894	10.2871	9.05193	9.86564	10.5	9.31616	8.24257	10.5311	9.88661	9.56941	10.9577	6.83716	9.79326
Q15388_TOMM20_S138_1_LTKLPTISQRIVSAQSLAEDDVE	Q15388	TOMM20	138	S	1	9.91616	9.45288	9.47093	9.39118	8.62177	8.69335	9.98618	9.8055	9.66452	9.02205	7.70494	9.36308	8.39651	9.511	9.19788	9.9223	9.86595	8.65263	8.07879	9.40052	10.3529	9.75478	8.74937	9.20995	9.93576	10.1808	9.68378	8.76173	8.08607	8.8981	10.1697	9.38495	10.1785	7.23508	9.57492	9.00316	8.88138	6.85139	9.85569	9.95045	9.97887	10.0285	7.54096	8.72004
Q15464_SHB_S310_1_QLYDTPYEPEGQSVDSDSESTVSPRLRESKL	Q15464	SHB	310	S	1	9.54287	8.94998	9.4751	9.36718	8.51966	10.0338	8.64761	9.61511	8.96109	9.14152	9.75731	9.76591	7.82051	10.6524	9.7105	9.93975	9.81714	7.9482	7.84428	9.42199	9.31003	10.517	9.55896	9.23629	9.37968	8.4976	9.21703	10.0073	8.42036	10.3666	8.21816	8.76632	10.2438	9.11553	9.65956	9.88514	9.0512	8.7081	9.11129	9.98076	9.99433	9.04288	7.11705	8.76049
Q15477_SKIC2_S256_1_TVSASPCSAPLARASSLEDLVLKEASTAVST	Q15477	SKIC2	256	S	1	10.7365	11.3581	10.8745	11.4384	11.8639	11.1122	10.9152	11.1208	11.2384	11.0735	11.4085	11.6271	9.25596	12.4221	11.6214	13.265	12.7982	8.02097	9.28203	11.7139	11.9279	11.035	11.9411	11.4835	12.6874	12.1318	10.9332	11.3957	8.29789	11.9375	12.1456	11.0265	12.3268	7.96686	11.467	12.4507	11.4199	9.46697	10.9855	11.0874	12.5533	11.8704	10.3335	11.4106
Q15554_TERF2_S365_1_LDQKDLVLPTQALPASPALKNKRPRKDENES	Q15554	TERF2	365	S	1	9.36047	10.304	10.2595	10.0344	10.2681	8.65007	10.1206	8.7516	9.83251	10.5094	10.202	9.46041	7.01088	11.1614	10.6806	11.592	11.5034	6.92828	4.71183	10.7043	10.989	10.7837	10.78	10.9077	10.9132	10.8854	8.74058	9.50894	8.50937	10.3191	10.3553	10.4136	10.0581	8.22474	9.61867	10.2062	9.0208	8.37921	10.9949	10.0233	10.6736	9.78466	7.91935	10.4946
Q15642_TRIP10_S351_1_PLGGPVPSALPNGPPSPRSGRDPLAILSEIS	Q15642	TRIP10	351	S	1	9.32919	9.89001	8.90348	8.69065	10.0879	9.14898	8.73939	9.45475	8.65213	9.04021	9.75571	10.4081	8.30498	10.3024	9.94265	10.2448	10.2493	7.00613	10.0014	9.25057	9.53307	9.44621	9.37008	8.44891	9.36166	9.50003	9.62295	9.55446	8.88666	9.1245	10.0439	9.66457	9.50731	8.74958	8.5412	9.54374	9.55638	8.48809	9.3581	9.35994	9.48898	9.79877	8.55298	10.0947
Q15648_MED1_T1051_1_STGGSKSPGSAGRSQTPPGVATPPIPKITIQ	Q15648	MED1	1051	T	1	10.0981	10.6469	8.77964	10.0698	9.04925	10.1357	9.15472	9.97967	9.28432	9.60348	10.2108	10.5463	8.71583	10.9618	9.69989	10.4901	10.3591	8.55262	7.99707	10.7842	10.0843	10.3502	9.70325	9.86033	10.1256	10.5233	10.3121	10.2213	7.53765	10.0594	10.1895	9.88604	10.3118	7.763	10.1226	10.5063	10.5939	8.12756	10.274	9.4129	10.1195	10.2514	8.41651	9.40707
Q15742_NAB2_S6_1_NA	Q15742	NAB2	6	S	1	9.81485	9.30678	9.03217	8.46567	8.07977	10.155	9.77153	9.3708	8.2052	8.76133	8.92834	9.81704	8.25663	10.032	8.32379	10.8577	9.2096	8.17451	7.61658	8.9607	9.05411	8.79944	9.86901	10.5544	9.17545	10.2082	10.2947	8.90421	7.32663	8.94507	9.64042	7.8913	9.51363	8.26718	9.69691	9.84481	9.74325	8.33682	9.3266	9.12806	9.16428	9.15525	5.25008	9.28029
Q15751_HERC1_S4857_1_MDNYMLSRNVDNAEGSDTDY	Q15751	HERC1	4857	S	1	10.422	9.68416	9.23486	10.6909	10.41	10.8511	8.94425	10.5195	10.2396	10.1952	10.6587	10.7358	10.1102	11.1255	10.667	11.3488	10.7124	7.32923	9.51499	10.5017	10.5799	10.4024	10.367	9.92716	11.4794	10.5468	9.57723	10.7238	8.20043	10.7654	10.3178	10.823	10.6748	9.4418	10.4959	9.53974	10.4438	8.25676	10.8399	10.7554	10.4763	10.5209	7.13623	10.4673
Q15773_MLF2_S238_1_RAEGPPRLAIQGPEDSPSRQSRRYDW	Q15773	MLF2	238	S	1	9.25181	8.54218	9.86948	9.72156	10.0012	9.38404	8.58794	9.3638	9.71553	9.34723	9.57829	10.1775	8.57803	9.85273	9.84032	9.96791	10.2562	8.27505	6.50844	9.81872	10.5436	9.39587	10.292	10.2117	10.5862	9.15439	9.85455	10.0203	8.11185	9.04302	10.1848	9.54525	10.0743	7.02408	9.73524	10.2066	9.54166	8.0014	10.602	10.0242	9.99609	8.60498	5.91136	10.662
Q15796_SMAD2_T8_1_NA	Q15796	SMAD2	8	T	1	8.92657	9.69492	8.47663	9.73725	9.31449	9.45891	9.91446	9.28824	9.72661	7.96179	9.35483	9.36285	9.13185	10.4243	9.21958	8.53701	9.57891	8.71712	8.35539	8.90662	10.0673	9.44513	10.6137	8.22063	10.8205	10.1875	8.75767	8.32615	7.49784	10.0191	9.19845	9.24329	9.5168	8.12214	10.4209	9.1072	9.68189	5.74085	9.4685	10.3803	10.2547	10.0825	7.93184	10.0717
Q15834_CCDC85B_S190_1_PRDLGDGSSSTGSVGSPDQLPLACSPDD	Q15834	CCDC85B	190	S	1	9.68358	7.94415	8.51087	9.51138	8.74148	9.11412	9.15025	8.19565	9.10259	9.11773	8.5963	9.34305	8.41604	10.7547	9.34287	8.12027	9.07682	7.79483	7.6323	8.95002	10.0187	9.68351	7.85191	9.36915	8.56985	10.2896	8.86454	8.00196	8.88559	8.89404	8.7856	9.30525	9.73049	7.48837	9.38976	8.80611	8.94175	7.65734	9.16746	9.15186	9.84491	8.74226	5.8903	8.76455
Q15834_CCDC85B_S199_1_STGSVGSPDQLPLACSPDD	Q15834	CCDC85B	199	S	1	9.14384	8.91605	9.86662	8.90378	8.74823	9.32596	9.11805	9.87578	9.37248	7.73192	9.20201	9.60422	9.07735	9.27251	9.10082	10.055	9.12033	8.27851	8.38661	8.87256	8.69726	9.37505	9.8274	9.7456	8.64826	10.5136	9.12061	8.50921	8.70482	9.40796	10.3923	8.56401	10.1505	8.24323	9.34088	8.21356	9.11063	8.57794	9.28124	9.514	9.67947	8.74119	7.03897	9.02457
Q16204_CCDC6_S244_1_RILQEKLDQPVSAPPSPRDISMEIDSPENMM	Q16204	CCDC6	244	S	1	11.5639	10.9195	11.4551	11.368	11.6564	12.0373	11.6184	12.4643	11.0229	11.2523	11.8305	10.8118	11.0536	11.8771	11.5712	11.9936	12.1717	10.3328	8.1593	11.8841	12.3537	11.6309	12.4798	12.4923	12.0653	12.0757	11.5521	11.9218	9.44794	11.9372	12.1559	11.7864	11.9488	8.72103	12.0048	12.3832	11.9477	10.3216	12.2987	11.6022	11.7865	11.0433	7.56437	12.1191
Q16204_CCDC6_S352_1_FNEMSAQGLRPRTVSSPIPYTPSPSSSRPIS	Q16204	CCDC6	352	S	1	9.01418	9.2603	10.1656	8.55597	9.40836	10.1319	8.09008	9.99777	10.0207	10.2092	8.94598	9.27261	9.65208	9.41686	9.25292	9.94554	8.89539	9.3735	8.61792	9.81837	9.93259	9.00281	9.24438	9.92023	9.73739	9.78269	9.55172	10.1404	7.35667	9.96739	10.1905	8.93848	9.12895	7.41099	9.42575	11.4416	9.2602	8.36258	9.66152	10.1712	8.57146	10.5094	6.90009	10.8318
Q16204_CCDC6_S367_1_SPIPYTPSPSSSRPISPGLSYASHTVGFTPP	Q16204	CCDC6	367	S	1	10.503	11.341	10.7319	11.3102	11.5016	11.5359	10.6729	10.6443	11.7021	10.5477	12.0308	11.3256	9.83307	11.7362	11.5621	11.6972	12.2952	9.79969	10.2612	10.2785	10.8753	11.3941	12.6288	11.4856	11.0478	11.3062	10.9803	11.1005	11.3754	11.1132	10.9307	11.1507	10.9064	10.8675	11.4387	11.6296	11.2076	11.194	11.6941	11.085	10.7986	10.9441	9.40554	11.5777
Q16513_PKN2_S583_1_FDLEPEPPPAPPRASSLGEIDESSELRVLDI	Q16513	PKN2	583	S	1	11.1805	9.04862	10.1249	9.79892	11.1105	10.3509	10.2403	10.141	10.4905	9.98429	10.4565	10.3018	9.41223	10.4428	10.6032	11.3851	10.1334	9.63774	7.3163	10.7784	10.8498	10.8379	10.729	11.103	11.7242	10.2802	9.67166	10.393	8.92775	10.6176	10.9399	9.90944	11.5617	7.38973	10.3126	11.5011	10.3623	8.7872	10.7177	10.0076	11.1781	10.5616	6.37585	10.7321
Q16513_PKN2_T958_1_VSNFDDEFTSEAPILTPPREPRILSEEEQEM	Q16513	PKN2	958	T	1	10.9109	12.1056	10.6435	10.2166	10.4542	10.8341	10.8943	10.811	11.4288	9.96713	11.0633	11.0004	10.2736	11.4088	11.1092	11.8515	11.5447	8.97712	9.20012	10.9983	11.3247	10.8088	11.2553	11.5777	11.1796	11.1816	11.0011	11.343	9.66424	10.7954	11.2868	11.3467	11.0308	10.0318	10.3432	11.1256	10.9595	10.3512	11.3765	11.2328	11.0223	10.2228	6.63599	11.1647
Q16539_MAPK14_S2_1_NA	Q16539	MAPK14	2	S	1	8.3963	8.93265	8.20192	10.6028	8.78402	8.63802	8.65605	8.5035	9.42464	8.87752	9.09321	9.0008	7.66437	10.5027	9.10072	9.46637	9.75126	7.07028	8.49464	8.72517	9.13391	9.0281	9.05123	9.12266	9.73551	9.07216	9.74324	8.36065	7.71928	8.92487	9.73772	8.81166	9.32648	8.2507	9.13246	8.29668	9.60307	7.50039	9.27917	8.26096	9.16182	9.75031	7.52029	8.56522
Q16539_MAPK14_Y182_1_LDFGLARHTDDEMTGYVATRWYRAPEIMLNW	Q16539	MAPK14	182	Y	1	9.16565	10.1976	10.4407	10.5458	10.3501	10.5206	9.80769	10.1125	10.5235	9.94448	10.4905	10.3417	7.0259	11.3919	10.9051	11.5508	11.5069	8.83979	7.69662	10.6199	10.8895	10.6093	10.6414	10.7637	10.5763	10.5982	10.0405	10.3039	9.45261	10.2489	10.5312	9.89767	9.84543	8.263	11.0972	11.5859	10.8741	7.1567	10.6403	10.9543	10.7495	10.8455	6.35388	10.1188
Q16543_CDC37_S13_1_NA	Q16543	CDC37	13	S	1	10.5584	10.3336	11.162	10.7267	11.3389	11.084	10.7606	10.9148	11.1631	10.2681	11.0772	11.0197	10.2675	11.81	10.849	11.3372	11.3801	9.55965	8.50989	10.0835	11.2245	11.1891	11.3178	12.8788	10.7356	11.012	10.2785	12.8359	9.67273	10.6689	10.9379	11.9941	11.607	9.79674	10.8653	10.0026	11.2013	9.31896	11.4725	10.9234	11.3454	10.9419	7.92376	10.8783
Q16637_SMN1_S28_1_PEQEDSVLFRRGTGQSDDSDIWDDTALIKAY	Q16637	SMN1	28	S	1	10.5342	12.1269	10.784	11.2461	10.8765	12.6332	10.3374	11.2252	11.5057	11.5982	11.9575	11.5769	10.0955	12.6268	12.1697	12.8879	12.375	8.04589	8.96094	11.4968	11.8932	11.8255	11.9775	12.047	10.6001	11.7198	11.9928	11.1618	10.8756	11.8509	11.5115	10.9985	11.191	10.8655	11.3142	12.3202	12.2235	6.62296	12.5133	12.3598	12.2997	12.1818	7.01689	12.1804
Q16637_SMN1_S31_1_EDSVLFRRGTGQSDDSDIWDDTALIKAYDKA	Q16637	SMN1	31	S	1	9.37587	9.90193	9.96365	9.50859	10.138	10.3537	10.075	9.86763	9.46292	10.3629	9.767	9.70636	7.95052	11.0585	11.0173	11.3867	11.1143	6.71444	8.81271	9.97191	9.43392	10.7293	10.1509	10.1431	10.7424	10.4073	9.81298	10.2631	7.69502	10.321	9.50484	9.44843	9.75754	9.92606	10.2825	10.3224	9.73283	8.53845	9.91378	10.608	10.2727	10.176	8.84234	10.1777
Q16637_SMN1_T25_1_GGVPEQEDSVLFRRGTGQSDDSDIWDDTALI	Q16637	SMN1	25	T	1	9.46341	10.2767	9.43769	9.69174	8.20283	10.3445	10.1218	9.97312	9.61168	9.12144	9.49613	9.09275	8.41871	9.77688	9.81333	11.1292	9.81507	8.46369	8.28181	10.102	9.63119	9.75499	10.1771	9.46984	9.60298	9.70162	10.3212	10.2865	7.94515	9.55944	8.98328	9.54654	9.79392	8.58678	10.6409	9.8655	8.55283	8.69513	10.7554	10.6194	9.48246	9.31168	8.59426	9.33715
Q16643_DBN1_S142_1_GAIGQRLSNGLARLSSPVLHRLRLREDENAE	Q16643	DBN1	142	S	1	11.9715	11.7253	12.2593	11.745	12.2808	11.0997	10.705	11.88	12.7449	11.5192	11.5971	12.6354	11.6478	12.1864	12.1	11.928	11.8022	11.4173	11.0368	11.8201	12.0521	12.0277	12.0658	12.0792	11.9206	11.9033	12.1884	12.0669	10.9477	12.0547	11.5968	11.6788	11.6891	12.4297	11.7565	11.9307	12.0576	10.2169	11.9528	12.3863	11.9704	12.4976	10.111	11.5251
Q16643_DBN1_S337_1_LDSHRRMAPTPIPTRSPSDSSTASTPVAEQI	Q16643	DBN1	337	S	1	10.3369	9.2588	9.99459	10.168	11.3325	11.0559	10.68	10.3722	10.6125	9.69679	10.575	10.2102	9.7351	11.3321	11.1615	11.3353	11.1466	7.43613	9.41053	10.9095	10.1442	10.2234	10.7042	10.755	11.6307	11.1144	9.33308	9.94631	9.65752	10.4648	10.864	10.4309	10.9136	8.73514	10.4029	10.8002	10.4761	9.30963	10.8768	10.8624	10.4296	10.1923	7.90078	10.2925
Q18PE1_DOK7_S419_1_HYDTPRSLCLAPRDHSPPSQGSPGNSAARDS	Q18PE1	DOK7	419	S	1	9.18715	9.0463	9.99403	8.43335	9.76339	8.32387	9.0912	9.60968	9.65651	9.07322	9.25295	8.06453	7.32485	10.0709	8.96282	8.6503	11.2976	8.44161	8.49204	9.67534	9.3812	9.36886	9.52585	8.30481	9.60612	10.0715	8.94617	9.61593	7.5755	8.93291	8.16641	9.12989	10.1859	7.94816	8.92833	10.3894	9.35564	8.03381	9.14912	9.24946	8.83721	10.1229	7.06656	9.01931
Q24JP5_TMEM132A_S529_1_VPGPAEGPAEPAAEASDEAERRARGCHLQYQ	Q24JP5	TMEM132A	529	S	1	9.35756	9.467	9.6275	9.80315	10.2952	9.97193	9.51255	9.0451	10.594	9.30845	9.41289	10.6494	8.23527	10.7513	9.38375	10.9696	10.3467	8.83574	7.79909	11.1372	10.0063	8.72191	10.9894	9.86848	10.3208	9.95837	9.71602	10.24	8.31152	9.9757	10.0564	10.0215	9.98713	8.67699	9.67801	10.1024	10.6569	6.09261	10.2923	10.6287	10.5659	10.286	9.01621	9.93531
Q27J81_INF2_S589_1_SNVAREHNSMWASLSSPDAEAVEPDFSSIER	Q27J81	INF2	589	S	1	10.2394	10.1195	9.98687	8.83299	9.34533	8.96479	10.2491	8.57158	10.3277	9.32885	9.86971	9.14182	8.52843	10.7167	9.83806	10.3221	9.62037	8.46315	7.95332	9.70187	10.0673	9.82949	9.90859	10.0283	9.72406	9.91631	10.3446	9.39789	8.60867	9.49727	9.16308	10.3413	9.4287	8.55942	10.0885	9.90775	10.6698	3.82362	10.6622	10.8496	10.8101	10.6735	8.30007	10.4809
Q29RF7_PDS5A_S1195_1_NRSREQSSEAAETGVSENEENPVRIISVTPV	Q29RF7	PDS5A	1195	S	1	9.17012	9.11454	8.97431	9.00985	9.35951	9.00939	9.61789	7.94827	9.75773	8.58241	9.27752	9.4539	9.47431	8.93005	8.96026	9.9025	9.60318	7.76743	8.35457	8.67454	8.86009	9.52129	9.85594	9.37129	8.57393	9.28464	9.22374	9.6391	8.07493	9.84139	9.686	8.49863	9.07331	7.11296	10.424	9.8428	8.85316	8.55772	9.56065	8.60659	9.08542	9.97419	6.07713	9.59009
Q2KHT3_CLEC16A_S863_1_TQHLPFRFYDQGRRGSSDPTVQRSVFASVDK	Q2KHT3	CLEC16A	863	S	1	9.28117	8.52577	9.4105	9.23236	9.4166	9.82211	8.29061	9.35229	9.83781	9.42188	9.62342	9.1625	8.71844	10.3301	8.6314	9.38933	9.71413	8.90515	9.18357	9.14592	8.67115	8.58277	10.3995	9.70561	9.63001	9.96619	8.99494	9.35006	8.39952	9.3478	9.62624	8.2577	10.3725	8.1529	9.65172	9.62746	9.2555	6.59639	9.82253	10.1123	10.0213	9.88052	6.23988	9.58867
Q2M2I8_AAK1_S678_1_ASLNKSKSATTTPSGSPRTSQQNVYNPSEGS	Q2M2I8	AAK1	678	S	1	10.2533	11.0457	10.5931	10.6859	10.7927	11.1907	10.7439	10.3975	10.8373	11.732	11.114	9.73666	10.059	10.4053	10.669	10.837	11.8589	10.7322	7.36096	11.1498	11.3777	11.3801	11.9063	11.3865	10.7717	12.1005	10.4038	10.9634	9.29547	11.0265	10.7771	10.5879	10.498	10.6881	11.3481	10.6621	11.4672	6.41233	11.9693	11.433	11.5219	11.7577	8.02266	11.9543
Q2TAM9_TUSC1_S153_1_TNRRARDSGREDEPGSPRALRARLEKLEAMY	Q2TAM9	TUSC1	153	S	1	9.32575	9.45925	9.67554	9.13437	9.18838	9.70684	8.73885	9.51788	9.29129	9.17982	10.5676	9.19468	7.27935	10.3691	10.3691	10.9801	10.5524	6.94009	7.9749	8.68598	10.1033	9.71283	9.65307	10.36	9.60877	9.95783	9.5245	9.7287	8.02577	9.64455	9.47218	9.7379	10.0241	7.42045	9.67407	10.1614	10.4416	8.44107	8.52661	9.75486	9.67063	9.6554	7.19253	9.38426
Q2VPK5_CTU2_S508_1_RAWGLQEIRDCLIEDSDDEAGQS	Q2VPK5	CTU2	508	S	1	10.0563	9.94995	10.3725	10.452	10.3331	10.4065	10.1335	10.4897	9.97637	10.0082	10.3081	10.6544	9.35753	10.2037	9.83219	11.5045	11.021	9.65143	9.43005	9.34419	10.5729	10.7224	10.7854	10.7153	11.0055	10.4331	11.098	10.7495	7.90643	10.3778	10.4123	10.0644	10.056	9.31827	10.8311	10.8882	10.5212	7.92735	11.0366	10.4698	10.7769	10.8385	8.23884	10.2562
Q4G0J3_LARP7_S298_1_EASSLPEVRTGKRKRSSSEDAESLAPRSKVK	Q4G0J3	LARP7	298	S	1	11.5611	12.3538	12.505	11.9661	12.0635	12.3588	11.6001	12.4586	13.4595	11.4423	11.822	12.026	10.7245	12.6886	12.145	12.6006	12.8506	11.7992	10.5479	12.3427	12.3907	12.3314	12.525	12.6707	12.8283	12.5741	12.1139	12.357	10.6556	12.2795	12.4831	11.8325	12.6747	10.833	12.2525	12.7326	12.8744	10.6704	11.7798	12.3589	13.0785	12.0465	9.26884	12.353
Q4G0J3_LARP7_S300_1_SSLPEVRTGKRKRSSSEDAESLAPRSKVKKI	Q4G0J3	LARP7	300	S	1	12.9587	13.2951	13.5994	13.4124	13.1353	13.3904	13.1266	13.5249	13.5405	12.8452	13.5247	13.2295	13.3712	13.8918	13.4086	14.3847	13.9967	10.7384	12.8548	13.1161	13.5495	13.3621	13.5518	13.3572	13.3253	13.5589	13.3341	13.7018	12.4211	13.4501	13.4402	13.4606	13.4371	12.6786	13.1718	13.603	13.5003	10.5361	13.854	14.057	13.9186	13.9253	10.3347	13.5971
Q4G0J3_LARP7_S261_1_TSISKMKRSRPTSEGSDIESTEPQKQCSKKK	Q4G0J3	LARP7	261	S	1	9.85979	10.4276	10.2669	10.1656	9.97369	11.7562	11.0875	10.5586	9.57823	10.8033	10.2461	10.176	8.99581	10.7826	10.764	11.6049	10.8951	9.40743	9.40761	11.6621	10.2494	10.4842	9.31682	11.3296	9.96592	10.482	10.7562	10.8687	10.3293	10.0477	10.308	10.6451	10.43	9.981	10.4628	10.6228	9.84195	9.38979	10.3055	11.5478	11.0327	10.3321	9.19324	11.2716
Q4KMP7_TBC1D10B_S678_1_PGLKSRGSRAAGGAPSPPPPVRRASAGPAPG	Q4KMP7	TBC1D10B	678	S	1	9.44717	9.07441	9.87582	9.67386	10.5556	9.29181	10.3366	10.0964	9.41858	9.17512	9.56371	9.32834	8.64865	10.4302	10.279	10.5013	10.3738	7.68571	6.99686	9.73366	10.3453	10.3954	10.2533	10.1942	10.4556	10.3472	9.71093	9.74813	7.10346	10.5534	10.1014	9.56748	9.3183	9.70264	9.36551	9.86337	10.0543	8.09836	9.35213	10.3684	9.58499	10.4605	8.56731	9.88768
Q4KMP7_TBC1D10B_S132_1_VAGVETSRALAAGADSPKTEEARPSPAPGPG	Q4KMP7	TBC1D10B	132	S	1	11.1691	11.7981	12.2442	11.0776	10.7819	11.3172	11.0355	11.9286	11.6467	10.933	12.3789	10.4655	9.88831	12.5864	11.8589	13.0374	12.6199	8.3972	7.77677	11.8614	12.2718	11.9426	12.2664	12.2692	12.2734	11.9782	11.3397	11.824	9.17721	11.7956	12.0312	11.5157	11.8794	9.01845	11.7361	12.2074	11.9218	8.44748	11.5198	12.1245	12.1875	12.187	6.72826	12.2706
Q4KMP7_TBC1D10B_S687_1_AAGGAPSPPPPVRRASAGPAPGPVVTAEGLH	Q4KMP7	TBC1D10B	687	S	1	10.1952	9.89364	11.1893	9.78991	9.67637	11.5819	10.4414	11.106	11.2372	9.83156	9.5783	10.132	8.90461	11.3774	10.9311	11.8649	11.3534	7.89497	8.51753	10.553	10.8073	10.7964	10.8558	10.7962	11.1665	11.1546	10.3308	10.458	8.51389	10.7025	10.4261	10.418	10.6611	9.70839	11.5525	9.56024	10.5217	6.88876	11.0971	11.4987	11.1383	11.1816	10.0744	10.1799
Q4LE39_ARID4B_S790_1_VSKSPERLRKDIEVLSEDTDYEEDEVTKKRK	Q4LE39	ARID4B	790	S	1	10.2213	10.2855	10.2073	10.1006	10.6478	10.5606	10.3341	10.5519	10.3067	10.1474	10.253	10.4299	9.98684	10.0319	10.467	11.1274	10.4639	9.94597	9.77717	9.36915	10.6546	10.2838	11.7466	10.1917	10.7966	9.82373	9.84917	10.6928	8.89243	11.9683	10.6892	10.0515	11.7226	9.68299	9.44708	10.4297	10.1397	8.81661	9.8806	11.1829	11.1405	10.8626	6.40946	11.1579
Q4V321_GAGE13_T40_1_GPMRPEQFSDEVEPATPEEGEPATQRQDPAA	Q4V321	GAGE13	40	T	1	8.86843	8.94338	8.9073	10.5825	8.61124	10.0892	9.2376	9.29996	9.60001	9.29252	8.91793	9.65393	7.64757	10.972	9.68945	10.5954	8.48099	8.61652	9.0852	10.0755	9.13963	9.13012	9.52347	9.048	10.1367	9.96421	10.1949	8.66154	7.9031	9.14148	8.48443	9.44276	9.74742	8.58735	9.85956	9.88042	9.77028	8.45194	9.56921	9.28783	8.77777	10.1449	7.65967	9.73127
Q53EL6_PDCD4_S457_1_QLRDLCPSRGRKRFVSEGDGGRLKPESY	Q53EL6	PDCD4	457	S	1	12.8477	10.8636	11.3252	11.4115	11.9653	12.4767	12.2684	12.9422	12.3394	10.9321	11.1522	11.2556	11.6239	12.905	11.0125	12.0857	12.5998	10.6631	11.0787	12.6823	11.1338	10.9753	12.1803	12.8396	12.4138	12.4126	11.9585	12.1446	9.27396	12.6866	12.0492	11.9249	12.5972	8.79554	12.424	13.0992	12.5946	7.41166	13.2777	12.5933	12.5447	12.468	7.50478	11.8434
Q53EL6_PDCD4_S94_1_DSGSDALRSGLTVPTSPKGRLLDRRSRSGKG	Q53EL6	PDCD4	94	S	1	11.0389	11.2905	11.3832	10.3492	11.7101	10.0327	11.2048	11.6385	11.57	10.2552	10.0601	11.0761	11.1817	10.5562	10.8222	12.6828	11.0084	9.55334	9.93701	11.6478	11.4144	10.594	11.5183	10.6931	11.8797	11.1354	11.2788	10.2523	9.64207	11.6164	11.6432	11.2213	11.5908	8.05158	11.4697	11.8281	11.3118	9.16625	10.696	11.8958	11.3518	11.3831	9.25186	11.5607
Q53GS9_USP39_S46_1_ERDREREPEAASSRGSPVRVKREFEPASARE	Q53GS9	USP39	46	S	1	9.28168	10.5129	9.90739	8.89524	8.45274	9.38994	10.1857	9.22973	8.71799	9.72108	9.03725	9.5481	9.27633	10.1713	9.8821	9.88328	8.84168	8.38518	7.95135	9.16633	10.0777	9.65525	10.1362	9.45309	10.2344	10.1571	9.32953	9.45117	7.45106	9.81661	8.50855	10.3926	9.60525	7.7591	10.122	10.0524	10.5995	8.30104	8.88181	9.78793	9.39934	9.47024	4.50946	10.3307
Q53GS9_USP39_S82_1_VPFVRVKREREVDEDSEPEREVRAKNGRVDS	Q53GS9	USP39	82	S	1	13.564	13.9981	14.1207	13.6748	13.5763	13.8321	13.6991	14.0283	14.0325	13.3153	13.8575	13.8333	13.5451	15.1479	15.0185	15.2793	14.9607	8.8145	11.1209	14.0361	14.4449	14.1147	14.2638	14.7856	13.8931	14.3889	14.3366	14.5336	11.6037	14.0101	14.2236	14.1667	14.1598	11.6615	14.2109	14.3435	14.6673	8.74444	15.0273	14.8468	14.7241	14.7561	8.06557	14.6726
Q58WW2_DCAF6_S657_1_EETSTRDSALQDTDDSDDDPVLIPGARYRAG	Q58WW2	DCAF6	657	S	1	8.15176	9.29699	11.1342	8.2248	9.65508	8.82045	8.76668	9.65417	8.84666	8.9109	10.0247	9.08018	9.27858	9.94152	8.81776	9.33442	10.0849	7.82609	8.03459	9.96212	9.64119	8.66397	8.7689	10.2125	9.71662	9.34537	8.53788	9.4583	8.45477	9.77034	8.66787	8.43111	10.3076	8.89989	9.34028	9.63651	9.43908	6.95541	9.48912	9.7378	9.93546	9.72641	7.49871	9.77469
Q5BKY9_FAM133B_S246_1_HSKKKKKKAASSSPDSP	Q5BKY9	FAM133B	246	S	1	8.36159	9.64338	9.43536	9.70961	9.92295	9.87719	9.48587	9.40935	9.77742	8.90669	9.11219	10.2586	9.13215	8.78457	9.69379	9.58261	10.3346	9.42231	8.15252	10.1644	10.1505	9.62053	9.35967	9.50237	9.7284	9.95835	9.75037	9.86629	8.57624	9.07043	9.78809	9.69339	9.47611	8.47753	9.30758	10.2074	9.1579	8.5698	10.4282	9.7309	10.554	8.5092	6.22313	10.0078
Q5F1R6_DNAJC21_S370_1_NFSRPQIDENPLDDNSEEEMEDAPKQKLSKK	Q5F1R6	DNAJC21	370	S	1	10.4009	9.6008	9.56629	9.30228	9.93773	8.82811	9.89041	9.74626	9.79231	8.44798	9.88894	9.8702	8.00753	9.91114	10.521	11.3488	9.28997	8.55757	8.05947	10.5292	9.79633	9.78285	9.30058	10.1676	9.77224	10.0613	9.61907	10.0445	8.11829	10.0207	10.7385	9.75311	9.86163	8.65509	9.76093	8.86682	10.0059	8.32079	9.5899	9.97279	10.4163	9.33043	7.07278	9.70522
Q5H9R7_PPP6R3_S617_1_EACCKERIQQFDDGGSDEEDIWEEKHIAFTP	Q5H9R7	PPP6R3	617	S	1	13.1495	13.7299	14.0833	14.0164	14.1578	14.226	13.7527	14.0027	14.1515	13.5673	13.6812	14.2073	12.3646	15.0001	14.5515	15.796	15.4548	10.1958	10.8091	14.2782	14.6279	14.4859	14.5282	14.6333	15.0136	14.6804	13.841	14.0506	11.4192	14.358	14.5852	12.8869	14.6598	12.8251	13.6237	14.782	14.8856	8.99243	15.1322	14.825	14.726	14.8016	9.56573	14.3813
Q5HYJ3_FAM76B_S193_1_HHHRHSSSHHKISNLSPEEEQGLWKQSHKSS	Q5HYJ3	FAM76B	193	S	1	7.9589	10.2761	9.43609	9.21242	9.23272	9.1076	9.45566	8.67153	9.58185	8.9196	9.19851	9.39673	7.22233	10.7262	8.78714	10.5749	9.57587	8.33742	8.21279	9.08695	9.03327	8.92759	9.93646	10.0268	9.41081	9.75445	8.77088	9.73955	7.68805	9.86014	9.67663	10.0384	9.48742	7.927	9.15157	8.94287	9.05599	8.30576	10.4687	8.40309	9.79225	9.19806	8.75569	8.29395
Q5JRA6_MIA3_S1906_1_ASQSTSQDCSQALKQSP	Q5JRA6	MIA3	1906	S	1	9.39531	12.25	9.06983	10.4152	10.5813	10.2025	9.57451	11.2366	10.1247	9.2766	10.2755	11.4262	9.46834	11.3496	9.84955	10.9111	10.8476	9.48793	9.23772	9.74972	11.2605	10.4584	11.2245	9.9832	10.4036	10.7156	10.4198	10.4427	9.55371	10.3787	10.3938	10.4265	10.68	9.16569	10.595	10.653	9.36801	9.60297	9.90227	10.3807	11.2471	11.413	8.72221	10.4726
Q5JSH3_WDR44_S403_1_IMRRTKEYVSNDAAQSDDEEKLQSQPTDTDG	Q5JSH3	WDR44	403	S	1	10.3289	9.41243	9.75156	8.60168	8.88608	10.3634	8.98264	10.6155	8.8318	9.61251	9.6358	9.66573	8.56827	9.50761	9.22109	10.7842	9.68171	9.58109	7.42763	9.85585	9.88868	10.0221	10.3639	9.78583	8.92408	9.33649	10.3136	9.63546	8.93609	10.1983	10.0951	9.82604	10.1409	6.97981	9.8367	10.4655	8.54893	8.7765	9.41741	11.2083	9.76935	9.62351	8.64333	9.03917
Q5JTD0_TJAP1_S300_1_PQPNGECHSLGTARGSPEEELPLPAFEKLNP	Q5JTD0	TJAP1	300	S	1	8.43231	9.28188	9.21267	7.70165	9.10548	8.80034	8.72934	8.57901	8.61995	9.00321	9.05534	8.54748	7.61932	9.71255	8.93545	9.56139	8.96962	7.73601	7.14606	8.50471	9.59976	8.87679	9.7754	8.63162	9.08658	8.83438	8.39039	9.54647	7.82288	8.85363	9.51911	9.46903	8.7712	7.16437	8.48175	9.12887	9.08328	7.44626	8.55977	9.16609	9.55716	8.72178	7.06242	8.10696
Q5JTD0_TJAP1_S545_1_RSPKRMGVHHLHRKDSLTQAQEQGNLLN	Q5JTD0	TJAP1	545	S	1	9.93716	9.19882	9.56624	9.69417	9.74382	11.5282	10.1332	10.1932	10.5082	9.34372	10.0991	9.39096	8.20757	9.69611	10.2946	11.0111	10.9067	9.55228	7.59371	10.6404	10.3707	10.2566	9.63818	11.1688	10.7326	10.264	10.1935	9.81502	8.11916	10.5441	10.4635	10.0216	10.5386	7.65301	10.195	10.7967	10.2722	9.07525	10.0474	10.4341	10.2538	9.58568	8.29374	10.4832
Q5JTH9_RRP12_S1080_1_PAQGKGDSIEEILADSEDEEDNEEEERSRGK	Q5JTH9	RRP12	1080	S	1	9.96575	9.43346	10.2478	9.84444	9.73205	8.88491	9.23353	10.1017	9.52259	9.44051	9.79608	10.014	9.21646	10.1561	9.76799	10.8631	10.0445	8.06029	8.42713	10.1291	9.19448	10.8478	9.57571	9.93425	11.7525	8.61202	9.95471	8.80374	9.5864	9.3991	9.23221	9.43544	10.1673	8.18769	10.5231	10.5627	9.59188	9.39618	9.07899	10.2877	10.0201	9.73355	8.26873	10.3338
Q5JTV8_TOR1AIP1_S315_1_RMQNDSILKSELGNQSPSTSSRQVTGQPQNA	Q5JTV8	TOR1AIP1	315	S	1	8.69649	9.51735	9.61009	9.44982	8.9402	9.61032	9.41332	9.68668	9.70589	8.42531	8.976	9.61707	7.71784	10.6513	9.20869	10.3707	10.3831	7.49267	8.10525	8.62564	10.3022	9.81595	9.21188	9.76333	9.57094	9.35282	9.96329	9.81314	7.69079	9.43329	10.4294	9.54419	10.3862	5.59286	9.47644	10.3951	9.83323	7.03876	9.10355	10.1196	9.72289	10.0062	7.91505	9.06957
Q5JTV8_TOR1AIP1_T220_1_ATSVQQKVNFSEEGETEEDDQDSSHSSVTTV	Q5JTV8	TOR1AIP1	220	T	1	10.1637	9.74428	10.3244	8.53423	10.0292	9.90741	9.83058	10.0632	9.81796	8.87951	10.2444	9.86753	8.91203	9.27331	10.841	10.9663	10.395	8.31559	7.19618	9.5065	10.1601	10.3313	10.7191	10.79	10.1389	10.4886	9.79442	10.2877	7.91531	10.0783	10.3708	10.2021	10.1265	9.31028	10.2561	8.43741	9.42239	8.34631	10.2341	10.5246	10.2097	9.96612	5.91921	10.2338
Q5K4L6_SLC27A3_S144_1_EGERAAPGAGDAAAGSGAEFAGGDGAARGGG	Q5K4L6	SLC27A3	144	S	1	8.20807	9.67442	8.48887	8.78217	9.19338	8.8624	8.35996	8.94077	7.76298	8.74813	9.26042	10.137	8.31407	9.40576	9.71351	8.66512	9.00138	8.10946	7.33122	9.7206	9.19312	8.4701	9.08019	9.41408	9.22054	8.49793	9.59187	9.28254	7.2079	9.40852	10.0943	8.92217	9.74431	7.39429	8.98133	8.07285	8.44566	7.84141	8.2648	9.42894	10.3175	8.91103	7.21034	9.09136
Q5SSJ5_HP1BP3_T51_1_DSTMPIRRTVNSTRETPPKSKLAEGEEEKPE	Q5SSJ5	HP1BP3	51	T	1	11.5533	11.9643	12.1204	11.5715	11.4316	12.0132	11.117	12.5013	12.6487	11.3297	11.0534	12.0044	11.1634	12.6911	12.4068	12.8735	12.5121	9.0075	9.9165	11.8277	12.2832	12.1954	12.3074	12.1243	12.4532	11.1916	10.542	11.8772	11.5202	13.0702	12.2281	12.9364	11.5621	9.85849	12.4073	11.662	12.3639	7.98902	12.4057	12.7028	12.4951	12.698	8.3785	12.1374
Q5SXM2_SNAPC4_S1224_1_FGGVIPATEPRGTPGSPSGTQEPRGPLGLEK	Q5SXM2	SNAPC4	1224	S	1	8.98992	9.97777	9.54511	7.97121	9.4309	10.8398	9.7977	8.66206	9.20318	9.90677	9.55287	9.63215	8.75941	10.4023	10.3973	10.9853	10.3995	5.81092	8.04876	8.85192	10.1673	9.3972	10.4418	9.84781	10.5182	9.41823	9.71323	9.58979	7.98176	9.53348	9.62447	9.30625	9.98819	7.58929	9.147	11.0995	9.38668	8.25205	10.1705	10.3307	9.14536	9.46949	6.30221	9.91103
Q5T1M5_FKBP15_S311_1_GSDGHSVSSRDSAAPSPIPGADNLSADPVVS	Q5T1M5	FKBP15	311	S	1	9.69357	10.4701	10.2275	9.45113	8.97943	10.3948	10.1121	10.6407	8.33958	9.94578	9.69701	10.4814	8.12821	11.1575	8.80889	11.3461	10.4573	9.31853	4.81549	10.5546	10.9557	10.9258	11.0534	10.9115	10.14	9.65158	10.0062	9.82408	9.70353	9.89109	10.2915	10.101	9.37074	7.84783	10.2876	11.3177	9.54574	8.63122	10.0625	10.1153	10.7327	10.1291	9.02795	10.9033
Q5T1M5_FKBP15_S979_1_SSGQPQAPLNRERPESPMVPSEQVVEEAVPL	Q5T1M5	FKBP15	979	S	1	8.80731	9.10437	10.3284	9.60758	9.88971	10.0746	8.69567	9.35182	10.1103	8.84287	10.7127	10.0986	10.2834	10.0531	9.29358	10.1224	10.4286	7.63078	8.32653	9.77247	10.3482	8.73913	9.751	10.8746	9.88799	9.76643	9.95119	10.2379	7.93205	10.0364	9.75916	9.96542	10.3945	7.36632	9.932	10.3946	10.1584	7.49465	9.64998	9.92399	10.3253	10.2596	8.53292	8.56959
Q5T1M5_FKBP15_S1114_1_TSDPEEGDPLALGPESPGEPQPPQLKKDDVT	Q5T1M5	FKBP15	1114	S	1	9.53858	10.673	9.18466	10.1557	8.77415	9.33124	9.68079	9.45832	10.5825	9.47501	9.79743	8.66327	7.94732	11.0108	10.6575	11.872	11.7124	4.45725	6.21179	10.1106	10.2159	10.1992	10.4453	10.4746	10.0975	9.87231	9.74615	8.99252	8.85884	10.09	8.83834	9.94963	10.8307	8.18505	9.71836	10.1352	9.02178	7.16212	10.4629	11.5478	9.98454	9.4782	9.0221	8.85689
Q5T1M5_FKBP15_S956_1_SEEEEEKAEERPRRPSQEQSASASSGQPQAP	Q5T1M5	FKBP15	956	S	1	9.63108	9.40118	9.15598	9.97467	7.9056	8.99636	8.83102	8.82126	9.84473	9.0993	9.6723	8.79626	8.16466	9.97616	10.0843	9.55405	9.55238	7.73328	8.40866	9.11123	8.79742	9.35573	10.1485	9.24327	9.43095	9.43323	9.3769	9.07089	8.18795	9.56495	9.42701	9.17549	9.47176	8.89751	8.75324	9.33987	9.26398	8.04049	9.54458	9.53682	8.46944	10.2096	7.58107	8.76723
Q5T1M5_FKBP15_S346_1_IPFKSGEPALRTKSNSLSEQLAINTSPDAVK	Q5T1M5	FKBP15	346	S	1	8.8657	9.27192	8.51048	9.89145	9.22102	11.0632	8.92075	9.42228	9.43554	9.35128	9.20169	10.4922	7.45487	9.53181	10.5262	9.72709	10.6685	8.91515	8.65933	9.02603	9.48298	9.8925	9.94455	9.81834	9.81495	10.4143	9.22096	9.13899	8.75362	9.48087	9.83494	9.54654	10.163	7.14723	9.93357	10.1984	10.1141	5.69359	10.1609	10.2058	10.3894	10.2599	8.58153	9.88463
Q5T1M5_FKBP15_S1164_1_GAALRPSHHSQRSSLSGDEEDELFKGATLKA	Q5T1M5	FKBP15	1164	S	1	10.858	11.1189	10.5912	12.1063	11.8292	11.1971	10.4205	11.198	10.8669	11.6048	12.3068	11.3038	11.2378	12.2399	12.1917	12.3828	12.2287	7.41986	9.27355	11.4117	11.7155	11.6869	11.868	11.745	10.9744	12.682	11.52	11.4912	10.8309	10.2022	12.2463	11.1792	11.6345	9.49518	11.1762	11.9694	10.6657	9.52906	11.4693	11.4448	12.3691	12.2227	8.41083	11.2645
Q5T200_ZC3H13_S198_1_ENMEKREEIIIKKEVSPEVVRSKLSPSPSLR	Q5T200	ZC3H13	198	S	1	10.1605	10.6109	10.7537	10.4313	10.2169	10.4239	10.6333	11.1827	11.1769	8.82766	11.0374	9.73925	10.1658	10.8578	9.91416	11.5176	10.8325	9.30943	9.62158	9.45866	11.2739	10.7887	10.7324	10.7221	10.6633	11.4135	9.38842	10.2564	10.2063	10.6694	11.2051	10.6523	11.342	6.89672	11.0127	11.4884	11.2287	5.76016	11.1804	11.4735	11.561	11.3936	5.45877	11.2315
Q5T200_ZC3H13_S993_1_ERGNIETTSEDGQVFSPKKGQKKKSIEKKRK	Q5T200	ZC3H13	993	S	1	9.54906	9.9388	10.8746	10.0749	10.5313	10.4671	10.2346	10.5409	10.6202	9.77249	9.78881	10.4789	9.69511	10.2657	9.71853	10.8791	11.2805	9.59688	9.3851	9.3118	9.92446	11.0111	10.5384	11.265	11.6048	10.839	10.3318	10.1827	7.4058	11.0718	11.372	9.7269	10.347	9.29343	9.09974	11.5967	10.8671	6.43276	10.4627	11.1778	11.3328	11.1626	6.48882	10.7511
Q5T200_ZC3H13_S1208_1_GSNRSNRSHTSGRLRSPSNDSAHRSGDDQSG	Q5T200	ZC3H13	1208	S	1	9.18345	11.5631	11.4474	9.96415	10.8656	10.6799	10.9136	10.4992	11.198	9.96184	10.3697	10.7614	9.95049	11.3182	10.9954	11.772	11.3118	8.35595	9.02906	10.7597	11.0448	10.8602	11.0465	10.9634	11.131	11.356	11.1536	10.1862	8.9645	10.9125	11.0192	10.7791	11.0948	8.76834	10.779	11.2633	11.285	6.89452	11.272	11.5659	11.3735	11.3128	8.71598	10.887
Q5T200_ZC3H13_S877_1_RLLSQVVRPQESRSLSPSHLTEDRQGRWKEE	Q5T200	ZC3H13	877	S	1	9.21743	9.23886	9.92522	9.40026	8.31836	9.72088	9.46171	8.94161	10.5779	8.35067	8.76967	9.71944	7.78846	10.5236	8.96015	9.55382	10.4049	8.59004	8.35808	8.9098	9.80422	10.4158	8.75056	9.58259	8.55503	9.93329	9.21175	9.59406	8.45494	10.0719	9.85555	9.37661	10.2352	7.99435	9.4445	8.91479	9.722	6.79138	9.64013	9.66593	9.90558	10.096	7.61911	9.02615
Q5T200_ZC3H13_S242_1_SSSASKKDRKTSAVSSPLLDQQRNSKTNQSK	Q5T200	ZC3H13	242	S	1	8.81193	8.89489	10.8098	9.43179	10.0144	9.58746	9.51661	9.41462	9.3821	9.2559	9.8192	10.1618	8.95925	9.47561	8.43923	12.0502	9.90099	8.72494	8.52983	9.57285	10.5466	10.1339	9.35261	9.4145	9.70335	9.87577	9.71352	9.67816	8.82685	9.7526	9.98599	10.463	10.1268	8.67535	9.04975	9.24936	10.1904	7.40866	9.55424	10.3603	10.2965	9.74014	8.72636	10.0321
Q5T4S7_UBR4_S2719_1_VLRPRNKRRHVTLPSSPRSNTPMGDKDDDDD	Q5T4S7	UBR4	2719	S	1	8.84427	9.83386	10.0308	9.55951	9.4303	9.63421	8.81141	9.78673	11.0674	8.27625	10.7296	8.66157	8.46271	10.0329	10.1895	10.6969	10.429	7.52182	7.92412	9.39989	9.50331	9.87298	10.4957	10.1369	9.40418	10.2898	8.62246	10.4094	8.8873	9.71974	9.36388	9.04108	9.70145	9.07809	9.68932	10.4591	10.6425	6.55098	10.0013	10.1273	9.84403	10.1668	7.32329	9.42019
Q5T5P2_KIAA1217_S361_1_IPRDRISSLPVSRPISPSPSAILERRDVKPD	Q5T5P2	KIAA1217	361	S	1	9.28504	9.55164	10.087	10.0294	9.32858	9.78405	10.555	9.3872	9.77051	8.91956	9.21299	10.2205	8.05473	10.921	9.13059	11.0439	10.1786	8.73683	7.86147	10.2061	10.241	9.55179	9.57215	10.6332	9.64566	9.61699	9.86701	9.94925	9.34301	9.6438	9.464	9.9653	9.53183	9.42848	9.78646	9.88966	10.0084	8.24138	9.9846	10.7342	9.40225	9.69494	8.11214	9.69083
Q5T5Y3_CAMSAP1_S534_1_PTATKSHGKSLLSNVSIEDEEEELVAIVRAD	Q5T5Y3	CAMSAP1	534	S	1	10.4801	9.66725	9.07791	9.3873	9.9699	9.83317	10.1059	10.462	10.1258	9.55215	9.30011	8.86969	7.72492	10.1408	9.46685	11.5282	11.2185	8.33639	8.42357	9.11959	10.6663	9.68257	10.0232	10.5004	10.2152	10.7067	10.2633	9.67582	7.21123	10.3434	10.4658	9.59464	10.1652	8.88103	10.0803	9.22873	10.1781	7.78227	10.4508	9.85123	10.2903	9.86293	5.68965	9.9345
Q5T8P6_RBM26_S127_1_KEEEREKKFSRRLNHSPPQSSSRYRENRSRD	Q5T8P6	RBM26	127	S	1	11.0566	13.0489	12.0014	11.7432	11.9601	11.8973	11.971	11.9551	11.9004	11.7114	11.9735	12.1963	12.171	12.2535	12.1179	12.4513	12.2966	10.4172	11.5096	11.7154	12.0212	11.9827	12.214	12.2647	11.6503	12.1896	12.0297	12.4007	11.6896	11.7477	12.0499	11.8198	12.1764	11.4094	11.9302	12.3218	12.2897	10.0856	12.3845	12.4794	12.2827	12.1856	10.9167	11.8795
Q5TH69_ARFGEF3_S632_1_AAEKDSGRSDVSDIGSDNCSLADEEQTPRDC	Q5TH69	ARFGEF3	632	S	1	9.24363	8.51344	8.70464	9.22163	9.19317	9.08531	9.46528	8.70268	9.124	9.07601	9.03964	8.55421	8.24141	8.4213	9.79214	9.82256	9.97109	7.71331	7.93847	9.24803	8.92207	9.79963	8.62887	9.42474	8.60283	8.59225	9.97669	9.05515	8.08691	9.64797	10.2227	8.90916	9.03864	8.61557	9.06475	8.11102	10.3166	8.33192	8.25019	9.57201	8.55082	8.94024	7.90409	8.46692
Q5VSL9_STRIP1_S335_1_LPEDSIKVIRNMRAASPPASASDLIEQQQKR	Q5VSL9	STRIP1	335	S	1	12.678	10.5442	11.4194	10.347	11.1812	11.7475	10.7626	11.2174	12.027	11.7771	10.664	11.4693	11.4798	11.944	11.9884	11.9811	12.0438	8.48021	10.1281	11.2139	11.5563	11.5219	11.645	11.8522	11.6466	11.844	12.5051	11.0805	9.9561	10.8852	11.8147	12.4847	10.9165	10.438	11.1652	11.0983	11.9313	7.68858	12.3091	12.1519	11.9054	11.9311	10.0849	10.9684
Q5VT52_RPRD2_S769_1_SKIISPGSSTPSSTRSPPPGRDESYPRELSN	Q5VT52	RPRD2	769	S	1	8.90236	9.12211	9.61407	9.71934	11.0787	10.2784	9.38057	8.9331	10.7088	9.25697	9.44738	10.9881	9.34293	10.1222	10.3697	10.4459	10.3639	8.07033	8.60404	9.48887	10.1512	9.9052	10.2191	10.3466	10.0408	10.3498	10.308	9.99208	8.82028	9.2039	9.67536	9.77509	9.97824	8.70464	10.2058	10.3758	10.7018	7.92234	9.82312	10.3429	9.50023	10.4245	8.46655	9.23307
Q5VT52_RPRD2_S593_1_LPSSAQPFIPKSFNYSPNSSTSEVSSTSASK	Q5VT52	RPRD2	593	S	1	11.3692	11.1307	10.5386	10.5199	11.2113	10.9511	11.0213	10.7457	11.2256	10.3667	11.1684	11.193	9.88851	11.9692	11.7365	12.1459	11.8367	8.14399	10.0257	12.0094	11.1261	11.1669	11.0469	10.3458	10.9785	12.0062	10.7168	10.922	9.36095	11.7362	10.7385	11.0984	10.745	9.62173	11.3523	12.1647	12.0337	5.91093	12.0907	11.9294	11.9292	11.8268	9.81517	10.664
Q5VT52_RPRD2_T723_1_FQRGPTSTSIDNIDGTPVRDERSGTPTQDEM	Q5VT52	RPRD2	723	T	1	9.78425	9.98726	10.3002	10.1795	10.1288	10.3349	9.66362	10.8757	9.43154	9.81316	10.8801	10.0507	8.82315	11.677	10.4041	10.839	10.1965	8.77504	9.50212	9.49305	10.4463	10.1127	11.1013	10.0593	10.2522	9.90059	10.1727	9.60167	10.1317	10.6559	9.94414	9.77888	10.5299	8.55816	11.3941	10.5096	10.769	5.97545	10.6291	11.1841	11.1769	10.9802	6.0922	10.6264
Q5VTL8_PRPF38B_S529_1_DSKDQSDKHDRRRSQSIEQESQEKQHKNKDE	Q5VTL8	PRPF38B	529	S	1	9.49741	10.2596	10.5213	9.94729	9.87959	10.2356	9.53096	10.0478	10.253	10.0069	9.77154	10.7306	7.34494	11.0473	10.2248	11.9411	11.5235	8.2591	9.01542	10.2346	9.45533	10.2892	10.9779	10.3683	10.42	9.94071	10.0274	10.2879	7.81815	11.8466	9.63443	10.288	11.9192	9.68829	10.0606	8.7503	10.7713	6.82748	10.2375	11.0367	10.7479	10.7198	5.92879	11.0742
Q5VTR2_RNF20_S138_1_ERKALVVPEPEPDSDSNQERKDDRERGEGQE	Q5VTR2	RNF20	138	S	1	9.11314	9.10788	9.71162	9.07671	8.96008	9.60283	8.99913	9.62753	8.4047	8.683	10.2421	9.61585	8.86478	9.20543	10.1022	9.05842	10.307	8.03441	7.51982	9.16597	10.4668	9.00009	10.1964	9.22317	10.1191	10.3746	8.15774	8.69514	8.16624	10.0594	9.99907	9.06542	9.53381	8.34898	8.99939	9.6256	9.633	6.32696	9.92201	10.2125	9.84769	9.63013	7.7676	9.01894
Q5VV41_ARHGEF16_S230_1_LYQEIQERGLNTSQESDDDILDESSSPEGTQ	Q5VV41	ARHGEF16	230	S	1	9.51746	10.4115	9.45761	10.3995	8.91662	9.88959	9.54424	9.72812	10.0534	9.55532	9.93502	9.77621	9.26502	10.8358	10.4082	10.8779	10.7003	6.50514	7.88457	9.79121	10.1029	10.1211	10.2979	10.3946	9.92488	10.1284	9.59323	8.98659	9.62324	10.336	10.1563	9.41951	9.40526	8.84882	10.1685	10.594	10.1251	8.80174	9.80595	10.5955	9.37541	9.88862	8.81799	10.1505
Q5VWN6_TASOR2_S1172_1_MVMEALSLAKSSSHLSPSEEVRCTQDFLSQT	Q5VWN6	TASOR2	1172	S	1	9.18132	9.33979	9.30281	8.4078	9.47361	9.62011	8.7678	8.74038	10.7231	8.73113	9.57273	8.79033	8.81599	9.6408	9.05872	10.063	9.46137	8.28559	7.94505	9.39879	9.08611	9.45056	9.94548	9.49945	9.07273	9.7449	10.0804	9.46239	7.64959	9.31547	9.92446	9.18486	9.51665	7.15203	9.60797	9.93946	9.48636	7.67495	9.45373	9.8188	9.2341	9.6575	5.3448	9.94215
Q5VZK9_CARMIL1_S1360_1_RSSSKDGHQGSKSNDSGEEAEKEFIFV	Q5VZK9	CARMIL1	1360	S	1	8.68441	9.72404	9.80995	9.63361	9.4716	9.46019	9.97025	10.1814	8.87569	9.81542	8.2101	9.73091	8.66662	9.88622	10.1782	9.82682	10.1757	8.05025	8.70251	9.10689	10.3963	8.95063	9.71243	9.91507	10.6394	9.66222	9.13287	9.31885	8.49521	9.53521	10.3587	9.32188	9.14731	8.62878	9.15696	10.1702	10.0333	6.44687	10.0005	10.1097	10.0758	10.1176	7.90433	9.51789
Q5VZL5_ZMYM4_S122_1_TDDSLEVERRVTQHESDNENEIQIQNKLKKD	Q5VZL5	ZMYM4	122	S	1	10.5456	9.72174	9.63438	9.81594	9.49196	8.02647	9.72918	9.40163	10.1213	9.17465	9.29897	9.51036	8.94805	9.97982	9.77418	10.5671	9.67193	8.29494	8.00974	9.78278	10.1712	9.95431	9.46359	9.85444	9.09796	9.5926	9.57042	10.5408	8.41377	10.0205	10.7058	9.84785	9.74559	7.81461	9.37786	9.74438	10.1344	6.44311	10.0437	10.3021	10.1286	10.1841	7.91625	9.2664
Q5XUX1_FBXW9_S18_1_LPLGRCDDSRTWDDDSDPESETDPDAQAKAY	Q5XUX1	FBXW9	18	S	1	11.1119	10.3551	10.8043	10.3083	10.0947	10.0257	10.4369	10.564	10.6035	10.2642	10.3241	10.5074	8.72306	11.2857	10.521	12.2317	12.0535	7.88503	9.61445	10.5886	9.95655	10.2523	10.2773	12.0108	11.1654	11.2926	10.395	10.4039	8.68509	10.7581	11.107	9.67848	11.138	9.37758	10.4646	10.9344	11.165	7.50284	10.8235	11.2459	11.1349	10.8279	6.77951	10.8047
Q63ZY6_NSUN5P2_S260_1_TSASQAKASAPERTPSPAPKRKKRAKSCSRC	Q63ZY6	NSUN5P2	260	S	1	11.2331	9.52401	10.1313	9.32199	9.51191	10.0768	9.92184	10.6782	9.68176	9.72887	9.36452	10.4239	9.43295	9.3597	9.66975	11.6696	10.9002	8.76695	9.50495	9.81338	10.9289	10.2654	9.89951	9.38695	10.4344	10.4321	10.4507	10.4259	7.69951	10.3565	10.5911	8.86514	10.7261	8.75788	10.1372	10.7217	9.88263	8.30576	10.3057	10.701	10.5839	10.02	8.78109	9.60324
Q641Q2_WASHC2A_S375_1_LFSGGKGLFDDEDEESDLFTEAPQDRQAGAS	Q641Q2	WASHC2A	375	S	1	9.08247	8.61609	9.15264	9.519	9.43002	7.83131	7.6837	8.83542	9.50703	8.87248	9.12266	9.61024	8.24788	8.71512	9.37299	9.5925	9.70064	8.00239	6.7121	8.63308	10.1095	8.76041	10.0642	9.35219	8.81803	10.8247	8.55147	8.72328	6.27402	10.4401	9.70305	8.87893	8.97551	7.71833	8.5959	9.75982	9.22514	7.24587	9.60615	9.49799	9.45671	8.59966	6.71109	8.93856
Q641Q2_WASHC2A_S539_1_NLKPSSETKTQKGLFSDEEDSEDLFSSQSAS	Q641Q2	WASHC2A	539	S	1	10.4007	10.6179	11.4087	12.0019	11.4049	11.5765	10.5029	11.0555	11.153	11.2796	11.5284	11.8911	9.74884	12.5753	12.347	12.854	12.5401	7.34532	8.11044	11.683	11.8082	11.895	11.9063	12.0075	10.6472	12.0436	11.4301	11.1433	10.6173	11.5289	11.7548	11.486	11.403	9.2884	11.748	11.7304	11.6664	8.63383	12.0019	11.9425	11.9145	11.2515	9.08743	11.2362
Q659C4_LARP1B_S60_1_KENRETKLNGPGENVSEDEAQSSNQRKRANK	Q659C4	LARP1B	60	S	1	9.61205	8.83401	10.5446	7.58858	9.4138	9.02076	8.79678	9.52681	9.46019	9.23107	8.8428	9.15614	8.97588	9.20821	8.52633	9.88526	9.70971	8.70841	7.70814	8.89121	9.05874	10.5958	9.59546	9.16447	8.14729	9.55472	9.40908	9.78791	8.75132	9.36348	8.76481	10.0487	9.18556	8.48447	9.15795	9.3723	9.28531	7.34571	9.27079	10.2863	9.37245	9.45328	8.25592	8.87489
Q66K14_TBC1D9B_S435_1_SPAPQEGSEQPASPASPLSSRQSFCAQEAPT	Q66K14	TBC1D9B	435	S	1	10.3368	10.4096	10.2193	8.95521	10.1424	9.62307	9.77554	9.02771	11.0849	10.2541	10.5027	9.04144	9.06782	10.838	9.21711	11.0511	10.4633	9.04908	8.58429	9.99801	10.4008	9.97849	10.1453	10.5795	10.1825	9.94119	10.0917	10.2993	9.21179	9.95985	9.98859	10.1149	10.2174	8.82917	10.1509	10.3854	9.35378	8.75719	9.5861	11.0129	10.5184	10.4579	8.61967	9.45556
Q66PJ3_ARL6IP4_S148_1_QVEALPGPSLDQWHRSAGEEEDGPVLTDEQK	Q66PJ3	ARL6IP4	148	S	1	11.0648	12.4638	12.8462	12.1836	11.8514	12.2687	11.8877	12.377	12.4995	11.437	12.0094	12.4677	8.95334	13.638	12.7658	14.6013	14.1243	8.59556	8.49402	12.5497	13.0176	12.677	12.9309	13.0092	12.4668	11.8522	11.4444	12.7545	11.2112	12.9493	12.6571	11.6051	12.8787	9.3329	12.6071	13.5976	13.2603	7.47055	13.0283	13.1499	13.024	12.7454	7.18025	12.4692
Q68CZ2_TNS3_S850_1_LSSKESMCSTPAFPVSPETPYVKTALRHPPF	Q68CZ2	TNS3	850	S	1	8.50079	9.09756	8.4285	9.45268	9.06944	9.87931	8.72211	8.4154	8.75751	9.00997	9.68128	9.84201	8.31808	9.73629	9.32055	10.1748	9.57831	7.30025	8.21594	8.23087	9.50418	9.81936	8.5937	10.0642	8.45549	9.86906	9.70568	8.62664	8.25359	9.51781	9.03528	7.37621	9.96655	8.64111	9.68729	9.72183	8.60156	7.96722	8.75109	9.87923	9.8288	9.40037	7.13842	9.32827
Q68CZ2_TNS3_S776_1_GSSAEQPLGGRLRKLSLGQYDNDAGGQLPFS	Q68CZ2	TNS3	776	S	1	9.65923	9.78983	9.47223	9.87373	9.25212	10.0964	9.47099	9.37029	9.76246	10.1734	9.45775	9.90857	9.15685	9.46233	10.0929	10.2929	10.7007	8.43772	8.79888	9.46257	9.65034	9.95419	10.1874	10.0901	9.50113	9.71827	9.61173	9.79063	9.88083	9.6409	9.96784	9.54325	11.3679	8.71142	8.79351	9.75953	9.74624	7.90296	10.1671	10.3267	10.0469	9.95369	7.95294	9.82646
Q69YN4_VIRMA_S173_1_NPKHADGEKEDQFNGSPPRPQPRGPRTPPGP	Q69YN4	VIRMA	173	S	1	9.1075	9.13425	10.0201	9.48533	10.3611	9.19878	9.76725	9.52744	8.22298	9.43642	9.8522	10.5007	8.6453	10.476	8.87752	10.1946	10.7318	8.38182	8.81033	10.1353	9.45574	9.61479	9.40774	9.88311	9.89328	10.022	9.72245	10.0177	8.1529	9.49868	9.99234	9.02478	9.74708	8.84283	9.94078	9.75922	10.0823	7.95722	9.96942	9.68491	9.93313	9.68001	8.43068	8.95202
Q69YN4_VIRMA_S1579_1_DLHSELERSFLSEPSSPGRTKTTKGFKLGKH	Q69YN4	VIRMA	1579	S	1	10.0867	9.87086	10.0421	9.6735	10.3889	9.72717	9.68539	10.211	9.10882	10.302	10.0536	10.4285	8.80582	11.0811	9.27292	10.5428	11.4201	8.66661	8.89628	11.25	10.0652	9.87744	8.91321	10.7872	10.4888	10.4833	10.367	10.4024	7.75003	10.2978	10.2728	10.1495	10.373	8.14548	10.3176	10.5309	10.428	8.16153	11.3962	10.4232	9.73686	9.64353	8.50076	10.3201
Q6AI08_HEATR6_S336_1_VKPKKIQQGEEEEKESSGEIEAAPVTGTGRV	Q6AI08	HEATR6	336	S	1	9.47556	10.989	9.76094	9.98745	11.2673	9.96182	9.53029	11.3717	10.4806	9.92185	10.229	9.90867	9.02207	11.4906	11.1451	11.9098	11.6617	6.2128	7.77855	10.466	10.789	10.7882	10.8252	10.795	10.8021	10.0628	10.7584	11.2623	8.24515	10.3113	9.96066	11.0291	12.0139	8.74843	10.0739	9.61604	10.9801	5.99486	11.2132	11.2375	11.04	10.9763	4.84064	10.7551
Q6GQQ9_OTUD7B_S467_1_ASAGDEPRSTPESGDSDKESVGSSSTSNEGG	Q6GQQ9	OTUD7B	467	S	1	10.0619	9.42127	8.71574	8.94374	9.26921	9.98462	9.95757	9.88598	9.30324	9.01739	9.50928	8.72303	8.92559	9.35719	8.89279	10.4786	9.86133	8.88097	7.74259	9.65999	10.723	10.2501	8.9881	9.03276	8.8256	10.2105	9.82409	9.67118	9.58612	8.27906	9.44703	9.06491	11.1593	7.91833	9.19707	9.60992	10.5477	5.67643	10.8057	9.82797	9.97768	9.56099	4.73571	10.2374
Q6GYQ0_RALGAPA1_S773_1_DDAQILPRSTRVRHFSQSEETGNEVFGALNE	Q6GYQ0	RALGAPA1	773	S	1	8.82315	10.3232	9.56511	8.91235	9.52011	10.9684	9.64082	9.84429	9.35698	9.33201	10.0171	9.92102	9.58575	8.76608	10.1622	11.8461	9.69472	8.05738	8.33383	9.3203	10.3879	10.4072	9.89148	9.77156	10.1026	10.0268	9.66125	9.71305	8.78928	9.81925	9.7721	9.5213	10.068	8.84942	9.82645	10.075	10.0136	8.07386	9.68499	9.86669	9.92767	10.5454	8.60525	9.4461
Q6GYQ0_RALGAPA1_S740_1_PGQAPMRQRSATTTGSPGTEKARSIVRQKTV	Q6GYQ0	RALGAPA1	740	S	1	10.2359	10.1195	10.1306	9.29668	9.21281	10.5011	9.72806	10.7333	9.9031	8.87553	10.0995	10.1572	8.66702	10.5158	9.13144	11.1739	10.8497	9.15868	8.01381	9.66866	10.3553	10.4425	10.4917	10.5247	10.0034	9.94804	9.7822	10.0784	9.86527	9.8193	9.76878	9.83477	9.69493	10.4544	9.68716	10.0566	9.80521	8.00814	10.4402	9.95047	10.5898	10.7028	8.84031	9.16162
Q6GYQ0_RALGAPA1_S797_1_VFGALNEEQPLPRSSSTSDILEPFTVERAKV	Q6GYQ0	RALGAPA1	797	S	1	10.0049	10.4278	11.793	10.3807	11.0131	11.163	10.0554	11.3918	10.367	10.9235	10.9496	11.0952	10.4851	11.24	11.4933	11.3184	11.2583	8.98748	8.83854	10.8291	11.2876	11.2347	11.5431	11.0495	11.0404	11.0277	10.9257	11.2582	9.67149	10.859	10.4622	9.44673	11.727	9.43585	11.7424	11.9684	10.6167	10.2882	10.9711	11.3032	11.3506	10.2527	9.53679	9.86666
Q6IQ49_SDE2_S278_1_PSGSQRARVVNTDHGSPEQLQIPVTDSGRHI	Q6IQ49	SDE2	278	S	1	9.2124	10.7057	10.8439	9.70046	9.97806	11.4071	9.8821	10.0112	10.4629	10.2102	10.3662	10.915	8.95423	11.3557	10.5269	11.0287	11.7657	8.21643	8.08674	10.3424	10.8611	10.8493	10.5606	11.1474	10.8933	10.5247	10.4192	10.5026	8.86554	10.6422	10.7733	10.5174	10.9226	7.79105	10.7256	11.1176	10.7652	7.46089	10.4767	10.8945	11.2101	11.0402	6.8087	10.9027
Q6KC79_NIPBL_S2658_1_TNARNKAITSLLGGGSPKNNTAAETEDDESD	Q6KC79	NIPBL	2658	S	1	10.0839	10.1236	9.96727	9.48938	10.894	10.5995	9.236	11.1756	9.9031	10.3268	11.0151	9.50099	9.37306	11.3014	10.38	11.5795	9.65673	8.86684	7.19198	10.5798	10.8656	10.6078	10.9173	10.9952	11.1509	10.976	10.1795	10.5398	7.59279	10.7185	11.2816	9.93542	11.2094	7.15977	10.2216	11.3498	10.9507	7.77944	9.64662	11.298	11.0032	10.4796	8.28282	10.184
Q6NV74_CRACDL_S75_1_RNEVIAIESGPVGYDSEDELEESRGTLGSRA	Q6NV74	CRACDL	75	S	1	8.27376	9.35178	9.29947	10.0591	8.7573	8.91129	9.10371	8.42476	8.85899	9.64731	8.5486	10.0693	8.22141	9.9888	9.86068	10.1035	9.18481	7.29343	7.3553	9.08647	9.30817	9.26174	10.3058	9.33518	9.81993	9.52533	9.64315	8.75228	7.77484	9.13713	8.8354	9.29108	9.6362	8.22792	8.83459	9.82747	9.15821	8.30028	9.32295	9.02032	9.58507	9.26582	6.4571	9.74451
Q6P1M3_LLGL2_S1015_1_SGNWRSHRAAVGCSLSNGGAE	Q6P1M3	LLGL2	1015	S	1	9.02236	9.90974	9.83137	9.45982	9.15482	9.03886	10.038	9.44427	8.54648	9.2138	10.1508	9.02354	9.55126	9.50023	9.77601	9.55716	9.57033	8.46196	8.85757	10.4201	9.18174	9.39859	9.18818	9.37079	8.94844	10.4503	10.126	10.408	7.81538	8.66888	10.2335	9.79168	8.87447	7.61013	8.92474	10.9825	9.63857	8.77371	9.59247	9.23714	9.3122	9.86287	7.90563	8.95183
Q6P2E9_EDC4_S879_1_HLLQQRDSQDASAEQSDHDDEVASLASASGG	Q6P2E9	EDC4	879	S	1	13.2204	14.0471	14.4439	14.0147	13.9175	14.2234	13.8592	13.9912	14.1983	13.5933	14.0752	14.1496	13.2783	14.8186	14.8814	14.8336	14.6932	11.3618	11.7971	14.1601	14.436	14.4405	14.6326	14.4006	14.4097	14.5654	14.1869	14.3147	12.0935	14.2967	14.3676	14.3319	14.5385	11.5791	14.3614	14.6884	14.456	11.8207	14.5857	14.5089	14.2338	14.2618	11.059	14.2448
Q6P2E9_EDC4_S723_1_SLELQEVEPLGLPQASPSRTRSPDVISSAST	Q6P2E9	EDC4	723	S	1	10.1489	10.7601	10.8872	8.6369	9.319	9.44749	10.0152	10.7356	10.7325	9.47993	8.97012	9.26632	8.47996	10.7822	9.92804	10.7266	10.9669	8.31593	8.17945	9.8382	10.2799	9.82054	10.4782	10.6033	10.3612	10.4392	9.63336	10.7888	7.97689	10.0002	9.85998	10.2382	10.9672	8.69357	9.63442	9.80623	10.6686	6.82838	10.3368	10.3462	10.4476	10.5721	8.45307	9.6777
Q6P2E9_EDC4_S729_1_VEPLGLPQASPSRTRSPDVISSASTALSQDI	Q6P2E9	EDC4	729	S	1	9.58376	10.0304	9.36717	8.84667	11.1167	10.4995	9.24553	11.0335	10.2121	9.40154	9.45362	10.0978	9.11143	9.66613	9.4438	10.5752	11.6993	8.94828	9.09357	8.59325	10.7157	10.1009	9.76964	11.1711	9.11767	10.0731	10.1161	11.2323	8.24819	10.6568	11.3707	9.07781	9.69734	9.29808	9.98012	10.0201	10.629	7.60478	9.42595	10.8497	10.225	10.7096	6.16036	10.1323
Q6P531_GGT6_S22_1_PVVYQKLLPWEPSLESEEEVEEEETSEALVL	Q6P531	GGT6	22	S	1	9.27588	9.33483	7.90451	8.9954	9.79845	9.526	9.18935	8.923	9.39741	8.96205	8.77055	9.59272	8.50918	9.20441	8.77867	9.58463	10.0843	8.67383	8.37017	7.40743	9.21998	9.82637	11.3666	8.64451	9.61666	9.11834	8.34968	9.77884	8.78554	9.18601	9.32821	8.86447	10.3663	7.69235	8.0746	10.5092	10.0669	7.7917	9.70021	9.92067	8.67971	8.67589	7.83863	9.35213
Q6P5R6_RPL22L1_S120_1_ELRYFQISQDEDESESED	Q6P5R6	RPL22L1	120	S	1	9.62578	9.99867	10.3629	10.0953	10.5718	11.0842	10.1969	10.5112	10.8224	10.17	9.74982	10.2885	9.67716	11.1195	9.72946	12.039	9.62692	9.54663	8.40994	10.2229	11.2024	9.42204	10.8504	11.631	11.0021	11.6899	10.41	9.54177	9.25735	9.8376	10.7149	9.58726	10.794	9.60784	11.2762	9.75845	9.94131	8.83268	10.3068	11.3936	9.85615	11.4082	8.62375	10.8224
Q6P6C2_ALKBH5_S384_1_RKSYESSEDCSEAAGSPARKVKMRRH	Q6P6C2	ALKBH5	384	S	1	8.32583	9.5017	8.37612	9.10732	8.74815	9.21796	9.20597	8.18128	9.61112	8.40313	9.28786	8.58773	8.18632	9.39789	10.0012	9.34776	9.64901	6.69489	7.60423	8.79632	9.2641	8.43114	10.1734	9.00789	8.90189	9.71984	8.54005	9.2249	7.80262	9.08777	8.92443	8.45842	9.83435	8.03067	9.05581	8.9734	8.42991	6.85369	9.44924	9.33325	9.38844	9.82255	7.98414	8.91006
Q6PCB5_RSBN1L_S6_1_NA	Q6PCB5	RSBN1L	6	S	1	8.62587	10.5914	9.89575	9.47659	9.87524	9.4898	9.59442	9.99575	10.6623	9.39455	9.36667	8.94102	9.11499	9.30627	8.88612	10.081	10.9986	9.56775	8.65479	8.73175	10.3289	10.0921	9.83499	10.3122	10.0768	10.21	9.62714	9.8808	8.19043	9.96948	10.0595	9.69975	10.1541	7.89162	9.78613	10.3636	10.6528	8.40226	8.96495	10.4157	9.0022	10.5167	7.85242	10.0419
Q6PD62_CTR9_S970_1_RKKKKRRRHPKGEEGSDDDETENGPKPKKRR	Q6PD62	CTR9	970	S	1	9.59249	9.24797	9.67758	9.76764	8.83712	8.31076	9.31953	8.19555	10.1105	9.19902	9.477	9.13194	8.50862	10.2619	8.97748	9.99313	9.62389	8.06852	8.26301	8.75194	9.99839	9.75554	9.43576	9.22891	9.60702	9.72488	8.94235	9.12454	8.64604	9.38874	8.71219	8.95529	10.2992	8.43217	9.90557	9.1291	9.95252	7.18965	8.81232	9.1044	10.833	9.54166	7.80625	9.51793
Q6PD62_CTR9_T925_1_RSKKGGEFDEFVNDDTDDDLPISKKKKRRKG	Q6PD62	CTR9	925	T	1	10.5433	10.7324	12.5852	11.1683	11.9968	11.8261	10.4194	11.6407	12.3684	10.7336	11.5514	12.1385	10.4878	12.7757	12.6416	13.252	12.9214	6.77355	8.06127	11.8308	12.2099	12.3017	12.205	12.2435	11.735	11.9823	11.1365	12.0754	10.3366	11.5863	11.8656	11.2043	12.0833	10.4932	11.519	11.6867	11.8723	8.86008	12.2	12.0102	11.9799	11.9297	9.58255	11.2806
Q6PEV8_FAM199X_S2_1_NA	Q6PEV8	FAM199X	2	S	1	9.40117	8.83291	9.36661	8.96068	9.01171	9.07933	9.93594	8.93843	9.64847	8.12545	8.19474	9.8094	8.28686	9.17445	9.16184	9.7851	9.57737	8.66681	7.57637	10.4023	9.23537	9.0836	9.2792	9.07556	9.25567	9.93413	8.84698	9.06433	7.28458	10.2667	8.85815	9.01648	9.41896	9.25732	8.82921	9.27229	9.814	7.11634	10.0482	9.42095	9.5526	8.70031	6.04234	9.72082
Q6PIJ6_FBXO38_S740_1_PDFVRTVNSGGSSEPSPTEVDVSRQCACSPG	Q6PIJ6	FBXO38	740	S	1	9.04526	7.94285	9.55943	8.28859	9.57435	9.73037	9.39705	8.23496	10.2797	8.61052	8.78286	8.83571	8.20684	9.68435	8.90921	10.7589	9.409	7.17258	8.55081	9.68269	10.3872	7.50815	9.54551	8.46654	10.0711	9.56608	8.86706	8.81675	7.75238	9.06751	9.07303	8.91408	9.52983	6.45445	9.46766	10.7018	8.47756	6.59061	9.307	9.7779	10.3264	9.66133	7.64461	9.03638
Q6PJG2_MIDEAS_S923_1_KTSQKFPRVPLPRRESPSEERLEPKREVKEP	Q6PJG2	MIDEAS	923	S	1	9.40218	9.63666	9.99626	9.79778	9.58096	9.79289	9.39402	9.31792	11.3872	9.56486	8.6879	9.8548	9.95817	9.28297	9.42482	10.9347	10.2827	8.32341	9.10002	10.0389	8.96639	10.161	9.14142	10.7989	9.83015	10.4861	8.71805	9.9402	8.65011	10.5821	9.44941	10.8567	10.8362	7.8526	9.38474	9.82713	9.49436	8.10544	9.46624	10.7672	9.67341	10.7	6.51487	10.0724
Q6PJT7_ZC3H14_S515_1_HLMQTRDLVQPDKPASPKFIVTLDGVPSPPG	Q6PJT7	ZC3H14	515	S	1	11.093	10.8562	11.7415	10.5738	10.9033	10.7292	10.2295	10.7582	12.2613	9.61443	11.067	11.9667	9.31106	12.073	11.8573	12.456	12.2804	7.91912	10.3873	10.7123	12.1532	11.3356	10.6937	10.6148	11.7695	11.7086	11.2535	11.103	8.60276	11.4595	9.84547	11.8269	12.0651	10.2157	9.30934	12.6346	11.9317	5.46818	11.7429	12.3069	12.1591	12.2882	7.34276	11.5953
Q6PK04_CCDC137_S19_1_AGRGAAVSRVQAGPGSPRRARGRQQVQPLGK	Q6PK04	CCDC137	19	S	1	10.4464	11.715	9.46029	11.1523	10.9803	12.0468	11.7322	11.3473	11.4891	10.6878	10.264	10.2806	11.2914	10.5381	10.9823	11.4448	10.5293	11.0151	8.86661	11.1241	11.8427	10.5404	13.0206	10.4067	10.9889	11.251	11.1848	11.2238	10.1285	11.024	11.2843	11.1234	11.2407	9.38476	11.2556	11.5124	11.0878	9.83534	11.1783	10.9271	11.2253	11.5472	8.8783	10.9657
Q6PKG0_LARP1_S90_1_SPRPLQLPGAEGPAISDGEEGGGEPGAGGGA	Q6PKG0	LARP1	90	S	1	11.5329	11.7527	11.8435	11.3087	11.8941	11.8384	12.6272	13.0352	11.3206	11.7774	10.7733	10.6366	9.92134	12.6312	12.6208	12.8818	12.6979	9.41722	9.09248	12.0289	12.259	12.0134	12.41	12.3665	12.0677	12.1968	11.9161	12.1187	9.76269	12.1084	12.6711	12.1732	12.6691	7.11448	12.6525	12.89	12.2171	7.96897	12.4148	12.6907	12.4986	12.3802	8.09415	11.9819
Q6PKG0_LARP1_S521_1_VPRQHYQKETESAPGSPRAVTPVPTKTEEVS	Q6PKG0	LARP1	521	S	1	12.8721	13.3476	13.4972	13.2557	13.1653	13.3687	12.8734	13.0222	13.2	13.1119	13.5844	13.7146	11.7721	14.3348	14.0547	14.9849	14.4319	9.92817	9.95702	13.7234	13.9146	14.0017	13.991	13.9189	15.1686	14.3675	12.067	13.1014	10.5959	14.2061	14.1371	13.5116	13.7192	10.0217	13.7943	14.3227	14.557	7.88983	13.7553	14.6901	14.3993	14.215	6.50178	14.6886
Q6PKG0_LARP1_S548_1_EEVSNLKTLPKGLSASLPDLDSENWIEVKKR	Q6PKG0	LARP1	548	S	1	12.9556	13.2187	13.4636	13.2597	13.3799	13.5391	13.0716	13.257	13.2695	13.0255	13.704	13.489	12.488	14.6329	13.2425	14.0476	12.8664	12.5393	11.5627	13.4649	13.4819	13.29	14.0506	13.9666	14.1625	13.5569	13.8669	13.5165	11.9469	12.7669	13.4688	12.9571	14.5626	12.2573	13.3998	13.171	14.0212	8.46336	14.4535	14.4144	14.2294	14.2348	9.21881	13.3691
Q6PKG0_LARP1_S627_1_EMEQMDGRKNTFTAWSDEESDYEIDDRDVNK	Q6PKG0	LARP1	627	S	1	12.0066	12.2358	12.4843	12.0648	12.1331	12.3713	11.8183	12.1099	12.0846	11.8699	12.6866	12.7265	9.95634	13.3321	12.6664	13.7708	13.4637	10.1065	9.37634	12.4075	12.9078	12.8835	12.9594	12.7613	13.0893	11.7014	11.7153	13.2355	11.1818	12.3726	12.6611	12.4844	12.9508	10.9349	11.8351	12.4296	13.3464	6.95998	13.1863	13.343	13.2385	13.2218	6.33466	13.1464
Q6PKG0_LARP1_S774_1_EPSTIARSLPTTVPESPNYRNTRTPRTPRTP	Q6PKG0	LARP1	774	S	1	12.6788	13.3676	13.6869	13.0829	13.3169	13.5641	13.2934	12.909	13.3046	12.9825	13.5452	13.6624	13.235	13.793	13.5525	14.1033	13.8704	11.1429	12.1712	13.2244	13.5156	13.4999	13.6768	13.6093	13.7364	13.7779	13.2972	13.4494	11.8121	13.6242	13.7072	13.3266	13.7132	11.5868	13.4448	13.9187	12.8479	12.3426	13.4246	13.5112	13.9368	13.6341	10.1242	13.5355
Q6PKG0_LARP1_T526_1_YQKETESAPGSPRAVTPVPTKTEEVSNLKTL	Q6PKG0	LARP1	526	T	1	11.9923	12.9056	13.3289	11.58	12.6317	11.8909	11.5906	12.0758	12.129	12.699	12.7941	13.0409	10.1711	13.8304	13.1795	14.6742	14.2741	8.20016	8.93152	12.8166	13.1887	13.0623	13.1077	13.2226	13.5848	13.3917	12.3317	12.5855	9.40448	13.0313	13.2888	12.5904	13.2533	8.97583	12.7317	13.4895	12.8369	10.4723	12.1261	12.75	12.5181	13.626	11.0922	11.7147
Q6PL18_ATAD2_S327_1_PRHQRKPNIFYSGPASPARPRYRLSSAGPRS	Q6PL18	ATAD2	327	S	1	10.7474	10.9993	11.1168	10.8373	10.4398	10.75	11.2795	11.5442	10.785	11.2634	10.2487	9.76964	9.95808	11.8529	11.4692	11.9354	11.7942	7.88075	9.62634	11.7242	11.0839	11.133	11.0961	10.2269	11.9376	10.2527	10.5896	10.4605	10.4808	11.1694	10.9879	11.6476	11.9604	8.70063	10.7602	10.8338	10.3848	7.54471	10.9793	12.2232	11.9752	11.7833	9.49552	11.1712
Q6QNY0_BLOC1S3_S65_1_RPTGLRVAGEAAETDSEPEPEPEPTAAPRDL	Q6QNY0	BLOC1S3	65	S	1	9.82997	9.55286	9.16581	9.1191	8.84817	9.15855	9.45265	8.87259	8.99121	9.24441	9.3892	9.7244	9.00715	9.87678	9.93427	9.05348	9.13408	8.66869	8.46527	8.99119	8.93673	9.64277	8.89548	10.743	9.78643	9.73967	10.1222	9.88217	7.51918	8.62481	8.78511	8.66009	10.5548	7.99624	9.76831	9.90991	9.65481	7.98452	11.0953	8.96031	8.65983	9.31971	7.40247	8.94836
Q6UN15_FIP1L1_S492_1_RERERTRERERERDHSPTPSVFNSDEERYRY	Q6UN15	FIP1L1	492	S	1	10.2173	10.5895	11.0415	10.5031	10.7121	10.9493	10.5409	10.3987	10.7069	10.2995	10.9393	11.1276	9.17567	11.3051	11.1183	11.4522	11.6484	9.31316	8.71201	11.4801	10.4381	11.3486	11.663	10.3711	10.5069	11.4471	10.7212	10.0443	10.0623	11.231	10.9381	11.4661	11.7456	8.74592	10.5786	10.5385	11.05	7.47747	11.2237	11.5244	11.3872	11.3501	6.20791	11.3689
Q6UN15_FIP1L1_S304_1_NSSVGKWQDRYGRAESPDLRRLPGAIDVIGQ	Q6UN15	FIP1L1	304	S	1	9.72075	9.34627	10.8447	9.33993	10.6344	10.9171	10.23	9.8695	10.8282	10.2386	9.24229	10.3946	8.96928	10.7709	10.3657	10.732	11.2431	8.7222	9.1883	9.79841	10.0905	11.1065	10.5513	10.0681	10.9888	9.3106	11.0653	10.6881	8.89643	9.85392	10.4894	9.27602	11.9189	8.70549	9.92803	10.4853	11.1048	5.37015	11.1374	11.0829	11.1833	10.9246	4.90571	10.9007
Q6UUV7_CRTC3_S370_1_PNASALHPSLRLFSLSNPSLSTTNLSGPSRR	Q6UUV7	CRTC3	370	S	1	8.77188	8.40245	9.35629	9.02589	8.29698	9.55344	9.01845	8.65559	9.26547	8.30233	9.08134	9.08376	7.88621	9.15373	9.23096	9.41206	10.0073	7.71671	7.57063	8.88875	8.85973	9.47875	9.76484	8.84424	8.54829	9.28359	8.88449	9.72403	8.88079	8.08575	8.94335	8.57871	9.3817	8.23146	8.70077	9.57096	8.94292	7.45659	9.55318	10.1237	7.52164	9.80886	7.81903	9.21512
Q6V0I7_FAT4_S4876_1_MVYTSRMPKLSQVNESDADDEDNYGARLKPR	Q6V0I7	FAT4	4876	S	1	8.95079	10.2433	9.32981	8.30059	9.99006	7.95788	8.51307	9.78321	9.94794	8.27677	8.70381	9.5476	9.16373	9.21085	8.85835	9.26154	10.4436	7.83428	8.22461	7.90844	10.8515	8.95918	8.73206	10.0966	9.62743	10.2451	8.44917	9.8912	8.22276	8.33679	9.17177	9.62999	9.92979	7.70307	9.25234	9.08544	9.89099	7.37048	8.52273	10.2825	8.84301	9.86268	7.30846	9.24819
Q6VY07_PACS1_S781_1_DGDDSPVVSLTVPSTSPPSSSGLSRDATATP	Q6VY07	PACS1	781	S	1	9.27859	8.64353	8.49383	9.0261	9.09133	9.02993	9.1507	9.02753	8.00936	8.335	9.18581	9.8549	8.2955	9.43466	8.42507	10.3257	9.56307	7.51935	8.93226	8.19069	9.40552	9.0892	9.52686	8.41877	9.78604	10.0264	8.98199	9.47595	6.20261	9.09031	9.48398	8.73396	8.91831	6.90782	9.67968	9.83956	8.49697	8.13539	9.21775	9.63671	9.36653	8.70997	7.67241	9.7617
Q6WKZ4_RAB11FIP1_S202_1_DTASAIIPSTTPSVDSDDESVVKDKKKKSKI	Q6WKZ4	RAB11FIP1	202	S	1	9.54361	10.12	10.3396	9.61879	11.0567	10.9366	10.9149	10.2917	10.1173	10.8388	10.635	8.81742	9.27268	10.5711	11.1239	11.6424	10.8661	8.13905	9.38275	10.6781	10.8266	9.06647	10.5315	11.1298	10.7952	10.8871	10.371	10.5936	8.47775	10.4906	11.1299	10.3419	11.0207	7.32565	10.6627	11.1344	10.7535	8.9443	9.77306	11.018	10.8535	10.2728	8.88876	10.0144
Q6WKZ4_RAB11FIP1_S357_1_SSPSPKGFRKKHLFSSTENLAAGSWKEPAEG	Q6WKZ4	RAB11FIP1	357	S	1	8.79899	11.3407	10.1029	9.48269	11.4933	10.6693	9.9519	10.3919	9.51656	10.5535	9.99626	11.4778	9.78643	11.479	10.9472	9.61768	10.3797	9.67783	9.63697	10.2874	10.1193	9.99169	11.3698	10.4827	11.0613	11.0469	10.2257	10.5823	8.38657	10.5852	11.0142	9.72504	10.9822	9.15102	10.4447	10.5707	10.187	9.43887	10.9979	10.9363	9.75045	10.5774	9.34013	9.9306
Q6Y7W6_GIGYF2_S26_1_GPEWLRALSSGGSITSPPLSPALPKYKLADY	Q6Y7W6	GIGYF2	26	S	1	10.1465	10.3755	10.7919	9.89587	9.29582	10.1434	9.86063	10.8259	10.2099	9.15474	9.98572	10.6122	9.4939	11.1395	10.7211	9.40939	10.5022	9.38286	9.50977	10.0048	10.253	10.2929	10.3788	10.2097	10.2442	10.3795	10.2123	10.4583	9.24497	10.1099	10.2478	10.252	10.1564	8.94045	10.4954	10.557	9.93875	9.06527	11.2682	10.2157	10.0273	10.1338	9.04111	9.96752
Q6Y7W6_GIGYF2_S160_1_GVFGRGGGREMHRSQSWEERGDRRFEKPGRK	Q6Y7W6	GIGYF2	160	S	1	6.87263	9.2655	8.71448	10.1464	10.0005	11.1766	9.61877	9.13745	9.96558	8.16504	9.14517	10.1442	9.74488	9.162	9.25089	9.92127	10.0562	8.04092	6.58341	9.9041	9.73874	10.2199	9.85112	9.87889	8.26903	10.0962	9.79095	9.75198	8.45057	9.81739	8.65788	9.16979	10.1687	8.12351	10.4337	9.62257	10.4571	8.763	8.58211	9.58875	9.12591	9.65931	4.93127	9.5425
Q6Y7W6_GIGYF2_S236_1_RLAGSRRDGERWRPHSPDGPRSAGWREHMER	Q6Y7W6	GIGYF2	236	S	1	10.7363	11.0768	11.5919	10.5216	11.7845	13.0433	11.4153	11.4787	11.6351	11.2505	11.4638	11.5112	10.3671	12.5012	12.3189	12.699	12.5605	8.30774	10.1424	11.7612	11.9297	11.3008	11.5467	12.0737	12.2197	12.3941	11.1995	11.687	9.67148	11.5827	11.2427	11.0482	11.7312	10.1131	11.9514	12.6678	11.9235	10.0009	11.8324	12.2291	11.3738	11.3948	7.94035	11.8976
Q6ZNJ1_NBEAL2_S759_1_PATLAYTHPALTRSQSVPASTGLGWGSGLVA	Q6ZNJ1	NBEAL2	759	S	1	8.03997	9.45556	7.49653	9.60818	8.95226	9.88028	8.65247	9.75606	8.02784	8.84584	8.34775	9.80283	7.50324	9.97759	9.32481	10.3116	9.39202	6.92354	7.4344	8.96173	8.84808	9.49041	9.49189	9.20628	8.56012	8.47797	9.84116	10.044	7.95952	8.55006	9.07935	8.86844	8.97391	8.03364	9.10212	9.37533	8.48259	7.62844	9.693	8.40428	9.49459	9.72989	7.7014	9.60047
Q6ZRV2_FAM83H_S523_1_LDYVPSSASREVRHGSDPAFAPGPRGLEPSG	Q6ZRV2	FAM83H	523	S	1	9.83932	9.74177	10.4046	9.60278	10.0748	10.2291	10.2325	11.1546	9.60253	9.02095	10.3118	9.56991	8.67885	10.7054	10.382	11.062	11.2118	7.85231	8.06601	10.0653	9.62993	11.7039	10.7793	9.64785	10.1547	10.0371	10.1092	10.2363	9.36961	9.98542	11.5747	10.81	9.60958	8.97652	8.1345	10.787	11.1737	7.69966	9.8039	10.3181	10.9248	9.9722	8.62793	9.96417
Q6ZRV2_FAM83H_S914_1_EQKGSPTSAYPERRGSPVPPVPERRSSPVPP	Q6ZRV2	FAM83H	914	S	1	10.0248	10.9498	10.5425	10.1641	9.92349	10.6625	10.1639	10.4023	11.0896	9.78495	10.1065	10.7201	8.8532	11.0505	11.1557	11.5815	11.3582	8.26812	8.67643	10.4327	10.6291	10.5636	10.7805	11.1849	11.7984	10.9326	10.2929	9.75888	9.31387	10.1706	11.6449	9.96373	10.7908	8.695	11.4624	9.71036	11.1724	6.52613	10.9866	11.1647	11.192	11.2254	7.63104	10.3259
Q6ZRV2_FAM83H_S1003_1_PVPQENGQPESPRRLSLGQGDSTEAATEERG	Q6ZRV2	FAM83H	1003	S	1	10.2083	10.1023	10.5252	9.95099	9.71143	10.6308	9.64088	10.3573	11.0695	9.14905	9.89434	11.018	9.24452	10.0208	9.77399	11.8419	11.5322	8.71572	8.14672	10.6489	10.4818	10.2933	10.7314	10.8269	10.4671	10.4584	10.4027	10.7285	8.60036	10.472	10.9354	10.1653	10.3888	8.70659	10.6137	10.3193	10.4368	9.22035	10.5043	10.3634	10.6696	9.93472	5.19859	10.9206
Q6ZSR9_NA_S294_1_KPFRPQSLSKYSRHYSPEDEPSPEAQPIAAY	Q6ZSR9	NA	294	S	1	9.34402	10.578	10.607	8.36719	9.50342	10.2623	9.55817	10.5712	10.5118	8.0568	9.8807	10.0833	8.77932	9.74959	9.79048	10.1148	10.7461	9.48163	7.287	10.3009	10.3369	10.1238	10.2357	10.3776	10.2543	10.0973	10.0719	10.1421	8.29705	9.79923	9.86022	10.4711	9.45317	9.37984	8.9813	10.5164	10.5592	7.56807	10.7328	10.0919	9.94721	9.76279	6.32489	10.0886
Q6ZSR9_NA_S93_1_PGKLGGAVPFAPPEVSPEQAKTVQGGRKNQF	Q6ZSR9	NA	93	S	1	9.2351	11.2184	9.99558	11.4451	9.67002	11.7609	9.82059	10.5401	10.2928	10.526	11.8079	10.3376	8.44627	11.9121	11.6019	12.2303	11.8663	7.26821	6.8998	10.7154	11.4451	11.4146	11.4315	11.4187	10.5364	10.68	10.9963	10.8407	9.33385	10.9378	11.1052	10.9919	11.0509	7.40815	11.3208	11.4481	10.3878	9.24773	10.1553	10.9038	10.9056	11.7249	8.84834	10.378
Q6ZU65_UBN2_S250_1_GGFYINTGTLQFRQASDTEEDDITDNQKHKP	Q6ZU65	UBN2	250	S	1	9.3128	9.65673	8.51939	8.29575	9.14752	9.53577	8.80654	9.17087	9.2803	8.6653	9.46773	9.0772	8.6067	9.51	9.23893	10.3364	8.87984	7.89609	8.32744	9.80027	8.19271	9.47258	9.46315	9.2118	9.82681	10.2416	8.03496	9.32088	7.70656	9.33712	9.50189	9.46951	9.94674	6.19002	9.94505	9.41474	8.96171	8.39599	8.76729	9.41755	8.85392	10.0715	7.62961	8.52808
Q6ZUM4_ARHGAP27_S466_1_SIHKSSQDGDTPAQASPPEEKVPAELDEVGS	Q6ZUM4	ARHGAP27	466	S	1	9.25864	8.82704	9.17033	9.62273	8.94743	9.07924	8.37177	9.31173	9.28321	8.89858	9.74612	9.29399	8.3528	9.40663	8.92922	10.3706	9.35366	8.49247	8.34711	8.33197	8.7773	9.60425	9.52356	10.3212	9.76859	9.28727	9.12564	8.8115	8.8161	9.09632	9.30477	8.70973	10.6582	7.60146	8.89355	9.73774	9.70521	7.91494	9.23943	9.2787	9.54158	9.22555	7.93392	8.95078
Q6ZVL6_KIAA1549L_S362_1_FSSTKPEAYAAAVDHSGLPASASKQVRASPS	Q6ZVL6	KIAA1549L	362	S	1	11.3664	10.6639	10.7429	10.7541	11.0745	11.8731	10.7169	10.9274	12.8953	10.4209	10.6425	10.8719	9.99103	11.728	10.6732	11.0529	12.3981	10.6316	9.96826	11.5899	11.1106	11.1154	11.0071	11.6837	11.9849	10.6059	11.9206	9.70901	11.1812	11.0733	10.8306	10.542	11.6508	9.64205	11.3876	12.4219	11.3653	9.55808	10.9432	10.9625	12.1319	11.5139	9.54028	10.6817
Q70J99_UNC13D_S150_1_YCLLGIEQGVGVPGGSPGSRHRQKAVVRHTI	Q70J99	UNC13D	150	S	1	8.74783	10.4342	9.88906	9.46692	10.4478	9.95616	10.8399	9.62396	9.35109	10.084	9.79015	9.25286	9.30798	11.3304	9.48435	10.5638	9.77806	8.47741	8.83093	9.19094	9.11018	10.9859	11.0475	9.77654	10.9895	9.79495	10.5518	8.99707	8.30945	10.2992	9.49224	9.76401	10.6671	9.39511	9.40572	10.2178	10.9159	6.34128	10.3851	10.4851	10.5206	10.294	8.96148	10.0248
Q71RC2_LARP4_S597_1_VSPPSTTKPSRASTASPCNNNINAATAVALQ	Q71RC2	LARP4	597	S	1	10.7401	11.5144	11.8157	11.6036	11.6307	11.8417	12.3133	10.591	11.1923	11.6004	11.7743	11.675	10.7071	12.3493	12.3583	12.5453	12.1557	9.03046	9.48194	11.5217	11.9155	12.0148	11.9671	12.2452	11.8099	11.8387	11.8277	11.8659	10.0235	11.7805	11.6805	11.541	11.8592	10.0324	11.7443	12.289	10.7414	10.3834	12.7936	11.5509	11.5675	12.1095	9.7442	11.3205
Q7KZI7_MARK2_S486_1_STNSVLSTSTNRSRNSPLLERASLGQASIQN	Q7KZI7	MARK2	486	S	1	9.41647	8.7017	9.83035	9.9597	9.84349	10.8322	10.1163	10.1818	8.50389	9.38973	10.3593	10.0329	9.4637	10.9346	10.1491	9.14576	9.94983	8.941	8.95649	9.57427	10.1109	10.0594	10.0653	9.81752	9.674	10.3736	9.86308	10.3805	8.31856	9.97422	10.7257	8.6057	10.1297	8.9608	9.6219	10.5401	9.93839	8.59855	9.37298	9.81884	10.5467	10.3084	7.76559	10.1538
Q7L014_DDX46_S804_1_NERKKLQKAALGLQDSDDEDAAVDIDEQIES	Q7L014	DDX46	804	S	1	11.6982	11.9264	12.1952	11.9238	11.874	12.0654	11.6954	11.8283	12.0957	11.7619	12.1455	12.1563	11.736	13.181	11.1383	11.9836	12.9392	10.7049	10.5053	11.9741	12.4806	11.1215	12.4969	13.1047	13.1839	12.0779	11.9931	12.5819	10.3105	11.5357	13.6185	11.0051	13.3913	10.1235	12.0194	11.5253	12.8923	6.9322	13.0762	12.9937	12.8161	12.9726	7.32405	12.5692
Q7L1Q6_BZW1_S411_1_QMKKFVEWLKNAEEESESEAEEGD	Q7L1Q6	BZW1	411	S	1	9.93071	10.9345	11.0577	11.2823	11.396	11.2022	10.7582	10.9516	10.7965	10.674	11.0039	11.6193	9.50805	12.2297	10.1735	13.0089	12.61	8.27332	7.24943	11.7631	11.9325	12.153	11.5956	11.1099	12.5383	11.0282	11.3125	10.6792	9.52964	10.7155	11.9832	10.018	11.6747	9.40874	10.8102	11.9085	12.5396	6.05353	11.9742	11.683	11.8365	11.7166	5.60226	12.062
Q7L1Q6_BZW1_S413_1_KKFVEWLKNAEEESESEAEEGD	Q7L1Q6	BZW1	413	S	1	8.39511	9.5194	8.99535	8.77858	8.84498	9.4296	10.4154	8.88577	8.25902	8.81753	9.18362	8.40171	7.9445	9.67935	9.03699	9.33384	9.98172	7.98662	8.75649	9.37649	9.08456	8.62656	8.71198	9.40694	9.09519	9.14104	8.23539	10.0187	8.1762	9.29648	8.2382	8.90691	9.26032	7.33349	9.00432	11.2198	10.2056	5.67312	9.44868	9.4331	9.58274	9.6198	7.58335	8.49798
Q7L2J0_MEPCE_S254_1_LSLNTCTDEGHVVLASPLKTGRKRHRHRGQH	Q7L2J0	MEPCE	254	S	1	8.74659	9.40895	8.97559	9.61335	9.83399	10.1219	9.76788	9.48786	8.72177	9.11009	9.58613	10.0267	8.17958	10.2813	10.1252	10.8301	10.4794	6.80471	8.56795	8.69302	9.83421	9.55295	9.48706	10.5652	9.93252	9.17858	9.95658	9.62841	9.15861	8.84568	9.36779	9.74476	9.85304	7.94295	9.61983	10.172	9.5033	8.35447	9.47746	10.8203	9.39449	9.15035	8.48408	9.77136
Q7L2J0_MEPCE_S217_1_DEEVSRTLNAETPKSSPLPAKGRDPVEILIP	Q7L2J0	MEPCE	217	S	1	10.2863	10.9878	11.2126	10.6228	10.6534	10.9652	10.7856	10.577	11.2033	9.88626	10.7194	11.5564	9.55466	12.6804	10.6041	11.3747	10.6053	9.90878	8.71368	10.8789	11.2591	11.3731	11.3607	11.1426	11.5754	11.6231	10.9777	11.3899	7.82047	11.3414	11.0402	10.8378	11.2169	8.98731	11.202	11.4437	10.3366	9.43423	11.8465	10.6063	11.7531	10.7513	9.42959	10.9577
Q7L4I2_RSRC2_S32_1_SPDRDKKKEQSEVSVSPRASKHHYSRSRSRS	Q7L4I2	RSRC2	32	S	1	11.6785	12.5703	12.9864	12.5244	12.4253	12.7466	12.2117	12.3666	12.496	12.3515	12.6804	12.8254	11.4554	12.7621	12.5683	13.6745	13.2679	11.2034	9.38424	12.9145	13.3284	13.1775	12.9901	13.1369	13.7187	13.1222	12.3163	11.0155	11.8309	12.9281	13.3101	12.2225	13.1658	9.96316	12.7417	13.5283	13.7055	6.88206	13.3351	13.9099	13.6913	13.4076	6.79588	13.5548
Q7L7X3_TAOK1_S421_1_YREEGDPRTRASDPQSPPQVSRHKSHYRNRE	Q7L7X3	TAOK1	421	S	1	8.86647	10.255	9.59813	9.42217	9.7602	10.031	8.98067	9.93081	10.3837	9.63823	8.9187	10.0809	9.3848	10.3989	9.77189	11.101	9.55826	7.71802	9.27883	8.89463	10.1228	9.81979	10.0681	9.74883	10.5974	9.6787	10.2613	10.146	8.16314	9.08641	10.1924	9.8185	10.5174	8.64841	8.5885	10.1677	10.1771	8.1788	9.75929	9.76768	10.1321	9.91795	7.0617	9.74128
Q7L8J4_SH3BP5L_S362_1_KCDSVEHLRGLSDHVSLDGQELGTRSGGRRG	Q7L8J4	SH3BP5L	362	S	1	9.05904	9.58455	9.68653	8.87299	9.32028	9.15664	8.99122	9.00529	8.88374	9.76808	9.94537	9.08634	8.59106	8.68306	9.94825	10.0373	9.73777	8.6826	7.89528	9.22522	9.82221	9.12142	9.54957	10.0663	10.0142	9.74065	9.43324	9.26891	7.79165	9.43137	10.189	8.99902	9.70326	7.5156	9.16077	10.1123	8.52324	7.9702	10.1413	9.75795	9.7233	9.56407	8.13109	9.22811
Q7Z2K6_ERMP1_S53_1_PLVDGCSGGGRTRKRSPGGSGGASRGAGTGL	Q7Z2K6	ERMP1	53	S	1	9.56698	9.97741	10.2821	10.0405	10.0015	10.2926	9.88242	10.1755	10.717	9.16942	10.4854	9.73129	8.9918	11.3404	11.1093	11.1427	11.0494	6.52744	9.8689	8.46636	9.88517	11.3569	10.4978	10.086	9.2814	10.5366	11.2806	9.66834	8.58569	10.8084	10.391	9.83666	11.6401	8.88266	10.385	9.02566	10.3732	8.7494	10.3734	10.3393	10.0622	10.2635	8.29711	10.5586
Q7Z406_MYH14_S1969_1_TRTVRQVFRLEEGVASDEEAEEAQPGSGPSP	Q7Z406	MYH14	1969	S	1	9.13578	9.42582	9.0753	8.60127	9.93012	10.4969	8.95316	10.0636	8.95644	9.38661	10.4036	8.90182	8.11007	9.18505	10.2912	10.5317	9.6581	8.88911	7.13475	10.0351	9.67636	9.98295	10.3012	9.53483	9.72843	9.61038	9.57259	8.86388	8.5489	10.341	9.96444	9.55591	9.87733	8.30931	9.21777	9.7404	9.83604	7.43656	9.69893	9.62891	10.3427	9.72204	7.016	9.75654
Q7Z417_NUFIP2_S629_1_FLSKDYEIESQNPLASPTNTLLGSAKEQRYQ	Q7Z417	NUFIP2	629	S	1	11.839	11.9734	10.7046	10.8582	11.1861	11.6227	11.2829	11.0357	11.3261	12.2638	10.8283	11.4472	8.90826	12.9112	11.9971	13.9079	13.5716	6.888	7.22972	12.0225	12.2931	12.3368	12.227	12.0749	13.1174	12.5846	11.0133	11.2405	7.94754	12.2807	12.4211	11.3573	12.3558	7.71582	11.7096	12.6243	12.0002	9.86325	12.3255	10.6609	11.5716	11.7626	5.52415	12.3978
Q7Z417_NUFIP2_S212_1_YITNGYMGKGADNDGSGSESGYTTPKKRKAR	Q7Z417	NUFIP2	212	S	1	12.329	12.8088	13.0023	13.1806	12.8191	13.1342	12.783	12.8592	12.9777	12.5203	13.0227	13.1113	10.2035	14.4255	14.0533	15.2181	14.7954	8.57838	8.02351	13.5301	13.8765	13.9067	13.9681	13.9691	13.5586	13.6101	12.8162	13.3991	10.4298	13.4602	13.66	13.1923	13.5311	9.32177	13.5729	13.9961	13.6325	7.69434	13.7984	14.0407	14.02	14.0882	6.23683	13.868
Q7Z417_NUFIP2_S652_1_SAKEQRYQRGLERNDSWGSFDLRAAIVYHTK	Q7Z417	NUFIP2	652	S	1	9.25735	9.7285	10.7183	9.23711	9.02857	9.48005	9.34514	9.08852	9.2474	8.70751	10.5359	10.5253	9.16917	10.4669	9.53729	9.37057	10.785	8.12098	8.1445	9.28832	10.2149	10.5441	9.27879	9.9792	10.9612	9.94258	10.3361	9.03078	8.24415	8.93497	9.7186	9.47768	8.98112	9.32628	9.32145	10.6247	9.64062	8.35962	10.4878	9.93324	9.9791	9.04942	7.48897	8.87136
Q7Z417_NUFIP2_S230_1_ESGYTTPKKRKARRNSAKGCENLNIVQDKIM	Q7Z417	NUFIP2	230	S	1	10.9079	11.9454	11.6559	11.7803	11.0547	12.7213	12.4725	11.2733	11.0009	11.7123	11.4665	12.1399	10.7411	12.5718	12.2766	12.8076	12.5405	9.12791	9.09772	11.9685	12.3062	12.2089	12.3102	12.1739	12.1422	12.4094	11.8513	12.1311	9.5091	12.0224	12.0744	12.1317	12.0687	9.18998	12.1652	12.4354	11.1637	10.9764	12.3342	11.0191	12.6965	11.8755	10.8379	10.6213
Q7Z422_SZRD1_S107_1_EAEYAEARKRILGSASPEEEQEKPILDRPTR	Q7Z422	SZRD1	107	S	1	8.89064	9.51933	9.99788	9.55797	10.2636	9.67044	9.40883	9.77915	9.48219	9.08737	10.0027	10.1397	8.63404	9.86592	10.02	10.232	10.2135	8.9344	8.36568	9.8671	9.70042	9.79805	9.88143	10.2872	9.92816	9.96284	9.8518	9.89604	8.39259	9.86845	9.50725	9.42359	10.5451	8.83009	9.98884	9.60497	10.4654	8.17044	9.66849	9.55502	9.96828	10.0722	8.42305	9.3836
Q7Z434_MAVS_S152_1_EPSYPMPVQETQAPESPGENSEQALQTLSPR	Q7Z434	MAVS	152	S	1	9.40409	9.67729	9.74446	9.19083	10.3602	8.85198	10.1795	10.4285	10.2349	8.35293	8.62514	9.40784	8.73439	10.4272	10.028	10.4206	10.1989	7.41967	8.06954	9.78032	9.09259	9.91003	10.0846	10.2917	9.90234	9.34346	9.57383	9.90475	8.75561	9.74886	9.7364	9.4149	10.2092	7.6013	9.88564	10.3814	9.5231	8.32742	10.1654	10.6326	9.50001	9.08028	8.0239	9.27811
Q7Z434_MAVS_S165_1_PESPGENSEQALQTLSPRAIPRNPDGGPLES	Q7Z434	MAVS	165	S	1	9.24631	8.97844	8.63722	9.02901	8.70583	11.4568	9.76702	9.24473	9.96963	9.35778	9.23848	8.47595	9.29006	10.2224	10.418	10.7453	10.56	4.81782	8.00168	9.56418	9.67802	9.54033	9.73191	9.53746	9.7198	9.52017	9.38244	9.3588	8.1945	9.87788	8.86501	9.65101	9.05938	8.48317	9.63798	10.357	10.0487	7.26051	9.89819	9.86584	9.38901	9.59128	7.79816	9.99894
Q7Z478_DHX29_S200_1_KSRPKFQSPQIQATISPPLQPKTKTYEEDPK	Q7Z478	DHX29	200	S	1	10.1416	9.73596	9.62367	9.75709	10.4051	8.92264	9.77437	10.4007	9.43259	8.70808	11.25	9.02033	9.1234	10.8684	9.2769	10.2111	9.87654	9.22974	6.89773	9.68075	10.9227	10.4827	10.3984	10.2039	9.74567	10.2436	9.97681	10.1663	8.5755	9.87812	9.87701	10.4013	9.86581	7.83586	10.4398	10.1663	9.2628	9.04418	10.5053	10.1844	10.0829	9.50649	7.89766	10.109
Q7Z4S6_KIF21A_S1662_1_TVRIWKARNLQDGQISDTGDLGEDIASN	Q7Z4S6	KIF21A	1662	S	1	10.4976	9.96357	10.5373	9.53761	9.76293	9.37044	10.1657	10.1504	10.04	9.16916	10.0133	10.1309	8.35926	11.4381	9.13803	10.2914	11.2198	9.22285	8.73077	10.6575	9.3599	10.4516	10.0773	10.3924	10.6856	10.4724	9.72234	10.1956	8.90001	9.6935	10.8879	10.5573	9.94121	8.76068	9.19533	10.3271	10.085	8.33252	10.6827	10.3671	10.3608	9.84136	6.46372	9.76927
Q7Z4S6_KIF21A_S1673_1_DGQISDTGDLGEDIASN	Q7Z4S6	KIF21A	1673	S	1	10.2931	10.1716	9.65939	9.57781	8.72412	10.0339	9.7733	9.26163	10.1571	9.46026	9.58941	10.2183	8.33451	10.5592	10.2855	9.29206	10.8313	9.15738	8.81681	8.45575	9.43716	9.85162	10.8811	11.0176	9.09696	10.4224	10.0572	10.1354	9.41771	9.33032	9.82677	9.90442	10.5535	8.31999	10.1784	9.6769	10.5143	7.14075	9.95236	10.7954	10.2602	9.79695	6.37644	10.1736
Q7Z4V5_HDGFL2_S664_1_RPGSDRQERERARGDSEALDEES	Q7Z4V5	HDGFL2	664	S	1	10.4112	8.72809	9.09837	9.50749	10.1012	10.4392	11.4969	9.2128	9.56177	10.1153	9.12265	8.77616	9.51577	9.77655	9.76351	10.2303	10.0885	8.91094	8.06694	10.0381	10.0653	8.87857	10.9089	10.3278	10.1039	8.86697	11.3201	9.07085	8.44719	10.4766	9.035	9.55469	10.3318	8.81558	10.0472	10.5012	9.91485	7.35902	10.1601	10.4351	10.3693	10.0471	7.36392	9.26599
Q7Z5K2_WAPL_S221_1_ETNDTWNSQFGKRPESPSEISPIKGSVRTGL	Q7Z5K2	WAPL	221	S	1	9.28369	9.42301	10.8567	10.5583	10.5699	8.76608	9.68977	10.9394	10.3979	8.76485	9.535	10.1308	9.29706	10.2837	10.4176	11.0008	9.4947	8.96382	8.08441	10.5983	10.1039	10.7361	10.7094	9.2255	10.5027	10.4322	9.98324	10.0674	8.401	10.0711	10.4466	10.3764	9.75871	8.71361	11.0661	9.09632	8.97267	8.60136	9.03376	11.0903	11.4443	10.3153	8.21555	9.89893
Q7Z5K2_WAPL_S77_1_PKVEEESTGDPFGFDSDDESLPVSSKNLAQV	Q7Z5K2	WAPL	77	S	1	11.6028	12.1985	12.3657	13.0993	13.5794	13.845	12.6387	12.8532	12.924	12.4139	12.7966	13.0643	10.5456	14.4015	13.7284	14.8684	14.6487	8.49826	8.27934	13.5759	13.7138	13.6348	13.7308	13.7562	13.9714	13.5871	12.3999	12.8105	10.7695	13.1524	13.7596	13.1927	14.0329	8.43616	13.2532	14.0162	13.5017	8.77984	13.3395	13.8822	13.5846	13.6029	6.3841	13.9443
Q7Z5L9_IRF2BP2_S175_1_NGFSKLEEPPELNRQSPNPRRGHAVPPTLVP	Q7Z5L9	IRF2BP2	175	S	1	9.60945	8.92701	10.4978	9.773	10.4465	7.62827	9.42873	9.82519	9.147	9.27045	9.03234	10.1784	8.85954	9.82707	9.99897	11.0561	9.59331	7.54716	8.85952	9.27453	9.51954	8.82366	10.5628	9.84204	10.6545	10.3037	9.44459	9.36699	7.09618	10.0162	10.3021	9.10705	10.3252	7.00601	9.70393	10.4378	10.3101	7.95501	11.3526	8.80475	9.10936	9.35024	8.11576	10.3991
Q7Z6B7_SRGAP1_S906_1_SHPRGLLQNRGLNNDSPERRRRPGHGSLTNI	Q7Z6B7	SRGAP1	906	S	1	10.228	10.4955	10.5271	10.7336	10.3431	10.7285	10.4865	11.1193	11.1402	10.1076	9.11874	11.0835	10.1623	11.4849	11.1491	11.8946	11.5407	6.82423	8.63724	10.3439	10.5746	10.6677	11.1391	11.6933	11.447	11.5627	9.77549	10.4503	9.13362	10.6867	10.6475	10.1482	11.2905	8.83568	11.5736	10.5603	11.2871	6.82537	11.315	11.4362	11.2043	10.988	7.30688	10.867
Q7Z6E9_RBBP6_S1179_1_SMKISKLEVTEIVKPSPKRKMEPDTEKMDRT	Q7Z6E9	RBBP6	1179	S	1	10.6388	10.7949	9.88932	10.3224	10.6911	11.2371	9.64534	10.7246	10.6441	10.8273	10.6993	11.033	8.70111	11.9533	11.7665	12.1809	11.8167	7.15504	6.92754	11.1044	11.4653	11.4455	11.4012	11.2297	11.6559	12.7545	10.2027	9.90267	9.50372	9.55413	10.4158	10.8858	11.7891	9.39146	11.0718	10.0195	11.1741	7.01936	11.4615	11.3844	11.2056	11.3286	8.37377	11.6396
Q7Z6Z7_HUWE1_S2887_1_GDTSAAGSSEQPRAGSSTPGDAPPAVAEVQG	Q7Z6Z7	HUWE1	2887	S	1	9.1339	8.9065	8.95605	8.50902	9.13017	9.75829	8.44837	9.06179	9.80626	8.15563	9.56558	9.35628	7.51127	10.392	8.33399	10.0699	10.2821	7.80466	8.44635	8.90879	9.08654	8.7367	10.0931	9.12247	9.00539	9.28178	9.63623	8.44878	8.11491	9.90684	9.46255	9.03867	9.54429	7.16201	9.64616	9.54026	8.6328	7.94534	9.07033	9.31427	9.57032	9.86086	7.34106	9.36306
Q7Z6Z7_HUWE1_S3662_1_EYNLEQQRRAQCETLSPDGLPEEQPQTTKLK	Q7Z6Z7	HUWE1	3662	S	1	9.683	9.89757	9.43975	10.8479	9.87505	8.71583	10.284	9.38682	10.9164	8.38084	9.49336	9.99769	8.03866	10.761	10.308	11.1757	10.7467	7.42916	6.3699	10.1913	10.1878	10.5967	10.6027	10.5108	9.79474	10.5502	9.5815	9.51995	9.03073	9.982	10.1715	10.1667	10.3286	7.02488	10.3337	10.4337	10.7182	5.61997	10.7876	10.7156	10.2007	10.417	8.46105	10.0875
Q7Z6Z7_HUWE1_S1907_1_CIRIALPAPRGSGTASDDEFENLRIKGPNAV	Q7Z6Z7	HUWE1	1907	S	1	15.2277	15.3731	15.4479	15.4084	15.2111	15.5634	15.3136	15.4814	15.5056	15.0224	15.5431	15.3655	13.2353	17.1548	16.8283	17.4023	17.0484	10.5625	10.7748	16.0806	16.2354	16.2365	16.374	16.5302	16.1219	16.3005	15.8855	16.1448	11.7551	16.0237	16.093	16.0307	16.1597	11.2134	16.2285	16.5062	16.9292	7.50537	17.3344	16.9712	16.7622	16.7292	7.6859	16.6868
Q7Z6Z7_HUWE1_S2918_1_RSDGSGESAQPPEDSSPPASSESSSTRDSAV	Q7Z6Z7	HUWE1	2918	S	1	11.0232	11.0406	11.564	11.4722	11.5618	11.7679	11.0794	11.4507	11.4944	11.0621	11.7957	11.5475	10.4953	12.5735	11.6082	12.6184	12.4236	8.71075	9.31921	11.0575	12.2854	11.7142	12.2821	11.7714	12.4855	12.4485	11.7261	11.4128	8.778	11.5788	12.2373	11.9283	12.1032	7.99388	11.8056	12.3615	12.5533	7.02306	12.3317	12.4792	11.9069	12.1357	6.37932	12.1591
Q86U06_RBM23_S149_1_GYRYGHSKSPHFREKSPVREPVDNLSPEERD	Q86U06	RBM23	149	S	1	8.78905	9.39751	9.94238	9.77841	9.61629	9.88318	10.1984	10.1868	8.99197	9.70727	9.68704	8.63533	8.98585	10.8853	9.61781	10.4426	9.23086	8.24444	6.79339	10.16	10.129	9.66612	10.27	10.3884	9.75711	9.68631	9.12908	10.362	7.96973	10.5026	9.33451	9.70845	9.92755	8.30478	9.27178	10.8598	10.0364	8.01589	9.61836	10.2174	9.90772	9.61108	8.40945	9.80374
Q86U42_PABPN1_S150_1_KLKELQNEVEKQMNMSPPPGNAGPVIMSIEE	Q86U42	PABPN1	150	S	1	10.1749	9.73407	10.0548	8.71346	10.491	10.475	9.55671	9.65855	9.94962	10.1731	10.1686	10.1367	9.69966	8.9928	10.7249	10.6851	11.7139	7.8269	7.86694	10.2327	10.4184	10.3167	10.3836	10.4249	10.1854	9.76006	9.96426	10.5247	9.01063	10.1981	11.0408	9.753	10.8301	7.18386	9.99315	10.8423	11.072	9.1375	10.5944	9.91404	10.1897	8.73564	8.70543	10.4376
Q86U86_PBRM1_S1453_1_QQERERAAQQQQPSASPRAGTPVGALMGVVP	Q86U86	PBRM1	1453	S	1	8.77701	9.45069	10.0116	8.21556	9.03082	9.68804	10.227	8.18904	10.0806	8.14394	9.57269	8.96041	8.81445	8.18532	9.63155	11.0783	9.84147	7.62264	7.57577	9.3044	9.02181	9.81777	9.56378	9.89017	9.91628	9.6907	9.47401	9.86588	7.22181	9.00503	9.88693	9.7034	9.28554	7.55825	8.95879	9.7808	9.0866	8.32462	9.3939	9.1389	10.3321	8.89756	7.54337	9.78052
Q86UE4_MTDH_S568_1_NSVPPSQTKSETSWESPKQIKKKKKARRET	Q86UE4	MTDH	568	S	1	9.87882	10.8935	11.1769	10.9742	10.8585	11.2023	11.3745	9.80288	11.216	10.0335	10.8527	11.7046	8.70515	12.4415	11.9546	12.7842	12.5374	6.56131	9.70046	11.4509	10.597	12.0026	10.4639	10.7692	11.2684	10.4183	10.9663	11.2352	9.89394	11.2021	11.6085	10.0905	10.8988	10.2795	10.4376	11.6693	11.6337	5.665	11.502	12.0513	11.9369	12.1953	7.37042	11.5421
Q86UP2_KTN1_S75_1_KKNKKKEIQNGNLHESDSESVPRDFKLSDAL	Q86UP2	KTN1	75	S	1	9.3992	9.87172	9.16096	9.76878	10.2793	10.6436	10.1313	9.62235	9.40266	9.41351	9.61134	10.9424	8.99477	10.4624	10.0959	11.2862	9.85244	8.43196	8.44333	9.2251	10.3203	10.7229	10.9198	9.49213	10.5363	10.446	10.6239	9.90845	8.48983	9.11903	10.897	8.59456	10.8234	7.84322	9.81448	11.1509	10.4479	9.06283	10.549	10.2312	8.34571	10.4869	7.64414	10.1724
Q86UP2_KTN1_T153_1_IPGKKVEPVPVTKQPTPPSEAAASKKKPGQK	Q86UP2	KTN1	153	T	1	10.2444	11.0248	11.384	9.75893	10.246	9.69513	9.95746	9.48108	11.8818	8.97548	11.2086	10.8488	9.84547	11.3987	9.36214	11.3057	10.5522	9.88899	8.2732	10.5958	10.9761	10.8121	10.8421	10.854	10.53	10.7029	10.8291	11.0557	9.61324	9.62236	10.8429	10.4226	10.9836	8.33161	10.6188	11.1538	10.1403	9.48728	10.5646	10.3801	10.6515	11.1295	7.37388	10.7024
Q86UU0_BCL9L_S1480_1_QQNLMVSHPLRQRSVSLDSQMGYLPAPGGMA	Q86UU0	BCL9L	1480	S	1	9.16393	7.25255	8.93752	9.46728	9.23729	9.94343	8.82076	8.25827	9.95455	8.31201	8.90232	9.75408	8.42255	8.82852	9.02639	9.77887	9.18865	8.75702	7.26572	10.218	8.41163	9.10654	8.41172	10.5884	9.1417	9.30812	8.9562	8.85295	9.21234	8.53068	8.47866	9.12944	9.29082	8.17747	10.2783	8.64727	9.43018	7.58013	8.57763	9.99772	9.39007	9.02626	6.88644	8.41088
Q86UU1_PHLDB1_S324_1_ESPRLSRKGGHERPPSPGLRGLLTDSPAATV	Q86UU1	PHLDB1	324	S	1	9.51834	10.1043	10.413	9.76392	10.2748	10.7253	10.8393	10.8685	11.2032	8.98815	9.38184	9.51879	9.70971	10.3141	10.6102	10.4491	10.981	8.73561	9.15108	11.0918	10.5397	9.2202	10.525	10.272	10.2122	10.349	10.2741	10.4747	9.55297	9.93674	10.3833	10.3481	10.3976	8.62472	10.3484	10.6976	10.6894	7.7037	10.9498	11.1907	9.92407	10.3421	9.33779	9.03318
Q86V48_LUZP1_S659_1_LRCRVIKSSGREKPDSDDDLDIASLVTAKLV	Q86V48	LUZP1	659	S	1	11.8968	11.495	9.2069	11.0547	10.6136	9.99606	10.014	10.0513	11.0628	10.8019	11.6205	10.7126	9.95504	11.5923	11.1894	11.9887	11.4795	8.05822	8.17336	10.8849	11.3657	11.2248	11.3179	11.2964	10.75	10.9196	10.646	10.7131	9.87562	11.3589	11.7307	10.1125	12.4325	8.43455	10.1513	11.4016	11.0125	9.55472	10.2728	10.694	11.3515	11.3775	9.35102	9.83773
Q86VM9_ZC3H18_S67_1_ESAARGPSQEEEDNHSDEEDRASEPKSQDQD	Q86VM9	ZC3H18	67	S	1	8.91012	9.72202	9.66542	9.89722	9.27591	9.23622	9.36528	9.30065	9.20284	9.91526	9.76917	9.1537	9.23854	9.77589	10.096	10.3143	9.47566	7.80656	8.66638	8.86781	8.86178	9.78841	10.1321	10.3905	9.89993	9.11292	9.0916	10.2882	8.15607	10.1582	9.6062	8.97613	9.99023	8.31822	9.46523	10.3509	9.9388	7.7455	9.80662	9.66006	10.5624	8.99353	8.10855	9.86279
Q86VM9_ZC3H18_S534_1_WRRSKSPKKKLGVSVSPSRARRRRKTSASSA	Q86VM9	ZC3H18	534	S	1	12.2755	14.3536	11.6956	12.6623	11.0193	13.0539	12.254	12.8115	13.2986	11.9005	11.9841	12.8115	11.3375	13.6734	13.5169	13.5001	13.3542	9.6781	8.72528	13.145	13.3575	13.3	13.3782	13.1542	13.3849	13.5289	12.8996	13.0292	9.16841	13.0492	12.6994	12.7467	12.6846	11.5626	12.7509	12.6161	13.3229	7.87186	13.3819	13.732	13.3942	13.3574	5.63889	13.8699
Q86VP3_PACS2_S453_1_LKERQAARPQNERANSLDNERCPDARSQLQI	Q86VP3	PACS2	453	S	1	9.06591	9.82258	9.65412	10.0747	10.658	9.70924	10.7361	10.3043	10.1124	9.05156	8.90859	9.87144	8.78811	10.1854	9.93041	11.1417	10.4792	8.4596	6.75687	10.0662	10.6287	10.6853	10.5405	10.3069	9.60891	10.216	9.34082	10.8565	8.78617	10.176	9.97924	9.8143	10.0686	9.09058	10.1535	9.87828	10.5942	5.51552	10.7418	10.8398	10.6744	10.6188	5.19168	10.4388
Q86VR2_RETREG3_S320_1_GQTPLTEGSEDLDGHSDPEESFARDLPDFPS	Q86VR2	RETREG3	320	S	1	10.5079	11.0495	10.9012	10.8832	10.6332	11.0224	10.6224	10.6914	10.8896	10.6105	11.0805	11.1031	10.4139	10.5731	11.5303	11.6243	11.0624	9.79356	9.0255	10.7641	11.2044	11.3932	11.1647	11.4456	11.2563	11.0981	10.9962	11.3242	9.18521	11.1374	11.5442	11.0383	11.5554	7.99353	10.9923	11.8737	11.4789	7.17721	11.7418	11.6588	11.6484	11.2924	8.49627	11.2103
Q86VR2_RETREG3_S436_1_APAQRATRGFLRSPSSDLDTDAEGDDFELLD	Q86VR2	RETREG3	436	S	1	9.95823	10.6282	9.62825	8.31377	9.71883	10.3414	9.95804	9.28301	9.64871	9.35255	10.1464	10.1999	9.2026	10.8813	10.2057	10.0493	9.4745	8.77519	8.44097	9.94878	9.3714	10.3472	10.2941	10.1861	10.7782	10.4349	10.5048	8.93527	7.92579	10.0097	9.33694	10.45	10.191	9.15706	9.41253	10.0411	10.153	7.20202	9.89878	10.4454	10.359	10.5303	6.86067	10.3761
Q86WB0_ZC3HC1_S395_1_RSMGTGDTPGLEVPSSPLRKAKRARLCSSSS	Q86WB0	ZC3HC1	395	S	1	10.8877	10.9728	10.9665	10.3411	10.8043	10.6082	11.2138	10.8333	10.9438	9.92569	11.0519	10.6122	9.62557	10.548	11.1505	11.5487	11.934	9.77384	9.88505	11.5107	10.83	10.4043	10.5764	11.3741	11.5486	11.4024	10.788	10.3229	8.93107	11.5876	11.3227	9.91398	11.2715	9.17117	11.36	11.5412	11.3762	7.899	11.4694	11.1626	11.2153	11.458	8.32525	10.7332
Q86WB0_ZC3HC1_S370_1_WDSSSPVDRPEPEAASPTTRTRPVTRSMGTG	Q86WB0	ZC3HC1	370	S	1	9.81212	9.43159	9.53559	9.90398	9.10259	9.45654	9.05483	9.91037	9.93511	9.64676	9.48678	9.20858	9.57374	9.43227	10.1003	9.96872	10.0305	8.1369	8.40176	9.7076	9.25177	10.1482	10.2784	9.45476	10.787	9.83644	8.59809	10.1324	8.64699	9.24153	8.93662	9.74637	10.0446	8.33557	9.78249	10.3968	9.27585	8.44658	9.39322	9.65969	10.0935	10.3736	5.39195	10.3785
Q86WP2_GPBP1_S381_1_IIRSSTFPQTDVLSSSLEAEHRLLKEMGWQE	Q86WP2	GPBP1	381	S	1	8.81308	9.62657	9.93965	9.74948	9.96216	9.58315	8.92823	10.5512	9.87469	8.76888	9.70918	9.8419	8.34132	10.0702	9.7966	11.2516	9.57712	8.63721	8.36334	9.41956	9.68573	10.3049	10.7784	9.12211	9.98183	10.159	9.41798	10.054	8.05979	10.0015	9.94435	10.3384	9.78826	8.09534	9.76013	9.74764	9.81089	7.59621	11.0404	9.36052	10.0963	9.76986	8.29145	9.72752
Q86WR0_CCDC25_S204_1_LMKVENMSSNQDGNDSDEFM	Q86WR0	CCDC25	204	S	1	9.39684	10.1734	10.4802	10.9675	10.9281	11.606	10.8027	10.9111	11.0522	10.0086	10.2245	10.5529	9.48265	11.9123	10.3978	11.4854	10.8591	9.41468	9.55245	10.7812	11.0789	10.7235	11.2015	10.2144	10.9311	12.1933	9.74163	10.8668	8.65685	11.1623	10.4391	11.0959	11.1704	8.81321	11.2417	10.7917	10.6525	7.96343	11.2063	11.3296	11.1953	11.2048	6.32475	10.6477
Q86WR7_PROSER2_S179_1_LPSTPDPPRRELRAPSPPVEHPRLLRSVPTP	Q86WR7	PROSER2	179	S	1	9.35517	10.3037	10.1565	10.2747	10.1776	10.3615	10.5401	10.2072	9.24204	10.1143	10.3187	10.2068	9.14613	10.6169	10.6135	11.5959	10.211	8.44578	8.76491	9.75826	10.6547	10.1413	10.4028	10.9071	10.9217	10.1569	9.47301	10.7226	9.18894	10.166	10.2738	9.76243	10.5729	9.18962	10.463	10.3674	10.4322	6.5123	10.9062	10.8451	10.9251	11.0083	5.55123	10.5935
Q86X10_RALGAPB_S359_1_CLVDAFLGISRPRSDSAPPTPVNRLSMPQSA	Q86X10	RALGAPB	359	S	1	10.5981	9.00517	8.81446	9.24159	9.71762	9.78634	9.86462	10.0135	9.83577	9.25281	9.07293	9.1236	8.08124	10.3626	9.46218	10.3841	9.90843	8.96476	8.9573	7.66317	10.7616	9.20593	10.5254	10.0499	9.36908	10.6971	8.5941	11.1795	8.36481	8.95873	10.2544	9.85672	9.75913	8.62857	9.30229	9.36218	9.44284	8.36863	10.0515	9.42158	9.6279	10.2508	8.47528	9.37814
Q86X27_RALGPS2_T326_1_SGRKSVAAEGALLPQTPPSPRNLIPHGHRKC	Q86X27	RALGPS2	326	T	1	9.58829	10.4129	8.80202	8.75058	9.61073	8.17054	8.79164	8.82915	9.18251	8.17139	10.1482	10.2121	8.34195	9.93329	9.03503	10.3894	9.41836	8.21701	8.10396	8.90372	9.15204	10.4135	8.81827	9.94354	10.1864	9.55768	9.28852	9.41919	7.00633	9.87691	9.94638	10.4087	9.15715	7.76725	8.02687	10.0286	10.3631	7.86782	10.7005	8.4754	8.27992	9.64826	6.78026	9.32848
Q86X29_LSR_S493_1_EQAGGGWRARRPRARSVDALDDLTPPSTAES	Q86X29	LSR	493	S	1	9.31764	9.84042	10.1972	9.62339	9.48897	10.7218	10.873	10.0412	9.41384	10.1743	8.62344	10.0637	9.3678	9.91811	9.8013	11.4327	10.0253	8.6443	8.305	10.1709	9.99593	10.243	10.2111	10.2636	10.7141	10.8615	9.46649	9.74969	8.8792	9.51851	10.3017	10.4141	10.138	8.05725	9.93994	10.3385	10.942	8.19153	10.0603	10.8136	9.59481	9.58726	8.40103	9.84307
Q86X29_LSR_S530_1_SNGGRSRAYMPPRSRSRDDLYDQDDSRDFPR	Q86X29	LSR	530	S	1	10.9681	11.3452	11.9386	11.793	11.8359	12.0542	11.4945	11.465	11.7067	11.7806	11.3772	12.1108	10.8934	12.6176	12.4334	12.7232	12.8759	8.39139	9.92858	11.8686	12.2866	11.5155	12.3359	11.9997	11.8949	12.0406	12.1323	12.1255	9.96926	11.7723	11.9416	11.588	12.3137	9.83656	11.9895	12.2656	12.5085	6.76006	12.5009	12.5614	12.8193	12.7848	6.80614	12.0271
Q86X51_EZHIP_S259_1_PAFPHRATHLDPARLSPESAPGPARRGRASV	Q86X51	EZHIP	259	S	1	10.3938	9.92294	9.66107	9.63865	10.8687	9.94156	9.889	9.85007	9.81961	10.0959	9.66281	11.1094	10.0839	8.89953	9.93319	11.2785	10.5159	9.71579	8.56117	10.8136	10.2612	10.4038	10.7117	9.67521	10.5831	10.5898	10.3154	10.0999	8.66902	10.1695	10.4538	10.2738	10.5158	8.30681	10.2554	10.6212	9.79927	9.01168	8.89647	10.7959	9.92981	11.9936	9.34681	10.7253
Q86X95_CIR1_S202_1_GRNLTANDPSQEYVASEGEEDPEVEFLKSLT	Q86X95	CIR1	202	S	1	10.4106	9.76241	10.5081	11.3207	11.3068	9.93532	11.1251	9.40493	10.997	10.3989	10.4386	10.8796	9.1992	11.5664	11.3147	11.4023	11.2179	8.54355	9.22503	11.0962	9.57655	10.5425	11.5803	11.2234	10.8134	10.776	10.7224	11.1955	9.15938	10.5773	10.163	11.3281	11.2144	8.71224	10.3049	11.5214	9.78681	8.68856	11.0135	11.2469	10.1362	12.3721	7.42209	10.9491
Q86XP3_DDX42_S96_1_EDSSNVDLPYIPAENSPTRQQFHSKPVDSDS	Q86XP3	DDX42	96	S	1	10.1841	10.5321	9.43207	8.70146	10.0653	10.1681	10.0816	9.57618	9.81721	9.512	10.2111	9.88508	8.7939	10.0539	9.44919	10.2688	11.4543	9.06305	8.32398	10.8651	9.69796	10.4162	10.5172	9.26264	10.3549	9.42083	10.4852	10.233	8.52113	10.0682	10.763	8.78195	10.7941	8.10542	10.2124	10.4263	10.5058	6.93537	10.234	10.7544	10.4349	10.2187	5.80771	10.575
Q86XP3_DDX42_S185_1_AGVVQEEEEDNLEYDSDGNPIAPTKKIIDPL	Q86XP3	DDX42	185	S	1	13.5491	13.8418	13.9087	13.6897	13.8163	13.9983	13.6368	13.8555	14.0991	13.2224	14.0209	13.9692	12.7929	15.0616	14.8928	15.2087	14.9071	9.94079	10.9219	14.1888	14.3708	14.4478	14.5466	14.3279	14.3937	14.5256	14.1606	14.5048	10.8533	14.3658	14.5972	14.5701	14.6613	9.76164	14.5328	14.6808	14.5767	9.44909	14.8577	14.7164	14.6118	14.5922	8.28748	14.6122
Q86Y82_STX12_S142_1_KEKESIARARAGSRLSAEERQREEQLVSFDS	Q86Y82	STX12	142	S	1	8.73899	10.6717	10.8098	10.2202	11.0208	11.4533	11.6149	9.52267	9.90254	10.5645	10.3308	10.9794	9.82088	11.2881	11.8822	11.1829	9.31899	9.42173	10.126	10.1228	10.8518	10.4209	11.0614	10.3319	11.5594	11.1039	10.5581	10.8664	7.91317	10.9138	11.4163	10.8087	11.4488	6.62116	10.9429	11.6768	11.0532	8.44074	10.6919	11.0632	10.6531	11.0126	8.39467	10.3546
Q86YV5_PRAG1_S510_1_SAVGVQWPRGPVSQNSEVGEEETSAGQGLSS	Q86YV5	PRAG1	510	S	1	9.75198	8.58413	9.38943	9.06872	9.80155	10.8347	8.37904	9.20177	9.99846	9.59767	9.53002	10.7235	8.24155	10.21	9.87205	10.5401	10.6675	7.89921	9.56522	9.14797	10.6933	9.65988	9.75642	8.60772	9.37149	10.6106	9.50106	10.4327	7.52747	9.98718	9.4617	10.1023	10.2805	8.10961	8.7146	10.7618	10.0294	5.67945	10.4185	10.4087	10.6132	10.2812	6.14354	9.94105
Q8IU81_IRF2BP1_S453_1_KDPGGGGGPVRAGGASPAASSTAQPPTQHRL	Q8IU81	IRF2BP1	453	S	1	9.56686	10.8554	9.74041	9.81218	9.74619	9.62843	8.86523	10.6433	10.7355	9.43861	9.91687	9.74996	9.08015	10.4026	9.93948	10.9952	10.8379	8.09411	7.63047	10.2273	10.5646	10.2989	10.1765	10.4517	10.2493	10.3292	10.2462	10.4292	8.07751	10.018	10.652	9.83507	9.94678	8.30954	10.1123	10.4937	10.4636	6.36977	10.4866	10.523	10.7997	10.7068	7.8071	10.1201
Q8IU81_IRF2BP1_S384_1_APSRNLAPTPRRRKASPEPEGEAAGKMTTEE	Q8IU81	IRF2BP1	384	S	1	13.115	13.7662	13.0196	13.9929	13.6728	13.9421	13.5818	13.8643	13.8478	13.1205	13.5038	13.5904	12.1242	14.6147	14.2481	14.9715	14.7594	10.7908	10.3878	14.0121	14.2566	14.2231	14.341	14.2879	14.2928	14.1078	13.4397	13.7098	12.2361	13.7225	14.2857	13.7608	14.3304	10.7012	13.9467	14.484	14.7709	9.22154	14.3502	14.2279	14.512	14.4261	9.5329	14.2135
Q8IV36_HID1_S653_1_LRSLEPEPQQSLEDGSPAKGEPSQAWREQRR	Q8IV36	HID1	653	S	1	9.5304	9.6415	10.2664	9.92799	9.83862	10.1026	9.54395	9.19403	11.0932	10.5531	9.35681	9.56654	9.53761	9.88737	9.82643	10.9162	10.3762	8.76376	7.43997	9.50259	10.4451	10.3883	10.734	10.7977	10.0206	10.3499	10.4016	10.275	8.44548	9.81507	10.6347	9.64661	10.3403	8.58197	9.62984	10.4742	10.4566	6.07986	10.4557	10.8008	10.8263	10.6883	7.05475	9.80315
Q8IV56_PRR15_S49_1_PAQPAPGEPTPPAPPSPDWTSSSRENQHPNL	Q8IV56	PRR15	49	S	1	10.2816	9.00377	9.33503	8.89281	11.358	9.0026	9.95196	9.68393	10.0537	8.94481	10.7514	8.48802	8.61586	9.91549	10.2149	10.3669	10.3637	8.39695	8.17726	9.63639	9.82917	9.96119	10.0815	10.1883	10.297	9.61893	9.70265	8.90431	8.84648	10.5044	10.0702	9.66144	10.3766	7.58437	9.9088	10.2724	8.60207	9.60251	9.14302	10.8157	9.87459	9.83585	8.22781	9.81742
Q8IVF2_AHNAK2_S294_1_HSSSEAYEPRDAHDVSPTSTDTEAQLTVERQ	Q8IVF2	AHNAK2	294	S	1	11.1395	10.5146	8.52851	9.65624	10.0645	9.87213	9.6229	9.78299	10.1708	9.87545	9.8998	10.4235	8.96883	10.9472	9.71093	10.043	11.4755	8.62999	8.55224	10.5196	10.6806	9.80666	9.43693	10.7794	9.18988	11.0617	9.73658	9.69473	9.41847	10.6741	10.2974	10.2907	10.5568	7.34493	10.4549	10.8307	9.39159	9.04895	10.7911	11.0014	9.99858	9.54382	8.82775	10.4018
Q8IVF2_AHNAK2_S280_1_QSIKSKRGPGPQRSHSSSEAYEPRDAHDVSP	Q8IVF2	AHNAK2	280	S	1	10.3005	8.73116	9.79942	9.34834	8.70516	8.97885	8.31612	9.15716	9.51687	9.09963	9.83453	9.93915	7.9401	8.55061	10.7153	10.5452	9.67245	8.43981	8.56276	10.4777	10.0803	8.06213	9.99308	8.6874	10.3582	10.2446	9.21745	8.77221	8.20649	9.06452	9.78841	9.16164	9.84508	7.41651	9.27486	10.3769	9.5326	7.1629	10.5687	10.5186	8.33094	9.74977	8.04099	9.57082
Q8IVT2_MISP_S394_1_DWVSEGPQPGLRRALSSDSILSPAPDARAAD	Q8IVT2	MISP	394	S	1	10.563	10.8988	11.3213	10.9908	10.5516	11.0386	10.7693	10.4584	11.0069	10.7982	10.7351	11.5961	11.3647	11.1962	11.042	11.4598	11.5469	8.75447	9.98369	10.7651	11.3073	11.0328	11.2814	10.9937	11.1365	11.2219	10.971	10.8983	10.2755	10.8609	10.5146	11.39	11.517	9.65874	10.5474	11.7364	10.8665	8.55289	11.582	11.9304	11.2826	11.1496	8.405	11.0477
Q8IVT2_MISP_S575_1_EVAEERRNALFPEVFSPTPDENSDQNSRSSS	Q8IVT2	MISP	575	S	1	10.7808	10.1025	10.4218	9.43427	10.5288	9.30809	10.2703	8.47573	10.5662	9.46402	10.5211	11.279	8.69212	11.0696	10.7204	11.0658	11.2542	7.77418	7.85518	10.1272	11.1041	10.3771	10.7853	10.3273	10.3202	9.93507	10.4745	10.2917	9.20565	10.3492	10.1121	9.97648	10.4575	8.90778	11.1457	9.97674	10.4892	6.75113	10.7662	10.8269	10.8535	10.8893	6.57533	10.7545
Q8IWS0_PHF6_S155_1_ADLEESFNEHELEPSSPKSKKKSRKGRPRKT	Q8IWS0	PHF6	155	S	1	10.2128	9.96634	10.4189	10.7992	9.5227	10.1308	10.2935	9.26429	10.929	11.1349	9.12407	10.305	9.56804	10.5414	10.3184	10.6198	10.9189	9.08427	6.92011	10.6524	10.7842	10.7919	10.9635	10.9387	10.5872	10.7188	10.4212	10.6968	8.3345	10.2924	10.5051	10.5702	10.2697	8.3372	10.6177	10.751	9.5192	8.2292	10.7614	10.8103	10.8415	10.8893	6.69575	10.3894
Q8IWW6_ARHGAP12_S215_1_DSAGEGSERIHQDSESGDELSSSSTEQIRAT	Q8IWW6	ARHGAP12	215	S	1	7.77005	9.39602	8.90625	9.49455	9.38898	9.3358	8.97281	10.5416	8.63494	8.50592	8.27437	9.36199	8.11499	9.92523	9.60949	9.61015	8.90536	8.12644	7.61403	9.76537	9.6312	8.55254	9.43757	9.29095	9.45753	9.56922	9.54506	8.95754	7.74874	9.01357	9.39352	7.8726	8.8916	8.45693	10.5485	9.12856	8.95791	7.76126	9.488	9.54893	9.72126	8.81431	5.96583	9.71641
Q8IWW6_ARHGAP12_S201_1_LDVEKTSFSQEQSCDSAGEGSERIHQDSESG	Q8IWW6	ARHGAP12	201	S	1	8.04274	9.86792	9.78693	9.88592	10.3006	10.2938	9.63095	9.47878	9.62552	9.60257	10.1321	9.70797	8.51854	9.9367	9.70191	11.2879	10.8096	7.92322	7.84631	10.2616	10.3254	9.75734	10.1338	9.85336	11.1007	10.317	9.20236	10.3695	7.93369	9.25457	10.6089	8.80196	11.1963	10.0688	8.53874	8.96322	10.2716	6.99125	9.90226	10.6657	10.342	10.005	5.86939	10.4737
Q8IWZ8_SUGP1_S485_1_LLWEKAVQQHQHGYDSDEEVDSELGTWEHQL	Q8IWZ8	SUGP1	485	S	1	9.42139	9.59835	10.6422	9.46471	10.2051	9.89204	9.79237	10.0754	10.4521	8.90879	9.98324	10.0118	9.35093	11.137	9.93509	10.1867	9.62499	8.98907	7.26065	10.0993	10.0996	10.3864	10.6831	10.6948	11.1181	10.8963	9.6321	9.44505	7.76383	10.3685	9.47195	10.1308	10.4728	8.49416	9.1949	11.4591	10.1777	8.25311	10.1198	10.042	10.8043	9.82681	7.58875	10.0023
Q8IX15_HOMEZ_T451_1_PTPPPSTRSLNERAETPPLPIPPPPPDIQPL	Q8IX15	HOMEZ	451	T	1	8.14281	10.5615	9.67702	9.79443	8.82041	9.62138	9.93136	9.39381	10.2142	8.60474	9.76987	8.7036	8.72758	10.1941	10.2808	10.5268	10.4672	6.42101	6.53384	9.78208	10.1741	9.69172	10.9639	9.47189	9.76707	10.094	8.98071	9.65303	8.46805	9.65471	9.50897	9.61045	10.0108	7.36768	9.99754	10.1221	9.50049	8.81787	8.92571	10.341	9.99619	9.03631	9.10864	8.61086
Q8IY67_RAVER1_S6_1_NA	Q8IY67	RAVER1	6	S	1	10.8035	11.3175	11.6753	11.3424	11.2653	11.3898	11.197	11.3183	11.5354	10.8591	11.4317	11.4521	10.2382	11.9996	11.6289	11.0779	12.3531	10.4961	8.39713	11.6467	11.9316	11.8171	11.9453	12.0559	12.0588	11.3455	10.8373	12.1747	10.0974	11.28	12.0312	11.4803	12.1586	8.03998	11.6454	12.4382	11.8006	9.76147	12.0738	10.8098	12.3103	11.0378	10.1096	11.5814
Q8IY67_RAVER1_S14_1_NA	Q8IY67	RAVER1	14	S	1	10.1312	10.7639	11.1302	11.0355	10.9228	11.0451	12.0349	9.61524	10.0047	12.3418	10.8705	10.1614	9.75039	11.0721	11.2775	12.3149	10.6206	9.99316	7.89762	11.2414	11.5038	11.3617	11.4697	11.5543	11.2767	11.3044	10.9344	10.8816	9.45523	11.1762	11.466	10.9838	11.2968	9.29582	11.0659	10.9202	11.3252	7.46302	11.4232	11.8908	11.4835	11.4428	8.95294	10.3825
Q8IYB3_SRRM1_S738_1_RVSRTPEPKKIKKAASPSPQSVRRVSSSRSV	Q8IYB3	SRRM1	738	S	1	14.1669	14.5924	14.679	14.4946	14.5102	14.5628	14.2401	14.4131	14.4578	14.4126	14.7197	14.7625	14.672	15.1228	14.8136	15.2477	15.1278	12.022	12.7743	14.7512	14.644	14.5885	14.9404	15.3075	14.9112	14.966	14.5882	14.8098	13.1259	14.6048	15.0458	14.5064	14.8775	12.9356	14.5243	15.1163	14.9378	11.557	15.3507	15.078	15.0234	15.059	11.6413	14.9278
Q8IYB3_SRRM1_S696_1_RHSPSPRPRAPQTSSSPPPVRRGASSSPQRR	Q8IYB3	SRRM1	696	S	1	12.1383	11.6363	11.9943	12.6403	11.5225	12.2749	11.6823	12.1954	12.4574	12.3515	11.7552	11.7649	10.6707	12.7726	12.6845	13.0368	12.8208	10.2213	8.79565	12.331	12.643	12.533	12.5841	13.32	12.6429	12.5154	11.953	12.1008	10.6678	12.3268	12.6071	11.8688	12.6896	10.1768	12.1178	12.7466	12.8447	7.47365	12.5135	13.3334	12.9578	13.0836	6.16287	13.0864
Q8IYB3_SRRM1_S675_1_HRKGSSPSRSTREARSPQPNKRHSPSPRPRA	Q8IYB3	SRRM1	675	S	1	10.1906	10.7671	10.8628	10.9277	10.7759	10.9388	10.6708	10.268	11.2014	11.1099	10.0595	11.1532	10.2862	11.7916	9.79654	11.0923	11.6672	9.82912	7.19826	11.4283	11.542	11.2586	11.4681	11.5676	10.3137	12.6926	11.5954	9.49285	9.91229	10.456	11.8495	10.4705	11.6357	7.88013	10.7929	11.8342	10.9833	9.54992	10.9435	11.1312	11.2593	10.5956	6.77309	11.6023
Q8IYB3_SRRM1_S227_1_PAPEKKEKTPELPEPSVKVKEPSVQEATSTS	Q8IYB3	SRRM1	227	S	1	10.1166	10.8633	10.8347	10.8764	10.0787	10.695	10.4397	10.5703	10.6531	10.4579	10.6043	10.7395	8.42133	11.9575	11.6849	12.4613	12.1399	6.79986	9.43484	10.9137	10.0271	10.7671	10.2359	12.0861	11.0197	9.75318	11.0862	10.359	10.2697	10.977	11.0971	10.6951	11.2989	9.37192	9.65705	11.3447	10.9462	8.4847	11.6946	10.759	10.3383	11.2419	3.05209	12.2529
Q8IYB3_SRRM1_S414_1_HRPSPPATPPPKTRHSPTPQQSNRTRKSRVS	Q8IYB3	SRRM1	414	S	1	10.2404	10.878	10.7947	10.6222	10.6722	10.8428	10.3266	10.5454	10.7691	10.4152	10.8388	11.155	9.23868	11.8133	10.5068	11.6713	10.7881	10.032	9.22934	11.1091	10.4925	11.1815	11.3051	10.7327	10.9288	10.73	11.5947	10.2496	9.5505	10.9966	10.0819	10.9981	11.9972	9.59086	10.2455	11.1367	10.1213	8.94956	11.1644	11.3573	10.7222	11.7354	8.52526	10.8669
Q8IYB3_SRRM1_S874_1_QEEPVAAPEPKKETESEAEDNLDDLEKHLRE	Q8IYB3	SRRM1	874	S	1	11.3837	12.3693	12.5318	12.4231	12.7136	12.949	12.6648	13.083	11.5682	11.7964	13.1235	12.1345	10.9669	13.1405	12.3167	14.3566	14.0039	9.58571	8.38964	13.1782	13.2938	13.007	13.1021	13.3998	14.1345	13.4497	12.3531	12.2938	9.10065	13.0387	13.5091	11.8116	13.4568	9.63742	12.5172	13.4383	12.947	9.47247	12.5766	13.2476	13.1382	12.9885	9.67064	12.897
Q8IYB3_SRRM1_S463_1_RESPSPAPKPRKVELSESEEDKGGKMAAADS	Q8IYB3	SRRM1	463	S	1	11.0346	10.2937	9.98276	10.0069	10.8254	11.8773	10.4402	10.4505	12.0237	10.2681	10.631	10.2072	9.55699	11.7281	11.2724	12.0575	11.7574	7.64827	10.1908	10.9957	10.6799	9.95773	10.9468	11.2497	11.6215	11.5265	10.0855	10.8125	9.94909	10.0255	11.2218	9.86155	10.6049	10.211	10.2593	11.8621	11.5772	9.89041	10.8412	10.7671	10.6996	10.2452	6.95998	11.6012
Q8IYB3_SRRM1_S465_1_SPSPAPKPRKVELSESEEDKGGKMAAADSVQ	Q8IYB3	SRRM1	465	S	1	11.3014	10.3211	9.58495	10.1175	10.8646	9.79284	10.3616	10.3098	10.6484	10.2865	9.10054	11.2754	9.21726	11.3883	10.9327	11.7178	11.4177	7.30855	8.21967	10.5319	10.6881	10.6805	10.7733	11.0888	11.1393	10.9782	10.821	10.0523	8.98272	10.0087	11.3904	10.7269	9.86031	8.45714	9.92301	11.6245	10.4545	8.56402	12.0057	10.3599	9.75489	10.8433	8.73529	11.1091
Q8IYB3_SRRM1_S713_1_PPVRRGASSSPQRRQSPSPSTRPIRRVSRTP	Q8IYB3	SRRM1	713	S	1	9.31879	9.91267	10.7375	8.66793	10.1569	11.0467	11.0635	10.6148	8.93518	9.35118	10.2035	9.67239	9.33217	9.93655	10.0602	10.2189	10.1977	10.0951	9.18442	10.6293	9.30658	10.4867	9.90968	10.3239	10.3281	10.2995	9.79414	10.1207	9.39425	9.90388	10.4275	9.91197	10.4938	8.38479	9.97149	10.651	10.1724	9.44776	9.95564	8.66442	10.5123	11.088	8.45753	10.0109
Q8IYB3_SRRM1_S450_1_TSGKVTKHKGTEKRESPSPAPKPRKVELSES	Q8IYB3	SRRM1	450	S	1	11.7077	10.2214	10.4824	11.8992	10.8479	11.2475	10.7623	11.0408	11.0526	10.7999	11.3005	11.4501	9.5295	12.0539	11.3777	12.1439	11.2254	10.0759	8.50152	11.3418	11.6821	11.5877	11.6342	11.6589	12.1114	11.4085	10.4717	10.6965	9.07491	12.6431	10.5254	11.5466	12.4108	9.20711	10.9733	11.7429	11.7869	7.09858	11.6204	12.0734	11.9578	11.869	6.80078	11.9972
Q8IYB3_SRRM1_S560_1_RRRRSPSPPPTRRRRSPSPAPPPRRRRTPTP	Q8IYB3	SRRM1	560	S	1	10.6511	10.7133	9.73679	9.69754	9.18765	8.99135	9.87726	9.45154	9.98489	9.55817	9.87599	10.2299	9.76392	9.20996	11.0464	10.3184	10.307	8.33208	8.38404	9.88009	10.6014	9.23989	10.4275	10.4449	9.32196	10.259	9.33833	10.4394	9.45659	10.1624	9.9254	9.56948	9.90021	9.67024	9.80768	10.1047	9.87181	8.22273	10.4753	9.78291	10.2934	10.3316	9.00708	10.4867
Q8IYB3_SRRM1_S756_1_PQSVRRVSSSRSVSGSPEPAAKKPPAPPSPV	Q8IYB3	SRRM1	756	S	1	9.81064	9.56493	10.8267	11.3337	10.8506	10.0865	10.9154	9.91342	9.18183	9.94614	10.8916	11.6247	10.6776	10.3405	8.83188	12.0733	10.2693	10.2804	9.02157	10.6303	11.1501	9.97044	10.747	10.9537	11.4149	11.836	10.9493	9.13606	8.93126	10.2057	11.4918	10.137	10.6019	8.90429	10.3307	11.0073	11.3924	6.50813	10.9169	11.3251	11.3608	10.9698	7.25404	11.7243
Q8IYB3_SRRM1_S597_1_PSPPPRRRSPSPRRYSPPIQRRYSPSPPPKR	Q8IYB3	SRRM1	597	S	1	12.2754	13.2436	13.0758	12.8676	12.5974	12.3871	12.6262	12.7589	12.6765	12.5095	12.9714	12.9044	12.1362	13.5244	13.016	13.984	13.9076	9.87881	10.959	12.9823	13.1159	13.0651	13.0424	13.2822	13.3555	13.0003	12.7071	12.9345	11.4183	13.0313	13.1545	12.583	13.1974	11.3606	12.7687	13.3828	13.209	9.42371	13.667	13.3203	13.4351	13.3919	10.2649	13.1748
Q8IYB3_SRRM1_S616_1_QRRYSPSPPPKRRTASPPPPPKRRASPSPPP	Q8IYB3	SRRM1	616	S	1	12.6374	13.0767	13.312	12.8797	12.9011	13.2203	12.8339	13.3343	12.3629	12.6235	12.8966	13.9759	11.9966	14.1938	13.8416	14.2662	14.1227	9.60612	10.5548	13.5507	13.4972	13.4274	13.5743	13.4226	13.4886	13.5595	13.1911	13.4675	11.0356	13.2848	13.4846	12.9916	13.5049	11.195	13.2176	13.6333	13.8041	9.20157	13.8017	13.9108	13.6086	13.7003	10.1635	13.5146
Q8IYB3_SRRM1_S431_1_TPQQSNRTRKSRVSVSPGRTSGKVTKHKGTE	Q8IYB3	SRRM1	431	S	1	10.9217	11.1011	10.6927	11.5977	11.3841	10.0157	10.8291	10.0693	11.4099	10.2602	11.2373	11.9071	10.9062	11.4756	10.4554	12.2167	10.7578	9.90118	9.12651	11.2462	10.6532	10.1128	12.007	12.5673	10.7477	11.0039	11.3874	11.6465	10.3378	10.5896	11.6496	10.3736	11.7132	10.5851	10.5851	10.8064	10.7127	9.9876	11.8949	10.2137	11.2383	11.6657	6.0321	11.9639
Q8IYB3_SRRM1_T220_1_TKSRSPSPAPEKKEKTPELPEPSVKVKEPSV	Q8IYB3	SRRM1	220	T	1	12.7184	13.137	13.2631	12.9661	12.9569	13.2593	12.8281	12.9953	13.1634	12.9087	13.1561	13.2493	12.3729	13.9461	12.6067	13.3123	13.8551	12.2077	10.1968	13.4424	13.7008	13.5856	13.6802	13.695	14.5584	14.109	13.0188	13.1635	9.69552	13.7555	14.1822	13.3124	14.0558	9.20166	13.3678	14.1809	13.9647	8.47432	13.5838	14.0246	14.2558	13.9976	11.2798	13.5172
Q8IYB3_SRRM1_T872_1_LAQEEPVAAPEPKKETESEAEDNLDDLEKHL	Q8IYB3	SRRM1	872	T	1	11.2129	12.1467	12.3134	12.0865	12.3133	12.3221	11.8405	12.2753	12.1185	11.8758	11.6987	12.586	10.5357	12.7093	11.8856	13.9254	13.5728	9.76608	9.14039	12.9378	12.486	12.2882	12.5817	12.9609	13.6739	13.0298	11.5452	11.8956	9.50881	12.7414	13.2696	11.8788	13.2273	8.4533	12.3054	13.2605	12.7136	7.70064	12.4766	13.2089	13.2707	13.0244	8.40721	12.869
Q8IZ21_PHACTR4_S118_1_LKNGHTTPIGNARSSSPVQVEEEPVRLASLR	Q8IZ21	PHACTR4	118	S	1	8.88342	10.4328	9.22316	8.78889	10.6165	10.3612	9.45436	9.67242	9.7439	9.75258	9.76634	9.91632	9.01701	9.199	10.4424	11.2959	10.0913	8.2603	7.73504	10.1333	10.9772	9.65907	9.72137	10.08	9.39074	9.5376	8.87647	10.0761	8.91358	11.5114	10.5046	9.2604	10.2962	8.68297	9.42647	10.1353	9.80969	8.47908	10.5067	9.24061	9.83916	10.4307	8.27409	10.2849
Q8IZP0_ABI1_S225_1_PNDYMTSPARLGSQHSPGRTASLNQRPRTHS	Q8IZP0	ABI1	225	S	1	9.77348	11.8277	9.61781	10.2264	10.3068	10.2503	10.9614	10.595	10.1166	10.5384	9.356	10.435	10.0786	9.77277	10.6461	11.2401	11.506	8.75888	7.79741	10.5883	10.9153	10.7411	10.9531	11.0072	9.19554	9.76938	10.716	10.825	11.9695	9.52709	11.614	9.89079	10.6894	8.85834	10.0891	10.8609	10.5377	8.11769	10.6328	11.0379	10.9404	10.7359	9.50525	9.80151
Q8IZP0_ABI1_S183_1_TGTLSRTNPPTQKPPSPPMSGRGTLGRNTPY	Q8IZP0	ABI1	183	S	1	12.2191	13.5383	12.0968	11.0372	12.1057	14.2097	11.6525	14.1161	11.8519	12.4301	13.3688	11.7875	12.0884	13.2793	13.0832	13.3351	13.1966	10.2243	11.247	12.5149	12.9051	12.8914	13.0003	12.6481	12.7403	12.9475	12.8584	12.7131	11.3632	12.5845	12.7658	12.6144	12.8771	11.142	12.781	13.0266	13.1561	9.70439	13.2818	13.0398	12.8586	13.1662	10.1936	12.5696
Q8N122_RPTOR_S863_1_QRVLDTSSLTQSAPASPTNKGVHIHQAGGSP	Q8N122	RPTOR	863	S	1	10.2109	8.67371	9.15251	9.18146	9.16254	8.43457	8.60147	8.89074	11.225	9.4955	8.16698	8.43597	7.3892	9.78435	9.07617	10.6303	9.81812	8.11758	8.16298	8.92796	9.77608	9.04264	9.33303	9.57298	9.72121	10.3902	8.50684	9.38661	7.41429	9.39653	8.31703	7.99541	10.7022	7.99738	9.30648	10.4971	10.3416	7.58326	8.91733	9.72134	8.98164	9.27051	8.11784	8.58484
Q8N163_CCAR2_S678_1_FAGAKLEDSEVRSVASNQSEMEFSSLQDMPK	Q8N163	CCAR2	678	S	1	9.56993	9.49894	10.0915	9.67135	9.45831	9.13695	8.38507	9.38904	8.63476	10.2032	9.7035	11.1114	9.03122	10.073	9.80741	10.1976	10.1174	8.2003	8.36826	10.0255	10.6472	9.43225	9.23383	9.71989	10.4996	9.56875	9.27577	8.72275	8.10694	11.2531	9.841	9.25366	9.95514	8.04335	9.0079	11.3259	10.1959	8.41943	9.51559	9.56646	10.0784	9.65115	7.85527	9.6591
Q8N1F8_STK11IP_S761_1_CHPPGHGDHLDRAKNSPPQAPSTRDHGSWSL	Q8N1F8	STK11IP	761	S	1	10.9179	12.1876	10.5211	11.1154	11.0736	12.4759	11.4611	10.6736	11.694	11.2248	11.4297	11.8084	9.9824	12.4909	12.1304	12.6295	12.4245	8.63381	9.41621	11.4598	11.7767	11.7822	11.9479	11.9087	11.7	11.8321	11.478	11.7984	9.93239	11.5507	11.7919	11.5599	11.7061	9.53337	11.688	12.0123	11.4966	9.60386	11.2897	13.1579	12.2352	10.5082	9.52475	11.557
Q8N1F8_STK11IP_S387_1_PLLHKVKSRVRVRRASISEPSDTDPEPRTLN	Q8N1F8	STK11IP	387	S	1	9.71794	9.73256	8.94884	9.08525	9.48776	9.46327	9.31221	9.92386	9.34482	8.73867	9.02893	10.0871	9.23132	9.6281	10.0351	10.3895	10.0589	7.09271	7.74106	9.7275	8.89237	9.93617	10.1145	10.024	9.6992	8.27536	10.7732	9.03562	8.35188	10.3003	9.09234	8.94322	9.42267	8.53512	10.3056	10.1367	9.96562	6.13271	9.7697	10.488	10.0251	10.0545	7.87943	9.40978
Q8N201_INTS1_S1326_1_SLPPRRDSTEAPKPKSSPEQPIGQGRIRVGT	Q8N201	INTS1	1326	S	1	8.19631	9.17689	9.50151	9.33848	9.83925	11.5182	8.79945	10.0508	11.1273	9.8494	8.41112	9.33254	8.76667	10.4613	9.84635	10.5585	9.65252	8.28525	8.19057	9.02342	10.1602	10.3024	10.1254	9.76868	10.4581	10.6001	10.0019	9.36498	8.24551	8.90008	9.49323	9.08282	10.299	8.69047	9.34714	10.658	9.88925	8.00734	9.91011	9.21876	9.95695	10.5882	4.99457	10.4778
Q8N350_CBARP_S341_1_RGSPKRHHFQRQRAASESTEQEEGDAPQEDF	Q8N350	CBARP	341	S	1	8.01142	10.3128	9.18433	8.61479	8.51378	9.28464	9.0498	9.08671	8.73678	8.82503	9.32002	8.9034	7.38598	10.3048	9.3904	8.5833	9.91636	8.34095	8.11395	8.77225	10.1023	8.95987	8.85301	9.12032	9.55655	9.69674	9.21438	9.09926	7.34504	9.00977	8.67522	9.39258	8.69282	9.2891	8.93993	8.93209	9.77358	7.60639	8.82547	9.13672	9.45786	9.12172	6.78361	9.35608
Q8N3E9_PLCD3_S496_1_GKKLPAARSEDGRALSDREEEEEDDEEEEEE	Q8N3E9	PLCD3	496	S	1	8.74076	9.15326	8.73379	9.08205	9.31181	9.93726	9.09016	8.2211	9.65222	9.10529	9.49414	9.39601	8.52136	8.97537	8.9706	9.81405	9.73055	8.94701	8.72952	7.88214	10.1273	9.72021	9.04832	9.45148	9.12982	9.36875	11.0209	8.66121	7.87747	8.90081	9.13083	9.06661	9.77383	8.58601	9.97259	8.42906	8.83688	7.99311	9.21443	10.73	9.41599	8.76852	7.32983	9.80953
Q8N3X1_FNBP4_S116_1_VKATGGLCLLGAYADSDDDDNDVSEKLAQSK	Q8N3X1	FNBP4	116	S	1	9.22725	9.94293	10.1071	9.97128	10.5439	9.65552	9.31573	10.4412	9.52406	9.64176	10.6291	9.89611	10.094	10.6444	8.76509	10.8934	10.5982	8.45276	7.13567	10.247	10.6429	10.382	10.4943	10.5461	10.4335	11.1257	9.97311	9.74706	8.9655	9.20308	9.98146	9.69085	10.8826	8.38953	9.94099	10.5625	9.99805	8.22423	10.3651	10.8384	9.34486	10.6773	8.93027	9.12044
Q8N3X1_FNBP4_S464_1_LMSKRGKWKMFVRATSPESTSRSSSKTGRDT	Q8N3X1	FNBP4	464	S	1	11.2388	12.6578	12.6077	12.6387	12.5916	12.793	12.4766	12.5681	12.6573	12.0973	11.9582	12.7703	11.2362	13.2039	12.9621	13.2455	13.0391	10.8408	11.7806	12.5016	12.6979	11.9929	13.0689	12.4856	12.2405	12.5333	12.2551	12.6614	12.8137	12.0235	12.909	12.2282	12.3185	10.4962	13.3086	13.2671	13.8679	9.44958	13.0768	12.5871	12.6686	12.8777	11.1032	12.2408
Q8N684_CPSF7_T203_1_RAHSRDSSDSADGRATPSENLVPSSARVDKP	Q8N684	CPSF7	203	T	1	8.47615	9.83568	8.85012	9.16328	8.59821	9.94053	9.00986	9.06917	9.51606	8.83427	9.30879	9.12582	8.31102	9.61121	8.82651	10.3113	10.0476	7.75633	8.7917	8.84677	8.15596	9.67177	10.4696	8.92819	9.11945	9.83546	9.80132	8.11185	8.87185	9.12404	9.52799	9.51045	9.69711	7.05755	9.3484	9.72247	9.4801	6.2996	10.3953	9.7665	9.42477	9.49767	8.05606	9.84395
Q8N6N3_C1orf52_S158_1_AKKARLLPEGEETLESDDEKDEHTSKKRKVE	Q8N6N3	C1orf52	158	S	1	10.4925	12.5115	11.75	11.8428	11.6072	11.0165	10.8047	11.3643	11.8796	12.4909	11.8673	10.8135	10.3524	12.5238	12.2114	13.0384	12.6428	8.45144	8.23585	11.8208	12.3	12.2327	12.3418	12.2892	12.3165	12.283	11.7134	11.6608	9.30037	11.9462	11.9227	11.7065	12.3332	8.85609	11.8875	12.5145	10.6088	9.79618	11.6258	12.6614	12.5203	12.0079	6.7868	11.8557
Q8N7R7_CCNYL1_S344_1_CEDKDLCRAAMRRSFSADNFIGIQRSKAILS	Q8N7R7	CCNYL1	344	S	1	9.5465	10.3491	8.16088	9.88927	8.43109	9.34962	9.09318	9.45391	8.96698	8.64441	9.00039	10.5676	8.51815	9.65468	9.62492	9.52964	10.4143	7.98479	7.72878	9.29314	9.81173	9.3266	9.75366	9.81259	10.1267	10.0744	8.8295	9.31585	8.47513	8.90495	9.75336	10.1095	9.35805	9.25122	9.143	8.11138	8.97247	7.01813	9.76815	10.1286	9.83735	10.0018	7.63267	10.0147
Q8N8A6_DDX51_S83_1_RRPRRRRRVNDAEPGSPEAPQGKRRKADGED	Q8N8A6	DDX51	83	S	1	9.32963	8.50791	9.60962	8.465	9.63033	10.2357	8.87719	9.83708	9.1682	9.79472	9.24745	8.85353	8.78483	9.64008	9.83661	9.07703	11.0261	7.41348	9.17634	9.18676	9.34631	9.51153	9.17258	9.38465	9.73417	10.1839	9.42145	9.52176	7.38319	9.53367	10.841	9.36734	10.1068	7.32951	8.56366	9.56985	9.41414	6.37806	9.57053	10.1353	10.3678	9.91238	5.63679	9.68167
Q8N9B5_JMY_S974_1_SIHEALRRIKEASPESEDEEEALPCTDWEN	Q8N9B5	JMY	974	S	1	9.28142	9.76569	9.86581	9.37638	10.9182	9.57087	9.39871	9.30232	9.88476	9.34762	10.2711	10.5738	8.95386	10.4645	10.3762	9.9512	10.3586	8.67407	9.03034	9.43767	9.94883	10.0105	9.82699	10.524	9.41596	11.2201	9.74955	9.63106	8.67625	10.0854	10.805	9.64697	10.8951	7.71445	10.0473	9.66963	9.54122	7.83878	10.6973	10.1195	10.6964	9.88519	6.40983	10.5039
Q8N9T8_KRI1_S171_1_EQKQLKESFRAFVEDSEDEDGAGEGGSSLLQ	Q8N9T8	KRI1	171	S	1	12.5854	12.2399	12.9399	13.4554	12.4769	13.9671	13.9129	13.8691	12.4287	12.0829	14.2443	11.1265	11.998	13.8423	13.715	13.7423	13.7172	10.6497	11.4521	12.9822	13.3882	13.057	13.5244	13.2605	13.0912	13.2768	13.1026	13.2098	12.0788	12.9053	13.5527	13.2562	13.6503	10.246	13.2678	13.6916	13.7153	8.78639	13.5048	13.9461	13.9173	13.7947	10.5229	13.1654
Q8N9T8_KRI1_S136_1_KVILEKAGKYVDEENSDGETSNHRLQETSSQ	Q8N9T8	KRI1	136	S	1	9.92867	10.6878	10.8017	10.9573	10.5149	10.5648	10.3668	10.581	10.7339	10.2655	10.3281	11.1799	9.93016	11.0004	9.96746	12.0716	11.5841	8.90136	9.33048	11.4982	11.5287	9.55872	11.4637	10.0754	10.7541	11.1913	11.1005	11.0051	8.88362	10.5205	11.7429	10.0882	11.6538	8.83614	9.90245	11.2317	11.193	7.09413	10.4416	11.5285	11.4846	11.7133	6.97068	11.2199
Q8NBU5_ATAD1_S322_1_ALLCVREYVNSTSEESHDEDEIRPVQQQDLH	Q8NBU5	ATAD1	322	S	1	8.82498	9.40245	9.29032	9.90727	9.74318	9.1832	9.39661	9.15971	9.92177	8.27485	10.1951	9.40334	8.59447	10.0262	9.07318	10.9602	8.83179	8.86551	8.56521	9.14626	9.68081	9.54416	9.70273	9.71224	9.72552	9.76711	9.09067	9.46755	8.64419	9.65635	8.62439	10.5187	10.5375	7.61337	9.69126	9.36628	8.53981	8.44549	9.84708	10.0279	9.32583	10.1653	8.54256	8.27059
Q8NC44_RETREG2_S385_1_DLLGRPQALSRQALDSEEEEEDVAAKETLLR	Q8NC44	RETREG2	385	S	1	10.1966	10.6679	11.085	10.4522	10.5278	10.6257	10.1618	10.7808	10.5287	10.3939	10.7676	10.9223	10.4505	10.7796	10.8348	11.4956	11.5588	8.436	9.94291	10.9658	11.17	10.3716	10.6335	10.4713	10.6949	11.5731	10.0012	10.6195	9.19617	11.4703	11.1253	10.5477	11.4691	8.77908	10.0765	11.5575	11.1894	7.07432	11.0842	11.6165	11.5172	11.0735	8.90316	10.1669
Q8NC56_LEMD2_S499_1_GEDMLVWRWTKPSSFSDSER	Q8NC56	LEMD2	499	S	1	10.2488	10.1976	10.6168	10.5521	11.4223	11.0094	11.1122	11.6321	10.4208	9.63441	9.60529	11.6423	9.98606	10.9754	10.3717	11.2296	11.4414	10.0429	8.5462	10.0391	12.0621	10.9103	10.8175	11.6719	11.5126	11.4184	10.4498	10.2078	9.9341	10.5243	10.9673	10.7167	11.0155	9.36353	10.7963	11.1878	10.5612	9.72476	10.8773	10.8737	11.6073	10.4028	9.86669	10.6548
Q8ND56_LSM14A_S216_1_TASAHLPAPAAVGRRSPVSTRPLPSASQKAG	Q8ND56	LSM14A	216	S	1	12.7733	13.3171	13.6464	13.4389	13.8466	15.1061	14.1548	14.2982	14.1116	13.1717	14.0178	12.3743	12.0893	14.9835	14.4144	15.3921	15.1318	10.1174	10.3694	14.2033	14.3773	14.3643	14.3411	14.4732	14.476	14.3847	13.8627	13.9042	11.4868	14.0141	13.9772	13.8593	13.9273	12.2674	13.8401	14.2571	14.2324	9.53307	14.73	14.5681	14.4765	14.5885	8.76039	14.5045
Q8ND76_CCNY_S326_1_DKYKDLRRSARKRSASADNLTLPRWSPAIIS	Q8ND76	CCNY	326	S	1	9.98687	11.2091	10.9545	10.4804	10.4917	11.4422	11.5415	11.0253	10.5332	10.1469	10.2176	11.1004	10.1066	11.0547	11.5081	10.4214	11.788	9.686	9.92074	10.6573	11.1704	10.8344	10.977	11.005	10.9856	11.0674	10.9338	10.4265	10.3603	10.7912	10.9721	10.4635	11.245	9.76685	10.8466	11.2708	11.3508	8.00819	11.1983	11.4522	11.3183	11.2369	9.51458	10.7852
Q8ND82_ZNF280C_T540_1_TAPFGCAPGTSFLQVTPPTSQNTTARNPRKS	Q8ND82	ZNF280C	540	T	1	8.99224	9.93189	9.45079	8.78954	8.41324	9.04749	8.42208	8.66303	8.84437	10.8273	8.96242	8.90604	7.48673	9.46151	9.5342	10.2131	9.44171	8.48791	7.62869	9.34793	9.82636	9.13426	9.60722	9.08073	10.1057	9.40355	7.96575	8.1855	7.87781	11.0868	9.94351	8.59914	10.3026	7.5756	8.6242	9.58015	8.7212	8.27378	9.46548	9.48807	9.24208	9.4346	8.32993	9.47254
Q8NDT2_RBM15B_S109_1_GRGGKASGDPGASGMSPRASPLPPPPPPPGA	Q8NDT2	RBM15B	109	S	1	9.53384	10.5654	10.8987	9.18136	8.73494	9.06445	8.64575	10.7984	9.55516	10.6948	9.32966	8.95498	8.22021	10.7315	10.1123	11.1587	10.8182	6.93782	7.78919	9.80481	10.2505	9.97482	9.40835	10.751	8.69647	10.314	10.3676	9.88135	8.51603	10.2033	9.74954	9.30732	10.1574	8.71397	9.99108	10.0593	9.28974	8.35898	11.0112	9.37527	9.86065	10.0829	5.35155	10.5611
Q8NDT2_RBM15B_S609_1_RKRRSLSSDRGRTTHSPYEERSRTKGSGQQS	Q8NDT2	RBM15B	609	S	1	10.3205	10.4426	8.88232	9.83583	9.60301	10.1033	9.51276	9.99342	10.2318	9.75489	9.73619	9.95858	8.79476	11.2961	10.1913	8.9656	11.368	8.57188	8.61574	9.97327	10.737	10.2364	9.40989	10.2153	10.2189	9.99301	10.8654	8.86011	9.55129	9.69896	9.83607	10.0609	10.8758	8.29273	10.5966	9.5255	10.6158	5.16786	10.74	10.9775	10.8579	10.8285	6.15143	10.5659
Q8NE01_CNNM3_S700_1_AAGSSHSRPGVPVEGSPGRNPGV	Q8NE01	CNNM3	700	S	1	9.86975	9.97802	10.0605	9.81346	10.7574	10.9988	9.74893	11.0688	9.47573	10.1771	10.9483	10.059	9.7229	10.9486	10.7665	11.0809	11.1282	7.83092	8.23862	10.5058	10.5853	10.513	10.8385	10.7968	11.0616	10.3667	9.8351	9.91376	9.882	10.4188	10.8974	10.4496	10.8291	8.2175	10.3367	10.7478	11.1087	8.81532	11.2859	10.5905	10.7232	8.95435	8.53911	11.3361
Q8NE71_ABCF1_S228_1_PPKQGKEKAKKAEQGSEEEGEGEEEEEEGGE	Q8NE71	ABCF1	228	S	1	9.1682	10.1394	9.78763	9.51424	9.82504	10.8825	9.86043	9.60166	10.3875	9.71544	9.9242	9.8277	9.27682	10.2338	9.64668	11.1781	9.96095	9.02063	6.16798	10.4109	10.6673	10.551	10.5978	10.9219	9.87804	10.2281	9.39277	10.7238	10.1773	8.91693	10.4792	9.77774	10.2546	7.85826	10.3828	10.5644	9.53698	9.14868	10.4247	10.4768	9.75471	9.97509	9.20892	10.6154
Q8NE71_ABCF1_S109_1_EKELMERLKKLSVPTSDEEDEVPAPKPRGGK	Q8NE71	ABCF1	109	S	1	15.3003	15.3072	15.5906	15.4029	15.5086	15.6932	15.4076	15.5879	15.9946	14.9794	15.3878	15.4455	15.4609	16.0412	15.9889	16.1634	16.1185	13.0298	13.7006	15.4201	16.0724	15.8088	15.9238	15.8771	15.5615	15.7169	15.5141	15.7505	14.801	15.4588	15.5512	15.488	15.5897	14.4978	15.6674	16.0088	16.2234	11.7166	16.5735	16.2186	16.0333	16.0373	12.3285	15.8725
Q8NEY8_PPHLN1_S133_1_RERSPYKRDNTFFRESPVGRKDSPHSRSGSS	Q8NEY8	PPHLN1	133	S	1	12.0969	11.8047	10.8937	11.4367	10.5605	10.9415	11.3956	11.2672	11.4479	10.9988	11.1816	11.4429	9.2586	12.24	12.0521	12.7201	12.6282	8.8351	8.68575	11.4434	11.9233	11.5395	12.0127	12.1294	11.6741	12.9291	11.3254	10.1052	11.4457	10.2545	11.7906	11.3327	12.0492	8.99103	11.5347	12.0358	10.9409	10.1019	11.3238	12.1853	11.695	11.4871	10.9394	11.5631
Q8NHQ9_DDX55_S544_1_EKKKKMNEKRKREEGSDIEDEDMEELLNDTR	Q8NHQ9	DDX55	544	S	1	10.0372	10.1768	10.4766	10.0217	10.0221	10.2191	9.89582	10.433	10.6447	9.62056	10.0652	10.2943	9.76441	11.45	9.34002	10.0384	10.2649	10.0958	9.52532	10.3722	9.83517	10.2773	10.577	10.3665	10.522	10.9818	10.1749	9.69456	9.33216	10.2481	10.012	10.2564	10.3619	9.42205	10.2975	10.6037	9.43431	9.45013	10.8489	10.4505	9.9881	10.7816	7.66507	10.365
Q8NHQ9_DDX55_S594_1_LTTGKRTIKTVDLGISDLEDDC	Q8NHQ9	DDX55	594	S	1	13.395	13.8914	14.1216	13.6357	13.5554	13.8388	13.7195	14.0912	14.1457	13.1796	13.6132	13.6887	12.5002	14.5517	14.0901	14.7749	14.5106	12.0106	12.5144	13.8551	14.1876	13.9015	13.9768	14.0026	13.0623	13.4457	14.1074	13.8493	14.8215	13.1517	13.9851	13.2037	13.9389	12.9414	14.013	14.3559	14.1546	11.0616	14.2958	14.4016	14.3532	14.1713	10.9736	13.9589
Q8NI35_PATJ_S1212_1_PPMKLPPPYKALTDDSDENEEEDAFTDQKIR	Q8NI35	PATJ	1212	S	1	10.2434	10.6035	10.2079	10.4043	9.94019	10.4752	10.0867	10.2425	10.2898	9.99219	10.6084	10.655	9.20027	10.3899	9.49063	12.0728	11.2854	9.43561	8.00033	10.165	10.9046	10.8545	11.0239	10.9262	11.2622	11.132	9.98121	9.64497	8.75495	11.0992	10.8063	10.1876	10.9865	9.16234	9.78656	10.9452	10.8987	8.1422	10.2904	10.9436	10.9526	10.6471	7.15334	10.8834
Q8TAD8_SNIP1_S52_1_EVAPPAHRRPDHSGGSPSPPTSEPARSGHRG	Q8TAD8	SNIP1	52	S	1	8.99042	9.51978	9.6042	9.14307	9.03621	9.49903	9.54787	10.0441	9.098	8.54291	9.36465	9.1952	9.06537	10.3304	8.27223	10.2994	10.2694	7.55588	8.54443	9.913	10.4275	8.36069	8.87871	9.66835	9.74826	9.07543	10.1987	8.72616	8.44609	9.59806	9.05016	9.29826	10.2204	8.41942	8.76113	10.0434	8.57255	7.67234	10.2949	10.0587	9.50539	9.68883	8.27486	9.48618
Q8TAQ2_SMARCC2_S283_1_RRKKISAKTLTDEVNSPDSDRRDKKGGNYKK	Q8TAQ2	SMARCC2	283	S	1	12.3021	12.8127	13.0789	12.7197	12.7566	12.7047	12.3816	12.8147	12.6906	12.4497	12.8766	13.1615	10.8127	14.2344	13.8238	14.6947	14.441	8.36812	9.62894	13.18	13.4336	13.3259	13.5537	13.2526	13.7868	13.7165	12.7963	13.0414	9.76861	13.265	13.4167	13.1408	13.6461	9.28694	13.2051	13.6791	13.7663	7.92494	13.3787	13.9666	13.7087	13.6295	7.00401	13.6258
Q8TB72_PUM2_S182_1_ADCKDFNRTPGSRQASPTEVVERLGPNTNPS	Q8TB72	PUM2	182	S	1	9.85157	10.3778	10.7581	10.5088	10.32	10.729	9.98426	11.2694	10.0132	9.85025	10.8876	10.5406	10.1222	11.6482	11.027	12.0884	11.8035	5.85617	9.12618	11.898	9.15698	10.8902	9.67418	11.7998	10.3599	11.6996	10.2487	10.58	8.61454	11.0426	11.5694	11.1535	9.84768	9.43624	10.0086	10.5299	11.2549	6.67768	11.4109	11.3653	10.9996	10.837	8.25913	10.9202
Q8TB72_PUM2_S82_1_SGQGFHGNSEVNAILSPRSESGGLGVSMVEY	Q8TB72	PUM2	82	S	1	9.46863	9.32521	10.6919	9.30427	9.62607	10.1028	9.89324	9.63117	9.84285	9.69466	10.233	9.22391	8.86078	9.76079	9.42024	11.0639	10.5928	8.82028	7.56803	9.68833	10.1503	10.1023	10.1934	10.8165	9.17666	10.8062	9.58137	9.50235	8.81663	10.6357	9.46583	9.42146	10.915	8.96068	8.82538	10.9305	10.8781	5.38665	10.2485	10.6043	10.7792	10.6221	9.07774	8.48221
Q8TCJ2_STT3B_S498_1_YLGDDMKRENPPVEDSSDEDDKRNQGNLYDK	Q8TCJ2	STT3B	498	S	1	9.44853	10.0183	10.6108	9.54377	9.33243	9.33603	9.1457	10.1805	9.99218	9.76815	9.52152	9.68182	8.88024	10.6452	10.2398	10.0184	10.1819	8.32437	8.7636	9.1436	10.4128	8.57251	10.6402	10.7572	9.79385	8.90235	10.56	10.7019	8.51271	9.81903	10.0715	10.4203	10.1124	8.76926	9.77664	9.13977	8.8777	8.99579	10.5928	10.5309	9.5276	9.76512	8.20354	9.12399
Q8TCJ2_STT3B_S499_1_LGDDMKRENPPVEDSSDEDDKRNQGNLYDKA	Q8TCJ2	STT3B	499	S	1	9.40992	9.88072	8.43261	9.32825	10.6891	10.008	9.57175	10.1363	9.08097	9.92051	9.63767	9.40143	8.85478	9.57402	8.97906	10.3932	10.8482	9.09937	8.81037	8.68808	9.45333	10.3598	11.0586	9.37843	10.63	10.4586	8.50293	8.6435	8.53154	10.982	9.04081	10.3838	9.03328	8.54038	11.2277	9.52268	9.48431	7.75166	9.91996	9.2913	10.4325	10.869	8.74328	9.91281
Q8TCU6_PREX1_S1200_1_SVRSNSSYLGSDEMGSGDELPCDMRIPSDKQ	Q8TCU6	PREX1	1200	S	1	9.06388	9.47809	7.98792	8.29124	10.1872	9.77788	9.62695	9.3348	9.11157	9.23969	8.90165	8.5715	8.51947	8.77195	9.5053	9.39424	10.4594	8.13575	8.55706	9.82416	9.2347	9.55713	8.82091	8.79221	9.22156	10.2714	8.97761	9.01591	7.92561	9.37406	9.71355	8.80356	9.38049	7.97235	9.30342	9.6128	8.61211	7.18385	9.98882	9.45196	9.71202	9.83741	5.32367	9.48249
Q8TDB6_DTX3L_S3_1_NA	Q8TDB6	DTX3L	3	S	1	9.96442	11.067	10.2937	11.6084	9.40522	10.791	10.6336	10.8568	10.0306	10.8506	9.93272	10.8254	8.89318	11.2168	11.1854	11.6047	11.4784	8.75123	7.48265	10.6749	11.5384	10.755	11.1117	11.5671	11.2296	11.0296	10.6756	10.6252	8.48691	11.0828	11.427	10.9499	11.5524	6.53084	11.0593	11.6103	10.6371	8.73018	10.6943	10.8492	11.413	10.806	9.36916	10.4328
Q8TDD1_DDX54_S782_1_LYQKWKQKQKIDDRDSDEEGASDRRGPERRG	Q8TDD1	DDX54	782	S	1	13.0145	13.426	13.3987	12.8334	12.8167	13.2833	12.7224	12.9717	13.6424	12.8525	13.1624	13.4213	10.0872	14.8812	14.1888	15.3865	15.0535	9.17545	9.23045	13.8386	13.9831	13.8326	13.9764	13.9115	14.4444	14.1663	12.7733	13.3408	10.3417	13.7062	14.3901	13.3196	14.1376	8.72981	13.7522	14.4433	14.1039	6.81585	13.7641	14.9017	14.6919	14.4953	8.12076	14.1609
Q8TDD1_DDX54_S75_1_GPGRPLPTFPTSECTSDVEPDTREMVRAQNK	Q8TDD1	DDX54	75	S	1	9.66457	10.7906	10.3808	10.2408	10.2009	10.3975	10.3845	10.0514	10.5057	10.2752	10.4318	10.0265	9.27779	11.0421	10.7563	11.4079	10.9597	8.23137	9.60493	9.96014	10.5381	10.4867	10.1084	10.9768	9.87599	9.78439	11.4002	10.3316	9.49075	10.7921	10.9822	10.3121	10.8838	7.86085	10.4521	11.184	11.0506	6.40628	11.0174	11.1886	11.0667	10.9456	8.20384	10.1784
Q8TDD1_DDX54_T74_1_LGPGRPLPTFPTSECTSDVEPDTREMVRAQN	Q8TDD1	DDX54	74	T	1	10.8283	11.8498	10.5728	9.61417	10.5634	11.19	11.8117	11.5346	11.1099	10.3324	9.59041	10.2395	9.79648	11.6391	11.3368	11.9897	11.6476	8.20877	9.37236	10.8682	11.1315	11.031	11.0524	11.163	11.3691	11.3946	10.9979	10.6904	9.0871	11.0795	11.4355	10.8685	11.3399	8.30602	11.0024	11.6662	10.6061	10.2446	10.9517	11.0448	11.1771	10.5942	9.15456	10.6738
Q8TE68_EPS8L1_T187_1_ATQEELQRDRSPAAETPPLQRRPSVRAVIST	Q8TE68	EPS8L1	187	T	1	9.54719	8.83864	9.1909	9.87058	10.2883	9.41645	9.49898	9.7598	9.58014	9.05481	9.06731	10.191	8.1006	8.64503	10.124	10.7553	10.6215	8.90562	8.61226	9.79378	10.5019	8.37165	8.91082	10.9616	10.4261	10.0365	9.37702	9.86427	7.3382	10.1099	10.138	9.28746	9.93983	7.79385	9.93281	10.0601	10.2695	8.24932	9.49132	9.99714	9.14839	9.99638	7.96853	10.9042
Q8TE77_SSH3_S653_1_TPRFRKVVRQASVHDSGEEGEA	Q8TE77	SSH3	653	S	1	10.8701	11.5528	11.7804	11.3996	10.9607	11.6769	11.5284	11.7852	11.7103	10.6629	11.2707	11.283	10.6959	11.3691	10.8533	12.9539	12.5581	9.81013	9.94005	10.6648	12.3579	11.0045	13.0642	11.2089	11.2466	12.2979	10.574	11.7428	10.079	12.3	11.423	11.4816	13.0049	9.55003	10.3697	12.4111	11.5854	11.1495	11.979	11.4166	11.0465	11.0634	11.2376	11.213
[truncated: 4,479 more rows]
[truncated: 16 more columns]
