# Supplementary material for: Proteomic profiling reveals that ESR1 mutations enhance cyclin-dependent kinase signaling
Source: Sci Rep. 2024 Mar 22;14:6873. doi: 10.1038/s41598-024-56412-8 (PMC10959978; doi:10.1038/s41598-024-56412-8)
Supplement: Supplementary file 6 — Supplementary Table S5. [file 41598_2024_56412_MOESM6_ESM.xlsx]

## Sheet: 20210224.E2.EtOH.proteome
Table S5. Proteomic differences between estrogen deprivation and stimulation conditions in each cell model.
Uniprot.ID	Gene	ESR1 target gene		MCF7-wt: E2.EtOH				MCF7-Y537N: E2.EtOH				MCF7-Y537S: E2.EtOH
				t-test adj. pval.	median.Log2 Ratio	sig		t-test adj. pval.	median.Log2 Ratio	sig		t-test adj. pval.	median.Log2 Ratio	sig
A0AV96	RBM47			0.219142	3.01707			0.169781	0.774243			0.999869	-0.027119
A0AVF1-2	TTC26			0.542585	0			0.55361	0
A0AVT1	UBA6			0.336863	0.42342			0.55361	-0.329107			0.887628	-0.218855
A0FGR8-6	ESYT2			0.346896	0.253572			0.191558	0.476649			0.999869	-0.0267098
A0JLT2-2	MED19											0.87896	0.482588
A0MZ66	KIAA1598	*		0.238067	1.79182			0.55361	1.0658			0.920518	1.26968
A0PJW6	TMEM223			0.307279	-21.0828			0.36788	-20.6634			0.999869	1.20814
A0PK00	TMEM120B			4.26163e-05	-23.386	*		0.372523	22.2887			0.999869	-0.325414
A1IGU5	ARHGEF37	*
A1KZ92	PXDNL			0.263698	-0.993909			0.64409	-22.3498			0.875983	-0.132781
A1L0T0	ILVBL			0.637115	-0.0426531			0.99999	0.148993			0.875075	-0.444098
A1L170	C1orf226			0.999952	0.769841			0.99999	0			0.875075	0.317176
A1L390	PLEKHG3	*		0.542585	0			0.36788	20.8238			0.875075	-0.358666
A1L3X0	ELOVL7			0.307279	-23.8877			0.36788	0.412538			0.875075	-0.491598
A1X283	SH3PXD2B			0.542585	0			0.55361	0			0.875075	-0.692662
A2RRD8	ZNF320			0.542585	-1.28254			0.36788	-19.2178			0.999869	0.837873
A2RRP1	NBAS			0.0875194	-1.69822			0.649372	0.169403			0.922865	0.0427797
A2RTX5	TARSL2			0.542585	-1.03132			0.36788	-20.2026			0.887628	-18.0556
A2RUC4-2	TYW5			0.307279	-18.7713			0.36788	-19.758
A3KMH1	VWA8			0.900324	-0.00870865			0.99999	0.192054			0.887628	-0.00936507
A3KN83-3	SBNO1			0.542585	1.04773			0.661654	-21.4765			0.875075	0.531461
A4D1E9	GTPBP10			0.542585	-0.735573			0.997906	-1.22701			0.875075	-0.00061664
A4D1S5	RAB19			0.319691	-21.5902			0.36788	20.2354			0.875075	0.0795004
A4D1U4	LCHN			0.307279	-20.7528							0.887628	21.1123
A5D8V6	VPS37C	*		0.307279	22.1165			0.36788	-21.7459			0.98447	0.641046
A5PLL7-2	TMEM189	*										0.887628	-2.2315
A5PLN9-2	TRAPPC13											0.999869	0
A5YKK6-2	CNOT1			0.168336	1.02824			0.890104	-0.491624			0.875075	0.238953
A5YM69	ARHGEF35			0.542585	0			0.653856	-18.5445			0.999869	0
A6ND36	FAM83G			0.307279	-22.4074			0.55361	0			0.875075	0
A6NDG6	PGP			0.214758	0.556432			0.300941	-1.20707			0.991341	-0.012
A6NDU8	C5orf51			0.999952	-1.9046			0.40982	22.0791			0.875075	0.460134
A6NFI3	ZNF316			0.307279	-21.9911			0.55361	0			0.887628	-0.797551
A6NFQ2	TCAF2							0.55361	0
A6NGU5	GGT3P
A6NHR9	SMCHD1			0.263082	-1.73567			0.55361	-0.453525			0.874669	0.572861
A6NHX0	GATSL2			0.542585	0			0.55361	0			0.875075	0.917646
A6NIH7	UNC119B			1.81358e-05	24.5963	*		0.107425	1.14925			0.999869	0.406336
A6NJ78	METTL15											0.874669	19.8676
A6NK58	LIPT2
A6NKD9	CCDC85C			0.307279	21.3918			0.668528	-20.6805			0.874669	19.1446
A6ZKI3	FAM127A			5.8989e-06	21.3236	*		0.671666	-21.08			0.874669	1.05192
A7E2V4-5	ZSWIM8			0.307279	-21.8771			0.99999	0
A8CG34	POM121C											0.999869	-0.092997
A8MT69	STRA13			0.542585	0			0.36788	-19.8563			0.999869	0.747874
A8MW92	PHF20L1			0.542585	0			0.55361	0			0.887628	-20.0765
A8MXV4	NUDT19			0.385323	0.898015			3.96235e-06	23.3872	*		0.875075	0.231307
A9UHW6	MIF4GD											0.875075	0
B1AK53	ESPN	*		6.57217e-05	-21.2484	*		3.39531e-06	-19.8714	*
B2RBV5	LOC93622
B4DXR9	ZNF732			0.267237	-0.830949			0.36788	-0.830809			0.997235	0.0205888
B7ZAQ6-2	GPR89A			0.566236	-0.0658531			0.55361	0.32911			0.875075	0.297683
C4AMC7	WASH3P			0.66304	-0.0224897			0.458664	-0.928805			0.928367	-0.177413
C9JI98	TMEM238			7.78742e-05	-22.0245	*		0.36788	-20.8081
C9JLW8	FAM195B			0.339907	-22.5053			0.99999	-0.309152			0.988609	0.0629334
E9PRG8	C11orf98			0.267237	23.0899			0.36788	22.9289			0.874669	0.57243
K7EJ46	SMIM22											0.875075	0
L0R6Q1	SLC35A4			0.0718951	-1.90732			0.72083	-0.804356			0.874669	0.393023
L0R8F8	SMCR7L			0.542585	0			0.36788	20.4838			0.889556	19.5806
O00115-2	DNASE2			0.654295	0.279146			0.867389	-0.0913648			0.999869	-0.0422737
O00116	AGPS	*		0.999952	0.972511			0.99999	-1.10092			0.874669	17.4576
O00139	KIF2A			0.542585	0.784775			0.55361	-2.13605			0.875075	-1.90813
O00148	DDX39A			0.69851	0.366362			0.0255063	1.14595	*		0.875075	0.215615
O00151	PDLIM1	*		0.0527161	1.46751			0.55361	-1.06321			0.967488	0.0131755
O00154-4	ACOT7			0.920177	-0.129293			0.358385	-1.41786			0.875075	-0.465999
O00159	MYO1C			0.919317	-0.221739			0.190716	-0.273357			0.972613	0.0529266
O00159-2	MYO1C			8.21083e-05	-21.3772	*		2.03363e-05	-20.5685	*
O00161	SNAP23			0.302701	1.03483			0.845132	0.0767764			0.886527	0.882909
O00165	HAX1			0.38244	-0.462144			0.326345	-1.39361			0.926034	-0.286657
O00170	AIP			0.297264	0.692833			0.505424	0.845975			0.875075	0.540427
O00178	GTPBP1			3.87764e-05	22.2327	*		0.661177	22.1717			0.875075	0.241911
O00180	KCNK1							0.55361	0			0.999869	0.0930116
O00186	STXBP3			0.224503	0.491246			0.137947	0.329252			0.875075	0.0586408
O00189	AP4M1							0.36788	-20.1375			0.875075	0
O00192-2	ARVCF											0.87517	0.424945
O00193	SMAP			0.546628	-0.868478			0.955333	-0.322587			0.874669	0.325423
O00194	RAB27B			0.210889	-0.518765			0.36788	0.182693			0.88882	-0.216894
O00203-3	AP3B1			0.00551079	0.990934	*		0.617483	0.189482			0.922865	-0.0561366
O00204-2	SULT2B1	*		0.0912167	1.02776			0.711312	-0.0855919			0.999869	-0.00771584
O00212	RHOD	*		0.307514	-21.9536			0.99999	0			0.875075	0.470755
O00214	LGALS8			0.584584	0.370113			0.36788	23.532			0.874669	-0.22892
O00217	NDUFS8			0.777421	0.187031			0.55361	0.342079			0.913177	0.0203538
O00221	NFKBIE			0.542585	0			4.70037e-06	21.8752	*		0.999869	0
O00231	PSMD11			0.307279	0.633219			0.630688	-0.097284			0.874669	0.0385556
O00232	PSMD12			0.328557	0.268322			0.156819	0.386832			0.875075	0.121243
O00233	PSMD9			0.533674	2.46713			0.579048	-0.339098			0.887628	-0.0927487
O00238	BMPR1B
O00244	ATOX1			0.995096	-0.65057			0.519642	1.62572			0.875075	0.101728
O00255-3	MEN1			0.643239	-20.6641			0.55361	0.47901			0.999869	-0.134225
O00257	CBX4			0.99728	0			4.27948e-07	22.0301	*
O00258	WRB			0.734406	-0.0305696			0.36788	-21.5356			0.997235	0.169878
O00264	PGRMC1			0.00275634	-1.36713	*		0.36788	-0.826151			0.874669	0.350231
O00267-2	SUPT5H			0.101923	0.838192			0.817097	0.574016			0.875075	0.121652
O00268	TAF4			0.629652	21.2438			0.99999	0.850023			0.948989	-0.166319
O00273	DFFA			0.391701	-0.524989			0.25026	-1.63606			0.874669	0.680635
O00291-3	HIP1			0.542585	-0.327008			0.55361	-0.864088			0.999869	0.0856104
O00299	CLIC1			0.0453762	0.912519	*		0.611839	0.193713			0.999869	0.202105
O00303	EIF3F			0.569028	0.352744			0.877307	0.396922			0.875075	-0.213578
O00308	WWP2			0.651901	-21.3915			0.36788	-22.817			0.87896	-1.0621
O00330	PDHX			0.547074	-0.0833334			0.583434	0.618803			0.999869	-0.344052
O00391-2	QSOX1	*		0.307279	-21.5542							0.999869	-0.139846
O00399	DCTN6			0.307279	21.0574							0.966	-0.0310873
O00400	SLC33A1			0.60283	-2.21444			0.55361	-0.831033			0.875075	0.836412
O00401	WASL			0.638042	0.448164			0.560438	0.601349			0.999869	0.00076823
O00410	IPO5			0.504321	0.240054			0.527986	-0.769304			0.875075	0.138599
O00411	POLRMT	*						0.55361	0			0.999869	-1.35934
O00418	EEF2K	*		0.62714	20.9493			4.27948e-07	23.163	*		0.999869	-0.0258562
O00422-2	SAP18			0.0747103	-0.778503			0.55361	-1.31401			0.922865	-0.0841688
O00423	EML1											0.999869	0
O00429-3	DNM1L			0.0229171	1.40479	*		0.932693	-0.00250263			0.999869	-0.0269439
O00429-4	DNM1L			0.542585	0							0.875075	0
O00442	RTCA			0.54072	2.2546			0.979125	-0.0190139			0.874669	0.694865
O00443	PIK3C2A			0.0316096	-2.16271	*		0.99999	-0.098299			0.967496	0.176176
O00459	PIK3R2			0.999952	0.485458			7.57482e-06	20.3322	*		0.887628	1.21787
O00461	GOLIM4			0.307279	21.4364			0.36788	-20.2475			0.188523	0.609339
O00462	MANBA			0.714615	0.378996			0.20128	2.03782			0.889556	0.00550443
O00463-2	TRAF5											0.887628	20.8109
O00468-6	AGRN			0.467397	-4.27526			0.630063	-1.62475			0.939871	0.36898
O00469-2	PLOD2			0.474967	-0.847091			0.720056	0.0155759			0.999869	0.328613
O00471	EXOC5			0.307279	21.1965			0.36788	22.6302			0.874669	0.31787
O00479	HMGN4			0.307279	18.3079			0.55361	0			0.930442	0.345677
O00483	NDUFA4			0.599139	-0.321195			0.36788	0.422249			0.90641	-0.163685
O00487	PSMD14			0.375542	0.265819			0.527711	-0.824258			0.875075	0.235848
O00488	ZNF593											0.887628	20.6652
O00505	KPNA3			0.542585	1.09757			0.44659	0.537844			0.879766	-0.0204432
O00515	LAD1			0.842796	-0.0873996			0.0357857	1.50199	*		0.875075	0.287394
O00519	FAAH			0.223901	-0.729452			0.36788	1.61202			0.879766	0.107011
O00522	KRIT1											0.875075	0
O00541	PES1			0.428042	0.362716			0.664445	-0.740725			0.933039	0.0572727
O00559	EBAG9	*		0.542585	0							0.999869	-0.104023
O00560	SDCBP			0.925212	-0.0586355			0.950146	0.0433151			0.999869	0.0528396
O00560-2	SDCBP			0.307279	20.2657			0.55361	0			0.874669	19.6215
O00566	MPHOSPH10	*		0.406937	-1.92334			0.899683	-0.544787			0.874669	0.328755
O00567	NOP56			0.103286	-0.44793			0.850132	-0.0127553			0.87517	0.205802
O00571	DDX3X	*		0.103429	0.326466			0.833576	0.154318			0.999869	-0.00300654
O00584	RNASET2			0.307279	-23.6894			0.55361	0.501282			0.875075	0.287069
O00592-2	PODXL			0.791388	0.465985			0.99999	0			0.875075	0.31734
O00625	PIR			0.637267	20.556			0.55361	-0.626044			0.875075	-0.406392
O00628-2	PEX7											0.874669	19.7837
O00629	KPNA4			0.542585	0.954107			0.0482977	1.6954	*		0.875075	0.210533
O00712-5	NFIB			0.542585	0			0.55361	0			0.875075	-0.142508
O00743-3	PPP6C			0.542585	1.90812			0.1261	1.15721			0.999869	0.253166
O00746	NME4
O00750	PIK3C2B			0.542585	0			0.55361	0			0.963001	-0.56528
O00754-2	MAN2B1			0.755055	-0.0450817			0.55361	0.334475			0.875075	-0.141375
O00757	FBP2			0.143903	-2.99356			0.02768	2.89582	*		0.875075	-0.29658
O00762	UBE2C			0.689228	-20.5636			0.591493	-0.188914			0.972613	0.33602
O00764	PDXK			0.343143	0.738868			0.197919	2.31912			0.875075	0.0888068
O00767	SCD	*		0.542585	0.33292			0.999609	0.0912057			0.927967	-0.554028
O14494	PPAP2A											0.887628	-18.2603
O14497	ARID1A			0.307279	-24.0989			0.55361	0.301291			0.999869	-0.137009
O14519-2	CDK2AP1			0.307279	-20.8092							0.887628	-0.377566
O14521-2	SDHD							0.36788	-19.916			0.887628	-20.0975
O14530-2	TXNDC9			0.031706	1.24999	*		0.824703	0.127804			0.875075	-0.229519
O14548	COX7A2L			0.542585	-1.25589			0.99999	0.0216555			0.874669	0.208492
O14561	NDUFAB1			0.307279	-1.43106			0.99999	0.187312			0.875075	0.382224
O14562	UBFD1			0.0798739	0.787074			0.55361	-0.686732			0.875075	-0.388233
O14578-3	CIT							0.36788	-20.0006
O14579	COPE			0.620208	0.142373			0.169376	1.57061			0.874669	0.206333
O14593-2	RFXANK											0.887628	19.9818
O14617	AP3D1			0.38294	0.560942			0.55361	0.685774			0.874669	0.180127
O14618	CCS			0.53567	0.152384			0.988724	0.0342642			0.887628	-0.351041
O14639-2	ABLIM1
O14640-2	DVL1											0.875075	0
O14641	DVL2			0.542585	0			0.671121	22.728			0.875075	-0.512241
O14646-2	CHD1			0.651136	-20.934			0.99999	0.0051936			0.972988	0.985508
O14647	CHD2			0.726937	-0.641196			0.36788	-21.5654			0.875075	1.20012
O14653-2	GOSR2			0.125316	1.02782			0.379391	-21.1274			0.874669	0.930343
O14656	TOR1A			0.307279	-1.43114			0.36788	0.800881			0.875075	0.240392
O14657	TOR1B			0.33911	-0.84014			0.99999	-1.0167			0.956821	0.101644
O14662	STX16			0.321603	-0.430072			0.109566	1.73002			0.887628	0.095028
O14672	ADAM10			0.325079	-0.9244			0.55361	-1.4199			0.979212	-0.403308
O14681-3	EI24			0.637267	20.7522			0.36788	-20.072			0.875075	0
O14683	TP53I11	*		0.466053	-1.81179			0.55361	1.16743			0.875075	-0.497552
O14684	PTGES
O14727-5	APAF1			0.542585	0			0.55361	0			0.999869	-0.11999
O14730-2	RIOK3			0.542585	0.51671			0.36788	-19.8004			0.875075	-0.0101418
O14732-2	IMPA2			0.542585	0			0.55361	0			0.874669	18.9031
O14734	ACOT8											0.875075	0
O14735-3	CDIPT			0.218284	-0.935835			0.498036	-3.65507			0.996733	0.0142429
O14737	PDCD5			0.307279	1.04973			0.693092	-0.412497			0.999869	0.218562
O14744	PRMT5			0.0926811	0.558821			0.55361	-0.0946686			0.887628	0.215924
O14745	SLC9A3R1			0.307279	0.679475			0.99999	0.0871532			0.887628	0.187605
O14757-2	CHEK1							0.55361	0
O14763	TNFRSF10B			0.637615	-20.1131			0.36788	19.1538			0.887628	-0.226282
O14772	FPGT
O14773	TPP1			0.967879	-0.629601			0.55361	3.22877			0.887628	0.00218359
O14776-2	TCERG1			0.206694	0.881229			0.0990932	0.981043			0.875075	0.307996
O14777	NDC80							0.55361	0			0.879766	-0.420527
O14782	KIF3C			0.999952	0			0.99999	0
O14786	NRP1	*		0.693576	-0.229221			0.571594	-0.126357			0.765593	0.551052
O14787-2	TNPO2			0.364918	0.277863			0.55361	-2.07498			0.875075	0.357139
O14802	POLR3A			0.621439	20.3549			0.36788	-21.0226			0.999869	-0.0753744
O14817	TSPAN4
O14818	PSMA7			0.696282	0.188978			0.36788	-0.540576			0.874669	0.254598
O14828	SCAMP3			0.0599896	2.37924			0.189581	1.92348			0.765593	0.287984
O14832-2	PHYH							0.55361	0
O14841	OPLAH			0.307279	19.0166			0.55361	0			0.875075	3.61594
O14874-2	BCKDK			0.548079	-0.815141			0.99999	0			0.875075	-0.659167
O14879	IFIT3											0.887628	20.1777
O14880	MGST3			0.511672	-3.48683			0.616358	-0.720616			0.874669	0.68014
O14896	IRF6
O14907	TAX1BP3			0.592932	0.1339			0.99999	0			0.999869	0.276607
O14908	GIPC1	*		0.78109	0.0596619			0.43653	0.747046			0.887628	0.395914
O14910	LIN7A			0.307279	20.3099
O14920	IKBKB			0.553219	-1.07487			0.55361	3.69489			0.887628	21.2353
O14924-5	RGS12			0.307279	23.2118			0.55361	0
O14925	TIMM23			0.307279	0.881092			0.55361	0.691357			0.88882	0.106609
O14929	HAT1			0.926828	0.845927			0.570788	-0.0921419			0.875075	0.484102
O14933	UBE2L6			0.307279	-23.1769			0.99999	0			0.968317	0.423567
O14936-3	CASK			0.0854413	-1.44668			0.55361	-1.32029			0.875075	0.419336
O14949	UQCRQ			0.214171	1.40215			0.99999	-0.459705			0.907703	0.326146
O14964-2	HGS			0.326625	0.665784			0.359822	0.311728			0.898361	0.0272698
O14965	AURKA			0.979775	0.279576			0.99999	-0.771034			0.874669	-0.840464
O14966	RAB29			0.307279	-21.3756			0.55361	0			0.875075	0.305448
O14967	CLGN											0.875075	0
O14972-2	DSCR3	*		0.349368	-0.425643			0.36788	-0.819662			0.963465	0.0275793
O14974-3	PPP1R12A			0.736997	0.257067			0.55361	0.234949			0.875075	0.252922
O14975	SLC27A2			0.199158	-1.06662			0.0635053	-0.520088			0.875075	-0.0343151
O14976	GAK			0.738709	0.971284			0.327654	0.601501			0.874669	0.428186
O14979	HNRNPDL			0.307279	-0.709009			0.36788	1.16819			0.999869	-0.028937
O14979-3	HNRNPDL
O14980	XPO1			0.979255	-0.0437682			0.35183	-0.118779			0.962375	-0.097859
O14981	BTAF1			0.542585	1.74507			0.652422	-0.316532			0.923305	0.110201
O15013-7	ARHGEF10			0.979775	0			0.630063	20.9133			0.887628	20.8714
O15014	ZNF609			0.542585	0			0.36788	19.2116
O15020	SPTBN2			0.632094	0.324695			0.55361	0.810404			0.999869	0.047158
O15027-2	SEC16A			0.552006	0.571077			0.36788	2.14703			0.874669	0.270697
O15027-5	SEC16A											0.875075	0
O15031	PLXNB2	*		0.169425	-0.956407			0.401316	0.611417			0.562785	0.707931
O15033-2	AREL1			0.000590592	-21.5622	*		0.55361	-2.14535			0.875075	3.05584
O15042	U2SURP			0.891872	0.0723121			0.162323	1.72699			0.886527	0.222381
O15047	SETD1A			0.307279	19.6678			0.36788	-21.1963			0.874669	19.546
O15049	N4BP3			1.47103e-06	-19.8786	*		0.649754	-20.6142
O15056-3	SYNJ2	*										0.969001	-0.125482
O15066	KIF3B			0.542585	-0.889009			0.36788	21.3665			0.966	0.0780838
O15067	PFAS			0.017958	2.32807	*		0.649754	-0.476949			0.999869	0.497951
O15075-2	DCLK1											0.874669	20.9713
O15084	ANKRD28			0.307279	22.1458			0.574392	0.267296			0.999869	0.166153
O15085-2	ARHGEF11							0.36788	20.1477			0.999869	-0.168252
O15091	KIAA0391			0.206694	-1.77116			0.631817	-1.62497			0.875075	0.270114
O15111	CHUK			0.542585	0			0.55361	0			0.887628	-18.9225
O15116	LSM1			0.126308	1.7081			0.861631	0.215175			0.875983	-0.141159
O15118	NPC1			0.320613	-0.843873			0.36788	-0.650339			0.875075	0.319672
O15120	AGPAT2	*										0.874669	19.177
O15121	DEGS1			0.542585	0			0.55361	0			0.875075	0.105713
O15126	SCAMP1			0.542585	2.21436			0.597554	0.266208			0.999869	0.0621804
O15127	SCAMP2			0.563127	0.469197			0.401316	0.966426			0.966	-0.0812816
O15143	ARPC1B	*		0.337253	-0.346518			0.638165	-0.349467			0.999869	0.17707
O15144	ARPC2			0.542585	0.186662			0.190716	0.627562			0.906521	0.0873605
O15145	ARPC3			0.642125	0.291079			0.467885	-0.109337			0.999869	0.154499
O15155	BET1			0.547074	-0.703105			0.99999	0			0.87699	-0.158326
O15156	ZBTB7B	*						0.55361	0			0.875075	-0.332806
O15160-2	POLR1C			0.982945	-0.321512			0.55361	-1.03053			0.875075	-0.0757358
O15162-2	PLSCR1			0.651901	-21.1297			0.55361	0			0.999869	0.0407463
O15164-2	TRIM24			0.576806	0.752894			0.964903	-0.812079			0.999869	0.0131312
O15173	PGRMC2			0.23962	-0.546741			0.36647	-0.518479			0.87517	-0.376505
O15182	CETN3	*		0.542585	0			0.55361	0			0.928367	0.300224
O15194-2	CTDSPL
O15211	RGL2	*		0.307279	-25.5534			0.55361	0			0.874669	21.6283
O15212	PFDN6			0.0880976	1.80346			0.70256	-1.79756			0.999869	0.14329
O15213	WDR46			0.500541	0.410081			0.649854	22.6498			0.999869	-0.0667977
O15226	NKRF			0.704891	-0.0045045			0.55361	-2.40139			0.875075	0.719828
O15228	GNPAT			0.542585	0			0.55361	0
O15230	LAMA5	*		0.470812	-3.1655			0.36788	17.0912			0.999869	0.115347
O15231	ZNF185	*		0.467379	1.12362			0.374885	-22.9089			0.875075	0.454828
O15235	MRPS12			0.542585	0			0.55361	0			0.948989	-0.327792
O15239	NDUFA1			0.307279	-24.414			0.36788	-24.1286			0.875983	0.344109
O15240	VGF			5.00796e-06	21.5106	*		0.55361	0
O15254	ACOX3			0.307279	-21.9941			0.55361	-1.95439			0.875075	-0.33372
O15258	RER1			0.190351	-2.22812			0.99999	0.142389			0.874669	0.574629
O15260	SURF4	*		0.410965	-0.517375			0.0873324	-0.546623			0.963465	0.123488
O15264	MAPK13	*
O15265-2	ATXN7			0.542585	0							0.875075	0.578174
O15269	SPTLC1			0.307279	-0.513158			0.470361	-0.514849			0.874669	0.350497
O15270	SPTLC2			0.682021	-0.752238			0.747203	0.0500572			0.875075	-0.102391
O15294	OGT			0.542585	0			0.36788	-19.7143			0.000127838	-19.958	*
O15294-3	OGT			0.307279	0.613264			0.36788	-0.926922			0.999869	-0.0174277
O15297	PPM1D			0.651732	-20.5948			0.375847	-20.8355			0.999869	0
O15305	PMM2	*		0.307279	0.779611			0.55361	-0.125625			0.87896	-0.125729
O15321-2	TM9SF1			0.760468	0.241686			0.999609	-0.291265			0.874669	0.508647
O15327	INPP4B			0.0882831	0.667448			0.55361	-0.173013			0.886527	-0.0445248
O15347	HMGB3			0.307279	0.707814			0.727567	0.0164789			0.875075	0.207608
O15355	PPM1G			0.928643	0.0809512			0.36788	0.480459			0.999869	-0.150659
O15357	INPPL1			0.307279	0.553423			0.977849	0.147032			0.874669	0.739197
O15360	FANCA			0.307279	-23.6503			0.55361	0			0.875075	2.41088
O15371	EIF3D			0.272317	0.90008			0.211775	0.770902			0.999869	0.0288282
O15372	EIF3H			0.700756	-0.697771			0.382142	-0.44214			0.876046	0.103045
O15379	HDAC3			0.628347	21.8597			0.614728	-0.943565			0.875075	0.291139
O15381	NVL			0.307279	20.3167			0.99999	0.367776			0.874669	2.93088
O15382	BCAT2			0.0351294	-1.27894	*		0.236754	-0.548172			0.875075	0.462387
O15392-5	BIRC5	*		0.661662	-20.3842			0.55361	-0.662446			0.996733	0.0100097
O15394	NCAM2			0.661262	-0.0697142			0.00480706	1.41574	*		0.965726	0.686648
O15397	IPO8			0.995339	0.959553			0.580097	0.695344			0.874669	-0.427369
O15400-2	STX7			0.711093	0.154986			0.55361	-1.74347			0.875075	0.147741
O15417	TNRC18	*		3.23961e-07	21.6114	*		0.55361	0			0.874669	20.8029
O15438-4	ABCC3			0.35932	-20.4792			0.36788	19.3576			0.875075	0.714636
O15440-5	ABCC5	*										0.875075	-0.154793
O15446	CD3EAP	*		0.64149	20.6496			0.664445	21.0902			0.875075	-0.259989
O15455-2	TLR3
O15460-2	P4HA2	*		0.408357	-1.99374			0.406946	1.40182			0.887628	0.265465
O15484	CAPN5			1.48224e-06	-23.1813	*		2.81657e-06	21.6419	*		0.999869	0.601099
O15498	YKT6			0.782427	0.0757675			0.929489	-0.110891			0.875075	0.245778
O15504	NUPL2			0.307279	19.1066			0.55361	0			0.875075	-0.423322
O15511	ARPC5			0.0880976	1.91104			0.55361	-1.28751			0.874669	0.422163
O15514	POLR2D											0.875075	0.605285
O15516	CLOCK											0.875075	0
O15530	PDPK1			0.674508	-20.3253			0.36788	-22.5384			0.875075	-0.0751387
O15533-2	TAPBP			0.542585	0.82801			0.694067	-21.0992			0.999869	-0.345316
O15541	RNF113A			0.542585	0							0.874669	21.639
O15550	KDM6A							0.55361	0			0.999869	-0.580423
O15551	CLDN3			0.251181	-2.14155			0.0764173	-3.28165			0.999869	0.526985
O15554	KCNN4											0.887628	-16.0527
O43148	RNMT			0.597202	-0.122682			0.786658	-0.137603			0.999869	-0.0041009
O43149	ZZEF1							0.55361	0			0.874669	21.0468
O43150	ASAP2			0.307279	21.2873			0.36788	19.8115			0.999869	0.0690098
O43156	TTI1							0.99999	0			0.875075	0.249752
O43159	RRP8			0.542585	-1.29824			0.487497	-0.778731			0.999869	0.0728311
O43166-3	SIPA1L1			0.307279	-22.2467							0.998961	-0.150672
O43169	CYB5B			0.301527	-1.41749			0.238943	1.24783			0.999869	0.129024
O43172-2	PRPF4			0.797021	-0.107779			0.99999	0.43726			0.875075	0.337972
O43175	PHGDH			0.0912095	0.46151			0.42142	-1.22863			0.999869	0.0596679
O43181	NDUFS4			0.542585	-1.32383			0.520949	0.15343			0.883493	0.128569
O43189-2	PHF1
O43194	GPR39	*
O43237	DYNC1LI2			0.53567	-1.97853			0.0399832	-2.10654	*		0.875075	0.219112
O43242	PSMD3			0.542585	0.13756			0.619511	0.097945			0.874669	0.235054
O43251-5	RBFOX2			0.307279	19.6957			0.55361	0			0.875983	-0.300326
O43252	PAPSS1			0.95779	0.572438			0.38603	0.548018			0.875075	-0.0647992
O43264	ZW10			0.199158	1.52275			0.99999	0.240942			0.874669	0.990064
O43272	PRODH											0.875075	0
O43278	SPINT1			0.307279	-0.639855			0.372523	0.566042			0.875075	0.215793
O43290	SART1			0.288216	0.820521			0.664445	0.277847			0.968165	-0.0647083
O43291	SPINT2			0.542585	0.581947			0.539733	-0.476312			0.875075	0.243867
O43292	GPAA1			0.554111	0.419337			0.99999	0			0.875075	-1.51466
O43293	DAPK3											0.887628	21.5627
O43298	ZBTB43
O43299	AP5Z1			0.307279	20.2361			0.55361	0			0.875075	0
O43313	ATMIN			0.307279	-18.9522			0.55361	0
O43314-2	PPIP5K2			0.343143	19.9349			0.99999	-1.42506			0.875075	1.10713
O43318-4	MAP3K7											0.999869	0
O43324	EEF1E1			0.307279	0.324301			0.39065	-0.486381			0.902558	-0.135344
O43347	MSI1											0.999869	0.535481
O43353-2	RIPK2			0.307279	21.8075			0.55361	0			0.875075	0.784236
O43390-2	HNRNPR			3.3075e-06	-23.4364	*		0.99999	-1.47965			0.999869	0.0530958
O43395	PRPF3			0.669086	0.102235			0.522174	-0.654137			0.568403	0.276111
O43396	TXNL1			0.0537847	2.29871			0.711676	0.425908			0.887628	-0.0827899
O43399-4	TPD52L2	*		0.542585	-2.76664			0.290235	0.600021			0.875075	-0.139106
O43399-7	TPD52L2	*		0.95754	0.149556			0.626578	0.0731042			0.874669	-0.120236
O43402	EMC8	*		0.542585	-0.283636			0.990399	0.395345			0.999869	-0.0773241
O43414-3	ERI3	*		0.542585	0							0.875075	1.54657
O43426-4	SYNJ1			0.998421	0							0.875075	0.7496
O43427-2	FIBP			0.542585	0.608133			0.273021	0.671191			0.887628	0.256079
O43432	EIF4G3			0.558885	-0.0556822			0.372991	-21.1788			0.875075	0.154528
O43447	PPIH			0.307279	-0.707087			0.337359	-0.697774			0.875983	-0.174693
O43464	HTRA2			0.979128	0.193725			0.662091	-20.7017			0.887628	0.183643
O43488	AKR7A2			0.0540897	0.981029			0.55361	0.345426			0.999869	0.61722
O43491	EPB41L2			0.127172	1.17891			0.55361	2.79663			0.874669	0.537971
O43493	TGOLN2			9.98242e-06	-22.9938	*		0.99999	0			0.875075	0.542455
O43502	RAD51C			0.547074	-0.130278			0.55361	-1.61964			0.887628	18.8986
O43504	LAMTOR5			0.0777567	-1.63509			0.755302	-0.530546			0.78318	0.268613
O43520	ATP8B1							0.55361	0			0.875075	0.460502
O43521-6	BCL2L11							0.55361	0
O43542	XRCC3			0.546798	0.403517			0.64345	-19.5909			0.875075	0.0123397
O43567	RNF13			0.542585	0			0.55361	0			0.875075	0.193394
O43570-2	CA12	*		0.637113	1.2765			0.382857	1.91873			0.875983	0.0380766
O43572	AKAP10											0.87517	0.722285
O43581-4	SYT7			0.55123	-0.103418			0.99999	0			0.875075	0
O43583	DENR			0.689228	-0.734167			0.490511	1.13032			0.94461	0.203961
O43592	XPOT			0.542585	0.308848			0.64163	-0.912797			0.875075	0.200291
O43598	DNPH1			0.589844	0.309732			0.679919	-0.712054			0.875075	-0.257544
O43615	TIMM44			0.467379	-0.72345			0.55361	-0.266707			0.956227	0.28892
O43617	TRAPPC3	*		0.448012	0.443999			0.36788	-1.74318			0.999869	0.0757214
O43633	CHMP2A			0.542585	0.424737			0.835198	-0.225645			0.875983	0.976185
O43639	NCK2											0.874669	20.9306
O43657	TSPAN6			0.310864	-22.713			8.77251e-07	21.9798	*		0.999869	-0.0796409
O43660	PLRG1			0.557392	-0.196576			0.681099	-0.2674			0.875075	0.144888
O43663-4	PRC1			0.310185	-22.2941			0.379911	0.628928			0.887628	-0.102406
O43665	RGS10	*		0.648224	22.0893			0.711266	0.0792317			0.999869	0.747078
O43670-2	ZNF207			0.142983	1.09917			0.0220513	0.84267	*		0.875075	0.13781
O43674	NDUFB5			0.591258	-0.256949			0.112202	0.505039			0.875075	-0.385201
O43676	NDUFB3			8.77887e-06	-24.1375	*		0.55361	-0.768832			0.999869	-0.0527435
O43677	NDUFC1	*
O43678	NDUFA2			0.307279	0.661289			0.397499	-22.7725			0.906392	-0.0636935
O43681	ASNA1			0.800997	-0.0556657			0.55361	-0.182685			0.875983	0.00391399
O43684-2	BUB3			0.542585	0.34989			0.36788	-0.557425			0.874669	0.218622
O43688-2	PPAP2C			0.999952	0			0.36788	21.209			0.999869	-0.200049
O43708	GSTZ1	*		0.00957656	1.15528	*		0.55361	0.804826			0.887628	0.161591
O43709	WBSCR22			0.288461	21.0385			5.48794e-05	-21.4099	*		0.874669	0.24449
O43715	TRIAP1	*		0.542585	-0.57627			0.474735	-0.821312			0.956006	-0.106598
O43716	GATC	*		1.47103e-06	-20.2381	*		3.53734e-06	-20.322	*
O43719	HTATSF1			0.213357	0.934737			0.216062	2.26107			0.874669	0.381261
O43731	KDELR3			0.542585	0							0.999869	0
O43739	CYTH3	*		0.314249	20.4869			0.649754	20.5929			0.875075	-0.274899
O43747	AP1G1			0.117103	-0.284929			0.762845	-0.0892346			0.999869	0.0925062
O43752	STX6			0.908937	-0.0975355			0.55361	0.130179			0.999869	0.035254
O43759-2	SYNGR1			0.542585	0			0.55361	0
O43760	SYNGR2			0.323961	0.544487			0.55361	-3.47421			0.999869	0.101121
O43761	SYNGR3			0.307279	21.1379							0.999869	0
O43765	SGTA			0.356772	0.2139			0.782556	-0.107077			0.875075	0.132207
O43768-9	ENSA			0.203127	0.696477			0.420261	0.235674			0.982582	0.086625
O43772	SLC25A20			1.79208e-06	-20.9	*		8.21903e-06	-19.6474	*
O43776	NARS			0.554576	0.401216			0.681099	0.0893433			0.887628	0.0773896
O43795	MYO1B			3.30832e-07	21.17	*						0.875075	0.452452
O43795-2	MYO1B			0.0997092	-0.676325			0.286262	0.505702			0.985182	-0.170237
O43805	SSNA1			0.542585	0
O43808	SLC25A17			0.542585	0							0.875075	-1.38716
O43809	NUDT21			0.310864	0.445274			0.43336	-1.0651			0.999869	0.074643
O43813	LANCL1			0.398304	0.576727			0.270904	1.00299			0.999869	0.517983
O43815	STRN			0.542585	-1.90389			0.527986	-0.773902			0.874669	0.627119
O43818	RRP9			0.0510135	-0.958573			0.55361	-1.02787			0.887628	0.115865
O43819	SCO2							0.55361	0			0.875075	0.980594
O43823	AKAP8	*		0.988924	-0.141334			0.384172	0.644469			0.875075	-0.0367674
O43824	GTPBP6			0.709029	-0.0582029			0.55361	-1.34821			0.875075	0.202278
O43826	SLC37A4							0.99999	0			0.874669	20.1076
O43837	IDH3B			0.214171	-2.53453			0.36788	0.588563			0.968165	-0.0245414
O43847	NRD1			0.542585	1.13741			0.321367	1.43452			0.956227	0.38609
O43852	CALU			0.307279	-2.67768			0.169229	1.20406			0.938616	-0.805696
O43852-2	CALU			2.89934e-06	-22.9129	*		0.99999	0			0.895856	0.0377169
O43861-2	ATP9B			0.000174289	-20.0845	*
O43865	AHCYL1			0.894885	0.193165			0.435568	0.419432			0.875075	0.292855
O43896	KIF1C			0.542585	0
O43913	ORC5			0.542585	0.894249			0.55361	-1.33769			0.999869	0.0664387
O43920	NDUFS5			0.112716	-0.601005			0.968283	0.204394			0.874669	-0.780624
O43924	PDE6D			0.546391	-0.212699			0.36788	23.3707			0.887628	-0.292372
O43929	ORC4			0.947903	-0.0616813			0.391584	-0.644085			0.875075	0.444568
O60216	RAD21			0.999291	-0.0552117			0.55361	-0.262321			0.999869	-0.0906116
O60218	AKR1B10
O60220	TIMM8A			0.874399	-0.320029			0.555431	0.26474			0.875075	0.125076
O60229	KALRN	*		0.999952	0			0.36788	19.9774
O60231	DHX16			0.542585	-0.451754			0.0990932	-0.731847			0.968317	0.142025
O60232	SSSCA1			0.317836	-0.367995			0.230352	-0.877201			0.934378	0.0785571
O60238-2	BNIP3L							0.36788	20.5205			0.999869	-0.402299
O60244	MED14			0.624577	-0.0860723			0.99999	-1.34829			0.997235	0.0894668
O60245	PCDH7			3.65365e-05	-22.6203	*		2.38509e-05	22.5195	*		0.999869	0
O60256	PRPSAP2			0.542585	0.552406			0.36788	-0.921543			0.875075	-0.256246
O60264	SMARCA5			0.103339	-0.327179			0.94922	-0.0265809			0.987249	0.0929678
O60268	KIAA0513			0.228062	-1.06594			0.0764173	1.89989			0.875075	0.576994
O60271-4	SPAG9			0.627115	-0.0782284			0.36788	-0.489482			0.874669	0.4176
O60287	URB1	*		0.519695	-0.220654			0.36788	-1.54299			0.875075	0.183623
O60291-4	MGRN1			0.542585	0							0.999869	-0.205641
O60292	SIPA1L3	*		0.999952	0			0.69166	-21.7972			0.875075	0
O60294	LCMT2							0.658529	-21.0593			0.875075	0
O60303	KIAA0556			0.307279	-26.3236			0.0895534	-1.89925			0.875075	-0.0899502
O60306	AQR			0.558885	-0.462604			0.794578	0.0742069			0.999869	-0.192041
O60308	CEP104
O60313	OPA1			0.198743	-0.540363			0.527986	0.369271			0.875075	0.0903393
O60318	MCM3AP							0.55361	0			0.874669	20.9121
O60331-4	PIP5K1C											0.874669	19.5035
O60333-2	KIF1B							0.55361	0			0.999869	0
O60341	KDM1A			0.416923	0.153095			0.630378	-0.184256			0.875075	0.246241
O60343-2	TBC1D4			0.715163	-20.7664			0.36788	22.3712			0.933251	0.157356
O60353	FZD6			0.333359	-0.805211			0.55361	-2.05933			0.874669	-0.367056
O60427	FADS1			0.666232	-20.4447			0.36788	-21.5527			0.874669	21.6746
O60437	PPL	*		0.435011	0.283896			0.696902	0.257231			0.887628	0.0578635
O60476	MAN1A2			0.142463	-2.20468			0.195375	1.09101			0.918908	-0.167074
O60487	MPZL2			0.288461	-24.3954			0.861152	-0.428858			0.999869	-0.128794
O60488-2	ACSL4
O60493	SNX3			0.542585	0.304315			0.208014	0.984853			0.884818	-0.0211797
O60499-2	STX10			0.294203	-1.38533			0.157351	-1.99456			0.999869	0.284982
O60502	MGEA5			0.657596	0.140618			0.200144	-1.16281			0.887628	0.152162
O60504	SORBS3
O60507	TPST1			0.999952	0.110566							0.887628	17.3615
O60508	CDC40			0.877633	0.286375			0.571594	-0.571394			0.999869	-0.443636
O60513	B4GALT4			0.542585	0							0.999869	0.0807313
O60518	RANBP6			0.57089	-21.0579			0.55361	0			0.875075	0.2692
O60524-5	NEMF			0.0387388	1.82567	*		0.55361	-0.822316			0.997235	0.0609419
O60547-2	GMDS			0.544613	-1.11599			0.302206	0.561765			0.874669	0.317671
O60551	NMT2			0.542585	0			0.55361	0			0.999869	-0.0273436
O60563	CCNT1			2.07338e-06	20.7542	*		0.55361	0			0.875075	0.683496
O60566-3	BUB1B			0.542585	0			0.55361	0			0.875075	0
O60568	PLOD3			0.307279	-0.734677			0.0974839	0.713095			0.999265	-0.0107091
O60573	EIF4E2	*		0.337929	-23.2855			0.344432	-1.29356			0.874669	0.898306
O60603	TLR2											0.999869	0.16458
O60610-2	DIAPH1			0.00911777	1.45996	*		0.875131	-0.461213			0.968165	-0.110195
O60613	2021-09-15							0.55361	0			0.875075	-0.237251
O60635	TSPAN1			0.542585	0							0.874669	19.127
O60645	EXOC3			0.542585	0.967203			0.560298	-0.11255			0.999869	-0.135396
O60663-2	LMX1B	*
O60664-4	PLIN3			0.0392482	0.985438	*		0.452077	0.192824			0.887628	0.382897
O60671-2	RAD1							0.55361	0
O60678	PRMT3			0.307279	22.6534			0.568031	-0.861566			0.967369	0.217719
O60684	KPNA6			0.310219	0.959174			0.55361	-1.81481			0.875075	0.155613
O60716-15	CTNND1			0.542585	0.413644			0.226971	0.932329			0.88882	-0.243934
O60725	ICMT			0.307279	22.195			0.55361	0			0.874669	-0.230465
O60739	EIF1B
O60749	SNX2			0.218015	0.666359			0.812221	-0.0291584			0.999869	-0.0274181
O60762	DPM1			0.665083	0.22763			0.0121091	1.2334	*		0.874669	-0.753418
O60763-2	USO1			0.32377	0.499016			0.658529	-0.104838			0.875075	0.349835
O60783	MRPS14			0.152284	-0.662102			0.55361	-1.5387			0.875075	-0.234561
O60784	TOM1			0.84779	-0.0737074			0.36788	1.81417			0.999869	-0.165039
O60825-2	PFKFB2			0.542585	0			0.36788	20.1131			0.875075	0.509479
O60826	CCDC22			0.118361	1.92321			0.55361	1.63967			0.875075	0.292033
O60828-5	PQBP1			0.542585	1.47015			0.55361	1.06576			0.874669	0.484467
O60830	TIMM17B			0.999952	0			0.55361	0			0.903527	-0.824261
O60831	PRAF2			0.34656	-0.954455			0.55361	-0.674116			0.973224	0.117327
O60832	DKC1			0.160253	-0.857458			0.445625	-0.670733			0.874669	0.462847
O60841	EIF5B			0.0135333	0.57511	*		0.789568	0.0200882			0.999869	-0.179026
O60869	EDF1			0.624577	0.864318			0.36788	0.363791			0.999869	0.249883
O60879-2	DIAPH2			0.999952	0			0.562061	0.6748			0.914098	0.438685
O60884	DNAJA2	*		0.542585	-1.99375			0.227204	1.48082			0.999869	0.0623077
O60885	BRD4			0.307279	21.9243			0.55361	0			0.875075	0.522373
O60888-3	CUTA			0.0910998	1.48829			0.571594	0.337461			0.988847	-0.087578
O60890	OPHN1	*		0.542585	0			0.367966	-18.141			0.875075	0
O60906	SMPD2			0.542585	0							9.60598e-06	20.7252	*
O60907-2	TBL1X			0.307279	18.1006			0.55361	-1.16395
O60921	HUS1	*						0.55361	0			0.88882	19.357
O60925	PFDN1			0.217143	1.11462			0.55361	-2.27404			0.999869	0.283747
O60927	PPP1R11							0.55361	0
O60930	RNASEH1							0.55361	0			0.875075	-0.227941
O60934	NBN	*		0.542585	0.760696			0.24345	1.55032			0.875075	1.6109
O60936	NOL3			0.0187898	1.30839	*		0.185189	0.793112			0.999869	-0.124451
O60941-6	DTNB			0.542585	0			0.55361	0			0.875075	0
O60942-4	RNGTT			0.497	0.595943			0.36788	-0.942659			0.903887	0.37275
O75027-2	ABCB7			0.64649	20.2658			0.55361	0			0.999869	0.380881
O75044	SRGAP2			0.654295	-21.7863			0.385029	22.5306			0.875075	0.623117
O75051	PLXNA2											0.903609	-19.5307
O75052-3	NOS1AP			0.842796	-1.47976			0.99999	0			0.999869	0.673087
O75054	IGSF3			0.0337477	1.28981	*		0.117902	3.24697			0.999869	0.230532
O75061-4	DNAJC6			0.307279	-21.4616			0.36788	-21.4878
O75063	FAM20B			0.982424	-2.51816			0.36788	21.3711			0.900686	0.388813
O75110	ATP9A			0.331618	-0.679611			0.329943	-0.190399			0.883486	0.126567
O75116	ROCK2			0.382091	0.299536			0.312162	1.1181			0.887628	0.152319
O75122	CLASP2	*
O75122-3	CLASP2	*		0.218015	1.77345			0.557913	1.04245			0.916769	0.115815
O75127	PTCD1			0.307279	-22.8761			0.24355	-1.57362			0.875075	-0.37404
O75131	CPNE3			0.00026495	1.02075	*		0.737257	-0.335615			0.965906	-0.178929
O75146	HIP1R			0.316762	0.366484			0.475092	0.435532			0.874669	0.28256
O75147	OBSL1			0.542585	0			0.649854	-20.5472
O75150	RNF40			0.443204	1.35352			0.33011	0.649401			0.897418	-0.0110533
O75151	PHF2			0.288781	-0.786269			0.55361	-2.65849			0.875075	1.10564
O75152	ZC3H11A			0.307279	21.4516			0.55361	0			0.887628	20.2665
O75153	CLUH	*		0.307279	0.86349			0.55361	-0.843963			0.922571	0.251341
O75164	KDM4A			0.542585	0			0.36788	19.8299			0.875075	-0.363695
O75165	DNAJC13			0.307279	-0.333332			0.24345	-0.488168			0.874669	0.428483
O75167-5	PHACTR2											0.874669	19.0545
O75170	PPP6R2			0.651564	-19.4474			0.55361	0			0.88882	-19.0238
O75175	CNOT3			0.600605	0.986927			0.478488	0.367304			0.874669	0.487496
O75177	SS18L1			0.310219	-18.1266							0.999869	0.684977
O75179-6	ANKRD17			0.568089	-0.0250751			0.36788	-21.3553			0.875075	1.37429
O75182	SIN3B							0.36788	20.1164			0.875075	0.494046
O75185	ATP2C2			0.999952	-0.110038			1.41792e-06	-19.5057	*		0.875075	0
O75190	DNAJB6			0.999952	0							0.875075	0.150116
O75191	XYLB	*						0.55361	0			0.874669	16.7633
O75204	TMEM127			0.307279	-21.4895			0.99999	-0.396337			0.875075	0.594964
O75208	COQ9			0.542585	-1.05974			0.561524	-0.105689			0.973181	0.0714996
O75223	GGCT			0.187477	0.72821			0.0932177	0.690168			0.875983	-0.235695
O75251	NDUFS7			0.157326	-0.701491			0.539312	-0.483341			0.887628	0.277036
O75298	RTN2			0.144477	-4.78018			0.0774392	-2.86908			0.568403	0.410713
O75306-2	NDUFS2			0.999952	0.209532			0.320158	0.410221			0.999869	0.00923924
O75312	ZPR1			0.307279	1.23885			0.243526	-0.823687			0.887628	0.793014
O75319	DUSP11			0.307279	-21.5258							0.875075	0.485889
O75323	GBAS	*		0.331618	22.8264			0.618722	-22.6509			0.875075	-0.018839
O75340	PDCD6			0.356327	0.4108			0.775645	-0.178525			0.999869	0.0343984
O75347	TBCA	*		0.287548	1.79288			0.401316	0.492096			0.875075	0.227099
O75348	ATP6V1G1			0.542585	1.45062			0.99999	-2.22406			0.999869	0.410213
O75351	VPS4B			0.0262821	2.19181	*		0.33011	0.975191			0.999869	-0.0723955
O75352-2	MPDU1			0.904686	-0.334495			0.36788	-1.27609			0.875075	0.0748471
O75354-2	ENTPD6			0.307279	21.1083			0.55361	0			0.874669	20.2722
O75356	ENTPD5	*		0.542585	0							0.875075	0.464447
O75362	ZNF217			0.281205	0.336868			0.36788	0.320121			0.999869	0.200733
O75363	BCAS1	*		2.05141e-05	-23.5022	*		0.55361	0			0.999869	-0.511753
O75367-2	H2AFY			0.557392	0.294316			0.55361	-0.502285			0.999869	-0.0416649
O75368	SH3BGRL			0.00379793	0.602035	*		0.158505	1.05235			0.999869	0.210955
O75376	NCOR1			5.61402e-05	23.0826	*		0.36788	-23.1167			0.875075	-0.672667
O75380	NDUFS6			0.542585	-1.70237			0.36788	23.7565			0.949528	0.323302
O75381-2	PEX14			0.542585	0.207171			0.36788	22.2736			0.999869	0.0150732
O75382-2	TRIM3			0.623865	20.3709			0.36788	-20.5565			0.999869	0
O75390	CS			0.715163	0.107375			0.917519	-0.265622			0.891339	-0.176176
O75391	SPAG7			0.542585	0			0.36788	22.694			0.875075	-0.245757
O75394	MRPL33			1.87686e-06	22.0522	*		4.83863e-05	22.0045	*		0.999869	-0.163818
O75396	SEC22B			0.307279	0.697562			0.586113	-0.220068			0.965075	-0.04284
O75400-2	PRPF40A			0.624577	0.0408048			0.0385515	1.03455	*		0.999869	-0.0122556
O75400-3	PRPF40A			1.47103e-06	-22.0756	*		0.384545	21.4695			0.874669	20.6022
O75410-9	TACC1			0.542585	0.605869			0.55361	1.8761			0.874669	1.02057
O75414	NME6			0.999952	0			1.30717e-06	21.193	*		0.875075	0.551758
O75420	GIGYF1			0.962254	0.108288			0.36788	-0.335598			0.887628	0.0401873
O75427	LRCH4			0.542585	-2.0471			1.47771e-06	-21.3564	*		0.919699	-0.674008
O75431	MTX2			0.542585	0.790498			0.36788	22.8347			0.928696	-0.174992
O75436	VPS26A			0.640541	-0.339736			0.10463	-1.53411			0.999869	-0.00071866
O75438	NDUFB1			0.921408	0.227661			0.105552	0.733278			0.999869	-0.175973
O75439	PMPCB			0.829694	-0.176486			0.55361	-0.203868			0.87517	0.191873
O75446	SAP30			0.693576	-19.39			0.36788	-21.1685			0.999869	-3.21421
O75448-2	MED24			0.542585	-1.52746			0.66845	-19.7212			0.904476	-0.243267
O75452	RDH16			0.542585	0			0.368238	-16.2536			0.875075	0
O75475	PSIP1			0.307279	-1.08997			0.99999	-0.280562			0.875075	0.404564
O75477	ERLIN1			0.542585	-1.07397			0.570788	0.212814			0.930381	0.36025
O75486	SUPT3H	*		0.999952	-2.15386			0.55361	0			0.999869	0.0384814
O75487-2	GPC4											0.874669	20.9187
O75489	NDUFS3	*		0.0746331	-0.696194			0.40671	-0.335278			0.965726	0.121301
O75494-5	SRSF10			0.999952	0.319707			0.288901	1.35321			0.999869	0.0758178
O75496	GMNN			0.307279	-18.6221			0.55361	0			1.02495e-05	-20.0688	*
O75503	CLN5			0.760646	-0.175974			0.36788	-21.5913			0.966	0.193824
O75506	HSBP1			0.542585	0.0710911			0.55361	-0.418181			0.999869	0.0409425
O75509	TNFRSF21											0.967369	-0.0215214
O75521-2	ECI2			0.31458	19.0817			0.630795	-19.1667			0.875075	2.19208
O75528-2	TADA3			0.542585	0			2.75262e-06	22.1804	*		0.875075	0.39981
O75529	TAF5L							0.36788	-20.7445			0.887628	-19.6199
O75530-3	EED			0.497148	0.418306			0.0896349	-1.41359			0.886527	0.106852
O75531	BANF1			0.477889	-0.488028			0.99999	-0.0757735			0.886527	0.0170701
O75533	SF3B1			0.449904	-0.121268			0.304661	0.305161			0.765593	0.0471818
O75534-2	CSDE1	*		0.317115	0.488087			0.351038	-0.414646			0.999869	0.0224595
O75569	PRKRA			0.542585	1.17356			0.55361	2.85597			0.999869	-0.0957997
O75582	RPS6KA5			0.307279	-21.3803			0.55361	0			0.875075	0.497126
O75600	GCAT			0.307279	21.6494			3.96995e-06	21.6053	*		0.898361	18.0962
O75607	NPM3			0.684771	0.148273			0.36788	-3.15971			0.875075	-0.167812
O75608-2	LYPLA1			0.0124095	2.57656	*		0.36788	0.943161			0.875075	0.130951
O75616	ERAL1			0.998508	0.621809			0.587156	-0.0200992			0.999869	-0.528169
O75629	CREG1			0.535297	-3.59741			0.739504	-0.440193			0.874669	0.259005
O75648-2	TRMU			0.542585	0							0.999869	0.253966
O75663	TIPRL			0.595193	-0.0774684			0.55361	-0.622044			0.894317	0.210409
O75674-2	TOM1L1			0.542585	0			0.36788	22.8393			0.875075	0.256628
O75676-2	RPS6KA4			0.796009	0.0589684			0.565679	-0.139231			0.875075	-0.623031
O75688	PPM1B			0.0747881	1.80535			0.495657	0.2824			0.874669	-0.96433
O75689-2	ADAP1			1.38581e-05	-24.2492	*		0.36788	-24.3383
O75691	UTP20			0.922695	-0.170199			0.146745	-1.3345			0.874669	0.330014
O75694-2	NUP155			0.580997	-0.190742			0.678795	-0.325741			0.948989	-0.00412307
O75695	RP2			0.307279	18.9163							0.999869	0
O75716	STK16			0.307279	-21.0751
O75717	WDHD1			0.159064	1.84391			0.754525	0.268312			0.875075	1.19314
O75718	CRTAP			0.998508	0			0.800018	-19.0861			0.875075	1.35809
O75746	SLC25A12			0.685201	-0.00778073			0.282142	-1.01556			0.94339	0.114458
O75752	B3GALNT1			0.193299	-0.820798			0.596737	0.732765			0.875075	-1.09154
O75762	TRPA1			0.542585	0							9.36052e-06	20.2589	*
O75764	TCEA3							0.55361	0
O75781	PALM			0.785053	0.315193			0.55361	2.73975			0.875075	0.451489
O75787-2	ATP6AP2			0.542585	-1.19352			0.36788	0.748145			0.972221	-0.147495
O75792	RNASEH2A			4.80376e-05	20.8366	*		0.381994	21.5865			0.875075	0.789874
O75794	CDC123			0.307279	20.4943			0.66893	22.3853			0.929695	-0.0707522
O75808	CAPN15	*										0.875075	0.00134204
O75815	BCAR3			0.542585	0			0.36788	16.8939
O75817	POP7			0.542585	0							0.999869	0.0908533
O75818-2	RPP40			0.542585	-2.56934			0.62973	-0.892782			0.875075	0.516488
O75821	EIF3G			0.200232	0.611854			0.185189	0.453764			0.875075	0.294013
O75822	EIF3J			0.192718	0.931676			0.7142	-0.0163007			0.875983	0.0249117
O75828	CBR3			0.655294	19.6781			0.99999	1.45814			0.887628	-0.0807842
O75832	PSMD10			0.573027	-0.10191			0.55361	0.579757			0.895287	0.784512
O75843	AP1G2			0.0767177	0.592557			0.985646	-0.158151			0.887628	-0.199765
O75844	ZMPSTE24			0.103998	-1.9524			0.36788	-0.625482			0.874669	0.23653
O75864	PPP1R37			0.542585	0							0.887628	-17.8744
O75865	TRAPPC6A
O75874	IDH1			0.722985	-0.186346			0.997906	-0.144272			0.87517	0.0430144
O75879	GATB	*		0.679852	-18.8065			0.99999	0			0.875075	0.485058
O75880	SCO1			0.116143	1.17475			0.384172	-22.5471			0.898361	-0.0361205
O75882-3	ATRN			0.494693	-0.466896			0.55361	-0.434425			0.874669	-0.50167
O75884	RBBP9			0.366158	0.468819			0.55361	0.69181			0.887628	-0.125999
O75886	STAM2			0.549674	0.0705408			0.320158	1.61296			0.875075	-0.708826
O75907	DGAT1	*						0.55361	0			0.875075	-0.0638619
O75909	CCNK			0.542585	-0.100336			0.55361	-2.83956			0.943817	0.144676
O75915	ARL6IP5			0.0625018	-1.50732			0.84507	-0.32662			0.937648	0.0771604
O75923-15	DYSF			0.307279	23.1147			0.55361	0			0.875075	0
O75934	BCAS2			0.307279	0.917397			0.197757	1.4081			0.999869	-0.0203881
O75935-3	DCTN3			0.139511	1.07539			0.872983	0.507675			0.999869	0.0723987
O75937	DNAJC8			0.307279	1.02023			0.530193	0.695905			0.875075	0.00124309
O75940	SMNDC1			0.47042	0.466794			0.574392	0.208792			0.999869	-0.264396
O75947	ATP5H			0.307279	-0.95563			0.950102	-0.109883			0.926741	-0.0680931
O75955	FLOT1			0.501668	-0.248938			0.261898	0.699214			0.887628	-0.00952696
O75962-2	TRIO			0.542585	0			3.53734e-06	20.2399	*		0.874669	0.910228
O75964	ATP5L			0.612782	-0.689662			0.155718	-1.23243			0.968317	0.204901
O75970-5	MPDZ			0.307279	-22.353			0.55361	0			0.875075	-0.171059
O75976	CPD			0.542585	-0.52663			0.358385	0.559791			0.960722	-0.583739
O76003	GLRX3			0.257337	1.24549			0.993676	0.101677			0.965726	-0.014551
O76021	RSL1D1			0.604723	0.070263			0.373356	-0.604913			0.907342	-0.0325354
O76024	WFS1			0.04783	-1.07112	*		0.55361	-0.0438803			0.981873	-0.171687
O76027	ANXA9	*		0.307279	21.961			0.55361	-1.88619			0.999869	0.265315
O76031	CLPX			0.182909	0.568989			0.999609	-0.479451			0.999869	-0.117316
O76041-2	NEBL			0.843606	0.102221			0.555431	-0.0831894			0.887628	0.474149
O76061	STC2	*		0.307279	-23.6472			0.36788	22.7198			0.875075	0.664177
O76062	TM7SF2			0.651901	-0.0380269			0.36788	0.320916			0.875075	0.20572
O76070	SNCG	*
O76071	CIAO1			0.542585	-2.35785			0.392409	-0.759776			0.874669	0.586165
O76094	SRP72			0.15095	0.20861			0.940635	0.0261479			0.922728	0.226823
O94760	DDAH1	*		0.149501	1.35325			0.281977	0.713986			0.990499	0.632609
O94762-4	RECQL5			0.661692	-18.4727			0.558976	-1.50212			0.966	-0.144619
O94763	URI1			0.653336	18.8743			0.647857	-19.4804			0.874669	0.325708
O94766	B3GAT3			0.833778	-0.0645778			0.0896349	1.18582			0.999869	-0.104812
O94776	MTA2			0.164308	1.14612			0.55361	0.3689			0.874669	0.237568
O94804	STK10			4.2032e-05	23.6897	*		0.125434	0.963773			0.875075	0.156277
O94822-3	LTN1											0.875075	1.83121
O94826	TOMM70A			0.66831	-0.367485			0.55361	-0.377747			0.874669	0.28755
O94829	IPO13			0.651136	-20.2876			0.55361	0			0.875075	-0.440899
O94830	DDHD2			0.995864	0			0.36788	-18.4501			0.875075	2.98583
O94832	MYO1D			0.13583	-0.963274			0.898181	-0.516536			0.874669	0.360046
O94842-3	TOX4			0.144549	0.877399			0.843014	-1.26693			0.903527	-0.12403
O94855	SEC24D			0.388155	0.707437			0.593071	-0.434735			0.956821	0.551138
O94864	SUPT7L			0.638332	20.7817			0.36788	-20.7578			0.999869	-0.707382
O94874	UFL1			0.604932	-0.0766745			0.599796	0.278152			0.877671	-0.0789855
O94875-11	SORBS2			0.651732	19.6956			0.99999	0			0.999869	-0.0593248
O94876-2	TMCC1			0.307279	-20.2396			0.55361	0			0.875075	1.20208
O94880-2	PHF14			0.542585	1.04558			0.36788	20.8797			0.922865	0.136424
O94885	SASH1			0.664215	-21.4149			1.06535e-06	21.8683	*		0.874669	1.09364
O94887	FARP2			0.653336	20.6183			0.55361	0			0.874669	0.472987
O94888	UBXN7			0.0841476	0.542074			0.331471	-0.43873			0.875075	0.125478
O94901-9	SUN1			0.842796	-0.754516			0.138961	3.89895			0.966	-0.202631
O94903	PROSC			0.548079	0.673937			0.55361	-0.670899			0.875075	0.0547115
O94905	ERLIN2			0.176765	-0.733423			0.582691	-0.162308			0.934212	-0.00147741
O94906	PRPF6			0.327932	0.16763			0.55361	-0.398239			0.936198	0.0567534
O94913	PCF11			0.346896	0.56135			0.36788	-0.639338			0.875983	-0.0337805
O94915	FRYL			0.307279	23.1443			0.33011	-3.66438			0.874669	1.00347
O94919	ENDOD1			0.580655	0.627827			0.368059	-21.4062			0.875075	0.177805
O94923	GLCE			0.999952	0			0.55361	0			0.875075	0.299383
O94925-3	GLS			0.542585	0.956191			0.374267	-0.503644			0.875075	0.227215
O94927	HAUS5											0.999869	0.615294
O94929-2	ABLIM3											0.875075	0
O94952-1	FBXO21			0.542585	0			0.99999	0			0.999869	-0.0126705
O94953	KDM4B	*						0.55361	0			0.887628	19.5889
O94955	RHOBTB3	*										0.999869	0
O94964-2	SOGA1							0.55361	0			0.875075	0
O94966-4	USP19			0.542585	0.494864			0.668915	-20.5289			0.887628	19.5218
O94967-2	WDR47			0.999952	0			0.64345	-23.2379			0.968317	0.0903009
O94972	TRIM37			0.651901	16.6369			0.635834	-17.7975
O94973	AP2A2			0.389164	-0.274657			0.55361	-3.40259			0.884818	0.218704
O94979-6	SEC31A	*		0.506164	0.114646			0.0382834	-0.609116	*		0.874669	0.148407
O94992	HEXIM1			5.32678e-06	23.1296	*		1.77287e-05	23.0652	*		0.999869	0.166769
O95049	TJP3	*		0.542585	1.7999			0.55361	0.0481465			0.907342	-0.361539
O95059	RPP14			0.542585	0			0.658116	19.2508			0.875075	0.17991
O95067	CCNB2			0.542585	0			0.55361	0			0.874669	20.7996
O95070	YIF1A			0.542585	-0.870443			3.89428e-06	-22.5879	*		0.886527	-0.0457683
O95071-2	UBR5			0.307279	0.743109			0.262428	2.14825			0.875075	0.202841
O95084-2	PRSS23			0.542585	-2.04424			0.750294	-0.1837			0.875075	-0.56768
O95104	SCAF4			0.999952	0.977029			0.99999	0			0.968317	0.098127
O95139	NDUFB6			0.297	-1.05658			0.55361	-0.618917			0.87896	0.257061
O95140	MFN2			0.339532	-1.0682			0.55361	0.0868761			0.874669	0.823024
O95154	AKR7A3			0.205969	22.7165			0.55361	0			0.887628	18.4476
O95155-2	UBE4B			0.57976	0.68723			0.374885	-20.5712			0.875075	0.501385
O95159	ZFPL1			0.0782351	2.06161			0.625796	1.20045			0.999869	0.00605499
O95163	IKBKAP			0.508901	0.943391			0.36788	-0.638725			0.875983	0.280601
O95164	UBL3			0.724367	1.19093			0.143984	-1.21141			0.887628	-21.124
O95166	GABARAP	*		0.527854	-4.62935			0.375847	-0.310488			0.886527	0.0454115
O95167	NDUFA3			0.659216	-24.8539			0.36788	25.1888			0.875075	0.769961
O95168-2	NDUFB4			0.942628	0.485392			0.589759	0.309371			0.943817	0.395737
O95169-3	NDUFB8			0.542585	-1.25308			0.22785	1.10288			0.874669	0.521124
O95182	NDUFA7			0.887985	0.0399062			0.36788	22.4201			0.88882	0.234999
O95197-3	RTN3			0.0526708	1.7028			0.664445	1.44806			0.887628	0.313629
O95202	LETM1	*		0.031706	-0.864217	*		0.125297	-0.608859			0.874669	0.160809
O95208-3	EPN2			0.648189	19.913			0.55361	0			0.875075	0
O95210	STBD1			5.65811e-07	-22.7146	*		0.557784	-0.243586			0.875075	0.601273
O95218-2	ZRANB2			0.554111	-0.510198			0.10744	1.38903			0.875075	0.38822
O95219	SNX4			0.334455	0.228398			0.616862	0.404985			0.875075	0.135782
O95232	LUC7L3			0.0747103	1.98544			0.36788	0.670744			0.875075	0.158001
O95235	KIF20A			0.665743	-21.5285			0.99999	0			0.875075	-0.36402
O95238-2	SPDEF			0.542585	0			0.36788	-21.853			0.875075	0
O95239	KIF4A			5.42523e-05	22.0491	*		0.99999	0.389857			0.875075	-0.623645
O95243-3	MBD4			8.59439e-05	-20.2337	*		0.631817	20.1672			0.875075	0.504358
O95248	SBF1			0.542585	0			0.55361	0			0.887628	-0.494396
O95249	GOSR1			0.0625496	-0.321332			0.36788	0.623179			0.875983	-0.316213
O95251-4	KAT7			0.542585	-0.211702			0.36788	23.5768			0.967369	0.0546476
O95260-2	ATE1			0.42675	-4.57798			0.340986	-3.44283			0.999869	0.890434
O95267-5	RASGRP1							0.55361	0			0.879766	-1.70691
O95273-2	CCNDBP1			0.528937	-2.06812			8.19886e-06	-20.3142	*		0.874669	17.649
O95274	LYPD3											0.875075	-0.429977
O95292	VAPB			0.307279	0.390289			0.0896349	1.60895			0.875075	-0.42631
O95294-2	RASAL1							0.55361	0			0.887628	-20.9408
O95295	SNAPIN			0.512036	-0.442833			0.189264	-1.34353			0.875075	-0.180076
O95297-3	MPZL1			0.542585	0							0.874669	-21.4547
O95298	NDUFC2			0.107501	-1.08999			0.689536	0.00700217			0.887628	0.340178
O95299	NDUFA10			0.373439	-1.00722			0.664445	-0.0355675			0.999869	0.122935
O95302	FKBP9			0.143074	1.36935			0.00943871	3.55029	*		0.874669	-0.394453
O95336	PGLS			0.0172535	0.920819	*		0.445186	0.457363			0.999869	0.320717
O95340	PAPSS2			0.546285	0.256862			0.55361	3.24135			0.999869	-0.216914
O95347	SMC2			0.11258	3.87082			0.55361	-0.401222			0.88882	0.102586
O95352	ATG7			0.542585	1.82407			0.55361	-0.831132			0.957903	-0.0893021
O95359-3	TACC2			0.999952	0.404041			0.55361	0			0.874669	20.6109
O95361	TRIM16			0.661537	-1.01761			0.354027	-2.19191			0.874669	0.528625
O95363	FARS2			0.307279	21.7819			0.36788	-21.2581			0.875075	0.58527
O95365	ZBTB7A	*		0.542585	-0.362864			0.99999	0.281698			0.999869	-0.0883551
O95372	LYPLA2			0.542585	1.82117			0.644196	21.8199			0.999869	-0.0515852
O95373	IPO7			0.12976	0.56993			0.569877	-0.967881			0.875075	-0.189722
O95376	ARIH2			0.542585	0			0.653856	-19.5234			0.967496	-0.0712864
O95379	TNFAIP8											0.999869	0
O95382	MAP3K6			0.542585	0			0.36788	-22.305			0.875075	0
O95391	SLU7			0.275226	-1.01401			6.45386e-07	-21.0718	*
O95394	PGM3			0.347379	-0.637145			0.557528	-1.45488			0.875075	0.0647734
O95396	MOCS3			0.514955	3.03617			0.55361	-0.538029			0.875075	1.28048
O95400	CD2BP2			0.999952	-0.569235			0.36788	1.15333			0.999869	0.274223
O95406	CNIH1											0.874669	1.0659
O95415	BRI3			0.307279	-19.4433							0.874669	0.759731
O95425-2	SVIL			0.542585	-0.60965			0.36788	22.2583			0.875075	0.558016
O95429-2	BAG4			0.542585	0			0.55361	0			0.875075	0.917725
O95433	AHSA1			0.542585	0.805919			0.55361	0.604119			0.973181	0.151247
O95453-2	PARN			0.542585	1.23067			0.652929	-0.574454			0.982582	0.146918
O95456	PSMG1			0.594447	-0.323585			0.334185	-1.88407			0.934212	0.060517
O95470	SGPL1			0.429973	0.152017			0.175841	0.842422			0.999869	-0.0335233
O95471-2	CLDN7			0.34656	18.9255			0.36788	-20.2313			0.999869	-0.139558
O95476	CTDNEP1			0.542585	-1.39129			0.493424	-1.06873			0.999869	0.130031
O95478	NSA2			0.307279	21.8671			0.7142	-19.9128			0.875075	-0.0710919
O95479	H6PD							8.3134e-06	22.3179	*		0.875075	0.554806
O95486	SEC24A			0.194756	0.82764			0.55361	-0.449164			0.887628	0.105086
O95487-2	SEC24B			0.542585	-0.697281			0.36788	-0.765869			0.903621	-0.125199
O95551-3	TDP2
O95563	MPC2	*		0.542585	-1.26578			0.36788	-23.5057			0.886527	0.843266
O95571	ETHE1			0.664885	-0.321342			0.553994	0.03446			0.999869	-0.217508
O95573	ACSL3			0.307279	-0.868166			0.381652	0.527499			0.999869	0.00492727
O95602	POLR1A			0.547074	-0.0378677			0.825041	0.159491			0.874669	1.12437
O95619	YEATS4			0.307279	-20.7989			0.660147	-21.0491			0.875075	0.914817
O95630	STAMBP			0.245144	1.70147			0.373356	0.393321			0.943817	-0.235758
O95639-3	CPSF4			2.39987e-06	22.4491	*		0.55361	0			0.875075	0.174015
O95671	ASMTL			0.61977	0.0422973			0.391071	0.451336			0.999869	0.0384695
O95674	CDS2			0.542585	-1.32839			0.38603	19.9905			0.874669	0.680262
O95684-2	FGFR1OP			0.542585	0			0.36788	21.9144			0.887628	-0.249013
O95685	PPP1R3D			0.542585	1.53629			0.571594	0.257323			0.875075	-1.74096
O95696	BRD1			0.544828	0.186516			0.38603	-19.7389			0.874669	19.4488
O95707	POP4			0.900179	0.185694			0.99999	-1.95754			0.934123	-0.457776
O95714	HERC2											0.887628	19.8461
O95716	RAB3D			0.307279	-2.06681			0.029016	1.01466	*		0.999869	-0.179856
O95721	SNAP29			0.307279	23.5205			0.55361	1.33879			0.911201	0.0363481
O95747	OXSR1			0.3827	-0.971893			0.344711	-0.498028			0.874669	0.119278
O95749	GGPS1			0.999952	0			0.388285	19.6446			0.875075	1.2206
O95757	HSPA4L			0.0168215	1.57826	*		0.668391	0.104852			0.999869	0.0787476
O95758	PTBP3			0.307279	24.1886			0.990836	1.39388			0.933039	0.13596
O95777	LSM8			0.450868	-0.466464			0.99999	0.364503			0.874669	-0.61777
O95782-2	AP2A1			0.72661	0.0125938			0.424669	0.511006			0.999869	0.117128
O95785-4	WIZ			0.542585	0							0.875075	0.0902328
O95786	DDX58	*		0.0354649	-5.55209	*		0.55361	-3.29273			0.887628	0.00394938
O95793-3	STAU1	*		0.473741	0.231992			0.808457	-0.158767			0.940633	0.126144
O95801	TTC4	*		0.999952	0			0.36788	21.6633			0.785756	-0.767066
O95807	TMEM50A			0.0889209	-2.89804			0.36788	-23.4347			0.874669	-0.45228
O95816	BAG2			0.667204	-19.9847			0.997509	-1.63538			0.887628	20.3679
O95817	BAG3			0.157098	1.58551			0.606847	-0.733573			0.887628	-0.00280128
O95819-2	MAP4K4											0.875075	0.23106
O95822	MLYCD			0.307279	-2.47675			0.146745	1.07407			0.999869	-0.159928
O95825	CRYZL1			0.307279	21.3713							0.875075	0
O95831-3	AIFM1			0.921932	-0.0989371			0.860793	0.0913946			0.874669	0.220289
O95832	CLDN1											0.875075	0.928116
O95833	CLIC3			0.438314	5.16558			0.255094	4.50322			0.975271	0.435039
O95834	EML2			0.307279	-0.96656			0.695014	0.090287			0.875075	0.354873
O95848	NUDT14	*		0.637115	23.9235			7.96416e-07	24.6095	*		0.922865	0.304056
O95857	TSPAN13			0.307279	21.8157							0.875075	0.561349
O95858	TSPAN15			0.999952	-1.30897			0.36788	22.6738			0.879546	0.337092
O95861	BPNT1			0.458949	0.19426			0.343661	0.411215			0.886527	0.159083
O95865	DDAH2	*		0.3235	1.6524			0.0896349	1.24077			0.999869	0.52066
O95870	ABHD16A			0.542585	-0.458481			0.55361	0.424278			0.875075	0.429832
O95881	TXNDC12			0.307279	-25.2788			0.642254	-0.08693			0.929061	0.233678
O95900-2	TRUB2			0.542585	0							0.999869	0.0395699
O95926	SYF2			0.554988	-0.771473			0.557011	0.10485			0.874669	0.934153
O95983-2	MBD3			0.324621	-22.0763			0.99999	1.43083			0.922652	0.0718113
O95989	NUDT3	*		2.62916e-05	21.872	*		0.99999	0			0.999869	0.798121
O95999	BCL10											0.875075	0
O96000	NDUFB10			0.541952	-0.307168			0.0392158	1.05272	*		0.999869	-0.0219246
O96005	CLPTM1			0.756437	0.278248			0.636848	-0.0566924			0.875075	0.0928197
O96007	MOCS2			0.542585	0			0.55361	0			0.875075	0.405698
O96008	TOMM40	*		0.275131	-0.172509			0.531179	-0.559185			0.875075	0.132025
O96011	PEX11B			0.257337	2.86088			0.36788	21.7843			0.875075	-0.327548
O96013	PAK4			0.307279	22.7265			0.619511	1.03766			0.915633	-0.109774
O96019	ACTL6A			0.54692	0.142525			0.532733	-0.765057			0.874669	0.223355
O96028	WHSC1			0.542585	0			0.560298	0.0169971			0.875075	0.560931
O96033	MOCS2			0.542585	0							0.887628	16.6526
P00156	MT-CYB			0.124023	-1.24322			0.227204	-0.771073			0.923305	0.0868348
P00167-2	CYB5A			0.0379587	-0.934446	*		0.0670805	1.2239			0.902322	-0.419874
P00367	GLUD1			0.554971	0.178074			0.0759063	0.886052			0.875075	-0.0929397
P00374	DHFR			0.307279	2.02197			0.74758	-0.0843232			0.999869	0.158286
P00387-2	CYB5R3			0.740531	0.039934			0.802978	-0.157356			0.87554	0.137985
P00390-2	GSR			0.287548	0.413492			0.359822	0.360387			0.891599	0.145254
P00395	MT-CO1			0.307279	-21.8464			0.661177	21.9313			0.999869	0
P00403	MT-CO2			0.318256	-1.23731			0.36788	-0.565569			0.999869	0.0553008
P00441	SOD1			0.213347	2.33576			0.258053	1.91922			0.889815	0.389119
P00491	PNP			0.307279	0.693707			0.0728311	-0.57584			0.875075	0.296861
P00492	HPRT1			0.288417	0.507177			0.338438	-0.637064			0.875075	-0.332552
P00505	GOT2			0.780365	0.0165219			0.711266	-0.31171			0.875075	-0.0882952
P00533	EGFR			0.307279	19.6408							0.875983	-0.230927
P00568	AK1			0.625161	-0.426587			0.55361	0.330889			0.902322	0.682394
P00738	HP			0.359468	1.88851			0.582691	0.50713			0.999869	-2.00743
P00813	ADA											0.875075	0
P00846	MT-ATP6			0.307279	-25.6876			0.282947	-0.677257			0.980236	0.262412
P00918	CA2			0.123853	-0.867113			0.208296	1.45291			0.87517	0.0525207
P00966	ASS1	*		0.307279	4.24332			0.406946	-3.86562			0.999869	-0.383785
P00973	OAS1			0.178361	-24.66			0.55361	0			0.999869	-0.801399
P01009	SERPINA1	*		0.801857	1.12717			0.580884	-0.471895			0.874669	-1.801
P01011	SERPINA3			8.00366e-06	-22.3255	*						0.887628	20.4004
P01023	A2M			0.307279	22.2593			0.375847	22.1454			0.874669	-22.2279
P01033	TIMP1			0.542585	0			0.55361	0			0.999869	-0.0418744
P01034	CST3			0.0296993	-1.34846	*		0.36788	0.428321			0.887628	-0.0213011
P01111	NRAS			0.913877	-0.0858648			0.957249	-0.256451			0.875075	0.594107
P01116-2	KRAS			0.307279	0.224007			0.55361	-0.524289			0.875075	-0.18679
P01130-3	LDLR			0.428042	-1.00781			0.630795	-0.284418			0.999869	0.0958242
P01137	TGFB1			5.65811e-07	21.4311	*		3.96995e-06	21.3991	*		0.943817	0.164717
P01859	IGHG2			0.722985	1.55012			0.488674	-1.14425			0.919699	-2.21853
P01876	IGHA1			0.682599	1.25064			0.36788	-1.02435			0.785756	-1.46896
P01889	HLA-B			6.64051e-06	-23.1803	*						0.875075	-0.0763221
P01893	HLA-H											0.875075	0.376822
P02144	MB	*		0.546025	0.279971			0.55361	1.77863			0.887628	21.0171
P02461	COL3A1			0.542585	-0.864586			0.648553	21.0346			0.887628	0.40283
P02511	CRYAB			0.542585	0
P02647	APOA1	*		0.792284	1.78215			0.559041	-0.392556			0.874669	-1.27983
P02671	FGA			0.450759	4.64229			0.371618	22.5538			0.875075	-1.60594
P02679-2	FGG			0.542585	2.12259			0.99999	0.141696			0.874669	-2.31739
P02751	FN1			0.542585	0							0.885546	0.228289
P02760	AMBP											0.875075	0
P02787	TF			0.277978	3.12366			0.99999	0.221762			0.887628	-20.7918
P02792	FTL			0.580655	0.583535			0.36788	0.639443			0.903527	0.0506075
P02794	FTH1			0.999952	-0.105762			0.36788	-0.739082			0.976946	-0.353697
P03372-4	ESR1			0.651901	-18.9927			0.36788	-20.766			0.887628	-18.072
P03886	MT-ND1			0.111056	-1.19155			0.55361	-0.964148			0.887628	0.0539186
P03891	MT-ND2			0.307279	-24.4114			0.0109755	-2.68791	*		0.358724	0.530843
P03905	MT-ND4			0.542585	-1.67559			0.36788	-22.7005			0.875075	0.326616
P03915	MT-ND5			0.521928	0.242163			0.658529	22.05			0.923529	-0.242666
P03928	MT-ATP8			0.542585	-1.13168			0.086052	-1.72356			0.875075	-0.707532
P04035-2	HMGCR											0.88882	19.5957
P04040	CAT			0.0734303	1.70007			0.602689	0.198379			0.921158	0.364145
P04049	RAF1			0.654295	19.7553			0.99999	1.06686			0.874669	0.235368
P04062-4	GBA			0.0110701	-0.823149	*		0.304661	1.04382			0.875075	0.0316927
P04066	FUCA1			0.310185	-24.0104			0.55361	0.136545			0.999869	0.00607783
P04080	CSTB			0.988924	0.0486475			0.804025	0.227383			0.999869	-0.336562
P04083	ANXA1	*		0.307279	-6.6752			0.990836	0.719122			0.959033	0.237784
P04114	APOB			0.179313	0.818459			0.238315	1.40129			0.999869	0.506672
P04155	TFF1	*										0.875075	-0.494394
P04156	PRNP			0.999952	0			0.55361	0			0.875075	0.343793
P04179-4	SOD2			0.876852	0.220664			0.160729	0.884126			0.94955	0.0531478
P04181	OAT			0.806041	-0.116684			0.405121	-0.615792			0.966252	0.0229723
P04183	TK1			0.307279	0.982418			0.55361	-2.65583			0.967109	-0.578498
P04424	ASL			0.20826	0.646168			0.522174	0.635949			0.875075	0.247985
P04439	HLA-A			0.121494	-2.18073			0.55361	-1.20933			0.999869	-0.534568
P04626-5	ERBB2	*		0.947903	-0.0355305			0.601972	0.16982			0.943075	0.00324951
P04632	CAPNS1			0.687048	0.0884782			0.978846	-0.488803			0.874669	-0.137647
P04798	CYP1A1	*		1.38581e-05	-23.9069	*		0.36788	-20.3071			0.874669	-0.790607
P04818	TYMS			0.577111	24.2509			0.55361	-2.4208			0.875075	0.230363
P04844	RPN2			0.358875	0.39099			0.36788	0.463061			0.875075	0.0740147
P04899-6	GNAI2			0.485322	-0.903747			0.086052	1.13683			0.874669	0.182999
P04920-2	SLC4A2	*		0.542585	-1.24997			0.185189	0.959191			0.875075	-0.96848
P05023-4	ATP1A1	*		0.199158	0.813584			0.0974839	0.484571			0.874669	-0.154796
P05026-2	ATP1B1			0.542585	0.40933			0.00479421	1.22521	*		0.999869	0.0928816
P05067-7	APP			0.655006	19.3948			7.08297e-06	22.523	*		0.875075	0.476228
P05090	APOD			0.542585	0			0.55361	0			0.887628	-21.0456
P05091	ALDH2			0.115911	-2.41893			0.656738	-0.0285875			0.886527	0.180924
P05109	S100A8			0.000322265	-21.2917	*		0.000180536	-19.8179	*
P05114	HMGN1			0.215024	-24.7932			0.526678	-3.53972			0.95905	0.717308
P05161	ISG15			0.307279	-0.183272			0.814442	-0.360921			0.999869	-0.228258
P05165-3	PCCA			0.711204	-0.0182249			0.36788	0.591458			0.943817	0.301959
P05166	PCCB			0.677037	0.264271			0.478219	-1.08835			0.935296	-0.408879
P05198	EIF2S1			0.760646	-0.165003			0.36788	-0.331193			0.904295	0.084089
P05204	HMGN2			0.286301	-1.31446			0.257978	-1.74538			0.874669	1.23003
P05362	ICAM1			0.64785	20.5521			0.55361	0			0.874669	19.7994
P05386	RPLP1			0.866604	0.183063			0.0222542	-1.09002	*		0.88882	0.0452859
P05387	RPLP2	*		0.0302615	1.01425	*		0.36788	0.500879			0.983989	-0.0580285
P05388	RPLP0			0.866314	0.19556			0.177299	-0.463615			0.999869	0.0896725
P05423	POLR3D			0.542585	0			0.999609	0			0.875983	0.015058
P05455	SSB			0.483615	-0.283471			0.99999	-0.109706			0.541332	0.317999
P05549-5	TFAP2A							0.55361	0			0.874669	20.1353
P05556	ITGB1			0.999952	-0.124021			0.36788	0.443488			0.875075	0.0896464
P06132	UROD			0.542585	1.12338			0.36788	-23.1876			0.875075	0.427993
P06280	GLA			0.445111	-2.10905			0.488674	1.06938			0.887628	-0.799816
P06396-2	GSN	*		0.542585	-0.115779			0.0182178	2.9857	*		0.887628	0.391865
P06400	RB1			0.307279	21.9824			0.36788	21.1025			0.999869	0.0630679
P06401	PGR	*		0.542585	1.52093			0.55361	-1.13216			0.88434	0.633129
P06454-2	PTMA	*		0.283012	-1.31709			0.964512	-0.601913			0.736306	1.49086
P06493	CDK1			0.653169	-1.17732			0.52641	-0.769733			0.999869	-0.0120648
P06703	S100A6			0.995115	0			0.99999	0			0.874669	-19.6933
P06730	EIF4E			0.552211	0.291345			0.682754	0.229663			0.874669	0.660584
P06731-2	CEACAM5											0.999869	-0.68251
P06737-2	PYGL			0.542585	-1.07662			0.665192	-0.212694			0.887628	0.206501
P06746	POLB							0.55361	0			0.919699	-1.04035
P06753-3	TPM3	*
P06756-3	ITGAV			0.20126	-0.733475			0.226971	2.55476			0.990499	0.214268
P06865	HEXA			0.768805	-0.168118			0.99999	-0.100356			0.875075	0.0685122
P07108	DBI			0.455572	-0.779303			0.234365	-0.919939			0.887628	0.212208
P07199	CENPB			0.542585	-0.388153			0.55361	-1.75319			0.875075	0.441986
P07203	GPX1			0.542585	0			0.36788	21.2242			0.999869	-3.1465
P07305	H1F0			0.107007	-0.688903			0.99999	0.0258063			0.87896	-0.200368
P07311	ACYP1			1.09169e-05	21.7371	*		6.22704e-06	21.1231	*		0.874669	21.1243
P07384	CAPN1			0.215024	0.453647			0.682629	0.0329468			0.999869	0.173974
P07602	PSAP			0.104955	-1.00074			0.299346	1.09161			0.89711	0.130591
P07686	HEXB			0.0397401	-0.596308	*		0.55361	0.35301			0.999869	-0.0218324
P07711	CTSL			0.373561	0.391161			0.55361	0			0.999869	-0.229973
P07738	BPGM
P07741	APRT	*		0.263488	0.579919			0.507704	-0.196244			0.875075	0.33306
P07858	CTSB			0.307279	0.369988			0.99999	-0.273252			0.999869	0.204129
P07902	GALT
P07919	UQCRH			0.997779	-1.54769			0.36788	26.3185			0.875075	-0.601595
P07942	LAMB1
P07947	YES1			0.334455	1.26812			0.39065	-22.6509			0.887628	-0.207552
P07948-2	LYN			7.45998e-05	-22.1346	*		0.55361	0			0.999869	-0.326423
P07954-2	FH			0.999822	0.0449235			0.36788	-0.290863			0.999869	-0.0591373
P07992-4	ERCC1							0.55361	0
P08047	SP1	*		0.542585	0			0.99999	0			0.874669	20.4675
P08069	IGF1R			0.48961	-2.30865			0.0549577	1.56178			0.875075	0.420364
P08134	RHOC	*		0.0393833	1.83894	*		0.36788	25.7022			0.943817	0.0313659
P08174-4	CD55	*		0.0363754	0.576079	*		9.10595e-06	22.8596	*		0.887628	0.21477
P08195-2	SLC3A2											0.875075	0.40273
P08195-3	SLC3A2			0.999952	-0.159295			0.439616	-0.964588			0.999869	-0.067339
P08236	GUSB			0.242803	-0.837151			0.422042	1.49851			0.874669	0.404848
P08237-3	PFKM			0.542585	-0.71057			0.207406	-1.23404			0.966	-0.121029
P08240	SRPR			0.54868	0.494549			0.504656	-1.89438			0.875075	0.337679
P08243	ASNS			0.542585	0.477379			0.119136	-0.910686			0.875075	0.226483
P08397-2	HMBS			0.58865	-1.11618			0.647857	-1.38281			0.875075	0.227539
P08473	MME			0.542585	1.44388			8.19886e-06	21.2177	*
P08493	MGP	*		0.542585	0			0.55361	0			0.999869	0.545963
P08559-3	PDHA1			0.670516	0.0833875			0.55361	-0.496199			0.874669	-0.241618
P08574	CYC1			0.997779	0.0894633			0.720697	0.0624837			0.875075	0.034608
P08579	SNRPB2			0.542585	1.53753			0.36788	23.9972			0.895148	0.261475
P08621	SNRNP70			0.285041	-0.779816			0.879765	-0.0960073			0.875075	0.291223
P08648	ITGA5											0.875075	-0.141346
P08708	RPS17			0.356772	-0.541422			0.982438	0.0169447			0.968317	0.0457816
P08754	GNAI3			0.776993	0.328919			0.462346	0.523198			0.966	-0.121761
P08865	RPSA			0.846671	0.141241			0.556423	-0.191924			0.999869	0.157055
P08910	ABHD2											0.874669	19.2804
P08962-3	CD63			0.307279	0.997497			0.591493	-0.478708			0.875075	-0.495437
P09001	MRPL3			0.769206	-0.134576			0.159043	0.649731			0.874669	0.548348
P09012	SNRPA			0.13583	0.200736			0.72584	0.0148838			0.874669	-0.188261
P09104-2	ENO2			0.516204	3.8835			8.19886e-06	23.6998	*		0.999869	0.0422645
P09110	ACAA1			0.506414	3.5096			0.578164	-0.612469			0.999869	-0.119215
P09132	SRP19			0.106072	1.18368			0.957347	-0.338844			0.875075	0.221053
P09234	SNRPC			0.553648	-0.77705			0.547736	0.480887			0.87517	-0.086734
P09382	LGALS1			0.126308	1.60436			0.459446	0.824859			0.999869	0.0441941
P09417	QDPR			0.648181	0.229632			0.372523	-22.298			0.95918	0.00520413
P09467	FBP1	*		0.937938	-0.237421			0.200007	1.17816			0.999869	-0.223812
P09471-2	GNAO1			0.542585	0
P09493-3	TPM1	*		0.0795545	-1.14616			0.0189481	1.77657	*		0.875075	0.544953
P09493-5	TPM1	*		0.307279	-22.1297			0.36788	-20.7914			0.875075	0
P09496-2	CLTA			0.951883	0.98391			0.338953	1.08577			0.999869	0.38729
P09497-2	CLTB	*		0.498642	0.178587			0.10463	1.3659			0.919921	-0.449789
P09525	ANXA4			0.275131	0.562411			0.859183	0.0876553			0.963465	0.488976
P09525-2	ANXA4			0.542585	0			0.55361	0			0.875075	0
P09543-2	CNP			0.555102	-0.884516			0.153215	1.30195			0.887628	0.0957201
P09601	HMOX1
P09622	DLD			0.0855526	-0.890709			0.229826	-0.573956			0.911605	-0.20357
P09661	SNRPA1			0.168966	0.740535			0.855794	-0.23774			0.934378	0.0634652
P09668	CTSH											0.887628	19.5436
P09669	COX6C			0.616503	0.297096			0.384751	0.18519			0.875075	0.0098407
P09758	TACSTD2	*		0.655294	-1.34694			0.0395163	2.50599	*		0.875075	0.178325
P09884	POLA1			0.998508	0			2.73083e-07	21.6306	*		0.999869	0.286443
P09912	IFI6											0.887628	-19.6726
P09913	IFIT2											0.999869	0.696284
P09914-2	IFIT1			0.307279	-22.6708			0.55361	0			0.875075	2.90727
P09960	LTA4H			0.310807	0.463304			0.36788	-0.316474			0.981246	0.0511601
P09972	ALDOC			0.0875237	1.45971			0.570788	-1.21105			0.934212	-0.00774066
P0C1Z6-2	TFPT			0.542585	0			0.36788	21.4526			0.999869	0.166596
P0C869-6	PLA2G4B
P0C870	JMJD7
P0CG12	CHTF8			0.999952	0			0.372231	-20.9998			0.874669	-0.314584
P0CK96	SLC35E2B
P0DI82	TRAPPC2B			0.307279	20.4838			0.55361	0			0.875075	0
P0DMN0	SULT1A4			0.0259877	4.42273	*		0.46617	-0.947517			0.967369	0.124839
P0DN76	U2AF1			0.134251	-2.81852			0.87748	0.023235			0.999869	0.0130359
P0DN79	CBS			0.542585	-0.192027			0.36788	0.531747			0.887628	-0.141121
P0DOX5	IGHG1			0.651564	1.48565			0.55361	-0.600549			0.874669	-1.93227
P0DOX7	IGKC			0.923029	1.20614			0.55361	-0.587222			0.932737	-2.50723
P0DOY3	IGLC3			0.999952	0.835836			0.55361	-1.16222			0.875075	-1.35668
P0DPB6	POLR1D											0.875075	0
P0DPD7	EEF1AKMT4			0.999952	0			0.36788	20.8241			0.875075	0.190721
P0DPI2	GATD3A			0.245271	-1.04014			0.576889	-0.598133			0.772734	0.241216
P10114	RAP2A	*						0.55361	0			0.887628	-18.8739
P10155	TROVE2			0.997779	0.0609852			0.482136	0.199716			0.968317	0.186793
P10253	GAA	*		0.502033	0.0737879			0.282163	0.682631			0.999869	0.100289
P10276-2	RARA	*
P10301	RRAS	*		0.999952	-0.148843			0.672893	-0.150988			0.875075	0.178418
P10321	HLA-C			0.0951952	-1.60545			0.36788	23.1679			0.999869	0.512015
P10398	ARAF			0.318668	0.34431			0.55361	-3.64105			0.999869	0.0815482
P10412	HIST1H1E			0.542585	0							0.874669	-21.5558
P10515	DLAT			0.645598	-0.215709			0.393248	-0.98967			0.875983	-0.0995482
P10586-2	PTPRF	*		0.638448	-0.279176			0.755302	0.132244			0.875075	0.45181
P10588	NR2F6	*		0.542585	0			0.36788	19.2639			0.999869	0.632899
P10599	TXN			0.635112	-0.0195022			0.622011	0.353159			0.887628	-0.0434582
P10606	COX5B			0.121767	-0.949807			0.0285392	-0.819451	*		0.886607	0.535727
P10619-2	CTSA			0.25927	-0.830488			0.439978	0.432587			0.875075	0.35008
P10620	MGST1			0.871488	-0.113713			0.711266	0.0419147			0.920138	-0.00455508
P10644	PRKAR1A			0.00177007	0.875515	*		0.396433	0.340984			0.875075	0.135326
P10768	ESD	*		0.342742	-0.790664			0.99999	-0.181065			0.999869	-0.147109
P10909-4	CLU			0.443168	-0.483518			0.36788	1.24651			0.943817	0.615928
P11047	LAMC1	*		1.95682e-06	21.821	*		0.55361	3.14593			0.999869	0.370584
P11117	ACP2			0.598057	-0.02013			0.162252	1.58369			0.765593	0.265899
P11137-3	MAP2			0.542585	0.703373			0.55361	0			0.999869	0
P11166	SLC2A1			0.526028	-0.251465			0.36788	-0.999804			0.999869	0.0477182
P11171-4	EPB41			0.542585	0							0.999869	0.229576
P11172	UMPS			0.229182	0.600479			0.686018	0.0219896			0.999869	0.333211
P11177	PDHB			0.846497	0.284147			0.796478	0.106942			0.875075	0.01724
P11182	DBT			0.0149316	-1.94644	*		0.36788	-0.651113			0.874669	0.322983
P11233	RALA			0.847731	-0.0678268			0.0621676	0.808158			0.999869	0.0636484
P11234	RALB			0.0775646	-0.660237			0.504842	0.419871			0.887628	0.297115
P11274-2	BCR	*		0.542585	0							0.875075	-0.374735
P11279	LAMP1			0.15639	-1.05788			0.839543	-0.234319			0.874669	0.197364
P11310	ACADM			0.135769	1.69337			0.55361	4.08478			0.887628	-0.0613104
P11362-21	FGFR1
P11387	TOP1			0.364197	-0.246468			0.55361	0.0397501			0.894317	-0.0356224
P11388	TOP2A			0.542585	-2.26756			0.498127	-0.608009			0.999869	-0.216647
P11441	UBL4A			0.999952	-0.100349			0.35088	0.341666			0.887628	-0.0605961
P11498	PC			0.542585	0.242252			0.36788	1.23121			0.999869	0.125198
P11586	MTHFD1			0.149199	0.506974			0.338501	-0.329479			0.887628	0.0203812
P11717	IGF2R			0.307279	0.833203			0.55361	-1.63748			0.905043	-0.15197
P11766	ADH5			0.967135	-0.0388847			0.24345	-0.593599			0.886527	0.405315
P11802	CDK4			1.00911e-05	21.7074	*		0.55361	0			0.87517	0.253442
P11908	PRPS2			0.542585	-0.374561			0.610323	-1.53814			0.999869	-0.193023
P12004	PCNA			0.350523	0.482829			0.99999	-0.111816			0.967369	0.158264
P12074	COX6A1			0.548079	-1.29001			0.561524	0.455849			0.887628	-0.7213
P12081-4	HARS			0.373997	0.589362			0.0150852	-0.716409	*		0.887628	0.305572
P12268	IMPDH2			0.0152568	0.702433	*		0.374986	-1.14748			0.999869	-0.05666
P12270	TPR			0.307279	0.208296			0.814731	-0.582892			0.875075	0.0414801
P12429	ANXA3	*		0.0880976	1.13715			0.36788	0.161162			0.999869	-0.105268
P12532	CKMT1A			0.542585	0.173756			0.481377	-0.412193			0.875075	-0.400858
P12694	BCKDHA			0.284466	-0.64117			0.646749	-0.327037			0.999869	-0.418688
P12830	CDH1	*		0.908937	-0.125958			0.630378	0.126565			0.875075	0.00025552
P12931	SRC			0.543489	0.973036			0.36788	18.6196			0.979212	-0.0127219
P12955	PEPD			0.606302	0.884211			0.531439	-0.61295			0.875075	-0.202065
P13051	UNG			0.887985	-1.49375			0.33011	-0.841853			0.887628	0.0376609
P13073	COX4I1	*		0.684771	0.0969831			0.99999	-0.0297606			0.943817	-0.033587
P13164	IFITM1			0.284466	-26.7229			0.36788	-23.7355			0.87517	-0.00905396
P13284	IFI30			3.01856e-06	20.6638	*		0.55361	0			0.875075	0.317172
P13473	LAMP2			0.542585	0.477498			0.667307	-0.505489			0.999869	0.0818347
P13489	RNH1	*		0.00802757	2.05876	*		0.725434	-1.01011			0.88882	0.0386481
P13498	CYBA			0.557392	-0.488953			0.570979	0.579024			0.967496	0.291923
P13674	P4HA1			0.178404	-0.948722			0.55361	0.13178			0.887628	0.0905536
P13693	TPT1			0.307279	0.709638			0.159799	0.498169			0.874669	-0.22691
P13716	ALAD			0.186009	1.20576			0.261018	1.22307			0.874669	-0.564113
P13747	HLA-E			0.307279	-20.9955							0.875075	-0.223717
P13796	LCP1			0.591896	-1.68479			0.544682	-6.28424			0.875075	-0.887901
P13797	PLS3	*		0.096442	3.56643			0.371324	-2.97948			0.999869	-0.141095
P13798	APEH			0.0447382	1.00901	*		0.122487	0.312802			0.875075	0.239804
P13804	ETFA			0.0592727	-0.898376			0.72584	0.112757			0.887628	0.200403
P13807-2	GYS1			0.886995	-0.26917			0.376654	-0.390987			0.967369	-0.633307
P13861-2	PRKAR2A			0.696291	-0.0492264			0.55361	2.37784			0.874669	0.337696
P13984	GTF2F2			0.634102	22.1644			0.55361	0.817062			0.887628	0.116736
P13987	CD59			0.00198874	3.51259	*		0.529717	3.61563			0.875075	0.0809215
P13995	MTHFD2			0.692936	-0.123581			0.36788	-0.686503			0.975205	-0.0759368
P14174	MIF			0.0122551	2.5425	*		0.832861	0.0018672			0.887628	-0.569369
P14314-2	PRKCSH			0.189331	-0.57593			0.612073	0.0952218			0.874669	0.303445
P14324-2	FDPS			0.0989432	1.0068			0.227204	0.856322			0.0512782	-0.334176
P14373	TRIM27			0.307279	-23.1395			0.55361	-0.106295			0.973047	0.207052
P14406	COX7A2			0.302701	-1.38976			0.754525	-0.238636			0.875075	0.0647106
P14550	AKR1A1			0.307279	0.805323			0.36788	0.542017			0.999869	0.341834
P14635	CCNB1											0.875075	0
P14649	MYL6B	*										0.999869	0.438353
P14678-2	SNRPB			0.103932	-0.821415			0.36788	0.440089			0.999869	0.052088
P14735	IDE			0.307279	0.434322			0.430228	-0.695269			0.945948	0.0394382
P14854	COX6B1			0.962533	-1.19568			0.00459094	4.9417	*		0.999869	-0.228191
P14859-4	POU2F1			0.307279	22.3043			0.55361	0			0.874669	0.22848
P14868	DARS			0.233956	0.315458			0.358385	-0.426828			0.875075	0.15271
P14923	JUP			0.644167	-0.0330605			0.55361	-0.720768			0.887628	0.188903
P14927	UQCRB			0.543182	-1.15607			0.0695565	1.62173			0.999869	-0.259065
P15056	BRAF											0.875075	0
P15104	GLUL							0.99999	0			0.887628	18.8933
P15151-3	PVR			0.545848	0.418383			0.665192	-20.3146			0.875075	0.014493
P15170-2	GSPT1	*		0.87947	0.00661241			0.0930473	-1.19949			0.875075	0.0279306
P15260	IFNGR1											0.875075	0.335572
P15289-2	ARSA											0.874669	22.6998
P15291-2	B4GALT1			0.542585	-3.2973			0.374967	-3.47138			0.999869	0.427928
P15309-2	ACPP
P15311	EZR			0.32352	0.26571			0.0377573	-1.11308	*		0.875075	0.155751
P15328	FOLR1											0.875075	0
P15336-5	ATF2
P15374	UCHL3			0.654749	1.49986			0.629779	0.282075			0.999869	0.166081
P15408-3	FOSL2											0.874669	21.1253
P15514	AREG			0.307279	21.6755			0.55361	0			0.875075	0.0651205
P15529-16	CD46	*		0.307279	20.5059			0.55361	0			0.887628	-20.0095
P15559	NQO1			0.134251	-0.918727			0.901287	-0.296889			0.875075	-0.112852
P15586	GNS			0.198929	0.599769			0.40119	0.635257			0.875075	0.144605
P15735-2	PHKG2			0.31686	22.3115			0.385029	22.18			0.875075	0.243794
P15880	RPS2			0.831364	0.134295			0.55361	-0.341103			0.875075	0.11118
P15882-3	CHN1			0.542585	0			0.99999	0
P15923-2	TCF3											0.875075	0
P15924	DSP			0.039676	0.851892	*		0.499735	-0.186263			0.875075	0.124402
P15927	RPA2			0.839202	0.458957			0.681296	0.432629			0.875075	0.428714
P15941-7	MUC1	*		0.542585	0							0.999869	0
P16070	CD44			0.262118	22.542			0.36788	20.4128			0.875075	-0.698946
P16083	NQO2			0.307279	18.9535			0.55361	0			0.874669	19.4891
P16144-4	ITGB4			0.252742	-0.507261			0.545485	-0.355141			0.887628	0.115094
P16152	CBR1			0.218015	0.682489			0.0909123	1.76436			0.976027	0.180511
P16219	ACADS			0.339532	-0.373578			0.577238	0.489632			0.875075	1.01458
P16220	CREB1			2.47289e-06	22.4386	*		0.55361	0			0.875075	-0.868021
P16278	GLB1			0.542585	0.538954			0.10744	0.963355			0.999869	0.103049
P16298-2	PPP3CB			0.307279	19.8992			0.55361	0			0.875075	0.44021
P16333	NCK1			0.307279	-23.5339			0.36788	-23.7408			0.874669	1.2593
P16383-2	GCFC2							0.55361	0			0.887628	19.9435
P16401	HIST1H1B			0.999952	0.0183509			0.665499	0.156749			0.875075	-0.0534757
P16402	HIST1H1D			0.465744	-2.80161			0.0768926	-3.972			0.874669	0.276212
P16403	HIST1H1C			0.528937	-0.375933			0.086939	-0.400996			0.875075	-0.397108
P16422	EPCAM	*		0.979775	0.355522			0.00937143	1.95618	*		0.999869	-0.315131
P16435	POR			0.245271	0.383389			0.0973488	0.417015			0.736306	-0.211312
P16455	MGMT			0.955618	-0.00101133			0.661177	0.0948231			0.976169	0.174535
P16615	ATP2A2			0.139899	-0.281773			0.599901	-0.0221912			0.875075	0.0824116
P16870-2	CPE			9.96084e-05	-23.2572	*						0.887628	-1.23331
P16885	PLCG2			1.41563e-05	20.9924	*		0.664445	-20.7051			0.874669	20.5149
P16930	FAH			0.805739	0.344365			0.55361	-1.38474			0.875075	0.590803
P16949	STMN1			0.260325	1.10167			0.832629	0.0665263			0.911739	-0.282081
P16989	YBX3			0.307279	-22.0939			0.55361	-2.00895			0.887628	0.490294
P16989-2	YBX3			0.307279	20.5905			0.55361	0			0.967647	-0.219626
P17010	ZFX			0.307279	-19.72			0.36788	-19.5566			0.875075	0
P17028	ZNF24			0.545394	0.329922			0.629869	-19.8629			0.875075	0.0737641
P17029	ZKSCAN1			0.307279	18.5501			0.55361	-2.77943			0.875075	0.105263
P17035	ZNF28			0.404573	0.582545			0.494739	-6.02501			0.991341	0.193337
P17050	NAGA			0.19316	1.25094			0.661333	-22.8012			0.968317	-0.105719
P17096-2	HMGA1			0.542585	0			0.55361	0			0.875075	1.89592
P17152	TMEM11	*		0.542585	-1.37665			0.617483	0.171521			0.964552	-0.284341
P17174	GOT1			0.0284339	2.30232	*		0.36788	0.615181			0.999869	0.0400756
P17252	PRKCA			0.542585	0			0.55361	0			0.874669	-20.404
P17275	JUNB											0.999869	0.3215
P17301	ITGA2			0.544828	-0.363223			0.33011	-1.13615			0.875075	0.385544
P17405-4	SMPD1			0.307279	19.7156			0.55361	0
P17480	UBTF			0.31071	-0.855088			0.0873324	0.590683			0.887628	-0.139347
P17535	JUND	*		0.307279	21.45			0.36788	21.9824			0.875075	1.61106
P17544-4	ATF7											0.875075	0
P17568	NDUFB7			0.123601	0.607945			0.209148	0.715144			0.911739	-0.319907
P17612	PRKACA	*		0.383944	-0.493472			0.732434	-0.0922118			0.956227	0.0903157
P17655	CAPN2	*		0.542585	4.00006			0.99999	0.884648			0.875075	0.415368
P17676	CEBPB											0.874669	19.9947
P17676-3	CEBPB			0.962533	-1.86018			0.503925	-3.59344			0.874669	-18.1658
P17706-3	PTPN2			0.962533	0.254291			0.55361	0.0328227			0.999869	0.140455
P17812	CTPS1			0.0247173	1.00062	*		0.380099	0.249612			0.999869	0.0354821
P17858	PFKL			0.0276025	0.996648	*		0.939968	-0.258066			0.999869	-0.0182288
P17900	GM2A			4.44646e-06	-23.0734	*		0.55361	1.82025			0.875075	-3.6917
P17931	LGALS3			0.307279	0.281375			0.358385	0.532126			0.999869	-0.0144986
P17980	PSMC3			0.44848	0.529863			0.686018	0.0968442			0.886527	0.0552032
P17987	TCP1			0.0416323	0.74379	*		0.36788	-1.23956			0.887628	-0.0568725
P18031	PTPN1			0.122777	-0.311025			0.453429	0.451338			0.875075	0.140055
P18065	IGFBP2	*		0.792698	-0.316525			0.99999	-0.201944			0.887628	-19.6495
P18074	ERCC2			0.673796	0.448197			0.637755	0.1588			0.908198	-0.334206
P18075	BMP7			0.542585	-1.24169			5.90815e-06	23.1469	*		0.999869	1.21402
P18077	RPL35A			0.830553	0.153017			0.675275	-0.0911581			0.887628	-0.0427682
P18084	ITGB5			0.859472	-0.902119			0.36788	1.039			0.874669	0.570411
P18085	ARF4			0.681842	-0.173397			0.186303	-0.341883			0.999869	-0.0188157
P18124	RPL7			0.310185	-0.340424			0.138785	-0.733552			0.285953	0.432693
P18206	VCL			0.202849	1.23115			0.530041	-1.29413			0.999869	0.0795929
P18433-6	PTPRA			0.542585	0.352375			0.36788	-20.3039			0.875075	0.209882
P18440	NAT1			0.999952	-0.235545			0.631817	23.1391			0.999869	1.58576
P18510-2	IL1RN							0.55361	0			0.875075	0
P18564	ITGB6	*		0.218015	-0.883458			0.99999	-0.328389			0.999869	0.143157
P18583-5	SON			0.735794	0.188209			0.983216	0.396582			0.875075	0.231465
P18615	NELFE			0.712211	-0.490182			0.36788	1.82511			0.887392	-0.199843
P18621-3	RPL17			0.303963	-0.747461			0.504789	-0.689715			0.875075	0.0740676
P18754	RCC1			0.901106	0.196644			0.571594	-0.173355			0.887628	-0.00876267
P18827	SDC1			0.579266	-0.478511			0.978846	-2.29929			0.99438	-0.355856
P18850	ATF6			0.542585	0			0.36788	21.3726			0.875075	0
P18858-3	LIG1			0.738967	0.432926			0.128504	-0.951061			0.919996	-0.32009
P18859	ATP5J			0.275153	0.722116			0.661177	0.432041			0.887628	0.0761464
P18887	XRCC1			0.124023	0.588228			0.55361	-0.360745			0.875075	-0.423235
P19105	MYL12A			0.651732	-0.436937			0.0719762	1.71431			0.875075	0.359627
P19174	PLCG1			0.1413	0.53905			0.0927188	0.870841			0.939871	0.561015
P19224-3	UGT1A6			0.542585	-0.24781			0.718889	19.4341			0.999869	-0.0432882
P19256-2	CD58											0.875075	0
P19387	POLR2C			0.983744	0.415993			0.582863	-0.659463			0.875075	-0.069831
P19388	POLR2E			0.542585	1.73765			0.55361	-0.700482			0.931524	-0.125999
P19404	NDUFV2	*		0.444134	0.550509			0.638384	0.71592			0.979212	0.0515738
P19419	ELK1
P19447	ERCC3			0.999952	0			0.55361	-1.0101			0.874669	0.783029
P19474	TRIM21			0.542585	0			0.36788	19.9101			0.999869	0
P19525	EIF2AK2			0.222344	-0.965587			0.195415	-0.370293			0.999869	0.122025
P19623	SRM			0.307279	0.504473			0.36788	-1.13936			0.919996	0.156777
P19634	SLC9A1			0.522789	-2.70093			0.36788	21.2835			0.997235	-0.887542
P19784	CSNK2A2			0.542585	-1.70564			0.00487742	-1.03298	*		0.887628	0.177443
P19793-2	RXRA			0.542585	-0.629926			0.658529	21.9472			0.990499	0.444394
P19838-2	NFKB1	*		0.637267	23.0015			0.474735	0.244855			0.875075	-0.217008
P19971	TYMP	*
P20020-6	ATP2B1			0.688776	-0.395461			0.262428	2.86405			0.999869	0.0963265
P20042	EIF2S2			0.644167	-0.167744			0.545835	0.438068			0.965726	-0.32031
P20073-2	ANXA7			0.307279	0.759065			0.36788	0.26929			0.875075	0.119298
P20226-2	TBP			0.307279	-22.9711			0.55361	0			0.887628	0.148094
P20248	CCNA2
P20290-2	BTF3			0.307279	24.8131			0.55361	-1.72902			0.875075	0.423209
P20336	RAB3A			0.542585	0							0.875075	0.792763
P20338	RAB4A			0.561678	0.462096			0.36788	-22.0282			0.999869	-0.00592483
P20339	RAB5A			0.542585	1.99255			0.36788	23.2443			0.875075	-0.107045
P20340	RAB6A			8.54926e-07	18.9633	*		0.55361	0			0.999869	-0.245739
P20585	MSH3			0.97482	0.243012			0.99999	0.303464			0.875075	0.746384
P20618	PSMB1			0.0444488	1.56348	*		0.212967	1.16973			0.940028	0.0201377
P20645	M6PR			0.817403	0.207095			0.55361	1.26305			0.887628	0.204026
P20674	COX5A			0.612158	-0.244912			0.282114	-1.60492			0.999869	0.0189936
P20810-4	CAST			0.307279	0.959335			0.0768926	3.14523			0.875075	0.275931
P20839-3	IMPDH1			0.307279	-21.853			0.522174	-3.33033			0.985887	-0.173477
P20929-3	NEB			0.542585	-1.36549			0.512805	0.640035			0.875075	-0.987539
P20933	AGA			0.772302	0.0809295			0.55361	2.09396			0.968317	0.0177367
P20936	RASA1			0.542585	0							0.875075	1.30183
P20962	PTMS			0.307279	-22.9592			0.36788	-1.61237			0.999869	0.30603
P21127-8	CDK11B			0.99267	-1.58612			0.55361	-0.979556			0.874669	20.2747
P21266	GSTM3			0.302793	0.406812			0.33011	0.617055			0.963001	-0.144283
P21281	ATP6V1B2			0.115911	1.0858			0.593071	-0.238761			0.875075	0.35485
P21283	ATP6V1C1			0.837911	-0.078328			0.36788	0.429371			0.983289	0.556824
P21291	CSRP1			0.554576	0.544659			0.0223959	1.40478	*		0.999869	0.259903
P21359-2	NF1											0.875983	-0.557936
P21397-2	MAOA			1.33047e-06	-23.3287	*		0.99999	-0.825833			0.999869	1.06449
P21399	ACO1			0.0526343	2.24055			0.381994	1.24975			0.999869	0.00213093
P21579	SYT1			0.542585	0
P21583	KITLG			0.999952	0			0.36788	19.489
P21675-10	TAF1			0.307279	-19.4555			0.36788	-20.4564			0.875075	-0.739673
P21709	EPHA1			0.558766	-0.613844			0.36788	22.2201			0.919921	0.11446
P21860-4	ERBB3			0.637113	22.3858			0.660382	0.233197			0.875983	1.09769
P21912	SDHB			0.542585	-0.62244			0.993801	-0.339782			0.874669	0.17608
P21926	CD9	*		0.303963	-0.310741			0.0726886	1.31443			0.909363	0.0336858
P21953	BCKDHB			0.307279	-17.4387							0.932247	-0.381223
P21964-2	COMT			0.781384	-0.357611			0.176229	-0.675152			0.902322	0.00734862
P21980	TGM2			0.595867	-20.6057			0.55361	0			0.889303	0.541766
P22033	MUT			0.276407	-0.754592			0.36788	-1.11553			0.875075	0.26284
P22059	OSBP			0.999952	0.205571			0.671312	0.238312			0.875075	0.260875
P22061	PCMT1			0.0538265	0.820376			0.673347	-0.301394			0.999869	0.159562
P22087	FBL			0.045425	-1.56289	*		0.92861	-0.129116			0.999869	0.0222923
P22102	GART			0.106843	0.807089			0.498127	-0.675678			0.967277	0.129129
P22223	CDH3			0.542585	0			1.33646e-06	-19.4556	*
P22234	PAICS			0.0624421	0.637581			0.373356	-0.640038			0.903527	0.162369
P22303-4	ACHE			9.88677e-07	-21.457	*		1.02774e-07	21.9015	*		0.999869	0
P22307-8	SCP2	*		0.542585	-2.44015			0.562061	-0.823146			0.973047	0.631417
P22413	ENPP1			1.42288e-05	-24.4028	*		0.400451	0.728116			0.999869	-0.225615
P22415-2	USF1
P22455-3	FGFR4							0.36788	-18.7359
P22570	FDXR			0.930042	0.0639844			0.99999	-0.152546			0.934123	0.0157515
P22670	RFX1			0.542585	0			0.99999	0			0.87517	0.0656735
P22676	CALB2			4.11465e-07	-22.6043	*		0.55361	0			0.887628	18.9744
P22681	CBL			0.637115	21.0549			0.55361	0			0.999869	0.798012
P22694-2	PRKACB			0.542585	-1.89616			0.573421	-0.531167			0.875075	0.316533
P22695	UQCRC2			0.829694	0.0724596			0.191558	0.78044			0.875075	0.243518
P22735	TGM1
P22830	FECH			0.860593	0.0825733			0.465348	1.58954			0.875075	-0.506169
P23025	XPA			0.829902	0.256766			6.69692e-06	-20.9532	*		0.911605	0.109851
P23193	TCEA1			0.0770576	2.54077			0.55361	0.728575			0.875075	0.12484
P23229-4	ITGA6			0.000170124	-26.4512	*		0.452315	3.70937			0.875075	-0.0730251
P23246	SFPQ			0.999619	0.0146146			0.40671	0.296273			0.874669	0.1351
P23258	TUBG1			0.858095	0.379875			0.661177	0.344387			0.875075	0.261433
P23297	S100A1			0.542585	0			0.55361	0			0.874669	18.09
P23368	ME2			0.903107	-0.397277			0.36788	22.6752			0.875767	0.479944
P23381	WARS	*		0.542585	0.478447			0.448162	0.319961			0.944199	0.137167
P23434	GCSH			0.632593	1.65795			0.132619	1.97482			0.87896	-1.40575
P23443-5	RPS6KB1			0.0910998	0.959862			0.36422	0.734052			0.875075	0.451868
P23458	JAK1	*		0.307279	0.757284			0.99999	-2.19102			0.875075	0.614887
P23470-2	PTPRG			0.580655	-0.672494			0.36788	21.2479			0.875075	1.0078
P23497	SP100			0.307279	-24.2612			0.36788	-23.7606			0.983289	0.382231
P23511-2	NFYA			0.307279	20.4873			0.55361	0			0.875075	0.458923
P23526	AHCY			0.542585	0.179038			0.51698	-0.250799			0.999869	0.108893
P23588	EIF4B	*		0.0122551	1.71844	*		0.713137	-0.669232			0.887628	0.13228
P23610	F8A1			0.211988	-0.521087			0.22785	-0.746962			0.875075	-0.142705
P23634-7	ATP2B4							0.99999	0			3.65908e-05	20.3413	*
P23743	DGKA							0.55361	0
P23771	GATA3			0.595867	-0.205414			0.337482	0.589261			0.95799	0.259463
P23786	CPT2			0.739842	0.0257569			0.305076	1.48739			0.887628	0.0709457
P23919	DTYMK			0.221653	0.373189			0.803953	-0.0506061			0.999869	-0.0135809
P23921	RRM1			0.0135149	1.21942	*		0.375463	-0.725796			0.999869	-0.00974537
P24385	CCND1	*										0.884818	0.434363
P24386	CHM			0.542585	0							0.874669	-20.0177
P24390	KDELR1			0.651136	-22.9501			0.55361	0			0.875075	-0.827566
P24468-2	NR2F2			0.542585	-0.339142			0.755302	-0.752876			0.875075	-0.0827027
P24534	EEF1B2			0.981685	-0.0835633			0.695641	-0.115731			0.91745	0.275373
P24539	ATP5F1			0.610749	-0.0528433			0.721631	-0.00080937			0.875075	0.247329
P24593	IGFBP5			0.653073	20.0793							0.999869	-0.0845808
P24666	ACP1			0.00973824	1.63261	*		0.661177	0.0649137			0.980782	-0.199375
P24666-2	ACP1											0.999869	0.123379
P24752	ACAT1			0.193872	-0.725889			0.99999	0.0915612			0.967496	-0.207936
P24821-4	TNC	*		0.542585	0			0.644196	21.6536
P24863	CCNC											0.875075	0.458234
P24928	POLR2A			0.446943	-0.918357			0.827648	0.254843			0.968317	-0.121045
P24941	CDK2			0.362823	1.91242			0.673063	-0.0118921			0.875075	0.682581
P25098	ADRBK1			0.542585	0.725618			0.834751	-0.320824			0.875075	0.145735
P25106	ACKR3			0.307279	22.4491			1.11493e-06	22.3897	*		0.875075	-0.104087
P25205	MCM3			0.106539	0.841188			0.285138	-0.339985			0.887628	0.0753156
P25208	NFYB			0.307279	20.6859			0.671666	-19.674			0.874669	0.39189
P25311	AZGP1			0.542585	0			0.99999	0			0.875075	0
P25325-2	MPST	*		0.629652	-0.739178			0.55361	-0.634935			0.874669	0.461958
P25398	RPS12			0.221653	0.836024			0.384914	1.13547			0.875075	0.251382
P25440	BRD2			0.542585	0.291091			0.37587	-21.1044			0.874669	1.34313
P25490	YY1			1.19832e-06	-20.2595	*		1.45429e-06	-20.7378	*		0.887628	-0.265521
P25685	DNAJB1			0.307279	0.297637			0.36788	-1.04209			0.875075	-0.101804
P25686-2	DNAJB2			0.542585	-1.24423			0.678795	-19.1709			0.999869	0.411406
P25786	PSMA1			0.183994	0.287232			0.85926	0.171166			0.967369	-0.00305792
P25787	PSMA2			0.439899	0.0388261			0.638425	-0.460836			0.874669	0.157541
P25788-2	PSMA3			0.283012	-1.00246			0.644196	-0.171161			0.879766	0.129104
P25789	PSMA4			0.345993	0.443411			0.504154	-0.714355			0.801164	0.337639
P25815	S100P			0.514739	-0.942965			0.366125	-1.83136			0.887628	-0.293074
P25929	NPY1R
P25963	NFKBIA	*		0.646539	21.5922			0.63379	21.9886			0.875075	0.0924835
P26006	ITGA3			0.788942	-0.313483			0.658731	1.45612			0.999869	0.368755
P26012-2	ITGB8	*
P26038	MSN			0.622286	-20.5702							0.999869	0
P26045	PTPN3							0.36788	20.8046			0.887628	20.0346
P26196	DDX6			0.00568282	1.4232	*		0.69166	0.0630121			0.887628	0.161967
P26358-2	DNMT1			0.542585	0.370085			0.284834	-0.624389			0.934212	-0.137997
P26368-2	U2AF2			0.523187	0.17212			0.322068	0.520554			0.875075	0.223035
P26373	RPL13			0.301495	0.586576			0.55361	-0.766317			0.973181	-0.0934372
P26374	CHML			0.542585	0			0.55361	0			0.999869	0
P26440	IVD			0.307279	0.157285			0.0967917	0.589312			0.875075	-0.358835
P26447	S100A4
P26572	MGAT1							0.55361	0			0.875075	0.302506
P26583	HMGB2			0.377188	-0.841454			0.820692	-0.0857137			0.951336	-0.0398151
P26599	PTBP1			0.979255	0.103698			0.55361	-0.742277			0.999869	-0.0409818
P26639	TARS			0.796824	-0.0583839			0.36788	0.57882			0.875075	0.123272
P26640	VARS			0.179313	1.23207			0.36788	-0.655853			0.875075	-0.0136927
P26885	FKBP2			0.154997	-0.945413			0.290844	-0.752449			0.874669	0.189087
P27105	STOM			0.999952	-0.455774			0.55361	-1.81481			0.887628	-0.19238
P27144	AK4			0.542585	1.15749			0.36788	0.477308			0.875983	0.361202
P27338	MAOB			0.542585	0			0.55361	0			0.875075	19.5416
P27348	YWHAQ			0.288146	1.21207			0.0320439	1.54526	*		0.988364	0.104335
P27361	MAPK3			0.929374	-0.226065			0.33011	0.913636			0.999869	0.0802876
P27448-3	MARK3			0.526737	-0.081407			0.55361	0.206446			0.788548	0.461222
P27449	ATP6V0C			0.595781	1.11955			0.998023	0			0.875075	0.403335
P27544-2	CERS1	*		0.170112	-1.45518			0.55361	0
P27635	RPL10			0.587888	-0.068104			0.36788	0.968806			0.884818	-0.0620359
P27694	RPA1			0.307279	1.2537			0.377811	0.232922			0.999869	-0.0515744
P27695	APEX1			0.223901	0.959194			0.116724	1.51519			0.874669	0.446873
P27701	CD82	*										0.875075	0
P27707	DCK			2.60339e-06	21.9225	*		0.99999	0			0.933039	0.275364
P27816-6	MAP4			0.0286176	1.19936	*		0.628218	-0.532836			0.875075	0.318202
P27986	PIK3R1			0.999952	0			0.429274	20.181			0.875075	0.2976
P28062-2	PSMB8							0.36788	-20.3676
P28065-2	PSMB9			1.63864e-05	-21.6689	*		7.97239e-07	-21.1466	*		0.875075	0.200091
P28066	PSMA5			0.125466	0.767371			0.0827364	-0.471443			0.612545	0.262868
P28070	PSMB4			0.307279	1.50548			0.334185	0.761833			0.874669	-0.244639
P28072	PSMB6			0.554576	0.694972			0.39065	-1.48969			0.875075	0.11144
P28074	PSMB5			0.307279	0.375193			0.55361	0.343606			0.875075	0.303684
P28288	ABCD3			0.277978	-0.466032			0.583407	0.403303			0.874669	0.164822
P28290-2	SSFA2											0.875075	-0.189553
P28331	NDUFS1			0.227697	-0.604874			0.560763	-0.0298082			0.960295	-0.228607
P28340	POLD1			0.455653	3.23283			0.55361	-0.922382			0.999869	0.156105
P28347	TEAD1			0.542585	0			0.99999	0			0.874669	1.21684
P28482	MAPK1			0.307279	-1.57301			0.945333	-0.189711			0.874669	-0.459957
P28676	GCA			0.168966	0.845233			0.837689	-0.168575			0.999869	0.166547
P28702	RXRB			0.542585	0							0.875075	0
P28799	GRN			0.542585	1.65167			0.700334	-20.0731			0.874669	0.379586
P28838-2	LAP3			0.554111	-0.129136			0.36788	0.206765			0.887628	0.179915
P29034	S100A2											0.874669	17.4835
P29083	GTF2E1			0.373116	1.41875			0.55361	-1.56342			0.874669	0.699701
P29084	GTF2E2			0.711939	-18.0803			0.577577	-0.491048			0.324176	1.35949
P29144	TPP2			0.0802592	1.59376			0.731423	0.524975			0.875983	0.141778
P29218	IMPA1			0.655791	-20.6864			0.99999	-0.513581			0.920518	-0.00598738
P29317	EPHA2							0.55361	0			0.875075	0.8721
P29323-2	EPHB2	*						0.36788	20.5075			0.884818	0.164597
P29350	PTPN6			0.753642	1.21286			0.55361	2.29715			0.999869	-0.00358448
P29353-2	SHC1	*		0.981685	-1.07898			0.36788	22.5256			0.879546	1.35543
P29372-5	MPG			0.176425	1.73885			0.99999	-0.204694			0.973181	0.136529
P29373	CRABP2			0.42675	-0.198319			0.0060406	1.6245	*		0.997912	-0.114115
P29590	PML			0.168966	-0.623468			0.872477	-0.296174			0.999869	0.105807
P29692-2	EEF1D			0.307279	17.8642			0.55361	0			0.874669	17.9409
P29728	OAS2			0.696291	19.8682			0.55361	0
P29762	CRABP1			0.284466	1.24698			0.246245	0.538756			0.999869	-0.390427
P29966	MARCKS			0.918206	-0.321889			0.55361	-0.298153			0.874669	0.514545
P29992	GNA11			0.542585	-0.469031			0.10744	0.736251			0.902322	-0.104104
P30038	ALDH4A1			0.498912	0.284567			0.99999	-0.049828			0.875075	0.593965
P30043	BLVRB	*		0.123853	0.751391			0.55361	-0.253499			0.875075	0.412913
P30044-2	PRDX5			0.267237	0.468997			0.36788	0.155121			0.999869	0.134734
P30046	DDT			0.542585	0.685202			0.36788	-0.995045			0.875075	0.42604
P30047	GCHFR	*		0.69851	-19.5012			0.36788	22.5162			0.999869	0
P30048-2	PRDX3			0.39653	-0.689618			0.55361	-0.246168			0.875075	0.102964
P30049	ATP5D			0.307279	-24.7888			0.0786569	-0.774646			0.911201	-0.25744
P30050	RPL12	*		0.0930759	1.37718			0.928657	-0.679625			0.875075	-0.197618
P30084	ECHS1			0.0880976	-0.856261			0.359822	0.515153			0.875075	-0.047049
P30085-3	CMPK1	*		0.236362	0.529812			0.739536	-0.138186			0.972354	0.428293
P30153	PPP2R1A	*		0.542585	0.343166			0.55361	0.00820881			0.931524	-0.0152916
P30154-4	PPP2R1B							0.55361	0			0.887628	19.8615
P30260	CDC27			0.846146	0.116112			0.55361	-3.52688			0.887628	0.2488
P30291-2	WEE1			0.542585	0			0.55361	0			0.897229	-17.9217
P30405	PPIF			0.542585	-1.35876			0.630378	0.0486743			0.666028	-1.50865
P30414	NKTR							0.36788	23.0455			0.887628	21.0257
P30419-2	NMT1	*		0.394279	1.6			0.55361	-2.49688			0.874669	-0.720595
P30519	HMOX2	*		0.229258	-1.49928			0.560725	-0.192745			0.875075	0.0887732
P30520	ADSS			0.096442	0.828792			0.560298	0.239018			0.875075	0.178611
P30533	LRPAP1			0.174368	-1.79964			0.230302	0.81149			0.999869	0.195383
P30536	TSPO			0.653073	20.9165			0.36788	21.3191			0.875075	1.15733
P30566	ADSL			0.0747103	1.94244			0.60622	-0.418322			0.999869	0.0159185
P30622-2	CLIP1			0.328349	0.930546			0.706416	-0.0804349			0.904295	-0.068337
P30626	SRI	*		0.094497	1.05286			0.40671	-0.369894			0.999869	0.0906741
P30711	GSTT1			0.999952	0			0.36788	23.3273			0.875075	0.634855
P30740	SERPINB1			0.334313	0.270255			0.55361	0.0938108			0.999869	-0.180326
P30825	SLC7A1	*		0.542585	-2.65045			0.36788	2.11923			0.938346	0.0436072
P30837	ALDH1B1			0.198743	-0.667611			0.185189	-0.234051			0.875075	-0.0656603
P30838	ALDH3A1	*		0.307279	-20.4559			0.385029	21.9948			0.875075	-0.145475
P30876	POLR2B			0.0851569	0.928113			0.671666	-0.638198			0.875075	0.200208
P31040	SDHA			0.180062	-1.06521			0.711266	-0.286443			0.999869	-0.0788197
P31146	CORO1A			0.307279	1.45931			0.36788	-21.6414			3.65908e-05	20.9079	*
P31150	GDI1			0.640859	0.205306			0.0670805	2.04566			0.874669	0.328101
P31153	MAT2A	*		0.0139798	1.11258	*		0.583515	-0.233136			0.999869	0.0735785
P31321	PRKAR1B											0.999869	-0.496481
P31323	PRKAR2B			0.995837	1.15909			0.661177	-20.8059			0.874669	19.0556
P31350-2	RRM2			0.0950245	1.92888			0.55361	-1.67702			0.960295	-0.129632
P31483	TIA1			0.309269	-23.8264			0.576788	0.186603			0.999869	0.0566836
P31689	DNAJA1			0.12255	1.01714			0.971924	-0.285639			0.875075	0.221741
P31749	AKT1			0.307279	0.461561			0.665959	0.262369			0.887628	-0.0281424
P31751	AKT2			0.574317	0.824925			0.71166	0.0192093			0.999869	0.0616803
P31930	UQCRC1			0.142983	-0.761551			0.794578	0.00048203			0.875075	0.0667757
P31937	HIBADH			0.670125	0.112525			0.859593	-0.0336691			0.875075	-0.125837
P31942-2	HNRNPH3	*		0.796824	0.0626015			0.258053	1.25698			0.887628	0.19311
P31944	CASP14			0.307279	-21.2159			0.55361	0			0.983989	0.0257727
P31946	YWHAB			0.960246	0.438458			0.305232	0.440008			0.887628	0.0417613
P31947	SFN	*		0.933354	0.592663			0.0468788	-0.754812	*		0.999869	-0.0801834
P32004-3	L1CAM			0.988924	-0.182042			0.36788	22.5804			0.875075	0.0449998
P32019-3	INPP5B			0.542585	0							0.875983	-0.298751
P32119	PRDX2			0.622633	0.138			0.36788	0.259306			0.934212	0.146045
P32321	DCTD			0.999952	0.242206			0.36788	-1.25409			0.875075	2.03382
P32322	PYCR1			0.382574	1.07831			0.929489	-1.60557			0.929061	0.11116
P32456	GBP2			0.542585	0							0.875075	0.498066
P32519-2	ELF1			3.658e-06	20.7808	*		0.55361	0			0.875983	-0.341531
P32780	GTF2H1			0.542585	0			0.36788	21.5593			0.875075	1.70278
P32969	RPL9			0.307279	-0.73537			0.729486	-0.0928733			0.999869	0.072286
P33121	ACSL1			0.210889	-0.946495			0.36788	-0.727611			0.955564	0.196377
P33176	KIF5B			0.031095	0.817683	*		0.0118287	0.969768	*		0.875075	0.296709
P33240-2	CSTF2			0.574317	-0.386698			0.18372	-0.561687			0.875075	0.211263
P33316	DUT			0.180472	1.45116			0.99999	-0.229579			0.999869	0.195561
P33527	ABCC1			0.159235	-1.65452			0.55361	-2.07547			0.875075	0.862088
P33552	CKS2	*		0.634102	0.849112			0.40671	-0.878962			0.875075	-0.989106
P33897	ABCD1	*										0.875075	0
P33908	MAN1A1			0.433013	-1.27798			0.11154	1.24226			0.736306	1.67483
P33981-2	TTK											0.887628	20.0929
P33991	MCM4			0.281205	0.802654			0.465331	0.206133			0.989658	0.122792
P33992	MCM5			0.0124095	2.00996	*		0.99999	-0.364874			0.908336	0.255132
P33993	MCM7			0.0238503	1.28407	*		0.575743	-0.386691			0.963465	-0.0276025
P34059	GALNS	*		0.466131	-1.16515			0.685702	-0.267892			0.999869	-0.0838344
P34741	SDC2											0.999869	0.884572
P34896-2	SHMT1	*		0.673982	0.14621			0.0721435	-0.908361			0.875075	0.0999517
P34949	MPI			1.02861e-05	-23.0764	*		0.414101	-21.8884			0.875075	1.46379
P35030-5	PRSS3											0.999869	0
P35052	GPC1			2.74114e-05	22.8359	*		0.36788	20.4767			0.999869	0.348305
P35080-2	PFN2			0.255732	0.745897			0.445186	-0.763373			0.934378	0.0288442
P35219	CA8			2.23047e-05	-24.0215	*		0.36788	-22.8691
P35221	CTNNA1			0.653073	0.229452			0.795848	0.244338			0.875075	0.102861
P35222	CTNNB1			0.156735	1.0608			0.673063	-1.25227			0.999869	0.224417
P35226	BMI1			0.307279	21.2795			0.99999	0			0.874669	-20.1559
P35232	PHB			0.852794	-0.101993			0.844852	0.215065			0.875075	-0.17832
P35237	SERPINB6			0.307279	0.772855			0.319618	1.37339			0.875075	0.0520012
P35240-8	NF2			0.580655	0.103592			0.55361	0.937654			0.875075	-0.497684
P35241	RDX	*		0.542585	0.639096			0.723994	-0.119111			0.875075	0.243719
P35244	RPA3			0.318026	-1.16918			0.00550781	-2.10969	*		0.875075	0.867575
P35249	RFC4			0.158451	0.418896			0.628218	-0.249411			0.887628	0.0304477
P35250	RFC2			0.915075	-0.515271			0.30187	-1.56993			0.999869	-0.215747
P35251-2	RFC1			0.598057	-0.702772			0.469968	-0.461054			0.902207	0.0903978
P35268	RPL22			0.030562	1.4481	*		0.359822	-1.50614			0.874669	-0.143409
P35269	GTF2F1	*		0.887439	0.72094			0.235676	0.851154			0.93064	-0.128516
P35270	SPR			0.648525	-0.0602696			0.594534	0.565972			0.975205	0.0120116
P35475	IDUA			0.640709	-0.103438			0.55361	0			0.887628	-0.185945
P35568	IRS1			0.540587	0.393848			0.55361	-3.63897			0.874669	0.154447
P35573	AGL			0.406556	4.52297			0.55361	2.67688			0.874669	0.529369
P35580-5	MYH10			0.307279	0.32637			0.303359	0.905174			0.875075	0.38082
P35606	COPB2			0.220984	-0.402398			0.673347	0.0214168			0.875075	0.288793
P35610	SOAT1			0.55123	-0.329071			0.319618	-0.926033			0.999869	-0.502236
P35611-2	ADD1			0.307279	20.8636			0.55361	0			0.875075	0.815963
P35613-2	BSG	*		0.542585	-0.320933			0.55361	-0.735005			0.874669	0.39486
P35637-2	FUS			0.32746	-0.417328			0.186303	-0.59999			0.874669	0.159024
P35658-2	NUP214			0.654295	-0.00587213			0.93519	0.0424867			0.999869	-0.0494554
P35659	DEK			0.143526	0.8705			0.519985	0.0866181			0.875075	-0.112659
P35670-2	ATP7B
P35754	GLRX
P35790	CHKA			2.88434e-06	21.7566	*		0.36788	-21.564			0.875075	-0.336357
P35813-3	PPM1A			0.558221	-0.107677			0.356709	0.53249			0.999869	0.125358
P35869	AHR			0.542585	0							0.999869	1.11285
P35914	HMGCL			0.5496	-0.417253			0.717266	0.17047			0.999869	-0.0581837
P35998	PSMC2			0.0944277	0.280064			0.74758	0.168869			0.999869	0.0355551
P36404	ARL2			0.54692	0.0725511			0.55361	-0.714428			0.887628	-0.0114214
P36405	ARL3	*		0.464715	3.78492			0.376899	0.382986			0.874669	0.18855
P36507	MAP2K2			0.0424138	0.614492	*		0.36788	0.880234			0.887628	0.0145478
P36542	ATP5C1			0.0397401	-0.975673	*		0.36788	-0.470532			0.962375	0.0326403
P36543	ATP6V1E1			0.553648	-0.649639			0.810119	-0.133512			0.875075	0.216966
P36551	CPOX			0.52814	-1.13728			0.0895534	1.31529			0.973181	-0.228373
P36639-4	NUDT1			0.549954	-0.124181			0.99999	-1.10085			0.875075	0.172274
P36776	LONP1			0.142251	-1.04641			0.0578148	-0.866169			0.956227	0.0501768
P36871	PGM1			0.999952	0.00259046			0.393174	-0.237221			0.970551	-0.158582
P36873	PPP1CC			0.542585	1.91084			0.55361	-4.57778			0.999869	-0.0694115
P36915	GNL1			0.836167	0.248497			0.42076	-0.944351			0.875075	0.433256
P36952	SERPINB5			0.997779	0			0.55361	0			0.913177	16.6345
P36954	POLR2I			6.24914e-05	-22.0185	*		1.92144e-06	-22.8141	*		0.999869	0.0890222
P36957	DLST			0.274244	-0.377862			0.422565	-0.538242			0.887628	-0.248772
P36959	GMPR			0.999952	0
P36969-2	GPX4			7.29522e-06	23.6718	*		0.36788	22.7756			0.875075	0.633377
P37108	SRP14			0.644167	-0.244998			0.109041	-0.781931			0.874669	-0.143486
P37198	NUP62			0.307279	0.839784			0.36788	0.657932			0.874669	0.426954
P37235	HPCAL1			0.468607	0.845253			0.265022	0.556435			0.902322	-0.280876
P37268	FDFT1			0.999952	1.14768			0.957249	-0.356556			0.875075	0.611563
P37287-3	PIGA
P37837	TALDO1			0.0841476	0.648786			0.149677	0.716397			0.874669	0.220217
P38117	ETFB			0.0747881	-1.05059			0.358474	-0.471514			0.999869	-0.0514337
P38159	RBMX			0.979255	0.00657911			0.0700979	0.848134			0.887628	-0.187734
P38432	COIL			0.0858913	-0.754337			0.641904	-0.313401			0.87517	0.244979
P38435	GGCX			0.627115	21.2379			0.55361	0			0.999869	0.168575
P38571-2	LIPA			0.542585	-1.36079			0.664445	-0.576654			0.875075	0.131605
P38606	ATP6V1A			0.307279	0.456916			0.99999	-0.0775109			0.927967	0.0319009
P38919	EIF4A3			0.0429765	-0.965639	*		0.661177	0.00459052			0.999869	-0.0397242
P38935	IGHMBP2							0.55361	0			0.887628	-19.7388
P38936	CDKN1A											0.999869	-0.488228
P39019	RPS19			0.396884	-0.140315			0.536116	-0.469196			0.914098	0.14687
P39023	RPL3			0.57999	0.327728			0.813632	0.187437			0.956643	0.0185069
P39060	COL18A1			0.810011	0.226095			0.36788	24.1697			0.935296	-0.0606504
P39210	MPV17			0.564614	0.119893							0.923074	1.46769
P39656	DDOST			0.950551	-0.307574			0.818149	-0.0115789			0.999869	0.0756252
P39687	ANP32A			0.307279	0.944812			0.0260628	0.846975	*		0.979212	0.114361
P39748	FEN1			0.796009	-0.200973			0.906995	0.0744569			0.875075	0.0930496
P39880-3	CUX1			0.839787	-0.00659649			0.643669	1.43655			0.875075	0.273516
P40121	CAPG			0.542585	1.4813			0.873958	6.05601			0.879546	0.350944
P40123	CAP2	*		0.597283	0.905971			0.36788	-1.31607			0.875075	0.854312
P40189-3	IL6ST	*		0.999952	0							0.875075	0
P40199	CEACAM6			0.542585	0							0.999869	-0.293592
P40222	TXLNA			0.610392	0.580458			0.55361	2.90711			0.558607	1.08263
P40227	CCT6A			0.0609877	1.06739			0.36788	-1.01485			0.999869	-0.0130489
P40305-1	IFI27			0.307279	-20.1436
P40306	PSMB10			0.307279	20.4884			0.99999	0.194362			0.999869	-0.275079
P40337-3	VHL			0.542585	0							0.88882	-19.9314
P40424-2	PBX1			0.307279	20.3799			0.55361	0			0.999869	1.25937
P40429	RPL13A			0.890034	-0.0905813			0.653617	-0.168976			0.875075	0.122797
P40616-2	ARL1			0.767869	-0.0307708			0.284541	-0.407913			0.973047	0.103332
P40692	MLH1			0.542585	-1.72873			0.55361	-2.32183			0.875075	-0.52711
P40763-3	STAT3			0.0884394	0.753596			0.36788	1.00306			0.875075	0.251752
P40818	USP8			0.0262823	1.43223	*		0.36788	0.400815			0.875075	0.226988
P40855	PEX19											0.887628	19.4772
P40925-3	MDH1			0.307279	0.410627			0.0932177	0.748363			0.999869	-0.093667
P40937-2	RFC5			0.548238	-0.845449			0.55361	-0.694477			0.875075	0.15918
P40938	RFC3			0.289621	23.1969			0.36788	21.0686			0.999869	-0.184082
P41091	EIF2S3			0.0586749	1.26649			0.99999	0.143079			0.908527	0.0340106
P41134-2	ID1	*
P41162	ETV3							0.55361	0
P41208	CETN2			0.542585	-1.03254			0.475587	-0.581481			0.875075	0.308379
P41212	ETV6											0.887628	19.0072
P41214	EIF2D			0.809701	0.0946945			0.55361	-1.5237			0.875075	0.225842
P41223	BUD31			0.348171	-1.04686			0.580097	-0.443255			0.875075	-0.405052
P41227	NAA10			0.649802	-0.875903			0.40671	-0.328692			0.966	0.177763
P41229-2	KDM5C											0.875075	-0.599675
P41236	PPP1R2			0.307279	22.5293			7.96416e-07	23.1198	*		0.875075	0.308822
P41240	CSK			0.693665	0.157098			0.482559	-0.921264			0.887628	0.334897
P41247	PNPLA4
P41252	IARS			0.31458	0.204669			0.720697	0.04668			0.999869	0.244118
P41440-2	SLC19A1			0.999952	-0.0854229			0.55361	0			0.999869	0
P41567	EIF1			0.670769	1.02314			0.36788	0.980419			0.887628	-0.358773
P41743	PRKCI			0.670125	-0.279627			0.128343	1.22445			0.875075	0.379256
P42025	ACTR1B			0.00816737	1.43827	*		0.36788	23.2242			0.909733	0.294056
P42126	ECI1	*		0.0747881	-0.987725			0.943608	-0.174754			0.567174	0.634456
P42166	TMPO			0.0679929	0.868807			0.55361	-0.713978			0.874669	0.275987
P42167	TMPO			0.0444488	0.960276	*		0.0037965	0.819875	*		0.999869	0.158795
P42224	STAT1			0.0623483	-0.902545			0.55361	-0.267521			0.999869	0.0341289
P42226	STAT6
P42285	SKIV2L2			0.574802	0.252866			0.55361	-0.267816			0.965726	-0.0681133
P42330	AKR1C3			0.646258	20.8274			0.000402693	22.8101	*		0.887628	-0.0636316
P42336	PIK3CA			0.542585	0			0.99999	0			0.875075	0
P42338	PIK3CB			0.632094	-19.8931			0.927911	0.128176			0.875075	1.79403
P42345	MTOR			0.307279	-3.90861			0.36788	-1.03062			0.875075	0.285866
P42356	PI4KA			0.328349	-0.38028			0.99999	-0.628653			0.999869	-0.00105024
P42566	EPS15			0.135538	1.40476			0.444705	0.228914			0.875983	0.355209
P42574	CASP3
P42575	CASP2			0.542585	0							0.874669	19.7141
P42677	RPS27			0.755055	0.0572155			0.785853	0.0886494			0.999869	-0.0603211
P42684-4	ABL2
P42685	FRK							0.55361	0
P42694	HELZ			0.384727	0.629632			0.55361	-1.62143			0.875075	1.77799
P42695	NCAPD3			0.307279	20.3622			0.55361	0			0.875075	2.22148
P42696	RBM34			0.542585	1.18408			0.99999	-0.669862			0.875075	0.459512
P42765	ACAA2			0.372306	0.420346			0.505424	-0.650319			0.887628	0.169407
P42766	RPL35			0.0919139	1.4507			0.933963	-0.238196			0.999869	0.00276523
P42771-2	CDKN2A			0.307279	18.1705			0.99999	0			0.887628	18.6295
P42785	PRCP			0.488649	0.185605			0.177299	1.26094			0.887628	0.174285
P42858	HTT			0.00829324	0.998052	*		0.575212	0.206483			0.887628	0.171615
P42892-4	ECE1			0.127039	2.14752			0.36788	0.750797			0.875983	0.191494
P43007	SLC1A4			0.999952	0							0.875075	0
P43034	PAFAH1B1			0.542585	0.243436			0.36788	0.649594			0.875983	-0.0690364
P43234	CTSO
P43246	MSH2			0.0273483	0.569035	*		0.575737	-0.159155			0.874669	0.170896
P43251-4	BTD			0.548238	-0.14394			0.665192	-20.1874			0.875075	0.0804561
P43304	GPD2			0.15806	-0.407773			0.429292	0.358176			0.875075	0.0176191
P43307	SSR1			0.0899179	-1.2041			0.90002	0.0856157			0.999869	0.156399
P43353	ALDH3B1	*		2.13475e-05	-20.9867	*						0.999869	-1.48118
P43378	PTPN9			0.664215	-20.0996			0.36788	-19.8739			0.874669	20.9014
P43405-2	SYK			0.542585	0			0.55361	0			0.874669	20.3976
P43487-2	RANBP1	*		0.823029	-0.241349			0.435463	0.403801			0.887628	0.159519
P43490	NAMPT			0.976358	0.307719			0.724742	-0.0279762			0.999869	-0.0167561
P43686	PSMC4			0.36687	0.228494			0.848368	-0.028091			0.999869	0.00222453
P43897	TSFM			0.662281	-0.897088			0.905653	-0.246422			0.87896	0.0751834
P45877	PPIC			0.197339	-0.412525			0.255094	-0.203498			0.887628	-0.2419
P45954	ACADSB			0.960907	-0.0653123			0.630822	-0.491168			0.875075	0.106111
P45973	CBX5			0.542585	-1.60262			0.380099	-0.497347			0.874669	0.515776
P45974-2	USP5	*		0.217143	0.687439			0.813265	-0.0504995			0.999869	0.234808
P45983-3	MAPK8							0.36788	-22.3007			0.874669	20.4257
P45984-2	MAPK9	*		0.638986	21.0575			0.559337	0.0082171			0.875075	2.16885
P45985	MAP2K4			0.542585	0.101849			7.05617e-05	23.3558	*		0.999869	-0.415606
P46013	MKI67			0.542585	0.914883			0.619332	-0.227832			0.89711	0.227102
P46019	PHKA2			0.307279	20.7188			0.649493	21.022			0.874669	19.8402
P46020	PHKA1			0.615438	-22.1251			0.964903	0			0.999869	0.00124499
P46060	RANGAP1	*		0.0831008	1.20653			0.610323	0.647725			0.887628	-0.151367
P46063	RECQL			0.0241838	1.553	*		0.556423	0.366314			0.874669	0.379519
P46087	NOP2			0.56807	-0.745196			0.313939	-1.14863			0.736306	-0.251394
P46100	ATRX			0.455049	-3.00732			0.99999	0.0166233			0.874669	0.649168
P46108	CRK			0.0752042	3.22943			0.128504	1.29736			0.875075	0.53868
P46108-2	CRK			0.307279	21.668			0.55361	0			0.875075	-0.473254
P46109	CRKL	*		0.353631	0.39412			0.55361	0.991266			0.999869	-0.163024
P46199	MTIF2			0.307279	22.1248			0.64409	21.8327			0.999869	-0.286219
P46379-2	BAG6			0.0294932	1.30928	*		0.36788	0.434024			0.887628	-0.0537016
P46459	NSF			0.554971	0.100668			0.558061	-0.124696			0.999869	0.00770819
P46527	CDKN1B											0.875075	0.490158
P46734	MAP2K3			0.999952	0.254657			0.55361	-0.482708			0.875075	0.207693
P46736	BRCC3			0.542585	-1.03124			0.271973	-0.965259			0.874669	-0.349277
P46776	RPL27A			0.901344	0.0638942			0.55361	-0.173501			0.934212	-0.0567552
P46777	RPL5			0.542585	0.242336			0.949808	-0.152724			0.999869	0.0267049
P46778	RPL21			0.435978	0.209822			0.0576319	-0.759354			0.971048	0.110994
P46779	RPL28			0.999952	0.62623			0.55361	-1.21068			0.875075	0.0972601
P46781	RPS9			0.319691	0.259149			0.700132	-0.272306			0.973181	-0.0316113
P46782	RPS5			0.542585	0.0159905			0.607699	0.778125			0.914098	0.00600707
P46783	RPS10			0.908222	0.041307			0.0933098	-0.698256			0.875075	0.00189908
P46821	MAP1B											0.934064	-0.0954082
P46926	GNPDA1			0.113725	0.732401			0.99999	-0.00085451			0.875075	0.32171
P46934-4	NEDD4			0.845226	0.196423			0.11861	-0.737092			0.999869	0.0773389
P46937-6	YAP1			0.99197	0.152332			0.99999	0.6493			0.999869	-0.0639523
P46939	UTRN			1.20323e-05	21.9406	*		6.26129e-06	22.6209	*		0.999869	0.00198205
P46976	GYG1			0.0236656	1.76699	*		0.435939	0.539113			0.887628	0.136313
P46977	STT3A			0.127039	-1.29739			0.156975	-0.746664			0.87896	0.0392785
P47224	RABIF			0.542585	1.88398			0.384172	-22.9527			0.875075	-0.636245
P47736-3	RAP1GAP			0.999952	0.230628			0.55361	0			0.875075	0
P47755	CAPZA2			0.566236	0.076804			0.704448	-0.107412			0.999869	-0.00576319
P47756-2	CAPZB			0.277978	0.35718			0.186303	0.626442			0.999869	0.130559
P47813	EIF1AX			0.60283	0.0066639			0.181983	-1.13609			0.875075	-0.151873
P47895	ALDH1A3											0.999869	0.187929
P47897	QARS			0.144477	0.572943			0.55361	-0.0742626			0.905043	0.0171216
P47914	RPL29	*		0.584584	0.813662			0.724617	-0.315789			0.874669	0.777998
P47974	ZFP36L2			0.999952	0			0.55361	0			0.874669	0.301941
P47985	UQCRFS1			0.542585	-0.381672			0.750799	-0.0250364			0.879766	-0.266517
P48047	ATP5O			0.825762	0.18229			0.551055	-0.630372			0.999869	-0.0314001
P48059-2	LIMS1			0.0394896	1.50917	*		0.36788	-22.3034			0.875075	-0.189748
P48147	PREP			0.82714	0.580946			0.487497	0.383812			0.875075	0.438976
P48163	ME1			0.627941	-1.32066			0.132619	-1.07405			0.928696	-0.175102
P48200	IREB2			1.18111e-05	20.7844	*		0.99999	0			0.999869	0
P48382	RFX5			1.14112e-06	20.8801	*		0.36788	20.2691			0.874669	0.812628
P48426	PIP4K2A			0.907518	-0.435948			0.36788	-22.7021			0.976946	0.683039
P48436	SOX9
P48444	ARCN1			0.293973	-0.513316			0.36788	0.483673			0.923774	-0.0863184
P48449	LSS			0.64974	-0.0409964			0.36788	0.451458			0.999869	-0.0824002
P48506	GCLC			0.196784	2.92982			0.271973	2.47553			0.875075	0.519583
P48507	GCLM	*		0.542585	0			0.36788	-18.6868			0.875075	-0.853706
P48509	CD151			0.689228	0.418699			0.121548	1.9357			0.901557	0.204878
P48553	TRAPPC10			0.307279	-21.6681			0.55361	0.312738			0.943817	-0.850082
P48556	PSMD8			0.542585	0.518316			0.57273	-0.123			0.875075	-0.0344962
P48634	PRRC2A			0.542585	0.285869			0.653856	0.305578			0.875983	-0.57828
P48637	GSS			0.0651498	0.707811			0.382973	-0.896191			0.957903	-0.0143219
P48651	PTDSS1			0.000809254	-1.03594	*		0.36788	-0.267554			0.875075	0.392898
P48723	HSPA13			0.307279	-21.4279							0.934378	0.0866155
P48729-3	CSNK1A1			0.307279	0.615749			0.0896349	0.641347			0.875075	-0.221642
P48730-2	CSNK1D			9.50528e-06	21.0889	*		0.99999	0			0.999869	-0.344581
P48739	PITPNB			0.103429	1.07941			0.372523	-0.463086			0.875075	0.42248
P48960-2	CD97											0.875075	0.235003
P49005	POLD2			0.542585	0.482511			0.36788	23.3705			0.875075	0.601548
P49006	MARCKSL1											0.875075	1.24602
P49023-2	PXN			0.307279	0.538508			0.36788	0.78787			0.875075	-0.144105
P49069	CAMLG			0.307279	22.0646			1.06535e-06	21.5168	*		0.999869	-0.228834
P49116	NR2C2											0.887628	19.9904
P49137	MAPKAPK2			0.962533	-0.388151			0.658731	-0.650778			0.999869	0.288148
P49184	DNASE1L1			0.542585	0			0.55361	0			0.00021577	20.7053	*
P49189	ALDH9A1			0.112998	0.541209			0.719416	-0.287098			0.887628	-0.0422452
P49189-3	ALDH9A1
P49207	RPL34			0.159326	-0.675011			0.36254	-0.537255			0.874669	-0.124356
P49247	RPIA			0.542585	1.99193			0.411491	-22.1472			0.886527	0.00873871
P49257	LMAN1			0.267237	-0.895386			0.55361	0.237665			0.604661	0.292335
P49281-5	SLC11A2	*										0.875075	0
P49321	NASP			0.263908	0.895081			0.36788	-1.2852			0.887628	0.464663
P49354	FNTA			0.533293	0.0628301			0.55361	-0.00638781			0.973181	0.0716393
P49356	FNTB			0.542585	0			0.375847	-20.7933			0.874669	20.5242
P49366	DHPS			0.542585	0			0.378512	-21.2638			0.947114	-0.530839
P49406	MRPL19			0.277178	-0.519415			0.0896349	-1.22969			0.875075	-0.0437337
P49407-2	ARRB1	*		0.542585	1.05126			0.99999	-0.37728			0.875075	-0.276901
P49419-2	ALDH7A1			0.517736	0.263553			0.945333	0.0885125			0.972354	0.0651798
P49447	CYB561	*		0.542585	0							0.887628	0.0587247
P49448	GLUD2
P49450-2	CENPA			0.307279	17.7371			0.55361	0			0.875075	0.171987
P49454	CENPF			0.542585	0			0.99999	0
P49458	SRP9			0.00337219	1.50297	*		0.99999	-0.259859			0.875075	0.0700612
P49459	UBE2A			0.542585	0			0.99999	0			0.893519	-0.0540906
P49585	PCYT1A	*		0.399069	0.790097			0.55361	0.539998			0.999869	-0.0849149
P49588	AARS			0.380773	0.28863			0.140683	-0.446994			0.973047	0.154348
P49589-3	CARS			0.452425	0.244658			0.898181	0.0236123			0.994648	0.0929243
P49590	HARS2			0.288461	-0.463652			0.00513294	-2.11241	*		0.875075	0.299062
P49591	SARS			0.255858	0.418076			0.374967	-0.290763			0.999869	0.13932
P49641	MAN2A2											0.887628	-19.835
P49642	PRIM1			0.613118	1.1469			0.12317	-2.44109			0.875075	0.570424
P49643	PRIM2			0.575656	-0.0586983			0.361699	-1.50351			0.875075	-0.193989
P49674	CSNK1E			0.772449	0.202126			0.488674	0.74565			0.846137	0.383425
P49711	CTCF			8.40028e-06	21.2186	*		0.55361	0			0.875075	-0.35518
P49720	PSMB3			0.394963	-0.471043			0.571594	-0.160953			0.875075	0.157974
P49721	PSMB2			0.945502	0.471315			0.55361	-0.666675			0.875075	-0.0324507
P49736	MCM2			0.0169641	1.39021	*		0.662961	-0.305302			0.999869	0.0642314
P49748-2	ACADVL			0.307279	0.655536			0.000886415	1.40944	*		0.887628	-0.119281
P49750	YLPM1			0.629652	-0.395258			0.55361	0.33677			0.875075	0.176032
P49754-2	VPS41			0.651732	-22.3565			0.36788	22.7323			0.875075	0.850001
P49755	TMED10			0.188616	-0.621858			0.36788	0.138877			0.875075	-0.217341
P49756	RBM25			0.142825	-0.838351			0.3287	0.49224			0.875075	0.0612183
P49757-4	NUMB			0.596605	-0.0684849			0.55361	0.861261			0.875075	0.421605
P49760-3	CLK2			0.607963	-19.8155			0.99999	0			0.887628	-0.462462
P49761	CLK3			0.625963	-1.27242			0.664445	19.9352			0.443402	-0.589422
P49768-7	PSEN1			0.542585	0			4.00445e-05	21.261	*		0.875075	0.581282
P49770	EIF2B2			0.542585	0.451437			0.829485	0.378383			0.999869	-0.0489618
P49773	HINT1			0.306495	1.18807			0.55361	0.934811			0.996733	0.0126164
P49789	FHIT							0.55361	0
P49790	NUP153			0.783837	0.0708229			0.55361	-0.769586			0.999869	0.162009
P49792	RANBP2			0.554971	-0.00197957			0.376899	0.898755			0.875075	0.0864164
P49795	RGS19							0.36788	20.1427			0.887628	0.320905
P49821-2	NDUFV1			0.740462	-0.176744			0.988724	-0.223252			0.923048	0.195786
P49840	GSK3A	*		0.542585	2.17944			0.39671	-23.4415			0.999869	-0.183442
P49841	GSK3B			0.238995	1.0917			0.752575	0.0710787			0.874669	-0.190674
P49842-2	STK19
P49848	TAF6			0.542585	-1.26694			0.55361	-2.15214			0.874669	0.970905
P49902	NT5C2	*		0.307279	-2.08253			0.820625	-0.191213			0.887628	0.138438
P49903	SEPHS1			0.869576	0.0780251			0.236754	-0.598074			0.875075	-0.0835405
P49914	MTHFS			0.284466	-0.6341			0.36788	-22.6851			0.875075	0.17529
P49915	GMPS			0.295177	0.287366			0.55361	-0.221999			0.875075	0.169891
P49916-3	LIG3			0.307279	0.882898			0.99999	-0.0332765			0.999869	0.0565412
P49959	MRE11A			0.307279	0.806395			0.55361	0.94727			0.875075	0.140206
P50053-2	KHK
P50135	HNMT							0.55361	0			0.999869	0
P50148	GNAQ			0.354638	-0.772775			0.234191	1.17781			0.875075	0.166545
P50151	GNG10			4.51715e-06	21.5795	*		0.55361	0			0.999869	-0.30564
P50213	IDH3A			0.307279	-0.563906			0.228178	0.509252			0.999869	0.0465072
P50225	SULT1A1			0.896692	3.70587			0.36788	-26.0514			0.957815	0.3105
P50226	SULT1A2	*										0.875075	0
P50238	CRIP1			0.542585	0			0.993082	0			0.874669	17.143
P50336	PPOX			0.307279	19.8379			0.55361	0			0.938346	-0.0702771
P50402	EMD			0.965138	-0.0173602			0.0427701	1.96971	*		0.996733	-0.0977408
P50416	CPT1A			0.0819782	-0.514901			0.64409	0.056576			0.922865	-0.136243
P50502	ST13			0.190917	0.59465			0.333546	-0.458218			0.875075	0.154112
P50542-2	PEX5											0.874669	17.5924
P50552	VASP			0.179313	1.11901			0.50831	0.744221			0.887628	-0.0420617
P50570	DNM2			0.0702196	1.31797			0.12235	0.605323			0.898361	0.165348
P50579	METAP2			0.770514	-3.44036			0.99999	-0.353928			0.999869	-0.046774
P50583	NUDT2			1.56966e-06	23.9172	*		0.653149	22.6878			0.939136	0.531641
P50613	CDK7			0.618859	-22.5983			0.36788	-21.8663			0.999869	-0.109213
P50748	KNTC1			0.307279	20.4984			0.55361	-0.805278			0.875075	1.95001
P50750	CDK9			0.437422	-0.106096			0.371541	-22.3099			0.999869	-0.026156
P50851-2	LRBA			0.222344	0.723173			0.55361	0.0822048			0.980782	-0.0092568
P50895	BCAM	*		0.257231	0.571255			0.10744	1.21876			0.888837	-0.340481
P50897	PPT1	*		0.641756	0.0396091			0.282768	-2.16637			0.875075	0.477258
P50914	RPL14			0.382931	0.284444			0.373371	-0.328722			0.874669	-0.267333
P50995-2	ANXA11	*		0.0330149	1.3209	*		0.700334	-0.00295222			0.874669	-0.245771
P51003	PAPOLA			0.895652	-0.376902			0.976375	-0.213478			0.875075	0.275978
P51114	FXR1			0.34656	0.457502			0.100888	1.64651			0.874669	0.318316
P51116	FXR2			2.27878e-05	20.6756	*		0.36788	21.4734			0.887628	-0.591665
P51148	RAB5C	*		0.307279	0.186441			0.39155	0.422955			0.933039	-0.0198779
P51149	RAB7A			0.466131	0.275108			0.55361	-0.201089			0.874669	0.269311
P51151	RAB9A			0.28918	-1.00478			0.99999	-1.60188			0.875075	0.325374
P51153	RAB13			0.862326	-0.0526132			0.968164	-0.463059			0.999869	-0.050907
P51159-2	RAB27A			0.997779	-0.19728			0.55361	-0.820682			0.875075	-0.493935
P51178	PLCD1
P51397	DAP											0.875075	0
P51398-2	DAP3	*		0.257231	-1.58383			0.976282	-0.07411			0.887628	0.196898
P51452	DUSP3			0.00429576	3.28687	*		0.55361	2.56384			0.651687	0.428421
P51531-2	SMARCA2			0.542585	1.62976			0.55361	0.758118			0.998963	0.0123268
P51532-5	SMARCA4			0.134251	0.600851			0.55361	0.12329			0.875075	0.0905156
P51553	IDH3G			0.466411	-0.715501			0.026534	1.49889	*		0.879766	-0.117762
P51570	GALK1			0.0129916	3.59661	*		0.55361	1.04806			0.999869	0.193482
P51571	SSR4			0.102255	-0.404765			0.470378	0.166622			0.999869	0.0776466
P51572	BCAP31	*		0.0224307	-2.28191	*		0.99999	0.231506			0.999869	-0.0411707
P51580	TPMT			0.99267	1.57166			0.36788	21.8936			0.875075	0.301499
P51608-2	MECP2			0.424018	-1.61548			2.73083e-07	22.8681	*		0.98111	-0.317498
P51610	HCFC1			0.307279	22.0591			0.99999	0			0.999869	-0.12832
P51610-4	HCFC1			0.307279	0.460016			0.780141	-0.134525			0.959033	-0.0731779
P51617-4	IRAK1			0.628742	19.6761			0.99999	0			0.999869	0
P51636	CAV2			0.542585	0							0.875075	0.0454311
P51648	ALDH3A2	*		0.846198	-0.0174807			0.927711	0.135509			0.875075	-0.0567711
P51649	ALDH5A1			0.791123	-0.0758304			0.337359	1.01344			0.999869	-0.162908
P51659	HSD17B4	*		0.275131	0.742988			0.674182	-0.00018953			0.999869	-0.066108
P51665	PSMD7			0.123853	-0.519925			0.106126	-0.742598			0.999869	-0.0473352
P51688	SGSH			0.440235	-0.691368			0.0455766	1.79312	*		0.874669	-1.16937
P51689	ARSD			0.307279	-22.7147			0.55361	0.868246			0.999869	0.338209
P51692	STAT5B	*		0.307279	19.5964			0.55361	0			0.874669	18.218
P51784	USP11			0.392173	0.594553			0.616862	0.603109			0.995445	-0.00425045
P51798	CLCN7			0.542585	0			4.27948e-07	23.2994	*		0.999869	-0.0823045
P51805	PLXNA3			0.542585	0							0.875075	0.39392
P51808	DYNLT3											0.887628	0.139967
P51809	VAMP7			0.528529	-0.845124			0.661177	22.786			0.875075	0.560586
P51812	RPS6KA3			0.632094	19.8984			0.55361	0			0.999869	0.146872
P51858	HDGF			0.636	-0.41948			0.55361	0.481474			0.287062	0.270674
P51946	CCNH			0.999952	0			0.55361	0			0.909733	0.228908
P51948	MNAT1			0.307279	-21.668			0.99999	0			0.999869	-0.0901374
P51965-2	UBE2E1			0.307279	22.6108			0.55361	2.07455			0.999869	-0.111602
P51970	NDUFA8			0.842255	0.0422522			0.190716	0.951876			0.966	-0.320111
P52179-2	MYOM1
P52209-2	PGD			0.542585	0.199901			0.99999	-0.194517			0.999869	0.213981
P52292	KPNA2			0.407709	0.447418			0.36788	-1.52802			0.875075	-0.100743
P52294	KPNA1			0.099696	1.77001			0.671666	-21.7281			0.939871	-0.112901
P52298	NCBP2			0.87744	-0.453049			0.246117	0.391312			0.999869	-0.33647
P52306	RAP1GDS1			0.218406	0.953968			0.761133	0.2405			0.993669	-0.0679086
P52429	DGKE			0.542585	0.394414			0.99999	0			0.875075	-0.211881
P52434	POLR2H			0.0795545	0.67046			0.673347	0.0232593			0.875075	0.257521
P52435	POLR2J			0.601892	-1.15965			0.576611	-0.122191			0.957903	0.213325
P52564	MAP2K6			0.542585	0							0.875075	0
P52565	ARHGDIA			0.88609	-0.0696399			0.00450656	1.36754	*		0.999869	0.0617627
P52566	ARHGDIB							0.55361	0			0.875075	0
P52594-2	AGFG1			1.49291e-05	22.4216	*		0.55361	1.38463			0.875075	0.928636
P52630-4	STAT2			0.989994	-0.188055			0.750554	-0.234988			0.887628	-0.840184
P52655	GTF2A1											0.887628	-19.2486
P52657	GTF2A2							0.676813	-19.1219			0.999869	0
P52701	MSH6			0.0534512	1.61737			0.55361	0.376367			0.875075	0.0537
P52732	KIF11			0.307279	20.5412			0.471844	-19.4145			0.874669	20.9009
P52735-3	VAV2			0.334674	0.215007			0.288075	0.301096			0.887628	0.240206
P52756	RBM5			0.999952	0			0.36788	19.8045			0.874669	0.329255
P52758	HRSP12			0.542585	0.294485			0.305076	0.273687			0.912731	0.763618
P52788	SMS			0.522947	-0.693899			0.616505	0.0114442			0.875075	0.267679
P52789	HK2			0.307279	21.5977			0.36788	-20.8611			0.874669	0.647242
P52799	EFNB2											0.875075	1.93267
P52815	MRPL12			0.934991	0.171818			0.793874	-0.512757			0.943817	-0.0176281
P52824	DGKQ			0.542585	0
P52848	NDST1	*		0.781041	20.0342			0.55361	0			0.999869	0
P52888	THOP1			0.207279	1.07161			0.560946	0.115933			0.875075	-0.116032
P52895	AKR1C2			0.117329	0.788407			0.64409	1.0496			0.999869	-0.0691868
P52907	CAPZA1			0.497148	0.270286			0.320158	0.381059			0.999869	0.063006
P52943	CRIP2	*		0.0472725	1.49457	*		0.36788	1.01309			0.967078	0.491014
P52948-5	NUP98			0.235797	-0.323301			0.55361	-0.503421			0.875075	0.0874543
P53004	BLVRA			0.245271	0.616881			0.19016	1.03941			0.875075	-0.187736
P53007	SLC25A1	*		0.314029	-0.153195			0.644196	-0.244136			0.874669	0.238029
P53041	PPP5C			0.999952	0.49992			0.99999	-0.320221			0.999869	0.323093
P53350	PLK1			0.694924	-22.6902			0.636617	-24.5308			0.997235	-0.613226
P53365	ARFIP2			0.997779	1.06429			0.99999	-1.12028			0.919699	0.0704355
P53367	ARFIP1			0.528937	0.228229			0.562061	0.10088			0.875075	0.260135
P53384-2	NUBP1			0.0452878	1.44072	*		0.55361	-1.96076			0.875075	-0.294489
P53582	METAP1			0.991819	1.12359			0.783401	-0.430871			0.941642	0.0931012
P53597	SUCLG1			0.11911	1.32108			0.55361	1.7597			0.999869	-0.196088
P53602	MVD			0.131891	2.30975			0.55361	0.499455			0.999869	0.0206578
P53609	PGGT1B			0.542585	0			0.99999	-0.484356			0.874669	21.2556
P53611	RABGGTB			0.999952	-0.134208			0.656548	20.6003			0.875075	0.829891
P53618	COPB1			0.416571	0.185638			0.490586	-0.28116			0.909733	-0.111215
P53634	CTSC			1.51469e-06	-22.5264	*		0.36788	-21.0718			0.891339	0.447011
P53680	AP2S1			0.0324952	1.08552	*		0.55361	-1.46413			0.887628	0.00384828
P53701	HCCS			0.508428	0.504653			0.368238	22.703			0.929125	-0.0773173
P53801	PTTG1IP	*		0.522789	2.55712			0.658731	1.41967			0.875075	0.330238
P53803	POLR2K			0.542585	-1.09379			9.17596e-07	-22.6925	*		0.875075	-20.1797
P53814-5	SMTN			0.542585	0							0.874669	19.8562
P53985	SLC16A1			0.999952	0			0.55361	0			0.887628	-1.16375
P53990-2	IST1			0.542585	-0.432302			0.0385515	1.14642	*		0.887628	-0.101279
P53992	SEC24C			0.445003	0.335274			0.36788	-0.277073			0.940633	-0.137335
P53999	SUB1			0.575378	0.261938			0.159799	1.18411			0.875075	0.211611
P54098	POLG			0.991819	0.968821			2.2455e-06	21.5143	*		0.874669	1.57166
P54105	CLNS1A			1.75229e-05	22.1341	*		0.697205	-20.5859			0.999869	0.180175
P54136	RARS			0.134452	0.37604			0.55361	-0.103569			0.875075	0.0874317
P54198-2	HIRA			0.999952	-0.148639							0.875075	0.545359
P54252-3	ATXN3			0.999952	0			0.55361	-1.33321			0.999869	0.132802
P54278	PMS2											0.875075	0
P54577	YARS			0.542585	0.220328			0.55572	-0.0123308			0.874669	-0.13897
P54578	USP14			0.937245	0.134511			0.36788	0.431327			0.874669	0.178127
P54619-2	PRKAG1			0.527787	-0.8358			0.55361	-0.79843			0.973181	-0.3043
P54646	PRKAA2
P54709	ATP1B3			0.684771	0.0395089			0.36788	0.299569			0.957903	-0.0245304
P54725	RAD23A			0.47042	-1.96631			0.55361	-2.44834			0.875075	0.827689
P54725-3	RAD23A							0.55361	0			0.887628	20.5053
P54727	RAD23B	*		0.307279	-0.137623			0.73563	0.44334			0.875075	0.304813
P54753	EPHB3			0.542585	0			6.44353e-07	22.0183	*		0.936113	0.845161
P54760	EPHB4			0.55508	0.772758			0.899426	0.198672			0.999869	0.265893
P54764-2	EPHA4			0.691417	18.392			0.55361	-0.927974			0.943817	0.0784011
P54802	NAGLU			0.757391	-0.0899692			0.55361	2.13587			0.999869	-0.414933
P54803	GALC			0.393016	-1.29064			0.111182	1.23222			0.929061	0.133295
P54819-2	AK2			0.307279	-1.44264			0.977849	0.182296			0.875075	0.0113772
P54868	HMGCS2
P54886	ALDH18A1	*		0.846146	0.0459723			0.371541	-0.258867			0.875075	0.173048
P54920	NAPA			0.247007	-0.384655			0.358385	0.63806			0.874669	0.142864
P55010	EIF5			0.743484	0.685337			0.268837	-0.312438			0.875075	0.114105
P55011-3	SLC12A2			0.394963	0.198772			0.36788	0.32436			0.973099	-0.116062
P55036	PSMD4			0.307279	0.74679			0.368238	0.852458			0.999869	0.00094263
P55039	DRG2			0.897649	-0.1601			0.937272	0.428433			0.887628	0.448375
P55060-3	CSE1L			0.307279	0.358552			0.351617	-0.732597			0.968317	-0.00858236
P55061	TMBIM6	*		0.0566264	-0.906586			0.36788	-0.45359			0.967496	0.0467957
P55081	MFAP1			0.542585	-0.0800439			0.400447	1.51999			0.999869	0.141298
P55082	MFAP3
P55145	MANF			0.542585	-0.736908			0.344833	0.819324			0.875983	0.0843005
P55196-1	MLLT4			0.651136	-0.866662			0.658529	-20.2358			0.875075	0.439839
P55201-4	BRPF1			0.542585	0							0.887628	20.8761
P55209-2	NAP1L1			0.41632	0.279902			0.258053	-0.445424			0.999869	0.344126
P55209-3	NAP1L1			0.542585	0			0.36788	-19.5471
P55210-3	CASP7	*		0.999952	0.238424			0.0990932	1.08665			0.999869	-0.349467
P55212	CASP6			0.731892	-0.742003			0.358385	-0.781183			0.887628	0.393008
P55263	ADK	*		0.0746331	1.33342			0.985979	-0.328695			0.999869	0.137588
P55265	ADAR			0.0667358	-0.514833			0.556268	-0.193193			0.97444	0.0260968
P55265-3	ADAR			0.328014	-22.4754			4.89322e-07	-22.3479	*		0.875075	0.340569
P55268	LAMB2			0.268859	23.0345			1.26769e-06	23.2079	*		0.973047	0.351745
P55317	FOXA1			0.636483	22.5749			0.55361	2.14229			0.999869	0.205305
P55327-2	TPD52			0.307279	0.485853			0.660382	-0.0931485			0.999869	-0.00323482
P55735	SEC13			0.61977	-0.00604349			0.293722	1.75135			0.874669	0.387564
P55769	NHP2L1			0.118472	0.743073			0.923485	-0.66542			0.999869	0.0686917
P55786	NPEPPS			0.0785361	0.642566			0.405105	-0.204974			0.886527	0.293438
P55789-2	GFER											0.887628	18.7019
P55795	HNRNPH2			0.58865	-0.339032			0.110839	1.56929			0.874669	0.344654
P55809	OXCT1			0.577111	-0.252928			0.55361	0.143762			0.999869	-0.0481717
P55854	SUMO3	*		0.283958	0.546802			0.114885	-1.24017			0.968317	0.455142
P55884	EIF3B			0.517736	0.249849			0.993082	-0.119811			0.933039	-0.0196945
P55957	BID			0.54692	1.06746			0.55361	2.57598			0.887628	0.208027
P56134-3	ATP5J2			0.160253	-1.04749			0.013326	-0.983411	*		0.875075	0.2189
P56159-2	GFRA1			0.0451121	1.10721	*		0.273136	1.10313			0.87517	0.0555101
P56181-2	NDUFV3			0.999952	-0.283101			0.36788	-2.41775			0.979802	-0.150431
P56182	RRP1			0.100524	-0.6839			0.288075	-0.49157			0.922865	-0.0541428
P56192	MARS			0.0168215	0.851621	*		0.778621	-0.0658153			0.875075	0.338669
P56211	ARPP19			0.542585	1.66608			0.99999	0			0.875075	0.366286
P56270-2	MAZ			0.500395	-0.678422			0.654702	-0.0992063			0.999869	0.627283
P56378	MP68			0.649802	20.6386			0.641904	-23.1225			0.875075	0.644895
P56385	ATP5I			0.214758	0.245818			0.630063	0.384413			0.874669	-0.155421
P56537	EIF6			0.307279	0.928589			0.557532	-0.723346			0.874669	0.137276
P56545	CTBP2	*		0.00775001	1.32767	*		0.13041	0.665204			0.887628	0.0488381
P56556	NDUFA6			0.0699494	-0.825827			0.99999	-0.0747394			0.875075	-0.126323
P56557	TMEM50B			0.170613	-1.87815			0.36788	-23.2547			0.875075	-0.159856
P56589	PEX3											0.887628	-20.5896
P56937-3	HSD17B7			0.542585	-1.51577			0.55361	-2.1469			0.905043	-0.14377
P56945	BCAR1			0.307279	22.3504			0.36788	23.2724			0.999869	0.0291588
P56962	STX17			0.542585	-0.637986			0.551479	-0.822471			0.875075	-0.409249
P57076	C21orf59			0.307279	22.2099			0.99999	-0.768603			0.875075	0.926261
P57081-3	WDR4			0.307279	21.9031			0.574392	0.169632			0.875075	0.0710358
P57088	TMEM33			0.931152	0.304948			0.600479	0.388192			0.911739	0.0730989
P57105	SYNJ2BP			0.146258	0.903842			0.36788	23.2932			0.9031	0.348134
P57678	GEMIN4			0.11911	1.9469			0.749807	-1.39683			0.874669	0.64458
P57729	RAB38
P57735	RAB25			0.995864	0.0744022			0.55361	-0.943115			0.875075	0.451212
P57737-3	CORO7			0.354638	1.03868			0.667435	1.94359			0.999869	-0.255818
P57740	NUP107			0.921408	-0.112718			0.55361	-0.169132			0.874669	-0.363553
P57764	GSDMD							0.55361	0
P57772	EEFSEC			0.221725	0.305633			0.36788	-1.77168			0.887628	0.149911
P58511	SMIM11			1.48224e-06	-21.0852	*		0.55361	0			0.87517	-0.203469
P58546	MTPN			0.00955769	2.61458	*		0.133418	1.24712			0.875075	0.428635
P58557	YBEY			0.307279	-22.124			0.36788	-21.9943			0.887628	20.3483
P59190	RAB15			0.307279	-22.0521			0.99999	0			0.875075	0.206479
P59998	ARPC4			0.0926811	0.77152			0.55361	-0.270953			0.999869	0.00074547
P60002	ELOF1			0.307279	20.6985			0.55361	0			0.874669	-0.662082
P60006	ANAPC15			0.999952	0.621213			0.55361	-1.12499			0.875075	-0.70835
P60033	CD81			0.316175	22.3543			1.55036e-05	21.8632	*		0.999869	-0.0476574
P60059	SEC61G			0.247352	-1.02587			0.36788	-24.9302			0.875075	0.0914867
P60228	EIF3E			0.443204	0.351505			0.843443	-0.364227			0.875983	-0.0732001
P60468	SEC61B			0.0379923	-1.60056	*		0.99999	0.268218			0.887628	0.123144
P60484	PTEN
P60510	PPP4C	*		0.254814	-0.523309			0.718309	0.192126			0.88706	0.0117779
P60520	GABARAPL2			0.307279	-0.555318			0.10463	-1.21856			0.999869	-0.487177
P60604-2	UBE2G2			0.420718	0.484993			0.99999	0			0.924205	-0.153956
P60660-2	MYL6	*		0.307279	0.788004			0.55361	0.487881			0.921327	0.305755
P60763	RAC3			1.98123e-06	21.115	*		0.36788	-20.4702			5.31902e-06	20.8596	*
P60866	RPS20	*		0.307279	-0.346117			0.99999	-0.43269			0.875075	0.271773
[truncated: 4,471 more rows]
