# Supplementary material for: Proteomic profiling reveals that ESR1 mutations enhance cyclin-dependent kinase signaling
Source: Sci Rep. 2024 Mar 22;14:6873. doi: 10.1038/s41598-024-56412-8 (PMC10959978; doi:10.1038/s41598-024-56412-8)
Supplement: Supplementary file 7 — Supplementary Table S6. [file 41598_2024_56412_MOESM7_ESM.xlsx]

## Sheet: Table S4
Table S4. Phosphoproteomic differences between estrogen deprivation and stimulation conditions in each cell model.						Table S6. Phosphoproteome differences between estrogen deprivation and stimulation conditions in each cell model
Site.ID	Uniprot.ID	Gene.names	Position	Amino.acid	N.phosphorylations	Sequence.window	ESR1 target gene		MCF7-wt: E2.EtOH				MCF7-Y537N: E2.EtOH				MCF7-Y537S: E2.EtOH
									median.Log2 Ratio	t-test adj. pval.	sig		median.Log2 Ratio	t-test adj. pval.	sig		median.Log2 Ratio	t-test adj. pval.	sig
A0A0B4J2F2_S575_1_GAVLLPVSFQEGRRASDTSLTQGLKAFRQQL	A0A0B4J2F2	LOC102724428;SIK1	575	S	1	GAVLLPVSFQEGRRASDTSLTQGLKAFRQQL			0				-23.8257	0.712697			1.71417	0.999902
A0AVK6_S102_1_RSGLPEAKDCIHEHLSGDEFEKSQPSRKEKS	A0AVK6	E2F8	102	S	1	RSGLPEAKDCIHEHLSGDEFEKSQPSRKEKS	*		0				0				0
A0AVK6_S417_1_KSIESDRRKINSAPSSPIKTNKAESSQNSAP	A0AVK6	E2F8	417	S	1	KSIESDRRKINSAPSSPIKTNKAESSQNSAP	*		0				0				0	0.683752
A0AVK6_S71_1_PWTPTANLKMLISAVSPEIRNRDQKRGLFDN	A0AVK6	E2F8	71	S	1	PWTPTANLKMLISAVSPEIRNRDQKRGLFDN	*		-21.4698	0.653529			-21.691	0.659429			0	0.999902
A0FGR8-6_S712_2_SVSKEGRKTSIKSHMSGSPGPGGSNTAPSTP	A0FGR8-6	ESYT2	712	S	2	SVSKEGRKTSIKSHMSGSPGPGGSNTAPSTP			-25.5314	0.000194391	*		-1.16844	0.999981			24.6271	0.583692
A0FGR8-6_S714_2_SKEGRKTSIKSHMSGSPGPGGSNTAPSTPVI	A0FGR8-6	ESYT2	714	S	2	SKEGRKTSIKSHMSGSPGPGGSNTAPSTPVI			-25.5314	0.000194391	*		-1.16844	0.999981			24.6271	0.583692
A0FGR8-6_S764_1_QGLHDLGRSSSSLLASPGHISVKEPTPSIAS	A0FGR8-6	ESYT2	764	S	1	QGLHDLGRSSSSLLASPGHISVKEPTPSIAS			0	0.999359			-3.22019	0.712697			-0.752685	0.683752
A0FGR8-6_S776_1_LLASPGHISVKEPTPSIASDISLPIATQELR	A0FGR8-6	ESYT2	776	S	1	LLASPGHISVKEPTPSIASDISLPIATQELR			0	0.579986			0	0.659429			0	0.683752
A0FGR8-6_T722_2_IKSHMSGSPGPGGSNTAPSTPVIGGSDKPGM	A0FGR8-6	ESYT2	722	T	2	IKSHMSGSPGPGGSNTAPSTPVIGGSDKPGM			0	0.579986			0				0
A0FGR8-6_T726_1_MSGSPGPGGSNTAPSTPVIGGSDKPGMEEKA	A0FGR8-6	ESYT2	726	T	1	MSGSPGPGGSNTAPSTPVIGGSDKPGMEEKA			0	0.579986			0				0
A0FGR8-6_T726_2_MSGSPGPGGSNTAPSTPVIGGSDKPGMEEKA	A0FGR8-6	ESYT2	726	T	2	MSGSPGPGGSNTAPSTPVIGGSDKPGMEEKA			-24.6362	0.528838			0				0
A0FGR8-6_T774_1_SSLLASPGHISVKEPTPSIASDISLPIATQE	A0FGR8-6	ESYT2	774	T	1	SSLLASPGHISVKEPTPSIASDISLPIATQE			0				0	0.659429			0
A0JNW5_S752_1_SQKEPQTCNQVSLNTSQSESSDLAGRLKRKK	A0JNW5	UHRF1BP1L	752	S	1	SQKEPQTCNQVSLNTSQSESSDLAGRLKRKK			0				0				0
A0MZ66-4_S101_1_LATKLNKENKTLKRISMLYMAKLGPDVITEE	A0MZ66-4	KIAA1598	101	S	1	LATKLNKENKTLKRISMLYMAKLGPDVITEE	*		0				0				0
A0MZ66-4_S249_1_FAQEMFIEQNKLKRQSHLLLQSSIPDQQLLK	A0MZ66-4	KIAA1598	249	S	1	FAQEMFIEQNKLKRQSHLLLQSSIPDQQLLK	*		0				0				0
A0MZ66-4_S464_2_LKGILGTLNKSTSSRSLKSLDPENSETELER	A0MZ66-4	KIAA1598	464	S	2	LKGILGTLNKSTSSRSLKSLDPENSETELER	*		0	0.579986			0				0
A0MZ66-4_S467_2_ILGTLNKSTSSRSLKSLDPENSETELERILR	A0MZ66-4	KIAA1598	467	S	2	ILGTLNKSTSSRSLKSLDPENSETELERILR	*		0	0.579986			0				0
A0MZ66-4_S473_1_KSTSSRSLKSLDPENSETELERILRRRKVTA	A0MZ66-4	KIAA1598	473	S	1	KSTSSRSLKSLDPENSETELERILRRRKVTA	*		0				0				0
A0MZ66-4_S494_1_RILRRRKVTAEADSSSPTGILATSESKSMPV	A0MZ66-4	KIAA1598	494	S	1	RILRRRKVTAEADSSSPTGILATSESKSMPV	*		0				-24.6783	0.659429			0
A0MZ66-4_S534_1_TALNKKTLEAEFNSPSPPTPEPGEGPRKLEG	A0MZ66-4	KIAA1598	534	S	1	TALNKKTLEAEFNSPSPPTPEPGEGPRKLEG	*		0				0				0
A0MZ66-4_T537_1_NKKTLEAEFNSPSPPTPEPGEGPRKLEGCTS	A0MZ66-4	KIAA1598	537	T	1	NKKTLEAEFNSPSPPTPEPGEGPRKLEGCTS	*		0	0.579986			0	0.659429			0
A1L170_S222_1_SQDESKLKMTECRRASSPSLIERNGFKLSLS	A1L170	C1orf226	222	S	1	SQDESKLKMTECRRASSPSLIERNGFKLSLS			-24.7768	0.528838			0	0.659429			24.0808	0.583692
A1L170_S222_2_SQDESKLKMTECRRASSPSLIERNGFKLSLS	A1L170	C1orf226	222	S	2	SQDESKLKMTECRRASSPSLIERNGFKLSLS			-3.2082	0.579986			-0.733771	0.659429			1.80253	0.683752
A1L170_S223_1_QDESKLKMTECRRASSPSLIERNGFKLSLSP	A1L170	C1orf226	223	S	1	QDESKLKMTECRRASSPSLIERNGFKLSLSP			-1.73578	0.579986			-2.89233	0.999981			1.19812	0.7323
A1L170_S223_2_QDESKLKMTECRRASSPSLIERNGFKLSLSP	A1L170	C1orf226	223	S	2	QDESKLKMTECRRASSPSLIERNGFKLSLSP			-3.2082	0.579986			-24.9861	0.659429			1.80253	0.683752
A1L170_S249_1_LSLSPISLAESWEDGSPPPQARTSSLDNEGP	A1L170	C1orf226	249	S	1	LSLSPISLAESWEDGSPPPQARTSSLDNEGP			0				0	0.659429			0	0.683752
A1L170_S258_1_ESWEDGSPPPQARTSSLDNEGPHPDLLSFE_	A1L170	C1orf226	258	S	1	ESWEDGSPPPQARTSSLDNEGPHPDLLSFE			-25.8563	0.528838			22.3273	0.712697			2.25327	0.999902
A1L390_S1040_1_RTTSPGGRPSARSPLSPTETFSWPDVRELCS	A1L390	PLEKHG3	1040	S	1	RTTSPGGRPSARSPLSPTETFSWPDVRELCS	*		-21.8171	0.528838			0	0.659429			0	0.683752
A1L390_S1081_1_AGGGRPRGPPVNRSHSVPENMVEPPLSGRVG	A1L390	PLEKHG3	1081	S	1	AGGGRPRGPPVNRSHSVPENMVEPPLSGRVG	*		-21.6895	0.528838			0	0.659429			0	0.683752
A1L390_S433_1_NRYRCSPERLKKAWSSQDEVSTNVRQGRRQS	A1L390	PLEKHG3	433	S	1	NRYRCSPERLKKAWSSQDEVSTNVRQGRRQS	*		-23.6768	0.653529			-22.6471	0.659429			22.2675	0.583692
A1L390_S631_1_RSSVAQEDSKSSGFGSPRLVSRSSSVLSLEG	A1L390	PLEKHG3	631	S	1	RSSVAQEDSKSSGFGSPRLVSRSSSVLSLEG	*		-1.63464	0.579986			-1.03113	0.705072			0.417254	0.691909
A1L390_S640_2_KSSGFGSPRLVSRSSSVLSLEGSEKGLARHG	A1L390	PLEKHG3	640	S	2	KSSGFGSPRLVSRSSSVLSLEGSEKGLARHG	*		0	0.579986			0				20.2643	0.583692
A1L390_S643_1_GFGSPRLVSRSSSVLSLEGSEKGLARHGSAT	A1L390	PLEKHG3	643	S	1	GFGSPRLVSRSSSVLSLEGSEKGLARHGSAT	*		-1.36529	0.579986			-1.05696	0.659429			0.819349	0.7323
A1L390_S643_2_GFGSPRLVSRSSSVLSLEGSEKGLARHGSAT	A1L390	PLEKHG3	643	S	2	GFGSPRLVSRSSSVLSLEGSEKGLARHGSAT	*		-1.8375	0.999359			-1.00362	0.712697			21.6652	0.583692
A1L390_S647_2_PRLVSRSSSVLSLEGSEKGLARHGSATDSLS	A1L390	PLEKHG3	647	S	2	PRLVSRSSSVLSLEGSEKGLARHGSATDSLS	*		-23.8527	0.528838			-22.6451	0.712697			20.0342	0.583692
A1L390_S741_1_NAEHHDAGFSVRRRESLSYIPKGLVRNSISR	A1L390	PLEKHG3	741	S	1	NAEHHDAGFSVRRRESLSYIPKGLVRNSISR	*		-0.409325	0.579986			0.901386	0.999981			0.30191	0.952584
A1L390_S76_1_SNNNSSSWLNVKGPLSPFNSRAAAGPAHHKL	A1L390	PLEKHG3	76	S	1	SNNNSSSWLNVKGPLSPFNSRAAAGPAHHKL	*		-2.90878	0.579986			-1.11394	0.659429			0.306169	0.7323
A1L390_S962_1_PPLQWEKVAPERDGKSPTVPCLQEEAGEPLG	A1L390	PLEKHG3	962	S	1	PPLQWEKVAPERDGKSPTVPCLQEEAGEPLG	*		0	0.579986			20.4192	0.659429			0
A2A3K4_S392_1_NVECLQPLTHLKRRLSYSDSDLKRAENLLEQ	A2A3K4	PTPDC1	392	S	1	NVECLQPLTHLKRRLSYSDSDLKRAENLLEQ			0				0	0.659429			0
A2A3K4_S438_1_KPRQQKLISHCYIPQSPEPDLHKEALVRSTL	A2A3K4	PTPDC1	438	S	1	KPRQQKLISHCYIPQSPEPDLHKEALVRSTL			0				0				0
A2AJT9-3_S15_2_MARSRSRSPRWKHRSLSPVPRNAEHYKQRH	A2AJT9-3	CXorf23	15	S	2	MARSRSRSPRWKHRSLSPVPRNAEHYKQRH			-26.1513	0.653529			-25.5692	0.00057193	*		2.77363	0.683752
A2AJT9-3_S17_1_ARSRSRSPRWKHRSLSPVPRNAEHYKQRHSH	A2AJT9-3	CXorf23	17	S	1	ARSRSRSPRWKHRSLSPVPRNAEHYKQRHSH			-23.527	0.528838			18.8709	0.718598			-20.3592	0.583692
A2AJT9-3_S17_2_ARSRSRSPRWKHRSLSPVPRNAEHYKQRHSH	A2AJT9-3	CXorf23	17	S	2	ARSRSRSPRWKHRSLSPVPRNAEHYKQRHSH			-26.1513	0.653529			-25.5692	0.00057193	*		2.77363	0.683752
A2AJT9-3_S78_2_IPSRGNIYYQSYEHRSPSPNIRNSLENVYMY	A2AJT9-3	CXorf23	78	S	2	IPSRGNIYYQSYEHRSPSPNIRNSLENVYMY			0	0.999359			-26.1489	0.659429			0	0.683752
A2AJT9-3_S80_2_SRGNIYYQSYEHRSPSPNIRNSLENVYMYKP	A2AJT9-3	CXorf23	80	S	2	SRGNIYYQSYEHRSPSPNIRNSLENVYMYKP			-24.8909	0.528838			-25.3932	0.712697			3.50805	0.999902
A2RRP1-2_S473_1_RLETRAGEEDEGEEDSDSDYEISAKARYFGY	A2RRP1-2	NBAS	473	S	1	RLETRAGEEDEGEEDSDSDYEISAKARYFGY			-1.85874	0.579986			-0.560398	0.659429			1.60898	0.7323
A2RRP1-2_S473_2_RLETRAGEEDEGEEDSDSDYEISAKARYFGY	A2RRP1-2	NBAS	473	S	2	RLETRAGEEDEGEEDSDSDYEISAKARYFGY			-2.25053	0.579986			-0.231423	0.659429			23.2097	0.7323
A2RRP1-2_S475_2_ETRAGEEDEGEEDSDSDYEISAKARYFGYIK	A2RRP1-2	NBAS	475	S	2	ETRAGEEDEGEEDSDSDYEISAKARYFGYIK			-2.25053	0.579986			-0.231423	0.659429			23.2097	0.7323
A2RTX5-2_S358_1_FIREEYHKRDFTEVLSPNMYNSKLWEASGHW	A2RTX5-2	TARSL2	358	S	1	FIREEYHKRDFTEVLSPNMYNSKLWEASGHW			0				0				0
A3KN83-3_S212_1_EGARMWINDMKMRSFSPTMKVPVVKEDDEPE	A3KN83-3	SBNO1	212	S	1	EGARMWINDMKMRSFSPTMKVPVVKEDDEPE			-21.958	0.528838			-1.52268	0.659429			1.62051	0.999902
A4D1S0-2_S177_1_SRHADPAHQLLLRAPSQGGTWGRRSPLAAAR	A4D1S0-2	KLRG2	177	S	1	SRHADPAHQLLLRAPSQGGTWGRRSPLAAAR			0				0				0
A5PL33-3_S253_1_SLGTSRLTRADLGPGSPPWAVKTEAVSGDCP	A5PL33-3	KRBA1	253	S	1	SLGTSRLTRADLGPGSPPWAVKTEAVSGDCP			0				0				0
A5YM69_S184_1_EEETSSDNSGQTRYYSPCEEHPAETNQNEGA	A5YM69	ARHGEF35	184	S	1	EEETSSDNSGQTRYYSPCEEHPAETNQNEGA			-24.2949	2.58e-06	*		-0.995754	0.999981			-24.184	0.7323
A5YM69_S445_1_TQIPGTQTESRAEELSPAALSPLLEPIRCSH	A5YM69	ARHGEF35	445	S	1	TQIPGTQTESRAEELSPAALSPLLEPIRCSH			0				-22.3926	0.659429			0
A5YM69_S450_1_TQTESRAEELSPAALSPLLEPIRCSHQPISL	A5YM69	ARHGEF35	450	S	1	TQTESRAEELSPAALSPLLEPIRCSHQPISL			0	0.579986			21.2242	0.659429			-21.9596	0.7323
A6ND36_S610_3_SHSGSSGRGPGPRRPSVASSVSEEYFEVREH	A6ND36	FAM83G	610	S	3	SHSGSSGRGPGPRRPSVASSVSEEYFEVREH			-20.3489	0.528838			-0.936089	0.999981			0
A6ND36_S613_3_GSSGRGPGPRRPSVASSVSEEYFEVREHSVP	A6ND36	FAM83G	613	S	3	GSSGRGPGPRRPSVASSVSEEYFEVREHSVP			-20.3489	0.528838			-0.936089	0.999981			0
A6ND36_S614_3_SSGRGPGPRRPSVASSVSEEYFEVREHSVPL	A6ND36	FAM83G	614	S	3	SSGRGPGPRRPSVASSVSEEYFEVREHSVPL			-20.3489	0.528838			-0.936089	0.999981			0
A6ND36_S616_3_GRGPGPRRPSVASSVSEEYFEVREHSVPLRR	A6ND36	FAM83G	616	S	3	GRGPGPRRPSVASSVSEEYFEVREHSVPLRR			-20.3489	0.528838			-0.936089	0.999981			0
A6ND36_S650_1_EQVANGPTPPPRRQLSAPHITRGTFVGPQGG	A6ND36	FAM83G	650	S	1	EQVANGPTPPPRRQLSAPHITRGTFVGPQGG			-1.7396	0.999359			0	0.659429			0	0.683752
A6ND36_S760_1_QAKGGQVPRLLPDPGSPRLAQNARPMTDGRA	A6ND36	FAM83G	760	S	1	QAKGGQVPRLLPDPGSPRLAQNARPMTDGRA			-24.3133	0.528838			-24.1877	0.659429			22.6094	0.583692
A6NDB9_S375_1_GLEGPEVAGRERGDESPLGAEGAKTGGGEET	A6NDB9	PALM3	375	S	1	GLEGPEVAGRERGDESPLGAEGAKTGGGEET			0	0.999359			-1.8046	0.659429			-0.131556	0.690216
A6NEL2_S106_1_EPPAAAPSAGGAAPCSPRGARRGEPPQQQPR	A6NEL2	SOWAHB	106	S	1	EPPAAAPSAGGAAPCSPRGARRGEPPQQQPR			0				0	0.659429			22.4677	0.583692
A6NEL2_S271_1_AHSPPATVEAATSRASPPALLPGPAPRGDRP	A6NEL2	SOWAHB	271	S	1	AHSPPATVEAATSRASPPALLPGPAPRGDRP			0	0.579986			-1.76623	0.999981			0	0.999902
A6NEL2_S450_2_LRNPAGGLSVSRKEGSPSRSPQGLRNRGDGH	A6NEL2	SOWAHB	450	S	2	LRNPAGGLSVSRKEGSPSRSPQGLRNRGDGH			-23.841	0.528838			0	0.659429			19.8699	0.583692
A6NEL2_S508_2_RRSLRRSSLAGRAKLSSSDEEYLDEGLLKRS	A6NEL2	SOWAHB	508	S	2	RRSLRRSSLAGRAKLSSSDEEYLDEGLLKRS			-23.1294	0.528838			-21.5509	0.659429			0	0.683752
A6NEL2_S508_3_RRSLRRSSLAGRAKLSSSDEEYLDEGLLKRS	A6NEL2	SOWAHB	508	S	3	RRSLRRSSLAGRAKLSSSDEEYLDEGLLKRS			-25.664	0.528838			-23.641	0.712697			22.604	0.583692
A6NEL2_S509_2_RSLRRSSLAGRAKLSSSDEEYLDEGLLKRSR	A6NEL2	SOWAHB	509	S	2	RSLRRSSLAGRAKLSSSDEEYLDEGLLKRSR			-23.1294	0.528838			-21.5509	0.659429			0	0.683752
A6NEL2_S509_3_RSLRRSSLAGRAKLSSSDEEYLDEGLLKRSR	A6NEL2	SOWAHB	509	S	3	RSLRRSSLAGRAKLSSSDEEYLDEGLLKRSR			-25.664	0.528838			-23.641	0.712697			22.604	0.583692
A6NEL2_S510_2_SLRRSSLAGRAKLSSSDEEYLDEGLLKRSRR	A6NEL2	SOWAHB	510	S	2	SLRRSSLAGRAKLSSSDEEYLDEGLLKRSRR			-23.1294	0.528838			-21.5509	0.659429			0	0.683752
A6NEL2_S510_3_SLRRSSLAGRAKLSSSDEEYLDEGLLKRSRR	A6NEL2	SOWAHB	510	S	3	SLRRSSLAGRAKLSSSDEEYLDEGLLKRSRR			-25.664	0.528838			-23.641	0.712697			22.604	0.583692
A6NFI3_S10_1_MAALHTTPDSPAAQLERAEDGSECD	A6NFI3	ZNF316	10	S	1	MAALHTTPDSPAAQLERAEDGSECD			-1.81771	0.579986			-2.2086	0.659429			-0.360627	0.738645
A6NFI3_S112_1_ALGTQERLSRGGDAKSPVLQEKGLQASRAPA	A6NFI3	ZNF316	112	S	1	ALGTQERLSRGGDAKSPVLQEKGLQASRAPA			-28.3555	0.653529			0	0.659429			24.4861	0.583692
A6NKD9_S246_1_GPHKAPDGKAGATRRSLDDLSAPPHHRSIPN	A6NKD9	CCDC85C	246	S	1	GPHKAPDGKAGATRRSLDDLSAPPHHRSIPN			0	0.579986			0	0.659429			-23.0404	0.7323
A6NKF1_S402_1_VVMAEEEDEGTDRPGSPA_	A6NKF1	SAC3D1	402	S	1	VVMAEEEDEGTDRPGSPA			-23.7595	5.96e-06	*		-1.03638	0.659429			23.0013	0.7323
A7E2V4-5_S1092_1_TEGFTEKNVPESSPHSPCEGLPSEAALTPRP	A7E2V4-5	ZSWIM8	1092	S	1	TEGFTEKNVPESSPHSPCEGLPSEAALTPRP			0				0	0.659429			0
A7E2V4-5_S1130_1_LALGSRGGYNGRGWGSPGRPKKKHTGMASID	A7E2V4-5	ZSWIM8	1130	S	1	LALGSRGGYNGRGWGSPGRPKKKHTGMASID			0	0.999359			0.827984	0.684969			0	0.683752
A7KAX9-2_S333_1_GKSSSVSKRKLQRNESEPSEMKAMALKGGRA	A7KAX9-2	ARHGAP32	333	S	1	GKSSSVSKRKLQRNESEPSEMKAMALKGGRA	*		0				0				0
A7KAX9-2_S357_1_ALKGGRAEGTLRSAKSEESLTSLHAVDGDSK	A7KAX9-2	ARHGAP32	357	S	1	ALKGGRAEGTLRSAKSEESLTSLHAVDGDSK	*		-24.505	0.653529			0				20.4718	0.583692
A7KAX9-2_S357_2_ALKGGRAEGTLRSAKSEESLTSLHAVDGDSK	A7KAX9-2	ARHGAP32	357	S	2	ALKGGRAEGTLRSAKSEESLTSLHAVDGDSK	*		-23.7081	0.528838			0	0.659429			0	0.683752
A7KAX9-2_S360_2_GGRAEGTLRSAKSEESLTSLHAVDGDSKLFR	A7KAX9-2	ARHGAP32	360	S	2	GGRAEGTLRSAKSEESLTSLHAVDGDSKLFR	*		-23.7081	0.528838			0	0.659429			0	0.683752
A7KAX9-2_S507_1_SQCQTPGSTASSEPVSPLQEKLSPFFTLDLS	A7KAX9-2	ARHGAP32	507	S	1	SQCQTPGSTASSEPVSPLQEKLSPFFTLDLS	*		-24.0346	0.528838			19.7809	0.747195			0
A7KAX9-2_S543_1_SSKPSSFTEKVVYAFSPKIGRKLSKSPSMSI	A7KAX9-2	ARHGAP32	543	S	1	SSKPSSFTEKVVYAFSPKIGRKLSKSPSMSI	*		-2.18023	0.579986			-4.52546	0.659429			0.181998	0.938341
A7KAX9-2_S603_1_STWDKCVEERDATNRSPTQIVKMKTNETVAQ	A7KAX9-2	ARHGAP32	603	S	1	STWDKCVEERDATNRSPTQIVKMKTNETVAQ	*		0	0.579986			0				0
A8CG34-2_S131_2_SDDHLNKRSRSSSMSSLTGAYTSGIPSSSRN	A8CG34-2	POM121C	131	S	2	SDDHLNKRSRSSSMSSLTGAYTSGIPSSSRN			0	0.579986			0				0
A8K0R7_S316_1_LLRSERYQGPRRRACSETLAESRTAVLQQRR	A8K0R7	ZNF839	316	S	1	LLRSERYQGPRRRACSETLAESRTAVLQQRR			0				19.0993	0.659429			0
B2RBV5_S21_1_ADEAREPREEPGSPLSPAPRAGRENLASLER	B2RBV5	LOC93622	21	S	1	ADEAREPREEPGSPLSPAPRAGRENLASLER			0				0				0
B2RTY4-5_S1128_1_SDEGDLQFPSPKISSSPKFDSRDNALSASNE	B2RTY4-5	MYO9A	1128	S	1	SDEGDLQFPSPKISSSPKFDSRDNALSASNE			-23.9009	0.653529			0				0
B2RTY4-5_S1497_1_RFSSVDEQAKLHKTMSQGEITKLAVRQKASD	B2RTY4-5	MYO9A	1497	S	1	RFSSVDEQAKLHKTMSQGEITKLAVRQKASD			0				22.7115	0.712697			-21.5162	0.735776
B2RUZ4_S22_1_HVHYSRWEDGSRDGVSLGAVSSTEEASRCRR	B2RUZ4	SMIM1	22	S	1	HVHYSRWEDGSRDGVSLGAVSSTEEASRCRR			0				0				0
B2RUZ4_S22_2_HVHYSRWEDGSRDGVSLGAVSSTEEASRCRR	B2RUZ4	SMIM1	22	S	2	HVHYSRWEDGSRDGVSLGAVSSTEEASRCRR			0				0				0
B2RUZ4_S27_1_RWEDGSRDGVSLGAVSSTEEASRCRRISQRL	B2RUZ4	SMIM1	27	S	1	RWEDGSRDGVSLGAVSSTEEASRCRRISQRL			0				0				0
B2RUZ4_S27_2_RWEDGSRDGVSLGAVSSTEEASRCRRISQRL	B2RUZ4	SMIM1	27	S	2	RWEDGSRDGVSLGAVSSTEEASRCRRISQRL			0				0				0
B2RXF5_S328_1_LSAHFRERDSTRARLSPDGVAPTCPLCGKTF	B2RXF5	ZBTB42	328	S	1	LSAHFRERDSTRARLSPDGVAPTCPLCGKTF			-1.67143	0.999359			-2.24755	0.999981			19.8318	0.583692
C9J069_S109_1_KSAPRAPPGLTPAPASPPVLPRRGREAQRAA	C9J069	C9orf172	109	S	1	KSAPRAPPGLTPAPASPPVLPRRGREAQRAA			-1.26039	0.999359			0	0.659429			0
C9JI98_S124_1_PSALARLARKLSRRWSAPAAAGQRPAPGSRR	C9JI98	TMEM238	124	S	1	PSALARLARKLSRRWSAPAAAGQRPAPGSRR			0	0.579986			21.1267	0.659429			0	0.683752
C9JI98_S175_1_QLATLEAGPGAAGAGSE_	C9JI98	TMEM238	175	S	1	QLATLEAGPGAAGAGSE			-1.93591	0.579986			-3.9009	0.999981			22.3332	0.00063216	*
C9JLW8_S21_2_VSRVVYNGKRTSSPRSPPSSSEIFTPAHEEN	C9JLW8	FAM195B	21	S	2	VSRVVYNGKRTSSPRSPPSSSEIFTPAHEEN			-23.3943	0.528838			0	0.659429			23.871	0.583692
E7ERA6_S19_2_GQQVWHTAVPPPRRSSSIASMPRSPSSAGSP	E7ERA6	RNF223	19	S	2	GQQVWHTAVPPPRRSSSIASMPRSPSSAGSP	*		-23.0275	0.653529			0	0.659429			22.9712	0.583692
E7ERA6_S20_2_QQVWHTAVPPPRRSSSIASMPRSPSSAGSPR	E7ERA6	RNF223	20	S	2	QQVWHTAVPPPRRSSSIASMPRSPSSAGSPR	*		-23.0275	0.653529			0	0.659429			22.9712	0.583692
E7ERA6_S27_1_VPPPRRSSSIASMPRSPSSAGSPRSPGTPGS	E7ERA6	RNF223	27	S	1	VPPPRRSSSIASMPRSPSSAGSPRSPGTPGS	*		0				0	0.659429			0
E9PRG8_S123_1_TKAPQDVEMKDLEDES_	E9PRG8	C11orf98	123	S	1	TKAPQDVEMKDLEDES			-22.3424	0.653529			0	0.659429			18.8787	0.583692
H3BQB6_S40_1_EFKADVSVPHTGENCSPRMEAALTKNTVDIA	H3BQB6	STMND1	40	S	1	EFKADVSVPHTGENCSPRMEAALTKNTVDIA			0				0				0
O00148_S183_1_VVGTPGRILALVRNRSFSLKNVKHFVLDECD	O00148	DDX39A	183	S	1	VVGTPGRILALVRNRSFSLKNVKHFVLDECD			0				-23.1664	0.712697			0
O00151_S130_1_HIGSAHNRSAMPFTASPASSTTARVITNQYN	O00151	PDLIM1	130	S	1	HIGSAHNRSAMPFTASPASSTTARVITNQYN	*		0				19.2588	0.659429			0	0.683752
O00151_S90_1_DNLTLTVARSEHKVWSPLVTEEGKRHPYKMN	O00151	PDLIM1	90	S	1	DNLTLTVARSEHKVWSPLVTEEGKRHPYKMN	*		0				21.6707	0.713169			0	0.683752
O00154-4_S2_1_MSGPDVETPSAIQICRI	O00154-4	ACOT7	2	S	1	MSGPDVETPSAIQICRI			0	0.579986			0	0.659429			0
O00159-2_S373_1_LVGKINRSLASKDVESPSWRSTTVLGLLDIY	O00159-2	MYO1C	373	S	1	LVGKINRSLASKDVESPSWRSTTVLGLLDIY			-1.36521	0.579986			-0.213713	0.659429			1.30588	0.775021
O00159-2_S829_1_ELCIKNMVWKYCRSISPEWKQQLQQKAVASE	O00159-2	MYO1C	829	S	1	ELCIKNMVWKYCRSISPEWKQQLQQKAVASE			-21.7868	0.528838			-1.06697	0.677866			1.96474	0.999902
O00159-3_S10_1_MRYRASALGSDGVRVTMESALTARD	O00159-3	MYO1C	10	S	1	MRYRASALGSDGVRVTMESALTARD			0	0.579986			0	0.659429			22.4427	0.000596534	*
O00161_S110_1_SGKAYKTTWGDGGENSPCNVVSKQPGPVTNG	O00161	SNAP23	110	S	1	SGKAYKTTWGDGGENSPCNVVSKQPGPVTNG			-24.787	0.528838			-25.0204	0.659429			0	0.683752
O00161_S5_1_MDNLSSEEIQQRAHQITDES	O00161	SNAP23	5	S	1	MDNLSSEEIQQRAHQITDES			-3.75883	0.999359			-1.27704	0.659429			2.70081	0.999902
O00165-5_S144_1_PHPRTREDNDLDSQVSQEGLGPVLQPQPKSY	O00165-5	HAX1	144	S	1	PHPRTREDNDLDSQVSQEGLGPVLQPQPKSY			-23.0218	0.528838			-20.1037	0.659429			0
O00178_S24_1_AMDSPVPASMFAPEPSSPGAARAAAAAARLH	O00178	GTPBP1	24	S	1	AMDSPVPASMFAPEPSSPGAARAAAAAARLH			0				0	0.659429			0
O00178_S24_2_AMDSPVPASMFAPEPSSPGAARAAAAAARLH	O00178	GTPBP1	24	S	2	AMDSPVPASMFAPEPSSPGAARAAAAAARLH			0				0				0
O00178_S25_1_MDSPVPASMFAPEPSSPGAARAAAAAARLHG	O00178	GTPBP1	25	S	1	MDSPVPASMFAPEPSSPGAARAAAAAARLHG			0	0.579986			0	0.999981			0
O00178_S44_2_ARAAAAAARLHGGFDSDCSEDGEALNGEPEL	O00178	GTPBP1	44	S	2	ARAAAAAARLHGGFDSDCSEDGEALNGEPEL			0	0.999359			0	0.999981			17.9006	0.585337
O00178_S47_2_AAAAARLHGGFDSDCSEDGEALNGEPELDLT	O00178	GTPBP1	47	S	2	AAAAARLHGGFDSDCSEDGEALNGEPELDLT			0	0.999359			0	0.999981			17.9006	0.585337
O00178_S580_1_KAVGTITKLLQTTNNSPMNSKPQQIKMQSTK	O00178	GTPBP1	580	S	1	KAVGTITKLLQTTNNSPMNSKPQQIKMQSTK			0				0				0
O00192-2_S272_1_MVTAPLAQPERGSMGSLDRLVRRSPSVDSAR	O00192-2	ARVCF	272	S	1	MVTAPLAQPERGSMGSLDRLVRRSPSVDSAR			-24.1979	0.657719			-25.0293	0.659429			2.41724	0.683752
O00193_S15_1_MSAARESHPHGVKRSASPDDDLGSSNWEAA	O00193	SMAP	15	S	1	MSAARESHPHGVKRSASPDDDLGSSNWEAA			0	0.579986			0	0.659429			20.8776	0.583692
O00193_S15_2_MSAARESHPHGVKRSASPDDDLGSSNWEAA	O00193	SMAP	15	S	2	MSAARESHPHGVKRSASPDDDLGSSNWEAA			0	0.579986			0				0
O00193_S17_1_SAARESHPHGVKRSASPDDDLGSSNWEAADL	O00193	SMAP	17	S	1	SAARESHPHGVKRSASPDDDLGSSNWEAADL			-2.14317	0.579986			-1.18623	0.659429			1.16183	0.999902
O00193_S24_2_PHGVKRSASPDDDLGSSNWEAADLGNEERKQ	O00193	SMAP	24	S	2	PHGVKRSASPDDDLGSSNWEAADLGNEERKQ			0	0.579986			0				0
O00203-3_S227_1_KEGDELEDNGKNFYESDDDQKEKTDKKKKPY	O00203-3	AP3B1	227	S	1	KEGDELEDNGKNFYESDDDQKEKTDKKKKPY			0				-21.9093	0.712697			0
O00221_S157_1_EARKGPDEAEESQYDSGIESLRSLRSLPEST	O00221	NFKBIE	157	S	1	EARKGPDEAEESQYDSGIESLRSLRSLPEST			0				0				0
O00257_S182_1_KMYDLQYQGGHKEAPSPTCPDLGAKSHPPDK	O00257	CBX4	182	S	1	KMYDLQYQGGHKEAPSPTCPDLGAKSHPPDK			0				0				0
O00264_S181_1_HVGKLLKEGEEPTVYSDEEEPKDESARKND_	O00264	PGRMC1	181	S	1	HVGKLLKEGEEPTVYSDEEEPKDESARKND			-0.949755	0.579986			-0.968306	0.659429			-0.1882	0.7251
O00264_S57_1_LYKIVRGDQPAASGDSDDDEPPPLPRLKRRD	O00264	PGRMC1	57	S	1	LYKIVRGDQPAASGDSDDDEPPPLPRLKRRD			-0.670646	0.594691			-1.13755	0.659429			1.92607	0.603554
O00267-2_S662_1_PRDVTNFTVGGFAPMSPRISSPMHPSAGGQR	O00267-2	SUPT5H	662	S	1	PRDVTNFTVGGFAPMSPRISSPMHPSAGGQR			-1.47177	0.999359			-1.51988	0.659429			-0.68695	0.693296
O00267-2_T1030_1_SEKVVSISSEHLEPITPTKNNKVKVILGEDR	O00267-2	SUPT5H	1030	T	1	SEKVVSISSEHLEPITPTKNNKVKVILGEDR			0				0				0
O00273_S315_1_TQSLHSLRSISASKASPPGDLQNPKRARQDP	O00273	DFFA	315	S	1	TQSLHSLRSISASKASPPGDLQNPKRARQDP			-24.5938	0.528838			-24.8714	0.712697			0.530959	0.724093
O00299_S156_1_DNYLTSPLPEEVDETSAEDEGVSQRKFLDGN	O00299	CLIC1	156	S	1	DNYLTSPLPEEVDETSAEDEGVSQRKFLDGN			0	0.579986			0	0.659429			19.8359	0.583692
O00303_S258_1_DTERIGVDLIMKTCFSPNRVIGLSSDLQQVG	O00303	EIF3F	258	S	1	DTERIGVDLIMKTCFSPNRVIGLSSDLQQVG			0	0.579986			-0.0594849	0.918727			0.602725	0.683752
O00401_Y256_1_ISEAQLKDRETSKVIYDFIEKTGGVEAVKNE	O00401	WASL	256	Y	1	ISEAQLKDRETSKVIYDFIEKTGGVEAVKNE			0				-23.2736	0.712697			0
O00410-2_S767_1_QVKRQDEDYDEQVEESLQDEDDNDVYILTKV	O00410-2	IPO5	767	S	1	QVKRQDEDYDEQVEESLQDEDDNDVYILTKV			0				0	0.659429			0	0.683752
O00418_S18_1_DEDLIFRLEGVDGGQSPRAGHDGDSDGDSDD	O00418	EEF2K	18	S	1	DEDLIFRLEGVDGGQSPRAGHDGDSDGDSDD	*		0				-2.99287	0.659429			0.174065	0.999902
O00418_S27_2_GVDGGQSPRAGHDGDSDGDSDDEEGYFICPI	O00418	EEF2K	27	S	2	GVDGGQSPRAGHDGDSDGDSDDEEGYFICPI	*		-24.2439	8.12e-05	*		0	0.999981			23.9933	0.583692
O00418_S31_2_GQSPRAGHDGDSDGDSDDEEGYFICPITDDP	O00418	EEF2K	31	S	2	GQSPRAGHDGDSDGDSDDEEGYFICPITDDP	*		-24.2439	8.12e-05	*		0	0.659429			23.9933	0.583692
O00418_S445_1_DNHRESENSGDSGYPSEKRGELDDPEPREHG	O00418	EEF2K	445	S	1	DNHRESENSGDSGYPSEKRGELDDPEPREHG	*		0				0	0.659429			0	0.683752
O00418_S470_1_EPREHGHSYSNRKYESDEDSLGSSGRVCVEK	O00418	EEF2K	470	S	1	EPREHGHSYSNRKYESDEDSLGSSGRVCVEK	*		-23.9835	0.528838			-3.50197	0.659429			-0.708457	0.999902
O00418_S470_2_EPREHGHSYSNRKYESDEDSLGSSGRVCVEK	O00418	EEF2K	470	S	2	EPREHGHSYSNRKYESDEDSLGSSGRVCVEK	*		-23.7692	0.528838			-2.84664	0.999981			0.615092	0.683752
O00418_S470_3_EPREHGHSYSNRKYESDEDSLGSSGRVCVEK	O00418	EEF2K	470	S	3	EPREHGHSYSNRKYESDEDSLGSSGRVCVEK	*		0				0				0
O00418_S474_2_HGHSYSNRKYESDEDSLGSSGRVCVEKWNLL	O00418	EEF2K	474	S	2	HGHSYSNRKYESDEDSLGSSGRVCVEKWNLL	*		-23.7692	0.528838			-2.84664	0.999981			0.615092	0.683752
O00418_S474_3_HGHSYSNRKYESDEDSLGSSGRVCVEKWNLL	O00418	EEF2K	474	S	3	HGHSYSNRKYESDEDSLGSSGRVCVEKWNLL	*		0				0				0
O00418_S477_3_SYSNRKYESDEDSLGSSGRVCVEKWNLLNSS	O00418	EEF2K	477	S	3	SYSNRKYESDEDSLGSSGRVCVEKWNLLNSS	*		0				0				0
O00418_S71_2_VNKYYSNLTKSERYSSSGSPANSFHFKEAWK	O00418	EEF2K	71	S	2	VNKYYSNLTKSERYSSSGSPANSFHFKEAWK	*		0	0.579986			-22.2165	0.712697			0	0.683752
O00418_S74_1_YYSNLTKSERYSSSGSPANSFHFKEAWKHAI	O00418	EEF2K	74	S	1	YYSNLTKSERYSSSGSPANSFHFKEAWKHAI	*		0				0				0
O00418_S74_2_YYSNLTKSERYSSSGSPANSFHFKEAWKHAI	O00418	EEF2K	74	S	2	YYSNLTKSERYSSSGSPANSFHFKEAWKHAI	*		0	0.579986			-22.2165	0.712697			0	0.683752
O00423_S113_1_NNGTVLPKKPTGSLPSPSGVRKETAVPATKS	O00423	EML1	113	S	1	NNGTVLPKKPTGSLPSPSGVRKETAVPATKS			0				-21.8268	0.659429			-0.842278	0.7323
O00429-3_S590_1_LLAEEKSKPIPIMPASPQKGHAVNLLDVPVP	O00429-3	DNM1L	590	S	1	LLAEEKSKPIPIMPASPQKGHAVNLLDVPVP			0				0	0.659429			0	0.683752
O00443_S259_1_TDLEITDSKVSNLQVSPKSEDISKFDWLDLD	O00443	PIK3C2A	259	S	1	TDLEITDSKVSNLQVSPKSEDISKFDWLDLD			-23.3259	0.579986			-1.81142	0.659429			2.06073	0.683752
O00443_S329_1_TANCHLERKVNGKSLSVATVTRSQSLNIRTT	O00443	PIK3C2A	329	S	1	TANCHLERKVNGKSLSVATVTRSQSLNIRTT			0				0				0
O00443_S338_1_VNGKSLSVATVTRSQSLNIRTTQLAKAQGHI	O00443	PIK3C2A	338	S	1	VNGKSLSVATVTRSQSLNIRTTQLAKAQGHI			-3.84462	0.579986			-1.96808	0.712697			1.34375	0.683752
O00470_S194_1_GKMPIDLVIDDREGGSKSDSEDITRSANLTD	O00470	MEIS1	194	S	1	GKMPIDLVIDDREGGSKSDSEDITRSANLTD			0	0.999359			0				0
O00505_S60_1_LLKKRNVPQEESLEDSDVDADFKAQNVTLEA	O00505	KPNA3	60	S	1	LLKKRNVPQEESLEDSDVDADFKAQNVTLEA			-22.6162	0.653529			-24.532	0.659429			0.560766	0.719676
O00512_S278_1_PAPKPAAPPRPLDRESPGVENKLIPSVGSPA	O00512	BCL9	278	S	1	PAPKPAAPPRPLDRESPGVENKLIPSVGSPA			0				0	0.999981			-22.456	0.7323
O00512_S687_1_GNNPIFPRIPVEGPLSPSRGDFPKGIPPQMG	O00512	BCL9	687	S	1	GNNPIFPRIPVEGPLSPSRGDFPKGIPPQMG			0	0.579986			-0.710571	0.751111			-0.0129608	0.683752
O00512_S917_1_AASIKSPPVLGSAAASPVHLKSPSLPAPSPG	O00512	BCL9	917	S	1	AASIKSPPVLGSAAASPVHLKSPSLPAPSPG			0				0				0
O00512_T315_1_PDGTGPNSTPNNRAVTPVSQGSNSSSADPKA	O00512	BCL9	315	T	1	PDGTGPNSTPNNRAVTPVSQGSNSSSADPKA			0	0.579986			-21.8841	0.712697			0	0.683752
O00515_S121_2_QAPIQERLEAEEGRNSLSPVQATQKPLVSKK	O00515	LAD1	121	S	2	QAPIQERLEAEEGRNSLSPVQATQKPLVSKK			0				-25.077	0.659429			23.8638	0.583692
O00515_S123_1_PIQERLEAEEGRNSLSPVQATQKPLVSKKEL	O00515	LAD1	123	S	1	PIQERLEAEEGRNSLSPVQATQKPLVSKKEL			0				0	0.659429			-22.2714	0.7323
O00515_S123_2_PIQERLEAEEGRNSLSPVQATQKPLVSKKEL	O00515	LAD1	123	S	2	PIQERLEAEEGRNSLSPVQATQKPLVSKKEL			0				-25.077	0.659429			23.8638	0.583692
O00515_S177_1_VGREPEERKKGVPEKSPVLEKSSMPKKTAPE	O00515	LAD1	177	S	1	VGREPEERKKGVPEKSPVLEKSSMPKKTAPE			-0.677043	0.579986			-1.08419	0.659429			-0.976872	0.999902
O00515_S355_1_TLQVKIPSKEEEADMSSPTQRTYSSSLKRSS	O00515	LAD1	355	S	1	TLQVKIPSKEEEADMSSPTQRTYSSSLKRSS			0	0.579986			24.0008	0.716204			22.5959	0.583692
O00515_S356_1_LQVKIPSKEEEADMSSPTQRTYSSSLKRSSP	O00515	LAD1	356	S	1	LQVKIPSKEEEADMSSPTQRTYSSSLKRSSP			-1.43746	0.579986			-0.671004	0.712697			0.660127	0.8447
O00515_S38_1_EEEQERERRRRHRNLSSTTDDEAPRLSQNGD	O00515	LAD1	38	S	1	EEEQERERRRRHRNLSSTTDDEAPRLSQNGD			21.284	0.528838			-1.50515	0.659429			1.54197	0.683752
O00515_S394_1_KPKKENSETTLTRSASMKLPDNTVKLGEKLE	O00515	LAD1	394	S	1	KPKKENSETTLTRSASMKLPDNTVKLGEKLE			0	0.999359			0	0.659429			2.78391	0.999902
O00559_S36_1_FLKRLICRSGRGRKLSGDQITLPTTVDYSSV	O00559	EBAG9	36	S	1	FLKRLICRSGRGRKLSGDQITLPTTVDYSSV	*		-0.871838	0.652101			-0.317632	0.885227			-0.563695	0.999902
O00566_S163_2_MGERAENSSKSDLRKSPVFSDEDSDLDFDIS	O00566	MPHOSPH10	163	S	2	MGERAENSSKSDLRKSPVFSDEDSDLDFDIS	*		0	0.579986			-24.1923	0.712697			0	0.683752
O00566_S163_3_MGERAENSSKSDLRKSPVFSDEDSDLDFDIS	O00566	MPHOSPH10	163	S	3	MGERAENSSKSDLRKSPVFSDEDSDLDFDIS	*		-2.44112	0.999359			-0.781923	0.659429			23.901	0.583692
O00566_S167_2_AENSSKSDLRKSPVFSDEDSDLDFDISKLEQ	O00566	MPHOSPH10	167	S	2	AENSSKSDLRKSPVFSDEDSDLDFDISKLEQ	*		-23.308	2.02e-05	*		-23.0091	0.712697			0	0.683752
O00566_S167_3_AENSSKSDLRKSPVFSDEDSDLDFDISKLEQ	O00566	MPHOSPH10	167	S	3	AENSSKSDLRKSPVFSDEDSDLDFDISKLEQ	*		-2.44112	0.999359			-0.781923	0.659429			23.901	0.583692
O00566_S171_2_SKSDLRKSPVFSDEDSDLDFDISKLEQQSKV	O00566	MPHOSPH10	171	S	2	SKSDLRKSPVFSDEDSDLDFDISKLEQQSKV	*		-23.308	2.02e-05	*		-23.0091	0.712697			0	0.683752
O00566_S171_3_SKSDLRKSPVFSDEDSDLDFDISKLEQQSKV	O00566	MPHOSPH10	171	S	3	SKSDLRKSPVFSDEDSDLDFDISKLEQQSKV	*		-2.44112	0.999359			-0.781923	0.659429			23.901	0.583692
O00567_S519_1_SKPKKKKSFSKEELMSSDLEETAGSTSIPKR	O00567	NOP56	519	S	1	SKPKKKKSFSKEELMSSDLEETAGSTSIPKR			-10.5286	0.855979			-26.9249	0.712697			-1.04491	0.999902
O00567_S519_2_SKPKKKKSFSKEELMSSDLEETAGSTSIPKR	O00567	NOP56	519	S	2	SKPKKKKSFSKEELMSSDLEETAGSTSIPKR			-3.9991	0.579986			-0.722581	0.659429			1.67718	0.7323
O00567_S520_1_KPKKKKSFSKEELMSSDLEETAGSTSIPKRK	O00567	NOP56	520	S	1	KPKKKKSFSKEELMSSDLEETAGSTSIPKRK			26.2415	0.657759			-0.397646	0.688887			-22.9692	0.776674
O00567_S520_2_KPKKKKSFSKEELMSSDLEETAGSTSIPKRK	O00567	NOP56	520	S	2	KPKKKKSFSKEELMSSDLEETAGSTSIPKRK			-3.9991	0.579986			-0.722581	0.659429			1.67718	0.7323
O00567_S563_1_EEAGHRSGSKKKRKFSKEEPVSSGPEEAVGK	O00567	NOP56	563	S	1	EEAGHRSGSKKKRKFSKEEPVSSGPEEAVGK			-1.50377	0.579986			-1.93302	0.659429			-1.41117	0.781589
O00567_S563_3_EEAGHRSGSKKKRKFSKEEPVSSGPEEAVGK	O00567	NOP56	563	S	3	EEAGHRSGSKKKRKFSKEEPVSSGPEEAVGK			-24.1185	0.653529			24.0639	0.712697			0
O00567_S569_1_SGSKKKRKFSKEEPVSSGPEEAVGKSSSKKK	O00567	NOP56	569	S	1	SGSKKKRKFSKEEPVSSGPEEAVGKSSSKKK			24.9326	0.653529			-4.23309	0.659429			24.4388	0.7323
O00567_S569_2_SGSKKKRKFSKEEPVSSGPEEAVGKSSSKKK	O00567	NOP56	569	S	2	SGSKKKRKFSKEEPVSSGPEEAVGKSSSKKK			-2.36676	0.579986			-1.29688	0.659429			2.33962	0.651555
O00567_S569_3_SGSKKKRKFSKEEPVSSGPEEAVGKSSSKKK	O00567	NOP56	569	S	3	SGSKKKRKFSKEEPVSSGPEEAVGKSSSKKK			-24.1185	0.653529			24.0639	0.712697			0
O00567_S570_1_GSKKKRKFSKEEPVSSGPEEAVGKSSSKKKK	O00567	NOP56	570	S	1	GSKKKRKFSKEEPVSSGPEEAVGKSSSKKKK			-2.04319	0.579986			-0.599598	0.667347			0.799229	0.683752
O00567_S570_2_GSKKKRKFSKEEPVSSGPEEAVGKSSSKKKK	O00567	NOP56	570	S	2	GSKKKRKFSKEEPVSSGPEEAVGKSSSKKKK			-2.36676	0.579986			-1.29688	0.659429			2.33962	0.651555
O00567_S570_3_GSKKKRKFSKEEPVSSGPEEAVGKSSSKKKK	O00567	NOP56	570	S	3	GSKKKRKFSKEEPVSSGPEEAVGKSSSKKKK			-24.1185	0.653529			24.0639	0.712697			0
O00567_T468_3_RLAALALASSENSSSTPEECEEMSEKPKKKK	O00567	NOP56	468	T	3	RLAALALASSENSSSTPEECEEMSEKPKKKK			-24.096	0.528838			-23.8346	0.712697			0	0.683752
O00571-2_S578_1_HYKGSSRGRSKSSRFSGGFGARDYRQSSGAS	O00571-2	DDX3X;DDX3Y	578	S	1	HYKGSSRGRSKSSRFSGGFGARDYRQSSGAS			0				-1.60938	0.688887			1.65559	0.595998
O00571-2_S74_1_RSDSRGKSSFFSDRGSGSRGRFDDRGRSDYD	O00571-2	DDX3X	74	S	1	RSDSRGKSSFFSDRGSGSRGRFDDRGRSDYD	*		-24.4364	0.528838			-23.8029	0.712697			24.9736	0.583692
O00629_S60_1_LLKRRNVPHEDICEDSDIDGDYRVQNTSLEA	O00629	KPNA4	60	S	1	LLKRRNVPHEDICEDSDIDGDYRVQNTSLEA			0				0				0	0.683752
O00712-6_S12_1_MNSGVNLQRSLSSPPSSKRPKTISIDE	O00712-6	NFIB	12	S	1	MNSGVNLQRSLSSPPSSKRPKTISIDE			-1.22862	0.999359			0				0
O00712-6_S13_1_MNSGVNLQRSLSSPPSSKRPKTISIDEN	O00712-6	NFIB	13	S	1	MNSGVNLQRSLSSPPSSKRPKTISIDEN			0				-22.12	0.712697			23.8524	0.7323
O00712-6_S43_1_NMEPSPTGDFYPSPSSPAAGSRTWHERDQDM	O00712-6	NFIB	43	S	1	NMEPSPTGDFYPSPSSPAAGSRTWHERDQDM			0	0.579986			0	0.999981			0
O00712-6_S43_2_NMEPSPTGDFYPSPSSPAAGSRTWHERDQDM	O00712-6	NFIB	43	S	2	NMEPSPTGDFYPSPSSPAAGSRTWHERDQDM			0	0.579986			-19.6441	0.659429			0	0.683752
O00712-6_S76_1_PTTMKKPEKPLFSSASPQDSSPRLSTFPQHH	O00712-6	NFIB	76	S	1	PTTMKKPEKPLFSSASPQDSSPRLSTFPQHH			-2.60157	0.999359			-3.12509	0.659429			1.48729	0.7323
O00712-6_S76_2_PTTMKKPEKPLFSSASPQDSSPRLSTFPQHH	O00712-6	NFIB	76	S	2	PTTMKKPEKPLFSSASPQDSSPRLSTFPQHH			0	0.579986			0				0	0.683752
O00750_S155_1_SSPGPGDIEGSCKKLSPPPLPPRASIWDTPP	O00750	PIK3C2B	155	S	1	SSPGPGDIEGSCKKLSPPPLPPRASIWDTPP			-21.6999	0.653529			-3.03005	0.659429			-21.8674	0.615908
O14497_S1184_1_PHSQIPPLPGMSRSNSVGIQDAFNDGSDSTF	O14497	ARID1A	1184	S	1	PHSQIPPLPGMSRSNSVGIQDAFNDGSDSTF			0				0				0	0.683752
O14497_S1944_1_SSEAIKESSKFPFGISPAQSHRNIKILEDEP	O14497	ARID1A	1944	S	1	SSEAIKESSKFPFGISPAQSHRNIKILEDEP			0				0				0
O14497_S363_1_AASGGAQQRSHHAPMSPGSSGGGGQPLARTP	O14497	ARID1A	363	S	1	AASGGAQQRSHHAPMSPGSSGGGGQPLARTP			-1.64783	0.579986			0.0107259	0.712697			-0.332	0.738645
O14497_S382_1_SGGGGQPLARTPQPSSPMDQMGKMRPQPYGG	O14497	ARID1A	382	S	1	SGGGGQPLARTPQPSSPMDQMGKMRPQPYGG			-24.3263	4.07e-05	*		0	0.999981			0	0.683752
O14497_S696_1_FSPHTSPHLPGIRGPSPSPVGSPASVAQSRS	O14497	ARID1A	696	S	1	FSPHTSPHLPGIRGPSPSPVGSPASVAQSRS			0				-0.392414	0.999981			-2.08354	0.683752
O14497_S696_2_FSPHTSPHLPGIRGPSPSPVGSPASVAQSRS	O14497	ARID1A	696	S	2	FSPHTSPHLPGIRGPSPSPVGSPASVAQSRS			0				0				0
O14497_S702_2_PHLPGIRGPSPSPVGSPASVAQSRSGPLSPA	O14497	ARID1A	702	S	2	PHLPGIRGPSPSPVGSPASVAQSRSGPLSPA			0				0				0
O14497_S772_1_PQMPQYSSPQPGSALSPRQPSGGQIHTGMGS	O14497	ARID1A	772	S	1	PQMPQYSSPQPGSALSPRQPSGGQIHTGMGS			0				0	0.659429			0	0.683752
O14523_S619_2_TRSDISERPSVDDIESETGSTGALETRSLKD	O14523	C2CD2L	619	S	2	TRSDISERPSVDDIESETGSTGALETRSLKD			0	0.999359			-21.9772	0.659429			0	0.683752
O14523_S623_2_ISERPSVDDIESETGSTGALETRSLKDHKVS	O14523	C2CD2L	623	S	2	ISERPSVDDIESETGSTGALETRSLKDHKVS			0	0.999359			-23.4506	0.659429			0	0.683752
O14545_S326_1_SCNPSRALPSLNTGSSSPRGVEEPDVIFQNF	O14545	TRAFD1	326	S	1	SCNPSRALPSLNTGSSSPRGVEEPDVIFQNF			0				-19.4907	0.830526			0	0.683752
O14545_S327_1_CNPSRALPSLNTGSSSPRGVEEPDVIFQNFL	O14545	TRAFD1	327	S	1	CNPSRALPSLNTGSSSPRGVEEPDVIFQNFL			0				-2.62719	0.659429			0.0517443	0.685021
O14545_S415_1_VTEGIPRLDSQPQETSPELPRRRVRHQGDLS	O14545	TRAFD1	415	S	1	VTEGIPRLDSQPQETSPELPRRRVRHQGDLS			-4.77177	0.579986			-2.18791	0.659429			-3.1056	0.683752
O14545_S470_1_INNMTATYNQLSRSTSGPRPGCQPSSPCVPK	O14545	TRAFD1	470	S	1	INNMTATYNQLSRSTSGPRPGCQPSSPCVPK			0				0	0.999981			0
O14578_S1993_1_REKSPGRMLSTRRERSPGRLFEDSSRGRLPA	O14578	CIT	1993	S	1	REKSPGRMLSTRRERSPGRLFEDSSRGRLPA			-5.89277	0.579986			-0.186192	0.712697			23.9218	0.7323
O14578_S436_1_YSKALGILGRSESVVSGLDSPAKTSSMEKKL	O14578	CIT	436	S	1	YSKALGILGRSESVVSGLDSPAKTSSMEKKL			0				0				0
O14578_S440_1_LGILGRSESVVSGLDSPAKTSSMEKKLLIKS	O14578	CIT	440	S	1	LGILGRSESVVSGLDSPAKTSSMEKKLLIKS			0				-23.1582	0.659429			21.2987	0.586303
O14578_S480_1_CHKMEQEMTRLHRRVSEVEAVLSQKEVELKA	O14578	CIT	480	S	1	CHKMEQEMTRLHRRVSEVEAVLSQKEVELKA			1.97338	0.999359			18.9386	0.712697			0	0.999902
O14578_S582_1_MMNQLEEDLVSARRRSDLYESELRESRLAAE	O14578	CIT	582	S	1	MMNQLEEDLVSARRRSDLYESELRESRLAAE			0	0.579986			21.682	0.712697			0	0.683752
O14579-3_S13_1_MAPPAPGPASGGSGEVDELFDVKNAFYI	O14579-3	COPE	13	S	1	MAPPAPGPASGGSGEVDELFDVKNAFYI			0	0.579986			0	0.999981			0	0.683752
O14579-3_S99_1_VRMFADYLAHESRRDSIVAELDREMSRSVDV	O14579-3	COPE	99	S	1	VRMFADYLAHESRRDSIVAELDREMSRSVDV			-1.12618	0.579986			-21.2445	0.715649			0
O14613_S141_1_APPKPPRLHLETPQPSPQEGGSVDIWRIPET	O14613	CDC42EP2	141	S	1	APPKPPRLHLETPQPSPQEGGSVDIWRIPET			0				0				0
O14617-3_S517_1_ARKQEQANNPFYIKSSPSPQKRYQDTPGVEH	O14617-3	AP3D1	517	S	1	ARKQEQANNPFYIKSSPSPQKRYQDTPGVEH			0				0				0
O14617-3_S660_1_EKLPIQKHRNTETSKSPEKDVPMVEKKSKKP	O14617-3	AP3D1	660	S	1	EKLPIQKHRNTETSKSPEKDVPMVEKKSKKP			-25.6993	0.528838			-0.800831	0.659429			-0.548286	0.7323
O14639-3_S115_1_DKQERQSLGESPRTLSPTPSAEGYQDVRDRM	O14639-3	ABLIM1	115	S	1	DKQERQSLGESPRTLSPTPSAEGYQDVRDRM			-23.4345	0.528838			-0.115556	0.979407			1.08236	0.683752
O14639-3_S115_2_DKQERQSLGESPRTLSPTPSAEGYQDVRDRM	O14639-3	ABLIM1	115	S	2	DKQERQSLGESPRTLSPTPSAEGYQDVRDRM			0				0	0.659429			0
O14639-3_S119_2_RQSLGESPRTLSPTPSAEGYQDVRDRMIHRS	O14639-3	ABLIM1	119	S	2	RQSLGESPRTLSPTPSAEGYQDVRDRMIHRS			0				0	0.659429			0
O14639-3_S136_1_EGYQDVRDRMIHRSTSQGSINSPVYSRHSYT	O14639-3	ABLIM1	136	S	1	EGYQDVRDRMIHRSTSQGSINSPVYSRHSYT			0	0.999359			22.9151	0.659429			20.9762	0.7323
O14639-3_S235_1_GPPSFAVVGPDMKRRSSGREEDDEELLRRRQ	O14639-3	ABLIM1	235	S	1	GPPSFAVVGPDMKRRSSGREEDDEELLRRRQ			23.5993	0.704829			-3.5958	0.659429			0.558286	0.999902
O14639-3_S236_1_PPSFAVVGPDMKRRSSGREEDDEELLRRRQL	O14639-3	ABLIM1	236	S	1	PPSFAVVGPDMKRRSSGREEDDEELLRRRQL			-2.71157	0.999359			-24.6387	0.742979			24.6708	0.585337
O14639-3_S304_1_SPINSASHIPSSKTASLPGYGRNGLHRPVST	O14639-3	ABLIM1	304	S	1	SPINSASHIPSSKTASLPGYGRNGLHRPVST			-23.7918	0.528838			-22.1168	0.712697			0
O14639-3_S51_1_SSESIYSRPGSSIPGSPGHTIYAKVDNEILD	O14639-3	ABLIM1	51	S	1	SSESIYSRPGSSIPGSPGHTIYAKVDNEILD			0				0				0
O14641_S169_1_ESVVSLRRERPRRRDSSEHGAGGHRTGGPSR	O14641	DVL2	169	S	1	ESVVSLRRERPRRRDSSEHGAGGHRTGGPSR			0				0				16.9347	0.7323
O14641_S169_2_ESVVSLRRERPRRRDSSEHGAGGHRTGGPSR	O14641	DVL2	169	S	2	ESVVSLRRERPRRRDSSEHGAGGHRTGGPSR			-23.095	0.528838			0				0
O14641_S170_2_SVVSLRRERPRRRDSSEHGAGGHRTGGPSRL	O14641	DVL2	170	S	2	SVVSLRRERPRRRDSSEHGAGGHRTGGPSRL			-23.095	0.528838			0				0
O14646_S1683_2_HRASSSGPRSPLDQRSPYGSRSPFEHSVEHK	O14646	CHD1	1683	S	2	HRASSSGPRSPLDQRSPYGSRSPFEHSVEHK			-24.4486	0.528838			-23.7897	0.712697			21.3224	0.583692
O14646_S1687_1_SSGPRSPLDQRSPYGSRSPFEHSVEHKSTPE	O14646	CHD1	1687	S	1	SSGPRSPLDQRSPYGSRSPFEHSVEHKSTPE			0	0.999359			3.05278	0.999981			0
O14646_S215_2_KNGKKILGQKKRQIDSSEEDDDEEDYDNDKR	O14646	CHD1	215	S	2	KNGKKILGQKKRQIDSSEEDDDEEDYDNDKR			-24.4719	0.653529			0	0.659429			20.3925	0.7323
O14646_S216_2_NGKKILGQKKRQIDSSEEDDDEEDYDNDKRS	O14646	CHD1	216	S	2	NGKKILGQKKRQIDSSEEDDDEEDYDNDKRS			-24.4719	0.653529			0	0.659429			20.3925	0.7323
O14647_S1365_1_NKVPRLKEEHGIELSSPRHSDNPSEEGEVKD	O14647	CHD2	1365	S	1	NKVPRLKEEHGIELSSPRHSDNPSEEGEVKD			-1.26583	0.999359			-23.2121	0.712697			23.4166	0.583692
O14647_S1807_1_SQKSPHDSKSPLDHRSPLERSLEQKNNPDYN	O14647	CHD2	1807	S	1	SQKSPHDSKSPLDHRSPLERSLEQKNNPDYN			0				-0.57733	0.675968			-0.321273	0.691177
O14681-3_S312_1_LQSALSSSTSAEKFPSPHPSPAKLKATAGH_	O14681-3	EI24	312	S	1	LQSALSSSTSAEKFPSPHPSPAKLKATAGH			0				0				0
O14681-3_S312_2_LQSALSSSTSAEKFPSPHPSPAKLKATAGH_	O14681-3	EI24	312	S	2	LQSALSSSTSAEKFPSPHPSPAKLKATAGH			0				0				22.5171	1.26e-05	*
O14681-3_S316_1_LSSSTSAEKFPSPHPSPAKLKATAGH_	O14681-3	EI24	316	S	1	LSSSTSAEKFPSPHPSPAKLKATAGH			0				22.1659	0.712697			-22.9721	0.7323
O14681-3_S316_2_LSSSTSAEKFPSPHPSPAKLKATAGH_	O14681-3	EI24	316	S	2	LSSSTSAEKFPSPHPSPAKLKATAGH			0				0				22.5171	1.26e-05	*
O14683_S14_1_MAAKQPPPLMKKHSQTDLVSRLKTRKILG	O14683	TP53I11	14	S	1	MAAKQPPPLMKKHSQTDLVSRLKTRKILG	*		-3.13729	0.579986			0	0.999981			-26.5374	0.7323
O14686_S1606_1_WLTETGMALLRNLTMSPLHKRRQRRGRLGLP	O14686	KMT2D	1606	S	1	WLTETGMALLRNLTMSPLHKRRQRRGRLGLP	*		0				0	0.659429			0
O14686_S1671_1_GVEHMECEIKLEGPVSPDVEPGKEETEESKK	O14686	KMT2D	1671	S	1	GVEHMECEIKLEGPVSPDVEPGKEETEESKK	*		0				-22.5334	0.712697			0	0.683752
O14686_S2274_1_ESPGVGGGKASEPLLSPPPFGESRKALEVKK	O14686	KMT2D	2274	S	1	ESPGVGGGKASEPLLSPPPFGESRKALEVKK	*		-1.22488	0.579986			-3.27823	0.659429			-0.139874	0.906748
O14686_S2640_1_LPYLSHGASQRSGITSPVEKREDPGTGMGSS	O14686	KMT2D	2640	S	1	LPYLSHGASQRSGITSPVEKREDPGTGMGSS	*		-24.5666	0.672527			-1.77757	0.659429			1.00226	0.697872
O14686_S2726_1_AGAVGPPGSWGAEPSSPAFEQLSRGQTPFAG	O14686	KMT2D	2726	S	1	AGAVGPPGSWGAEPSSPAFEQLSRGQTPFAG	*		0				0				0
O14686_S3130_1_LPEVKPKVEEGGRHPSPCQFTIATPKVEPAP	O14686	KMT2D	3130	S	1	LPEVKPKVEEGGRHPSPCQFTIATPKVEPAP	*		-2.09872	0.999359			-0.775349	0.688887			-22.8749	0.635188
O14686_S4359_1_PKPQGPTLEPPPGRVSPAAAQLADTLFSKGL	O14686	KMT2D	4359	S	1	PKPQGPTLEPPPGRVSPAAAQLADTLFSKGL	*		0				0	0.659429			0	0.999902
O14686_S4738_1_PHLGSGRWEQEDRALSPVIPLIPRASIPVFP	O14686	KMT2D	4738	S	1	PHLGSGRWEQEDRALSPVIPLIPRASIPVFP	*		-0.649975	0.999359			-0.46022	0.997897			-23.3288	0.583692
O14686_S4849_1_EAEGPGGKEKGLEGKSPDTGPDWLKQFDAVL	O14686	KMT2D	4849	S	1	EAEGPGGKEKGLEGKSPDTGPDWLKQFDAVL	*		0				-0.270811	0.999981			0	0.999902
O14686_T1865_1_GVKASPVPSDPEKPGTPGEGMLSSDLDRIST	O14686	KMT2D	1865	T	1	GVKASPVPSDPEKPGTPGEGMLSSDLDRIST	*		0				0				0
O14686_T2229_1_ASSRPGAGQPGEFHTTPPGTPRHQPSTPDPF	O14686	KMT2D	2229	T	1	ASSRPGAGQPGEFHTTPPGTPRHQPSTPDPF	*		0				0	0.999981			0	0.683752
O14686_T2240_1_EFHTTPPGTPRHQPSTPDPFLKPRCPSLDNL	O14686	KMT2D	2240	T	1	EFHTTPPGTPRHQPSTPDPFLKPRCPSLDNL	*		0	0.999359			-24.0163	0.659429			-1.97779	0.683752
O14686_T2332_1_GGLELKTPDVFKAPLTPRASQVEPQSPGLGL	O14686	KMT2D	2332	T	1	GGLELKTPDVFKAPLTPRASQVEPQSPGLGL	*		0				0				0
O14713-2_S41_1_VDSSLGGLSRSSTVASLDTDSTKSSGQSNNN	O14713-2	ITGB1BP1	41	S	1	VDSSLGGLSRSSTVASLDTDSTKSSGQSNNN			0				-20.6853	0.712697			0	0.683752
O14715_S21_1_ADVERYVASVLGLTPSPRQKSMKGFYFAKLY	O14715	RGPD8;RGPD5	21	S	1	ADVERYVASVLGLTPSPRQKSMKGFYFAKLY			0	0.579986			19.6861	0.659429			0	0.683752
O14715_S788_1_SEIKHSTPSPTKYSLSPSKSYKYSPETPPRW	O14715	RGPD8;RGPD5	788	S	1	SEIKHSTPSPTKYSLSPSKSYKYSPETPPRW			-2.08798	0.579986			-1.04968	0.659429			0.89735	0.683752
O14730-2_S112_1_RREEKKFNGDSKVSISFENYRKVHPYEDSDS	O14730-2	RIOK3	112	S	1	RREEKKFNGDSKVSISFENYRKVHPYEDSDS			0				0				0
O14730-2_S125_3_SISFENYRKVHPYEDSDSSEDEVDWQDTRDD	O14730-2	RIOK3	125	S	3	SISFENYRKVHPYEDSDSSEDEVDWQDTRDD			0				-25.2727	0.659429			0.87599	0.999902
O14730-2_S127_3_SFENYRKVHPYEDSDSSEDEVDWQDTRDDPY	O14730-2	RIOK3	127	S	3	SFENYRKVHPYEDSDSSEDEVDWQDTRDDPY			0				-25.2727	0.659429			0.87599	0.999902
O14730-2_S128_3_FENYRKVHPYEDSDSSEDEVDWQDTRDDPYR	O14730-2	RIOK3	128	S	3	FENYRKVHPYEDSDSSEDEVDWQDTRDDPYR			0				-25.2727	0.659429			0.87599	0.999902
O14730-2_Y122_3_SKVSISFENYRKVHPYEDSDSSEDEVDWQDT	O14730-2	RIOK3	122	Y	3	SKVSISFENYRKVHPYEDSDSSEDEVDWQDT			0				0	0.999981			0.87599	0.999902
O14737_S119_1_EKTTTVKFNRRKVMDSDEDDDY_	O14737	PDCD5	119	S	1	EKTTTVKFNRRKVMDSDEDDDY			-4.85166	0.579986			-1.24918	0.659429			-0.770579	0.737826
O14745_S2_1_MSADAAAGAPLPRLCCL	O14745	SLC9A3R1	2	S	1	MSADAAAGAPLPRLCCL			-2.59086	0.579986			-1.6734	0.659429			1.38576	0.999902
O14745_S280_1_QKENSREALAEAALESPRPALVRSASSDTSE	O14745	SLC9A3R1	280	S	1	QKENSREALAEAALESPRPALVRSASSDTSE			-1.74838	0.579986			-0.174062	0.840826			-0.840701	0.999902
O14745_S290_1_EAALESPRPALVRSASSDTSEELNSQDSPPK	O14745	SLC9A3R1	290	S	1	EAALESPRPALVRSASSDTSEELNSQDSPPK			0				-0.146119	0.712697			1.31476	0.683752
O14757-2_S186_1_YNKPLKKGAKRPRVTSGGVSESPSGFSKHIQ	O14757-2	CHEK1	186	S	1	YNKPLKKGAKRPRVTSGGVSESPSGFSKHIQ			-21.3961	0.528838			-22.9336	0.659429			22.6052	0.583692
O14777_T344_1_NGLNEEIARVELECETIKQENTRLQNIIDNQ	O14777	NDC80	344	T	1	NGLNEEIARVELECETIKQENTRLQNIIDNQ			0				-20.9109	0.715992			0
O14828_S76_1_LPPPSAPSLQPSRKLSPTEPKNYGSYSTQAS	O14828	SCAMP3	76	S	1	LPPPSAPSLQPSRKLSPTEPKNYGSYSTQAS			-25.4634	0.694003			27	4.08e-05	*		0	0.683752
O14896-2_S318_1_VARMIYEMFSGDFTRSFDSGSVRLQISTPDI	O14896-2	IRF6	318	S	1	VARMIYEMFSGDFTRSFDSGSVRLQISTPDI			0	0.579986			0	0.659429			0
O14908_S232_1_AFDMISQRSAGGRPGSGPQLGTGRGTLRLRS	O14908	GIPC1	232	S	1	AFDMISQRSAGGRPGSGPQLGTGRGTLRLRS	*		-25.5529	0.528838			-26.1476	0.659429			0.569855	0.683752
O14920-4_S613_1_LLKIACSKVRGPVSGSPDSMNASRLSQPGQL	O14920-4	IKBKB	613	S	1	LLKIACSKVRGPVSGSPDSMNASRLSQPGQL			0				0	0.659429			0	0.683752
O14924-4_S172_1_CASNSEPLKLKQRSLSESAATRFDVGHESIN	O14924-4	RGS12	172	S	1	CASNSEPLKLKQRSLSESAATRFDVGHESIN			0	0.579986			-21.4246	0.659429			-22.7335	0.7323
O14924-4_S850_1_EVEGRALPDSQQVPSSPASKHSLGSDHSSVS	O14924-4	RGS12	850	S	1	EVEGRALPDSQQVPSSPASKHSLGSDHSSVS			0	0.579986			0	0.999981			0	0.683752
O14929-2_S276_1_EQYRSYRLDIKRRLISPYKKKQRDLAKMRKC	O14929-2	HAT1	276	S	1	EQYRSYRLDIKRRLISPYKKKQRDLAKMRKC			0				-1.43549	0.659429			-1.63186	0.583692
O14936-5_S191_2_GSITFKIVPSYRTQSSSCEDLPSTTQPKGRQ	O14936-5	CASK	191	S	2	GSITFKIVPSYRTQSSSCEDLPSTTQPKGRQ			-23.3655	0.653529			0				23.4963	0.000709245	*
O14936-5_S192_1_SITFKIVPSYRTQSSSCEDLPSTTQPKGRQI	O14936-5	CASK	192	S	1	SITFKIVPSYRTQSSSCEDLPSTTQPKGRQI			-27.4728	0.528838			-26.7206	0.712697			27.7396	0.7323
O14936-5_S192_2_SITFKIVPSYRTQSSSCEDLPSTTQPKGRQI	O14936-5	CASK	192	S	2	SITFKIVPSYRTQSSSCEDLPSTTQPKGRQI			-23.3655	0.653529			0				23.4963	0.000709245	*
O14974-5_S212_1_QKKQNLLHSEKRDKKSPLIESTANMDNNQSQ	O14974-5	PPP1R12A	212	S	1	QKKQNLLHSEKRDKKSPLIESTANMDNNQSQ			-3.62903	0.579986			-2.22484	0.659429			0.654121	0.982846
O14974-5_S335_1_PTSPIKKFPTTATKISPKEEERKDESPATWR	O14974-5	PPP1R12A	335	S	1	PTSPIKKFPTTATKISPKEEERKDESPATWR			0	0.999359			-1.14148	0.659429			-1.08699	0.7323
O14974-5_S358_1_DESPATWRLGLRKTGSYGALAEITASKEGQK	O14974-5	PPP1R12A	358	S	1	DESPATWRLGLRKTGSYGALAEITASKEGQK			-2.9375	0.579986			-0.515729	0.659429			-0.049972	0.7323
O14974-5_S385_2_EGQKEKDTAGVTRSASSPRLSSSLDNKEKEK	O14974-5	PPP1R12A	385	S	2	EGQKEKDTAGVTRSASSPRLSSSLDNKEKEK			0				-25.0172	0.659429			1.14026	0.683752
O14974-5_S386_2_GQKEKDTAGVTRSASSPRLSSSLDNKEKEKD	O14974-5	PPP1R12A	386	S	2	GQKEKDTAGVTRSASSPRLSSSLDNKEKEKD			0				-25.0172	0.659429			1.14026	0.683752
O14974-5_S420_1_TRLAYVAPTIPRRLASTSDIEEKENRDSSSL	O14974-5	PPP1R12A	420	S	1	TRLAYVAPTIPRRLASTSDIEEKENRDSSSL			0				0	0.999981			1.17641	0.647103
O14974-5_S420_2_TRLAYVAPTIPRRLASTSDIEEKENRDSSSL	O14974-5	PPP1R12A	420	S	2	TRLAYVAPTIPRRLASTSDIEEKENRDSSSL			0				-22.0546	0.659429			21.4432	0.7323
O14974-5_S775_1_REKRRSTGVSFWTQDSDENEQEQQSDTEEGS	O14974-5	PPP1R12A	775	S	1	REKRRSTGVSFWTQDSDENEQEQQSDTEEGS			0				-1.35857	0.659429			20.7131	0.583692
O14974-5_S775_2_REKRRSTGVSFWTQDSDENEQEQQSDTEEGS	O14974-5	PPP1R12A	775	S	2	REKRRSTGVSFWTQDSDENEQEQQSDTEEGS			-26.1013	0.528838			-26.8775	0.659429			0	0.999902
O14974-5_S784_1_SFWTQDSDENEQEQQSDTEEGSNKKETQTDS	O14974-5	PPP1R12A	784	S	1	SFWTQDSDENEQEQQSDTEEGSNKKETQTDS			0				-0.969165	0.659429			21.4743	0.7323
O14974-5_S784_2_SFWTQDSDENEQEQQSDTEEGSNKKETQTDS	O14974-5	PPP1R12A	784	S	2	SFWTQDSDENEQEQQSDTEEGSNKKETQTDS			21.9661	0.528838			-26.2586	0.659429			1.14033	0.720453
O14974-5_S816_1_SRYETSSTSAGDRYDSLLGRSGSYSYLEERK	O14974-5	PPP1R12A	816	S	1	SRYETSSTSAGDRYDSLLGRSGSYSYLEERK			0				0				0
O14974-5_S823_1_TSAGDRYDSLLGRSGSYSYLEERKPYSSRLE	O14974-5	PPP1R12A	823	S	1	TSAGDRYDSLLGRSGSYSYLEERKPYSSRLE			-4.11493	0.579986			-1.67175	0.659429			-0.593941	0.723378
O14974-5_S908_1_LEMEKRERRALERRISEMEEELKMLPDLKAD	O14974-5	PPP1R12A	908	S	1	LEMEKRERRALERRISEMEEELKMLPDLKAD			0				-1.01688	0.688887			3.16604	0.986532
O14976-2_S701_1_DAGAGSPEAEPTDSDSPPSSSADASRFLHTL	O14976-2	GAK	701	S	1	DAGAGSPEAEPTDSDSPPSSSADASRFLHTL			0	0.579986			-20.2675	0.715221			24.0458	0.7323
O14976-2_S747_2_SSKESESALMEDRDESEVSDEGGSPISSEGQ	O14976-2	GAK	747	S	2	SSKESESALMEDRDESEVSDEGGSPISSEGQ			0	0.579986			-24.9324	0.659429			0	0.999902
O14976-2_S750_1_ESESALMEDRDESEVSDEGGSPISSEGQEPR	O14976-2	GAK	750	S	1	ESESALMEDRDESEVSDEGGSPISSEGQEPR			0				0				0
O14976-2_S750_2_ESESALMEDRDESEVSDEGGSPISSEGQEPR	O14976-2	GAK	750	S	2	ESESALMEDRDESEVSDEGGSPISSEGQEPR			-23.1421	0.528838			-24.9324	0.659429			24.6257	0.583692
O14980_S391_1_LAAELYRESPFSTSASPLLSGSQHFDVPPRR	O14980	XPO1	391	S	1	LAAELYRESPFSTSASPLLSGSQHFDVPPRR			0				0				0
O15013-7_S1221_1_GDSLGSMTQKSDLSSSSGSLSLSHGSSSLEH	O15013-7	ARHGEF10	1221	S	1	GDSLGSMTQKSDLSSSSGSLSLSHGSSSLEH			0				0				0
O15013-7_S35_1_TNNNEEEEGEQFDFDSGDEIPEADRQAPSAP	O15013-7	ARHGEF10	35	S	1	TNNNEEEEGEQFDFDSGDEIPEADRQAPSAP			0				0	0.659429			0	0.999902
O15014_S1055_1_WKQKPSIPPTLTKAPSLTDLVKSGPGKAKEP	O15014	ZNF609	1055	S	1	WKQKPSIPPTLTKAPSLTDLVKSGPGKAKEP			-20.2634	0.665277			-4.46014	0.999981			22.4322	0.7323
O15014_S358_1_LDCTRHDWAPPRFCDSPTSDLEMRNGRGRGK	O15014	ZNF609	358	S	1	LDCTRHDWAPPRFCDSPTSDLEMRNGRGRGK			-3.89894	0.579986			-1.81547	0.659429			22.9259	0.729293
O15014_S358_2_LDCTRHDWAPPRFCDSPTSDLEMRNGRGRGK	O15014	ZNF609	358	S	2	LDCTRHDWAPPRFCDSPTSDLEMRNGRGRGK			-1.95925	0.579986			21.5149	0.659429			18.8356	0.583692
O15014_S361_2_TRHDWAPPRFCDSPTSDLEMRNGRGRGKRMR	O15014	ZNF609	361	S	2	TRHDWAPPRFCDSPTSDLEMRNGRGRGKRMR			-22.6059	0.528838			21.5149	0.659429			18.8356	0.583692
O15014_S467_1_SSSEDSKGSKRVRTNSMGSATGPLPGTKVEP	O15014	ZNF609	467	S	1	SSSEDSKGSKRVRTNSMGSATGPLPGTKVEP			0				-1.40079	0.659429			0.663238	0.7323
O15014_S491_1_PGTKVEPTVLDRNCPSPVLIDCPHPNCNKKY	O15014	ZNF609	491	S	1	PGTKVEPTVLDRNCPSPVLIDCPHPNCNKKY			0	0.999359			-25.0726	0.712697			0	0.683752
O15014_S560_1_LGSCNGASVSQKGSLSPARSATPKVRLVEPH	O15014	ZNF609	560	S	1	LGSCNGASVSQKGSLSPARSATPKVRLVEPH			-26.4987	0.528838			0.240081	0.999981			-0.251458	0.999902
O15014_S576_2_PARSATPKVRLVEPHSPSPSSKFSTKGLCKK	O15014	ZNF609	576	S	2	PARSATPKVRLVEPHSPSPSSKFSTKGLCKK			-24.5626	0.653529			-2.30511	0.659429			1.05092	0.683752
O15014_S578_2_RSATPKVRLVEPHSPSPSSKFSTKGLCKKKL	O15014	ZNF609	578	S	2	RSATPKVRLVEPHSPSPSSKFSTKGLCKKKL			-24.5626	0.653529			-2.30511	0.659429			1.05092	0.683752
O15014_S842_1_VVTQNGAEASSVKTNSPAYSDISDAGEDGEG	O15014	ZNF609	842	S	1	VVTQNGAEASSVKTNSPAYSDISDAGEDGEG			0	0.579986			-0.861057	0.660566			22.3256	0.583692
O15014_S842_2_VVTQNGAEASSVKTNSPAYSDISDAGEDGEG	O15014	ZNF609	842	S	2	VVTQNGAEASSVKTNSPAYSDISDAGEDGEG			-1.00066	0.999359			-1.08133	0.999981			19.7255	0.7323
O15014_S842_3_VVTQNGAEASSVKTNSPAYSDISDAGEDGEG	O15014	ZNF609	842	S	3	VVTQNGAEASSVKTNSPAYSDISDAGEDGEG			0	0.579986			-0.693222	0.659429			21.4643	0.00102591	*
O15014_S846_2_NGAEASSVKTNSPAYSDISDAGEDGEGKVDS	O15014	ZNF609	846	S	2	NGAEASSVKTNSPAYSDISDAGEDGEGKVDS			-1.50034	0.999359			-1.08133	0.999981			0	0.999902
O15014_S846_3_NGAEASSVKTNSPAYSDISDAGEDGEGKVDS	O15014	ZNF609	846	S	3	NGAEASSVKTNSPAYSDISDAGEDGEGKVDS			0	0.579986			-0.693222	0.659429			21.4643	0.00102591	*
O15014_S849_2_EASSVKTNSPAYSDISDAGEDGEGKVDSVKS	O15014	ZNF609	849	S	2	EASSVKTNSPAYSDISDAGEDGEGKVDSVKS			-22.2485	0.653529			-22.048	0.659429			19.7255	0.583692
O15014_S849_3_EASSVKTNSPAYSDISDAGEDGEGKVDSVKS	O15014	ZNF609	849	S	3	EASSVKTNSPAYSDISDAGEDGEGKVDSVKS			0	0.579986			-0.693222	0.659429			21.4643	0.00102591	*
O15014_T746_1_DKKKKESSKELESPLTPGKVCRAEEGKSPFR	O15014	ZNF609	746	T	1	DKKKKESSKELESPLTPGKVCRAEEGKSPFR			-1.72435	0.999359			-0.455583	0.999981			0	0.999902
O15018-2_S1071_1_DTGQVSRPENPSQPASPRVTKCKARSPVRLP	O15018-2	PDZD2	1071	S	1	DTGQVSRPENPSQPASPRVTKCKARSPVRLP			0				0				0
O15018-2_S1393_2_WSPPRSRVSLHKEDPSESEEEQIEICSTRGC	O15018-2	PDZD2	1393	S	2	WSPPRSRVSLHKEDPSESEEEQIEICSTRGC			0				0				0
O15018-2_S1395_2_PPRSRVSLHKEDPSESEEEQIEICSTRGCPN	O15018-2	PDZD2	1395	S	2	PPRSRVSLHKEDPSESEEEQIEICSTRGCPN			0				0				0
O15018-2_S654_1_SKEANSSPGLGTPLKSPSLAKKDSLISESEL	O15018-2	PDZD2	654	S	1	SKEANSSPGLGTPLKSPSLAKKDSLISESEL			0				0				0
O15018-2_S722_1_LPPSTSSEPGKPRANSLVTLGSHRASGLFHK	O15018-2	PDZD2	722	S	1	LPPSTSSEPGKPRANSLVTLGSHRASGLFHK			0				0				0
O15018-2_S746_1_ASGLFHKQVTVARQASLPGSPQALRNPLLRQ	O15018-2	PDZD2	746	S	1	ASGLFHKQVTVARQASLPGSPQALRNPLLRQ			0				0				0
O15018-2_S746_2_ASGLFHKQVTVARQASLPGSPQALRNPLLRQ	O15018-2	PDZD2	746	S	2	ASGLFHKQVTVARQASLPGSPQALRNPLLRQ			0				0				0
O15020_S2171_1_QRLEHSSFPEGPGPGSGDEANGPRGERQTRT	O15020	SPTBN2	2171	S	1	QRLEHSSFPEGPGPGSGDEANGPRGERQTRT			0	0.579986			-3.93041	0.659429			23.1554	0.583692
O15021-2_S1273_1_PSYGSDKKHLCSRKHSLEVTQEEVQREQSQR	O15021-2	MAST4	1273	S	1	PSYGSDKKHLCSRKHSLEVTQEEVQREQSQR			0	0.579986			-23.7771	0.659429			-1.23826	0.999902
O15021-2_S1585_1_RVDSGTEKPGLVAPESPVRKSPSEYKLEGRS	O15021-2	MAST4	1585	S	1	RVDSGTEKPGLVAPESPVRKSPSEYKLEGRS			0	0.579986			-2.03881	0.999981			-0.454585	0.904075
O15021-2_S1628_1_IALLSGPQASKTELPSPESAQSPSPSGDVRA	O15021-2	MAST4	1628	S	1	IALLSGPQASKTELPSPESAQSPSPSGDVRA			0				-2.37692	0.999981			22.7183	0.7323
O15021-2_S1631_1_LSGPQASKTELPSPESAQSPSPSGDVRASVP	O15021-2	MAST4	1631	S	1	LSGPQASKTELPSPESAQSPSPSGDVRASVP			0				19.5849	0.712697			0	0.683752
O15021-2_S1666_1_SSSGKKNDTTSARELSPSSLKMNKSYLLEPW	O15021-2	MAST4	1666	S	1	SSSGKKNDTTSARELSPSSLKMNKSYLLEPW			-22.7921	0.528838			-4.05425	0.659429			0.807737	0.999902
O15027-4_S1069_1_LERAQQELVPPQQQASPPQLPKAMFSELSNP	O15027-4	SEC16A	1069	S	1	LERAQQELVPPQQQASPPQLPKAMFSELSNP			-1.9676	0.579986			-0.890962	0.659429			0	0.999902
O15027-4_S1327_1_EKRDNNWRYDPRFTGSFDDDPDPHRDPYGEE	O15027-4	SEC16A	1327	S	1	EKRDNNWRYDPRFTGSFDDDPDPHRDPYGEE			-3.05119	0.579986			-0.132617	0.673098			0.278577	0.999902
O15027-4_S1398_1_HNVAAGSYEAPLPPGSFHGDFAYGTYRSNFS	O15027-4	SEC16A	1398	S	1	HNVAAGSYEAPLPPGSFHGDFAYGTYRSNFS			0				0				0
O15027-4_S1964_1_LLPSAPQTLPDGPLASPARVPMFPVPLPPGP	O15027-4	SEC16A	1964	S	1	LLPSAPQTLPDGPLASPARVPMFPVPLPPGP			0	0.579986			-0.415716	0.834264			-21.5048	0.7323
O15027-4_S2083_1_WDRADSGPTQPPLSLSPAPETKRPGQAAKKE	O15027-4	SEC16A	2083	S	1	WDRADSGPTQPPLSLSPAPETKRPGQAAKKE			-23.771	0.528838			-1.11957	0.659429			0.0575087	0.683752
O15027-4_S2270_1_ANPEPAPEPKLSRCSSMSSLSREVSQHFNQA	O15027-4	SEC16A	2270	S	1	ANPEPAPEPKLSRCSSMSSLSREVSQHFNQA			0				0				0
O15027-4_S331_1_ELRQNPGVKNEHRPASALVNPLARGDSPENR	O15027-4	SEC16A	331	S	1	ELRQNPGVKNEHRPASALVNPLARGDSPENR			0				0				0
O15027-4_S568_1_KPEDEASGSFFKQIDSSPVGGETDETTVSQN	O15027-4	SEC16A	568	S	1	KPEDEASGSFFKQIDSSPVGGETDETTVSQN			-24.5561	0.528838			0	0.999981			0	0.683752
O15027-4_S569_1_PEDEASGSFFKQIDSSPVGGETDETTVSQNY	O15027-4	SEC16A	569	S	1	PEDEASGSFFKQIDSSPVGGETDETTVSQNY			0	0.579986			0	0.999981			23.9012	0.583692
O15027-4_S595_1_VSQNYRGSVSQPSTPSPPKPTGIFQTSANSS	O15027-4	SEC16A	595	S	1	VSQNYRGSVSQPSTPSPPKPTGIFQTSANSS			0				0				0
O15027-4_T2054_1_SELSEENFDGKFANLTPSRTVPDSEAPPGWD	O15027-4	SEC16A	2054	T	1	SELSEENFDGKFANLTPSRTVPDSEAPPGWD			0	0.579986			-0.646126	0.91994			-0.766827	0.713024
O15037_S10_1_MPTWGARPASPDRFAVSAEAENKVR	O15037	KHNYN	10	S	1	MPTWGARPASPDRFAVSAEAENKVR			0				0	0.999981			0	0.683752
O15040-2_S448_2_LGKGSQPLSQRFNAISSEDFDQELVVKPIKV	O15040-2	TECPR2	448	S	2	LGKGSQPLSQRFNAISSEDFDQELVVKPIKV			0				0	0.999981			0
O15040-2_S449_2_GKGSQPLSQRFNAISSEDFDQELVVKPIKVK	O15040-2	TECPR2	449	S	2	GKGSQPLSQRFNAISSEDFDQELVVKPIKVK			0				0	0.999981			0
O15042_S479_2_ENQTPAHVYYRWKLYSILQGDSPTKWRTEDF	O15042	U2SURP	479	S	2	ENQTPAHVYYRWKLYSILQGDSPTKWRTEDF			-24.3488	0.528838			22.5574	0.659429			22.4738	0.583692
O15042_S485_2_HVYYRWKLYSILQGDSPTKWRTEDFRMFKNG	O15042	U2SURP	485	S	2	HVYYRWKLYSILQGDSPTKWRTEDFRMFKNG			-24.3488	0.528838			22.5574	0.659429			22.4738	0.583692
O15042_S67_1_KHNYRNESARESLCDSPHQNLSRPLLENKLK	O15042	U2SURP	67	S	1	KHNYRNESARESLCDSPHQNLSRPLLENKLK			23.0663	0.528838			-0.473433	0.999981			-23.6757	0.732866
O15047_S470_1_EVRTSPRPASPARSGSPAPETTNESVPFAQH	O15047	SETD1A	470	S	1	EVRTSPRPASPARSGSPAPETTNESVPFAQH			0				0	0.659429			0
O15049_S101_1_LYYREHSRAGDFSKTSLPERGRFDKCRIRPS	O15049	N4BP3	101	S	1	LYYREHSRAGDFSKTSLPERGRFDKCRIRPS			-25.7708	0.528838			-3.92674	0.659429			-22.6065	0.609383
O15049_S176_1_GPRASQARAQLLHALSLDEGGPEPEPSLSDS	O15049	N4BP3	176	S	1	GPRASQARAQLLHALSLDEGGPEPEPSLSDS			-1.87959	0.999359			5.15373	0.999981			-22.6893	0.683752
O15049_T100_1_TLYYREHSRAGDFSKTSLPERGRFDKCRIRP	O15049	N4BP3	100	T	1	TLYYREHSRAGDFSKTSLPERGRFDKCRIRP			0				22.0092	0.659429			0	0.683752
O15055_S977_1_CPATRATPPSAMGRASPPLFQSRSSSPLQLN	O15055	PER2	977	S	1	CPATRATPPSAMGRASPPLFQSRSSSPLQLN			0				-1.13254	0.999981			-21.6268	0.7323
O15056-3_S1124_1_QRPPPPTGLMVKKSASDASISSGTHGQYSIL	O15056-3	SYNJ2	1124	S	1	QRPPPPTGLMVKKSASDASISSGTHGQYSIL	*		0				0				0
O15068-5_S431_1_RRAKSEMSESRQGRGSAGEEEESLAILRRHV	O15068-5	MCF2L	431	S	1	RRAKSEMSESRQGRGSAGEEEESLAILRRHV	*		0				0				0
O15075-2_S330_3_NGTPGSQLSTPRSGKSPSPSPTSPGSLRKQR	O15075-2	DCLK1	330	S	3	NGTPGSQLSTPRSGKSPSPSPTSPGSLRKQR			-25.4464	0.528838			-24.4384	0.659429			24.3308	0.000596534	*
O15075-2_S332_3_TPGSQLSTPRSGKSPSPSPTSPGSLRKQRSS	O15075-2	DCLK1	332	S	3	TPGSQLSTPRSGKSPSPSPTSPGSLRKQRSS			0	0.579986			-24.4384	0.659429			24.3308	0.000596534	*
O15075-2_S337_3_LSTPRSGKSPSPSPTSPGSLRKQRSSQHGGS	O15075-2	DCLK1	337	S	3	LSTPRSGKSPSPSPTSPGSLRKQRSSQHGGS			-25.4464	0.528838			-24.4384	0.659429			24.3308	0.000596534	*
O15084-2_S857_1_TFNAINRYTNTSKTVSFEALPIMRNEPSSYC	O15084-2	ANKRD28	857	S	1	TFNAINRYTNTSKTVSFEALPIMRNEPSSYC			-20.9529	0.653529			-1.01836	0.999981			0	0.683752
O15085_S1155_1_QGKHQVLLEDPEQEGSAEEEELGVLPCPSTS	O15085	ARHGEF11	1155	S	1	QGKHQVLLEDPEQEGSAEEEELGVLPCPSTS			-23.0048	0.528838			0				0
O15085_S1295_1_MGLCSLEHLPPRTRNSGIWESPELDRNLAED	O15085	ARHGEF11	1295	S	1	MGLCSLEHLPPRTRNSGIWESPELDRNLAED			0	0.579986			19.3789	0.659429			0	0.683752
O15085_S1457_2_MELAHRELLKSLGGESSGGTTPVGSFHTEAA	O15085	ARHGEF11	1457	S	2	MELAHRELLKSLGGESSGGTTPVGSFHTEAA			-23.8072	5.15e-05	*		0	0.659429			23.1876	0.583692
O15085_S1458_2_ELAHRELLKSLGGESSGGTTPVGSFHTEAAR	O15085	ARHGEF11	1458	S	2	ELAHRELLKSLGGESSGGTTPVGSFHTEAAR			-24.9273	1.37e-08	*		0	0.659429			23.1876	0.583692
O15085_S1480_1_GSFHTEAARWTDGSLSPPAKEPLASDSRNSH	O15085	ARHGEF11	1480	S	1	GSFHTEAARWTDGSLSPPAKEPLASDSRNSH			-24.1969	0.528838			0	0.659429			0
O15085_S245_3_FPSLSESLMNRNSVLSDPGLDSPRTSPVIMA	O15085	ARHGEF11	245	S	3	FPSLSESLMNRNSVLSDPGLDSPRTSPVIMA			0				0				0
O15085_S251_2_SLMNRNSVLSDPGLDSPRTSPVIMARVAQHH	O15085	ARHGEF11	251	S	2	SLMNRNSVLSDPGLDSPRTSPVIMARVAQHH			-23.9697	1.77e-05	*		-23.5106	0.712697			0
O15085_S251_3_SLMNRNSVLSDPGLDSPRTSPVIMARVAQHH	O15085	ARHGEF11	251	S	3	SLMNRNSVLSDPGLDSPRTSPVIMARVAQHH			0				0				0
O15085_S556_1_GKPKSSSQSTFHIPLSPVEVKPGNVRNIIQH	O15085	ARHGEF11	556	S	1	GKPKSSSQSTFHIPLSPVEVKPGNVRNIIQH			-1.46678	0.999359			0	0.999981			0	0.683752
O15085_S633_1_REEMKRSRKAENVPRSRSDVDMDAAAEATRL	O15085	ARHGEF11	633	S	1	REEMKRSRKAENVPRSRSDVDMDAAAEATRL			0	0.999359			-1.49425	0.659429			0	0.683752
O15085_S635_1_EMKRSRKAENVPRSRSDVDMDAAAEATRLHQ	O15085	ARHGEF11	635	S	1	EMKRSRKAENVPRSRSDVDMDAAAEATRLHQ			0	0.999359			-4.15149	0.659429			0	0.683752
O15085_T668_1_SSSTSSLSTRSLENPTPPFTPKMGRRSIESP	O15085	ARHGEF11	668	T	1	SSSTSSLSTRSLENPTPPFTPKMGRRSIESP			-1.90917	0.579986			-1.52035	0.659429			-21.8816	0.7323
O15085_T668_2_SSSTSSLSTRSLENPTPPFTPKMGRRSIESP	O15085	ARHGEF11	668	T	2	SSSTSSLSTRSLENPTPPFTPKMGRRSIESP			-21.1536	0.653529			0				0
O15085_T672_2_SSLSTRSLENPTPPFTPKMGRRSIESPSLGF	O15085	ARHGEF11	672	T	2	SSLSTRSLENPTPPFTPKMGRRSIESPSLGF			-21.1536	0.653529			0				0
O15116_S123_1_EAEKLKVQALKDRGLSIPRADTLDEY_	O15116	LSM1	123	S	1	EAEKLKVQALKDRGLSIPRADTLDEY			0				0				0
O15119_S371_2_AASTVGTSNLKDLCPSEGESDAEAESKEEHG	O15119	TBX3	371	S	2	AASTVGTSNLKDLCPSEGESDAEAESKEEHG			0				0				0
O15119_S375_2_VGTSNLKDLCPSEGESDAEAESKEEHGPEAC	O15119	TBX3	375	S	2	VGTSNLKDLCPSEGESDAEAESKEEHGPEAC			0				0				0
O15119_S680_1_AAAGPLDGKVAALAASPASVAVDSGSELNSR	O15119	TBX3	680	S	1	AAAGPLDGKVAALAASPASVAVDSGSELNSR			0				0				0
O15119_S707_1_LNSRSSTLSSSSMSLSPKLCAEKEAATSELQ	O15119	TBX3	707	S	1	LNSRSSTLSSSSMSLSPKLCAEKEAATSELQ			0				0	0.659429			0
O15127_S319_1_FSQGIFSSRTFHRAASSAAQGAFQGN_	O15127	SCAMP2	319	S	1	FSQGIFSSRTFHRAASSAAQGAFQGN			0				0				0
O15131_S3_1_MASPGKDNYRMKSYKNKA	O15131	KPNA5	3	S	1	MASPGKDNYRMKSYKNKA			-3.34227	0.579986			-1.51114	0.659429			0.308031	0.797886
O15143_S310_1_GLTARERFQNLDKKASSEGGTAAGAGLDSLH	O15143	ARPC1B	310	S	1	GLTARERFQNLDKKASSEGGTAAGAGLDSLH	*		0	0.999359			-25.8336	0.712697			24.9499	0.583692
O15155-2_S50_1_LTESLRSKVTAIKSLSIEIGHEVKTQNKLLA	O15155-2	BET1	50	S	1	LTESLRSKVTAIKSLSIEIGHEVKTQNKLLA			0.424979	0.649497			-0.297159	0.937695			0.0253813	0.690495
O15164-2_S774_1_HQDNSSNGKSEWLDPSQKSPLHVGETRKEDD	O15164-2	TRIM24	774	S	1	HQDNSSNGKSEWLDPSQKSPLHVGETRKEDD			0				0				-24.5147	0.7323
O15164-2_S777_1_NSSNGKSEWLDPSQKSPLHVGETRKEDDPNE	O15164-2	TRIM24	777	S	1	NSSNGKSEWLDPSQKSPLHVGETRKEDDPNE			21.9377	0.528838			-0.215207	0.680368			3.45091	0.999902
O15164-2_S991_2_FPKPEFRNESEDNKFSDDSDDDFVQPRKKRL	O15164-2	TRIM24	991	S	2	FPKPEFRNESEDNKFSDDSDDDFVQPRKKRL			-24.3435	0.528838			-1.34691	0.659429			1.96876	0.999902
O15164-2_S994_2_PEFRNESEDNKFSDDSDDDFVQPRKKRLKSI	O15164-2	TRIM24	994	S	2	PEFRNESEDNKFSDDSDDDFVQPRKKRLKSI			-24.3435	0.528838			-1.34691	0.659429			1.96876	0.999902
O15169-2_T79_2_SDLDLGYEPEGSASPTPPYLKWAESLHSLLD	O15169-2	AXIN1	79	T	2	SDLDLGYEPEGSASPTPPYLKWAESLHSLLD			0				0				0
O15173_S104_1_ESPATSLPRMKKRDFSLEQLRQYDGSRNPRI	O15173	PGRMC2	104	S	1	ESPATSLPRMKKRDFSLEQLRQYDGSRNPRI			-0.991664	0.579986			-1.54942	0.659429			21.5517	0.000879108	*
O15173_S90_1_WGRRGLGAGAGAGEESPATSLPRMKKRDFSL	O15173	PGRMC2	90	S	1	WGRRGLGAGAGAGEESPATSLPRMKKRDFSL			0	0.579986			22.0139	0.659429			-20.8416	0.767515
O15173_T211_1_YVGRLLKPGEEPSEYTDEEDTKDHNKQD_	O15173	PGRMC2	211	T	1	YVGRLLKPGEEPSEYTDEEDTKDHNKQD			0				0				0
O15209_S202_1_GSARSHASSRASENQSPSSSNYFSPRESTDF	O15209	ZBTB22	202	S	1	GSARSHASSRASENQSPSSSNYFSPRESTDF			-22.4445	0.528838			-20.1981	0.659429			0	0.683752
O15213_S41_1_RRYWEEETVPTTAGASPGPPRNKKNRELRPQ	O15213	WDR46	41	S	1	RRYWEEETVPTTAGASPGPPRNKKNRELRPQ			-23.983	0.528838			-0.257584	0.718397			-0.0977834	0.7323
O15231-3_S206_1_REHSYVLSAAKKSTGSPTQETQAPFIAKRVE	O15231-3	ZNF185	206	S	1	REHSYVLSAAKKSTGSPTQETQAPFIAKRVE	*		-25.5127	0.528838			-4.23902	0.999981			1.43071	0.999902
O15231-3_S454_1_PAQQPADPSTPERQSSPSGSEQLVRRESCGS	O15231-3	ZNF185	454	S	1	PAQQPADPSTPERQSSPSGSEQLVRRESCGS	*		0	0.579986			-22.9699	0.712697			1.78858	0.683752
O15231-3_S466_1_RQSSPSGSEQLVRRESCGSSVLTDFEGKDVA	O15231-3	ZNF185	466	S	1	RQSSPSGSEQLVRRESCGSSVLTDFEGKDVA	*		-1.43379	0.579986			-0.504033	0.712697			0.755443	0.999902
O15231-3_S466_2_RQSSPSGSEQLVRRESCGSSVLTDFEGKDVA	O15231-3	ZNF185	466	S	2	RQSSPSGSEQLVRRESCGSSVLTDFEGKDVA	*		0				0				0
O15231-3_S470_2_PSGSEQLVRRESCGSSVLTDFEGKDVATKVG	O15231-3	ZNF185	470	S	2	PSGSEQLVRRESCGSSVLTDFEGKDVATKVG	*		0				0				0
O15231-3_S520_1_PTQQPADPSTPEQQNSPSGSEQFVRRESCTS	O15231-3	ZNF185	520	S	1	PTQQPADPSTPEQQNSPSGSEQFVRRESCTS	*		0				-4.14167	0.659429			24.8549	0.7323
O15231-3_S520_2_PTQQPADPSTPEQQNSPSGSEQFVRRESCTS	O15231-3	ZNF185	520	S	2	PTQQPADPSTPEQQNSPSGSEQFVRRESCTS	*		0	0.579986			-25.3796	0.712697			1.86811	0.999902
O15231-3_S64_1_EGRTIELPSGRSRATSFSSAGEVPKPRPPST	O15231-3	ZNF185	64	S	1	EGRTIELPSGRSRATSFSSAGEVPKPRPPST	*		0	0.579986			0	0.659429			0	0.683752
O15231-3_T158_2_KLAPYNIRRSSTSGDTEEEEEEEVVPFSSDE	O15231-3	ZNF185	158	T	2	KLAPYNIRRSSTSGDTEEEEEEEVVPFSSDE	*		-26.411	0.528838			-1.31612	0.659429			-0.832564	0.999902
O15231-3_T448_1_QGDPAVPAQQPADPSTPERQSSPSGSEQLVR	O15231-3	ZNF185	448	T	1	QGDPAVPAQQPADPSTPERQSSPSGSEQLVR	*		0				-1.87127	0.712697			1.39777	0.683752
O15231-3_T448_2_QGDPAVPAQQPADPSTPERQSSPSGSEQLVR	O15231-3	ZNF185	448	T	2	QGDPAVPAQQPADPSTPERQSSPSGSEQLVR	*		-1.46852	0.579986			-1.97433	0.659429			1.89915	0.999902
O15231-3_T514_1_QGDPAVPTQQPADPSTPEQQNSPSGSEQFVR	O15231-3	ZNF185	514	T	1	QGDPAVPTQQPADPSTPEQQNSPSGSEQFVR	*		0				-25.8926	0.712697			0	0.683752
O15231-3_T514_2_QGDPAVPTQQPADPSTPEQQNSPSGSEQFVR	O15231-3	ZNF185	514	T	2	QGDPAVPTQQPADPSTPEQQNSPSGSEQFVR	*		0	0.579986			-25.3796	0.712697			25.1398	0.7323
O15234_S148_1_EEKPDTKSTVTGERQSGDGQESTEPVENKVG	O15234	CASC3	148	S	1	EEKPDTKSTVTGERQSGDGQESTEPVENKVG			-28.347	0.528838			0	0.999981			0
O15234_S265_1_PDDIKPRRIRKPRYGSPPQRDPNWNGERLNK	O15234	CASC3	265	S	1	PDDIKPRRIRKPRYGSPPQRDPNWNGERLNK			-25.2663	0.528838			-25.8502	0.659429			23.8583	0.7323
O15240_S420_1_FAEEEDGEAGAEDKRSQEETPGHRRKEAEGT	O15240	VGF	420	S	1	FAEEEDGEAGAEDKRSQEETPGHRRKEAEGT			-7.48609	0.579986			0	0.659429			0
O15258_S2_1_MSEGDSVGESVHGKPSV	O15258	RER1	2	S	1	MSEGDSVGESVHGKPSV			0				0	0.659429			0
O15258_S95_1_IAFLSPKVDPSLMEDSDDGPSLPTKQNEEFR	O15258	RER1	95	S	1	IAFLSPKVDPSLMEDSDDGPSLPTKQNEEFR			-23.3158	0.653529			-1.13936	0.659429			23.8766	0.583692
O15264_S350_1_VDEWKQHIYKEIVNFSPIARKDSRRRSGMKL	O15264	MAPK13	350	S	1	VDEWKQHIYKEIVNFSPIARKDSRRRSGMKL	*		0				0				0
O15297_S85_1_VAAREARDPLPDAGASPAPSRCCRRRSSVAF	O15297	PPM1D	85	S	1	VAAREARDPLPDAGASPAPSRCCRRRSSVAF			-2.36148	0.579986			0.125128	0.999981			-20.7953	0.7323
O15297_T529_1_KMSTPGQMKAQEIERTPPTNFKRTLEESNSG	O15297	PPM1D	529	T	1	KMSTPGQMKAQEIERTPPTNFKRTLEESNSG			-25.1549	0.543014			0	0.999981			0
O15327_S496_1_ILKKPPSPKSSTEESSPQDQPPVMRGQDSIP	O15327	INPP4B	496	S	1	ILKKPPSPKSSTEESSPQDQPPVMRGQDSIP			0	0.579986			-1.6392	0.659429			0	0.683752
O15371-2_S112_1_VRQKWDQKSQKPRDSSVEVRSDWEVKEEMDF	O15371-2	EIF3D	112	S	1	VRQKWDQKSQKPRDSSVEVRSDWEVKEEMDF			-21.2025	0.528838			0				0
O15372_S183_1_RLTPKLMEVCKEKDFSPEALKKANITFEYMF	O15372	EIF3H	183	S	1	RLTPKLMEVCKEKDFSPEALKKANITFEYMF			0				-22.3782	0.659429			-22.2448	0.7323
O15379_S74_1_CRFHSEDYIDFLQRVSPTNMQGFTKSLNAFN	O15379	HDAC3	74	S	1	CRFHSEDYIDFLQRVSPTNMQGFTKSLNAFN			0				-20.0088	0.659429			0	0.683752
O15394_S765_1_SKELEEGKAAYLKDGSKEPIVEMRTEDERVT	O15394	NCAM2	765	S	1	SKELEEGKAAYLKDGSKEPIVEMRTEDERVT			-1.54729	0.579986			-20.2245	0.765008			0
O15400-2_S125_2_QAAEREKEFVARVRASSRVSGSFPEDSSKER	O15400-2	STX7	125	S	2	QAAEREKEFVARVRASSRVSGSFPEDSSKER			0	0.579986			0				0
O15400-2_S126_2_AAEREKEFVARVRASSRVSGSFPEDSSKERN	O15400-2	STX7	126	S	2	AAEREKEFVARVRASSRVSGSFPEDSSKERN			0	0.579986			0				0
O15400-2_S129_1_REKEFVARVRASSRVSGSFPEDSSKERNLVS	O15400-2	STX7	129	S	1	REKEFVARVRASSRVSGSFPEDSSKERNLVS			0				0	0.659429			0	0.683752
O15400-2_S131_1_KEFVARVRASSRVSGSFPEDSSKERNLVSWE	O15400-2	STX7	131	S	1	KEFVARVRASSRVSGSFPEDSSKERNLVSWE			0				0	0.659429			0
O15400-2_S2_1_MSYTPGVGGDPAQLAQR	O15400-2	STX7	2	S	1	MSYTPGVGGDPAQLAQR			0				0				0
O15400-2_S45_1_VEIQRTLNQLGTPQDSPELRQQLQQKQQYTN	O15400-2	STX7	45	S	1	VEIQRTLNQLGTPQDSPELRQQLQQKQQYTN			0				0				0
O15400-2_T79_1_KETDKYIKEFGSLPTTPSEQRQRKIQKDRLV	O15400-2	STX7	79	T	1	KETDKYIKEFGSLPTTPSEQRQRKIQKDRLV			0				-22.4981	0.712697			-0.327391	0.717121
O15417_S1127_1_PDVPLPADGPERLALSPEDKPIRLSPSKITE	O15417	TNRC18	1127	S	1	PDVPLPADGPERLALSPEDKPIRLSPSKITE	*		-1.74152	0.579986			-21.6145	0.712697			0	0.999902
O15417_S1127_2_PDVPLPADGPERLALSPEDKPIRLSPSKITE	O15417	TNRC18	1127	S	2	PDVPLPADGPERLALSPEDKPIRLSPSKITE	*		0	0.579986			19.213	0.659429			0	0.683752
O15417_S1136_2_PERLALSPEDKPIRLSPSKITEPLREGPEEE	O15417	TNRC18	1136	S	2	PERLALSPEDKPIRLSPSKITEPLREGPEEE	*		0	0.579986			19.213	0.659429			0	0.683752
O15417_S1540_1_GPGRPRKRTHAPSALSPPRKRGKSGHSSGKL	O15417	TNRC18	1540	S	1	GPGRPRKRTHAPSALSPPRKRGKSGHSSGKL	*		0	0.579986			19.5178	0.712697			18.3846	0.583692
O15417_S1857_1_ASGGGYRLGARERALSPGLEESGLGLLARFA	O15417	TNRC18	1857	S	1	ASGGGYRLGARERALSPGLEESGLGLLARFA	*		-24.0146	0.653529			0.374055	0.659429			-21.6501	0.7323
O15417_S1989_1_LRGPKEPGFEAGPEASDDDLWTRRRSERIFL	O15417	TNRC18	1989	S	1	LRGPKEPGFEAGPEASDDDLWTRRRSERIFL	*		0	0.999359			-22.6543	0.659429			0	0.999902
O15417_S263_1_EGRQDRGPPRLAERLSPFLAESKTKNAALQP	O15417	TNRC18	263	S	1	EGRQDRGPPRLAERLSPFLAESKTKNAALQP	*		-22.9655	0.528838			0	0.999981			-19.4567	0.747615
O15417_S2716_1_TKATKQAGKARPSAHSPGKKTPAPQPQAPPP	O15417	TNRC18	2716	S	1	TKATKQAGKARPSAHSPGKKTPAPQPQAPPP	*		0				0				0
O15417_S991_3_PGLAAGPAGTYGKAVSPPPSPRASPVAALKA	O15417	TNRC18	991	S	3	PGLAAGPAGTYGKAVSPPPSPRASPVAALKA	*		-24.204	0.528838			0	0.999981			0	0.683752
O15417_S995_3_AGPAGTYGKAVSPPPSPRASPVAALKAKVIQ	O15417	TNRC18	995	S	3	AGPAGTYGKAVSPPPSPRASPVAALKAKVIQ	*		-24.204	0.528838			0	0.999981			0	0.683752
O15417_S999_3_GTYGKAVSPPPSPRASPVAALKAKVIQKLED	O15417	TNRC18	999	S	3	GTYGKAVSPPPSPRASPVAALKAKVIQKLED	*		-24.204	0.528838			0	0.999981			0	0.683752
O15417_T2146_1_EDEHLPRGGAVERPLTPAPRSCIIDKDELKD	O15417	TNRC18	2146	T	1	EDEHLPRGGAVERPLTPAPRSCIIDKDELKD	*		-1.82988	0.999359			-23.1407	0.712697			-22.8497	0.7323
O15438-2_S281_1_QTARHKASAAPGKNASGEDEVLLGARPRPRK	O15438-2	ABCC3	281	S	1	QTARHKASAAPGKNASGEDEVLLGARPRPRK			0				0	0.999981			-20.2901	0.73262
O15438-2_S908_2_DPVTYVVQKQFMRQLSALSSDGEGQGRPVPR	O15438-2	ABCC3	908	S	2	DPVTYVVQKQFMRQLSALSSDGEGQGRPVPR			-24.1332	1.53e-05	*		-21.0301	0.714294			1.46084	0.999902
O15438-2_S911_1_TYVVQKQFMRQLSALSSDGEGQGRPVPRRHL	O15438-2	ABCC3	911	S	1	TYVVQKQFMRQLSALSSDGEGQGRPVPRRHL			-24.2855	0.528838			0	0.659429			24.3631	0.583692
O15438-2_S911_2_TYVVQKQFMRQLSALSSDGEGQGRPVPRRHL	O15438-2	ABCC3	911	S	2	TYVVQKQFMRQLSALSSDGEGQGRPVPRRHL			-24.1332	1.53e-05	*		-21.0301	0.714294			1.46084	0.999902
O15439-4_T571_1_LKKDNEESEQPPVPGTPTLRNRTFSESSVWS	O15439-4	ABCC4	571	T	1	LKKDNEESEQPPVPGTPTLRNRTFSESSVWS			0				-21.1944	0.659429			0	0.683752
O15446_S285_1_KQEQINTEPLEDTVLSPTKKRKRQKGTEGME	O15446	CD3EAP	285	S	1	KQEQINTEPLEDTVLSPTKKRKRQKGTEGME	*		0	0.999359			-0.829297	0.667828			22.8098	0.7323
O15446_S490_1_TVPQEEMPGPPLNSESGEEAPTGRDKKRKQQ	O15446	CD3EAP	490	S	1	TVPQEEMPGPPLNSESGEEAPTGRDKKRKQQ	*		0				0	0.659429			0
O15530-4_S114_1_ARELATSREYATRANSFVGTAQYVSPELLTE	O15530-4	PDPK1;PDPK2P	114	S	1	ARELATSREYATRANSFVGTAQYVSPELLTE			-1.69444	0.999359			-4.43477	0.999981			-21.6782	0.7323
O15530-4_S25_1_DAVPIQSSVVLCSCPSPSMVRTQTESSTPPG	O15530-4	PDPK1	25	S	1	DAVPIQSSVVLCSCPSPSMVRTQTESSTPPG			0				0				0
O15534-4_S688_1_EGATPRKEPVVGGTLSPLALANKAESVVSVT	O15534-4	PER1	688	S	1	EGATPRKEPVVGGTLSPLALANKAESVVSVT			0				0				0
O15541_S253_1_EGRYGVYEDENYEVGSDDEEIPFKCFICRQS	O15541	RNF113A	253	S	1	EGRYGVYEDENYEVGSDDEEIPFKCFICRQS			18.7335	0.528905			1.12285	0.692843			24.0945	0.7323
O15541_S6_1_MAEQLSPGKAVDQVCTFLFKK	O15541	RNF113A	6	S	1	MAEQLSPGKAVDQVCTFLFKK			0				-1.28494	0.659429			23.1406	0.583692
O15541_S84_2_KTRDSGKQKAAYGDLSSEEEEENEPESLGVV	O15541	RNF113A	84	S	2	KTRDSGKQKAAYGDLSSEEEEENEPESLGVV			-9.83765	0.579986			-1.85126	0.659429			1.58046	0.683752
O15541_S85_2_TRDSGKQKAAYGDLSSEEEEENEPESLGVVY	O15541	RNF113A	85	S	2	TRDSGKQKAAYGDLSSEEEEENEPESLGVVY			-9.83765	0.579986			-1.85126	0.659429			1.58046	0.683752
O15550_S1061_1_SLREENEKRSHHKDHSDSESTSSDNSGRRRK	O15550	KDM6A	1061	S	1	SLREENEKRSHHKDHSDSESTSSDNSGRRRK			-23.0462	5.96e-06	*		0				0
O15550_S829_2_SVASSPSSAISTATPSPKSTEQTTTNSVTSL	O15550	KDM6A	829	S	2	SVASSPSSAISTATPSPKSTEQTTTNSVTSL			0	0.579986			0				0	0.683752
O15551_S199_1_CPPREKKYTATKVVYSAPRSTGPGASLGTGY	O15551	CLDN3	199	S	1	CPPREKKYTATKVVYSAPRSTGPGASLGTGY			-2.23689	0.579986			0.504586	0.999981			-2.05285	0.683752
O15551_S199_2_CPPREKKYTATKVVYSAPRSTGPGASLGTGY	O15551	CLDN3	199	S	2	CPPREKKYTATKVVYSAPRSTGPGASLGTGY			-2.02078	0.579986			0	0.999981			24.094	0.583692
O15551_S203_1_EKKYTATKVVYSAPRSTGPGASLGTGYDRKD	O15551	CLDN3	203	S	1	EKKYTATKVVYSAPRSTGPGASLGTGYDRKD			0	0.999359			20.2335	0.712697			0.906902	0.583692
O15551_S203_2_EKKYTATKVVYSAPRSTGPGASLGTGYDRKD	O15551	CLDN3	203	S	2	EKKYTATKVVYSAPRSTGPGASLGTGYDRKD			-2.02078	0.579986			0	0.659429			24.094	0.583692
O43148_T77_1_FEDDLVKESSSCGKDTPSKKRKLDPEIVPEE	O43148	RNMT	77	T	1	FEDDLVKESSSCGKDTPSKKRKLDPEIVPEE			0	0.579986			0	0.659429			0	0.683752
O43149_S1518_1_LPAADVSPATAEEPLSPSTPTRRPPFTRGRL	O43149	ZZEF1	1518	S	1	LPAADVSPATAEEPLSPSTPTRRPPFTRGRL			0				-0.630967	0.999981			0	0.999902
O43149_S1540_1_RPPFTRGRLRLLSFRSMEEARLVPTVKEKYP	O43149	ZZEF1	1540	S	1	RPPFTRGRLRLLSFRSMEEARLVPTVKEKYP			0				20.9291	0.659429			0	0.683752
O43150_S701_1_HVEYEWRLLHEDLDESDDDMDEKLQPSPNRR	O43150	ASAP2	701	S	1	HVEYEWRLLHEDLDESDDDMDEKLQPSPNRR			-25.0904	0.528838			-0.271707	0.673146			2.72872	0.999902
O43150_S822_1_TNSVSVDGGSRQRSSSDPPAVHPPLPPLRVT	O43150	ASAP2	822	S	1	TNSVSVDGGSRQRSSSDPPAVHPPLPPLRVT			0	0.999359			21.0713	0.712697			0
O43159_S223_1_PDQAPAEAPTEKTEVSPVPRTDSHEARAGAL	O43159	RRP8	223	S	1	PDQAPAEAPTEKTEVSPVPRTDSHEARAGAL			0				-21.9637	0.712697			-0.912633	0.683752
O43159_S62_2_LEAASLSQHPPSLCISDSEEEEEERKKKCPK	O43159	RRP8	62	S	2	LEAASLSQHPPSLCISDSEEEEEERKKKCPK			-24.5228	0.657408			0.220493	0.999981			1.90968	0.999902
O43159_S64_2_AASLSQHPPSLCISDSEEEEEERKKKCPKKA	O43159	RRP8	64	S	2	AASLSQHPPSLCISDSEEEEEERKKKCPKKA			-24.5228	0.657408			0.220493	0.999981			1.90968	0.7323
O43166-3_S1234_1_CHLPAVSKVLPAFRESPSGRLMRQDPVVHLS	O43166-3	SIPA1L1	1234	S	1	CHLPAVSKVLPAFRESPSGRLMRQDPVVHLS			-25.1715	0.653529			-22.8683	0.712697			0	0.683752
O43166-3_S1412_1_DAASHTSTMSSRHSASPVVFTSARSSPKEEL	O43166-3	SIPA1L1	1412	S	1	DAASHTSTMSSRHSASPVVFTSARSSPKEEL			-1.22982	0.579986			-0.505611	0.676979			-0.23938	0.999902
O43166-3_S1528_1_KSTIEEDLKKLIDLESPTPESQKSFKFHALS	O43166-3	SIPA1L1	1528	S	1	KSTIEEDLKKLIDLESPTPESQKSFKFHALS			-2.0819	0.579986			-1.70399	0.659429			0.453335	0.7323
O43166-3_S1547_1_ESQKSFKFHALSSPQSPFPSTPTSRRALHRT	O43166-3	SIPA1L1	1547	S	1	ESQKSFKFHALSSPQSPFPSTPTSRRALHRT			0				-22.1934	0.712697			0	0.683752
O43166-3_S1564_1_FPSTPTSRRALHRTLSDESIYNSQREHFFTS	O43166-3	SIPA1L1	1564	S	1	FPSTPTSRRALHRTLSDESIYNSQREHFFTS			-2.40954	0.579986			-1.25344	0.659429			0.927297	0.683752
O43166-3_S1611_1_STYPSLPKSLPLRRPSYTLGMKSLHGEFSAS	O43166-3	SIPA1L1	1611	S	1	STYPSLPKSLPLRRPSYTLGMKSLHGEFSAS			0	0.579986			0				0
O43166-3_S162_1_ENMDSRFLMPEAYPSSPRKALRRIRQRSNSD	O43166-3	SIPA1L1	162	S	1	ENMDSRFLMPEAYPSSPRKALRRIRQRSNSD			-22.2559	0.653529			-21.125	0.712697			0	0.683752
O43166-3_S1624_3_RPSYTLGMKSLHGEFSASDSSLTDIQETRRQ	O43166-3	SIPA1L1	1624	S	3	RPSYTLGMKSLHGEFSASDSSLTDIQETRRQ			-23.9927	0.528838			-22.6172	0.00377534	*		0	0.999902
O43166-3_S1626_2_SYTLGMKSLHGEFSASDSSLTDIQETRRQPM	O43166-3	SIPA1L1	1626	S	2	SYTLGMKSLHGEFSASDSSLTDIQETRRQPM			-23.7872	0.653529			0				0
O43166-3_S1626_3_SYTLGMKSLHGEFSASDSSLTDIQETRRQPM	O43166-3	SIPA1L1	1626	S	3	SYTLGMKSLHGEFSASDSSLTDIQETRRQPM			-23.9927	0.528838			-22.6172	0.00377534	*		0	0.999902
O43166-3_S1629_2_LGMKSLHGEFSASDSSLTDIQETRRQPMPDP	O43166-3	SIPA1L1	1629	S	2	LGMKSLHGEFSASDSSLTDIQETRRQPMPDP			-23.7872	0.653529			0				0
O43166-3_S1629_3_LGMKSLHGEFSASDSSLTDIQETRRQPMPDP	O43166-3	SIPA1L1	1629	S	3	LGMKSLHGEFSASDSSLTDIQETRRQPMPDP			-23.9927	0.528838			-22.6172	0.00377534	*		0	0.999902
O43166-3_S208_1_SPTYKTGPSLHREYGSTSSIDKQGTSGESFF	O43166-3	SIPA1L1	208	S	1	SPTYKTGPSLHREYGSTSSIDKQGTSGESFF			0				0				21.6964	0.7323
O43166-3_S288_1_RLFKEREKPLKRRSKSETGDSSIFRKLRNAK	O43166-3	SIPA1L1	288	S	1	RLFKEREKPLKRRSKSETGDSSIFRKLRNAK			0	0.579986			-1.72277	0.659429			1.19235	0.683752
O43166-3_S318_1_KGEELGKSSDLEDNRSEDSVRPWTCPKCFAH	O43166-3	SIPA1L1	318	S	1	KGEELGKSSDLEDNRSEDSVRPWTCPKCFAH			0	0.579986			0	0.659429			0
O43237_S194_1_KDFQDYMEPEEGCQGSPQRRGPLTSGSDEEN	O43237	DYNC1LI2	194	S	1	KDFQDYMEPEEGCQGSPQRRGPLTSGSDEEN			-25.1137	0.528838			-1.17862	0.659429			1.18311	0.7323
O43237_S446_1_SFFNSLLSKKTGSPGSPGAGGVQSTAKKSGQ	O43237	DYNC1LI2	446	S	1	SFFNSLLSKKTGSPGSPGAGGVQSTAKKSGQ			0	0.579986			-22.4149	0.712697			0	0.683752
O43251-6_T67_1_EAAADGGGGMQNEPLTPGYHGFPARDSQGNQ	O43251-6	RBFOX2	67	T	1	EAAADGGGGMQNEPLTPGYHGFPARDSQGNQ			0	0.579986			0				0
O43281-3_S129_1_LLARSPPPPHRPRLPSAESLSRRPLPALPVP	O43281-3	EFS	129	S	1	LLARSPPPPHRPRLPSAESLSRRPLPALPVP			0				0				0
O43290_S448_1_GDFGSRLRGRGRRRVSEVEEEKEPVPQPLPS	O43290	SART1	448	S	1	GDFGSRLRGRGRRRVSEVEEEKEPVPQPLPS			0				0.0905739	0.999981			1.47535	0.683752
O43290_T392_1_QSLSTVGPRLASEYLTPEEMVTFKKTKRRVK	O43290	SART1	392	T	1	QSLSTVGPRLASEYLTPEEMVTFKKTKRRVK			-23.3592	0.528838			-0.581454	0.999981			-17.8879	0.583692
O43295-2_S834_1_SDYGFGGVMGRVRLRSDGAAIPRRRSGGDTH	O43295-2	SRGAP3	834	S	1	SDYGFGGVMGRVRLRSDGAAIPRRRSGGDTH			0				0				0
O43295-2_S871_1_GPSIDTPPRAAACPSSPHKIPLTRGRIESPE	O43295-2	SRGAP3	871	S	1	GPSIDTPPRAAACPSSPHKIPLTRGRIESPE			0				0				0
O43303-2_S370_1_KSLTGSYAKLPSPEPSMSPKMHRRRSRTSSA	O43303-2	CCP110	370	S	1	KSLTGSYAKLPSPEPSMSPKMHRRRSRTSSA			-23.7833	0.653529			0	0.999981			0	0.683752
O43303-2_S370_2_KSLTGSYAKLPSPEPSMSPKMHRRRSRTSSA	O43303-2	CCP110	370	S	2	KSLTGSYAKLPSPEPSMSPKMHRRRSRTSSA			0				0				0	0.683752
O43303-2_S372_1_LTGSYAKLPSPEPSMSPKMHRRRSRTSSACH	O43303-2	CCP110	372	S	1	LTGSYAKLPSPEPSMSPKMHRRRSRTSSACH			0	0.999359			18.6275	0.754049			22.2779	0.583692
O43306-2_S54_1_CTPRYMSCLRDAEPPSPTPAGPPRCPWQDDA	O43306-2	ADCY6	54	S	1	CTPRYMSCLRDAEPPSPTPAGPPRCPWQDDA			-1.54302	0.579986			-2.54119	0.659429			1.27198	0.683752
O43306-2_S576_1_EEKAMLAKLQRTRANSMEGLMPRWVPDRAFS	O43306-2	ADCY6	576	S	1	EEKAMLAKLQRTRANSMEGLMPRWVPDRAFS			-22.4756	0.528838			-21.4254	0.712697			0	0.683752
O43310_S299_1_DTAGDTGHSSLEAPRSPDTLAPVASERLPPQ	O43310	CTIF	299	S	1	DTAGDTGHSSLEAPRSPDTLAPVASERLPPQ			0				0				0
O43314_S1006_1_LHYTSGVGTGRRRRRSGEQITSSPVSPKSLA	O43314	PPIP5K2	1006	S	1	LHYTSGVGTGRRRRRSGEQITSSPVSPKSLA			-21.568	0.528838			0				0
O43314_S1006_2_LHYTSGVGTGRRRRRSGEQITSSPVSPKSLA	O43314	PPIP5K2	1006	S	2	LHYTSGVGTGRRRRRSGEQITSSPVSPKSLA			-23.0568	0.653529			0	0.659429			0	0.683752
O43314_S1006_3_LHYTSGVGTGRRRRRSGEQITSSPVSPKSLA	O43314	PPIP5K2	1006	S	3	LHYTSGVGTGRRRRRSGEQITSSPVSPKSLA			0				0				0
O43314_S1012_3_VGTGRRRRRSGEQITSSPVSPKSLAFTSSIF	O43314	PPIP5K2	1012	S	3	VGTGRRRRRSGEQITSSPVSPKSLAFTSSIF			0				0				0
O43314_S1013_2_GTGRRRRRSGEQITSSPVSPKSLAFTSSIFG	O43314	PPIP5K2	1013	S	2	GTGRRRRRSGEQITSSPVSPKSLAFTSSIFG			0	0.579986			0				0
O43314_S1013_3_GTGRRRRRSGEQITSSPVSPKSLAFTSSIFG	O43314	PPIP5K2	1013	S	3	GTGRRRRRSGEQITSSPVSPKSLAFTSSIFG			0				0				0
O43314_S1016_2_RRRRRSGEQITSSPVSPKSLAFTSSIFGSWQ	O43314	PPIP5K2	1016	S	2	RRRRRSGEQITSSPVSPKSLAFTSSIFGSWQ			0	0.579986			0				0
O43314_S1016_3_RRRRRSGEQITSSPVSPKSLAFTSSIFGSWQ	O43314	PPIP5K2	1016	S	3	RRRRRSGEQITSSPVSPKSLAFTSSIFGSWQ			0				0				0
O43314_S38_1_HFFHHADEDDEEEDDSPPERQIVVGICSMAK	O43314	PPIP5K2	38	S	1	HFFHHADEDDEEEDDSPPERQIVVGICSMAK			0				0	0.659429			0	0.683752
O43314_S493_1_KVQLTYLPHGCPKTSSEEEDSRREEPSLLLV	O43314	PPIP5K2	493	S	1	KVQLTYLPHGCPKTSSEEEDSRREEPSLLLV			0				0				0
O43318-2_S389_1_SSVESLPPTSEGKRMSADMSEIEARIAATTG	O43318-2	MAP3K7	389	S	1	SSVESLPPTSEGKRMSADMSEIEARIAATTG			-2.176	0.579986			-1.59563	0.659429			2.69959	0.999902
O43318-2_S412_1_ARIAATTGNGQPRRRSIQDLTVTGTEPGQVS	O43318-2	MAP3K7	412	S	1	ARIAATTGNGQPRRRSIQDLTVTGTEPGQVS			-3.39487	0.579986			0.17637	0.999981			-1.39028	0.958205
O43353-2_S394_1_GLQPYPEILVVSRSPSLNLLQNKSM_	O43353-2	RIPK2	394	S	1	GLQPYPEILVVSRSPSLNLLQNKSM			-21.4545	0.528838			-1.34687	0.999981			0	0.999902
O43379_S1123_1_FTHTFPPRATQCLVKSPEVKLMDRGGSQPRA	O43379	WDR62	1123	S	1	FTHTFPPRATQCLVKSPEVKLMDRGGSQPRA	*		0				0				0
O43379_S1144_1_MDRGGSQPRAGTGYASPDRTHVLAAGKAEET	O43379	WDR62	1144	S	1	MDRGGSQPRAGTGYASPDRTHVLAAGKAEET	*		0				0	0.999981			0	0.683752
O43379_S1228_1_MEATASSRARISRSISLGDSEGPIVATLAQP	O43379	WDR62	1228	S	1	MEATASSRARISRSISLGDSEGPIVATLAQP	*		0				0				0
O43379_S33_1_LPSVMAGVPARRGQSSPPPAPPICLRRRTRL	O43379	WDR62	33	S	1	LPSVMAGVPARRGQSSPPPAPPICLRRRTRL	*		0				0				0
O43379_S49_1_PPPAPPICLRRRTRLSTASEETVQNRVSLEK	O43379	WDR62	49	S	1	PPPAPPICLRRRTRLSTASEETVQNRVSLEK	*		0				0				0
O43379_S49_2_PPPAPPICLRRRTRLSTASEETVQNRVSLEK	O43379	WDR62	49	S	2	PPPAPPICLRRRTRLSTASEETVQNRVSLEK	*		0				0				0
O43395_S619_1_WDEQTSNTKGDDDEESDEEAVKKTNKCVLVW	O43395	PRPF3	619	S	1	WDEQTSNTKGDDDEESDEEAVKKTNKCVLVW			0	0.579986			1.15586	0.999981			20.8399	0.583692
O43399_S12_1_MDSAGQDINLNSPNKGLLSDSMTDVPV	O43399	TPD52L2	12	S	1	MDSAGQDINLNSPNKGLLSDSMTDVPV	*		0	0.579986			-23.536	0.701157			2.00737	0.683752
O43399_S161_1_TVGSAISRKLGDMRNSATFKSFEDRVGTIKS	O43399	TPD52L2	161	S	1	TVGSAISRKLGDMRNSATFKSFEDRVGTIKS	*		0				0				0
O43399_S166_1_ISRKLGDMRNSATFKSFEDRVGTIKSKVVGD	O43399	TPD52L2	166	S	1	ISRKLGDMRNSATFKSFEDRVGTIKSKVVGD	*		-2.52472	0.598657			-3.0114	0.659429			-1.27681	0.769009
O43399_S96_1_LGLSTLGELKQNLSRSWHDVQVSSAYVKTSE	O43399	TPD52L2	96	S	1	LGLSTLGELKQNLSRSWHDVQVSSAYVKTSE	*		0				0				0
O43432_S1156_1_LPSATARPNTFMRGGSSKDLLDNQSQEEQRR	O43432	EIF4G3	1156	S	1	LPSATARPNTFMRGGSSKDLLDNQSQEEQRR			-1.93401	0.579986			-2.25604	0.659429			2.78544	0.999902
O43432_S1409_1_HNFLLEQKLDFIESDSPCSSEALSKKELSAE	O43432	EIF4G3	1409	S	1	HNFLLEQKLDFIESDSPCSSEALSKKELSAE			-21.2736	0.528838			-23.5379	0.659429			22.7481	0.583692
O43432_S232_1_KQEEKPKPDPVLKSPSPVLRLVLSGEKKEQE	O43432	EIF4G3	232	S	1	KQEEKPKPDPVLKSPSPVLRLVLSGEKKEQE			0	0.999359			-1.2375	0.659429			0.819737	0.683752
O43432_S495_1_QTEEILDSQNLNSRRSPVPAQIAITVPKTWK	O43432	EIF4G3	495	S	1	QTEEILDSQNLNSRRSPVPAQIAITVPKTWK			0				-0.628617	0.821799			-1.28264	0.683752
O43439-2_S235_1_DTIAPEPPAKRVCTISPAPRHSPALTVPLMN	O43439-2	CBFA2T2	235	S	1	DTIAPEPPAKRVCTISPAPRHSPALTVPLMN			0				0				0
O43463_S391_1_STRMDSNFGLAGLPGSPKKRVRIECKCGTES	O43463	SUV39H1	391	S	1	STRMDSNFGLAGLPGSPKKRVRIECKCGTES			-20.8731	0.65425			-2.47378	0.712697			0	0.999902
O43488_S255_1_EDKDGKQPVGRFFGNSWAETYRNRFWKEHHF	O43488	AKR7A2	255	S	1	EDKDGKQPVGRFFGNSWAETYRNRFWKEHHF			0				0				0
O43491_S598_1_SIAVVQDGDGRREVRSPTKAPHLQLIEGKKN	O43491	EPB41L2	598	S	1	SIAVVQDGDGRREVRSPTKAPHLQLIEGKKN			-1.56746	0.999359			23.7905	0.712697			0	0.999902
O43491_S614_1_PTKAPHLQLIEGKKNSLRVEGDNIYVRHSNL	O43491	EPB41L2	614	S	1	PTKAPHLQLIEGKKNSLRVEGDNIYVRHSNL			0				0				0
O43491-4_S386_1_LEEKVAELHKTHRGLSPAQADSQFLENAKRL	O43491-4	EPB41L2	386	S	1	LEEKVAELHKTHRGLSPAQADSQFLENAKRL			0				0				0
O43491-4_S39_1_KEKPKEVAENQQNQSSDPEEEKGSQPPPAAE	O43491-4	EPB41L2	39	S	1	KEKPKEVAENQQNQSSDPEEEKGSQPPPAAE			0				0	0.659429			0	0.683752
O43491-4_S499_1_LWKVCVEHHTFYRLVSPEQPPKAKFLTLGSK	O43491-4	EPB41L2	499	S	1	LWKVCVEHHTFYRLVSPEQPPKAKFLTLGSK			0				0				0
O43491-4_S598_1_SIAVVQDGDGRREVRSPTKAPHLQLIEGKSS	O43491-4	EPB41L2	598	S	1	SIAVVQDGDGRREVRSPTKAPHLQLIEGKSS			-1.56746	0.999359			23.7905	0.712697			0	0.999902
O43491-4_S87_1_RGISRFIPPWLKKQKSYTLVVAKDGGDKKEP	O43491-4	EPB41L2	87	S	1	RGISRFIPPWLKKQKSYTLVVAKDGGDKKEP			0				0				0
O43493_S298_1_LADKGKLSPHAFKTESGEETDLISPPQEEVK	O43493	TGOLN2	298	S	1	LADKGKLSPHAFKTESGEETDLISPPQEEVK			0				0				21.3255	0.583692
O43493_T296_1_NQLADKGKLSPHAFKTESGEETDLISPPQEE	O43493	TGOLN2	296	T	1	NQLADKGKLSPHAFKTESGEETDLISPPQEE			0				0				21.3255	0.583692
O43524_S253_1_PDGGKSGKAPRRRAVSMDNSNKYTKSRGRAA	O43524	FOXO3	253	S	1	PDGGKSGKAPRRRAVSMDNSNKYTKSRGRAA			-23.0853	0.653529			0	0.659429			0	0.683752
O43572_S281_1_ESSSTLTVASRNSPASPLKELSGKLMKSIEQ	O43572	AKAP10	281	S	1	ESSSTLTVASRNSPASPLKELSGKLMKSIEQ			-23.029	0.528838			-21.5402	0.713165			20.7914	0.7323
O43581_S52_1_LCHWCQRKLGKRYKNSLETVGTPDSGRGRSE	O43581	SYT7	52	S	1	LCHWCQRKLGKRYKNSLETVGTPDSGRGRSE			-23.7947	0.528838			0	0.659429			0
O43581_T58_1_RKLGKRYKNSLETVGTPDSGRGRSEKKAIKL	O43581	SYT7	58	T	1	RKLGKRYKNSLETVGTPDSGRGRSEKKAIKL			0	0.579986			0	0.659429			0	0.683752
O43583_S73_1_EKNFPNEFAKLTVENSPKQEAGISEGQGTAG	O43583	DENR	73	S	1	EKNFPNEFAKLTVENSPKQEAGISEGQGTAG			0				-2.01433	0.659429			0.131809	0.683752
O43593-2_S416_1_EERPVARLRALKRAGSPEVQGAMGSPAPKRP	O43593-2	HR	416	S	1	EERPVARLRALKRAGSPEVQGAMGSPAPKRP	*		0				0				0	0.683752
O43598_S12_1_MAAAMVPGRSESWERGEPGRPALYFCG	O43598	DNPH1	12	S	1	MAAAMVPGRSESWERGEPGRPALYFCG			0	0.579986			-23.8674	0.659429			0	0.999902
O43598_S169_1_LDRYFEADPPGQVAASPDPTT_	O43598	DNPH1	169	S	1	LDRYFEADPPGQVAASPDPTT			0	0.579986			-1.88405	0.659429			-0.598582	0.697476
O43663-3_T429_1_KKQTETEMLYGSAPRTPSKRRGLAPNTPGKA	O43663-3	PRC1	429	T	1	KKQTETEMLYGSAPRTPSKRRGLAPNTPGKA			0				0				0
O43683-2_S655_1_SCEENMVVPSRDGKFSPIQEKSPKQALSSHM	O43683-2	BUB1	655	S	1	SCEENMVVPSRDGKFSPIQEKSPKQALSSHM			0				0	0.659429			0
O43683-2_S655_2_SCEENMVVPSRDGKFSPIQEKSPKQALSSHM	O43683-2	BUB1	655	S	2	SCEENMVVPSRDGKFSPIQEKSPKQALSSHM			0	0.579986			-23.2351	0.000152242	*		24.0723	0.000526586	*
O43683-2_S661_1_VVPSRDGKFSPIQEKSPKQALSSHMYSASLL	O43683-2	BUB1	661	S	1	VVPSRDGKFSPIQEKSPKQALSSHMYSASLL			0				0				19.7785	0.583692
O43683-2_S661_2_VVPSRDGKFSPIQEKSPKQALSSHMYSASLL	O43683-2	BUB1	661	S	2	VVPSRDGKFSPIQEKSPKQALSSHMYSASLL			0	0.579986			-23.2351	0.000152242	*		24.0723	0.000526586	*
O43684-2_S211_1_LSSIEGRVAVEYLDPSPEVQKKKYAFKCHRL	O43684-2	BUB3	211	S	1	LSSIEGRVAVEYLDPSPEVQKKKYAFKCHRL			0	0.579986			0	0.659429			0	0.683752
O43707_S159_1_GMIWTIILRFAIQDISVEETSAKEGLLLWCQ	O43707	ACTN4;ACTN1;ACTN3;ACTN2	159	S	1	GMIWTIILRFAIQDISVEETSAKEGLLLWCQ			0				-1.31551	0.659429			0.185456	0.776424
O43719_S453_1_GEFEEGASENNAKESSPEKEAEEGCPEKESE	O43719	HTATSF1	453	S	1	GEFEEGASENNAKESSPEKEAEEGCPEKESE			0	0.579986			-1.07913	0.999981			1.60867	0.999902
O43719_S498_1_KESEEGNPVRGSEEDSPKKESKKKTLKNDCE	O43719	HTATSF1	498	S	1	KESEEGNPVRGSEEDSPKKESKKKTLKNDCE			0				0				0
O43719_S616_2_EFEDDGSEKVLDEEGSEREFDEDSDEKEEEE	O43719	HTATSF1	616	S	2	EFEDDGSEKVLDEEGSEREFDEDSDEKEEEE			0				1.68858	0.999981			0.379945	0.999902
O43719_S624_2_KVLDEEGSEREFDEDSDEKEEEEDTYEKVFD	O43719	HTATSF1	624	S	2	KVLDEEGSEREFDEDSDEKEEEEDTYEKVFD			0				1.68858	0.999981			0.379945	0.999902
O43719_S642_1_KEEEEDTYEKVFDDESDEKEDEEYADEKGLE	O43719	HTATSF1	642	S	1	KEEEEDTYEKVFDDESDEKEDEEYADEKGLE			0				0.862864	0.659429			-0.421658	0.907008
O43741_S184_1_DSMESSETSCRDLSSSPPGPYGQEMYAFRSE	O43741	PRKAB2	184	S	1	DSMESSETSCRDLSSSPPGPYGQEMYAFRSE			0	0.579986			-5.02854	0.659429			0
O43752_S2_1_MSMEDPFFVVKGEVQKA	O43752	STX6	2	S	1	MSMEDPFFVVKGEVQKA			-2.17862	0.999359			-0.0747936	0.701519			1.16931	0.7323
O43765_S305_1_ELIEQLRSQIRSRTPSASNDDQQE_	O43765	SGTA	305	S	1	ELIEQLRSQIRSRTPSASNDDQQE			0	0.579986			0				0	0.999902
O43765_S77_1_FEAAATGKEMPQDLRSPARTPPSEEDSAEAE	O43765	SGTA	77	S	1	FEAAATGKEMPQDLRSPARTPPSEEDSAEAE			0				0	0.659429			22.5808	0.583692
O43765_S77_2_FEAAATGKEMPQDLRSPARTPPSEEDSAEAE	O43765	SGTA	77	S	2	FEAAATGKEMPQDLRSPARTPPSEEDSAEAE			-24.3765	0.528838			-0.728476	0.999981			0.97284	0.999902
O43765_T81_2_ATGKEMPQDLRSPARTPPSEEDSAEAERLKT	O43765	SGTA	81	T	2	ATGKEMPQDLRSPARTPPSEEDSAEAERLKT			-24.3765	0.528838			-0.728476	0.999981			0.97284	0.999902
O43768-2_S2_1_MSQKQEEENPAEETGEE	O43768-2	ENSA	2	S	1	MSQKQEEENPAEETGEE			0				0	0.999981			0	0.683752
O43768-2_S67_1_DFLMKRLQKGQKYFDSGDYNMAKAKMKNKQL	O43768-2	ENSA;ARPP19	67	S	1	DFLMKRLQKGQKYFDSGDYNMAKAKMKNKQL			-25.2871	0.528838			-0.626061	0.659429			0.735838	0.837493
O43815-2_S233_1_VLDNFKFLESAAADFSDEDEDDDVDGREKSV	O43815-2	STRN	233	S	1	VLDNFKFLESAAADFSDEDEDDDVDGREKSV			-25.2423	0.653529			-1.32832	0.999981			0.607881	0.7323
O43818_S50_2_DRGKSKGGGKMNEEISSDSESESLAPRKPEE	O43818	RRP9	50	S	2	DRGKSKGGGKMNEEISSDSESESLAPRKPEE			-21.8382	0.653529			-1.34708	0.659429			21.9801	0.583692
O43818_S50_3_DRGKSKGGGKMNEEISSDSESESLAPRKPEE	O43818	RRP9	50	S	3	DRGKSKGGGKMNEEISSDSESESLAPRKPEE			-23.5274	0.653529			-2.07588	0.659429			1.96893	0.946968
O43818_S51_2_RGKSKGGGKMNEEISSDSESESLAPRKPEEE	O43818	RRP9	51	S	2	RGKSKGGGKMNEEISSDSESESLAPRKPEEE			-21.8382	0.653529			-1.34708	0.659429			21.9801	0.7323
O43818_S51_3_RGKSKGGGKMNEEISSDSESESLAPRKPEEE	O43818	RRP9	51	S	3	RGKSKGGGKMNEEISSDSESESLAPRKPEEE			-23.5274	0.653529			-2.07588	0.659429			1.96893	0.946968
O43818_S53_2_KSKGGGKMNEEISSDSESESLAPRKPEEEEE	O43818	RRP9	53	S	2	KSKGGGKMNEEISSDSESESLAPRKPEEEEE			-21.8382	0.653529			-22.8115	0.659429			0	0.999902
O43818_S53_3_KSKGGGKMNEEISSDSESESLAPRKPEEEEE	O43818	RRP9	53	S	3	KSKGGGKMNEEISSDSESESLAPRKPEEEEE			-23.5274	0.653529			-2.07588	0.659429			1.96893	0.946968
O43823_S323_1_FQLYEEPDTKLARVDSEGDFSENDDAAGDFR	O43823	AKAP8	323	S	1	FQLYEEPDTKLARVDSEGDFSENDDAAGDFR	*		0				-22.5418	0.659429			21.1584	0.00100863	*
O43823_S323_2_FQLYEEPDTKLARVDSEGDFSENDDAAGDFR	O43823	AKAP8	323	S	2	FQLYEEPDTKLARVDSEGDFSENDDAAGDFR	*		-0.728696	0.999359			-1.22601	0.659429			23.4973	0.7323
O43823_S328_1_EPDTKLARVDSEGDFSENDDAAGDFRSGDEE	O43823	AKAP8	328	S	1	EPDTKLARVDSEGDFSENDDAAGDFRSGDEE	*		0	0.579986			-1.21347	0.659429			1.44752	0.683752
O43823_S328_2_EPDTKLARVDSEGDFSENDDAAGDFRSGDEE	O43823	AKAP8	328	S	2	EPDTKLARVDSEGDFSENDDAAGDFRSGDEE	*		-0.728696	0.999359			-1.22601	0.659429			23.4973	0.7323
O43824_S43_1_APSCPARALAAVGRRSPGNLEGPWGGGRGLR	O43824	GTPBP6	43	S	1	APSCPARALAAVGRRSPGNLEGPWGGGRGLR			0	0.999359			-0.428717	0.659429			0	0.683752
O43847_S86_1_DLGENSRVARLGADESEEEGRRGSLSNAGDP	O43847	NRD1	86	S	1	DLGENSRVARLGADESEEEGRRGSLSNAGDP			0				0	0.659429			0	0.683752
O43847_S94_1_ARLGADESEEEGRRGSLSNAGDPEIVKSPSD	O43847	NRD1	94	S	1	ARLGADESEEEGRRGSLSNAGDPEIVKSPSD			0				-1.57769	0.659429			1.51468	0.683752
O43896_S1092_1_RYPPYTTPPRMRRQRSAPDLKESGAAV_	O43896	KIF1C	1092	S	1	RYPPYTTPPRMRRQRSAPDLKESGAAV			0	0.579986			0				0
O43896_S674_2_EEADLLLEQQRLYADSDSGDDSDKRSCEESW	O43896	KIF1C	674	S	2	EEADLLLEQQRLYADSDSGDDSDKRSCEESW			0	0.999359			-1.11615	0.659429			25.1193	0.583692
O43896_S676_2_ADLLLEQQRLYADSDSGDDSDKRSCEESWRL	O43896	KIF1C	676	S	2	ADLLLEQQRLYADSDSGDDSDKRSCEESWRL			0	0.999359			-1.11615	0.659429			25.1193	0.583692
O43896_S915_1_EEAAPSDRMPSARPPSPPLSSWERVSRLMEE	O43896	KIF1C	915	S	1	EEAAPSDRMPSARPPSPPLSSWERVSRLMEE			0	0.579986			-24.1507	0.713068			0	0.999902
O43896_T1083_1_YPAQRPPGPRYPPYTTPPRMRRQRSAPDLKE	O43896	KIF1C	1083	T	1	YPAQRPPGPRYPPYTTPPRMRRQRSAPDLKE			-21.3265	0.653691			-20.2753	0.659429			19.1045	0.756896
O43933-2_S859_1_GKDQLFSQPPVLRTASQEGCQELTQEQRDQL	O43933-2	PEX1	859	S	1	GKDQLFSQPPVLRTASQEGCQELTQEQRDQL			0				0	0.659429			0
O43933-2_S889_1_LRADISIIKGRYRSQSGEDESMNQPGPIKTR	O43933-2	PEX1	889	S	1	LRADISIIKGRYRSQSGEDESMNQPGPIKTR			0				-21.6299	0.659429			0
O60231_S103_1_RALLEKNRSYRLLEDSEESSEETVSRAGSSL	O60231	DHX16	103	S	1	RALLEKNRSYRLLEDSEESSEETVSRAGSSL			0	0.999359			-0.478223	0.661209			-21.9132	0.733526
O60231_S103_2_RALLEKNRSYRLLEDSEESSEETVSRAGSSL	O60231	DHX16	103	S	2	RALLEKNRSYRLLEDSEESSEETVSRAGSSL			-2.19722	0.579986			-0.961746	0.659429			1.4317	0.683752
O60231_S106_1_LEKNRSYRLLEDSEESSEETVSRAGSSLQKK	O60231	DHX16	106	S	1	LEKNRSYRLLEDSEESSEETVSRAGSSLQKK			-22.5687	0.528838			0	0.659429			19.8638	0.583692
O60231_S106_2_LEKNRSYRLLEDSEESSEETVSRAGSSLQKK	O60231	DHX16	106	S	2	LEKNRSYRLLEDSEESSEETVSRAGSSLQKK			-2.19722	0.579986			-0.961746	0.659429			1.4317	0.683752
O60231_S107_2_EKNRSYRLLEDSEESSEETVSRAGSSLQKKR	O60231	DHX16	107	S	2	EKNRSYRLLEDSEESSEETVSRAGSSLQKKR			0	0.999359			20.5312	0.712697			0	0.683752
O60231_S160_1_KKKTGGSKQQTEKPESEDEWERTERERLQDL	O60231	DHX16	160	S	1	KKKTGGSKQQTEKPESEDEWERTERERLQDL			-23.2594	0.65637			-22.1996	0.718598			1.17426	0.683752
O60231_T155_1_ASEKGKKKTGGSKQQTEKPESEDEWERTERE	O60231	DHX16	155	T	1	ASEKGKKKTGGSKQQTEKPESEDEWERTERE			0				0				0
O60238-2_S80_1_MFDVEMHTSRDHSSQSEEEVVEGEKEVEALK	O60238-2	BNIP3L	80	S	1	MFDVEMHTSRDHSSQSEEEVVEGEKEVEALK			-0.662899	0.579986			0.618468	0.999981			-0.67511	0.683752
O60239-2_S218_2_MMFPVLGPRSECSGASSPECEVERGDRAEGA	O60239-2	SH3BP5	218	S	2	MMFPVLGPRSECSGASSPECEVERGDRAEGA			0	0.579986			-23.726	0.659429			0
O60239-2_S219_2_MFPVLGPRSECSGASSPECEVERGDRAEGAE	O60239-2	SH3BP5	219	S	2	MFPVLGPRSECSGASSPECEVERGDRAEGAE			0	0.579986			-23.726	0.659429			0
O60239-2_S264_1_SSSGSGGSSKSQSSTSPEGQALENRMKQLSL	O60239-2	SH3BP5	264	S	1	SSSGSGGSSKSQSSTSPEGQALENRMKQLSL			0				-24.2061	0.712697			0	0.683752
O60244_S617_1_TKTGKQTRTNAKRKLSDDPCPVESKKTKRAG	O60244	MED14	617	S	1	TKTGKQTRTNAKRKLSDDPCPVESKKTKRAG			-2.51352	0.579986			-1.95902	0.659429			1.48489	0.683752
O60245_S1011_1_YKSSSPLPTVQLHPQSPTAGKKHQAVQDLPP	O60245	PCDH7	1011	S	1	YKSSSPLPTVQLHPQSPTAGKKHQAVQDLPP			-1.83797	0.653529			0				0	0.683752
O60245_S974_1_PNGQRYDSVNEKLSDSPSMGRYRSVNGGPGS	O60245	PCDH7	974	S	1	PNGQRYDSVNEKLSDSPSMGRYRSVNGGPGS			-3.35256	0.579986			0				0
O60248_S37_1_AASSSSGPQEREGAGSPAAPGTLPLEKVKRP	O60248	SOX15	37	S	1	AASSSSGPQEREGAGSPAAPGTLPLEKVKRP			0				0				0
O60256-3_S227_1_GEAQDAESDLVDGRHSPPMVRSVAAIHPSLE	O60256-3	PRPSAP2	227	S	1	GEAQDAESDLVDGRHSPPMVRSVAAIHPSLE			-23.9858	0.579986			2.45237	0.659429			-0.859206	0.69255
O60264_S116_1_LFAHFIQPAAQKTPTSPLKMKPGRPRIKKDE	O60264	SMARCA5	116	S	1	LFAHFIQPAAQKTPTSPLKMKPGRPRIKKDE			-1.02174	0.579986			-0.198983	0.999981			-0.523012	0.846752
O60264_S66_1_AGPADAEMEEIFDDASPGKQKEIQEPDPTYE	O60264	SMARCA5	66	S	1	AGPADAEMEEIFDDASPGKQKEIQEPDPTYE			20.2762	0.528838			0.336447	0.999981			0	0.683752
O60271_S203_1_LESTAHSRIRKERPISLGIFPLPAGDGLLTP	O60271	SPAG9	203	S	1	LESTAHSRIRKERPISLGIFPLPAGDGLLTP			0				0				0
O60271_S249_1_FQELSQPRSHTSLKVSNSPEPQKAVEQEDEL	O60271	SPAG9	249	S	1	FQELSQPRSHTSLKVSNSPEPQKAVEQEDEL			0				-3.80468	0.659429			-0.145956	0.999902
O60271_S251_1_ELSQPRSHTSLKVSNSPEPQKAVEQEDELSD	O60271	SPAG9	251	S	1	ELSQPRSHTSLKVSNSPEPQKAVEQEDELSD			0	0.579986			-25.204	0.712697			24.2297	0.7323
O60271_S730_1_DVAGLDTEGSKQRSASQSSLDKLDQELKEQQ	O60271	SPAG9	730	S	1	DVAGLDTEGSKQRSASQSSLDKLDQELKEQQ			0	0.579986			-24.2385	0.659429			23.2859	0.7323
O60271_S730_2_DVAGLDTEGSKQRSASQSSLDKLDQELKEQQ	O60271	SPAG9	730	S	2	DVAGLDTEGSKQRSASQSSLDKLDQELKEQQ			-26.6072	0.528838			-1.24004	0.659429			1.4733	0.7323
O60271_S733_1_GLDTEGSKQRSASQSSLDKLDQELKEQQKEL	O60271	SPAG9	733	S	1	GLDTEGSKQRSASQSSLDKLDQELKEQQKEL			0				-1.87161	0.659429			-25.3306	0.597526
O60271_S733_2_GLDTEGSKQRSASQSSLDKLDQELKEQQKEL	O60271	SPAG9	733	S	2	GLDTEGSKQRSASQSSLDKLDQELKEQQKEL			-26.6072	0.528838			-1.24004	0.659429			1.4733	0.7323
O60271_T1264_1_TGDKAGPSAQEPGSQTPLKSMLVISGGEGYI	O60271	SPAG9	1264	T	1	TGDKAGPSAQEPGSQTPLKSMLVISGGEGYI			0				21.1009	0.714294			0
O60271_T226_1_AGDGLLTPDAQKGGETPGSEQWKFQELSQPR	O60271	SPAG9	226	T	1	AGDGLLTPDAQKGGETPGSEQWKFQELSQPR			0				0				0
O60291-4_S493_1_EVDESSSPQQGTRAASIENVLQDSSPEHCGR	O60291-4	MGRN1	493	S	1	EVDESSSPQQGTRAASIENVLQDSSPEHCGR			-21.341	0.657408			0	0.659429			21.6771	0.583692
O60291-4_S501_1_QQGTRAASIENVLQDSSPEHCGRGPPADIYL	O60291-4	MGRN1	501	S	1	QQGTRAASIENVLQDSSPEHCGRGPPADIYL			0	0.579986			23.5907	0.659429			-22.2081	0.7323
O60291-4_S502_1_QGTRAASIENVLQDSSPEHCGRGPPADIYLP	O60291-4	MGRN1	502	S	1	QGTRAASIENVLQDSSPEHCGRGPPADIYLP			0				-0.872845	0.659429			1.22247	0.683752
O60292_S1364_1_EAAGRSHHADRRREVSPAPAVAGQSKGYRPK	O60292	SIPA1L3	1364	S	1	EAAGRSHHADRRREVSPAPAVAGQSKGYRPK	*		-24.3075	0.653529			-1.51991	0.999981			1.18381	0.999902
O60292_S1544_1_RDTGQSPQKGLQRTLSDESLCSGRREPSFAS	O60292	SIPA1L3	1544	S	1	RDTGQSPQKGLQRTLSDESLCSGRREPSFAS	*		-0.739871	0.999359			-2.85046	0.659429			-0.878217	0.718019
O60292_S1544_2_RDTGQSPQKGLQRTLSDESLCSGRREPSFAS	O60292	SIPA1L3	1544	S	2	RDTGQSPQKGLQRTLSDESLCSGRREPSFAS	*		0				0				0
O60292_S158_1_RRRSKDVEFQDGWPRSPGRAFLPLRHRSSSE	O60292	SIPA1L3	158	S	1	RRRSKDVEFQDGWPRSPGRAFLPLRHRSSSE	*		0				0				0
O60292_S172_1_RSPGRAFLPLRHRSSSEITLSECDAEDAGEP	O60292	SIPA1L3	172	S	1	RSPGRAFLPLRHRSSSEITLSECDAEDAGEP	*		0				0				0
O60292_T1699_2_HSPVHSHLSLERGPPTPRTTPTMSEEPPLDL	O60292	SIPA1L3	1699	T	2	HSPVHSHLSLERGPPTPRTTPTMSEEPPLDL	*		0	0.999359			0	0.659429			0	0.683752
O60293-2_S1303_2_WKPKFWRKPISDNSFSSDEEQSTGPIKYAFQ	O60293-2	ZFC3H1	1303	S	2	WKPKFWRKPISDNSFSSDEEQSTGPIKYAFQ			-0.382937	0.999359			-0.666824	0.659429			1.34263	0.999902
O60293-2_S1304_2_KPKFWRKPISDNSFSSDEEQSTGPIKYAFQP	O60293-2	ZFC3H1	1304	S	2	KPKFWRKPISDNSFSSDEEQSTGPIKYAFQP			-0.382937	0.999359			-0.666824	0.659429			1.34263	0.999902
O60293-2_S352_1_SQGLQDKEQNLTRRISTSDILSEKKLGEDEE	O60293-2	ZFC3H1	352	S	1	SQGLQDKEQNLTRRISTSDILSEKKLGEDEE			-0.476488	0.579986			-1.61422	0.712697			0.170742	0.999902
O60293-2_S809_2_IKSDQLKTSSSSPANSDVEIDGIGRIAMVTK	O60293-2	ZFC3H1	809	S	2	IKSDQLKTSSSSPANSDVEIDGIGRIAMVTK			-20.2661	0.655281			0	0.659429			0	0.683752
O60293-2_S949_1_EQDRFGPNKMMRLDSSPVSSPRKHSAELIAM	O60293-2	ZFC3H1	949	S	1	EQDRFGPNKMMRLDSSPVSSPRKHSAELIAM			-24.827	0.579986			-0.0168665	0.999981			0	0.683752
O60293-2_S949_2_EQDRFGPNKMMRLDSSPVSSPRKHSAELIAM	O60293-2	ZFC3H1	949	S	2	EQDRFGPNKMMRLDSSPVSSPRKHSAELIAM			0				0	0.999981			0
O60293-2_S952_2_RFGPNKMMRLDSSPVSSPRKHSAELIAMEKR	O60293-2	ZFC3H1	952	S	2	RFGPNKMMRLDSSPVSSPRKHSAELIAMEKR			0				0	0.999981			0
O60303_S691_1_NVSGKRKNSTNCRKDSLSQLEEYLRLSAVPT	O60303	KIAA0556	691	S	1	NVSGKRKNSTNCRKDSLSQLEEYLRLSAVPT			0				0	0.999981			0
O60318_S1926_1_LSHTIEPVMKTSVTTSPQSDMMREQLQLSEA	O60318	MCM3AP	1926	S	1	LSHTIEPVMKTSVTTSPQSDMMREQLQLSEA			0				0				0
O60318_S527_1_KPFSLKEKKPGDGEVSPSTEDAPFQHSPLGK	O60318	MCM3AP	527	S	1	KPFSLKEKKPGDGEVSPSTEDAPFQHSPLGK			-23.974	0.653529			-0.243472	0.712697			-23.4083	0.7323
O60318_S538_1_DGEVSPSTEDAPFQHSPLGKAAGRTGASSLL	O60318	MCM3AP	538	S	1	DGEVSPSTEDAPFQHSPLGKAAGRTGASSLL			0	0.579986			0				0
O60333-2_S1011_1_NQSDFSSVAMTRSGLSLEELRIVEGQGQSSE	O60333-2	KIF1B	1011	S	1	NQSDFSSVAMTRSGLSLEELRIVEGQGQSSE			-21.0215	0.000327303	*		-1.23981	0.659429			-22.1766	0.65675
O60333-2_S1408_1_TGIYELSLCKMSDTGSPGMQRRRRKILDTSV	O60333-2	KIF1B	1408	S	1	TGIYELSLCKMSDTGSPGMQRRRRKILDTSV			0	0.579986			-0.387009	0.999981			2.49902	0.683752
O60333-3_S1141_1_HCSQFVTPPRMRRQFSAPNLKAGRETTV_	O60333-3	KIF1B	1141	S	1	HCSQFVTPPRMRRQFSAPNLKAGRETTV			0	0.999359			0	0.659429			18.8266	0.583692
O60341_S126_2_SRRKRAKVEYREMDESLANLSEDEYYSEEER	O60341	KDM1A	126	S	2	SRRKRAKVEYREMDESLANLSEDEYYSEEER			0	0.579986			-20.5567	0.659429			21.7147	0.000771374	*
O60341_S131_1_AKVEYREMDESLANLSEDEYYSEEERNAKAE	O60341	KDM1A	131	S	1	AKVEYREMDESLANLSEDEYYSEEERNAKAE			0				0.927877	0.673958			0
O60341_S131_2_AKVEYREMDESLANLSEDEYYSEEERNAKAE	O60341	KDM1A	131	S	2	AKVEYREMDESLANLSEDEYYSEEERNAKAE			0	0.579986			-3.46406	0.659429			24.5516	0.583692
O60341_S137_1_EMDESLANLSEDEYYSEEERNAKAEKEKKLP	O60341	KDM1A	137	S	1	EMDESLANLSEDEYYSEEERNAKAEKEKKLP			0				0				20.9157	0.0011454	*
O60341_S137_2_EMDESLANLSEDEYYSEEERNAKAEKEKKLP	O60341	KDM1A	137	S	2	EMDESLANLSEDEYYSEEERNAKAEKEKKLP			-1.46227	0.999359			-3.46406	0.659429			2.48485	0.999902
O60341_S166_1_LPPPPPQAPPEEENESEPEEPSGVEGAAFQS	O60341	KDM1A	166	S	1	LPPPPPQAPPEEENESEPEEPSGVEGAAFQS			-24.2629	0.528838			0	0.659429			0
O60341_S849_1_YTLPRQATPGVPAQQSPSM_	O60341	KDM1A	849	S	1	YTLPRQATPGVPAQQSPSM			-2.38924	0.579986			0	0.999981			23.4038	0.583692
O60343-2_S569_1_FKLDILKNKAKRSLTSSLENIFSRGANRMRG	O60343-2	TBC1D4	569	S	1	FKLDILKNKAKRSLTSSLENIFSRGANRMRG			0				0				0
O60343-2_S588_1_NIFSRGANRMRGRLGSVDSFERSNSLASEKD	O60343-2	TBC1D4	588	S	1	NIFSRGANRMRGRLGSVDSFERSNSLASEKD			-21.8207	0.528838			-1.29938	0.659429			1.27893	0.669275
O60343-2_S588_2_NIFSRGANRMRGRLGSVDSFERSNSLASEKD	O60343-2	TBC1D4	588	S	2	NIFSRGANRMRGRLGSVDSFERSNSLASEKD			0				-22.9662	0.659429			0
O60343-2_S591_1_SRGANRMRGRLGSVDSFERSNSLASEKDYSP	O60343-2	TBC1D4	591	S	1	SRGANRMRGRLGSVDSFERSNSLASEKDYSP			-19.7277	0.528838			-22.2716	0.000550059	*		17.5752	0.583692
O60343-2_S591_2_SRGANRMRGRLGSVDSFERSNSLASEKDYSP	O60343-2	TBC1D4	591	S	2	SRGANRMRGRLGSVDSFERSNSLASEKDYSP			0				-22.9662	0.659429			0
O60343-2_S666_1_KRKLNLQDGRAQGVRSPLLRQSSSEQCSDGE	O60343-2	TBC1D4	666	S	1	KRKLNLQDGRAQGVRSPLLRQSSSEQCSDGE			-23.9572	0.528838			-1.337	0.659429			0	0.683752
O60343-2_S688_2_SSEQCSDGEGRKRTSSTCSNESLSVGGTSVT	O60343-2	TBC1D4	688	S	2	SSEQCSDGEGRKRTSSTCSNESLSVGGTSVT			0				21.4135	0.659429			0
O60343-2_S691_2_QCSDGEGRKRTSSTCSNESLSVGGTSVTPRR	O60343-2	TBC1D4	691	S	2	QCSDGEGRKRTSSTCSNESLSVGGTSVTPRR			0				21.4135	0.715221			0
O60343-2_S694_3_DGEGRKRTSSTCSNESLSVGGTSVTPRRISW	O60343-2	TBC1D4	694	S	3	DGEGRKRTSSTCSNESLSVGGTSVTPRRISW			-22.0263	0.528838			0	0.659429			0
O60353-2_S588_1_ASTPRLREQDCGEPASPAASISRLSGEQVDG	O60353-2	FZD6	588	S	1	ASTPRLREQDCGEPASPAASISRLSGEQVDG			-2.35477	0.579986			-1.13471	0.659429			0.00626851	0.902938
O60353-2_S588_2_ASTPRLREQDCGEPASPAASISRLSGEQVDG	O60353-2	FZD6	588	S	2	ASTPRLREQDCGEPASPAASISRLSGEQVDG			0	0.579986			-22.192	0.659429			0	0.683752
O60437_S14_1_MNSLFRKRNKGKYSPTVQTRSISNKELSE	O60437	PPL	14	S	1	MNSLFRKRNKGKYSPTVQTRSISNKELSE	*		0	0.579986			-22.7676	0.659429			20.1741	0.583692
O60437_S1657_1_SVAVKREQRENHLRRSIVVIHPDTGRELSPE	O60437	PPL	1657	S	1	SVAVKREQRENHLRRSIVVIHPDTGRELSPE	*		0	0.579986			0	0.659429			0
O60437_S887_1_EVEVTHETLQRNRPDSGVEEAWKIRKELDEE	O60437	PPL	887	S	1	EVEVTHETLQRNRPDSGVEEAWKIRKELDEE	*		-23.6807	0.653529			-22.6949	0.659429			0
O60487_T214_1_ERLNQEKKVSVYLEDTD_	O60487	MPZL2	214	T	1	ERLNQEKKVSVYLEDTD			-3.6465	0.579986			0	0.659429			21.7961	0.583692
O60493-3_S72_1_LPIFKLKESTVRRRYSDFEWLRSELERESKP	O60493-3	SNX3	72	S	1	LPIFKLKESTVRRRYSDFEWLRSELERESKP			0				0	0.659429			0
O60499-2_S85_1_IVEANPGKPAAQKSPSDLLDASAVSATSRYI	O60499-2	STX10	85	S	1	IVEANPGKPAAQKSPSDLLDASAVSATSRYI			0				18.4272	0.743746			0
O60502-3_S364_1_EDSTVSIQIKLENEGSDEDIETDVLYSPQMA	O60502-3	MGEA5	364	S	1	EDSTVSIQIKLENEGSDEDIETDVLYSPQMA			0				-21.8438	0.659429			0	0.683752
O60504_S299_2_AELDKDLRAIETRLPSPKSSPAPRRAPEQRP	O60504	SORBS3	299	S	2	AELDKDLRAIETRLPSPKSSPAPRRAPEQRP			0				0				0
O60504-2_S188_1_EPRLRLCDDGPQLPTSPRLTAAARSARHPSS	O60504-2	SORBS3	188	S	1	EPRLRLCDDGPQLPTSPRLTAAARSARHPSS			-3.40567	0.579986			-2.19499	0.659429			1.53526	0.7323
O60504-2_S6_1_MADGGSPFLGRRDFVYPSSTR	O60504-2	SORBS3	6	S	1	MADGGSPFLGRRDFVYPSSTR			-21.7048	0.528838			-1.57175	0.659429			4.21551	0.683752
O60524-4_S375_1_QTNHVTMLLRNPYLLSEEEDDDVDGDVNVEK	O60524-4	NEMF	375	S	1	QTNHVTMLLRNPYLLSEEEDDDVDGDVNVEK			-24.4396	0.653529			-0.467807	0.688887			-23.2775	0.732866
O60548_S96_1_EPRALASRGAAAAAGSPGPGAAAARGAAGPG	O60548	FOXD2	96	S	1	EPRALASRGAAAAAGSPGPGAAAARGAAGPG			0				0				0
O60566_S670_1_ACGTIYSQTLSIKKLSPIIEDSREATHSSGF	O60566	BUB1B	670	S	1	ACGTIYSQTLSIKKLSPIIEDSREATHSSGF			0				-22.0009	0.712697			-2.02739	0.999902
O60583-2_S480_1_HKQGQSQAASSSSVTSPIKMKIPIANTEKYM	O60583-2	CCNT2	480	S	1	HKQGQSQAASSSSVTSPIKMKIPIANTEKYM			-21.7524	0.654814			0	0.659429			0	0.683752
O60658-6_S385_1_NDLVGGLMSDGLRRLSGNEYVLSTKNTQMVS	O60658-6	PDE8A	385	S	1	NDLVGGLMSDGLRRLSGNEYVLSTKNTQMVS			-2.20728	0.579986			-1.27936	0.659429			-0.285565	0.999902
O60664-3_S130_1_EKVLADTKELVSSKVSGAQEMVSSAKDTVAT	O60664-3	PLIN3	130	S	1	EKVLADTKELVSSKVSGAQEMVSSAKDTVAT			0	0.579986			-0.469931	0.687854			0	0.999902
O60664-3_S2_1_MSADGAEADGSTQVTVE	O60664-3	PLIN3	2	S	1	MSADGAEADGSTQVTVE			0	0.579986			0	0.659429			0
O60673-2_S1646_1_HHTTDSASWIRSGTLSPEIFEKSTIDSNENR	O60673-2	REV3L	1646	S	1	HHTTDSASWIRSGTLSPEIFEKSTIDSNENR			-21.9742	0.528838			-1.26702	0.703668			-1.60543	0.999902
O60675_S25_1_ALKVKKEAGENAPVLSDDELVSMSVRELNQH	O60675	MAFK	25	S	1	ALKVKKEAGENAPVLSDDELVSMSVRELNQH			0	0.999359			-19.022	0.659429			0	0.683752
O60678_S25_2_GGRGAVENEEDLPELSDSGDEAAWEDEDDAD	O60678	PRMT3	25	S	2	GGRGAVENEEDLPELSDSGDEAAWEDEDDAD			-3.47972	0.579986			-0.169609	0.999981			24.7588	0.000752809	*
O60678_S27_2_RGAVENEEDLPELSDSGDEAAWEDEDDADLP	O60678	PRMT3	27	S	2	RGAVENEEDLPELSDSGDEAAWEDEDDADLP			-3.47972	0.579986			-0.169609	0.999981			24.7588	0.000752809	*
O60684_S6_1_METMASPGKDNYRMKSYKNNA	O60684	KPNA6	6	S	1	METMASPGKDNYRMKSYKNNA			-24.6144	9.45e-05	*		-24.8275	0.659429			23.3148	0.7323
O60716-3_S230_1_RHYEDGYPGGSDNYGSLSRVTRIEERYRPSM	O60716-3	CTNND1	230	S	1	RHYEDGYPGGSDNYGSLSRVTRIEERYRPSM			-1.40754	0.579986			-2.12279	0.659429			24.1721	0.7323
O60716-3_S268_1_RQDVYGPQPQVRVGGSSVDLHRFHPEPYGLE	O60716-3	CTNND1	268	S	1	RQDVYGPQPQVRVGGSSVDLHRFHPEPYGLE			22.9808	0.659616			0				-19.9313	0.7323
O60716-3_S268_2_RQDVYGPQPQVRVGGSSVDLHRFHPEPYGLE	O60716-3	CTNND1	268	S	2	RQDVYGPQPQVRVGGSSVDLHRFHPEPYGLE			-24.0939	0.657408			0	0.999981			22.3245	0.7323
O60716-3_S269_1_QDVYGPQPQVRVGGSSVDLHRFHPEPYGLED	O60716-3	CTNND1	269	S	1	QDVYGPQPQVRVGGSSVDLHRFHPEPYGLED			-25.175	0.528838			-0.505298	0.712697			0.717803	0.865467
O60716-3_S269_2_QDVYGPQPQVRVGGSSVDLHRFHPEPYGLED	O60716-3	CTNND1	269	S	2	QDVYGPQPQVRVGGSSVDLHRFHPEPYGLED			-24.0939	0.657408			0	0.999981			22.3245	0.7323
O60716-3_S320_1_ARRTGTPSDPRRRLRSYEDMIGEEVPSDQYY	O60716-3	CTNND1	320	S	1	ARRTGTPSDPRRRLRSYEDMIGEEVPSDQYY			0	0.999359			-18.5033	0.716779			0
O60716-3_S346_1_SDQYYWAPLAQHERGSLASLDSLRKGGPPPP	O60716-3	CTNND1	346	S	1	SDQYYWAPLAQHERGSLASLDSLRKGGPPPP			0				-22.252	0.712697			-20.4297	2.83e-05	*
O60716-3_S346_2_SDQYYWAPLAQHERGSLASLDSLRKGGPPPP	O60716-3	CTNND1	346	S	2	SDQYYWAPLAQHERGSLASLDSLRKGGPPPP			0	0.999359			-0.384945	0.661152			0.128702	0.687994
O60716-3_S349_1_YYWAPLAQHERGSLASLDSLRKGGPPPPNWR	O60716-3	CTNND1	349	S	1	YYWAPLAQHERGSLASLDSLRKGGPPPPNWR			-1.39282	0.579986			-0.955921	0.659429			0.212411	0.747283
O60716-3_S349_2_YYWAPLAQHERGSLASLDSLRKGGPPPPNWR	O60716-3	CTNND1	349	S	2	YYWAPLAQHERGSLASLDSLRKGGPPPPNWR			-22.2211	0.528838			-0.384945	0.661152			0.450421	0.583692
O60716-3_S352_1_APLAQHERGSLASLDSLRKGGPPPPNWRQPE	O60716-3	CTNND1	352	S	1	APLAQHERGSLASLDSLRKGGPPPPNWRQPE			23.4695	0.653529			0				0	0.999902
O60716-3_S352_2_APLAQHERGSLASLDSLRKGGPPPPNWRQPE	O60716-3	CTNND1	352	S	2	APLAQHERGSLASLDSLRKGGPPPPNWRQPE			-1.21897	0.999359			-23.4464	0.659429			1.29021	0.683752
O60716-3_S864_1_FQVNLNNASRSQSSHSYDDSTLPLIDRNQKS	O60716-3	CTNND1	864	S	1	FQVNLNNASRSQSSHSYDDSTLPLIDRNQKS			-2.93038	0.579986			-26.3382	0.712697			-5.74529	0.683752
O60716-3_S864_2_FQVNLNNASRSQSSHSYDDSTLPLIDRNQKS	O60716-3	CTNND1	864	S	2	FQVNLNNASRSQSSHSYDDSTLPLIDRNQKS			0	0.999359			-4.05863	0.999981			0	0.999902
O60716-3_S920_1_STPNERGDHNRTLDRSGDLGDMEPLKGTTPL	O60716-3	CTNND1	920	S	1	STPNERGDHNRTLDRSGDLGDMEPLKGTTPL			-19.6822	0.665394			23.0407	0.659429			-20.4541	0.583692
O60749_S119_1_TPTTLIAPRIESKSMSAPVIFDRSREEIEEE	O60749	SNX2	119	S	1	TPTTLIAPRIESKSMSAPVIFDRSREEIEEE			-22.4203	8.94e-05	*		-22.1006	0.659429			0
O60749_S185_1_LSMFSKSEFSVKRRFSDFLGLHSKLASKYLH	O60749	SNX2	185	S	1	LSMFSKSEFSVKRRFSDFLGLHSKLASKYLH			0				22.2494	0.661209			0	0.683752
O60762_S3_2_MASLEVSRSPRRSRRELE	O60762	DPM1	3	S	2	MASLEVSRSPRRSRRELE			-23.4395	0.655087			0	0.659429			18.7971	0.583692
O60762_S7_1_MASLEVSRSPRRSRRELEVRSP	O60762	DPM1	7	S	1	MASLEVSRSPRRSRRELEVRSP			-2.41248	0.579986			-1.21299	0.677059			-0.79893	0.7619
O60762_S7_2_MASLEVSRSPRRSRRELEVRSP	O60762	DPM1	7	S	2	MASLEVSRSPRRSRRELEVRSP			-23.4395	0.655087			0	0.659429			18.7971	0.583692
O60762_S9_1_MASLEVSRSPRRSRRELEVRSPRQ	O60762	DPM1	9	S	1	MASLEVSRSPRRSRRELEVRSPRQ			-1.73257	0.579986			-0.541743	0.659429			0.854071	0.683752
O60762_S9_2_MASLEVSRSPRRSRRELEVRSPRQ	O60762	DPM1	9	S	2	MASLEVSRSPRRSRRELEVRSPRQ			22.5167	0.673537			0	0.659429			0
O60763_S942_1_LKDLGHPVEEEDELESGDQEDEDDESEDPGK	O60763	USO1	942	S	1	LKDLGHPVEEEDELESGDQEDEDDESEDPGK			-1.60204	0.579986			0.523245	0.750145			0.30169	0.984765
O60825_S466_1_NNFPKNQTPVRMRRNSFTPLSSSNTIRRPRN	O60825	PFKFB2	466	S	1	NNFPKNQTPVRMRRNSFTPLSSSNTIRRPRN			0	0.999359			-1.7999	0.999981			-22.5339	0.7323
O60825_S493_1_RPRNYSVGSRPLKPLSPLRAQDMQEGAD_	O60825	PFKFB2	493	S	1	RPRNYSVGSRPLKPLSPLRAQDMQEGAD			0	0.579986			0.466092	0.999981			-23.1883	0.624771
O60832_S451_1_QVVAEAAKTAKRKRESESESDETPPAAPQLI	O60832	DKC1	451	S	1	QVVAEAAKTAKRKRESESESDETPPAAPQLI			-21.7607	0.679463			-1.6194	0.659429			25.0897	0.7323
O60832_S451_2_QVVAEAAKTAKRKRESESESDETPPAAPQLI	O60832	DKC1	451	S	2	QVVAEAAKTAKRKRESESESDETPPAAPQLI			-2.97203	0.579986			-0.8331	0.659429			1.37413	0.683752
O60832_S451_3_QVVAEAAKTAKRKRESESESDETPPAAPQLI	O60832	DKC1	451	S	3	QVVAEAAKTAKRKRESESESDETPPAAPQLI			-3.41253	0.579986			-0.0808895	0.999981			1.40365	0.717121
O60832_S453_2_VAEAAKTAKRKRESESESDETPPAAPQLIKK	O60832	DKC1	453	S	2	VAEAAKTAKRKRESESESDETPPAAPQLIKK			-2.97203	0.579986			-0.8331	0.659429			1.37413	0.683752
O60832_S453_3_VAEAAKTAKRKRESESESDETPPAAPQLIKK	O60832	DKC1	453	S	3	VAEAAKTAKRKRESESESDETPPAAPQLIKK			-3.41253	0.579986			-0.0808895	0.999981			1.40365	0.717121
O60832_S455_2_EAAKTAKRKRESESESDETPPAAPQLIKKEK	O60832	DKC1	455	S	2	EAAKTAKRKRESESESDETPPAAPQLIKKEK			0	0.579986			0.164365	0.999981			0	0.683752
O60832_S455_3_EAAKTAKRKRESESESDETPPAAPQLIKKEK	O60832	DKC1	455	S	3	EAAKTAKRKRESESESDETPPAAPQLIKKEK			-3.41253	0.579986			-0.0808895	0.999981			1.40365	0.717121
O60832_S485_1_KKKSKKDKKAKAGLESGAEPGDGDSDTTKKK	O60832	DKC1	485	S	1	KKKSKKDKKAKAGLESGAEPGDGDSDTTKKK			0				0				0
O60832_S485_2_KKKSKKDKKAKAGLESGAEPGDGDSDTTKKK	O60832	DKC1	485	S	2	KKKSKKDKKAKAGLESGAEPGDGDSDTTKKK			0	0.999897			-22.7217	0.659429			22.3572	0.583692
O60832_S494_1_AKAGLESGAEPGDGDSDTTKKKKKKKKAKEV	O60832	DKC1	494	S	1	AKAGLESGAEPGDGDSDTTKKKKKKKKAKEV			0.380116	0.579986			-0.698734	0.999981			-0.961018	0.7323
O60832_S494_2_AKAGLESGAEPGDGDSDTTKKKKKKKKAKEV	O60832	DKC1	494	S	2	AKAGLESGAEPGDGDSDTTKKKKKKKKAKEV			0	0.579986			-22.7217	0.659429			22.3572	0.583692
O60832_S513_1_KKKKKKKKAKEVELVSE_	O60832	DKC1	513	S	1	KKKKKKKKAKEVELVSE			-2.10208	0.579986			-1.07273	0.661209			1.361	0.683752
O60832_T458_3_KTAKRKRESESESDETPPAAPQLIKKEKKKS	O60832	DKC1	458	T	3	KTAKRKRESESESDETPPAAPQLIKKEKKKS			-24.9635	0.528838			-25.5787	0.659429			24.3767	0.00575026	*
O60841_S107_1_TSKDKKKKGQKGKKQSFDDNDSEELEDKDSK	O60841	EIF5B	107	S	1	TSKDKKKKGQKGKKQSFDDNDSEELEDKDSK			-23.0313	0.653529			-1.03812	0.999981			21.9504	0.737826
O60841_S107_2_TSKDKKKKGQKGKKQSFDDNDSEELEDKDSK	O60841	EIF5B	107	S	2	TSKDKKKKGQKGKKQSFDDNDSEELEDKDSK			0				0.419073	0.668782			0.0732878	0.999902
O60841_S113_1_KKGQKGKKQSFDDNDSEELEDKDSKSKKTAK	O60841	EIF5B	113	S	1	KKGQKGKKQSFDDNDSEELEDKDSKSKKTAK			-26.5338	0.528838			-3.02789	0.659429			0.573229	0.7323
O60841_S113_2_KKGQKGKKQSFDDNDSEELEDKDSKSKKTAK	O60841	EIF5B	113	S	2	KKGQKGKKQSFDDNDSEELEDKDSKSKKTAK			0				0.419073	0.668782			0.0732878	0.999902
O60841_S1168_1_KGQEVCVKIEPIPGESPKMFGRHFEATDILV	O60841	EIF5B	1168	S	1	KGQEVCVKIEPIPGESPKMFGRHFEATDILV			0				-23.3572	0.659429			22.3062	0.7323
O60841_S135_1_DSKSKKTAKPKVEMYSGSDDDDDFNKLPKKA	O60841	EIF5B	135	S	1	DSKSKKTAKPKVEMYSGSDDDDDFNKLPKKA			0	0.579986			-0.111556	0.712697			24.5695	0.720453
O60841_S135_2_DSKSKKTAKPKVEMYSGSDDDDDFNKLPKKA	O60841	EIF5B	135	S	2	DSKSKKTAKPKVEMYSGSDDDDDFNKLPKKA			-4.15786	0.579986			-4.02229	0.659429			5.13541	0.683752
O60841_S137_1_KSKKTAKPKVEMYSGSDDDDDFNKLPKKAKG	O60841	EIF5B	137	S	1	KSKKTAKPKVEMYSGSDDDDDFNKLPKKAKG			-25.6923	0.528838			-0.597933	0.699689			-2.78087	0.999902
O60841_S137_2_KSKKTAKPKVEMYSGSDDDDDFNKLPKKAKG	O60841	EIF5B	137	S	2	KSKKTAKPKVEMYSGSDDDDDFNKLPKKAKG			-25.5145	0.528838			-1.5091	0.659429			1.25001	0.683752
O60841_S164_1_KAKGKAQKSNKKWDGSEEDEDNSKKIKERSR	O60841	EIF5B	164	S	1	KAKGKAQKSNKKWDGSEEDEDNSKKIKERSR			-23.8397	0.653529			-0.678765	0.999981			1.69239	0.720453
O60841_S182_2_DEDNSKKIKERSRINSSGESGDESDEFLQSR	O60841	EIF5B	182	S	2	DEDNSKKIKERSRINSSGESGDESDEFLQSR			-23.9173	0.528838			0.19627	0.999981			0	0.683752
O60841_S182_3_DEDNSKKIKERSRINSSGESGDESDEFLQSR	O60841	EIF5B	182	S	3	DEDNSKKIKERSRINSSGESGDESDEFLQSR			-25.6946	0.528838			-1.06157	0.659429			1.87139	0.75036
O60841_S183_2_EDNSKKIKERSRINSSGESGDESDEFLQSRK	O60841	EIF5B	183	S	2	EDNSKKIKERSRINSSGESGDESDEFLQSRK			0				18.9062	0.713165			0	0.683752
O60841_S183_3_EDNSKKIKERSRINSSGESGDESDEFLQSRK	O60841	EIF5B	183	S	3	EDNSKKIKERSRINSSGESGDESDEFLQSRK			-25.4657	0.528838			-1.06157	0.659429			1.87139	0.75036
O60841_S186_3_SKKIKERSRINSSGESGDESDEFLQSRKGQK	O60841	EIF5B	186	S	3	SKKIKERSRINSSGESGDESDEFLQSRKGQK			-25.3763	0.528838			-1.14448	0.677623			1.13798	0.999902
O60841_S190_1_KERSRINSSGESGDESDEFLQSRKGQKKNQK	O60841	EIF5B	190	S	1	KERSRINSSGESGDESDEFLQSRKGQKKNQK			-22.1482	0.653529			-2.29959	0.659429			1.2458	0.999902
O60841_S190_2_KERSRINSSGESGDESDEFLQSRKGQKKNQK	O60841	EIF5B	190	S	2	KERSRINSSGESGDESDEFLQSRKGQKKNQK			-23.9173	0.528838			0.19627	0.999981			0	0.999902
O60841_S190_3_KERSRINSSGESGDESDEFLQSRKGQKKNQK	O60841	EIF5B	190	S	3	KERSRINSSGESGDESDEFLQSRKGQKKNQK			-25.0182	0.528838			-1.54673	0.659429			3.22529	0.765191
O60841_S214_1_GQKKNQKNKPGPNIESGNEDDDASFKIKTVA	O60841	EIF5B	214	S	1	GQKKNQKNKPGPNIESGNEDDDASFKIKTVA			-2.21273	0.579986			-0.730657	0.659429			0.794163	0.683752
O60841_S588_3_KDSGKTLDKKPSKEMSSDSEYDSDDDRTKEE	O60841	EIF5B	588	S	3	KDSGKTLDKKPSKEMSSDSEYDSDDDRTKEE			0				-24.4864	0.659429			0
O60841_S589_3_DSGKTLDKKPSKEMSSDSEYDSDDDRTKEER	O60841	EIF5B	589	S	3	DSGKTLDKKPSKEMSSDSEYDSDDDRTKEER			0				-24.4864	0.659429			0
O60841_S591_3_GKTLDKKPSKEMSSDSEYDSDDDRTKEERAY	O60841	EIF5B	591	S	3	GKTLDKKPSKEMSSDSEYDSDDDRTKEERAY			0				-24.4864	0.659429			0
O60841_S595_3_DKKPSKEMSSDSEYDSDDDRTKEERAYDKAK	O60841	EIF5B	595	S	3	DKKPSKEMSSDSEYDSDDDRTKEERAYDKAK			0				-24.4864	0.659429			0
O60885_S1117_1_VQPQPLVVVKEEKIHSPIIRSEPFSPSLRPE	O60885	BRD4	1117	S	1	VQPQPLVVVKEEKIHSPIIRSEPFSPSLRPE			-0.808536	0.612232			-0.615021	0.749013			0.750884	0.683752
O60885_S1126_1_KEEKIHSPIIRSEPFSPSLRPEPPKHPESIK	O60885	BRD4	1126	S	1	KEEKIHSPIIRSEPFSPSLRPEPPKHPESIK			0				23.6723	0.712697			0	0.999902
O60885_S470_1_AKMPDEPEEPVVAVSSPAVPPPTKVVAPPSS	O60885	BRD4	470	S	1	AKMPDEPEEPVVAVSSPAVPPPTKVVAPPSS			0	0.999634			-23.2768	0.659429			0	0.683752
O60890_S703_1_ATNGPMPGSGPTKTPSFHIKRPAPRPLAHHK	O60890	OPHN1	703	S	1	ATNGPMPGSGPTKTPSFHIKRPAPRPLAHHK	*		0				0				0
O60890_T753_1_IRPPVRPPDPPCRAATPQKPEPKPDIVAGNA	O60890	OPHN1	753	T	1	IRPPVRPPDPPCRAATPQKPEPKPDIVAGNA	*		0				0				0
O60927_S73_2_SKCCCIYEKPRAFGESSTESDEEEEEGCGHT	O60927	PPP1R11	73	S	2	SKCCCIYEKPRAFGESSTESDEEEEEGCGHT			0				0				0
O60927_S73_3_SKCCCIYEKPRAFGESSTESDEEEEEGCGHT	O60927	PPP1R11	73	S	3	SKCCCIYEKPRAFGESSTESDEEEEEGCGHT			-26.3631	0.528838			-2.68108	0.659429			1.68452	0.91218
O60927_S74_2_KCCCIYEKPRAFGESSTESDEEEEEGCGHTH	O60927	PPP1R11	74	S	2	KCCCIYEKPRAFGESSTESDEEEEEGCGHTH			0				0				0
O60927_S74_3_KCCCIYEKPRAFGESSTESDEEEEEGCGHTH	O60927	PPP1R11	74	S	3	KCCCIYEKPRAFGESSTESDEEEEEGCGHTH			-26.3631	0.528838			-2.68108	0.659429			1.68452	0.91218
O60927_S77_1_CIYEKPRAFGESSTESDEEEEEGCGHTHCVR	O60927	PPP1R11	77	S	1	CIYEKPRAFGESSTESDEEEEEGCGHTHCVR			0	0.579986			0	0.999981			0
O60927_S77_2_CIYEKPRAFGESSTESDEEEEEGCGHTHCVR	O60927	PPP1R11	77	S	2	CIYEKPRAFGESSTESDEEEEEGCGHTHCVR			0				0				0
O60927_S77_3_CIYEKPRAFGESSTESDEEEEEGCGHTHCVR	O60927	PPP1R11	77	S	3	CIYEKPRAFGESSTESDEEEEEGCGHTHCVR			-26.3631	0.528838			-2.68108	0.659429			1.68452	0.91218
O60927_T75_2_CCCIYEKPRAFGESSTESDEEEEEGCGHTHC	O60927	PPP1R11	75	T	2	CCCIYEKPRAFGESSTESDEEEEEGCGHTHC			0				0				0
O60927_T75_3_CCCIYEKPRAFGESSTESDEEEEEGCGHTHC	O60927	PPP1R11	75	T	3	CCCIYEKPRAFGESSTESDEEEEEGCGHTHC			-26.3631	0.528838			-2.68108	0.659429			1.68452	0.91218
O60934_S397_1_KEIKVSKMEQKFRMLSQDAPTVKESCKTSSN	O60934	NBN	397	S	1	KEIKVSKMEQKFRMLSQDAPTVKESCKTSSN	*		0				0.250116	0.712697			0
O60934_S432_1_VSNTLAKMRIPNYQLSPTKLPSINKSKDRAS	O60934	NBN	432	S	1	VSNTLAKMRIPNYQLSPTKLPSINKSKDRAS	*		1.94926	0.999359			-0.130719	0.673958			-0.441579	0.999902
O60936_T114_1_GYRDRSYDPPCPGHWTPEAPGSGTTCPGLPR	O60936	NOL3	114	T	1	GYRDRSYDPPCPGHWTPEAPGSGTTCPGLPR			0	0.579986			0				0
O60941-6_S337_1_ASYVARLQHCARVLDSPSRLDEEHRLIARYA	O60941-6	DTNB	337	S	1	ASYVARLQHCARVLDSPSRLDEEHRLIARYA			0				0				0	0.683752
O75044_S427_1_CFQYSNSMESVKSTVSETFMSKPSIAKRRAN	O75044	SRGAP2;SRGAP2B;SRGAP2C	427	S	1	CFQYSNSMESVKSTVSETFMSKPSIAKRRAN			0	0.579986			0	0.659429			-21.6362	0.583692
O75044_S994_1_PLKTSPVVAPTSEPSSPLHTQLLKDPEPAFQ	O75044	SRGAP2	994	S	1	PLKTSPVVAPTSEPSSPLHTQLLKDPEPAFQ			0				0				0
O75052_S188_2_LQHTQQNADGQEDGESERNSNSSGDPGRQLT	O75052	NOS1AP	188	S	2	LQHTQQNADGQEDGESERNSNSSGDPGRQLT			0				0				0	0.683752
O75052_S188_3_LQHTQQNADGQEDGESERNSNSSGDPGRQLT	O75052	NOS1AP	188	S	3	LQHTQQNADGQEDGESERNSNSSGDPGRQLT			0	0.579986			0				0	0.683752
O75052_S195_2_ADGQEDGESERNSNSSGDPGRQLTGAERAST	O75052	NOS1AP	195	S	2	ADGQEDGESERNSNSSGDPGRQLTGAERAST			0	0.579986			0	0.659429			24.4669	0.583692
O75052_S195_3_ADGQEDGESERNSNSSGDPGRQLTGAERAST	O75052	NOS1AP	195	S	3	ADGQEDGESERNSNSSGDPGRQLTGAERAST			0	0.579986			0				0	0.683752
O75052_S249_1_SRGVTDLDAVGKEGGSHTGSKVSHPQEPMLT	O75052	NOS1AP	249	S	1	SRGVTDLDAVGKEGGSHTGSKVSHPQEPMLT			-24.2152	0.65425			0				0	0.683752
O75052_S266_1_TGSKVSHPQEPMLTASPRMLLPSSSSKPPGL	O75052	NOS1AP	266	S	1	TGSKVSHPQEPMLTASPRMLLPSSSSKPPGL			-2.39871	0.579986			-2.83126	0.659429			3.55514	0.683752
O75052_S371_1_VQELELKLSGQNAMGSQDSLLEITFRSGALP	O75052	NOS1AP	371	S	1	VQELELKLSGQNAMGSQDSLLEITFRSGALP			0				0	0.659429			0
O75052_T264_1_SHTGSKVSHPQEPMLTASPRMLLPSSSSKPP	O75052	NOS1AP	264	T	1	SHTGSKVSHPQEPMLTASPRMLLPSSSSKPP			0	0.579986			0				22.5071	0.583692
O75061-4_S553_2_SGPASTQSTPRRSATSTSASPTLRVGEGATF	O75061-4	DNAJC6	553	S	2	SGPASTQSTPRRSATSTSASPTLRVGEGATF			0				0				0
O75061-4_S557_1_STQSTPRRSATSTSASPTLRVGEGATFDPFG	O75061-4	DNAJC6	557	S	1	STQSTPRRSATSTSASPTLRVGEGATFDPFG			0				19.7042	0.71505			0	0.683752
O75061-4_S557_2_STQSTPRRSATSTSASPTLRVGEGATFDPFG	O75061-4	DNAJC6	557	S	2	STQSTPRRSATSTSASPTLRVGEGATFDPFG			0				0				0
O75113_S300_1_RRFSDSEERHTKKQFSLENVQEGEILHDAKT	O75113	N4BP1	300	S	1	RRFSDSEERHTKKQFSLENVQEGEILHDAKT			0	0.579986			-22.6795	0.659429			0
O75113_T242_1_RDETVLQEEARNKAGTPVSELTKQMDTVLSS	O75113	N4BP1	242	T	1	RDETVLQEEARNKAGTPVSELTKQMDTVLSS			-23.9203	0.653529			-21.678	0.659429			19.618	0.583692
O75116_S1361_1_KKIPKKPPAPDPFARSSPRTSMKIQQNQSIR	O75116	ROCK2	1361	S	1	KKIPKKPPAPDPFARSSPRTSMKIQQNQSIR			-26.462	0.653529			0	0.999981			0	0.683752
O75122_S1029_1_PRSRDYNPYNYSDSISPFNKSALKEAMFDDD	O75122	CLASP2	1029	S	1	PRSRDYNPYNYSDSISPFNKSALKEAMFDDD	*		0				0				0
O75122_S327_1_GSVASLPQSDRSSSSSQESLNRPFSSKWSTA	O75122	CLASP2	327	S	1	GSVASLPQSDRSSSSSQESLNRPFSSKWSTA	*		-25.0358	0.528838			-24.7101	0.659429			25.0544	0.583692
O75122_S360_1_STVAGRVSAGSSKASSLPGSLQRSRSDIDVN	O75122	CLASP2	360	S	1	STVAGRVSAGSSKASSLPGSLQRSRSDIDVN	*		0				0				0
O75122_S370_1_SSKASSLPGSLQRSRSDIDVNAAAGAKAHHA	O75122	CLASP2	370	S	1	SSKASSLPGSLQRSRSDIDVNAAAGAKAHHA	*		-24.9739	4.4e-06	*		-2.27934	0.659429			23.3481	0.000449725	*
O75122_S455_2_KADSRGRSRTKMVSQSQPGSRSGSPGRVLTT	O75122	CLASP2	455	S	2	KADSRGRSRTKMVSQSQPGSRSGSPGRVLTT	*		0				0				0
O75122_S455_3_KADSRGRSRTKMVSQSQPGSRSGSPGRVLTT	O75122	CLASP2	455	S	3	KADSRGRSRTKMVSQSQPGSRSGSPGRVLTT	*		0				0				0
O75122_S459_2_RGRSRTKMVSQSQPGSRSGSPGRVLTTTALS	O75122	CLASP2	459	S	2	RGRSRTKMVSQSQPGSRSGSPGRVLTTTALS	*		0				0				0
O75122_S459_3_RGRSRTKMVSQSQPGSRSGSPGRVLTTTALS	O75122	CLASP2	459	S	3	RGRSRTKMVSQSQPGSRSGSPGRVLTTTALS	*		0				0				0
O75122_S463_3_RTKMVSQSQPGSRSGSPGRVLTTTALSTVSS	O75122	CLASP2	463	S	3	RTKMVSQSQPGSRSGSPGRVLTTTALSTVSS	*		0				0				0
O75122_S585_1_LGPGYGISQSSRLSSSVSAMRVLNTGSDVEE;SGPGYGISQSSRLSSSVSAMRVLNTGSDVEE	O75122	CLASP2	585	S	1	LGPGYGISQSSRLSSSVSAMRVLNTGSDVEE;SGPGYGISQSSRLSSSVSAMRVLNTGSDVEE	*		0				0	0.659429			0
O75122_S596_1_RLSSSVSAMRVLNTGSDVEEAVADALKKPAR	O75122	CLASP2	596	S	1	RLSSSVSAMRVLNTGSDVEEAVADALKKPAR	*		0				0	0.999981			0	0.683752
O75122-3_S241_1_VQSSGGMILSVCKDKSFDDEESVDGNRPSSA	O75122-3	CLASP2	241	S	1	VQSSGGMILSVCKDKSFDDEESVDGNRPSSA	*		0				-21.3181	0.659429			19.9047	0.583692
O75128-2_S272_1_RSNSKAEQLVLSGADSDEDTSRAAPGRGLNG	O75128-2	COBL	272	S	1	RSNSKAEQLVLSGADSDEDTSRAAPGRGLNG			0	0.579986			0				0
O75128-2_S309_1_SPSMHSRSLTLGPSLSLGSISGVSVKSEMKK	O75128-2	COBL	309	S	1	SPSMHSRSLTLGPSLSLGSISGVSVKSEMKK			0				0				0
O75128-2_S522_1_SMKYKDKWATDQEDCSDQDLAGTPDLGPQKS	O75128-2	COBL	522	S	1	SMKYKDKWATDQEDCSDQDLAGTPDLGPQKS			0	0.579986			0				0
O75128-2_S897_1_TQNPESRLQADPKPISPQQKSAHHEGRNPLG	O75128-2	COBL	897	S	1	TQNPESRLQADPKPISPQQKSAHHEGRNPLG			-2.69047	0.999359			0				0
O75128-3_S269_1_VNKRSNSKGCLTTPNSPSMHSRSLTLGPSLS	O75128-3	COBL	269	S	1	VNKRSNSKGCLTTPNSPSMHSRSLTLGPSLS			0				0				0
O75128-3_S269_2_VNKRSNSKGCLTTPNSPSMHSRSLTLGPSLS	O75128-3	COBL	269	S	2	VNKRSNSKGCLTTPNSPSMHSRSLTLGPSLS			-23.3232	0.528838			0				0
O75140-8_S1430_1_YSKRKFSGQQRRRRNSTSSTNQNMFCEERVG	O75140-8	DEPDC5	1430	S	1	YSKRKFSGQQRRRRNSTSSTNQNMFCEERVG			-22.9952	0.528838			0				19.9401	0.583692
O75140-8_S503_1_ESHSRKSASSCDVSSSPSLPSRTLPTEEVRS	O75140-8	DEPDC5	503	S	1	ESHSRKSASSCDVSSSPSLPSRTLPTEEVRS			0	0.579986			0	0.659429			0
O75140-8_S503_2_ESHSRKSASSCDVSSSPSLPSRTLPTEEVRS	O75140-8	DEPDC5	503	S	2	ESHSRKSASSCDVSSSPSLPSRTLPTEEVRS			0				0				0
O75145-2_S1155_1_MLPPNFRSAAAGALGSPGLPLRKLQPEGQTS	O75145-2	PPFIA3	1155	S	1	MLPPNFRSAAAGALGSPGLPLRKLQPEGQTS			0	0.579986			-20.0274	0.659429			0
O75145-2_S17_1_MCEVMPTISEDGRRGSALGPDEAGGELERLM	O75145-2	PPFIA3	17	S	1	MCEVMPTISEDGRRGSALGPDEAGGELERLM			0	0.579986			-2.04048	0.659429			0	0.683752
O75147-2_S10_1_MKASSGDQGSPPCFLRFPRPVRVVS	O75147-2	OBSL1	10	S	1	MKASSGDQGSPPCFLRFPRPVRVVS			0				0				17.8028	0.583692
O75151_S537_1_KLKDGGKKKGKKSRESASPTIPNLDLLEAHT	O75151	PHF2	537	S	1	KLKDGGKKKGKKSRESASPTIPNLDLLEAHT			21.8959	0.752602			0	0.659429			21.9944	0.583692
O75151_S539_1_KDGGKKKGKKSRESASPTIPNLDLLEAHTKE	O75151	PHF2	539	S	1	KDGGKKKGKKSRESASPTIPNLDLLEAHTKE			-25.7947	0.000231878	*		-0.243284	0.669342			-8.13092	0.683752
O75151_S625_1_PDSLLKMEEEQKLEKSPLAGNKDNKFSFSFS	O75151	PHF2	625	S	1	PDSLLKMEEEQKLEKSPLAGNKDNKFSFSFS			0				-23.1142	0.659429			-20.2104	0.737826
O75151_S705_1_EFPIRRKKNAPKRDLSFLLDKKAVLPTPVTK	O75151	PHF2	705	S	1	EFPIRRKKNAPKRDLSFLLDKKAVLPTPVTK			0				0				0
O75151_S882_1_DACFKDSDYVYPSLESDEDNPIFKSRSKKRK	O75151	PHF2	882	S	1	DACFKDSDYVYPSLESDEDNPIFKSRSKKRK			-24.2094	0.653529			-3.7448	0.659429			2.08248	0.683752
O75151_S899_1_EDNPIFKSRSKKRKGSDDAPYSPTARVGPSV	O75151	PHF2	899	S	1	EDNPIFKSRSKKRKGSDDAPYSPTARVGPSV			-1.02057	0.579986			-0.501777	0.711173			0.379691	0.747615
O75151_S899_2_EDNPIFKSRSKKRKGSDDAPYSPTARVGPSV	O75151	PHF2	899	S	2	EDNPIFKSRSKKRKGSDDAPYSPTARVGPSV			-25.1728	0.653529			-24.3266	0.659429			23.7	0.7323
O75151_S905_1_KSRSKKRKGSDDAPYSPTARVGPSVPRQDRP	O75151	PHF2	905	S	1	KSRSKKRKGSDDAPYSPTARVGPSVPRQDRP			-2.44627	0.579986			-1.00011	0.659429			0.296897	0.84004
O75151_S905_2_KSRSKKRKGSDDAPYSPTARVGPSVPRQDRP	O75151	PHF2	905	S	2	KSRSKKRKGSDDAPYSPTARVGPSVPRQDRP			-25.1728	0.653529			-24.3266	0.659429			23.7	0.7323
O75152_S108_1_LFLPPSKTVLPTVPESPEEEVKASQLSVQQN	O75152	ZC3H11A	108	S	1	LFLPPSKTVLPTVPESPEEEVKASQLSVQQN			-22.3032	0.00043095	*		-1.32216	0.712697			-0.198291	0.728703
O75152_S132_1_QLSVQQNKLSVQSNPSPQLRSVMKVESSENV	O75152	ZC3H11A	132	S	1	QLSVQQNKLSVQSNPSPQLRSVMKVESSENV			-22.5123	0.653529			-23.1397	0.712697			0	0.683752
O75152_S290_1_LVRLSLTERLGKRKFSAGGDSDPPLKRSLAQ	O75152	ZC3H11A	290	S	1	LVRLSLTERLGKRKFSAGGDSDPPLKRSLAQ			0.840278	0.653529			0.425101	0.999981			2.64352	0.683752
O75152_S758_1_SGPSSSQMSMKTRRLSSASTGKPPLSVEDDF	O75152	ZC3H11A	758	S	1	SGPSSSQMSMKTRRLSSASTGKPPLSVEDDF			23.0829	0.653529			0.0520865	0.960678			-0.124396	0.980177
O75152_S758_2_SGPSSSQMSMKTRRLSSASTGKPPLSVEDDF	O75152	ZC3H11A	758	S	2	SGPSSSQMSMKTRRLSSASTGKPPLSVEDDF			0	0.999359			-0.336306	0.707995			-22.9516	0.657999
O75152_S761_2_SSSQMSMKTRRLSSASTGKPPLSVEDDFEKL	O75152	ZC3H11A	761	S	2	SSSQMSMKTRRLSSASTGKPPLSVEDDFEKL			0				0				0
O75153_S664_1_SLESKSEDPPGQEAGSEEEGSSASGLAKVKE	O75153	CLUH	664	S	1	SLESKSEDPPGQEAGSEEEGSSASGLAKVKE	*		0				-22.185	0.659429			0	0.683752
O75161-2_S142_1_SCGFGILRIFSNQPDSPISASQDKRLRLYHG	O75161-2	NPHP4	142	S	1	SCGFGILRIFSNQPDSPISASQDKRLRLYHG			0				0	0.659429			0
O75167-5_S442_1_QEIRQQIGTKLVRRLSQRPTTEELEQRNILK	O75167-5	PHACTR2	442	S	1	QEIRQQIGTKLVRRLSQRPTTEELEQRNILK			-25.1714	0.528838			-0.448634	0.999981			23.6661	0.000306302	*
O75170-6_S742_1_EGSRSQGPEKAFSPASPCAWNVCVTRKAPLL	O75170-6	PPP6R2	742	S	1	EGSRSQGPEKAFSPASPCAWNVCVTRKAPLL			0				0				0
O75179-4_S1116_1_GPSPLSSPNGKLTVASPKRGQKREEGWKEVV	O75179-4	ANKRD17	1116	S	1	GPSPLSSPNGKLTVASPKRGQKREEGWKEVV			-23.57	0.682675			-0.534908	0.999981			-0.554298	0.735524
O75179-4_S1452_2_PMPTAKEHYPVSSPSSPSPPAQPGGVSRNSP	O75179-4	ANKRD17	1452	S	2	PMPTAKEHYPVSSPSSPSPPAQPGGVSRNSP			0	0.579986			23.4641	0.712697			0	0.683752
O75179-4_S1452_3_PMPTAKEHYPVSSPSSPSPPAQPGGVSRNSP	O75179-4	ANKRD17	1452	S	3	PMPTAKEHYPVSSPSSPSPPAQPGGVSRNSP			0	0.999359			-23.4812	0.659429			23.7982	0.697002
O75179-4_S1454_1_PTAKEHYPVSSPSSPSPPAQPGGVSRNSPLD	O75179-4	ANKRD17	1454	S	1	PTAKEHYPVSSPSSPSPPAQPGGVSRNSPLD			0	0.579986			0	0.659429			0	0.683752
O75179-4_S1454_2_PTAKEHYPVSSPSSPSPPAQPGGVSRNSPLD	O75179-4	ANKRD17	1454	S	2	PTAKEHYPVSSPSSPSPPAQPGGVSRNSPLD			-25.01	0.528838			-1.24711	0.659429			25.0208	0.7323
O75179-4_S1454_3_PTAKEHYPVSSPSSPSPPAQPGGVSRNSPLD	O75179-4	ANKRD17	1454	S	3	PTAKEHYPVSSPSSPSPPAQPGGVSRNSPLD			0	0.999359			-23.4812	0.659429			23.7982	0.697002
O75179-4_S1474_1_PGGVSRNSPLDCGSASPNKVASSSEQEAGSP	O75179-4	ANKRD17	1474	S	1	PGGVSRNSPLDCGSASPNKVASSSEQEAGSP			0				0				22.8432	0.7323
O75179-4_S156_1_DLENPMLETASKLLLSGTADGADLRTVDPET	O75179-4	ANKRD17	156	S	1	DLENPMLETASKLLLSGTADGADLRTVDPET			0				0				0
O75179-4_S1808_1_NDSSAQSVSSGVRAPSPAPSSVPLGSEKPSN	O75179-4	ANKRD17	1808	S	1	NDSSAQSVSSGVRAPSPAPSSVPLGSEKPSN			0				-5.28279	0.999981			-23.4886	0.7323
O75362_S407_1_LHSRVHKKDRRAGAESPTMSVDGRQPGTCSP	O75362	ZNF217	407	S	1	LHSRVHKKDRRAGAESPTMSVDGRQPGTCSP			-2.53958	0.579986			-1.31697	0.659429			1.04253	0.835713
O75362_S570_1_KNLKRFFDGAKDVTGSPPAKQLKEMPSVFQN	O75362	ZNF217	570	S	1	KNLKRFFDGAKDVTGSPPAKQLKEMPSVFQN			-0.68255	0.579986			0	0.999981			0
O75362_S795_1_FPAQSKSLPSAKGKQSPPGPGKAPLTSGIDS	O75362	ZNF217	795	S	1	FPAQSKSLPSAKGKQSPPGPGKAPLTSGIDS			-0.863801	0.579986			21.6672	0.714294			0	0.683752
O75362_T648_1_ETQANNLICRTKADVTPPPDGSTTHNLEVSP	O75362	ZNF217	648	T	1	ETQANNLICRTKADVTPPPDGSTTHNLEVSP			-1.64453	0.999359			0.0203812	0.665636			-23.9502	0.600582
O75363_S399_1_EDSVPTGAEENVVCESPVEIIKSKEVESALQ	O75363	BCAS1	399	S	1	EDSVPTGAEENVVCESPVEIIKSKEVESALQ	*		-24.9633	0.528838			0	0.659429			23.6845	0.583692
O75367-2_S170_1_ARKSKKKQGEVSKAASADSTTEGTPADGFTV	O75367-2	H2AFY	170	S	1	ARKSKKKQGEVSKAASADSTTEGTPADGFTV			0	0.579986			-0.543941	0.670545			-18.966	0.583692
O75367-2_S170_2_ARKSKKKQGEVSKAASADSTTEGTPADGFTV	O75367-2	H2AFY	170	S	2	ARKSKKKQGEVSKAASADSTTEGTPADGFTV			0	0.579986			21.787	0.659429			17.9925	0.583692
O75367-2_S173_1_SKKKQGEVSKAASADSTTEGTPADGFTVLST	O75367-2	H2AFY	173	S	1	SKKKQGEVSKAASADSTTEGTPADGFTVLST			0				0				0
O75367-2_S173_2_SKKKQGEVSKAASADSTTEGTPADGFTVLST	O75367-2	H2AFY	173	S	2	SKKKQGEVSKAASADSTTEGTPADGFTVLST			0	0.579986			0	0.659429			17.9925	0.583692
O75367-2_T129_1_LAKKRGSKGKLEAIITPPPAKKAKSPSQKKP	O75367-2	H2AFY	129	T	1	LAKKRGSKGKLEAIITPPPAKKAKSPSQKKP			-0.9676	0.999359			-0.511334	0.713068			-0.942094	0.769208
O75367-2_T174_1_KKKQGEVSKAASADSTTEGTPADGFTVLSTK	O75367-2	H2AFY	174	T	1	KKKQGEVSKAASADSTTEGTPADGFTVLSTK			0				0	0.659429			0
O75367-2_T174_2_KKKQGEVSKAASADSTTEGTPADGFTVLSTK	O75367-2	H2AFY	174	T	2	KKKQGEVSKAASADSTTEGTPADGFTVLSTK			0	0.579986			0	0.659429			17.9925	0.583692
O75367-2_T178_1_GEVSKAASADSTTEGTPADGFTVLSTKSLFL	O75367-2	H2AFY	178	T	1	GEVSKAASADSTTEGTPADGFTVLSTKSLFL			-23.9284	0.528838			0	0.659429			0	0.683752
O75369-8_S1433_1_VVDPSKVKIAGPGLGSGVRARVLQSFTVDSS	O75369-8	FLNB	1433	S	1	VVDPSKVKIAGPGLGSGVRARVLQSFTVDSS			0				0				0
O75369-8_S1474_1_VLGPRADDTDSQSWRSPLKALSEFFKGDPKG	O75369-8	FLNB	1474	S	1	VLGPRADDTDSQSWRSPLKALSEFFKGDPKG			0				0	0.659429			-18.6576	0.583692
O75369-8_S1536_1_PYMVSVKYADEEIPRSPFKVKVLPTYDASKV	O75369-8	FLNB	1536	S	1	PYMVSVKYADEEIPRSPFKVKVLPTYDASKV			-22.1059	0.528838			-1.97562	0.659429			-0.500354	0.713841
O75369-8_S2044_1_EIGDARRAKVYGRGLSEGRTFEMSDFIVDTR	O75369-8	FLNB	2044	S	1	EIGDARRAKVYGRGLSEGRTFEMSDFIVDTR			0	0.579986			0	0.659429			0	0.683752
O75369-8_S2138_1_EGRVKESITRTSRAPSVATVGSICDLNLKIP	O75369-8	FLNB	2138	S	1	EGRVKESITRTSRAPSVATVGSICDLNLKIP			0	0.579986			-1.10583	0.659429			-21.6567	0.7323
O75369-8_S2166_1_KIPEINSSDMSAHVTSPSGRVTEAEIVPMGK	O75369-8	FLNB	2166	S	1	KIPEINSSDMSAHVTSPSGRVTEAEIVPMGK			0				-20.2389	0.659429			0	0.683752
O75369-8_S2356_1_IRLNGAKGKIDAKVHSPSGAVEECHVSELEP	O75369-8	FLNB	2356	S	1	IRLNGAKGKIDAKVHSPSGAVEECHVSELEP			0	0.579986			0				0	0.683752
O75369-8_S2449_1_SEFFINTTRAGPGTLSVTIEGPSKVKMDCQE	O75369-8	FLNB	2449	S	1	SEFFINTTRAGPGTLSVTIEGPSKVKMDCQE			0				0				0
O75369-8_S2509_1_VGSPFKAKVTGQRLVSPGSANETSSILVESV	O75369-8	FLNB	2509	S	1	VGSPFKAKVTGQRLVSPGSANETSSILVESV			-24.8822	0.653529			-0.772736	0.777324			-0.47165	0.999902
O75369-8_S2512_1_PFKAKVTGQRLVSPGSANETSSILVESVTRS	O75369-8	FLNB	2512	S	1	PFKAKVTGQRLVSPGSANETSSILVESVTRS			0				0				0
O75369-8_S983_1_TRGAGGQGKLDVTILSPSRKVVPCLVTPVTG	O75369-8	FLNB	983	S	1	TRGAGGQGKLDVTILSPSRKVVPCLVTPVTG			0				-21.9457	0.713068			-1.27084	0.999902
O75369-8_T2585_1_KAGSNMLLIGVHGPTTPCEEVSMKHVGNQQY	O75369-8	FLNB	2585	T	1	KAGSNMLLIGVHGPTTPCEEVSMKHVGNQQY			0	0.579986			0				0
O75369-8_T519_1_KDFLDGVYAFEYYPSTPGRYSIAITWGGHHI	O75369-8	FLNB	519	T	1	KDFLDGVYAFEYYPSTPGRYSIAITWGGHHI			0				0				0
O75376_S1111_1_SAKSATLPYIKQEEFSPRSQNSQPEGLLVRA	O75376	NCOR1	1111	S	1	SAKSATLPYIKQEEFSPRSQNSQPEGLLVRA			-1.84973	0.579986			0	0.659429			0	0.683752
O75376_S1196_1_ALVKGSISRMPIEDSSPEKGREEAASKGHVI	O75376	NCOR1	1196	S	1	ALVKGSISRMPIEDSSPEKGREEAASKGHVI			-26.3039	0.528838			-1.81222	0.659429			0.658388	0.999902
O75376_S1322_1_SFEDGLKYPKQIKRESPPIRAFEGAITKGKP	O75376	NCOR1	1322	S	1	SFEDGLKYPKQIKRESPPIRAFEGAITKGKP			-25.2593	0.528838			0				0
O75376_S1472_1_SVLRSTLHEAPKAQLSPGIYDDTSARRTPVS	O75376	NCOR1	1472	S	1	SVLRSTLHEAPKAQLSPGIYDDTSARRTPVS			-1.75241	0.579986			-1.60727	0.659429			0.831716	0.707535
O75376_S1533_1_KSTLTPTQRESIPAKSPVPGVDPVVSHSPFD	O75376	NCOR1	1533	S	1	KSTLTPTQRESIPAKSPVPGVDPVVSHSPFD			0				0				0
O75376_S158_1_AKKDPAFGGKHEAPSSPISGQPCGDDQNASP	O75376	NCOR1	158	S	1	AKKDPAFGGKHEAPSSPISGQPCGDDQNASP			0				0				0	0.683752
O75376_S158_2_AKKDPAFGGKHEAPSSPISGQPCGDDQNASP	O75376	NCOR1	158	S	2	AKKDPAFGGKHEAPSSPISGQPCGDDQNASP			0				0				23.1633	0.583692
O75376_S172_2_SSPISGQPCGDDQNASPSKLSKEELIQSMDR	O75376	NCOR1	172	S	2	SSPISGQPCGDDQNASPSKLSKEELIQSMDR			0				0				23.1633	0.583692
O75376_S1977_2_SSHRYETPSDAIEVISPASSPAPPQEKLQTY	O75376	NCOR1	1977	S	2	SSHRYETPSDAIEVISPASSPAPPQEKLQTY			-26.2549	0.528838			-23.7757	0.712697			0	0.683752
O75376_S1981_2_YETPSDAIEVISPASSPAPPQEKLQTYQPEV	O75376	NCOR1	1981	S	2	YETPSDAIEVISPASSPAPPQEKLQTYQPEV			-25.8574	0.653529			-23.7757	0.712697			0	0.683752
O75376_S2120_1_SQAQSVHHQRPGSRVSPENLVDKSRGSRPGK	O75376	NCOR1	2120	S	1	SQAQSVHHQRPGSRVSPENLVDKSRGSRPGK			0				-2.50428	0.659429			0.863005	0.583692
O75376_S2151_1_SPERSHVSSEPYEPISPPQVPVVHEKQDSLL	O75376	NCOR1	2151	S	1	SPERSHVSSEPYEPISPPQVPVVHEKQDSLL			2.16616	0.999359			-0.594308	0.999981			-1.06118	0.992567
O75376_S2184_1_SQRGAEPAEQRNDARSPGSISYLPSFFTKLE	O75376	NCOR1	2184	S	1	SQRGAEPAEQRNDARSPGSISYLPSFFTKLE			-22.0644	0.528838			0	0.659429			0
O75376_S2337_1_CKPKLISKSNSRKSKSPIPGQGYLGTERPSS	O75376	NCOR1	2337	S	1	CKPKLISKSNSRKSKSPIPGQGYLGTERPSS			-24.3861	0.653529			0	0.999981			0	0.999902
O75376-2_S1874_2_SSHRYETPSDAIEVISPASSPAPPQEKLQTY	O75376-2	NCOR1	1874	S	2	SSHRYETPSDAIEVISPASSPAPPQEKLQTY			0				-24.374	0.712697			0	0.683752
O75376-2_S1878_2_YETPSDAIEVISPASSPAPPQEKLQTYQPEV	O75376-2	NCOR1	1878	S	2	YETPSDAIEVISPASSPAPPQEKLQTYQPEV			0				-24.374	0.659429			0	0.683752
O75379_S30_1_TGSVKSERRNLLEDDSDEEEDFFLRGPSGPR	O75379	VAMP4	30	S	1	TGSVKSERRNLLEDDSDEEEDFFLRGPSGPR			0.343225	0.999359			-3.78556	0.659429			1.77434	0.583692
O75382-3_S348_1_SPFRVRALRPGDLPPSPDDVKRRVKSPGGPG	O75382-3	TRIM3	348	S	1	SPFRVRALRPGDLPPSPDDVKRRVKSPGGPG			0				0				0
O75382-3_S375_2_GGPGSHVRQKAVRRPSSMYSTGGKRKDNPIE	O75382-3	TRIM3	375	S	2	GGPGSHVRQKAVRRPSSMYSTGGKRKDNPIE			0				0				0
O75382-3_S376_2_GPGSHVRQKAVRRPSSMYSTGGKRKDNPIED	O75382-3	TRIM3	376	S	2	GPGSHVRQKAVRRPSSMYSTGGKRKDNPIED			0				0				0
O75382-3_S379_2_SHVRQKAVRRPSSMYSTGGKRKDNPIEDELV	O75382-3	TRIM3	379	S	2	SHVRQKAVRRPSSMYSTGGKRKDNPIEDELV			0				0				0
O75382-3_S7_1_MAKREDSPGPEVQPMDKQFLVC	O75382-3	TRIM3	7	S	1	MAKREDSPGPEVQPMDKQFLVC			0	0.579986			-2.84474	0.999981			-23.2464	0.583692
O75385_S450_1_PTQVQNYQRIERNLQSPTQFQTPRSSAIRRS	O75385	ULK1	450	S	1	PTQVQNYQRIERNLQSPTQFQTPRSSAIRRS			-1.12532	0.999359			-0.279409	0.999981			0	0.683752
O75385_S467_2_TQFQTPRSSAIRRSGSTSPLGFARASPSPPA	O75385	ULK1	467	S	2	TQFQTPRSSAIRRSGSTSPLGFARASPSPPA			0	0.999359			-22.318	0.659429			18.9838	0.583692
O75385_S469_1_FQTPRSSAIRRSGSTSPLGFARASPSPPAHA	O75385	ULK1	469	S	1	FQTPRSSAIRRSGSTSPLGFARASPSPPAHA			-24.5197	5.96e-06	*		-24.6208	0.712697			-21.2875	0.7323
O75385_S469_2_FQTPRSSAIRRSGSTSPLGFARASPSPPAHA	O75385	ULK1	469	S	2	FQTPRSSAIRRSGSTSPLGFARASPSPPAHA			0	0.999359			-22.318	0.659429			18.9838	0.583692
O75385_S477_2_IRRSGSTSPLGFARASPSPPAHAEHGGVLAR	O75385	ULK1	477	S	2	IRRSGSTSPLGFARASPSPPAHAEHGGVLAR			-22.3915	0.653529			0				22.188	0.583692
O75385_S479_2_RSGSTSPLGFARASPSPPAHAEHGGVLARKM	O75385	ULK1	479	S	2	RSGSTSPLGFARASPSPPAHAEHGGVLARKM			-22.3915	0.653529			0				22.188	0.583692
O75385_S623_1_LPDFLQRNPLPPILGSPTKAVPSFDFPKTPS	O75385	ULK1	623	S	1	LPDFLQRNPLPPILGSPTKAVPSFDFPKTPS			0	0.579986			-0.37442	0.688887			-17.5757	0.739522
O75385_S638_1_SPTKAVPSFDFPKTPSSQNLLALLARQGVVM	O75385	ULK1	638	S	1	SPTKAVPSFDFPKTPSSQNLLALLARQGVVM			0				-20.3152	0.712697			18.6377	0.7323
O75396_S137_1_TKKLYIDSCARRNLGSINTELQDVQRIMVAN	O75396	SEC22B	137	S	1	TKKLYIDSCARRNLGSINTELQDVQRIMVAN			-2.49879	0.579986			-1.71408	0.659429			1.93015	0.683752
O75396_S175_1_GEALSALDSKANNLSSLSKKYRQDAKYLNMH	O75396	SEC22B	175	S	1	GEALSALDSKANNLSSLSKKYRQDAKYLNMH			-23.6343	0.653529			-20.6634	0.659429			20.6348	0.583692
O75398-5_S176_1_TGLKGPAAPLTPGPQSPPTPLAPGQEKGGTK	O75398-5	DEAF1	176	S	1	TGLKGPAAPLTPGPQSPPTPLAPGQEKGGTK			0	0.579986			-2.17445	0.999981			0	0.683752
O75400-2_S906_2_SPKKKTGKDSGNWDTSGSELSEGELEKRRRT	O75400-2	PRPF40A	906	S	2	SPKKKTGKDSGNWDTSGSELSEGELEKRRRT			-24.6993	0.528838			-0.628053	0.659429			24.8598	0.583692
O75400-2_S906_3_SPKKKTGKDSGNWDTSGSELSEGELEKRRRT	O75400-2	PRPF40A	906	S	3	SPKKKTGKDSGNWDTSGSELSEGELEKRRRT			-5.53336	0.579986			-4.14564	0.659429			-4.52602	0.999902
O75400-2_S908_2_KKKTGKDSGNWDTSGSELSEGELEKRRRTLL	O75400-2	PRPF40A	908	S	2	KKKTGKDSGNWDTSGSELSEGELEKRRRTLL			0	0.579986			-0.772298	0.999981			0
O75400-2_S908_3_KKKTGKDSGNWDTSGSELSEGELEKRRRTLL	O75400-2	PRPF40A	908	S	3	KKKTGKDSGNWDTSGSELSEGELEKRRRTLL			-5.53336	0.579986			-4.14564	0.659429			-4.52602	0.999902
O75400-2_S911_1_TGKDSGNWDTSGSELSEGELEKRRRTLLEQL	O75400-2	PRPF40A	911	S	1	TGKDSGNWDTSGSELSEGELEKRRRTLLEQL			-3.27385	0.579986			-0.254107	0.712697			1.85909	0.999902
O75400-2_S911_2_TGKDSGNWDTSGSELSEGELEKRRRTLLEQL	O75400-2	PRPF40A	911	S	2	TGKDSGNWDTSGSELSEGELEKRRRTLLEQL			-25.0518	0.528838			-0.628053	0.659429			24.8598	0.7323
O75400-2_S911_3_TGKDSGNWDTSGSELSEGELEKRRRTLLEQL	O75400-2	PRPF40A	911	S	3	TGKDSGNWDTSGSELSEGELEKRRRTLLEQL			-5.53336	0.579986			-4.14564	0.659429			-4.52602	0.999902
O75400-2_T905_3_KSPKKKTGKDSGNWDTSGSELSEGELEKRRR	O75400-2	PRPF40A	905	T	3	KSPKKKTGKDSGNWDTSGSELSEGELEKRRR			-5.53336	0.579986			-4.14564	0.659429			-4.52602	0.999902
O75410-9_S276_1_KASYHFSPEELDENTSPLLGDARFQKSPPDL	O75410-9	TACC1	276	S	1	KASYHFSPEELDENTSPLLGDARFQKSPPDL			-1.25731	0.999359			-1.72449	0.735738			0.61258	0.999902
O75410-9_S44_1_EDEAGGPEGDPEEEDSQAETKSLSFSSDSEG	O75410-9	TACC1	44	S	1	EDEAGGPEGDPEEEDSQAETKSLSFSSDSEG			0				0				0
O75420_S137_1_RSRGRGRGDSCFYQRSIEEGDGAFGRSPREI	O75420	GIGYF1	137	S	1	RSRGRGRGDSCFYQRSIEEGDGAFGRSPREI			0				-3.87688	0.659429			1.415	0.999902
O75420_S237_2_DGDRWRSASPDGGPRSAGWREHGERRRKFEF	O75420	GIGYF1	237	S	2	DGDRWRSASPDGGPRSAGWREHGERRRKFEF			0				0				0
O75420_S28_2_LRALSGGGSVASPPPSPAMPKYKLADYRYGR	O75420	GIGYF1	28	S	2	LRALSGGGSVASPPPSPAMPKYKLADYRYGR			0				0				0
O75420_S538_1_EVIKMWGRVPFAPGPSPPPLLGNMDQERLKK	O75420	GIGYF1	538	S	1	EVIKMWGRVPFAPGPSPPPLLGNMDQERLKK			0				-0.782759	0.999981			0
O75420_S638_1_RGGDQNLLPTMSRSLSVPDSGRLWDVHTSAS	O75420	GIGYF1	638	S	1	RGGDQNLLPTMSRSLSVPDSGRLWDVHTSAS			0				-3.13999	0.659429			1.62292	0.683752
O75427_S25_1_AAGGEEAAATTSVPGSPGLPGRRSAERALEE	O75427	LRCH4	25	S	1	AAGGEEAAATTSVPGSPGLPGRRSAERALEE			-25.1896	0.653529			-0.70315	0.999981			0	0.683752
O75427_S313_1_LDSGFHSVDSGSKRWSGNESTDEFSELSFRI	O75427	LRCH4	313	S	1	LDSGFHSVDSGSKRWSGNESTDEFSELSFRI			0				-20.2684	0.659429			0
O75427_S521_1_SFLFRSSSQSGSGPSSPDSVLRPRRYPQVPD	O75427	LRCH4	521	S	1	SFLFRSSSQSGSGPSSPDSVLRPRRYPQVPD			0	0.579986			-22.477	0.712697			0	0.683752
O75436_S315_1_EKLRKQRTNFHQRFESPESQASAEQPEM_	O75436	VPS26A	315	S	1	EKLRKQRTNFHQRFESPESQASAEQPEM			0				0				0
O75446_S131_2_KNLIQSVRNRRKRKGSDDDGGDSPVQDIDTP	O75446	SAP30	131	S	2	KNLIQSVRNRRKRKGSDDDGGDSPVQDIDTP			0	0.999359			-1.65271	0.659429			0	0.683752
O75446_S138_2_RNRRKRKGSDDDGGDSPVQDIDTPEVDLYQL	O75446	SAP30	138	S	2	RNRRKRKGSDDDGGDSPVQDIDTPEVDLYQL			0	0.999359			-1.65271	0.659429			0	0.683752
O75448-2_S849_1_FPLDDVQPSKLMRLLSSNEDDANILSSPTDR	O75448-2	MED24	849	S	1	FPLDDVQPSKLMRLLSSNEDDANILSSPTDR			-23.2408	0.528838			-1.17136	0.659429			22.6018	0.719403
O75448-2_S860_1_MRLLSSNEDDANILSSPTDRSMSSSLSASQL	O75448-2	MED24	860	S	1	MRLLSSNEDDANILSSPTDRSMSSSLSASQL			-1.40343	0.579986			-0.0533916	0.999981			0.785752	0.683752
O75448-2_S860_2_MRLLSSNEDDANILSSPTDRSMSSSLSASQL	O75448-2	MED24	860	S	2	MRLLSSNEDDANILSSPTDRSMSSSLSASQL			-21.9	0.528838			19.4744	0.734054			21.4099	0.583692
O75475_S106_1_KFSSQQAATKQSNASSDVEVEEKETSVSKED	O75475	PSIP1	106	S	1	KFSSQQAATKQSNASSDVEVEEKETSVSKED			0				0				0
O75475_S177_1_AGVVTTATASVNLKVSPKRGRPAATEVKIPK	O75475	PSIP1	177	S	1	AGVVTTATASVNLKVSPKRGRPAATEVKIPK			0				0	0.659429			0	0.683752
O75475_S273_2_ESKRKNLAKTGVTSTSDSEEEGDDQEGEKKR	O75475	PSIP1	273	S	2	ESKRKNLAKTGVTSTSDSEEEGDDQEGEKKR			-25.1922	0.528838			26.1463	0.659429			26.5945	0.583692
O75475_S273_3_ESKRKNLAKTGVTSTSDSEEEGDDQEGEKKR	O75475	PSIP1	273	S	3	ESKRKNLAKTGVTSTSDSEEEGDDQEGEKKR			-27.8522	0.528838			-25.8703	0.659429			0	0.683752
O75475_S275_2_KRKNLAKTGVTSTSDSEEEGDDQEGEKKRKG	O75475	PSIP1	275	S	2	KRKNLAKTGVTSTSDSEEEGDDQEGEKKRKG			-25.1922	0.528838			-2.46674	0.659429			0.852834	0.683752
O75475_S275_3_KRKNLAKTGVTSTSDSEEEGDDQEGEKKRKG	O75475	PSIP1	275	S	3	KRKNLAKTGVTSTSDSEEEGDDQEGEKKRKG			-27.8522	0.528838			-25.8703	0.659429			0	0.683752
O75475_T141_1_EKASNEDVTKAVDITTPKAARRGRKRKAEKQ	O75475	PSIP1	141	T	1	EKASNEDVTKAVDITTPKAARRGRKRKAEKQ			22.0138	0.661676			-0.0110756	0.843653			-0.796066	0.855445
O75475_T272_2_VESKRKNLAKTGVTSTSDSEEEGDDQEGEKK	O75475	PSIP1	272	T	2	VESKRKNLAKTGVTSTSDSEEEGDDQEGEKK			-25.1922	0.528838			-0.635022	0.659429			25.096	0.7323
O75475_T272_3_VESKRKNLAKTGVTSTSDSEEEGDDQEGEKK	O75475	PSIP1	272	T	3	VESKRKNLAKTGVTSTSDSEEEGDDQEGEKK			-27.8522	0.528838			-25.8703	0.659429			0	0.683752
O75494-2_S106_1_KTPNQMKAKEGRNVYSSSRYDDYDRYRRSRS	O75494-2	SRSF10	106	S	1	KTPNQMKAKEGRNVYSSSRYDDYDRYRRSRS			0				0				0
O75494-2_S129_3_DRYRRSRSRSYERRRSRSRSFDYNYRRSYSP	O75494-2	SRSF10	129	S	3	DRYRRSRSRSYERRRSRSRSFDYNYRRSYSP			-21.9671	0.653529			-24.1461	0.659429			22.7439	0.583692
O75494-2_S131_1_YRRSRSRSYERRRSRSRSFDYNYRRSYSPRN	O75494-2	SRSF10	131	S	1	YRRSRSRSYERRRSRSRSFDYNYRRSYSPRN			0				20.9112	0.000330094	*		0	0.683752
O75494-2_S131_2_YRRSRSRSYERRRSRSRSFDYNYRRSYSPRN	O75494-2	SRSF10	131	S	2	YRRSRSRSYERRRSRSRSFDYNYRRSYSPRN			-21.9927	0.659223			0.0680535	0.934487			0.469074	0.583692
O75494-2_S131_3_YRRSRSRSYERRRSRSRSFDYNYRRSYSPRN	O75494-2	SRSF10	131	S	3	YRRSRSRSYERRRSRSRSFDYNYRRSYSPRN			-21.9671	0.653529			-24.1461	0.659429			22.7439	0.583692
O75494-2_S133_1_RSRSRSYERRRSRSRSFDYNYRRSYSPRNRP	O75494-2	SRSF10	133	S	1	RSRSRSYERRRSRSRSFDYNYRRSYSPRNRP			-23.2362	0.528838			-0.793463	0.761343			0.710315	0.683752
O75494-2_S133_2_RSRSRSYERRRSRSRSFDYNYRRSYSPRNRP	O75494-2	SRSF10	133	S	2	RSRSRSYERRRSRSRSFDYNYRRSYSPRNRP			-21.9927	0.659223			0.0680535	0.934487			0.469074	0.583692
O75494-2_S133_3_RSRSRSYERRRSRSRSFDYNYRRSYSPRNRP	O75494-2	SRSF10	133	S	3	RSRSRSYERRRSRSRSFDYNYRRSYSPRNRP			-21.9671	0.653529			-24.1461	0.659429			22.7439	0.583692
O75494-2_S141_2_RRRSRSRSFDYNYRRSYSPRNRPTGRPRRSR	O75494-2	SRSF10	141	S	2	RRRSRSRSFDYNYRRSYSPRNRPTGRPRRSR			-2.80249	0.579986			-1.53215	0.999981			26.2006	0.7323
O75494-2_S143_2_RSRSRSFDYNYRRSYSPRNRPTGRPRRSRSH	O75494-2	SRSF10	143	S	2	RSRSRSFDYNYRRSYSPRNRPTGRPRRSRSH			-2.80249	0.579986			-1.53215	0.659429			26.2006	0.583692
O75494-2_S255_1_SQSRSRSKSRSRSWTSPKSSGH_	O75494-2	SRSF10	255	S	1	SQSRSRSKSRSRSWTSPKSSGH			-3.03491	0.999359			0	0.659429			0
O75494-2_S255_2_SQSRSRSKSRSRSWTSPKSSGH_	O75494-2	SRSF10	255	S	2	SQSRSRSKSRSRSWTSPKSSGH			-23.736	0.528838			0				0
O75494-6_S157_1_YSPRNRPTGRPRRSRSHSDNDRPNCSWNTQY	O75494-6	SRSF10	157	S	1	YSPRNRPTGRPRRSRSHSDNDRPNCSWNTQY			0	0.579986			-24.4622	0.659429			0
O75494-6_S157_2_YSPRNRPTGRPRRSRSHSDNDRPNCSWNTQY	O75494-6	SRSF10	157	S	2	YSPRNRPTGRPRRSRSHSDNDRPNCSWNTQY			0	0.579986			0	0.659429			0	0.683752
O75494-6_S157_3_YSPRNRPTGRPRRSRSHSDNDRPNCSWNTQY	O75494-6	SRSF10	157	S	3	YSPRNRPTGRPRRSRSHSDNDRPNCSWNTQY			0				0				0
O75509_S541_1_PNAKLENSALLTVEPSPQDKNKGFFVDESEP	O75509	TNFRSF21	541	S	1	PNAKLENSALLTVEPSPQDKNKGFFVDESEP			21.1587	0.684386			20.0794	0.713165			0.688007	0.733526
O75526_S58_1_RETNKSRGFAFVTFESPADAKAAARDMNGKS	O75526	RBMXL2	58	S	1	RETNKSRGFAFVTFESPADAKAAARDMNGKS			0				0				0
O75533_S129_1_DREDEYKKHRRTMIISPERLDPFADGGKTPD	O75533	SF3B1	129	S	1	DREDEYKKHRRTMIISPERLDPFADGGKTPD			0	0.999359			0.515764	0.932718			-21.6817	0.583692
O75533_S129_2_DREDEYKKHRRTMIISPERLDPFADGGKTPD	O75533	SF3B1	129	S	2	DREDEYKKHRRTMIISPERLDPFADGGKTPD			0	0.579986			0	0.659429			18.439	0.583692
O75533_S488_1_QYFDKLLVDVDESTLSPEEQKERKIMKLLLK	O75533	SF3B1	488	S	1	QYFDKLLVDVDESTLSPEEQKERKIMKLLLK			0				18.85	0.714216			0	0.683752
O75533_T142_2_IISPERLDPFADGGKTPDPKMNARTYMDVMR	O75533	SF3B1	142	T	2	IISPERLDPFADGGKTPDPKMNARTYMDVMR			0	0.579986			0	0.659429			18.439	0.583692
O75533_T207_2_PPSKRKRRWDQTADQTPGATPKKLSSWDQAE	O75533	SF3B1	207	T	2	PPSKRKRRWDQTADQTPGATPKKLSSWDQAE			0				0				0
O75533_T211_1_RKRRWDQTADQTPGATPKKLSSWDQAETPGH	O75533	SF3B1	211	T	1	RKRRWDQTADQTPGATPKKLSSWDQAETPGH			-23.1158	0.675584			0				0
O75533_T211_2_RKRRWDQTADQTPGATPKKLSSWDQAETPGH	O75533	SF3B1	211	T	2	RKRRWDQTADQTPGATPKKLSSWDQAETPGH			0				0				0
O75533_T223_1_PGATPKKLSSWDQAETPGHTPSLRWDETPGR	O75533	SF3B1	223	T	1	PGATPKKLSSWDQAETPGHTPSLRWDETPGR			-22.6975	0.528838			0				0
O75533_T223_2_PGATPKKLSSWDQAETPGHTPSLRWDETPGR	O75533	SF3B1	223	T	2	PGATPKKLSSWDQAETPGHTPSLRWDETPGR			0	0.579986			0				19.8057	0.583692
O75533_T227_1_PKKLSSWDQAETPGHTPSLRWDETPGRAKGS	O75533	SF3B1	227	T	1	PKKLSSWDQAETPGHTPSLRWDETPGRAKGS			0	0.579986			0				0
O75533_T227_2_PKKLSSWDQAETPGHTPSLRWDETPGRAKGS	O75533	SF3B1	227	T	2	PKKLSSWDQAETPGHTPSLRWDETPGRAKGS			0	0.999359			0				19.8057	0.583692
O75533_T244_2_SLRWDETPGRAKGSETPGATPGSKIWDPTPS	O75533	SF3B1	244	T	2	SLRWDETPGRAKGSETPGATPGSKIWDPTPS			0				0				0
O75533_T248_2_DETPGRAKGSETPGATPGSKIWDPTPSHTPA	O75533	SF3B1	248	T	2	DETPGRAKGSETPGATPGSKIWDPTPSHTPA			0				0				0
O75533_T267_1_KIWDPTPSHTPAGAATPGRGDTPGHATPGHG	O75533	SF3B1	267	T	1	KIWDPTPSHTPAGAATPGRGDTPGHATPGHG			0	0.579986			-23.5426	0.712697			0
O75533_T313_1_KTERDTPGHGSGWAETPRTDRGGDSIGETPT	O75533	SF3B1	313	T	1	KTERDTPGHGSGWAETPRTDRGGDSIGETPT			0				0				0
O75533_T326_1_AETPRTDRGGDSIGETPTPGASKRKSRWDET	O75533	SF3B1	326	T	1	AETPRTDRGGDSIGETPTPGASKRKSRWDET			22.3968	0.65425			0	0.659429			-0.501079	0.999902
O75533_T326_2_AETPRTDRGGDSIGETPTPGASKRKSRWDET	O75533	SF3B1	326	T	2	AETPRTDRGGDSIGETPTPGASKRKSRWDET			-23.5187	0.670222			0	0.659429			22.9139	0.7323
O75533_T328_2_TPRTDRGGDSIGETPTPGASKRKSRWDETPA	O75533	SF3B1	328	T	2	TPRTDRGGDSIGETPTPGASKRKSRWDETPA			-23.5187	0.670222			0	0.659429			22.9139	0.7323
O75533_T426_1_GYKVLPPPAGYVPIRTPARKLTATPTPLGGM	O75533	SF3B1	426	T	1	GYKVLPPPAGYVPIRTPARKLTATPTPLGGM			0	0.579986			0				0
O75533_T434_1_AGYVPIRTPARKLTATPTPLGGMTGFHMQTE	O75533	SF3B1	434	T	1	AGYVPIRTPARKLTATPTPLGGMTGFHMQTE			-23.4811	0.653529			0	0.999981			0	0.683752
O75533_T436_1_YVPIRTPARKLTATPTPLGGMTGFHMQTEDR	O75533	SF3B1	436	T	1	YVPIRTPARKLTATPTPLGGMTGFHMQTEDR			0				0				0
O75534_S123_1_VPHNLESKSPAAPGQSPTGSVCYERNGEVFY	O75534	CSDE1	123	S	1	VPHNLESKSPAAPGQSPTGSVCYERNGEVFY	*		0				0	0.659429			0	0.683752
O75569_S18_1_QSRHRAEAPPLEREDSGTFSLGKMITAKPGK	O75569	PRKRA	18	S	1	QSRHRAEAPPLEREDSGTFSLGKMITAKPGK			0	0.579986			-0.888909	0.782379			0.833945	0.999902
O75592-2_S2789_1_SDAAKLRSDSHSRSLSPNHNTLQTLKSDGRM	O75592-2	MYCBP2	2789	S	1	SDAAKLRSDSHSRSLSPNHNTLQTLKSDGRM			-24.4252	0.653529			21.9688	0.712697			20.916	0.735687
O75592-2_S3505_1_ILPARVKAIPRRRVNSGDTEVGSSLLRHPSP	O75592-2	MYCBP2	3505	S	1	ILPARVKAIPRRRVNSGDTEVGSSLLRHPSP			0				-2.55535	0.999981			22.0109	0.583692
O75635-2_S166_1_VMVLVNAVYFKGKWQSAFTKSETINCHFKSP	O75635-2	SERPINB7	166	S	1	VMVLVNAVYFKGKWQSAFTKSETINCHFKSP			-23.8507	0.528838			19.4098	0.716392			0	0.999902
O75643_S2133_2_QEYKFSVDVKEAETDSDSD_	O75643	SNRNP200	2133	S	2	QEYKFSVDVKEAETDSDSD			-21.7718	0.528838			0	0.659429			0
O75643_S2135_2_YKFSVDVKEAETDSDSD_	O75643	SNRNP200	2135	S	2	YKFSVDVKEAETDSDSD			-21.7718	0.528838			0	0.659429			0
O75643_S225_1_EEGDEDVYGEVREEASDDDMEGDEAVVRCTL	O75643	SNRNP200	225	S	1	EEGDEDVYGEVREEASDDDMEGDEAVVRCTL			0				23.3685	0.659429			-22.2768	0.734244
O75665_S735_1_SAASRLRGGTSSRRLSSTPLPKAKRSLESEM	O75665	OFD1	735	S	1	SAASRLRGGTSSRRLSSTPLPKAKRSLESEM			0				0.774851	0.999981			0	0.999902
O75665_S774_1_HIASPSPCPDRMPLPSPTESRHSLSIPPVSS	O75665	OFD1	774	S	1	HIASPSPCPDRMPLPSPTESRHSLSIPPVSS			0				0	0.659429			0
O75674-2_S321_1_TTSEPSAPSQDLLDLSPSPRMPRATLGELNT	O75674-2	TOM1L1	321	S	1	TTSEPSAPSQDLLDLSPSPRMPRATLGELNT			0	0.579986			-3.76965	0.999981			0	0.683752
O75674-2_S323_1_SEPSAPSQDLLDLSPSPRMPRATLGELNTMN	O75674-2	TOM1L1	323	S	1	SEPSAPSQDLLDLSPSPRMPRATLGELNTMN			-25.5362	0.528838			-1.32238	0.659429			0.775571	0.999902
O75676-2_S343_1_VGNFAEEFTRLEPVYSPPGSPPPGDPRIFQG	O75676-2	RPS6KA4	343	S	1	VGNFAEEFTRLEPVYSPPGSPPPGDPRIFQG			0				19.5742	0.744641			0
O75676-2_T681_2_SWLQDGSARSSPPLRTPDVLESSGPAVRSGL	O75676-2	RPS6KA4	681	T	2	SWLQDGSARSSPPLRTPDVLESSGPAVRSGL			0	0.999359			0	0.999981			0	0.999902
O75683_S138_1_EKIQEARGQGSAKELSPAALEKRRRRKQERD	O75683	SURF6	138	S	1	EKIQEARGQGSAKELSPAALEKRRRRKQERD			-0.346731	0.999359			-0.896806	0.659429			-1.26008	0.91218
O75691_T1741_1_KEYTCKSLSDNGQPGTPDPADSGGTSAKESE	O75691	UTP20	1741	T	1	KEYTCKSLSDNGQPGTPDPADSGGTSAKESE			-24.5621	0.528838			-5.38179	0.659429			23.8901	0.583692
O75694-2_S933_1_DTLQELVNQSKAAPQSPSVPKKPGPPVLSSD	O75694-2	NUP155	933	S	1	DTLQELVNQSKAAPQSPSVPKKPGPPVLSSD			-1.58532	0.999359			-2.15	0.659429			1.08348	0.832151
O75717-2_S260_1_GRPRQRSHILEDDENSVDISMLKTGSSLLKE	O75717-2	WDHD1	260	S	1	GRPRQRSHILEDDENSVDISMLKTGSSLLKE			-21.1785	0.653529			0	0.659429			0	0.683752
O75717-2_S745_1_SQPRFRNQVEEDAEDSGEADDEEKPEIHKPG	O75717-2	WDHD1	745	S	1	SQPRFRNQVEEDAEDSGEADDEEKPEIHKPG			-24.5804	0.528838			-25.638	6.69e-05	*		25.2101	0.693229
O75764_S115_1_EKGLECSDWKPEAGLSPPRKKREDPKTRRDS	O75764	TCEA3	115	S	1	EKGLECSDWKPEAGLSPPRKKREDPKTRRDS			0				0				0
O75764_S130_1_SPPRKKREDPKTRRDSVDSKSSASSSPKRPS	O75764	TCEA3	130	S	1	SPPRKKREDPKTRRDSVDSKSSASSSPKRPS			0				0				0
O75781-2_S116_1_GDSAPATAKENAAAPSPVRAPAPSPAKEERK	O75781-2	PALM	116	S	1	GDSAPATAKENAAAPSPVRAPAPSPAKEERK			-0.708713	0.999359			-22.6512	0.712697			0	0.999902
O75781-2_S124_1_KENAAAPSPVRAPAPSPAKEERKTEVVMNSQ	O75781-2	PALM	124	S	1	KENAAAPSPVRAPAPSPAKEERKTEVVMNSQ			-1.52863	0.579986			0	0.659429			0
O75781-2_S162_1_KDKRVSNTPLRTVDGSPMMKAVVHAVDGTAE	O75781-2	PALM	162	S	1	KDKRVSNTPLRTVDGSPMMKAVVHAVDGTAE			-3.94934	0.579986			-20.3904	0.713068			22.4171	0.7323
O75781-2_T145_1_RKTEVVMNSQQTPVGTPKDKRVSNTPLRTVD	O75781-2	PALM	145	T	1	RKTEVVMNSQQTPVGTPKDKRVSNTPLRTVD			0				0	0.659429			0
O75808_S296_1_AGASRLAELLSGKRLSVLEEEATEGGTSRVE	O75808	CAPN15	296	S	1	AGASRLAELLSGKRLSVLEEEATEGGTSRVE	*		0				0	0.659429			0	0.683752
O75815_S290_1_EGSLTKGRPDVAKRLSLTMGGVQAREQNLPR	O75815	BCAR3	290	S	1	EGSLTKGRPDVAKRLSLTMGGVQAREQNLPR			0	0.579986			0	0.659429			0
O75815_S363_1_LPPQSSGVDTSPCPNSPVFRTGSEPALSPAV	O75815	BCAR3	363	S	1	LPPQSSGVDTSPCPNSPVFRTGSEPALSPAV			0				0				0
O75815_S370_1_VDTSPCPNSPVFRTGSEPALSPAVVRRVSSD	O75815	BCAR3	370	S	1	VDTSPCPNSPVFRTGSEPALSPAVVRRVSSD			-22.7008	0.528838			0	0.659429			0	0.683752
O75815_S370_2_VDTSPCPNSPVFRTGSEPALSPAVVRRVSSD	O75815	BCAR3	370	S	2	VDTSPCPNSPVFRTGSEPALSPAVVRRVSSD			0				0				0
O75815_S375_1_CPNSPVFRTGSEPALSPAVVRRVSSDARAGE	O75815	BCAR3	375	S	1	CPNSPVFRTGSEPALSPAVVRRVSSDARAGE			0				0	0.659429			0	0.999902
O75815_S375_2_CPNSPVFRTGSEPALSPAVVRRVSSDARAGE	O75815	BCAR3	375	S	2	CPNSPVFRTGSEPALSPAVVRRVSSDARAGE			0				0				0
O75815_S78_1_SCDDFSHMGTLPHSKSPRQNSPVTQDGIQES	O75815	BCAR3	78	S	1	SCDDFSHMGTLPHSKSPRQNSPVTQDGIQES			0				0				0
O75815_S83_1_SHMGTLPHSKSPRQNSPVTQDGIQESPWQDR	O75815	BCAR3	83	S	1	SHMGTLPHSKSPRQNSPVTQDGIQESPWQDR			0	0.579986			0				0	0.683752
O75815_S83_2_SHMGTLPHSKSPRQNSPVTQDGIQESPWQDR	O75815	BCAR3	83	S	2	SHMGTLPHSKSPRQNSPVTQDGIQESPWQDR			0				0				0
O75815_S93_2_SPRQNSPVTQDGIQESPWQDRHGETFTFRDP	O75815	BCAR3	93	S	2	SPRQNSPVTQDGIQESPWQDRHGETFTFRDP			0				0				0
O75821_S42_1_TSELLKGIPLATGDTSPEPELLPGAPLPPPK	O75821	EIF3G	42	S	1	TSELLKGIPLATGDTSPEPELLPGAPLPPPK			0				0	0.999981			16.8978	0.794571
O75822_S11_1_MAAAAAAAGDSDSWDADAFSVEDPVR	O75822	EIF3J	11	S	1	MAAAAAAAGDSDSWDADAFSVEDPVR			-8.02686	0.579986			-1.39146	0.659429			1.56295	0.683752
O75822_S11_2_MAAAAAAAGDSDSWDADAFSVEDPVR	O75822	EIF3J	11	S	2	MAAAAAAAGDSDSWDADAFSVEDPVR			-23.7758	0.579986			-7.2314	0.934674			2.93342	0.949514
O75822_S13_1_MAAAAAAAGDSDSWDADAFSVEDPVRKV	O75822	EIF3J	13	S	1	MAAAAAAAGDSDSWDADAFSVEDPVRKV			-22.3458	0.653529			-1.96506	0.659429			1.55777	0.683752
O75822_S13_2_MAAAAAAAGDSDSWDADAFSVEDPVRKV	O75822	EIF3J	13	S	2	MAAAAAAAGDSDSWDADAFSVEDPVRKV			-23.7758	0.579986			-7.2314	0.934674			2.93342	0.949514
O75822_T109_1_EIKKRLEEPEEPKVLTPEEQLADKLRLKKLQ	O75822	EIF3J	109	T	1	EIKKRLEEPEEPKVLTPEEQLADKLRLKKLQ			0				0				0
O75864_S50_1_ADGRLKAAAKRVTFPSDEDIVSGAVEPKDPW	O75864	PPP1R37	50	S	1	ADGRLKAAAKRVTFPSDEDIVSGAVEPKDPW			0				-0.878617	0.659429			0	0.683752
O75864_S560_1_PPGSPSTPTEQRISVSSPGRGHKVFVVTRVE	O75864	PPP1R37	560	S	1	PPGSPSTPTEQRISVSSPGRGHKVFVVTRVE			4.71097	0.999359			-0.296976	0.999981			-1.29539	0.717691
O75864_S561_1_PGSPSTPTEQRISVSSPGRGHKVFVVTRVES	O75864	PPP1R37	561	S	1	PGSPSTPTEQRISVSSPGRGHKVFVVTRVES			-2.63264	0.999359			-0.850807	0.659429			1.04328	0.683752
O75909_S340_1_PQPSSPRQVKRAVVVSPKEENKAAEPPPPKI	O75909	CCNK	340	S	1	PQPSSPRQVKRAVVVSPKEENKAAEPPPPKI			-1.63536	0.588747			-1.01474	0.661209			-0.833565	0.717121
O75925_S503_1_SPLNNKGILSLPHQASPVSRTPSLPAVDTSY	O75925	PIAS1	503	S	1	SPLNNKGILSLPHQASPVSRTPSLPAVDTSY			0	0.999359			0	0.659429			0	0.683752
O75955-2_S337_1_GPLTSANKITLVSSGSGTMGAAKVTGEVLDI	O75955-2	FLOT1	337	S	1	GPLTSANKITLVSSGSGTMGAAKVTGEVLDI			0				0	0.659429			0
O75970-5_S1078_1_ISVTNAQARAMLRRHSLIGPDIKITYVPAEH	O75970-5	MPDZ	1078	S	1	ISVTNAQARAMLRRHSLIGPDIKITYVPAEH			0	0.999359			-21.8177	0.659429			22.1234	0.7323
O75970-5_S230_1_TVQLVIARGSLPQLVSPIVSRSPSAASTISA	O75970-5	MPDZ	230	S	1	TVQLVIARGSLPQLVSPIVSRSPSAASTISA			20.8491	0.682478			-0.368579	0.753529			-1.39079	0.999902
O75971_S96_1_KSHVTEEEEEEEEEESDS_	O75971	SNAPC5	96	S	1	KSHVTEEEEEEEEEESDS			-24.0412	0.528838			-0.908254	0.999981			-0.420376	0.999954
O75976-2_T1121_2_TGSKKSLLSHEFQDETDTEEETLYSSKH_	O75976-2	CPD	1121	T	2	TGSKKSLLSHEFQDETDTEEETLYSSKH			-3.89885	0.999359			-1.4003	0.659429			24.5645	0.7323
O75976-2_T1123_2_SKKSLLSHEFQDETDTEEETLYSSKH_	O75976-2	CPD	1123	T	2	SKKSLLSHEFQDETDTEEETLYSSKH			-3.89885	0.999359			-1.4003	0.659429			24.5645	0.7323
O76021_S361_1_KKRGRGKAQVKATNESEDEIPQLVPIGKKTP	O76021	RSL1D1	361	S	1	KKRGRGKAQVKATNESEDEIPQLVPIGKKTP			-30.6829	0.528838			0.604617	0.999981			0.600661	0.999902
O76021_S392_1_ANEKVEIQKHATGKKSPAKSPNPSTPRGKKR	O76021	RSL1D1	392	S	1	ANEKVEIQKHATGKKSPAKSPNPSTPRGKKR			0	0.999359			0				0
O76021_T358_1_HGKKKRGRGKAQVKATNESEDEIPQLVPIGK	O76021	RSL1D1	358	T	1	HGKKKRGRGKAQVKATNESEDEIPQLVPIGK			-22.0885	0.711394			-0.248168	0.999981			-7.0704	0.939102
O76024_S32_1_PAPQPQARSRLNATASLEQERSERPRAPGPQ	O76024	WFS1	32	S	1	PAPQPQARSRLNATASLEQERSERPRAPGPQ			21.9091	0.528838			-0.0508407	0.667347			1.34364	0.683752
O76061_S287_1_ARGRVGGLGAQGPSGSSEWEDEQSEYSDIRR	O76061	STC2	287	S	1	ARGRVGGLGAQGPSGSSEWEDEQSEYSDIRR	*		0				0	0.999981			0
O76064-3_S157_1_QMIEKNKELRTKRKFSLDELAGPGAEGPSNL	O76064-3	RNF8	157	S	1	QMIEKNKELRTKRKFSLDELAGPGAEGPSNL			0	0.999359			0	0.999981			0
O76070_S124_1_GEASKEKEEVAEEAQSGGD_	O76070	SNCG	124	S	1	GEASKEKEEVAEEAQSGGD	*		0				0				0
O94762-4_S788_1_APEKYTGEEDGAGGHSPAPPQTEECLRERPS	O94762-4	RECQL5	788	S	1	APEKYTGEEDGAGGHSPAPPQTEECLRERPS			23.2651	0.668826			0.00104626	0.669342			0.414191	0.842456
O94763-2_S296_1_KFSEKKEEAKRKRKNSTGSGHSAQELPTIRT	O94763-2	URI1	296	S	1	KFSEKKEEAKRKRKNSTGSGHSAQELPTIRT			-24.2091	0.653529			-23.4456	0.718598			24.4225	0.7323
O94763-2_S366_1_SAAEFDDRRGVLRSISCEEATCSDTSESILE	O94763-2	URI1	366	S	1	SAAEFDDRRGVLRSISCEEATCSDTSESILE			-24.9923	0.528838			-1.36896	0.659429			24.4483	0.7323
O94776_S435_1_PHSRGHLSRPEAQSLSPYTTSANRAKLLAKN	O94776	MTA2	435	S	1	PHSRGHLSRPEAQSLSPYTTSANRAKLLAKN			-27.575	0.653529			1.55123	0.999981			-1.96207	0.683752
O94804_S13_1_MAFANFRRILRLSTFEKRKSREYEHVRR	O94804	STK10	13	S	1	MAFANFRRILRLSTFEKRKSREYEHVRR			20.5585	0.653529			0.58299	0.659429			-0.907566	0.683752
O94804_S438_1_QVAQEKQVAEQGGDLSPAANRSQKASQSRPN	O94804	STK10	438	S	1	QVAQEKQVAEQGGDLSPAANRSQKASQSRPN			-27.7072	0.528838			-0.957536	0.659429			-0.742709	0.970303
O94804_S450_2_GDLSPAANRSQKASQSRPNSSALETLGGEKL	O94804	STK10	450	S	2	GDLSPAANRSQKASQSRPNSSALETLGGEKL			0	0.579986			0	0.659429			0
O94804_S454_2_PAANRSQKASQSRPNSSALETLGGEKLANGS	O94804	STK10	454	S	2	PAANRSQKASQSRPNSSALETLGGEKLANGS			0	0.579986			0	0.659429			0
O94804_T952_1_MFFKLSEEAECPNPSTPSKAAKFFPYSSADA	O94804	STK10	952	T	1	MFFKLSEEAECPNPSTPSKAAKFFPYSSADA			-24.3951	0.528838			-0.766388	0.659429			0.431027	0.722349
O94811_S160_1_EGKAPIISGVTKAISSPTVSRLTDTTKFTGS	O94811	TPPP	160	S	1	EGKAPIISGVTKAISSPTVSRLTDTTKFTGS	*		0				0				0
O94826_S91_1_GLKRNSERKTPEGRASPAPGSGHPEGPGAHL	O94826	TOMM70A	91	S	1	GLKRNSERKTPEGRASPAPGSGHPEGPGAHL			-1.65511	0.579986			-0.428213	0.712697			0.225413	0.707071
O94826_T85_1_GRGDASGLKRNSERKTPEGRASPAPGSGHPE	O94826	TOMM70A	85	T	1	GRGDASGLKRNSERKTPEGRASPAPGSGHPE			-21.3659	0.528838			0				0
O94830-2_S212_1_GLTRMSMDLKNNLLGSLRMAWKSFTRAPYPA	O94830-2	DDHD2	212	S	1	GLTRMSMDLKNNLLGSLRMAWKSFTRAPYPA			0				0				0
O94842-3_S152_1_LPPAQSPEDRLSTTPSPTSSLHEDGVEDFRR	O94842-3	TOX4	152	S	1	LPPAQSPEDRLSTTPSPTSSLHEDGVEDFRR			0	0.999359			-25.8979	0.659429			-25.2535	0.7323
O94842-3_S152_2_LPPAQSPEDRLSTTPSPTSSLHEDGVEDFRR	O94842-3	TOX4	152	S	2	LPPAQSPEDRLSTTPSPTSSLHEDGVEDFRR			0	0.999359			-1.81171	0.703668			23.2195	0.7323
O94842-3_S152_3_LPPAQSPEDRLSTTPSPTSSLHEDGVEDFRR	O94842-3	TOX4	152	S	3	LPPAQSPEDRLSTTPSPTSSLHEDGVEDFRR			-23.8147	0.653529			-1.23409	0.659429			25.2765	0.639236
O94842-3_S156_2_QSPEDRLSTTPSPTSSLHEDGVEDFRRQLPS	O94842-3	TOX4	156	S	2	QSPEDRLSTTPSPTSSLHEDGVEDFRRQLPS			25.1417	0.65425			0				25.7578	0.583692
O94842-3_S156_3_QSPEDRLSTTPSPTSSLHEDGVEDFRRQLPS	O94842-3	TOX4	156	S	3	QSPEDRLSTTPSPTSSLHEDGVEDFRRQLPS			0	0.999359			-21.1518	0.712697			18.8328	0.586581
O94842-3_T149_1_GTILPPAQSPEDRLSTTPSPTSSLHEDGVED	O94842-3	TOX4	149	T	1	GTILPPAQSPEDRLSTTPSPTSSLHEDGVED			-23.6797	0.653529			0	0.999981			23.2554	0.7323
O94842-3_T149_2_GTILPPAQSPEDRLSTTPSPTSSLHEDGVED	O94842-3	TOX4	149	T	2	GTILPPAQSPEDRLSTTPSPTSSLHEDGVED			-23.2954	0.653529			-26.4134	0.659429			0	0.999902
O94842-3_T149_3_GTILPPAQSPEDRLSTTPSPTSSLHEDGVED	O94842-3	TOX4	149	T	3	GTILPPAQSPEDRLSTTPSPTSSLHEDGVED			0	0.579986			-24.6713	0.659429			20.0313	0.683752
O94842-3_T150_2_TILPPAQSPEDRLSTTPSPTSSLHEDGVEDF	O94842-3	TOX4	150	T	2	TILPPAQSPEDRLSTTPSPTSSLHEDGVEDF			0	0.579986			23.9579	0.659429			0	0.683752
O94875-12_S13_1_MSVTLTSVKRVQSSPNLLAAGRDSQSPD	O94875-12	SORBS2	13	S	1	MSVTLTSVKRVQSSPNLLAAGRDSQSPD			0				0				0
O94875-12_S14_1_MSVTLTSVKRVQSSPNLLAAGRDSQSPDS	O94875-12	SORBS2	14	S	1	MSVTLTSVKRVQSSPNLLAAGRDSQSPDS			0				0				0
O94875-12_S26_1_VQSSPNLLAAGRDSQSPDSAWRSYNDGNQET	O94875-12	SORBS2	26	S	1	VQSSPNLLAAGRDSQSPDSAWRSYNDGNQET			0				0				0
O94875-12_S344_2_GRKPLSSSRLGEVTGSPSPPPRSGAPTPSSR	O94875-12	SORBS2	344	S	2	GRKPLSSSRLGEVTGSPSPPPRSGAPTPSSR			0				0				0
O94875-12_S346_1_KPLSSSRLGEVTGSPSPPPRSGAPTPSSRAP	O94875-12	SORBS2	346	S	1	KPLSSSRLGEVTGSPSPPPRSGAPTPSSRAP			0				0				0
O94875-12_S346_2_KPLSSSRLGEVTGSPSPPPRSGAPTPSSRAP	O94875-12	SORBS2	346	S	2	KPLSSSRLGEVTGSPSPPPRSGAPTPSSRAP			0				0				0
O94875-12_S364_1_PRSGAPTPSSRAPALSPTRPPKKPLDYVQDH	O94875-12	SORBS2	364	S	1	PRSGAPTPSSRAPALSPTRPPKKPLDYVQDH			-21.7598	0.528838			0				0
O94875-12_S436_1_VGPPRGLGDQSASRTSPGRVDLPGSSTTLTK	O94875-12	SORBS2	436	S	1	VGPPRGLGDQSASRTSPGRVDLPGSSTTLTK			0				0				0
O94875-12_S456_2_DLPGSSTTLTKSFTSSSPSSPSRAKDRESPR	O94875-12	SORBS2	456	S	2	DLPGSSTTLTKSFTSSSPSSPSRAKDRESPR			0				0				0
O94875-12_S457_1_LPGSSTTLTKSFTSSSPSSPSRAKDRESPRS	O94875-12	SORBS2	457	S	1	LPGSSTTLTKSFTSSSPSSPSRAKDRESPRS			0				0				0
O94875-12_S457_2_LPGSSTTLTKSFTSSSPSSPSRAKDRESPRS	O94875-12	SORBS2	457	S	2	LPGSSTTLTKSFTSSSPSSPSRAKDRESPRS			0				0				0
O94875-12_S459_2_GSSTTLTKSFTSSSPSSPSRAKDRESPRSYS	O94875-12	SORBS2	459	S	2	GSSTTLTKSFTSSSPSSPSRAKDRESPRSYS			0				0				0
O94875-12_S460_1_SSTTLTKSFTSSSPSSPSRAKDRESPRSYSS	O94875-12	SORBS2	460	S	1	SSTTLTKSFTSSSPSSPSRAKDRESPRSYSS			0				0				0
O94875-12_S460_2_SSTTLTKSFTSSSPSSPSRAKDRESPRSYSS	O94875-12	SORBS2	460	S	2	SSTTLTKSFTSSSPSSPSRAKDRESPRSYSS			0				0				0
O94875-12_T435_1_AVGPPRGLGDQSASRTSPGRVDLPGSSTTLT	O94875-12	SORBS2	435	T	1	AVGPPRGLGDQSASRTSPGRVDLPGSSTTLT			0				0				0
O94876-2_S203_1_SKPREIASLIRNKFGSADNIPNLKDSLEEGQ	O94876-2	TMCC1	203	S	1	SKPREIASLIRNKFGSADNIPNLKDSLEEGQ			-1.02444	0.579986			-1.54085	0.659429			1.1607	0.7323
O94880_S290_1_VLSRNSADDEELTNDSLTLSQSKSNEDSLIL	O94880	PHF14	290	S	1	VLSRNSADDEELTNDSLTLSQSKSNEDSLIL			-23.1317	0.528838			-22.3964	0.659429			0	0.683752
O94880_S290_2_VLSRNSADDEELTNDSLTLSQSKSNEDSLIL	O94880	PHF14	290	S	2	VLSRNSADDEELTNDSLTLSQSKSNEDSLIL			-1.85242	0.579986			-1.08572	0.659429			0	0.683752
O94880_S302_1_TNDSLTLSQSKSNEDSLILEKSQNWSSQKMD	O94880	PHF14	302	S	1	TNDSLTLSQSKSNEDSLILEKSQNWSSQKMD			0				0				0
O94880_S308_1_LSQSKSNEDSLILEKSQNWSSQKMDHILICC	O94880	PHF14	308	S	1	LSQSKSNEDSLILEKSQNWSSQKMDHILICC			0				0				0
O94880_S774_2_LTRMPRKTKNSYWQCSECDQAGSSDMEADMA	O94880	PHF14	774	S	2	LTRMPRKTKNSYWQCSECDQAGSSDMEADMA			-4.2344	0.579986			-22.8135	0.712697			17.8407	0.7323
O94880_T287_1_KSKVLSRNSADDEELTNDSLTLSQSKSNEDS	O94880	PHF14	287	T	1	KSKVLSRNSADDEELTNDSLTLSQSKSNEDS			0	0.579986			0				0	0.683752
O94880_T287_2_KSKVLSRNSADDEELTNDSLTLSQSKSNEDS	O94880	PHF14	287	T	2	KSKVLSRNSADDEELTNDSLTLSQSKSNEDS			-1.85242	0.579986			-1.08572	0.659429			0	0.683752
O94885_S1028_1_SPDAPCLPVKRGSPASPTSPSDCPPALAPRP	O94885	SASH1	1028	S	1	SPDAPCLPVKRGSPASPTSPSDCPPALAPRP			0				-1.70689	0.999981			0	0.683752
O94885_S137_1_STPEVERKNPLHKSNSEDSSVGKGDWKKKNK	O94885	SASH1	137	S	1	STPEVERKNPLHKSNSEDSSVGKGDWKKKNK			-23.7162	0.653529			-22.6632	0.659429			0	0.683752
O94885_S387_1_FFSYPEEEKAQKVSRSLTEGEMKKGLGSLSH	O94885	SASH1	387	S	1	FFSYPEEEKAQKVSRSLTEGEMKKGLGSLSH			0				0				0
O94885_S407_1_EMKKGLGSLSHGRTCSFGGFDLTNRSLHVGS	O94885	SASH1	407	S	1	EMKKGLGSLSHGRTCSFGGFDLTNRSLHVGS			-23.4957	0.528838			-22.667	0.712697			0	0.999902
O94885_S507_1_PDPEHLDKPKLKAGGSVESLRSSLSGQSSMS	O94885	SASH1	507	S	1	PDPEHLDKPKLKAGGSVESLRSSLSGQSSMS			-4.51544	0.579986			-1.43677	0.659429			0.597213	0.729475
O94885_S721_1_SQEKLLVDSQGLSGCSPRDSGCYESSENLEN	O94885	SASH1	721	S	1	SQEKLLVDSQGLSGCSPRDSGCYESSENLEN			0	0.579986			-1.60884	0.659429			19.6579	0.7323
O94885_S743_1_YESSENLENGKTRKASLLSAKSSTEPSLKSF	O94885	SASH1	743	S	1	YESSENLENGKTRKASLLSAKSSTEPSLKSF			-25.7767	0.528838			0.734889	0.65994			-22.5036	0.65118
O94885_S813_1_SCDPPGVTGLNKNRRSLPVSICRSCETLEGP	O94885	SASH1	813	S	1	SCDPPGVTGLNKNRRSLPVSICRSCETLEGP			-24.4428	2.89e-05	*		-1.68048	0.659429			19.9794	0.7323
O94885_S90_1_SDVCERMEELRKRRVSQDLEVEKPDASPTSL	O94885	SASH1	90	S	1	SDVCERMEELRKRRVSQDLEVEKPDASPTSL			-2.38803	0.579986			-0.343058	0.999981			-0.957417	0.691516
O94887-3_S340_2_QPKPKAKAVFFSRGSSFRYSGRTQKQLVDYF	O94887-3	FARP2;FRMD7	340	S	2	QPKPKAKAVFFSRGSSFRYSGRTQKQLVDYF			0				0				20.5866	0.583692
O94887-3_S344_2_KAKAVFFSRGSSFRYSGRTQKQLVDYFKDSG	O94887-3	FARP2;FRMD7	344	S	2	KAKAVFFSRGSSFRYSGRTQKQLVDYFKDSG			0				0				20.5866	0.583692
O94887-3_S439_1_DSSSSLTDPQVSYVKSPAAERRSGAVAGGPD	O94887-3	FARP2	439	S	1	DSSSSLTDPQVSYVKSPAAERRSGAVAGGPD			0	0.579986			-1.42804	0.659429			0.121206	0.999902
O94888_S280_1_DGLSSSPPKKCARSESLIDASEDSQLEAAIR	O94888	UBXN7	280	S	1	DGLSSSPPKKCARSESLIDASEDSQLEAAIR			-22.2857	0.653529			-0.439354	0.712697			1.13332	0.7323
O94888_S280_2_DGLSSSPPKKCARSESLIDASEDSQLEAAIR	O94888	UBXN7	280	S	2	DGLSSSPPKKCARSESLIDASEDSQLEAAIR			-19.7288	0.653529			0	0.659429			18.6723	0.583692
O94888_S288_1_KKCARSESLIDASEDSQLEAAIRASLQETHF	O94888	UBXN7	288	S	1	KKCARSESLIDASEDSQLEAAIRASLQETHF			-23.4462	0.528838			-21.4823	0.688887			21.3813	0.583692
O94888_S288_2_KKCARSESLIDASEDSQLEAAIRASLQETHF	O94888	UBXN7	288	S	2	KKCARSESLIDASEDSQLEAAIRASLQETHF			-19.7288	0.653529			0				18.6723	0.583692
O94903_S244_1_FQHAVEVGSTNVRIGSTIFGERDYSKKPTPD	O94903	PROSC	244	S	1	FQHAVEVGSTNVRIGSTIFGERDYSKKPTPD			0				0				0
O94903_S6_1_MWRAGSMSAELGVGCALRAVN	O94903	PROSC	6	S	1	MWRAGSMSAELGVGCALRAVN			0				0				0
O94913_S1520_1_IMLNIVKNELQEPCDSPKVKEERIDTPPACT	O94913	PCF11	1520	S	1	IMLNIVKNELQEPCDSPKVKEERIDTPPACT			0	0.579986			-23.4618	0.712697			0	0.683752
O94913_S494_1_RSRSRSPKSRSPIIHSPKRRDRRSPKRRQRS	O94913	PCF11	494	S	1	RSRSRSPKSRSPIIHSPKRRDRRSPKRRQRS			0	0.999359			-2.10604	0.659429			0	0.999902
O94913_S509_2_SPKRRDRRSPKRRQRSMSPTSTPKAGKIRQS	O94913	PCF11	509	S	2	SPKRRDRRSPKRRQRSMSPTSTPKAGKIRQS			-24.9023	0.653529			-22.4922	0.659429			0	0.683752
O94913_S511_1_KRRDRRSPKRRQRSMSPTSTPKAGKIRQSGA	O94913	PCF11	511	S	1	KRRDRRSPKRRQRSMSPTSTPKAGKIRQSGA			-2.45236	0.579986			-24.4982	0.659429			0.376336	0.683752
O94913_S511_2_KRRDRRSPKRRQRSMSPTSTPKAGKIRQSGA	O94913	PCF11	511	S	2	KRRDRRSPKRRQRSMSPTSTPKAGKIRQSGA			-24.9023	0.653529			-22.4922	0.659429			0	0.683752
O94913_S705_1_RQLFQYQEGVREEQRSPFNDRFPLKRPRYED	O94913	PCF11	705	S	1	RQLFQYQEGVREEQRSPFNDRFPLKRPRYED			0				18.647	0.715221			-22.8351	0.583692
O94913_S777_1_RDGPTKMIFEGPNKLSPRIDGPPTPASLRFD	O94913	PCF11	777	S	1	RDGPTKMIFEGPNKLSPRIDGPPTPASLRFD			-1.97199	0.579986			-20.2283	0.719949			0
O94915_S1957_1_LRLSLIGDRRGDRRRSNTLDIMDGRINHSSS	O94915	FRYL	1957	S	1	LRLSLIGDRRGDRRRSNTLDIMDGRINHSSS			0				-23.7141	0.659429			0	0.683752
O94915_S1978_1_MDGRINHSSSLARTRSLSSLREKGMYDVQST	O94915	FRYL	1978	S	1	MDGRINHSSSLARTRSLSSLREKGMYDVQST			0	0.999359			-1.01751	0.97211			0.438762	0.691177
O94915_S2272_1_VVPSDIPKTYGGDTGSPEISFTKIFNNVSKE	O94915	FRYL	2272	S	1	VVPSDIPKTYGGDTGSPEISFTKIFNNVSKE			0				-22.8676	0.659429			0	0.999902
O94915_S844_1_AYTRLQLLSPQVDINSPINAKKVNTTTSSDS	O94915	FRYL	844	S	1	AYTRLQLLSPQVDINSPINAKKVNTTTSSDS			0				0				0
O94915_S889_1_AATSSSSTSAGSVRCSPPETLASTPDSGYSI	O94915	FRYL	889	S	1	AATSSSSTSAGSVRCSPPETLASTPDSGYSI			0				0				0
O94915_T1959_1_LSLIGDRRGDRRRSNTLDIMDGRINHSSSLA	O94915	FRYL	1959	T	1	LSLIGDRRGDRRRSNTLDIMDGRINHSSSLA			0				0	0.659429			0
O94921_S134_1_SSPSSPTSPKFGKADSYEKLEKLGEGSYATV	O94921	CDK14	134	S	1	SSPSSPTSPKFGKADSYEKLEKLGEGSYATV			0				0				0
O94921_S24_1_PAEKIGKMKKLRRTLSESFSRIALKKDDTTF	O94921	CDK14	24	S	1	PAEKIGKMKKLRRTLSESFSRIALKKDDTTF			0				0				0
O94921_S95_1_FDPFEKPANQVKRVHSENNACINFKTSSTGK	O94921	CDK14	95	S	1	FDPFEKPANQVKRVHSENNACINFKTSSTGK			0				0				0
O94923_S73_1_ASESNNYMNHVAKQQSEEAFPQEQQKAPPVV	O94923	GLCE	73	S	1	ASESNNYMNHVAKQQSEEAFPQEQQKAPPVV			0				0				0
O94925-3_S449_1_LANGGFCPITGERVLSPEAVRNTLSLMHSCG	O94925-3	GLS	449	S	1	LANGGFCPITGERVLSPEAVRNTLSLMHSCG			0				0				0
O94929_S280_1_ARAEKKLKHRRTSETSISPPGSSIGSPNRVI	O94929	ABLIM3	280	S	1	ARAEKKLKHRRTSETSISPPGSSIGSPNRVI			0				0				0
O94929_S280_2_ARAEKKLKHRRTSETSISPPGSSIGSPNRVI	O94929	ABLIM3	280	S	2	ARAEKKLKHRRTSETSISPPGSSIGSPNRVI			0				0				0
O94929_S282_1_AEKKLKHRRTSETSISPPGSSIGSPNRVICA	O94929	ABLIM3	282	S	1	AEKKLKHRRTSETSISPPGSSIGSPNRVICA			0				0				0	0.683752
O94929_S372_1_SQDIYENLDLRQRRASSPGYIDSPTYSRQGM	O94929	ABLIM3	372	S	1	SQDIYENLDLRQRRASSPGYIDSPTYSRQGM			0				0				0
O94929_S372_2_SQDIYENLDLRQRRASSPGYIDSPTYSRQGM	O94929	ABLIM3	372	S	2	SQDIYENLDLRQRRASSPGYIDSPTYSRQGM			0	0.579986			0	0.659429			20.0002	0.583692
O94929_S373_1_QDIYENLDLRQRRASSPGYIDSPTYSRQGMS	O94929	ABLIM3	373	S	1	QDIYENLDLRQRRASSPGYIDSPTYSRQGMS			0				0				0
O94929_S373_2_QDIYENLDLRQRRASSPGYIDSPTYSRQGMS	O94929	ABLIM3	373	S	2	QDIYENLDLRQRRASSPGYIDSPTYSRQGMS			-21.9574	0.528838			-19.8405	0.659429			20.5108	0.000195763	*
O94929_S379_2_LDLRQRRASSPGYIDSPTYSRQGMSPTFSRS	O94929	ABLIM3	379	S	2	LDLRQRRASSPGYIDSPTYSRQGMSPTFSRS			-21.9574	0.528838			0	0.659429			0	0.683752
O94929_S388_1_SPGYIDSPTYSRQGMSPTFSRSPHHYYRSGP	O94929	ABLIM3	388	S	1	SPGYIDSPTYSRQGMSPTFSRSPHHYYRSGP			-23.1103	2.08e-05	*		0				0
O94929_S388_2_SPGYIDSPTYSRQGMSPTFSRSPHHYYRSGP	O94929	ABLIM3	388	S	2	SPGYIDSPTYSRQGMSPTFSRSPHHYYRSGP			0				0				0
O94929_S493_1_DPYYASESEYWTYHGSPKVPRARRFSSGGEE	O94929	ABLIM3	493	S	1	DPYYASESEYWTYHGSPKVPRARRFSSGGEE			0				0				0
O94929_S503_1_WTYHGSPKVPRARRFSSGGEEDDFDRSMHKL	O94929	ABLIM3	503	S	1	WTYHGSPKVPRARRFSSGGEEDDFDRSMHKL			0	0.579986			0	0.659429			0	0.683752
O94929_S503_2_WTYHGSPKVPRARRFSSGGEEDDFDRSMHKL	O94929	ABLIM3	503	S	2	WTYHGSPKVPRARRFSSGGEEDDFDRSMHKL			-21.4997	0.528838			22.5234	0.712697			0
O94929_S504_2_TYHGSPKVPRARRFSSGGEEDDFDRSMHKLQ	O94929	ABLIM3	504	S	2	TYHGSPKVPRARRFSSGGEEDDFDRSMHKLQ			-21.4997	0.528838			22.5234	0.712697			0
O94929_S567_1_REALHTAGYEMSLNGSPRSHYLADSDPLISK	O94929	ABLIM3	567	S	1	REALHTAGYEMSLNGSPRSHYLADSDPLISK			0				0				0
O94929_S599_1_ASLPAYRRNGLHRTPSADLFHYDSMNAVNWG	O94929	ABLIM3	599	S	1	ASLPAYRRNGLHRTPSADLFHYDSMNAVNWG			0				0				0
O94953_T1065_1_FSGEEAKAAKRPRVGTPLATEDSGRSQDYVA	O94953	KDM4B	1065	T	1	FSGEEAKAAKRPRVGTPLATEDSGRSQDYVA	*		0				0	0.999981			0
O94964-2_S1255_1_RSYTAPDKTGIRVYYSPPVARRLGVPVVHDK	O94964-2	SOGA1	1255	S	1	RSYTAPDKTGIRVYYSPPVARRLGVPVVHDK			-5.9515	0.579986			-1.5328	0.659429			-0.649813	0.999902
O94964-2_S1541_1_GIVQEFFRNVCGRAPSPTSSAGEEGTKKPEP	O94964-2	SOGA1	1541	S	1	GIVQEFFRNVCGRAPSPTSSAGEEGTKKPEP			0				-3.32974	0.999981			0	0.999902
O94964-2_S1541_2_GIVQEFFRNVCGRAPSPTSSAGEEGTKKPEP	O94964-2	SOGA1	1541	S	2	GIVQEFFRNVCGRAPSPTSSAGEEGTKKPEP			0				0				0
O94964-2_S175_1_AQPAPSAQQPPRPPASPDEPSVAASSVGSSR	O94964-2	SOGA1	175	S	1	AQPAPSAQQPPRPPASPDEPSVAASSVGSSR			0				0	0.659429			0
O94967-2_S269_1_DLLTPLISKLSPYPSSPMRRPQSADAYMTRS	O94967-2	WDR47	269	S	1	DLLTPLISKLSPYPSSPMRRPQSADAYMTRS			0				0				0
O94967-2_S276_1_SKLSPYPSSPMRRPQSADAYMTRSLNPALDG	O94967-2	WDR47	276	S	1	SKLSPYPSSPMRRPQSADAYMTRSLNPALDG			0				0				0
O94972-2_S332_1_RLTIELSRTQKSRDLSPPDNHLSPQNDDALE	O94972-2	TRIM37	332	S	1	RLTIELSRTQKSRDLSPPDNHLSPQNDDALE			-22.5591	0.653529			0	0.659429			0	0.683752
O94979-6_S1010_1_KRLEFLYDKLREQTLSPTITSGLHNIARSIE	O94979-6	SEC31A	1010	S	1	KRLEFLYDKLREQTLSPTITSGLHNIARSIE	*		0				0.112835	0.999981			-1.35774	0.683752
O94979-6_S760_1_DRLCRAQGEPVAGHESPKIPYEKQQLPKGRP	O94979-6	SEC31A	760	S	1	DRLCRAQGEPVAGHESPKIPYEKQQLPKGRP	*		-1.67513	0.579986			-1.44937	0.858912			-0.180888	0.980177
O94986-3_S1405_1_GDGSCKHLNSLPRNVSPEFVPCEGEGGFGLH	O94986-3	CEP152	1405	S	1	GDGSCKHLNSLPRNVSPEFVPCEGEGGFGLH			-21.9553	0.653529			-4.13716	0.999981			0	0.683752
O95049-5_S128_1_PRPGRRGRAGSHGRRSPGGGSEANGLALVSG	O95049-5	TJP3	128	S	1	PRPGRRGRAGSHGRRSPGGGSEANGLALVSG	*		0	0.579986			20.4511	0.712697			0	0.683752
O95049-5_S167_1_VQMKPVKSVLVKRRDSEEFGVKLGSQIFIKH	O95049-5	TJP3	167	S	1	VQMKPVKSVLVKRRDSEEFGVKLGSQIFIKH	*		-0.536351	0.999359			-22.5377	0.659429			-21.5751	0.739477
O95049-5_S283_3_APPSHIPPPPRHAQRSPEASQTDSPVESPRL	O95049-5	TJP3	283	S	3	APPSHIPPPPRHAQRSPEASQTDSPVESPRL	*		-1.95406	0.579986			-24.1041	4.08e-05	*		22.1453	0.7323
O95049-5_S287_3_HIPPPPRHAQRSPEASQTDSPVESPRLRRES	O95049-5	TJP3	287	S	3	HIPPPPRHAQRSPEASQTDSPVESPRLRRES	*		-1.95406	0.579986			-24.1041	4.08e-05	*		22.1453	0.7323
O95049-5_S291_1_PPRHAQRSPEASQTDSPVESPRLRRESSVDS	O95049-5	TJP3	291	S	1	PPRHAQRSPEASQTDSPVESPRLRRESSVDS	*		-24.0285	0.528838			0.480252	0.999981			0	0.999902
O95049-5_S291_3_PPRHAQRSPEASQTDSPVESPRLRRESSVDS	O95049-5	TJP3	291	S	3	PPRHAQRSPEASQTDSPVESPRLRRESSVDS	*		-1.95406	0.579986			-24.1041	4.08e-05	*		22.1453	0.7323
O95049-5_S295_1_AQRSPEASQTDSPVESPRLRRESSVDSRTIS	O95049-5	TJP3	295	S	1	AQRSPEASQTDSPVESPRLRRESSVDSRTIS	*		0	0.579986			0	0.659429			19.6661	0.7323
O95049-5_S302_3_SQTDSPVESPRLRRESSVDSRTISEPDEQRS	O95049-5	TJP3	302	S	3	SQTDSPVESPRLRRESSVDSRTISEPDEQRS	*		-24.3061	0.528838			0				0
O95049-5_S306_3_SPVESPRLRRESSVDSRTISEPDEQRSELPR	O95049-5	TJP3	306	S	3	SPVESPRLRRESSVDSRTISEPDEQRSELPR	*		-24.3061	0.528838			0				0
O95049-5_S310_1_SPRLRRESSVDSRTISEPDEQRSELPRESSY	O95049-5	TJP3	310	S	1	SPRLRRESSVDSRTISEPDEQRSELPRESSY	*		-2.20913	0.579986			-1.86352	0.659429			1.85636	0.683752
O95049-5_S310_3_SPRLRRESSVDSRTISEPDEQRSELPRESSY	O95049-5	TJP3	310	S	3	SPRLRRESSVDSRTISEPDEQRSELPRESSY	*		-24.3061	0.528838			0				0
O95049-5_S332_2_SELPRESSYDIYRVPSSQSMEDRGYSPDTRV	O95049-5	TJP3	332	S	2	SELPRESSYDIYRVPSSQSMEDRGYSPDTRV	*		0	0.579986			0	0.659429			0	0.683752
O95049-5_S335_1_PRESSYDIYRVPSSQSMEDRGYSPDTRVVRF	O95049-5	TJP3	335	S	1	PRESSYDIYRVPSSQSMEDRGYSPDTRVVRF	*		0				0	0.659429			0	0.999902
O95049-5_S335_2_PRESSYDIYRVPSSQSMEDRGYSPDTRVVRF	O95049-5	TJP3	335	S	2	PRESSYDIYRVPSSQSMEDRGYSPDTRVVRF	*		0	0.579986			0	0.999981			21.7532	0.583692
O95049-5_S342_1_IYRVPSSQSMEDRGYSPDTRVVRFLKGKSIG	O95049-5	TJP3	342	S	1	IYRVPSSQSMEDRGYSPDTRVVRFLKGKSIG	*		0	0.579986			22.7292	0.659429			1.02762	0.683752
O95049-5_S555_1_RLRGLRRGAKKTTQRSREDLSALTRQGRYPP	O95049-5	TJP3	555	S	1	RLRGLRRGAKKTTQRSREDLSALTRQGRYPP	*		-23.1886	0.000858566	*		-1.52215	0.659429			1.15307	0.999902
O95049-5_S67_2_TVKRPRRIHLPATKASPSSPGRQDSDEDDGP	O95049-5	TJP3	67	S	2	TVKRPRRIHLPATKASPSSPGRQDSDEDDGP	*		0				0				0
O95049-5_S76_1_LPATKASPSSPGRQDSDEDDGPQRVEEVDQG	O95049-5	TJP3	76	S	1	LPATKASPSSPGRQDSDEDDGPQRVEEVDQG	*		0	0.579986			-0.307574	0.688232			1.62636	0.999902
O95049-5_S76_2_LPATKASPSSPGRQDSDEDDGPQRVEEVDQG	O95049-5	TJP3	76	S	2	LPATKASPSSPGRQDSDEDDGPQRVEEVDQG	*		0				0	0.659429			22.3843	0.583692
O95049-5_S820_1_ALARSSEPVQADESQSPRDRGRISAHQGAQV	O95049-5	TJP3	820	S	1	ALARSSEPVQADESQSPRDRGRISAHQGAQV	*		0	0.999359			-23.1069	0.659429			23.0826	0.583692
O95049-5_S869_2_REALKKKFMRVHDAESSDEDGYDWGPATDL_	O95049-5	TJP3	869	S	2	REALKKKFMRVHDAESSDEDGYDWGPATDL	*		-3.38389	0.579986			-0.970327	0.688122			23.6628	0.583692
O95049-5_S870_2_EALKKKFMRVHDAESSDEDGYDWGPATDL_	O95049-5	TJP3	870	S	2	EALKKKFMRVHDAESSDEDGYDWGPATDL	*		-3.38389	0.579986			-0.970327	0.688122			23.6628	0.583692
O95049-5_T289_3_PPPPRHAQRSPEASQTDSPVESPRLRRESSV	O95049-5	TJP3	289	T	3	PPPPRHAQRSPEASQTDSPVESPRLRRESSV	*		-26.7484	0.528838			-0.543539	0.661152			23.4655	0.583692
O95071-2_S327_1_ESVLRLRERRWLDGASFDNERGSTSKEGEPN	O95071-2	UBR5	327	S	1	ESVLRLRERRWLDGASFDNERGSTSKEGEPN			0				0				0
O95155-2_S105_1_SNSLETQSQSLSRSQSMDIDGVSCEKSMSQV	O95155-2	UBE4B	105	S	1	SNSLETQSQSLSRSQSMDIDGVSCEKSMSQV			-24.1434	0.528838			-1.0277	0.659429			1.78253	0.683752
O95155-2_S124_1_DGVSCEKSMSQVDVDSGIENMEVDENDRREK	O95155-2	UBE4B	124	S	1	DGVSCEKSMSQVDVDSGIENMEVDENDRREK			0				0				0
O95155-2_S674_1_RTVEDLKNNESQWKDSPLATRHREMLKRCKT	O95155-2	UBE4B	674	S	1	RTVEDLKNNESQWKDSPLATRHREMLKRCKT			0				0				0
O95197-6_S30_1_SSSFGAEPSAPGGGGSPGACPALGTKSCSSS	O95197-6	RTN3	30	S	1	SSSFGAEPSAPGGGGSPGACPALGTKSCSSS			-1.35247	0.999359			-0.89829	0.661209			-1.3495	0.908472
O95208_S173_1_ATGMGSNQITFGRGSSQPNLSTSHSEQEYGK	O95208	EPN2	173	S	1	ATGMGSNQITFGRGSSQPNLSTSHSEQEYGK			-1.24237	0.579986			0				1.26581	0.999902
O95208-3_S134_1_ATGMGSNQITFGRGSSQPNLSTSHSEQEYGK	O95208-3	EPN2	134	S	1	ATGMGSNQITFGRGSSQPNLSTSHSEQEYGK			-1.24237	0.579986			0				1.26581	0.999902
O95208-3_S153_2_LSTSHSEQEYGKAGGSPASYHGSTSPRVSSE	O95208-3	EPN2	153	S	2	LSTSHSEQEYGKAGGSPASYHGSTSPRVSSE			0				0				0
O95208-3_S156_2_SHSEQEYGKAGGSPASYHGSTSPRVSSELEQ	O95208-3	EPN2	156	S	2	SHSEQEYGKAGGSPASYHGSTSPRVSSELEQ			0				0				0
O95210_S211_1_DRVDHEEWEMVPRHSSWGDVGVGGSLKAPVL	O95210	STBD1	211	S	1	DRVDHEEWEMVPRHSSWGDVGVGGSLKAPVL			0				19.2434	0.659429			0	0.999902
O95218-2_S120_1_GFNERENVEYIEREESDGEYDEFGRKKKKYR	O95218-2	ZRANB2	120	S	1	GFNERENVEYIEREESDGEYDEFGRKKKKYR			-0.560568	0.579986			-0.261463	0.659429			0.524382	0.733539
O95218-2_S153_1_AVGPASILKEVEDKESEGEEEDEDEDLSKYK	O95218-2	ZRANB2	153	S	1	AVGPASILKEVEDKESEGEEEDEDEDLSKYK			0	0.579986			-0.453738	0.856217			-0.195328	0.822877
O95218-2_S188_1_EDEDDADLSKYNLDASEEEDSNKKKSNRRSR	O95218-2	ZRANB2	188	S	1	EDEDDADLSKYNLDASEEEDSNKKKSNRRSR			0				0	0.659429			22.9689	0.583692
O95218-2_S305_2_SRSSSSGDRKKRRTRSRSPESQVIGENTKQP	O95218-2	ZRANB2	305	S	2	SRSSSSGDRKKRRTRSRSPESQVIGENTKQP			-24.632	0.528838			-23.0179	0.659429			19.9967	0.583692
O95218-2_S307_2_SSSSGDRKKRRTRSRSPESQVIGENTKQP_	O95218-2	ZRANB2	307	S	2	SSSSGDRKKRRTRSRSPESQVIGENTKQP			-24.632	0.528838			-23.0179	0.659429			19.9967	0.583692
O95218-2_T303_2_SRSRSSSSGDRKKRRTRSRSPESQVIGENTK	O95218-2	ZRANB2	303	T	2	SRSRSSSSGDRKKRRTRSRSPESQVIGENTK			0	0.579986			-23.9095	0.659429			23.4015	0.583692
O95232_S333_2_RSRERRRSRSRDRRRSRSHDRSERKHRSRSR	O95232	LUC7L3	333	S	2	RSRERRRSRSRDRRRSRSHDRSERKHRSRSR			-25.4335	0.653529			0				0	0.683752
O95235-2_S514_1_FPSLHSFIKEHSLQVSPSLEKGAKADTGLDD	O95235-2	KIF20A	514	S	1	FPSLHSFIKEHSLQVSPSLEKGAKADTGLDD			0				0	0.999981			21.6154	0.7323
O95238-2_S5_1_MGSASPGLSSVSPSHLLLPP	O95238-2	SPDEF	5	S	1	MGSASPGLSSVSPSHLLLPP			0	0.579986			0	0.999981			0
O95239_S1225_1_KKRALASNTSFFSGCSPIEEEAH_	O95239	KIF4A;KIF4B	1225	S	1	KKRALASNTSFFSGCSPIEEEAH			0	0.999359			-2.86012	0.999981			0	0.683752
O95239_S394_1_VEPSENLQSLMEKNQSLVEENEKLSRGLSEA	O95239	KIF4A;KIF4B	394	S	1	VEPSENLQSLMEKNQSLVEENEKLSRGLSEA			0				0	0.659429			1.70966	0.683752
O95239_S801_1_ESGENPPPKLRRRTFSLTEVRGQVSESEDSI	O95239	KIF4A	801	S	1	ESGENPPPKLRRRTFSLTEVRGQVSESEDSI			-1.63968	0.579986			-1.18315	0.659429			0.0552864	0.802038
O95239_S801_2_ESGENPPPKLRRRTFSLTEVRGQVSESEDSI	O95239	KIF4A	801	S	2	ESGENPPPKLRRRTFSLTEVRGQVSESEDSI			0				0				0
O95239_T799_2_KKESGENPPPKLRRRTFSLTEVRGQVSESED	O95239	KIF4A	799	T	2	KKESGENPPPKLRRRTFSLTEVRGQVSESED			0				0				0
O95243-2_S318_1_TSEENSLVKKKERSLSSGSNFCSEQKTSGII	O95243-2	MBD4	318	S	1	TSEENSLVKKKERSLSSGSNFCSEQKTSGII			0				-23.2664	0.659429			23.343	0.7323
O95251-4_S102_1_VTPKKYPLRQTRSSGSETEQVVDFSDRETKN	O95251-4	KAT7	102	S	1	VTPKKYPLRQTRSSGSETEQVVDFSDRETKN			-2.07524	0.579986			-1.45098	0.659429			-20.4881	0.583692
O95251-4_S102_2_VTPKKYPLRQTRSSGSETEQVVDFSDRETKN	O95251-4	KAT7	102	S	2	VTPKKYPLRQTRSSGSETEQVVDFSDRETKN			0				1.22584	0.999981			21.3455	0.583692
O95251-4_S102_3_VTPKKYPLRQTRSSGSETEQVVDFSDRETKN	O95251-4	KAT7	102	S	3	VTPKKYPLRQTRSSGSETEQVVDFSDRETKN			-19.9146	0.65425			-0.957669	0.659429			23.1625	0.583692
O95251-4_S124_2_DFSDRETKNTADHDESPPRTPTGNAPSSESD	O95251-4	KAT7	124	S	2	DFSDRETKNTADHDESPPRTPTGNAPSSESD			-1.42603	0.579986			-0.508572	0.659429			25.3004	0.7323
O95251-4_S124_3_DFSDRETKNTADHDESPPRTPTGNAPSSESD	O95251-4	KAT7	124	S	3	DFSDRETKNTADHDESPPRTPTGNAPSSESD			0	0.579986			-22.4936	0.659429			21.956	0.583692
O95251-4_S50_2_TSRRSARVTRSSARLSQSSQDSSPVRNLQSF	O95251-4	KAT7	50	S	2	TSRRSARVTRSSARLSQSSQDSSPVRNLQSF			0				0				0
O95251-4_S57_1_VTRSSARLSQSSQDSSPVRNLQSFGTEEPAY	O95251-4	KAT7	57	S	1	VTRSSARLSQSSQDSSPVRNLQSFGTEEPAY			0	0.579986			-25.2395	0.712697			0
O95251-4_T128_2_RETKNTADHDESPPRTPTGNAPSSESDIDIS	O95251-4	KAT7	128	T	2	RETKNTADHDESPPRTPTGNAPSSESDIDIS			-1.42603	0.999359			-25.5129	0.659429			25.3004	0.7323
O95251-4_T128_3_RETKNTADHDESPPRTPTGNAPSSESDIDIS	O95251-4	KAT7	128	T	3	RETKNTADHDESPPRTPTGNAPSSESDIDIS			-25.1493	0.528838			-22.4936	0.659429			21.956	0.583692
O95251-4_T88_1_STRRVTRSQQQPTPVTPKKYPLRQTRSSGSE	O95251-4	KAT7	88	T	1	STRRVTRSQQQPTPVTPKKYPLRQTRSSGSE			-1.15211	0.999359			-0.300543	0.846643			-0.63957	0.999902
O95259-2_S872_2_ITKSDLRLDNVGEARSPQDRSPILAEVKHSF	O95259-2	KCNH1	872	S	2	ITKSDLRLDNVGEARSPQDRSPILAEVKHSF			0				0				0
O95259-2_S877_1_LRLDNVGEARSPQDRSPILAEVKHSFYPIPE	O95259-2	KCNH1	877	S	1	LRLDNVGEARSPQDRSPILAEVKHSFYPIPE			0				0				0
O95259-2_S877_2_LRLDNVGEARSPQDRSPILAEVKHSFYPIPE	O95259-2	KCNH1	877	S	2	LRLDNVGEARSPQDRSPILAEVKHSFYPIPE			0				0				0
O95292_S156_1_ISTTASKTETPIVSKSLSSSLDDTEVKKVME	O95292	VAPB	156	S	1	ISTTASKTETPIVSKSLSSSLDDTEVKKVME			0	0.579986			0				0
O95292_S156_2_ISTTASKTETPIVSKSLSSSLDDTEVKKVME	O95292	VAPB	156	S	2	ISTTASKTETPIVSKSLSSSLDDTEVKKVME			-25.5867	0.528838			-23.9905	0.659429			21.3357	0.583692
O95292_S158_1_TTASKTETPIVSKSLSSSLDDTEVKKVMEEC	O95292	VAPB	158	S	1	TTASKTETPIVSKSLSSSLDDTEVKKVMEEC			25.5674	0.673775			-2.85371	0.659429			-1.87474	0.856285
O95292_S159_1_TASKTETPIVSKSLSSSLDDTEVKKVMEECK	O95292	VAPB	159	S	1	TASKTETPIVSKSLSSSLDDTEVKKVMEECK			0	0.999359			-1.6092	0.999981			0	0.683752
O95292_S159_2_TASKTETPIVSKSLSSSLDDTEVKKVMEECK	O95292	VAPB	159	S	2	TASKTETPIVSKSLSSSLDDTEVKKVMEECK			-25.5867	0.528838			0	0.659429			21.3357	0.583692
O95292_S160_1_ASKTETPIVSKSLSSSLDDTEVKKVMEECKR	O95292	VAPB	160	S	1	ASKTETPIVSKSLSSSLDDTEVKKVMEECKR			-26.3403	0.653529			-0.467837	0.694537			-1.66538	0.694872
O95292_T150_1_VEINKIISTTASKTETPIVSKSLSSSLDDTE	O95292	VAPB	150	T	1	VEINKIISTTASKTETPIVSKSLSSSLDDTE			0	0.999359			0	0.659429			19.694	0.583692
O95295_S133_1_ARRRAMLDSGIYPPGSPGK_	O95295	SNAPIN	133	S	1	ARRRAMLDSGIYPPGSPGK			-25.1919	0.653529			-1.73472	0.659429			23.4747	0.7323
O95297-4_S86_1_NSKRDYTGCSTSESLSPVKQAPRKSPSDTEG	O95297-4	MPZL1	86	S	1	NSKRDYTGCSTSESLSPVKQAPRKSPSDTEG			-24.4219	0.528838			0	0.999981			0	0.999902
O95297-4_S95_1_STSESLSPVKQAPRKSPSDTEGLVKSLPSGS	O95297-4	MPZL1	95	S	1	STSESLSPVKQAPRKSPSDTEGLVKSLPSGS			0	0.999359			-21.8121	0.688887			-0.797933	0.691909
O95297-4_S97_1_SESLSPVKQAPRKSPSDTEGLVKSLPSGSHQ	O95297-4	MPZL1	97	S	1	SESLSPVKQAPRKSPSDTEGLVKSLPSGSHQ			22.383	0.674925			0				0	0.999902
O95297-4_Y139_1_GGHHSDKINKSESVVYADIRKN_	O95297-4	MPZL1	139	Y	1	GGHHSDKINKSESVVYADIRKN			0	0.579986			0				19.0282	0.583692
O95359-3_S1562_1_SQLERSRQELASGLPSPAATQELPVERAAAF	O95359-3	TACC2	1562	S	1	SQLERSRQELASGLPSPAATQELPVERAAAF			0				0				0
O95359-3_S2226_1_EGVVPPASGGGRVQNSPPVGRKTLPLTTAPE	O95359-3	TACC2	2226	S	1	EGVVPPASGGGRVQNSPPVGRKTLPLTTAPE			-24.2741	0.528838			-1.45605	0.659429			0.831749	0.683752
O95359-3_S2317_2_PKMKKTPEKLDNTPASPPRSPAEPNDIPIAK	O95359-3	TACC2	2317	S	2	PKMKKTPEKLDNTPASPPRSPAEPNDIPIAK			-24.7866	0.528838			-24.7746	0.712697			0
O95359-3_S2321_2_KTPEKLDNTPASPPRSPAEPNDIPIAKGTYT	O95359-3	TACC2	2321	S	2	KTPEKLDNTPASPPRSPAEPNDIPIAKGTYT			-24.7866	0.528838			-24.7746	0.712697			0
O95359-3_S2359_1_DPNFNPFSSTSKMQESPKLPQQSYNFDPDTC	O95359-3	TACC2	2359	S	1	DPNFNPFSSTSKMQESPKLPQQSYNFDPDTC			0	0.579986			-0.818581	0.659429			0
O95359-3_S2512_1_QPSDLSTFVNETKFSSPTEELDYRNSYEIEY	O95359-3	TACC2	2512	S	1	QPSDLSTFVNETKFSSPTEELDYRNSYEIEY			0				-22.1438	0.659429			-21.4636	0.7323
O95359-3_S2567_1_DTSQESPVKSSPVRMSESPTPCSGSSFEETE	O95359-3	TACC2	2567	S	1	DTSQESPVKSSPVRMSESPTPCSGSSFEETE			0	0.579986			0				0
O95359-3_S2569_1_SQESPVKSSPVRMSESPTPCSGSSFEETEAL	O95359-3	TACC2	2569	S	1	SQESPVKSSPVRMSESPTPCSGSSFEETEAL			0				0				0
O95359-3_S749_1_KAQEGESTLEIRKMGSCDGEGLLTSPDQPRG	O95359-3	TACC2	749	S	1	KAQEGESTLEIRKMGSCDGEGLLTSPDQPRG			0				0				0
O95361_S60_1_VGSSEKLGRETEEQDSDSAEQGDPAGEGKEV	O95361	TRIM16	60	S	1	VGSSEKLGRETEEQDSDSAEQGDPAGEGKEV			0				22.7743	0.712697			24.6757	0.583692
O95361_T55_1_VEEEDVGSSEKLGRETEEQDSDSAEQGDPAG	O95361	TRIM16	55	T	1	VEEEDVGSSEKLGRETEEQDSDSAEQGDPAG			0				0	0.659429			0	0.683752
O95365_S337_1_QMMSSVGRAGAAAGDSDEESRADDKGVMDYY	O95365	ZBTB7A	337	S	1	QMMSSVGRAGAAAGDSDEESRADDKGVMDYY	*		-1.81979	0.579986			-0.324715	0.659429			2.36848	0.7323
O95365_S526_1_SPGATATPGAPAQPSSPDARRNGQEKHFKDE	O95365	ZBTB7A	526	S	1	SPGATATPGAPAQPSSPDARRNGQEKHFKDE	*		-3.71627	0.579986			0.331958	0.999981			-2.13266	0.7323
O95365_S549_1_QEKHFKDEDEDEDVASPDGLGRLNVAGAGGG	O95365	ZBTB7A	549	S	1	QEKHFKDEDEDEDVASPDGLGRLNVAGAGGG	*		-1.11587	0.579986			-0.064025	0.688887			1.07346	0.854706
O95379_S3_1_MHSEAEESKEVATDVFNS	O95379	TNFAIP8	3	S	1	MHSEAEESKEVATDVFNS			0				0				0
O95382_S984_1_SQLRVPEEPAAEEPASPEESSGLSLLHQESK	O95382	MAP3K6	984	S	1	SQLRVPEEPAAEEPASPEESSGLSLLHQESK			0				0	0.659429			0	0.999902
O95394_S64_1_RSKQTKSTIGVMVTASHNPEEDNGVKLVDPL	O95394	PGM3	64	S	1	RSKQTKSTIGVMVTASHNPEEDNGVKLVDPL			0	0.999359			19.1656	0.659429			0	0.683752
O95396_S47_1_LLAEQEPQPERLVPVSPLPPKAALSRDEILR	O95396	MOCS3	47	S	1	LLAEQEPQPERLVPVSPLPPKAALSRDEILR			0	0.999359			-1.89338	0.659429			-0.728548	0.999902
O95400_S195_1_ARGGGKGRKGPGQPSSPQRLDRLSGLADQMV	O95400	CD2BP2	195	S	1	ARGGGKGRKGPGQPSSPQRLDRLSGLADQMV			0	0.579986			0.50865	0.999981			0	0.999902
O95400_S49_1_SGGPGSRFKGKHSLDSDEEEDDDDGGSSKYD	O95400	CD2BP2	49	S	1	SGGPGSRFKGKHSLDSDEEEDDDDGGSSKYD			-24.0474	0.655281			-0.972819	0.659429			0
O95402_S361_1_ESHQRLAGPGCKAGLSPAEPLLSRAGFSPDS	O95402	MED26	361	S	1	ESHQRLAGPGCKAGLSPAEPLLSRAGFSPDS			0	0.999359			-20.6903	0.712697			0	0.683752
O95402_S7_1_MTAAPASPQQIRDRLLQAIDPQ	O95402	MED26	7	S	1	MTAAPASPQQIRDRLLQAIDPQ			0				0	0.659429			22.0043	0.583692
O95425-3_S1198_1_TQFTVAGRMVKKGLASPTAITPVASPICGKT	O95425-3	SVIL	1198	S	1	TQFTVAGRMVKKGLASPTAITPVASPICGKT			-1.47416	0.999359			0	0.659429			0	0.683752
O95425-3_S221_1_RRGQELSATRQAHDLSPAAESSSTFSFSGRD	O95425-3	SVIL	221	S	1	RRGQELSATRQAHDLSPAAESSSTFSFSGRD			-1.51491	0.579986			-0.0867924	0.692043			0.0740131	0.996359
O95425-3_S245_1_FSFSGRDSSFTEVPRSPKHAHSSSLQQAASR	O95425-3	SVIL	245	S	1	FSFSGRDSSFTEVPRSPKHAHSSSLQQAASR			-0.803231	0.999359			-1.51817	0.659429			0.123682	0.7323
O95425-3_S245_2_FSFSGRDSSFTEVPRSPKHAHSSSLQQAASR	O95425-3	SVIL	245	S	2	FSFSGRDSSFTEVPRSPKHAHSSSLQQAASR			0				0				22.0967	0.583692
O95425-3_S263_1_HAHSSSLQQAASRSPSFGDPQLSPEARPRVK	O95425-3	SVIL	263	S	1	HAHSSSLQQAASRSPSFGDPQLSPEARPRVK			-22.1629	0.528838			-20.1706	0.659429			0
O95425-3_S263_2_HAHSSSLQQAASRSPSFGDPQLSPEARPRVK	O95425-3	SVIL	263	S	2	HAHSSSLQQAASRSPSFGDPQLSPEARPRVK			-24.9792	0.528838			-0.909727	0.999981			1.94516	0.999902
O95425-3_S270_1_QQAASRSPSFGDPQLSPEARPRVKVREKLVK	O95425-3	SVIL	270	S	1	QQAASRSPSFGDPQLSPEARPRVKVREKLVK			-2.19938	0.579986			-0.954467	0.712697			0.236269	0.999902
O95425-3_S270_2_QQAASRSPSFGDPQLSPEARPRVKVREKLVK	O95425-3	SVIL	270	S	2	QQAASRSPSFGDPQLSPEARPRVKVREKLVK			-24.9792	0.528838			-0.909727	0.999981			1.94516	0.999902
O95425-3_S646_1_QPITSAERKESDRCTSHSETPTVDDEEKVDE	O95425-3	SVIL	646	S	1	QPITSAERKESDRCTSHSETPTVDDEEKVDE			0				0				0
O95425-3_S680_1_LSVAAKRLLFREMEKSFDEQNVPKRRSRNTA	O95425-3	SVIL	680	S	1	LSVAAKRLLFREMEKSFDEQNVPKRRSRNTA			0	0.579986			-24.0459	0.712697			-21.9173	0.683752
O95425-3_S893_1_SATDYKFSSSIENSDSPVRSILKSQAWQPLV	O95425-3	SVIL	893	S	1	SATDYKFSSSIENSDSPVRSILKSQAWQPLV			0				21.725	0.00115325	*		19.384	0.7323
O95425-3_S941_1_KRALTGRDSGMEKYGSFEEAEASYPILNRAR	O95425-3	SVIL	941	S	1	KRALTGRDSGMEKYGSFEEAEASYPILNRAR			-2.20059	0.579986			-0.829528	0.659429			0.314891	0.683752
O95429-2_S143_1_SYSTEVPSTYRSSGNSPTPVSRWIYPQQDCQ	O95429-2	BAG4	143	S	1	SYSTEVPSTYRSSGNSPTPVSRWIYPQQDCQ			0	0.999359			0				20.4121	0.583692
O95429-2_S209_1_PQSGPTVRPQEDAWASPGAYGMGGRYPWPSS	O95429-2	BAG4	209	S	1	PQSGPTVRPQEDAWASPGAYGMGGRYPWPSS			0				0				0
O95433_S193_1_QPALKTEERKAKPAPSKTQARPVGVKIPTCK	O95433	AHSA1	193	S	1	QPALKTEERKAKPAPSKTQARPVGVKIPTCK			0	0.579986			0				0
O95453-4_S382_1_QCIPYTLQNHYYRNNSFTAPSTVGKRNLSPS	O95453-4	PARN	382	S	1	QCIPYTLQNHYYRNNSFTAPSTVGKRNLSPS			0				-24.0908	0.659429			23.462	0.583692
O95453-4_S444_1_GRKKAKKLKRMKKELSPAGSISKNSPATLFE	O95453-4	PARN	444	S	1	GRKKAKKLKRMKKELSPAGSISKNSPATLFE			-2.70954	0.579986			-1.20645	0.659429			-0.120734	0.877239
O95453-4_S444_2_GRKKAKKLKRMKKELSPAGSISKNSPATLFE	O95453-4	PARN	444	S	2	GRKKAKKLKRMKKELSPAGSISKNSPATLFE			0				0				0
O95471_S206_1_SKAGYRVPRSYPKSNSSKEYV_	O95471	CLDN7	206	S	1	SKAGYRVPRSYPKSNSSKEYV			-5.15615	0.579986			-25.7857	0.659429			0.33999	0.720453
O95471_S207_1_KAGYRVPRSYPKSNSSKEYV_	O95471	CLDN7	207	S	1	KAGYRVPRSYPKSNSSKEYV			0	0.999359			0	0.999981			-23.294	0.746141
O95544_S46_1_TWSYNHPIRGRAKSRSLSASPALGSTKEFRR	O95544	NADK	46	S	1	TWSYNHPIRGRAKSRSLSASPALGSTKEFRR			0				0	0.659429			18.6358	0.583692
O95544_S48_1_SYNHPIRGRAKSRSLSASPALGSTKEFRRTR	O95544	NADK	48	S	1	SYNHPIRGRAKSRSLSASPALGSTKEFRRTR			0				0				0
O95544_S48_2_SYNHPIRGRAKSRSLSASPALGSTKEFRRTR	O95544	NADK	48	S	2	SYNHPIRGRAKSRSLSASPALGSTKEFRRTR			0				0				0
O95571_S19_1_AVLRVARRQLSQRGGSGAPILLRQMFEPVSC	O95571	ETHE1	19	S	1	AVLRVARRQLSQRGGSGAPILLRQMFEPVSC			0				0				0
O95573_S6_2_MNNHVSSKPSTMKLKHTINPI	O95573	ACSL3	6	S	2	MNNHVSSKPSTMKLKHTINPI			0	0.579986			0	0.659429			0	0.683752
O95573_S7_2_MNNHVSSKPSTMKLKHTINPIL	O95573	ACSL3	7	S	2	MNNHVSSKPSTMKLKHTINPIL			0	0.579986			0	0.659429			0	0.683752
O95625_S1050_1_VAEAIQTVKVEVAHISGGE_	O95625	ZBTB11	1050	S	1	VAEAIQTVKVEVAHISGGE			0				-21.9873	0.712697			-21.2961	0.7323
O95628-3_S415_1_DLIEKELSVQDQPSLSPTSLQNSSSHTTTAK	O95628-3	CNOT4	415	S	1	DLIEKELSVQDQPSLSPTSLQNSSSHTTTAK			0				0	0.999981			-23.4694	0.7323
O95671_S21_1_VIGKLLHKRVVLASASPRRQEILSNAGLRFE	O95671	ASMTL	21	S	1	VIGKLLHKRVVLASASPRRQEILSNAGLRFE			-1.98587	0.999359			-1.27999	0.661209			0.886591	0.683752
O95671_S239_1_VKHDSIPAADTFEDLSDVEGGGSEPTQRDAG	O95671	ASMTL	239	S	1	VKHDSIPAADTFEDLSDVEGGGSEPTQRDAG			-1.99761	0.579986			-3.27438	0.16735			1.47372	0.683752
O95671_S239_2_VKHDSIPAADTFEDLSDVEGGGSEPTQRDAG	O95671	ASMTL	239	S	2	VKHDSIPAADTFEDLSDVEGGGSEPTQRDAG			0	0.579986			0				0
O95671_S421_1_LGKKAEDLFQDAYYQSPETRLRFMRAMHGMT	O95671	ASMTL	421	S	1	LGKKAEDLFQDAYYQSPETRLRFMRAMHGMT			0				-20.0289	0.659429			0
O95671_T234_2_DLRRSVKHDSIPAADTFEDLSDVEGGGSEPT	O95671	ASMTL	234	T	2	DLRRSVKHDSIPAADTFEDLSDVEGGGSEPT			0	0.579986			0				0
O95674_S21_1_QRVAHEPVAPPEDKESESEAKVDGETASDSE	O95674	CDS2	21	S	1	QRVAHEPVAPPEDKESESEAKVDGETASDSE			0				0	0.659429			0
O95674_S33_1_DKESESEAKVDGETASDSESRAESAPLPVSA	O95674	CDS2	33	S	1	DKESESEAKVDGETASDSESRAESAPLPVSA			0	0.579986			-0.705794	0.712697			-23.7617	0.615068
O95684-2_S156_1_GPTTGEGALDLSDVHSPPKSPEGKTSAQTTP	O95684-2	FGFR1OP	156	S	1	GPTTGEGALDLSDVHSPPKSPEGKTSAQTTP			0				0	0.999981			0
O95684-2_S156_2_GPTTGEGALDLSDVHSPPKSPEGKTSAQTTP	O95684-2	FGFR1OP	156	S	2	GPTTGEGALDLSDVHSPPKSPEGKTSAQTTP			-1.87672	0.579986			-1.51251	0.659429			0.948058	0.999902
O95684-2_S160_1_GEGALDLSDVHSPPKSPEGKTSAQTTPSKKA	O95684-2	FGFR1OP	160	S	1	GEGALDLSDVHSPPKSPEGKTSAQTTPSKKA			0				0	0.659429			0
O95684-2_S160_2_GEGALDLSDVHSPPKSPEGKTSAQTTPSKKA	O95684-2	FGFR1OP	160	S	2	GEGALDLSDVHSPPKSPEGKTSAQTTPSKKA			-1.87672	0.579986			-1.51251	0.659429			0.948058	0.999902
O95685_S25_1_LPSALGSRKLGPRSLSCLSDLDGGVALEPRA	O95685	PPP1R3D	25	S	1	LPSALGSRKLGPRSLSCLSDLDGGVALEPRA			0				0				0
O95685_S25_2_LPSALGSRKLGPRSLSCLSDLDGGVALEPRA	O95685	PPP1R3D	25	S	2	LPSALGSRKLGPRSLSCLSDLDGGVALEPRA			0				0				0
O95685_S28_1_ALGSRKLGPRSLSCLSDLDGGVALEPRACRP	O95685	PPP1R3D	28	S	1	ALGSRKLGPRSLSCLSDLDGGVALEPRACRP			0	0.999359			0	0.999981			0
O95685_S28_2_ALGSRKLGPRSLSCLSDLDGGVALEPRACRP	O95685	PPP1R3D	28	S	2	ALGSRKLGPRSLSCLSDLDGGVALEPRACRP			0				0				0
O95685_S46_1_DGGVALEPRACRPPGSPGRAPPPTPAPSGCD	O95685	PPP1R3D	46	S	1	DGGVALEPRACRPPGSPGRAPPPTPAPSGCD			-26.051	0.528838			-24.0933	0.659429			0
O95685_S74_2_GCDPRLRPIILRRARSLPSSPERRQKAAGAP	O95685	PPP1R3D	74	S	2	GCDPRLRPIILRRARSLPSSPERRQKAAGAP			-25.5323	0.528838			-24.1079	0.00023496	*		1.41338	0.683752
O95685_S77_2_PRLRPIILRRARSLPSSPERRQKAAGAPGAA	O95685	PPP1R3D	77	S	2	PRLRPIILRRARSLPSSPERRQKAAGAPGAA			0	0.999359			-22.532	0.659429			1.41338	0.999902
O95685_S78_2_RLRPIILRRARSLPSSPERRQKAAGAPGAAC	O95685	PPP1R3D	78	S	2	RLRPIILRRARSLPSSPERRQKAAGAPGAAC			-25.7473	0.528838			-24.4533	0.000132449	*		23.9197	0.583692
O95696-2_S1183_2_DRAMNHLSRVHGEPTSDLSDID_	O95696-2	BRD1	1183	S	2	DRAMNHLSRVHGEPTSDLSDID			-1.17505	0.579986			-0.818775	0.659429			2.08679	0.683752
O95696-2_S1186_1_MNHLSRVHGEPTSDLSDID_	O95696-2	BRD1	1186	S	1	MNHLSRVHGEPTSDLSDID			-1.24451	0.579986			-1.1193	0.659429			22.7758	0.583692
O95696-2_S1186_2_MNHLSRVHGEPTSDLSDID_	O95696-2	BRD1	1186	S	2	MNHLSRVHGEPTSDLSDID			-1.17505	0.579986			-0.818775	0.659429			2.08679	0.683752
O95696-2_S128_1_SASALPEPKVRIVEYSPPSAPRRPPVYYKFI	O95696-2	BRD1	128	S	1	SASALPEPKVRIVEYSPPSAPRRPPVYYKFI			-1.66144	0.579986			-1.36058	0.659429			-0.142751	0.764739
O95696-2_S906_1_VSPPKSAKNTETQPTSPQLGTKTFLSVVLPR	O95696-2	BRD1	906	S	1	VSPPKSAKNTETQPTSPQLGTKTFLSVVLPR			0				20.6924	0.712697			-21.0697	0.586248
O95747_S339_1_SSGRLHKTEDGGWEWSDDEFDEESEEGKAAI	O95747	OXSR1	339	S	1	SSGRLHKTEDGGWEWSDDEFDEESEEGKAAI			0				-0.454849	0.999981			0	0.683752
O95772_S193_1_QEAEEENRLLIVQDASERAALIPGGLSDGQF	O95772	STARD3NL	193	S	1	QEAEEENRLLIVQDASERAALIPGGLSDGQF			0				0				0
O95772_S39_1_NIHSINPTQLMARIESYEGREKKGISDVRRT	O95772	STARD3NL	39	S	1	NIHSINPTQLMARIESYEGREKKGISDVRRT			-1.51808	0.579986			-1.95423	0.659429			1.31282	0.683752
O95785-4_S167_1_SPPGFSAKGLGHPPSSPLLKKTPLALAGSPT	O95785-4	WIZ	167	S	1	SPPGFSAKGLGHPPSSPLLKKTPLALAGSPT			-0.854516	0.999359			-1.42162	0.701753			-0.737322	0.813846
O95785-4_S180_1_PSSPLLKKTPLALAGSPTPKNPEDKSPQLSL	O95785-4	WIZ	180	S	1	PSSPLLKKTPLALAGSPTPKNPEDKSPQLSL			0	0.999359			-0.0145364	0.742114			-0.915107	0.740217
O95785-4_S196_2_PTPKNPEDKSPQLSLSPRPASPKAQWPQSED	O95785-4	WIZ	196	S	2	PTPKNPEDKSPQLSLSPRPASPKAQWPQSED			2.51904	0.999359			-4.89089	0.999981			26.0257	0.7323
O95785-4_S201_1_PEDKSPQLSLSPRPASPKAQWPQSEDEGPLN	O95785-4	WIZ	201	S	1	PEDKSPQLSLSPRPASPKAQWPQSEDEGPLN			-0.703093	0.579986			-1.32645	0.659429			0.0890937	0.999902
O95785-4_S201_2_PEDKSPQLSLSPRPASPKAQWPQSEDEGPLN	O95785-4	WIZ	201	S	2	PEDKSPQLSLSPRPASPKAQWPQSEDEGPLN			-1.81593	0.579986			-1.42667	0.659429			2.02529	0.999902
O95785-4_S318_1_PGSSLEARSPSDLHISPLAKKLPPPPGSPLG	O95785-4	WIZ	318	S	1	PGSSLEARSPSDLHISPLAKKLPPPPGSPLG			-1.58713	0.579986			0.304267	0.999981			-1.1633	0.999902
O95785-4_S330_1_LHISPLAKKLPPPPGSPLGHSPTASPPPTAR	O95785-4	WIZ	330	S	1	LHISPLAKKLPPPPGSPLGHSPTASPPPTAR			0				-21.9164	0.659429			0	0.683752
O95817_S173_1_AAAQPPASHGPERSQSPAASDCSSSSSSASL	O95817	BAG3	173	S	1	AAAQPPASHGPERSQSPAASDCSSSSSSASL			-27.1591	0.528838			-1.89982	0.659429			1.73326	0.683752
O95817_S279_2_SPFRSSVQGASSREGSPARSSTPLHSPSPIR	O95817	BAG3	279	S	2	SPFRSSVQGASSREGSPARSSTPLHSPSPIR			0	0.999359			0	0.659429			0
O95817_S279_3_SPFRSSVQGASSREGSPARSSTPLHSPSPIR	O95817	BAG3	279	S	3	SPFRSSVQGASSREGSPARSSTPLHSPSPIR			-22.7041	0.653529			0	0.659429			0
O95817_S289_1_SSREGSPARSSTPLHSPSPIRVHTVVDRPQQ	O95817	BAG3	289	S	1	SSREGSPARSSTPLHSPSPIRVHTVVDRPQQ			-23.6361	1.99e-05	*		-1.445	0.720952			-1.15766	0.683752
O95817_S289_2_SSREGSPARSSTPLHSPSPIRVHTVVDRPQQ	O95817	BAG3	289	S	2	SSREGSPARSSTPLHSPSPIRVHTVVDRPQQ			0	0.579986			-0.363543	0.999981			22.2987	0.7323
O95817_S289_3_SSREGSPARSSTPLHSPSPIRVHTVVDRPQQ	O95817	BAG3	289	S	3	SSREGSPARSSTPLHSPSPIRVHTVVDRPQQ			-22.7041	0.653529			-25.2163	0.712697			0
O95817_S377_1_VEVKVPPAPVPCPPPSPGPSAVPSSPKSVAT	O95817	BAG3	377	S	1	VEVKVPPAPVPCPPPSPGPSAVPSSPKSVAT			-1.0827	0.579986			-1.02196	0.659429			-0.588469	0.699597
O95817_S386_1_VPCPPPSPGPSAVPSSPKSVATEERAAPSTA	O95817	BAG3	386	S	1	VPCPPPSPGPSAVPSSPKSVATEERAAPSTA			0				-0.818603	0.999981			0	0.683752
O95817_T285_1_VQGASSREGSPARSSTPLHSPSPIRVHTVVD	O95817	BAG3	285	T	1	VQGASSREGSPARSSTPLHSPSPIRVHTVVD			0				-1.21325	0.659429			23.7508	0.59201
O95817_T285_2_VQGASSREGSPARSSTPLHSPSPIRVHTVVD	O95817	BAG3	285	T	2	VQGASSREGSPARSSTPLHSPSPIRVHTVVD			0	0.579986			22.8188	0.659429			22.2987	0.7323
O95817_T285_3_VQGASSREGSPARSSTPLHSPSPIRVHTVVD	O95817	BAG3	285	T	3	VQGASSREGSPARSSTPLHSPSPIRVHTVVD			0				0				0
O95817_T406_1_ATEERAAPSTAPAEATPPKPGEAEAPPKHPG	O95817	BAG3	406	T	1	ATEERAAPSTAPAEATPPKPGEAEAPPKHPG			0				0.586003	0.684969			-0.356337	0.683752
O95819-2_S600_1_QRPAEPQVPVRTTSRSPVLSRRDSPLQGSGQ	O95819-2	MAP4K4	600	S	1	QRPAEPQVPVRTTSRSPVLSRRDSPLQGSGQ			0	0.579986			0				-0.600286	0.999902
O95819-2_S625_1_LQGSGQQNSQAGQRNSTSSIEPRLLWERVEK	O95819-2	MAP4K4	625	S	1	LQGSGQQNSQAGQRNSTSSIEPRLLWERVEK			0				-0.249293	0.913623			23.0025	0.583692
O95819-2_S685_1_SGERFRVRSSSKSEGSPSQRLENAVKKPEDK	O95819-2	MAP4K4	685	S	1	SGERFRVRSSSKSEGSPSQRLENAVKKPEDK			0				0	0.659429			23.4844	0.583692
O95831-3_S264_1_YEKCLIATGGTPRSLSAIDRAGAEVKSRTTL	O95831-3	AIFM1	264	S	1	YEKCLIATGGTPRSLSAIDRAGAEVKSRTTL			-2.25949	0.579986			-1.14786	0.659429			1.04707	0.683752
O95835-2_S278_1_PPPPSWEPNSQTKRYSGNMEYVISRISPVPP	O95835-2	LATS1	278	S	1	PPPPSWEPNSQTKRYSGNMEYVISRISPVPP	*		0				0				0
O95835-2_S464_1_HEIPTWQPNIPVRSNSFNNPLGNRASHSANS	O95835-2	LATS1	464	S	1	HEIPTWQPNIPVRSNSFNNPLGNRASHSANS	*		-22.8974	0.653529			-1.38658	0.999981			1.45396	0.683752
O95835-2_S613_1_ENVDSGDKEKKQITTSPITVRKNKKDEERRE	O95835-2	LATS1	613	S	1	ENVDSGDKEKKQITTSPITVRKNKKDEERRE	*		0	0.579986			-21.3222	0.659429			0	0.999902
O95857_S143_1_CCGFRSVNPNDTCLASCVKSDHSCSPCAPII	O95857	TSPAN13	143	S	1	CCGFRSVNPNDTCLASCVKSDHSCSPCAPII			-23.8982	0.653529			0				0	0.683752
O95983-2_S24_1_KKFRSKPQLARYLGGSMDLSTFDFRTGKMLM	O95983-2	MBD3	24	S	1	KKFRSKPQLARYLGGSMDLSTFDFRTGKMLM			0				0				0
O95999_S138_1_EPFPDGATNNLSRSNSDESNFSEKLRASTVM	O95999	BCL10	138	S	1	EPFPDGATNNLSRSNSDESNFSEKLRASTVM			0	0.999359			-23.389	0.659429			22.6749	0.583692
O96006_S9_1_MENKSLESSQTDLKLVAHPRAKSK	O96006	ZBED1	9	S	1	MENKSLESSQTDLKLVAHPRAKSK	*		0				0				0
O96007_S20_1_EISSSCFSLETKLPLSPPLVEDSAFEPSRKD	O96007	MOCS2	20	S	1	EISSSCFSLETKLPLSPPLVEDSAFEPSRKD			0	0.579986			-0.705794	0.688887			-20.9785	0.7323
O96013_S181_1_GSGGPQESSRDKRPLSGPDVGTPQPAGLASG	O96013	PAK4	181	S	1	GSGGPQESSRDKRPLSGPDVGTPQPAGLASG			-1.32344	0.999359			-2.85167	0.659429			-1.76858	0.7323
O96013_S474_1_FGFCAQVSKEVPRRKSLVGTPYWMAPELISR	O96013	PAK4	474	S	1	FGFCAQVSKEVPRRKSLVGTPYWMAPELISR			0				0				0	0.683752
O96017-13_S158_1_IKITDFGHSKILGETSLMRTLCGTPTYLAPE	O96017-13	CHEK2	158	S	1	IKITDFGHSKILGETSLMRTLCGTPTYLAPE			0				0				0
O96017-13_S39_1_KVAIKIISKRKFAIGSAREADPALNVETEIE	O96017-13	CHEK2	39	S	1	KVAIKIISKRKFAIGSAREADPALNVETEIE			0				0	0.659429			0
O96019-2_S191_1_VPPYMIASKEAVREGSPANWKRKEKLPQVTR	O96019-2	ACTL6A	191	S	1	VPPYMIASKEAVREGSPANWKRKEKLPQVTR			-3.55005	0.999359			-2.45466	0.659429			1.81139	0.999902
O96020-2_S21_1_SRLQAKQQPQPSQTESPQEAQIIQAKKRKTT	O96020-2	CCNE2	21	S	1	SRLQAKQQPQPSQTESPQEAQIIQAKKRKTT			0	0.579986			0	0.659429			24.075	0.583692
O96028-5_S618_1_ASTAASSALGFSKSSSPSASLTENEVK_	O96028-5	WHSC1	618	S	1	ASTAASSALGFSKSSSPSASLTENEVK			0	0.999359			18.9355	0.724584			0	0.999902
P00387-2_S123_1_LESMQIGDTIEFRGPSGLLVYQGKGKFAIRP	P00387-2	CYB5R3	123	S	1	LESMQIGDTIEFRGPSGLLVYQGKGKFAIRP			0				0				0
P00390-5_T301_1_KGIYAVGDVCGKALLTPVAIAAGRKLAHRLF	P00390-5	GSR	301	T	1	KGIYAVGDVCGKALLTPVAIAAGRKLAHRLF			0				0				0
P00519_S569_1_KGQGESDPLDHEPAVSPLLPRKERGPPEGGL	P00519	ABL1	569	S	1	KGQGESDPLDHEPAVSPLLPRKERGPPEGGL			-23.3749	0.528838			-1.2959	0.712697			0	0.683752
P00519_S683_1_VPNGALRESGGSGFRSPHLWKKSSTLTSSRL	P00519	ABL1	683	S	1	VPNGALRESGGSGFRSPHLWKKSSTLTSSRL			0				0				0
P00533_T693_1_TLRRLLQERELVEPLTPSGEAPNQALLRILK	P00533	EGFR	693	T	1	TLRRLLQERELVEPLTPSGEAPNQALLRILK			-20.0166	0.676508			0	0.999981			-0.595268	0.691516
P00558_S203_1_FLMKKELNYFAKALESPERPFLAILGGAKVA	P00558	PGK1	203	S	1	FLMKKELNYFAKALESPERPFLAILGGAKVA			0				-22.6479	0.712697			-1.54922	0.999902
P01106_S62_1_EDIWKKFELLPTPPLSPSRRSGLCSPSYVAV	P01106	MYC;MYCN	62	S	1	EDIWKKFELLPTPPLSPSRRSGLCSPSYVAV			0	0.579986			0	0.999981			0
P02545_S107_1_LDSVAKERARLQLELSKVREEFKELKARNTK	P02545	LMNA	107	S	1	LDSVAKERARLQLELSKVREEFKELKARNTK			0				0				0	0.683752
P02545_S12_1_METPSQRRATRSGAQASSTPLSPTRIT	P02545	LMNA	12	S	1	METPSQRRATRSGAQASSTPLSPTRIT			0	0.579986			0				-20.958	0.7323
P02545_S212_1_LQTMKEELDFQKNIYSEELRETKRRHETRLV	P02545	LMNA	212	S	1	LQTMKEELDFQKNIYSEELRETKRRHETRLV			0				0				0
P02545_S22_1_RRATRSGAQASSTPLSPTRITRLQEKEDLQE	P02545	LMNA	22	S	1	RRATRSGAQASSTPLSPTRITRLQEKEDLQE			-2.46592	0.579986			-1.11383	0.659429			0.54412	0.691551
P02545_S22_2_RRATRSGAQASSTPLSPTRITRLQEKEDLQE	P02545	LMNA	22	S	2	RRATRSGAQASSTPLSPTRITRLQEKEDLQE			0	0.999359			23.749	0.659429			0.715465	0.683752
P02545_S301_1_GAAHEELQQSRIRIDSLSAQLSQLQKQLAAK	P02545	LMNA	301	S	1	GAAHEELQQSRIRIDSLSAQLSQLQKQLAAK			-22.0733	0.528838			0				0
P02545_S390_1_AYRKLLEGEEERLRLSPSPTSQRSRGRASSH	P02545	LMNA	390	S	1	AYRKLLEGEEERLRLSPSPTSQRSRGRASSH			-1.21456	0.642299			-0.24079	0.819867			-1.44661	0.7323
P02545_S390_2_AYRKLLEGEEERLRLSPSPTSQRSRGRASSH	P02545	LMNA	390	S	2	AYRKLLEGEEERLRLSPSPTSQRSRGRASSH			-2.06295	0.579986			-1.49008	0.659429			0.778105	0.7323
P02545_S390_3_AYRKLLEGEEERLRLSPSPTSQRSRGRASSH	P02545	LMNA	390	S	3	AYRKLLEGEEERLRLSPSPTSQRSRGRASSH			-23.0907	0.653529			-21.7067	0.659429			0	0.683752
P02545_S392_1_RKLLEGEEERLRLSPSPTSQRSRGRASSHSS	P02545	LMNA	392	S	1	RKLLEGEEERLRLSPSPTSQRSRGRASSHSS			-1.79097	0.579986			-1.60333	0.678345			0.259758	0.797148
P02545_S392_2_RKLLEGEEERLRLSPSPTSQRSRGRASSHSS	P02545	LMNA	392	S	2	RKLLEGEEERLRLSPSPTSQRSRGRASSHSS			-2.06295	0.579986			-1.49008	0.659429			0.778105	0.7323
P02545_S392_3_RKLLEGEEERLRLSPSPTSQRSRGRASSHSS	P02545	LMNA	392	S	3	RKLLEGEEERLRLSPSPTSQRSRGRASSHSS			-23.0907	0.653529			-21.7067	0.659429			0	0.683752
P02545_S458_1_EEVDEEGKFVRLRNKSNEDQSMGNWQIKRQN	P02545	LMNA	458	S	1	EEVDEEGKFVRLRNKSNEDQSMGNWQIKRQN			-24.7632	0.528838			-0.356284	0.999981			1.79665	0.7323
P02545_S463_1_EGKFVRLRNKSNEDQSMGNWQIKRQNGDDPL	P02545	LMNA	463	S	1	EGKFVRLRNKSNEDQSMGNWQIKRQNGDDPL			0	0.579986			0	0.659429			0	0.683752
P02545_S5_1_METPSQRRATRSGAQASSTP	P02545	LMNA	5	S	1	METPSQRRATRSGAQASSTP			0				0				0
P02545_S51_1_QELNDRLAVYIDRVRSLETENAGLRLRITES	P02545	LMNA	51	S	1	QELNDRLAVYIDRVRSLETENAGLRLRITES			0	0.579986			0				0	0.683752
P02545_S533_1_NTWGCGNSLRTALINSTGEEVAMRKLVRSVT	P02545	LMNA	533	S	1	NTWGCGNSLRTALINSTGEEVAMRKLVRSVT			-23.0634	0.653529			-20.9153	0.712697			0
P02545_S616_1_SGSGAQVGGPISSGSSASSVTVTRSYRSVGG	P02545	LMNA	616	S	1	SGSGAQVGGPISSGSSASSVTVTRSYRSVGG			0				0				0
P02545_S628_1_SGSSASSVTVTRSYRSVGGSGGGSFGDNLVT	P02545	LMNA	628	S	1	SGSSASSVTVTRSYRSVGGSGGGSFGDNLVT			0				0				0
P02545_S632_1_ASSVTVTRSYRSVGGSGGGSFGDNLVTRSYL	P02545	LMNA	632	S	1	ASSVTVTRSYRSVGGSGGGSFGDNLVTRSYL			-3.58649	0.579986			-0.967335	0.999981			1.51412	0.999902
P02545_S632_2_ASSVTVTRSYRSVGGSGGGSFGDNLVTRSYL	P02545	LMNA	632	S	2	ASSVTVTRSYRSVGGSGGGSFGDNLVTRSYL			-1.28553	0.999359			0				0
P02545_S636_1_TVTRSYRSVGGSGGGSFGDNLVTRSYLLGNS	P02545	LMNA	636	S	1	TVTRSYRSVGGSGGGSFGDNLVTRSYLLGNS			-3.72683	0.579986			-0.133107	0.835983			2.76978	0.999902
P02545_S636_2_TVTRSYRSVGGSGGGSFGDNLVTRSYLLGNS	P02545	LMNA	636	S	2	TVTRSYRSVGGSGGGSFGDNLVTRSYLLGNS			-1.28553	0.999359			0				0
P02545_S66_1_SLETENAGLRLRITESEEVVSREVSGIKAAY	P02545	LMNA	66	S	1	SLETENAGLRLRITESEEVVSREVSGIKAAY			0				0	0.659429			0
P02545_T19_1_PSQRRATRSGAQASSTPLSPTRITRLQEKED	P02545	LMNA	19	T	1	PSQRRATRSGAQASSTPLSPTRITRLQEKED			-2.20905	0.579986			-0.666198	0.999981			22.0962	0.606636
P02545_T19_2_PSQRRATRSGAQASSTPLSPTRITRLQEKED	P02545	LMNA	19	T	2	PSQRRATRSGAQASSTPLSPTRITRLQEKED			0	0.999359			23.749	0.659429			23.9774	0.583692
P02545_T3_1_METPSQRRATRSGAQASS	P02545	LMNA	3	T	1	METPSQRRATRSGAQASS			0				0				0
P02794_S179_1_SGLAEYLFDKHTLGDSDNES_	P02794	FTH1	179	S	1	SGLAEYLFDKHTLGDSDNES			0				-25.8299	0.659429			0.111	0.69042
P04049_S259_1_SPSSEGSLSQRQRSTSTPNVHMVSTTLPVDS	P04049	RAF1	259	S	1	SPSSEGSLSQRQRSTSTPNVHMVSTTLPVDS			-23.6086	0.528838			0				0	0.683752
P04049_S301_2_ESASPSALSSSPNNLSPTGWSQPKTPVPAQR	P04049	RAF1	301	S	2	ESASPSALSSSPNNLSPTGWSQPKTPVPAQR			-22.8476	0.528838			-24.8052	0.659429			0	0.683752
P04049_S301_3_ESASPSALSSSPNNLSPTGWSQPKTPVPAQR	P04049	RAF1	301	S	3	ESASPSALSSSPNNLSPTGWSQPKTPVPAQR			-24.0321	0.653529			0	0.659429			0	0.683752
P04049_S621_1_IELLQHSLPKINRSASEPSLHRAAHTEDINA	P04049	RAF1	621	S	1	IELLQHSLPKINRSASEPSLHRAAHTEDINA			-26.7475	0.653529			26.4121	0.712697			-0.89734	0.999902
P04049_S642_1_RAAHTEDINACTLTTSPRLPVF_	P04049	RAF1	642	S	1	RAAHTEDINACTLTTSPRLPVF			0				0				0	0.683752
P04075_S36_1_HRIVAPGKGILAADESTGSIAKRLQSIGTEN	P04075	ALDOA	36	S	1	HRIVAPGKGILAADESTGSIAKRLQSIGTEN			-22.1642	0.528838			-1.27251	0.659429			1.47666	0.683752
P04075_S39_1_VAPGKGILAADESTGSIAKRLQSIGTENTEE	P04075	ALDOA	39	S	1	VAPGKGILAADESTGSIAKRLQSIGTENTEE			-21.5096	0.000796293	*		-0.27633	0.999981			22.5042	0.7323
P04075_S46_1_LAADESTGSIAKRLQSIGTENTEENRRFYRQ	P04075	ALDOA	46	S	1	LAADESTGSIAKRLQSIGTENTEENRRFYRQ			0				0	0.659429			0
P04083_S37_1_VQTVKSSKGGPGSAVSPYPTFNPSSDVAALH	P04083	ANXA1	37	S	1	VQTVKSSKGGPGSAVSPYPTFNPSSDVAALH	*		0				0				0
P04183_S13_1_MSCINLPTVLPGSPSKTRGQIQVILGPM	P04183	TK1	13	S	1	MSCINLPTVLPGSPSKTRGQIQVILGPM			0	0.579986			-2.65653	0.659429			-21.2309	0.734049
P04406_S151_1_NHEKYDNSLKIISNASCTTNCLAPLAKVIHD	P04406	GAPDH	151	S	1	NHEKYDNSLKIISNASCTTNCLAPLAKVIHD	*		0				0				0
P04406_S192_1_TVHAITATQKTVDGPSGKLWRDGRGALQNII	P04406	GAPDH	192	S	1	TVHAITATQKTVDGPSGKLWRDGRGALQNII	*		0				0				0
P04406_S210_1_LWRDGRGALQNIIPASTGAAKAVGKVIPELN	P04406	GAPDH	210	S	1	LWRDGRGALQNIIPASTGAAKAVGKVIPELN	*		0	0.999359			-22.5071	0.659429			-1.21072	0.999902
P04406_S83_1_VINGNPITIFQERDPSKIKWGDAGAEYVVES	P04406	GAPDH	83	S	1	VINGNPITIFQERDPSKIKWGDAGAEYVVES	*		0				0				0
P04406_T153_1_EKYDNSLKIISNASCTTNCLAPLAKVIHDNF	P04406	GAPDH	153	T	1	EKYDNSLKIISNASCTTNCLAPLAKVIHDNF	*		0				0				0
P04439_S352_2_SDRKGGSYTQAASSDSAQGSDVSLTACKV_	P04439	HLA-A	352	S	2	SDRKGGSYTQAASSDSAQGSDVSLTACKV			0				0				0
P04439_S356_2_GGSYTQAASSDSAQGSDVSLTACKV_	P04439	HLA-A	356	S	2	GGSYTQAASSDSAQGSDVSLTACKV			0				0				0
P04626-3_S312_1_PQRFVVIQNEDLGPASPLDSTFYRSLLEDDD	P04626-3	ERBB2	312	S	1	PQRFVVIQNEDLGPASPLDSTFYRSLLEDDD	*		0	0.579986			0.0733847	0.659429			0	0.683752
P04626-3_S368_1_AGGMVHHRHRSSSTRSGGGDLTLGLEPSEEE	P04626-3	ERBB2	368	S	1	AGGMVHHRHRSSSTRSGGGDLTLGLEPSEEE	*		0				-1.25583	0.659429			1.51231	0.683752
P04626-3_T15_1_MRRLLQETELVEPLTPSGAMPNQAQMRILK	P04626-3	ERBB2	15	T	1	MRRLLQETELVEPLTPSGAMPNQAQMRILK	*		-2.70717	0.999359			0	0.659429			0	0.999902
P04626-3_T480_1_SPREGPLPAARPAGATLERPKTLSPGKNGVV	P04626-3	ERBB2	480	T	1	SPREGPLPAARPAGATLERPKTLSPGKNGVV	*		-1.52121	0.999359			0	0.659429			0	0.683752
P04637-7_S260_1_TSRHKKLMFKTEGPDSD_	P04637-7	TP53	260	S	1	TSRHKKLMFKTEGPDSD			-2.05481	0.579986			-21.9166	0.659429			20.9352	0.583692
P04792_S15_1_MTERRVPFSLLRGPSWDPFRDWYPHSRLFD	P04792	HSPB1	15	S	1	MTERRVPFSLLRGPSWDPFRDWYPHSRLFD	*		0				1.54614	0.659429			0.786301	0.583692
P04792_S199_1_TFESRAQLGGPEAAKSDETAAK_	P04792	HSPB1	199	S	1	TFESRAQLGGPEAAKSDETAAK	*		-2.57253	0.579986			-0.563139	0.709059			0.678116	0.7323
P04792_S78_1_IESPAVAAPAYSRALSRQLSSGVSEIRHTAD	P04792	HSPB1	78	S	1	IESPAVAAPAYSRALSRQLSSGVSEIRHTAD	*		21.403	0.720576			0				0
P04792_S78_2_IESPAVAAPAYSRALSRQLSSGVSEIRHTAD	P04792	HSPB1	78	S	2	IESPAVAAPAYSRALSRQLSSGVSEIRHTAD	*		-25.4176	0.653529			0	0.659429			22.1534	0.583692
P04792_S82_1_AVAAPAYSRALSRQLSSGVSEIRHTADRWRV	P04792	HSPB1	82	S	1	AVAAPAYSRALSRQLSSGVSEIRHTADRWRV	*		-2.05841	0.579986			-1.13341	0.659429			1.46848	0.683752
P04792_S82_2_AVAAPAYSRALSRQLSSGVSEIRHTADRWRV	P04792	HSPB1	82	S	2	AVAAPAYSRALSRQLSSGVSEIRHTADRWRV	*		-25.4176	0.653529			0	0.659429			22.1534	0.583692
P05387_S102_1_APAAAEEKKDEKKEESEESDDDMGFGLFD_	P05387	RPLP2;RPLP1	102	S	1	APAAAEEKKDEKKEESEESDDDMGFGLFD			-25.6875	0.528838			-1.04999	0.680262			1.17632	0.683752
P05387_S102_2_APAAAEEKKDEKKEESEESDDDMGFGLFD_	P05387	RPLP2;RPLP1	102	S	2	APAAAEEKKDEKKEESEESDDDMGFGLFD			1.06056	0.631544			-1.12807	0.659429			-1.48823	0.999902
P05387_S105_1_AAEEKKDEKKEESEESDDDMGFGLFD_	P05387	RPLP2;RPLP1	105	S	1	AAEEKKDEKKEESEESDDDMGFGLFD			-1.66217	0.579986			0.45753	0.69716			0.899132	0.812272
P05387_S105_2_AAEEKKDEKKEESEESDDDMGFGLFD_	P05387	RPLP2;RPLP1	105	S	2	AAEEKKDEKKEESEESDDDMGFGLFD			1.06056	0.631544			-1.12807	0.659429			-1.48823	0.999902
P05388_S304_1_PAAAAAPAKVEAKEESEESDEDMGFGLFD_	P05388	RPLP0;RPLP0P6	304	S	1	PAAAAAPAKVEAKEESEESDEDMGFGLFD			0	0.579986			-1.91749	0.659429			0
P05388_S304_2_PAAAAAPAKVEAKEESEESDEDMGFGLFD_	P05388	RPLP0;RPLP0P6	304	S	2	PAAAAAPAKVEAKEESEESDEDMGFGLFD			-4.13344	0.584456			-0.314144	0.712697			0.460649	0.683752
P05388_S307_1_AAAPAKVEAKEESEESDEDMGFGLFD_	P05388	RPLP0;RPLP0P6	307	S	1	AAAPAKVEAKEESEESDEDMGFGLFD			0				-26.5846	0.659429			24.3113	0.000648711	*
P05388_S307_2_AAAPAKVEAKEESEESDEDMGFGLFD_	P05388	RPLP0;RPLP0P6	307	S	2	AAAPAKVEAKEESEESDEDMGFGLFD			-4.13344	0.584456			-0.314144	0.712697			0.460649	0.683752
P05412_S243_1_EPQTVPEMPGETPPLSPIDMESQERIKAERK	P05412	JUN	243	S	1	EPQTVPEMPGETPPLSPIDMESQERIKAERK			-23.6706	0.528838			22.4366	0.712697			0	0.683752
P05412_S63_1_SLKPHLRAKNSDLLTSPDVGLLKLASPELER	P05412	JUN	63	S	1	SLKPHLRAKNSDLLTSPDVGLLKLASPELER			-22.6564	0.528838			-1.7245	0.659429			0.232269	0.7323
P05412_S73_1_SDLLTSPDVGLLKLASPELERLIIQSSNGHI	P05412	JUN	73	S	1	SDLLTSPDVGLLKLASPELERLIIQSSNGHI			-1.00225	0.579986			-1.0971	0.659429			0.129866	0.7323
P05455_S366_1_GKGKVQFQGKKTKFASDDEHDEHDENGATGP	P05455	SSB	366	S	1	GKGKVQFQGKKTKFASDDEHDEHDENGATGP			0	0.579986			-1.20918	0.659429			0.396882	0.683752
P05455_S92_1_AELMEISEDKTKIRRSPSKPLPEVTDEYKND	P05455	SSB	92	S	1	AELMEISEDKTKIRRSPSKPLPEVTDEYKND			-23.4229	0.528838			0	0.659429			0	0.683752
P05783_S15_1_MSFTTRSTFSTNYRSLGSVQAPSYGARPVS	P05783	KRT18	15	S	1	MSFTTRSTFSTNYRSLGSVQAPSYGARPVS	*		0	0.579986			23.1599	0.72436			2.29318	0.683752
P05783_S18_1_FTTRSTFSTNYRSLGSVQAPSYGARPVSSAA	P05783	KRT18	18	S	1	FTTRSTFSTNYRSLGSVQAPSYGARPVSSAA	*		0	0.579986			-2.21062	0.712697			0
P05783_S305_1_GAAETTLTELRRTVQSLEIDLDSMRNLKASL	P05783	KRT18	305	S	1	GAAETTLTELRRTVQSLEIDLDSMRNLKASL	*		-1.35643	0.579986			-0.379404	0.712697			-0.411052	0.999902
P05783_S31_1_LGSVQAPSYGARPVSSAASVYAGAGGSGSRI	P05783	KRT18	31	S	1	LGSVQAPSYGARPVSSAASVYAGAGGSGSRI	*		0				-21.8474	0.659429			0
P05783_S319_1_QSLEIDLDSMRNLKASLENSLREVEARYALQ	P05783	KRT18	319	S	1	QSLEIDLDSMRNLKASLENSLREVEARYALQ	*		0				0				0
P05783_S323_1_IDLDSMRNLKASLENSLREVEARYALQMEQL	P05783	KRT18	323	S	1	IDLDSMRNLKASLENSLREVEARYALQMEQL	*		0				-0.664374	0.69716			-19.8041	0.734805
P05783_S34_1_VQAPSYGARPVSSAASVYAGAGGSGSRISVS	P05783	KRT18	34	S	1	VQAPSYGARPVSSAASVYAGAGGSGSRISVS	*		0	0.579986			-1.77884	0.659429			0	0.683752
P05783_S399_1_LEDGEDFNLGDALDSSNSMQTIQKTTTRRIV	P05783	KRT18	399	S	1	LEDGEDFNLGDALDSSNSMQTIQKTTTRRIV	*		-21.3184	0.653529			-0.918451	0.726867			0
P05783_S42_1_RPVSSAASVYAGAGGSGSRISVSRSTSFRGG	P05783	KRT18	42	S	1	RPVSSAASVYAGAGGSGSRISVSRSTSFRGG	*		0.971499	0.999359			-2.14199	0.659429			0	0.999902
P05783_S420_1_IQKTTTRRIVDGKVVSETNDTKVLRH_	P05783	KRT18	420	S	1	IQKTTTRRIVDGKVVSETNDTKVLRH	*		0	0.579986			-24.6862	0.712697			0
P05783_S60_1_RISVSRSTSFRGGMGSGGLATGIAGGLAGMG	P05783	KRT18	60	S	1	RISVSRSTSFRGGMGSGGLATGIAGGLAGMG	*		0				21.6883	0.659429			0
P05783_S7_1_MSFTTRSTFSTNYRSLGSVQAP	P05783	KRT18	7	S	1	MSFTTRSTFSTNYRSLGSVQAP	*		-21.7802	0.528838			-0.274258	0.673324			1.62147	0.683752
P05783_S86_1_LAGMGGIQNEKETMQSLNDRLASYLDRVRSL	P05783	KRT18;KRT35	86	S	1	LAGMGGIQNEKETMQSLNDRLASYLDRVRSL			0				-0.0522103	0.683922			20.2999	0.583692
P05783_S93_1_QNEKETMQSLNDRLASYLDRVRSLETENRRL	P05783	KRT18	93	S	1	QNEKETMQSLNDRLASYLDRVRSLETENRRL	*		0				-0.117556	0.797398			0.261878	0.999902
P05783_T8_1_MSFTTRSTFSTNYRSLGSVQAPS	P05783	KRT18	8	T	1	MSFTTRSTFSTNYRSLGSVQAPS	*		0	0.579986			22.8459	0.712697			20.1989	0.743944
P06400_S249_1_LLKEPYKTAVIPINGSPRTPRRGQNRSARIA	P06400	RB1	249	S	1	LLKEPYKTAVIPINGSPRTPRRGQNRSARIA			-21.2552	0.653529			0	0.999981			22.1057	0.000584788	*
P06400_S788_2_STRPPTLSPIPHIPRSPYKFPSSPLRIPGGN	P06400	RB1	788	S	2	STRPPTLSPIPHIPRSPYKFPSSPLRIPGGN			0				0				0	0.683752
P06400_S795_1_SPIPHIPRSPYKFPSSPLRIPGGNIYISPLK	P06400	RB1	795	S	1	SPIPHIPRSPYKFPSSPLRIPGGNIYISPLK			0				-0.91666	0.800895			-22.3775	0.583692
P06400_S807_1_FPSSPLRIPGGNIYISPLKSPYKISEGLPTP	P06400	RB1	807	S	1	FPSSPLRIPGGNIYISPLKSPYKISEGLPTP			19.708	0.528838			-0.0157865	0.673658			-22.3012	0.734244
P06400_S855_1_GTSEKFQKINQMVCNSDRVLKRSAEGSNPPK	P06400	RB1	855	S	1	GTSEKFQKINQMVCNSDRVLKRSAEGSNPPK			0				0				0
P06400_T356_1_KTLQTDSIDSFETQRTPRKSNLDEEVNVIPP	P06400	RB1	356	T	1	KTLQTDSIDSFETQRTPRKSNLDEEVNVIPP			0				22.9001	0.712697			0.109784	0.999902
P06400_T373_1_RKSNLDEEVNVIPPHTPVRTVMNTIQQLMMI	P06400	RB1	373	T	1	RKSNLDEEVNVIPPHTPVRTVMNTIQQLMMI			0				22.7816	0.659429			-0.0520986	0.700052
P06400_T821_2_ISPLKSPYKISEGLPTPTKMTPRSRILVSIG	P06400	RB1	821	T	2	ISPLKSPYKISEGLPTPTKMTPRSRILVSIG			0				0	0.999981			22.9093	0.000657761	*
P06400_T823_1_PLKSPYKISEGLPTPTKMTPRSRILVSIGES	P06400	RB1	823	T	1	PLKSPYKISEGLPTPTKMTPRSRILVSIGES			0				0	0.659429			0
P06400_T823_2_PLKSPYKISEGLPTPTKMTPRSRILVSIGES	P06400	RB1	823	T	2	PLKSPYKISEGLPTPTKMTPRSRILVSIGES			0				22.8261	0.712697			0	0.683752
P06400_T826_1_SPYKISEGLPTPTKMTPRSRILVSIGESFGT	P06400	RB1	826	T	1	SPYKISEGLPTPTKMTPRSRILVSIGESFGT			0	0.579986			0				0	0.683752
P06400_T826_2_SPYKISEGLPTPTKMTPRSRILVSIGESFGT	P06400	RB1	826	T	2	SPYKISEGLPTPTKMTPRSRILVSIGESFGT			0				0	0.659429			22.9093	0.000657761	*
P06401_S162_1_LPEDPPAAPATQRVLSPLMSRSGCKVGDSSG	P06401	PGR	162	S	1	LPEDPPAAPATQRVLSPLMSRSGCKVGDSSG	*		0				0				18.2553	0.583692
P06401_S20_1_KAKGPRAPHVAGGPPSPEVGSPLLCRPAAGP	P06401	PGR	20	S	1	KAKGPRAPHVAGGPPSPEVGSPLLCRPAAGP	*		0				0	0.659429			-0.102868	0.999902
P06454-2_S2_1_MSDAAVDTSSEITTKDL	P06454-2	PTMA	2	S	1	MSDAAVDTSSEITTKDL	*		-3.32495	0.579986			-1.05708	0.659429			0.765579	0.683752
P06454-2_S9_1_MSDAAVDTSSEITTKDLKEKKEVV	P06454-2	PTMA	9	S	1	MSDAAVDTSSEITTKDLKEKKEVV	*		-24.0275	0.528838			0.178625	0.712697			0.989329	0.683752
P06493_T14_1_MEDYTKIEKIGEGTYGVVYKGRHKTTGQV	P06493	CDK1	14	T	1	MEDYTKIEKIGEGTYGVVYKGRHKTTGQV			0				18.3638	0.712697			0	0.683752
P06493_T14_2_MEDYTKIEKIGEGTYGVVYKGRHKTTGQV	P06493	CDK1	14	T	2	MEDYTKIEKIGEGTYGVVYKGRHKTTGQV			0	0.579986			0	0.999981			0	0.683752
P06493_T161_1_DFGLARAFGIPIRVYTHEVVTLWYRSPEVLL	P06493	CDK1	161	T	1	DFGLARAFGIPIRVYTHEVVTLWYRSPEVLL			0				0				0
P06493_Y15_1_MEDYTKIEKIGEGTYGVVYKGRHKTTGQVV	P06493	CDK1	15	Y	1	MEDYTKIEKIGEGTYGVVYKGRHKTTGQVV			-26.7871	0.528838			-1.8437	0.659429			0.472599	0.7323
P06493_Y15_2_MEDYTKIEKIGEGTYGVVYKGRHKTTGQVV	P06493	CDK1	15	Y	2	MEDYTKIEKIGEGTYGVVYKGRHKTTGQVV			0	0.579986			0	0.999981			0	0.683752
P06493_Y19_1_YTKIEKIGEGTYGVVYKGRHKTTGQVVAMKK	P06493	CDK1	19	Y	1	YTKIEKIGEGTYGVVYKGRHKTTGQVVAMKK			0				0	0.659429			0
P06703_S46_1_KKELKELIQKELTIGSKLQDAEIARLMEDLD	P06703	S100A6	46	S	1	KKELKELIQKELTIGSKLQDAEIARLMEDLD			0				0				0
P06733_S254_1_KVVIGMDVAASEFFRSGKYDLDFKSPDDPSR	P06733	ENO1	254	S	1	KVVIGMDVAASEFFRSGKYDLDFKSPDDPSR	*		0				0				0
P06733_S263_1_ASEFFRSGKYDLDFKSPDDPSRYISPDQLAD	P06733	ENO1	263	S	1	ASEFFRSGKYDLDFKSPDDPSRYISPDQLAD	*		0				20.9972	0.659429			18.812	0.583692
P06733_S27_1_FDSRGNPTVEVDLFTSKGLFRAAVPSGASTG	P06733	ENO1	27	S	1	FDSRGNPTVEVDLFTSKGLFRAAVPSGASTG	*		0				0				0
P06733_S272_1_YDLDFKSPDDPSRYISPDQLADLYKSFIKDY	P06733	ENO1	272	S	1	YDLDFKSPDDPSRYISPDQLADLYKSFIKDY	*		0				0				0
P06733_S40_1_FTSKGLFRAAVPSGASTGIYEALELRDNDKT	P06733	ENO1;ENO3	40	S	1	FTSKGLFRAAVPSGASTGIYEALELRDNDKT			0				0				0
P06733_S419_1_LAKYNQLLRIEEELGSKAKFAGRNFRNPLAK	P06733	ENO1	419	S	1	LAKYNQLLRIEEELGSKAKFAGRNFRNPLAK	*		-22.6562	0.528838			0				0
P06733_S79_1_KAVEHINKTIAPALVSKKLNVTEQEKIDKLM	P06733	ENO1	79	S	1	KAVEHINKTIAPALVSKKLNVTEQEKIDKLM	*		0				0				0
P06744_T109_1_EGRAVLHVALRNRSNTPILVDGKDVMPEVNK	P06744	GPI	109	T	1	EGRAVLHVALRNRSNTPILVDGKDVMPEVNK			0				-0.444519	0.712697			1.75612	0.999902
P06748-2_S10_1_MEDSMDMDMSPLRPQNYLFGCELKA	P06748-2	NPM1	10	S	1	MEDSMDMDMSPLRPQNYLFGCELKA			-26.3348	0.654696			-0.716583	0.791143			-3.31157	0.999902
P06748-2_S125_1_HISGQHLVAVEEDAESEDEEEEDVKLLSISG	P06748-2	NPM1	125	S	1	HISGQHLVAVEEDAESEDEEEEDVKLLSISG			0.0178555	0.596814			-2.29658	0.999981			0.265956	0.89777
P06748-2_S137_1_DAESEDEEEEDVKLLSISGKRSAPGGGSKVP	P06748-2	NPM1	137	S	1	DAESEDEEEEDVKLLSISGKRSAPGGGSKVP			0				0				0
P06748-2_S139_1_ESEDEEEEDVKLLSISGKRSAPGGGSKVPQK	P06748-2	NPM1	139	S	1	ESEDEEEEDVKLLSISGKRSAPGGGSKVPQK			0				1.0024	0.999981			-22.6827	0.587249
P06748-2_S213_1_SFKKQEKTPKTPKGPSSVEDIKAKMQASIEK	P06748-2	NPM1	213	S	1	SFKKQEKTPKTPKGPSSVEDIKAKMQASIEK			0				0.0159077	0.700695			0.661219	0.7323
P06748-2_S214_1_FKKQEKTPKTPKGPSSVEDIKAKMQASIEKA;FKKQEKTPKTPKGPSSVEDIKAKMQASIEKG	P06748-2	NPM1	214	S	1	FKKQEKTPKTPKGPSSVEDIKAKMQASIEKA;FKKQEKTPKTPKGPSSVEDIKAKMQASIEKG			-0.824364	0.579986			-2.79149	0.659429			1.18791	0.7323
P06748-2_S225_1_KGPSSVEDIKAKMQASIEKGGSLPKVEAKFI	P06748-2	NPM1	225	S	1	KGPSSVEDIKAKMQASIEKGGSLPKVEAKFI			20.5862	0.528838			-0.990619	0.712697			-0.429521	0.999902
P06748-2_S231_1_EDIKAKMQASIEKGGSLPKVEAKFINYVKNC	P06748-2	NPM1	231	S	1	EDIKAKMQASIEKGGSLPKVEAKFINYVKNC			0	0.579986			-1.35311	0.722508			-23.3196	0.7323
P06748-2_S4_1_MEDSMDMDMSPLRPQNYLF	P06748-2	NPM1	4	S	1	MEDSMDMDMSPLRPQNYLF			0	0.999359			-1.41164	0.659429			22.2637	0.586581
P06748-2_S70_1_DELHIVEAEAMNYEGSPIKVTLATLKMSVQP	P06748-2	NPM1	70	S	1	DELHIVEAEAMNYEGSPIKVTLATLKMSVQP			0				1.31196	0.659429			-18.3596	0.757537
P06748-2_T208_1_KKGQESFKKQEKTPKTPKGPSSVEDIKAKMQ;SKGQESFKKQEKTPKTPKGPSSVEDIKAKMQ	P06748-2	NPM1	208	T	1	KKGQESFKKQEKTPKTPKGPSSVEDIKAKMQ;SKGQESFKKQEKTPKTPKGPSSVEDIKAKMQ			0				0.199581	0.999981			0
P07108_S2_1_MSQAEFEKAAEEVRHLK	P07108	DBI	2	S	1	MSQAEFEKAAEEVRHLK			-3.33647	0.579986			-24.1109	0.712697			0
P07199_S156_1_ARARNAAPRTPAAPASPAAVPSEGSGGSTTG	P07199	CENPB	156	S	1	ARARNAAPRTPAAPASPAAVPSEGSGGSTTG			0.0290977	0.999359			-0.931264	0.659429			-0.340453	0.999902
P07203_S153_1_DDATALMTDPKLITWSPVCRNDVAWNFEKFL	P07203	GPX1	153	S	1	DDATALMTDPKLITWSPVCRNDVAWNFEKFL			0				0				0
P07355_S12_1_MSTVHEILCKLSLEGDHSTPPSAYGSV	P07355	ANXA2;ANXA2P2	12	S	1	MSTVHEILCKLSLEGDHSTPPSAYGSV			-24.8131	0.653529			24.0883	0.712697			0	0.999902
P07355_S127_1_SELKASMKGLGTDEDSLIEIICSRTNQELQE	P07355	ANXA2;ANXA2P2	127	S	1	SELKASMKGLGTDEDSLIEIICSRTNQELQE			-20.9863	0.63222			-17.7899	0.712697			0	0.683752
P07355_S184_1_KLMVALAKGRRAEDGSVIDYELIDQDARDLY	P07355	ANXA2	184	S	1	KLMVALAKGRRAEDGSVIDYELIDQDARDLY	*		0				0				0
P07355_T19_1_VHEILCKLSLEGDHSTPPSAYGSVKAYTNFD	P07355	ANXA2;ANXA2P2	19	T	1	VHEILCKLSLEGDHSTPPSAYGSVKAYTNFD			0	0.999359			-22.0461	0.720593			-6.96249	0.985156
P07355_Y24_1_CKLSLEGDHSTPPSAYGSVKAYTNFDAERDA	P07355	ANXA2;ANXA2P2	24	Y	1	CKLSLEGDHSTPPSAYGSVKAYTNFDAERDA			0				0				0	0.683752
P07814_S1000_1_QRKDPSKNQGGGLSSSGAGEGQGPKKQTRLG	P07814	EPRS	1000	S	1	QRKDPSKNQGGGLSSSGAGEGQGPKKQTRLG			0				0				0
P07814_S885_1_KEYIPGQPPLSQSSDSSPTRNSEPAGLETPE	P07814	EPRS	885	S	1	KEYIPGQPPLSQSSDSSPTRNSEPAGLETPE			0				0	0.999981			0
P07814_S885_2_KEYIPGQPPLSQSSDSSPTRNSEPAGLETPE	P07814	EPRS	885	S	2	KEYIPGQPPLSQSSDSSPTRNSEPAGLETPE			0				0				0
P07814_S886_1_EYIPGQPPLSQSSDSSPTRNSEPAGLETPEA	P07814	EPRS	886	S	1	EYIPGQPPLSQSSDSSPTRNSEPAGLETPEA			0				-1.0015	0.659429			1.7085	0.999902
P07814_Y872_2_LLSLKAQYKEKTGKEYIPGQPPLSQSSDSSP	P07814	EPRS	872	Y	2	LLSLKAQYKEKTGKEYIPGQPPLSQSSDSSP			0	0.579986			0				0	0.683752
P07900_S263_1_EEKESEDKPEIEDVGSDEEEEKKDGDKKKKK	P07900	HSP90AA1	263	S	1	EEKESEDKPEIEDVGSDEEEEKKDGDKKKKK			0				1.74921	0.659429			-0.644751	0.683752
P07900_S453_1_YEQFSKNIKLGIHEDSQNRKKLSELLRYYTS	P07900	HSP90AA1	453	S	1	YEQFSKNIKLGIHEDSQNRKKLSELLRYYTS			0				0				22.4038	0.583692
P07900_S476_1_ELLRYYTSASGDEMVSLKDYCTRMKENQKHI	P07900	HSP90AA1	476	S	1	ELLRYYTSASGDEMVSLKDYCTRMKENQKHI			0				0	0.999981			0
P07910_S260_1_DETNVKMESEGGADDSAEEGDLLDDDDNEDR	P07910	HNRNPC	260	S	1	DETNVKMESEGGADDSAEEGDLLDDDDNEDR			0	0.579986			-24.1162	0.712697			0.310379	0.70846
P07949-2_S696_1_QAFPVSYSSSGARRPSLDSMENQVSVDAFKI	P07949-2	RET	696	S	1	QAFPVSYSSSGARRPSLDSMENQVSVDAFKI			0	0.579986			19.7672	0.712697			0	0.683752
P07949-2_S696_2_QAFPVSYSSSGARRPSLDSMENQVSVDAFKI	P07949-2	RET	696	S	2	QAFPVSYSSSGARRPSLDSMENQVSVDAFKI			0				0				0
P07949-2_S699_2_PVSYSSSGARRPSLDSMENQVSVDAFKILED	P07949-2	RET	699	S	2	PVSYSSSGARRPSLDSMENQVSVDAFKILED			0				0				0
P07954-2_S3_1_MASQNSFRIEYDTFGELK	P07954-2	FH	3	S	1	MASQNSFRIEYDTFGELK			0				0				0
P08047_S2_1_MSDQDHSMDEMTAVVKI	P08047	SP1	2	S	1	MSDQDHSMDEMTAVVKI	*		-23.5109	0.653529			-1.60633	0.999981			0	0.683752
P08047_S59_1_GSSSSTGGGGQESQPSPLALLAATCSRIESP	P08047	SP1	59	S	1	GSSSSTGGGGQESQPSPLALLAATCSRIESP	*		-24.9904	0.653529			-24.1266	0.712697			18.7779	0.583692
P08047_S7_1_MSDQDHSMDEMTAVVKIEKGVG	P08047	SP1	7	S	1	MSDQDHSMDEMTAVVKIEKGVG	*		0				-20.8129	0.712697			-20.1267	0.583692
P08069_T1366_1_GGRKNERALPLPQSSTC_	P08069	IGF1R	1366	T	1	GGRKNERALPLPQSSTC			-24.7232	0.528838			-1.34154	0.712697			1.68506	0.683752
P08133_T273_1_ERLFKAMKGLGTRDNTLIRIMVSRSELDMLD	P08133	ANXA6	273	T	1	ERLFKAMKGLGTRDNTLIRIMVSRSELDMLD	*		0				0				0
P08134_S152_1_EPVRSEEGRDMANRISAFGYLECSAKTKEGV	P08134	RHOC	152	S	1	EPVRSEEGRDMANRISAFGYLECSAKTKEGV	*		0				0				0	0.683752
P08195-2_S64_1_EDEAEAAAAAKFTGLSKEELLKVAGSPGWVR	P08195-2	SLC3A2	64	S	1	EDEAEAAAAAKFTGLSKEELLKVAGSPGWVR			1.75969	0.999359			0.0373882	0.999981			0	0.683752
P08238_S226_1_YPITLYLEKEREKEISDDEAEEEKGEKEEED	P08238	HSP90AB1;HSP90AB3P	226	S	1	YPITLYLEKEREKEISDDEAEEEKGEKEEED			0				0				0
P08238_S255_1_EDKDDEEKPKIEDVGSDEEDDSGKDKKKKTK;ENKDDEEKPKIEDVGSDEEDDSGKDKKKKTK	P08238	HSP90AB1;HSP90AB2P	255	S	1	EDKDDEEKPKIEDVGSDEEDDSGKDKKKKTK;ENKDDEEKPKIEDVGSDEEDDSGKDKKKKTK			0	0.579986			-0.16782	0.999981			-0.219418	0.896093
P08238_S255_2_EDKDDEEKPKIEDVGSDEEDDSGKDKKKKTK;ENKDDEEKPKIEDVGSDEEDDSGKDKKKKTK	P08238	HSP90AB1;HSP90AB2P	255	S	2	EDKDDEEKPKIEDVGSDEEDDSGKDKKKKTK;ENKDDEEKPKIEDVGSDEEDDSGKDKKKKTK			0				0				0
P08238_S261_2_EKPKIEDVGSDEEDDSGKDKKKKTKKIKEKY	P08238	HSP90AB1;HSP90AB2P	261	S	2	EKPKIEDVGSDEEDDSGKDKKKKTKKIKEKY			0				0				0
P08240-2_S268_3_IRGTGSGGQLQDLDCSSSDDEGAAQNSTKPS	P08240-2	SRPR	268	S	3	IRGTGSGGQLQDLDCSSSDDEGAAQNSTKPS			-2.35806	0.999359			-1.31239	0.659429			2.07035	0.7323
P08240-2_S269_3_RGTGSGGQLQDLDCSSSDDEGAAQNSTKPSA	P08240-2	SRPR	269	S	3	RGTGSGGQLQDLDCSSSDDEGAAQNSTKPSA			-2.35806	0.999359			-1.31239	0.659429			2.07035	0.7323
P08240-2_S270_3_GTGSGGQLQDLDCSSSDDEGAAQNSTKPSAT	P08240-2	SRPR	270	S	3	GTGSGGQLQDLDCSSSDDEGAAQNSTKPSAT			-2.35806	0.999359			-1.31239	0.659429			2.07035	0.7323
P08473_S4_1_MGKSESQMDITDINTPKPK	P08473	MME	4	S	1	MGKSESQMDITDINTPKPK			-23.1257	2.68e-06	*		0				0
P08493_Y82_1_ELNREACDDYRLCERYAMVYGYNAAYNRYFR	P08493	MGP	82	Y	1	ELNREACDDYRLCERYAMVYGYNAAYNRYFR	*		0				0				0
P08559-3_S201_1_PCIFICENNRYGMGTSVERAAASTDYYKRGD	P08559-3	PDHA1	201	S	1	PCIFICENNRYGMGTSVERAAASTDYYKRGD			20.3044	0.653529			-2.34345	0.659429			22.2737	0.7323
P08559-3_S262_1_GPILMELQTYRYHGHSMSDPGVSYRTREEIQ	P08559-3	PDHA1;PDHA2	262	S	1	GPILMELQTYRYHGHSMSDPGVSYRTREEIQ			0	0.999359			0	0.659429			0	0.999902
P08559-3_S262_2_GPILMELQTYRYHGHSMSDPGVSYRTREEIQ	P08559-3	PDHA1;PDHA2	262	S	2	GPILMELQTYRYHGHSMSDPGVSYRTREEIQ			0				0	0.659429			0
P08559-3_S264_1_ILMELQTYRYHGHSMSDPGVSYRTREEIQEV	P08559-3	PDHA1;PDHA2	264	S	1	ILMELQTYRYHGHSMSDPGVSYRTREEIQEV			-25.0186	0.528838			0	0.659429			0	0.999902
P08559-3_S264_2_ILMELQTYRYHGHSMSDPGVSYRTREEIQEV	P08559-3	PDHA1;PDHA2	264	S	2	ILMELQTYRYHGHSMSDPGVSYRTREEIQEV			0				0				0
P08559-3_S269_2_QTYRYHGHSMSDPGVSYRTREEIQEVRSKSD	P08559-3	PDHA1;PDHA2	269	S	2	QTYRYHGHSMSDPGVSYRTREEIQEVRSKSD			0				0	0.659429			0
P08621_S226_1_SGRDDTSRYDERPGPSPLPHRDRDRDRERER	P08621	SNRNP70	226	S	1	SGRDDTSRYDERPGPSPLPHRDRDRDRERER			-0.480984	0.99957			-0.824479	0.712697			0.181903	0.7323
P08651-4_S261_2_SKRHKSGSMEEDVDTSPGGDYYTSPSSPTSS	P08651-4	NFIC	261	S	2	SKRHKSGSMEEDVDTSPGGDYYTSPSSPTSS			0	0.579986			0	0.659429			0
P08651-4_S272_1_DVDTSPGGDYYTSPSSPTSSSRNWTEDMEGG	P08651-4	NFIC	272	S	1	DVDTSPGGDYYTSPSSPTSSSRNWTEDMEGG			-22.8751	0.528838			-0.687596	0.659429			0	0.999902
P08651-4_S272_2_DVDTSPGGDYYTSPSSPTSSSRNWTEDMEGG	P08651-4	NFIC	272	S	2	DVDTSPGGDYYTSPSSPTSSSRNWTEDMEGG			-2.16831	0.999359			-0.278979	0.999981			1.39053	0.999902
P08651-4_S290_1_SSSRNWTEDMEGGISSPVKKTEMDKSPFNSP	P08651-4	NFIC	290	S	1	SSSRNWTEDMEGGISSPVKKTEMDKSPFNSP			0	0.579986			-24.4972	0.659429			-22.9181	0.7323
P08651-4_S300_1_EGGISSPVKKTEMDKSPFNSPSPQDSPRLSS	P08651-4	NFIC	300	S	1	EGGISSPVKKTEMDKSPFNSPSPQDSPRLSS			0				-21.8419	0.714294			23.0821	0.7323
P08651-4_S300_2_EGGISSPVKKTEMDKSPFNSPSPQDSPRLSS	P08651-4	NFIC	300	S	2	EGGISSPVKKTEMDKSPFNSPSPQDSPRLSS			0				-0.834267	0.659429			1.70511	0.999902
P08651-4_S300_3_EGGISSPVKKTEMDKSPFNSPSPQDSPRLSS	P08651-4	NFIC	300	S	3	EGGISSPVKKTEMDKSPFNSPSPQDSPRLSS			0				0				0
P08651-4_S304_3_SSPVKKTEMDKSPFNSPSPQDSPRLSSFTQH	P08651-4	NFIC	304	S	3	SSPVKKTEMDKSPFNSPSPQDSPRLSSFTQH			0				0				0
P08651-4_S306_1_PVKKTEMDKSPFNSPSPQDSPRLSSFTQHHR	P08651-4	NFIC	306	S	1	PVKKTEMDKSPFNSPSPQDSPRLSSFTQHHR			-2.04895	0.579986			-0.655253	0.659429			1.57429	0.683752
P08651-4_S306_2_PVKKTEMDKSPFNSPSPQDSPRLSSFTQHHR	P08651-4	NFIC	306	S	2	PVKKTEMDKSPFNSPSPQDSPRLSSFTQHHR			0	0.999359			-0.834267	0.659429			1.70511	0.999902
P08651-4_S310_1_TEMDKSPFNSPSPQDSPRLSSFTQHHRPVIA	P08651-4	NFIC	310	S	1	TEMDKSPFNSPSPQDSPRLSSFTQHHRPVIA			0				0	0.659429			0
P08651-4_S310_2_TEMDKSPFNSPSPQDSPRLSSFTQHHRPVIA	P08651-4	NFIC	310	S	2	TEMDKSPFNSPSPQDSPRLSSFTQHHRPVIA			0	0.999359			0	0.659429			18.9179	0.583692
P08651-4_S310_3_TEMDKSPFNSPSPQDSPRLSSFTQHHRPVIA	P08651-4	NFIC	310	S	3	TEMDKSPFNSPSPQDSPRLSSFTQHHRPVIA			0				0				0
P08913_S311_2_APAGPRDTDALDLEESSSSDHAERPPGPRRP	P08913	ADRA2A	311	S	2	APAGPRDTDALDLEESSSSDHAERPPGPRRP			0				0				0
P08913_S311_3_APAGPRDTDALDLEESSSSDHAERPPGPRRP	P08913	ADRA2A	311	S	3	APAGPRDTDALDLEESSSSDHAERPPGPRRP			0				0				0
P08913_S312_2_PAGPRDTDALDLEESSSSDHAERPPGPRRPE	P08913	ADRA2A	312	S	2	PAGPRDTDALDLEESSSSDHAERPPGPRRPE			0				0				0
P08913_S312_3_PAGPRDTDALDLEESSSSDHAERPPGPRRPE	P08913	ADRA2A	312	S	3	PAGPRDTDALDLEESSSSDHAERPPGPRRPE			0				0				0
P08913_S346_1_RGKGKARASQVKPGDSLPRRGPGATGIGTPA	P08913	ADRA2A	346	S	1	RGKGKARASQVKPGDSLPRRGPGATGIGTPA			0				0				0
P09104-2_S40_1_YTAKGLFRAAVPSGASTGIYEALELRDGDKQ	P09104-2	ENO2	40	S	1	YTAKGLFRAAVPSGASTGIYEALELRDGDKQ			0				0				0
P09382_S30_1_GECLRVRGEVAPDAKSFVLNLGKDSNNLCLH	P09382	LGALS1	30	S	1	GECLRVRGEVAPDAKSFVLNLGKDSNNLCLH			0				0				0
P09429_S35_1_VQTCREEHKKKHPDASVNFSEFSKKCSERWK	P09429	HMGB1	35	S	1	VQTCREEHKKKHPDASVNFSEFSKKCSERWK			0				0				0	0.683752
P09493-5_S6_1_MAGSSSLEAVRRKIRSLQEQA	P09493-5	TPM1	6	S	1	MAGSSSLEAVRRKIRSLQEQA	*		0				0				0
P09496-2_S176_1_NRAAEEAFVNDIDESSPGTEWERVARLCDFN	P09496-2	CLTA	176	S	1	NRAAEEAFVNDIDESSPGTEWERVARLCDFN			-25.0708	2.79e-05	*		-23.5003	0.659429			0	0.683752
P09525_S12_1_MATKGGTVKAASGFNAMEDAQTLRKAM	P09525	ANXA4	12	S	1	MATKGGTVKAASGFNAMEDAQTLRKAM			0				0				0
P09543-2_S150_1_RLDCAQLKEKNQWQLSADDLKKLKPGLEKDF	P09543-2	CNP	150	S	1	RLDCAQLKEKNQWQLSADDLKKLKPGLEKDF			-22.482	0.653529			-21.5282	0.712697			0	0.683752
P09601_S229_1_FEELQELLTHDTKDQSPSRAPGLRQRASNKV	P09601	HMOX1	229	S	1	FEELQELLTHDTKDQSPSRAPGLRQRASNKV			0				0				0
P09603-3_S235_1_YRWRRRSHQEPQRADSPLEQPEGSPLTQDDR	P09603-3	CSF1	235	S	1	YRWRRRSHQEPQRADSPLEQPEGSPLTQDDR			0				0				0
P09651_S2_1_MSKSESPKEPEQLRKLF	P09651	HNRNPA1	2	S	1	MSKSESPKEPEQLRKLF			-1.44336	0.999359			-3.35982	0.659429			3.46029	0.683752
P09651_S2_2_MSKSESPKEPEQLRKLF	P09651	HNRNPA1	2	S	2	MSKSESPKEPEQLRKLF			-2.51155	0.579986			-1.13776	0.707406			1.11408	0.683752
P09651_S4_1_MSKSESPKEPEQLRKLFIG	P09651	HNRNPA1	4	S	1	MSKSESPKEPEQLRKLFIG			3.05002	0.999359			-3.08854	0.750489			2.28589	0.999902
P09651_S4_2_MSKSESPKEPEQLRKLFIG	P09651	HNRNPA1	4	S	2	MSKSESPKEPEQLRKLFIG			0				0	0.659429			0	0.683752
P09651_S6_1_MSKSESPKEPEQLRKLFIGGL	P09651	HNRNPA1	6	S	1	MSKSESPKEPEQLRKLFIGGL			-0.574448	0.581196			-0.895898	0.659429			-0.4306	0.812211
P09651_S6_2_MSKSESPKEPEQLRKLFIGGL	P09651	HNRNPA1	6	S	2	MSKSESPKEPEQLRKLFIGGL			-2.85344	0.579986			-4.03164	0.659429			1.47306	0.658588
P09758_S322_1_KKVEIKELGELRKEPSL_	P09758	TACSTD2	322	S	1	KKVEIKELGELRKEPSL	*		-2.11118	0.999359			-4.58174	0.659429			2.36878	0.816025
P09874_S782_1_NLLDIEVAYSLLRGGSDDSSKDPIDVNYEKL	P09874	PARP1	782	S	1	NLLDIEVAYSLLRGGSDDSSKDPIDVNYEKL			0				0				0
P09874_T368_1_QDRIFPPETSASVAATPPPSTASAPAAVNSS	P09874	PARP1	368	T	1	QDRIFPPETSASVAATPPPSTASAPAAVNSS			0				0	0.659429			0
P09884_S209_1_FSVHTATAVPSGKIASPVSRKEPPLTPVPLK	P09884	POLA1	209	S	1	FSVHTATAVPSGKIASPVSRKEPPLTPVPLK			0				-1.75643	0.659429			1.21506	0.999902
P09972_S45_1_ILAADESVGSMAKRLSQIGVENTEENRRLYR	P09972	ALDOC	45	S	1	ILAADESVGSMAKRLSQIGVENTEENRRLYR			0				0	0.659429			0
P0C1Z6-2_S171_1_TLSPPRRTPAPPEPGSPAPGEGPSGRKRRRV	P0C1Z6-2	TFPT	171	S	1	TLSPPRRTPAPPEPGSPAPGEGPSGRKRRRV			-2.81186	0.579986			-2.8258	0.659429			1.44416	0.683752
P0C1Z6-2_S240_1_VSRGPDKLLPYPTLASPASD_	P0C1Z6-2	TFPT	240	S	1	VSRGPDKLLPYPTLASPASD			-18.9021	0.653529			-21.5271	0.659429			17.6796	0.583692
P0C1Z6-2_S240_2_VSRGPDKLLPYPTLASPASD_	P0C1Z6-2	TFPT	240	S	2	VSRGPDKLLPYPTLASPASD			0	0.579986			-24.1102	0.659429			0	0.683752
P0C1Z6-2_S243_1_GPDKLLPYPTLASPASD_	P0C1Z6-2	TFPT	243	S	1	GPDKLLPYPTLASPASD			0	0.579986			-2.18835	0.999981			20.6405	0.00130667	*
P0C1Z6-2_S243_2_GPDKLLPYPTLASPASD_	P0C1Z6-2	TFPT	243	S	2	GPDKLLPYPTLASPASD			0	0.579986			-24.1102	0.659429			0	0.683752
P0C7T5_S615_1_QLGPPRERPERTVLGSRELCDSEGKSQPAGE	P0C7T5	ATXN1L	615	S	1	QLGPPRERPERTVLGSRELCDSEGKSQPAGE			0				0				0	0.683752
P0C7T5_T330_1_SQTPRVEVAAPAHRGTPDTDLEVQRVVGALA	P0C7T5	ATXN1L	330	T	1	SQTPRVEVAAPAHRGTPDTDLEVQRVVGALA			-2.20322	0.999359			-1.51757	0.659429			0.724986	0.878454
P0CAP2_S270_1_PFRQNDSSSHCQKSGSPISSEERRRRDKQHL	P0CAP2	POLR2M	270	S	1	PFRQNDSSSHCQKSGSPISSEERRRRDKQHL			0				0				0
P0CAP2_S364_1_SSGRYREVRDEDDDWSSDEF_	P0CAP2	POLR2M;GCOM2	364	S	1	SSGRYREVRDEDDDWSSDEF			0				0	0.659429			0
P0CAP2_S364_2_SSGRYREVRDEDDDWSSDEF_	P0CAP2	POLR2M;GCOM2	364	S	2	SSGRYREVRDEDDDWSSDEF			0				0				0
P0CAP2_S365_2_SGRYREVRDEDDDWSSDEF_	P0CAP2	POLR2M;GCOM2	365	S	2	SGRYREVRDEDDDWSSDEF			0				0				0
P0DJ93_S58_2_ELVGDTGSQEGDHEPSGSETEEDTSSSPHRI	P0DJ93	SMIM13	58	S	2	ELVGDTGSQEGDHEPSGSETEEDTSSSPHRI			-26.5414	0.528838			-1.14609	0.999981			25.8709	0.583692
P0DJ93_S58_3_ELVGDTGSQEGDHEPSGSETEEDTSSSPHRI	P0DJ93	SMIM13	58	S	3	ELVGDTGSQEGDHEPSGSETEEDTSSSPHRI			-24.7216	0.528838			0	0.659429			0	0.683752
P0DJ93_S60_2_VGDTGSQEGDHEPSGSETEEDTSSSPHRIRS	P0DJ93	SMIM13	60	S	2	VGDTGSQEGDHEPSGSETEEDTSSSPHRIRS			-26.5414	0.528838			-1.14609	0.999981			25.8709	0.583692
P0DJ93_S60_3_VGDTGSQEGDHEPSGSETEEDTSSSPHRIRS	P0DJ93	SMIM13	60	S	3	VGDTGSQEGDHEPSGSETEEDTSSSPHRIRS			-24.7216	0.528838			0	0.659429			0	0.683752
P0DJ93_T62_3_DTGSQEGDHEPSGSETEEDTSSSPHRIRSAR	P0DJ93	SMIM13	62	T	3	DTGSQEGDHEPSGSETEEDTSSSPHRIRSAR			-24.7216	0.528838			0	0.659429			0	0.683752
P0DMV8-2_S576_1_GPGPGGFGAQGPKGGSGSGPTIEEVD_	P0DMV8-2	HSPA1A;HSPA1B	576	S	1	GPGPGGFGAQGPKGGSGSGPTIEEVD			-24.7681	0.528838			0	0.659429			0
P0DMV8-2_S578_1_GPGGFGAQGPKGGSGSGPTIEEVD_	P0DMV8-2	HSPA1A;HSPA1B	578	S	1	GPGGFGAQGPKGGSGSGPTIEEVD			-23.9497	0.528838			-25.0274	0.712697			0
P0DPB5_S104_1_HPYKHSFRARGSASYSPPRKRSSQDKYEKRS	P0DPB5	POLR1D	104	S	1	HPYKHSFRARGSASYSPPRKRSSQDKYEKRS			-1.52976	0.579986			-0.10812	0.884526			0.453404	0.7323
P10074_S179_2_QEPRGSHSPQRPQLHSPAQSEGPSSLCGKLK	P10074	ZBTB48	179	S	2	QEPRGSHSPQRPQLHSPAQSEGPSSLCGKLK	*		-24.4078	0.653529			-23.4375	0.659429			0	0.683752
P10155-2_S19_1_SVNQMQPLNEKQIANSQDGYVWQVTDMNRLH	P10155-2	TROVE2	19	S	1	SVNQMQPLNEKQIANSQDGYVWQVTDMNRLH			0				0				0
P10244-2_T494_1_FVTPDQKYSMDNTPHTPTPFKNALEKYGPLK	P10244-2	MYBL2	494	T	1	FVTPDQKYSMDNTPHTPTPFKNALEKYGPLK			0				0				0
P10398_S257_1_DAAGSRGGSDGTPRGSPSPASVSSGRKSPHS	P10398	ARAF	257	S	1	DAAGSRGGSDGTPRGSPSPASVSSGRKSPHS			0				-24.9164	0.712697			1.1263	0.999902
P10398_S582_1_IELLQRSLPKIERSASEPSLHRTQADELPAC	P10398	ARAF	582	S	1	IELLQRSLPKIERSASEPSLHRTQADELPAC			-26.7475	0.653529			26.4121	0.712697			-0.89734	0.999902
P10412_S187_1_SPKKAKAAKPKKAPKSPAKAKAVKPKAAKPK	P10412	HIST1H1E	187	S	1	SPKKAKAAKPKKAPKSPAKAKAVKPKAAKPK			-3.07759	0.579986			0				-21.9895	0.7323
P10412_S2_1_MSETAPAAPAAPAPAEK	P10412	HIST1H1E	2	S	1	MSETAPAAPAAPAPAEK			-2.98454	0.579986			-23.1588	0.659429			0
P10412_S2_2_MSETAPAAPAAPAPAEK	P10412	HIST1H1E	2	S	2	MSETAPAAPAAPAPAEK			-1.84044	0.579986			-1.09424	0.659429			3.23079	0.683752
P10412_T146_1_PAGAAKKPKKATGAATPKKSAKKTPKKAKKP	P10412	HIST1H1E	146	T	1	PAGAAKKPKKATGAATPKKSAKKTPKKAKKP			-1.72025	0.999359			0				0
P10412_T18_1_ETAPAAPAAPAPAEKTPVKKKARKSAGAAKR	P10412	HIST1H1E	18	T	1	ETAPAAPAAPAPAEKTPVKKKARKSAGAAKR			-1.25869	0.586764			-0.138865	0.908507			-0.721136	0.877505
P10412_T18_2_ETAPAAPAAPAPAEKTPVKKKARKSAGAAKR	P10412	HIST1H1E	18	T	2	ETAPAAPAAPAPAEKTPVKKKARKSAGAAKR			-1.84044	0.579986			-1.09424	0.659429			2.02454	0.683752
P10412_T4_1_MSETAPAAPAAPAPAEKTP	P10412	HIST1H1E	4	T	1	MSETAPAAPAAPAPAEKTP			0	0.579986			-23.3917	0.659429			22.4324	0.583692
P10412_T4_2_MSETAPAAPAAPAPAEKTP	P10412	HIST1H1E	4	T	2	MSETAPAAPAAPAPAEKTP			0	0.579986			-23.0611	0.712697			-21.7464	0.7323
P10588_S32_2_GVDKAGGYPRAAEDDSASPPGAASDAEPGDE	P10588	NR2F6	32	S	2	GVDKAGGYPRAAEDDSASPPGAASDAEPGDE	*		0				0				0
P10588_S34_2_DKAGGYPRAAEDDSASPPGAASDAEPGDEER	P10588	NR2F6	34	S	2	DKAGGYPRAAEDDSASPPGAASDAEPGDEER	*		0	0.579986			0	0.659429			0	0.683752
P10588_S40_2_PRAAEDDSASPPGAASDAEPGDEERPGLQVD	P10588	NR2F6	40	S	2	PRAAEDDSASPPGAASDAEPGDEERPGLQVD	*		-23.9298	0.528838			0	0.659429			0	0.683752
P10636_S515_2_PSSGEPPKSGDRSGYSSPGSPGTPGSRSRTP	P10636	MAPT	515	S	2	PSSGEPPKSGDRSGYSSPGSPGTPGSRSRTP			0				0				0
P10636_S516_1_SSGEPPKSGDRSGYSSPGSPGTPGSRSRTPS	P10636	MAPT	516	S	1	SSGEPPKSGDRSGYSSPGSPGTPGSRSRTPS			24.4735	0.721589			-0.548009	0.999981			-0.803649	0.692482
P10636_S516_2_SSGEPPKSGDRSGYSSPGSPGTPGSRSRTPS	P10636	MAPT	516	S	2	SSGEPPKSGDRSGYSSPGSPGTPGSRSRTPS			-25.168	0.653529			1.28833	0.999981			-1.05848	0.694476
P10636_S519_2_EPPKSGDRSGYSSPGSPGTPGSRSRTPSLPT	P10636	MAPT	519	S	2	EPPKSGDRSGYSSPGSPGTPGSRSRTPSLPT			-25.168	6.46e-05	*		-1.7903	0.659429			-2.704	0.999902
P10636_S552_2_TREPKKVAVVRTPPKSPSSAKSRLQTAPVPM	P10636	MAPT	552	S	2	TREPKKVAVVRTPPKSPSSAKSRLQTAPVPM			-24.4421	0.653529			-25.3505	0.712697			-23.5191	0.583692
P10636_S579_1_PVPMPDLKNVKSKIGSTENLKHQPGGGKVQI	P10636	MAPT	579	S	1	PVPMPDLKNVKSKIGSTENLKHQPGGGKVQI			0	0.579986			-0.0334211	0.69771			0.122841	0.71399
P10636_S713_1_NAKAKTDHGAEIVYKSPVVSGDTSPRHLSNV	P10636	MAPT	713	S	1	NAKAKTDHGAEIVYKSPVVSGDTSPRHLSNV			-24.3768	0.000913151	*		0	0.659429			0	0.683752
P10636_S713_2_NAKAKTDHGAEIVYKSPVVSGDTSPRHLSNV	P10636	MAPT	713	S	2	NAKAKTDHGAEIVYKSPVVSGDTSPRHLSNV			-25.7724	0.528838			-1.82633	0.659429			0.984222	0.683752
P10636_S713_3_NAKAKTDHGAEIVYKSPVVSGDTSPRHLSNV	P10636	MAPT	713	S	3	NAKAKTDHGAEIVYKSPVVSGDTSPRHLSNV			-25.2436	0.000102448	*		-1.91738	0.659429			2.16359	0.683752
P10636_S717_2_KTDHGAEIVYKSPVVSGDTSPRHLSNVSSTG	P10636	MAPT	717	S	2	KTDHGAEIVYKSPVVSGDTSPRHLSNVSSTG			0				-23.6081	0.000152242	*		0	0.999902
P10636_S717_3_KTDHGAEIVYKSPVVSGDTSPRHLSNVSSTG	P10636	MAPT	717	S	3	KTDHGAEIVYKSPVVSGDTSPRHLSNVSSTG			-25.2436	0.000102448	*		-1.91738	0.659429			2.16359	0.683752
P10636_S721_1_GAEIVYKSPVVSGDTSPRHLSNVSSTGSIDM	P10636	MAPT	721	S	1	GAEIVYKSPVVSGDTSPRHLSNVSSTGSIDM			0				-2.38734	0.712697			0.303415	0.999902
P10636_S721_3_GAEIVYKSPVVSGDTSPRHLSNVSSTGSIDM	P10636	MAPT	721	S	3	GAEIVYKSPVVSGDTSPRHLSNVSSTGSIDM			-24.402	0.000849223	*		-22.2885	0.712697			0	0.999902
P10636_T498_1_ANATRIPAKTPPAPKTPPSSGEPPKSGDRSG	P10636	MAPT	498	T	1	ANATRIPAKTPPAPKTPPSSGEPPKSGDRSG			0	0.579986			-0.49077	0.659429			-0.0469594	0.986207
P10636_T522_2_KSGDRSGYSSPGSPGTPGSRSRTPSLPTPPT	P10636	MAPT	522	T	2	KSGDRSGYSSPGSPGTPGSRSRTPSLPTPPT			-24.2753	0.528838			-23.3159	0.659429			22.8285	1.26e-05	*
P10636_T529_1_YSSPGSPGTPGSRSRTPSLPTPPTREPKKVA	P10636	MAPT	529	T	1	YSSPGSPGTPGSRSRTPSLPTPPTREPKKVA			0				0				0	0.683752
P10636_T534_1_SPGTPGSRSRTPSLPTPPTREPKKVAVVRTP	P10636	MAPT	534	T	1	SPGTPGSRSRTPSLPTPPTREPKKVAVVRTP			0				0				0
P10636_T548_2_PTPPTREPKKVAVVRTPPKSPSSAKSRLQTA	P10636	MAPT	548	T	2	PTPPTREPKKVAVVRTPPKSPSSAKSRLQTA			-24.4421	0.653529			-25.3505	0.712697			-23.5191	0.583692
P10636_T580_1_VPMPDLKNVKSKIGSTENLKHQPGGGKVQII;VPMPDLKNVKSKIGSTENLKHQPGGGKVQIV	P10636	MAPT	580	T	1	VPMPDLKNVKSKIGSTENLKHQPGGGKVQII;VPMPDLKNVKSKIGSTENLKHQPGGGKVQIV			0				0	0.999981			-23.2421	0.590984
P10636_T720_1_HGAEIVYKSPVVSGDTSPRHLSNVSSTGSID	P10636	MAPT	720	T	1	HGAEIVYKSPVVSGDTSPRHLSNVSSTGSID			0	0.999359			-2.17587	0.706325			25.6622	0.7323
P10636_T720_2_HGAEIVYKSPVVSGDTSPRHLSNVSSTGSID	P10636	MAPT	720	T	2	HGAEIVYKSPVVSGDTSPRHLSNVSSTGSID			0				-23.6081	0.000152242	*		0	0.999902
P10636_T720_3_HGAEIVYKSPVVSGDTSPRHLSNVSSTGSID	P10636	MAPT	720	T	3	HGAEIVYKSPVVSGDTSPRHLSNVSSTGSID			-24.402	0.00221524	*		-1.67823	0.659429			-0.226657	0.710833
P10636-4_S84_1_TPTAEAEEAGIGDTPSLEDEAAGHVTQARMV	P10636-4	MAPT	84	S	1	TPTAEAEEAGIGDTPSLEDEAAGHVTQARMV			0	0.579986			-2.23803	0.999981			-0.388676	0.999902
P10636-5_S113_1_PEGTTAEEAGIGDTPSLEDEAAGHVTQARMV	P10636-5	MAPT	113	S	1	PEGTTAEEAGIGDTPSLEDEAAGHVTQARMV			0				0				0
P10644-2_S77_2_AKQIQNLQKAGTRTDSREDEISPPPPNPVVK	P10644-2	PRKAR1A	77	S	2	AKQIQNLQKAGTRTDSREDEISPPPPNPVVK			-25.6822	0.528838			-1.82442	0.999981			23.8633	0.583692
P10644-2_S83_1_LQKAGTRTDSREDEISPPPPNPVVKGRRRRG	P10644-2	PRKAR1A	83	S	1	LQKAGTRTDSREDEISPPPPNPVVKGRRRRG			-1.88259	0.579986			-0.478742	0.688887			-0.11374	0.946543
P10644-2_S83_2_LQKAGTRTDSREDEISPPPPNPVVKGRRRRG	P10644-2	PRKAR1A	83	S	2	LQKAGTRTDSREDEISPPPPNPVVKGRRRRG			-25.6822	0.528838			-1.82442	0.999981			23.8633	0.583692
P10809_S70_1_MGPKGRTVIIEQSWGSPKVTKDGVTVAKSID	P10809	HSPD1	70	S	1	MGPKGRTVIIEQSWGSPKVTKDGVTVAKSID			-0.891819	0.579986			-0.740785	0.659429			0.527173	0.96088
P11137-3_S1551_1_SLPRPSSILPPRRGVSGDRDENSFSLNSSIS	P11137-3	MAP2	1551	S	1	SLPRPSSILPPRRGVSGDRDENSFSLNSSIS			0				0				0
P11137-3_S1636_1_TPHTPGTPKSAILVPSEKKVAIIRTPPKSPA	P11137-3	MAP2	1636	S	1	TPHTPGTPKSAILVPSEKKVAIIRTPPKSPA			0				0				0
P11137-3_S1778_1_HAKARVDHGAEIITQSPGRSSVASPRRLSNV	P11137-3	MAP2	1778	S	1	HAKARVDHGAEIITQSPGRSSVASPRRLSNV			-0.799365	0.595587			-2.93189	0.659429			-0.759591	0.993417
P11137-3_S1778_2_HAKARVDHGAEIITQSPGRSSVASPRRLSNV	P11137-3	MAP2	1778	S	2	HAKARVDHGAEIITQSPGRSSVASPRRLSNV			-2.8417	0.579986			-19.4456	0.659429			19.9127	0.583692
P11137-3_S1778_3_HAKARVDHGAEIITQSPGRSSVASPRRLSNV	P11137-3	MAP2	1778	S	3	HAKARVDHGAEIITQSPGRSSVASPRRLSNV			-4.90785	0.579986			0	0.999981			1.34986	0.683752
P11137-3_S1782_2_RVDHGAEIITQSPGRSSVASPRRLSNVSSSG	P11137-3	MAP2	1782	S	2	RVDHGAEIITQSPGRSSVASPRRLSNVSSSG			25.8243	0.727313			0				0
P11137-3_S1782_3_RVDHGAEIITQSPGRSSVASPRRLSNVSSSG	P11137-3	MAP2	1782	S	3	RVDHGAEIITQSPGRSSVASPRRLSNVSSSG			-4.96987	0.579986			0	0.999981			1.42079	0.683752
P11137-3_S1783_3_VDHGAEIITQSPGRSSVASPRRLSNVSSSGS	P11137-3	MAP2	1783	S	3	VDHGAEIITQSPGRSSVASPRRLSNVSSSGS			-4.96987	0.579986			0	0.999981			1.42079	0.683752
P11137-3_S1786_2_GAEIITQSPGRSSVASPRRLSNVSSSGSINL	P11137-3	MAP2	1786	S	2	GAEIITQSPGRSSVASPRRLSNVSSSGSINL			-24.921	0.605617			0				0
P11137-3_S1786_3_GAEIITQSPGRSSVASPRRLSNVSSSGSINL	P11137-3	MAP2	1786	S	3	GAEIITQSPGRSSVASPRRLSNVSSSGSINL			-4.96987	0.579986			0	0.999981			25.9313	0.583692
P11137-3_S281_1_PTEAKKDEWGLVAPISPGPLTPMREKDVFDD	P11137-3	MAP2	281	S	1	PTEAKKDEWGLVAPISPGPLTPMREKDVFDD			0	0.579986			19.0647	0.712697			0
P11137-3_S817_1_LPEMLDLAGTRSRLASVSADAEVARRKSVPS	P11137-3	MAP2	817	S	1	LPEMLDLAGTRSRLASVSADAEVARRKSVPS			0	0.579986			0				0
P11137-3_S829_1_RLASVSADAEVARRKSVPSETVVEDSRTGLP	P11137-3	MAP2	829	S	1	RLASVSADAEVARRKSVPSETVVEDSRTGLP			-25.8199	0.528838			0				24.0561	0.583692
P11137-3_T1601_1_TSTPTTPGSTAITPGTPPSYSSRTPGTPGTP	P11137-3	MAP2	1601	T	1	TSTPTTPGSTAITPGTPPSYSSRTPGTPGTP			-2.22507	0.579986			0	0.659429			-24.383	0.631928
P11137-3_T1601_2_TSTPTTPGSTAITPGTPPSYSSRTPGTPGTP	P11137-3	MAP2	1601	T	2	TSTPTTPGSTAITPGTPPSYSSRTPGTPGTP			-21.5997	0.653529			0				0
P11137-3_T1612_1_ITPGTPPSYSSRTPGTPGTPSYPRTPHTPGT	P11137-3	MAP2	1612	T	1	ITPGTPPSYSSRTPGTPGTPSYPRTPHTPGT			-24.4865	0.528838			0				0	0.999902
P11137-3_T1612_2_ITPGTPPSYSSRTPGTPGTPSYPRTPHTPGT	P11137-3	MAP2	1612	T	2	ITPGTPPSYSSRTPGTPGTPSYPRTPHTPGT			-24.6076	0.528838			0				0	0.683752
P11137-3_T1615_2_GTPPSYSSRTPGTPGTPSYPRTPHTPGTPKS	P11137-3	MAP2	1615	T	2	GTPPSYSSRTPGTPGTPSYPRTPHTPGTPKS			-24.6076	0.528838			0				0	0.683752
P11137-3_T1645_1_SAILVPSEKKVAIIRTPPKSPATPKQLRLIN	P11137-3	MAP2	1645	T	1	SAILVPSEKKVAIIRTPPKSPATPKQLRLIN			-2.02042	0.999359			0	0.659429			-1.1577	0.999902
P11137-3_T1776_1_REHAKARVDHGAEIITQSPGRSSVASPRRLS	P11137-3	MAP2	1776	T	1	REHAKARVDHGAEIITQSPGRSSVASPRRLS			0	0.579986			0				2.42855	0.7323
P11137-3_T1776_3_REHAKARVDHGAEIITQSPGRSSVASPRRLS	P11137-3	MAP2	1776	T	3	REHAKARVDHGAEIITQSPGRSSVASPRRLS			-22.0067	0.653529			0				19.2956	0.583692
P11142_S2_1_MSKGPAVGIDLGTTYSC	P11142	HSPA8	2	S	1	MSKGPAVGIDLGTTYSC			0	0.579986			0	0.999981			0	0.683752
P11171-7_S695_1_ESVPEPRPSEWDKRLSTHSPFRTLNINGQIP	P11171-7	EPB41	695	S	1	ESVPEPRPSEWDKRLSTHSPFRTLNINGQIP			0				0				0	0.683752
P11171-7_S698_1_PEPRPSEWDKRLSTHSPFRTLNINGQIPTGE	P11171-7	EPB41	698	S	1	PEPRPSEWDKRLSTHSPFRTLNINGQIPTGE			0	0.579986			-21.7821	0.712697			0
P11274-2_S122_1_PPPAEEPEARPDGEGSPGKARPGTARRPGAA	P11274-2	BCR	122	S	1	PPPAEEPEARPDGEGSPGKARPGTARRPGAA	*		0				0				0
P11274-2_S1220_1_FLQLEAIPAPDSKRQSILFSTEV_	P11274-2	BCR	1220	S	1	FLQLEAIPAPDSKRQSILFSTEV	*		0				0				0
P11274-2_S459_1_EEQRRHQDGLPYIDDSPSSSPHLSSKGRGSR	P11274-2	BCR	459	S	1	EEQRRHQDGLPYIDDSPSSSPHLSSKGRGSR	*		-23.3977	4.36e-06	*		0	0.659429			-19.5234	0.739477
P11274-2_S459_2_EEQRRHQDGLPYIDDSPSSSPHLSSKGRGSR	P11274-2	BCR	459	S	2	EEQRRHQDGLPYIDDSPSSSPHLSSKGRGSR	*		0	0.999359			0	0.659429			0	0.683752
P11274-2_S463_2_RHQDGLPYIDDSPSSSPHLSSKGRGSRDALV	P11274-2	BCR	463	S	2	RHQDGLPYIDDSPSSSPHLSSKGRGSRDALV	*		0	0.579986			0	0.659429			0	0.683752
P11362-21_S820_2_DQYSPSFPDTRSSTCSSGEDSVFSHEPLPEE	P11362-21	FGFR1	820	S	2	DQYSPSFPDTRSSTCSSGEDSVFSHEPLPEE			0				0				0
P11362-21_S821_2_QYSPSFPDTRSSTCSSGEDSVFSHEPLPEEP	P11362-21	FGFR1	821	S	2	QYSPSFPDTRSSTCSSGEDSVFSHEPLPEEP			0				0				0
P11387_S10_1_MSGDHLHNDSQIEADFRLNDSHKHK	P11387	TOP1	10	S	1	MSGDHLHNDSQIEADFRLNDSHKHK			0	0.579986			0				0
P11387_S2_1_MSGDHLHNDSQIEADFR	P11387	TOP1	2	S	1	MSGDHLHNDSQIEADFR			-1.52309	0.999359			-0.44639	0.691577			0	0.683752
P11388_S1213_1_GKAKGKKTQMAEVLPSPRGQRVIPRITIEMK	P11388	TOP2A	1213	S	1	GKAKGKKTQMAEVLPSPRGQRVIPRITIEMK			-2.61941	0.579986			-0.637361	0.675853			0.486835	0.734049
P11388_S1247_1_EKKNKKKIKNENTEGSPQEDGVELEGLKQRL	P11388	TOP2A	1247	S	1	EKKNKKKIKNENTEGSPQEDGVELEGLKQRL			0.609384	0.631924			-0.574009	0.925585			-1.32925	0.999902
P11388_S1377_1_PKLSNKELKPQKSVVSDLEADDVKGSVPLSS	P11388	TOP2A	1377	S	1	PKLSNKELKPQKSVVSDLEADDVKGSVPLSS			0	0.579986			-21.5924	0.712697			22.2686	0.583692
P11388_S1393_1_DLEADDVKGSVPLSSSPPATHFPDETEITNP	P11388	TOP2A	1393	S	1	DLEADDVKGSVPLSSSPPATHFPDETEITNP			0				0				0	0.999902
P11388_S1469_3_KPDPAKTKNRRKRKPSTSDDSDSNFEKIVSK	P11388	TOP2A	1469	S	3	KPDPAKTKNRRKRKPSTSDDSDSNFEKIVSK			-25.0115	0.528838			0				0
P11388_S1471_3_DPAKTKNRRKRKPSTSDDSDSNFEKIVSKAV	P11388	TOP2A	1471	S	3	DPAKTKNRRKRKPSTSDDSDSNFEKIVSKAV			-25.0115	0.528838			0				0
P11388_S1474_3_KTKNRRKRKPSTSDDSDSNFEKIVSKAVTSK	P11388	TOP2A	1474	S	3	KTKNRRKRKPSTSDDSDSNFEKIVSKAVTSK			-25.0115	0.528838			0				0
P11388_S1525_1_AKSVRAKKPIKYLEESDEDDLF_	P11388	TOP2A	1525	S	1	AKSVRAKKPIKYLEESDEDDLF			-24.6992	0.653529			-1.34867	0.659429			1.8976	0.683752
P11388_S4_1_MEVSPLQPVNENMQVNKIK	P11388	TOP2A	4	S	1	MEVSPLQPVNENMQVNKIK			0	0.579986			0	0.659429			0
P11388_T1244_1_AEAEKKNKKKIKNENTEGSPQEDGVELEGLK	P11388	TOP2A	1244	T	1	AEAEKKNKKKIKNENTEGSPQEDGVELEGLK			0	0.579986			-0.772375	0.999981			22.7406	0.7323
P11388_T1470_3_PDPAKTKNRRKRKPSTSDDSDSNFEKIVSKA	P11388	TOP2A	1470	T	3	PDPAKTKNRRKRKPSTSDDSDSNFEKIVSKA			-25.0115	0.528838			0				0
P11413_S8_1_MAEQVALSRTQVCGILREELFQG	P11413	G6PD	8	S	1	MAEQVALSRTQVCGILREELFQG			0				0				0
P11413-3_S26_1_GRTLRGCERGGRRRRSADSVMAEQVALSRTQ	P11413-3	G6PD	26	S	1	GRTLRGCERGGRRRRSADSVMAEQVALSRTQ			0	0.579986			-23.8069	0.712697			20.0538	0.583692
P11413-3_S29_1_LRGCERGGRRRRSADSVMAEQVALSRTQVCG	P11413-3	G6PD	29	S	1	LRGCERGGRRRRSADSVMAEQVALSRTQVCG			0				0				0	0.683752
P11413-3_Y533_1_GPTEADELMKRVGFQYEGTYKWVNPHKL_	P11413-3	G6PD	533	Y	1	GPTEADELMKRVGFQYEGTYKWVNPHKL			0				0				0
P11441_S90_1_EKVLLEEGEAQRLADSPPPQVWQLISKVLAR	P11441	UBL4A	90	S	1	EKVLLEEGEAQRLADSPPPQVWQLISKVLAR			0				0				0
P11717_S2409_1_KSVKALSSLHGDDQDSEDEVLTIPEVKVHSG	P11717	IGF2R	2409	S	1	KSVKALSSLHGDDQDSEDEVLTIPEVKVHSG			-1.62984	0.579986			-0.645907	0.659429			1.75067	0.683752
P11717_S2409_2_KSVKALSSLHGDDQDSEDEVLTIPEVKVHSG	P11717	IGF2R	2409	S	2	KSVKALSSLHGDDQDSEDEVLTIPEVKVHSG			0				0				0
P11717_S2484_1_QKTVSSTKLVSFHDDSDEDLLHI_	P11717	IGF2R	2484	S	1	QKTVSSTKLVSFHDDSDEDLLHI			-1.18359	0.579986			-1.31473	0.788716			2.14283	0.683752
P11831_S224_1_ETGKALIQTCLNSPDSPPRSDPTTDQRMSAT	P11831	SRF	224	S	1	ETGKALIQTCLNSPDSPPRSDPTTDQRMSAT			-1.83869	0.579986			-1.18758	0.659429			-0.723895	0.843539
P12268_S122_1_VKKYEQGFITDPVVLSPKDRVRDVFEAKARH	P12268	IMPDH2	122	S	1	VKKYEQGFITDPVVLSPKDRVRDVFEAKARH			0				0	0.659429			0
P12268_S416_1_FFSDGIRLKKYRGMGSLDAMDKHLSSQNRYF	P12268	IMPDH2	416	S	1	FFSDGIRLKKYRGMGSLDAMDKHLSSQNRYF			0				0				0
P12270_S2155_1_LVVPHRTDGFAEAIHSPQVAGVPRFRFGPPE	P12270	TPR	2155	S	1	LVVPHRTDGFAEAIHSPQVAGVPRFRFGPPE			-1.40247	0.579986			-0.736524	0.659429			-0.740485	0.999902
P12270_S379_1_KRKGAILSEEELAAMSPTAAAVAKIVKPGMK	P12270	TPR	379	S	1	KRKGAILSEEELAAMSPTAAAVAKIVKPGMK			-22.8359	0.528838			-2.66048	0.659429			19.2469	0.7323
P12270_T2116_1_IQMTRRQSVGRGLQLTPGIGGMQQHFFDDED	P12270	TPR	2116	T	1	IQMTRRQSVGRGLQLTPGIGGMQQHFFDDED			0				0				0
P12270_T2137_1_MQQHFFDDEDRTVPSTPTLVVPHRTDGFAEA	P12270	TPR	2137	T	1	MQQHFFDDEDRTVPSTPTLVVPHRTDGFAEA			0				0				0
P12532_T410_1_DCERRLERGQDIRIPTPVIHTKH_	P12532	CKMT1A	410	T	1	DCERRLERGQDIRIPTPVIHTKH			0				0				0
P12694_S337_2_QPFLIEAMTYRIGHHSTSDDSSAYRSVDEVN	P12694	BCKDHA	337	S	2	QPFLIEAMTYRIGHHSTSDDSSAYRSVDEVN			0	0.579986			0				0
P12694_S347_1_RIGHHSTSDDSSAYRSVDEVNYWDKQDHPIS	P12694	BCKDHA	347	S	1	RIGHHSTSDDSSAYRSVDEVNYWDKQDHPIS			0				0				0
P12694_S347_2_RIGHHSTSDDSSAYRSVDEVNYWDKQDHPIS	P12694	BCKDHA	347	S	2	RIGHHSTSDDSSAYRSVDEVNYWDKQDHPIS			0				0				0
P12755_S432_1_PNVALAPPAQQKVVSSPPCAAAVSRAPEPLA	P12755	SKI	432	S	1	PNVALAPPAQQKVVSSPPCAAAVSRAPEPLA			0				0				0
P12956_S27_1_GDEEAEEEQEENLEASGDYKYSGRDSLIFLV	P12956	XRCC6	27	S	1	GDEEAEEEQEENLEASGDYKYSGRDSLIFLV			0				0				0
P12956_T455_1_ADDKRKMPFTEKIMATPEQVGKMKAIVEKLR	P12956	XRCC6	455	T	1	ADDKRKMPFTEKIMATPEQVGKMKAIVEKLR			0				0	0.999981			0
P13010_S258_1_HSIHWPCRLTIGSNLSIRIAAYKSILQERVK	P13010	XRCC5	258	S	1	HSIHWPCRLTIGSNLSIRIAAYKSILQERVK			0				0				0
P13051_S12_1_MIGQKTLYSFFSPSPARKRHAPSPEPA	P13051	UNG	12	S	1	MIGQKTLYSFFSPSPARKRHAPSPEPA			0				18.6843	0.659429			0	0.683752
P13051_S23_1_YSFFSPSPARKRHAPSPEPAVQGTGVAGVPE	P13051	UNG	23	S	1	YSFFSPSPARKRHAPSPEPAVQGTGVAGVPE			-25.3037	0.653529			-1.50516	0.659429			-0.263595	0.738645
P13051_S64_1_KKAPAGQEEPGTPPSSPLSAEQLDRIQRNKA	P13051	UNG	64	S	1	KKAPAGQEEPGTPPSSPLSAEQLDRIQRNKA			0				0	0.659429			0
P13051_S64_2_KKAPAGQEEPGTPPSSPLSAEQLDRIQRNKA	P13051	UNG	64	S	2	KKAPAGQEEPGTPPSSPLSAEQLDRIQRNKA			-23.9335	0.528838			-0.079555	0.999981			25.6486	0.7323
P13051_T60_1_AIPAKKAPAGQEEPGTPPSSPLSAEQLDRIQ	P13051	UNG	60	T	1	AIPAKKAPAGQEEPGTPPSSPLSAEQLDRIQ			0	0.579986			-1.87436	0.659429			0.729895	0.745785
P13051_T60_2_AIPAKKAPAGQEEPGTPPSSPLSAEQLDRIQ	P13051	UNG	60	T	2	AIPAKKAPAGQEEPGTPPSSPLSAEQLDRIQ			-23.9335	0.528838			-1.00515	0.659429			1.65375	0.999902
P13056-2_S215_1_CAASTEKIYIRKDLRSPLTATPTFVTDSEST	P13056-2	NR2C1	215	S	1	CAASTEKIYIRKDLRSPLTATPTFVTDSEST			0				0				0
P13489_S2_1_MSLDIQSLDIQCEELSD	P13489	RNH1	2	S	1	MSLDIQSLDIQCEELSD	*		-3.37352	0.579986			-2.41337	0.659429			0	0.999902
P13639_T57_1_KAGIIASARAGETRFTDTRKDEQERCITIKS	P13639	EEF2	57	T	1	KAGIIASARAGETRFTDTRKDEQERCITIKS			0				0				0
P13796_S5_1_MARGSVSDEEMMELREAFAK	P13796	LCP1	5	S	1	MARGSVSDEEMMELREAFAK			0				0	0.659429			0
P13798_S185_1_RPKAESFFQTKALDVSASDDEIARLKKPDQA	P13798	APEH	185	S	1	RPKAESFFQTKALDVSASDDEIARLKKPDQA			0				0				0
P13798_S187_1_KAESFFQTKALDVSASDDEIARLKKPDQAIK	P13798	APEH	187	S	1	KAESFFQTKALDVSASDDEIARLKKPDQAIK			-3.24487	0.579986			-1.86111	0.659429			0.461487	0.7323
P13807-2_S663_2_DTATSSSLSTPSEPLSPTSSLGEERN_	P13807-2	GYS1	663	S	2	DTATSSSLSTPSEPLSPTSSLGEERN			0	0.579986			0				19.712	0.583692
P13861-2_S78_1_PPEPGPDRVADAKGDSESEEDEDLEVPVPSR	P13861-2	PRKAR2A	78	S	1	PPEPGPDRVADAKGDSESEEDEDLEVPVPSR			0	0.579986			0	0.999981			0
P13861-2_S78_2_PPEPGPDRVADAKGDSESEEDEDLEVPVPSR	P13861-2	PRKAR2A	78	S	2	PPEPGPDRVADAKGDSESEEDEDLEVPVPSR			-1.03908	0.579986			-0.969431	0.659429			1.51283	0.697742
P13861-2_S80_1_EPGPDRVADAKGDSESEEDEDLEVPVPSRFN	P13861-2	PRKAR2A	80	S	1	EPGPDRVADAKGDSESEEDEDLEVPVPSRFN			0	0.579986			0	0.999981			0
P13861-2_S80_2_EPGPDRVADAKGDSESEEDEDLEVPVPSRFN	P13861-2	PRKAR2A	80	S	2	EPGPDRVADAKGDSESEEDEDLEVPVPSRFN			-1.03908	0.579986			-0.969431	0.659429			1.51283	0.697742
P13861-2_S99_1_EDLEVPVPSRFNRRVSVCAETYNPDEEEEDT	P13861-2	PRKAR2A	99	S	1	EDLEVPVPSRFNRRVSVCAETYNPDEEEEDT			0				0				0
P13994_S332_1_GEPRVPEEAAQDRPMSPGDCPPETTETPKCS	P13994	CCDC130	332	S	1	GEPRVPEEAAQDRPMSPGDCPPETTETPKCS			-23.6416	0.653529			-24.3917	0.712697			0	0.683752
P14618_S37_1_MADTFLEHMCRLDIDSPPITARNTGIICTIG	P14618	PKM	37	S	1	MADTFLEHMCRLDIDSPPITARNTGIICTIG	*		-21.7806	0.653529			-1.6026	0.659429			0.375731	0.720453
P14618_S57_1_ARNTGIICTIGPASRSVETLKEMIKSGMNVA	P14618	PKM	57	S	1	ARNTGIICTIGPASRSVETLKEMIKSGMNVA	*		0				0				0
P14859-5_S8_1_MADGGAASQDESSAAAAAAADSR	P14859-5	POU2F1	8	S	1	MADGGAASQDESSAAAAAAADSR			0				0				0
P14859-5_T236_1_IQTLPQSQSTPKRIDTPSLEEPSDLEELEQF	P14859-5	POU2F1	236	T	1	IQTLPQSQSTPKRIDTPSLEEPSDLEELEQF			0	0.579986			0				0
P14866_T63_1_YGGGSEGGRAPKRLKTDNAGDQHGGGGGGGG	P14866	HNRNPL	63	T	1	YGGGSEGGRAPKRLKTDNAGDQHGGGGGGGG			0				0	0.659429			0
P14868_S249_1_VFTVSYFKNNAYLAQSPQLYKQMCICADFEK	P14868	DARS	249	S	1	VFTVSYFKNNAYLAQSPQLYKQMCICADFEK			0				-1.30121	0.659429			-19.72	0.583692
P14868_T52_1_SQEKPDRVLVRVRDLTIQKADEVVWVRARVH	P14868	DARS	52	T	1	SQEKPDRVLVRVRDLTIQKADEVVWVRARVH			0				0	0.659429			0
P14923_S182_1_NQLSKKEASRRALMGSPQLVAAVVRTMQNTS	P14923	JUP	182	S	1	NQLSKKEASRRALMGSPQLVAAVVRTMQNTS			-2.45472	0.999359			-0.348713	0.999981			-1.78804	0.953489
P14923_S665_1_FRISEDKNPDYRKRVSVELTNSLFKHDPAAW	P14923	JUP	665	S	1	FRISEDKNPDYRKRVSVELTNSLFKHDPAAW			2.12309	0.999359			1.27136	0.659429			-0.806313	0.683808
P15056_S446_1_SSEDRNRMKTLGRRDSSDDWEIPDGQITVGQ	P15056	BRAF	446	S	1	SSEDRNRMKTLGRRDSSDDWEIPDGQITVGQ			-23.3086	0.528838			-4.78919	0.659429			-0.814261	0.698611
P15056_S729_1_IELLARSLPKIHRSASEPSLNRAGFQTEDFS	P15056	BRAF	729	S	1	IELLARSLPKIHRSASEPSLNRAGFQTEDFS			-24.3135	0.608252			-23.5804	0.659429			0.72055	0.722693
P15056_T401_1_QGFRGDGGSTTGLSATPPASLPGSLTNVKAL	P15056	BRAF	401	T	1	QGFRGDGGSTTGLSATPPASLPGSLTNVKAL			0				0				0
P15104_S322_1_SNINDFSAGVANRSASIRIPRTVGQEKKGYF	P15104	GLUL	322	S	1	SNINDFSAGVANRSASIRIPRTVGQEKKGYF			0				0				0
P15336-5_S310_1_QSLQQPATSTTETPASPAHTTPQTQSTSGRR	P15336-5	ATF2	310	S	1	QSLQQPATSTTETPASPAHTTPQTQSTSGRR			-26.1854	0.653529			-25.1597	4.08e-05	*		0
P15336-5_S94_1_KKASEDDIKKMPLDLSPLATPIIRSKIEEPS	P15336-5	ATF2	94	S	1	KKASEDDIKKMPLDLSPLATPIIRSKIEEPS			0	0.999359			-1.07757	0.689569			15.4529	0.7323
P15336-5_T51_2_KFGPARNDSVIVADQTPTPTRFLKNCEEVGL	P15336-5	ATF2	51	T	2	KFGPARNDSVIVADQTPTPTRFLKNCEEVGL			-23.607	0.653529			0				22.0255	0.583692
P15336-5_T53_1_GPARNDSVIVADQTPTPTRFLKNCEEVGLFN	P15336-5	ATF2	53	T	1	GPARNDSVIVADQTPTPTRFLKNCEEVGLFN			-24.43	0.528838			-4.36267	0.659429			-1.56875	0.999902
P15336-5_T53_2_GPARNDSVIVADQTPTPTRFLKNCEEVGLFN	P15336-5	ATF2	53	T	2	GPARNDSVIVADQTPTPTRFLKNCEEVGLFN			-23.607	0.653529			0				22.0255	0.583692
P15374_S130_1_SGSTLKKFLEESVSMSPEERARYLENYDAIR	P15374	UCHL3	130	S	1	SGSTLKKFLEESVSMSPEERARYLENYDAIR			0				-23.015	0.712697			0	0.683752
P15408-3_S155_1_KLEFMLVAHGPVCKISPEERRSPPAPGLQPM	P15408-3	FOSL2	155	S	1	KLEFMLVAHGPVCKISPEERRSPPAPGLQPM			0				-22.8893	0.659429			0	0.683752
P15408-3_S161_1_VAHGPVCKISPEERRSPPAPGLQPMRSGGGS	P15408-3	FOSL2	161	S	1	VAHGPVCKISPEERRSPPAPGLQPMRSGGGS			-0.875998	0.999359			-0.344697	0.683998			-0.0927733	0.999902
P15408-3_S269_2_PASPSESCSKAHRRSSSSGDQSSDSLNSPTL	P15408-3	FOSL2	269	S	2	PASPSESCSKAHRRSSSSGDQSSDSLNSPTL			0	0.579986			-21.6496	0.659429			20.358	0.583692
P15408-3_S278_2_KAHRRSSSSGDQSSDSLNSPTLLAL_	P15408-3	FOSL2	278	S	2	KAHRRSSSSGDQSSDSLNSPTLLAL			-18.8798	0.656476			19.8748	0.659429			0
P15408-3_S281_2_RRSSSSGDQSSDSLNSPTLLAL_	P15408-3	FOSL2	281	S	2	RRSSSSGDQSSDSLNSPTLLAL			0	0.999359			-22.9926	0.659429			22.7765	0.000985743	*
P15531_S120_1_RGDFCIQVGRNIIHGSDSVESAEKEIGLWFH	P15531	NME1	120	S	1	RGDFCIQVGRNIIHGSDSVESAEKEIGLWFH			0	0.579986			0	0.659429			24.1409	0.583692
P15531_S122_1_DFCIQVGRNIIHGSDSVESAEKEIGLWFHPE	P15531	NME1	122	S	1	DFCIQVGRNIIHGSDSVESAEKEIGLWFHPE			0				-24.4086	0.659429			0
P15559-3_S82_1_QYPAESVLAYKEGHLSPDIVAEQKKLEAADL	P15559-3	NQO1	82	S	1	QYPAESVLAYKEGHLSPDIVAEQKKLEAADL			0				0	0.999981			0	0.999902
P15822_S1158_1_SRPNSFDKPEPFERASPVSFQELNRTGKSGS	P15822	HIVEP1	1158	S	1	SRPNSFDKPEPFERASPVSFQELNRTGKSGS			0				-19.7851	0.659429			19.0375	0.583692
P15822_S1180_1_LNRTGKSGSLKVIGISQEESHPSRDGSHPHQ	P15822	HIVEP1	1180	S	1	LNRTGKSGSLKVIGISQEESHPSRDGSHPHQ			0				0				0	0.683752
P15822_S1749_1_LSPQQESSASSKRMLSPANSLDIAMEKHQKR	P15822	HIVEP1	1749	S	1	LSPQQESSASSKRMLSPANSLDIAMEKHQKR			0				0				0
P15822_S1749_2_LSPQQESSASSKRMLSPANSLDIAMEKHQKR	P15822	HIVEP1	1749	S	2	LSPQQESSASSKRMLSPANSLDIAMEKHQKR			0				0				0
P15822_S1753_2_QESSASSKRMLSPANSLDIAMEKHQKRAKDE	P15822	HIVEP1	1753	S	2	QESSASSKRMLSPANSLDIAMEKHQKRAKDE			0				0				0
P15822_S2599_1_KQTSVASANQVSRTESPQGLPTVQRENAKKV	P15822	HIVEP1	2599	S	1	KQTSVASANQVSRTESPQGLPTVQRENAKKV			0	0.999359			-22.193	0.659429			19.8205	0.7323
P15822_S571_1_AVTELPKVVVHHVTVSPLRTDSPKAMDPKPE	P15822	HIVEP1	571	S	1	AVTELPKVVVHHVTVSPLRTDSPKAMDPKPE			0				0	0.999981			0
P15822_S667_2_TDYSQEQQGKLLSPRSLGSTDSGYFSRSESA	P15822	HIVEP1	667	S	2	TDYSQEQQGKLLSPRSLGSTDSGYFSRSESA			0				0				0
P15822_S670_1_SQEQQGKLLSPRSLGSTDSGYFSRSESADQT	P15822	HIVEP1	670	S	1	SQEQQGKLLSPRSLGSTDSGYFSRSESADQT			0				0	0.659429			0
P15822_S670_2_SQEQQGKLLSPRSLGSTDSGYFSRSESADQT	P15822	HIVEP1	670	S	2	SQEQQGKLLSPRSLGSTDSGYFSRSESADQT			0				0				0
P15822_S681_1_RSLGSTDSGYFSRSESADQTVSPPTPFARRL	P15822	HIVEP1	681	S	1	RSLGSTDSGYFSRSESADQTVSPPTPFARRL			0				0	0.659429			0
P15822_S779_2_LDSVKPRRTSLSRRGSIDSPKSYIFKDSFQF	P15822	HIVEP1	779	S	2	LDSVKPRRTSLSRRGSIDSPKSYIFKDSFQF			0				0	0.659429			0
P15822_S782_2_VKPRRTSLSRRGSIDSPKSYIFKDSFQFDLK	P15822	HIVEP1	782	S	2	VKPRRTSLSRRGSIDSPKSYIFKDSFQFDLK			0				0	0.659429			0
P15880_S264_1_SYLTPDLWKETVFTKSPYQEFTDHLVKTHTR	P15880	RPS2	264	S	1	SYLTPDLWKETVFTKSPYQEFTDHLVKTHTR			19.9053	0.528838			23.2443	0.712697			0
P15923-2_S379_1_AGTSQWPRAGAPGALSPSYDGGLHGLQSKIE	P15923-2	TCF3	379	S	1	AGTSQWPRAGAPGALSPSYDGGLHGLQSKIE			1.46521	0.653529			0.489839	0.712697			-0.909475	0.727328
P15923-2_S530_1_EEEKKELKAPRARTSSTDEVLSLEEKDLRDR	P15923-2	TCF3	530	S	1	EEEKKELKAPRARTSSTDEVLSLEEKDLRDR			0				-1.28817	0.999981			0	0.683752
P15924_S165_2_RALYKAISVPRVRRASSKGGGGYTCQSGSGW	P15924	DSP	165	S	2	RALYKAISVPRVRRASSKGGGGYTCQSGSGW			-0.0212373	0.579986			-0.833314	0.659429			-25.5255	0.733345
P15924_S165_3_RALYKAISVPRVRRASSKGGGGYTCQSGSGW	P15924	DSP	165	S	3	RALYKAISVPRVRRASSKGGGGYTCQSGSGW			0	0.999359			-3.27881	0.999981			-24.0121	0.639113
P15924_S1658_1_HLREKQRTQEELRRLSSEVEALRRQLLQEQE	P15924	DSP	1658	S	1	HLREKQRTQEELRRLSSEVEALRRQLLQEQE			0	0.579986			0	0.659429			0
P15924_S166_2_ALYKAISVPRVRRASSKGGGGYTCQSGSGWD	P15924	DSP	166	S	2	ALYKAISVPRVRRASSKGGGGYTCQSGSGWD			-0.0212373	0.999359			-0.833314	0.659429			-25.5255	0.733345
P15924_S166_3_ALYKAISVPRVRRASSKGGGGYTCQSGSGWD	P15924	DSP	166	S	3	ALYKAISVPRVRRASSKGGGGYTCQSGSGWD			0	0.999359			23.4266	0.730338			-24.0121	0.639113
P15924_S176_1_VRRASSKGGGGYTCQSGSGWDEFTKHVTSEC	P15924	DSP	176	S	1	VRRASSKGGGGYTCQSGSGWDEFTKHVTSEC			-1.59463	0.579986			-0.568142	0.659429			1.9196	0.683752
P15924_S176_2_VRRASSKGGGGYTCQSGSGWDEFTKHVTSEC	P15924	DSP	176	S	2	VRRASSKGGGGYTCQSGSGWDEFTKHVTSEC			-23.013	0.528838			-0.647397	0.659429			0	0.683752
P15924_S176_3_VRRASSKGGGGYTCQSGSGWDEFTKHVTSEC	P15924	DSP	176	S	3	VRRASSKGGGGYTCQSGSGWDEFTKHVTSEC			24.03	0.688587			-0.571173	0.659429			1.41781	0.7323
P15924_S22_1_SHPRINTLGRMIRAESGPDLRYEVTSGGGGT	P15924	DSP	22	S	1	SHPRINTLGRMIRAESGPDLRYEVTSGGGGT			0	0.579986			-0.543176	0.712697			0.25093	0.898882
P15924_S2209_1_PHTGLLLLSVQKRSMSFQGIRQPVTVTELVD	P15924	DSP	2209	S	1	PHTGLLLLSVQKRSMSFQGIRQPVTVTELVD			20.6843	0.670222			-0.48947	0.999981			1.39864	0.683752
P15924_S2815_1_LRLLEAASVSSKGLPSPYNMSSAPGSRSGSR	P15924	DSP	2815	S	1	LRLLEAASVSSKGLPSPYNMSSAPGSRSGSR			0				0	0.659429			-22.4681	0.583692
P15924_S2821_1_ASVSSKGLPSPYNMSSAPGSRSGSRSGSRSG	P15924	DSP	2821	S	1	ASVSSKGLPSPYNMSSAPGSRSGSRSGSRSG			-24.129	0.528838			23.3523	0.659429			0
P15924_S2821_2_ASVSSKGLPSPYNMSSAPGSRSGSRSGSRSG	P15924	DSP	2821	S	2	ASVSSKGLPSPYNMSSAPGSRSGSRSGSRSG			-21.5506	0.655087			0	0.659429			22.4165	0.583692
P15924_S2825_1_SKGLPSPYNMSSAPGSRSGSRSGSRSGSRSG	P15924	DSP	2825	S	1	SKGLPSPYNMSSAPGSRSGSRSGSRSGSRSG			-4.56914	0.579986			-1.46093	0.659429			23.5228	0.583692
P15924_S2825_2_SKGLPSPYNMSSAPGSRSGSRSGSRSGSRSG	P15924	DSP	2825	S	2	SKGLPSPYNMSSAPGSRSGSRSGSRSGSRSG			-21.5506	0.655087			0	0.659429			22.4165	0.583692
P16070_S706_1_VEDRKPSGLNGEASKSQEMVHLVNKESSETP	P16070	CD44	706	S	1	VEDRKPSGLNGEASKSQEMVHLVNKESSETP			0				0				0
P16104_S140_1_VGPKAPSGGKKATQASQEY_	P16104	H2AFX	140	S	1	VGPKAPSGGKKATQASQEY			-3.41799	0.579986			-2.96425	0.659429			1.48085	0.999902
P16144-4_S1404_1_HRMTTTSAAAYGTHLSPHVPHRVLSTSSTLT	P16144-4	ITGB4	1404	S	1	HRMTTTSAAAYGTHLSPHVPHRVLSTSSTLT			-23.4774	0.653529			-1.07827	0.999981			0	0.683752
P16144-4_S1413_1_AYGTHLSPHVPHRVLSTSSTLTRDYNSLTRS	P16144-4	ITGB4	1413	S	1	AYGTHLSPHVPHRVLSTSSTLTRDYNSLTRS			0				0				0
P16144-4_T1460_1_SVSSHDSRLTAGVPDTPTRLVFSALGPTSLR	P16144-4	ITGB4	1460	T	1	SVSSHDSRLTAGVPDTPTRLVFSALGPTSLR			0				0	0.999981			2.40007	0.683752
P16220_S142_1_ILSRRPSYRKILNDLSSDAPGVPRIEEEKSE	P16220	CREB1	142	S	1	ILSRRPSYRKILNDLSSDAPGVPRIEEEKSE			0	0.579986			-1.88603	0.999981			18.918	0.583692
P16220_S340_1_LIEELKALKDLYCHKSD_	P16220	CREB1	340	S	1	LIEELKALKDLYCHKSD			-23.8212	0.528838			-24.8501	0.659429			0
P16333-2_S21_1_VFKDFFSIGKVKRKPSVPDSASPADDSFVDP	P16333-2	NCK1	21	S	1	VFKDFFSIGKVKRKPSVPDSASPADDSFVDP			-25.1345	0.653529			-0.721557	0.661806			-0.931888	0.968484
P16383-2_S16_3_MAHRPKRTFRQRAADSSDSDGAEESPAEPGA	P16383-2	GCFC2	16	S	3	MAHRPKRTFRQRAADSSDSDGAEESPAEPGA			-21.8878	0.528838			0	0.999981			21.0016	0.583692
P16383-2_S17_3_AHRPKRTFRQRAADSSDSDGAEESPAEPGAP	P16383-2	GCFC2	17	S	3	AHRPKRTFRQRAADSSDSDGAEESPAEPGAP			-21.8878	0.528838			0	0.999981			21.0016	0.583692
P16383-2_S19_3_RPKRTFRQRAADSSDSDGAEESPAEPGAPRE	P16383-2	GCFC2	19	S	3	RPKRTFRQRAADSSDSDGAEESPAEPGAPRE			-21.8878	0.528838			0	0.999981			21.0016	0.583692
P16401_S105_1_LVSKGTLVQTKGTGASGSFKLNKKAASGEAK;LVSKGTLVQTKGTGASGSFKLNKKAASGEGK	P16401	HIST1H1E;HIST1H1A;HIST1H1T;HIST1H1B;HIST1H1D;HIST1H1C	105	S	1	LVSKGTLVQTKGTGASGSFKLNKKAASGEAK;LVSKGTLVQTKGTGASGSFKLNKKAASGEGK			0				21.5188	0.659429			0
P16401_S173_1_AKKPAAATVTKKVAKSPKKAKVAKPKKAAKS;KAKKPAAAGVKKVAKSPKKAKAAAKPKKATK	P16401	HIST1H1B;HIST1H1C	173	S	1	AKKPAAATVTKKVAKSPKKAKVAKPKKAAKS;KAKKPAAAGVKKVAKSPKKAKAAAKPKKATK			-3.29121	0.579986			0				-23.9755	0.7323
P16401_S18_1_ETAPAETATPAPVEKSPAKKKATKKAAGAGA	P16401	HIST1H1B	18	S	1	ETAPAETATPAPVEKSPAKKKATKKAAGAGA			-1.06821	0.579986			-0.669407	0.783722			-0.150557	0.854195
P16401_S18_2_ETAPAETATPAPVEKSPAKKKATKKAAGAGA	P16401	HIST1H1B	18	S	2	ETAPAETATPAPVEKSPAKKKATKKAAGAGA			-1.98096	0.579986			-1.15336	0.692043			1.68815	0.683752
P16401_S189_1_PKKAKAAAKPKKATKSPAKPKAVKPKAAKPK	P16401	HIST1H1B	189	S	1	PKKAKAAAKPKKATKSPAKPKAVKPKAAKPK			-23.7525	0.615502			0				0
P16401_S2_1_MSETAPAETATPAPVEK	P16401	HIST1H1B	2	S	1	MSETAPAETATPAPVEK			-1.33931	0.579986			-1.29805	0.659429			1.47266	0.683752
P16401_S2_2_MSETAPAETATPAPVEK	P16401	HIST1H1B	2	S	2	MSETAPAETATPAPVEK			-1.98096	0.579986			-1.15336	0.692043			1.68815	0.683752
P16401_S92_1_EKNNSRIKLGLKSLVSKGTLVQTKGTGASGS	P16401	HIST1H1E;HIST1H1A;HIST1H1B;HIST1H1D;HIST1H1C	92	S	1	EKNNSRIKLGLKSLVSKGTLVQTKGTGASGS			0	0.579986			0	0.999981			18.7823	0.732866
P16401_T11_1_MSETAPAETATPAPVEKSPAKKKATK	P16401	HIST1H1B	11	T	1	MSETAPAETATPAPVEKSPAKKKATK			0				-1.55762	0.999981			0
P16401_T11_2_MSETAPAETATPAPVEKSPAKKKATK	P16401	HIST1H1B	11	T	2	MSETAPAETATPAPVEKSPAKKKATK			0				0				0	0.683752
P16401_T138_1_AKKAGAAKAKKPAGATPKKAKKAAGAKKAVK	P16401	HIST1H1B	138	T	1	AKKAGAAKAKKPAGATPKKAKKAAGAKKAVK			-23.2218	0.653529			0				0
P16401_T4_1_MSETAPAETATPAPVEKSP	P16401	HIST1H1B	4	T	1	MSETAPAETATPAPVEKSP			-22.3915	0.528838			21.1911	0.659429			0	0.683752
P16402_S189_1_SAKKVKTPQPKKAAKSPAKAKAPKPKAAKPK	P16402	HIST1H1D	189	S	1	SAKKVKTPQPKKAAKSPAKAKAPKPKAAKPK			-25.7028	0.669524			0				0
P16402_S2_1_MSETAPLAPTIPAPAEK	P16402	HIST1H1D	2	S	1	MSETAPLAPTIPAPAEK			-1.06638	0.579986			-1.0226	0.692492			1.13893	0.693229
P16402_S2_2_MSETAPLAPTIPAPAEK	P16402	HIST1H1D	2	S	2	MSETAPLAPTIPAPAEK			0	0.579986			-0.525311	0.664849			0	0.683752
P16402_S37_1_KKAKKAGATAGKRKASGPPVSELITKAVAAS;KKKARKSAGAAKRKASGPPVSELITKAVAAS	P16402	HIST1H1E;HIST1H1D	37	S	1	KKAKKAGATAGKRKASGPPVSELITKAVAAS;KKKARKSAGAAKRKASGPPVSELITKAVAAS			-1.81306	0.579986			-2.28759	0.659429			0.319922	0.771152
P16402_T147_1_PAGAAKKPKKVAGAATPKKSIKKTPKKVKKP	P16402	HIST1H1D	147	T	1	PAGAAKKPKKVAGAATPKKSIKKTPKKVKKP			0	0.579986			0				0
P16402_T18_1_ETAPLAPTIPAPAEKTPVKKKAKKAGATAGK	P16402	HIST1H1D	18	T	1	ETAPLAPTIPAPAEKTPVKKKAKKAGATAGK			0.139649	0.653529			-0.134057	0.835187			-1.4386	0.683752
P16402_T18_2_ETAPLAPTIPAPAEKTPVKKKAKKAGATAGK	P16402	HIST1H1D	18	T	2	ETAPLAPTIPAPAEKTPVKKKAKKAGATAGK			0	0.999359			20.9441	0.714294			21.0886	0.00123217	*
P16403_S2_1_MSETAPAAPAAAPPAEK	P16403	HIST1H1C	2	S	1	MSETAPAAPAAAPPAEK			0.0751672	0.603351			-0.509961	0.712697			-3.38225	0.583692
P16403_S36_1_KKKAAKKAGGTPRKASGPPVSELITKAVAAS	P16403	HIST1H1C	36	S	1	KKKAAKKAGGTPRKASGPPVSELITKAVAAS			-1.81306	0.579986			-2.28759	0.659429			0.319922	0.771152
P16403_T146_1_PVGAAKKPKKAAGGATPKKSAKKTPKKAKKP	P16403	HIST1H1C	146	T	1	PVGAAKKPKKAAGGATPKKSAKKTPKKAKKP			-2.34945	0.999359			0				0
P16403_T4_1_MSETAPAAPAAAPPAEKAP	P16403	HIST1H1C	4	T	1	MSETAPAAPAAAPPAEKAP			21.9825	0.740129			0	0.659429			0
P16615_S663_1_TSKAFTGREFDELNPSAQRDACLNARCFARV	P16615	ATP2A2	663	S	1	TSKAFTGREFDELNPSAQRDACLNARCFARV			-2.01124	0.610778			-0.80519	0.659429			1.18318	0.683752
P16949_S16_1_MASSDIQVKELEKRASGQAFELILSPRSKES	P16949	STMN1	16	S	1	MASSDIQVKELEKRASGQAFELILSPRSKES			-21.7745	0.528838			22.4744	0.712697			-21.5057	0.7323
P16949_S16_2_MASSDIQVKELEKRASGQAFELILSPRSKES	P16949	STMN1	16	S	2	MASSDIQVKELEKRASGQAFELILSPRSKES			0	0.579986			-23.5518	0.712697			22.1573	0.583692
P16949_S25_1_ELEKRASGQAFELILSPRSKESVPEFPLSPP	P16949	STMN1	25	S	1	ELEKRASGQAFELILSPRSKESVPEFPLSPP			-1.93176	0.999359			-0.238342	0.727744			-0.917805	0.86442
P16949_S25_2_ELEKRASGQAFELILSPRSKESVPEFPLSPP	P16949	STMN1	25	S	2	ELEKRASGQAFELILSPRSKESVPEFPLSPP			0	0.579986			-23.5518	0.712697			22.1573	0.583692
P16949_S38_1_ILSPRSKESVPEFPLSPPKKKDLSLEEIQKK	P16949	STMN1	38	S	1	ILSPRSKESVPEFPLSPPKKKDLSLEEIQKK			-1.55507	0.999359			-1.10004	0.659429			-1.0874	0.690343
P16949_S4_1_MASSDIQVKELEKRASGQA	P16949	STMN1	4	S	1	MASSDIQVKELEKRASGQA			0				0				0
P16949_S46_1_SEAPRTLASPKKKDLSLEEIQKKLEAAEERR;SVPEFPLSPPKKKDLSLEEIQKKLEAAEERR	P16949	STMN1;STMN2	46	S	1	SEAPRTLASPKKKDLSLEEIQKKLEAAEERR;SVPEFPLSPPKKKDLSLEEIQKKLEAAEERR			0	0.579986			-23.2114	0.712697			0	0.999902
P16949_S63_1_EEIQKKLEAAEERRKSHEAEVLKQLAEKREH	P16949	STMN1	63	S	1	EEIQKKLEAAEERRKSHEAEVLKQLAEKREH			0				0	0.659429			0	0.683752
P16989_S201_2_RGPPRNYAGEEEEEGSGSSEGFDPPATDRQF	P16989	YBX3	201	S	2	RGPPRNYAGEEEEEGSGSSEGFDPPATDRQF			-24.0475	0.528838			-24.0842	0.659429			23.8469	0.7323
P16989_S201_3_RGPPRNYAGEEEEEGSGSSEGFDPPATDRQF	P16989	YBX3	201	S	3	RGPPRNYAGEEEEEGSGSSEGFDPPATDRQF			-25.0036	0.528838			-24.9543	0.659429			23.6493	0.583692
P16989_S203_2_PPRNYAGEEEEEGSGSSEGFDPPATDRQFSG	P16989	YBX3	203	S	2	PPRNYAGEEEEEGSGSSEGFDPPATDRQFSG			-24.0475	0.528838			-24.0842	0.659429			23.8469	0.7323
P16989_S203_3_PPRNYAGEEEEEGSGSSEGFDPPATDRQFSG	P16989	YBX3	203	S	3	PPRNYAGEEEEEGSGSSEGFDPPATDRQFSG			-25.0036	0.528838			-24.9543	0.659429			23.6493	0.583692
P16989_S204_2_PRNYAGEEEEEGSGSSEGFDPPATDRQFSGA	P16989	YBX3	204	S	2	PRNYAGEEEEEGSGSSEGFDPPATDRQFSGA			-24.0475	0.528838			-24.0842	0.659429			23.8469	0.7323
P16989_S204_3_PRNYAGEEEEEGSGSSEGFDPPATDRQFSGA	P16989	YBX3	204	S	3	PRNYAGEEEEEGSGSSEGFDPPATDRQFSGA			-25.0036	0.528838			-24.9543	0.659429			23.6493	0.583692
P16989_S370_1_GEAPTENPAPPTQQSSAE_	P16989	YBX3	370	S	1	GEAPTENPAPPTQQSSAE			-24.1701	2.45e-05	*		-24.4927	0.659429			23.5297	0.583692
P17010-2_S45_1_DPGEDDLGGTVDIVESEPENDHGVELLDQNS	P17010-2	ZFX;ZFY	45	S	1	DPGEDDLGGTVDIVESEPENDHGVELLDQNS			0				0				0
P17029_S13_1_MMTAESREATGLSPQAAQEKDGIVIVKV	P17029	ZKSCAN1	13	S	1	MMTAESREATGLSPQAAQEKDGIVIVKV			0	0.999359			-0.946743	0.659429			0.492661	0.683752
P17029_T10_1_MMTAESREATGLSPQAAQEKDGIVI	P17029	ZKSCAN1	10	T	1	MMTAESREATGLSPQAAQEKDGIVI			0				2.22597	0.999981			-22.3209	0.7323
P17032_S312_1_KPYECHECGKTFYKNSDLIKHQRIHTGERPY	P17032	ZNF37A	312	S	1	KPYECHECGKTFYKNSDLIKHQRIHTGERPY	*		0				0				0
P17096_S102_1_PKKLEKEEEEGISQESSEEEQ_	P17096	HMGA1	102	S	1	PKKLEKEEEEGISQESSEEEQ			-1.72255	0.579986			-0.440129	0.931025			1.98597	0.683752
P17096_S102_2_PKKLEKEEEEGISQESSEEEQ_	P17096	HMGA1	102	S	2	PKKLEKEEEEGISQESSEEEQ			-3.21127	0.579986			-2.43776	0.659429			1.56539	0.7323
P17096_S102_3_PKKLEKEEEEGISQESSEEEQ_	P17096	HMGA1	102	S	3	PKKLEKEEEEGISQESSEEEQ			-2.75769	0.579986			-0.812012	0.659429			1.30199	0.7323
P17096_S103_1_KKLEKEEEEGISQESSEEEQ_	P17096	HMGA1	103	S	1	KKLEKEEEEGISQESSEEEQ			-2.1429	0.999359			-25.1179	0.712697			-0.510185	0.683752
P17096_S103_2_KKLEKEEEEGISQESSEEEQ_	P17096	HMGA1	103	S	2	KKLEKEEEEGISQESSEEEQ			-3.21127	0.579986			-2.43776	0.659429			1.56539	0.7323
P17096_S103_3_KKLEKEEEEGISQESSEEEQ_	P17096	HMGA1	103	S	3	KKLEKEEEEGISQESSEEEQ			-2.75769	0.579986			-0.812012	0.659429			1.30199	0.7323
P17096_S2_2_MSESSSKSSQPLASKQE	P17096	HMGA1	2	S	2	MSESSSKSSQPLASKQE			0				0				0
P17096_S36_1_TEKRGRGRPRKQPPVSPGTALVGSQKEPSEV	P17096	HMGA1	36	S	1	TEKRGRGRPRKQPPVSPGTALVGSQKEPSEV			0				0	0.659429			0
P17096_S5_1_MSESSSKSSQPLASKQEKDG	P17096	HMGA1	5	S	1	MSESSSKSSQPLASKQEKDG			0	0.579986			0	0.659429			23.3458	0.583692
P17096_S5_2_MSESSSKSSQPLASKQEKDG	P17096	HMGA1	5	S	2	MSESSSKSSQPLASKQEKDG			0				0				0
P17096_S9_1_MSESSSKSSQPLASKQEKDGTEKR	P17096	HMGA1	9	S	1	MSESSSKSSQPLASKQEKDGTEKR			0				23.8444	0.659429			0
P17096_S99_2_RGRPKKLEKEEEEGISQESSEEEQ_	P17096	HMGA1	99	S	2	RGRPKKLEKEEEEGISQESSEEEQ			0	0.579986			0	0.659429			0
P17096_S99_3_RGRPKKLEKEEEEGISQESSEEEQ_	P17096	HMGA1	99	S	3	RGRPKKLEKEEEEGISQESSEEEQ			-2.75769	0.579986			-0.812012	0.659429			1.30199	0.7323
P17096_T53_1_GTALVGSQKEPSEVPTPKRPRGRPKGSKNKG	P17096	HMGA1	53	T	1	GTALVGSQKEPSEVPTPKRPRGRPKGSKNKG			0	0.999359			-0.139333	0.688887			-0.46591	0.867225
P17096-2_T42_1_GRPRKQPPKEPSEVPTPKRPRGRPKGSKNKG	P17096-2	HMGA1	42	T	1	GRPRKQPPKEPSEVPTPKRPRGRPKGSKNKG			0				22.2316	0.715649			0
P17275_S251_1_ASTFKEEPQTVPEARSRDATPPVSPINMEDQ	P17275	JUNB	251	S	1	ASTFKEEPQTVPEARSRDATPPVSPINMEDQ			0.253232	0.999359			0	0.999981			21.8583	0.7323
P17275_S251_2_ASTFKEEPQTVPEARSRDATPPVSPINMEDQ	P17275	JUNB	251	S	2	ASTFKEEPQTVPEARSRDATPPVSPINMEDQ			-21.0274	0.653529			-20.7784	0.659429			0	0.683752
P17275_S251_3_ASTFKEEPQTVPEARSRDATPPVSPINMEDQ	P17275	JUNB	251	S	3	ASTFKEEPQTVPEARSRDATPPVSPINMEDQ			0				-0.641131	0.999981			0	0.999902
P17275_S259_2_QTVPEARSRDATPPVSPINMEDQERIKVERK	P17275	JUNB	259	S	2	QTVPEARSRDATPPVSPINMEDQERIKVERK			-2.22702	0.579986			-1.19462	0.659429			1.63607	0.683752
P17275_S259_3_QTVPEARSRDATPPVSPINMEDQERIKVERK	P17275	JUNB	259	S	3	QTVPEARSRDATPPVSPINMEDQERIKVERK			0				-0.641131	0.999981			0	0.999902
P17275_T255_1_KEEPQTVPEARSRDATPPVSPINMEDQERIK	P17275	JUNB	255	T	1	KEEPQTVPEARSRDATPPVSPINMEDQERIK			-24.327	0.528838			0	0.659429			0
P17275_T255_2_KEEPQTVPEARSRDATPPVSPINMEDQERIK	P17275	JUNB	255	T	2	KEEPQTVPEARSRDATPPVSPINMEDQERIK			-2.22702	0.579986			-1.19462	0.659429			1.63607	0.683752
P17275_T255_3_KEEPQTVPEARSRDATPPVSPINMEDQERIK	P17275	JUNB	255	T	3	KEEPQTVPEARSRDATPPVSPINMEDQERIK			0				-0.641131	0.999981			0	0.999902
P17480-2_S601_1_QKQYKVHLDLWVKSLSPQDRAAYKEYISNKR	P17480-2	UBTF	601	S	1	QKQYKVHLDLWVKSLSPQDRAAYKEYISNKR			0				-22.4558	0.659429			23.2594	0.7323
P17535_S100_1_DGLLASPDLGLLKLASPELERLIIQSNGLVT	P17535	JUND	100	S	1	DGLLASPDLGLLKLASPELERLIIQSNGLVT	*		-1.00225	0.579986			-1.0971	0.659429			0.129866	0.7323
P17535_S90_1_ADGAPSAAPPDGLLASPDLGLLKLASPELER	P17535	JUND	90	S	1	ADGAPSAAPPDGLLASPDLGLLKLASPELER	*		0	0.579986			0	0.999981			20.3217	0.583692
P17544-4_T101_1_EKKAAAGPLDMSLPSTPDIKIKEEEPVEVDS	P17544-4	ATF7	101	T	1	EKKAAAGPLDMSLPSTPDIKIKEEEPVEVDS			0				0	0.659429			0
P17544-4_T51_2_KFGPARTDSVIIADQTPTPTRFLKNCEEVGL	P17544-4	ATF7	51	T	2	KFGPARTDSVIIADQTPTPTRFLKNCEEVGL			-23.0438	0.653529			0.250955	0.999981			0.954402	0.683752
P17544-4_T53_1_GPARTDSVIIADQTPTPTRFLKNCEEVGLFN	P17544-4	ATF7	53	T	1	GPARTDSVIIADQTPTPTRFLKNCEEVGLFN			-23.3191	0.528838			-1.0202	0.712697			0	0.999902
P17544-4_T53_2_GPARTDSVIIADQTPTPTRFLKNCEEVGLFN	P17544-4	ATF7	53	T	2	GPARTDSVIIADQTPTPTRFLKNCEEVGLFN			-23.0438	0.653529			0.250955	0.999981			0.954402	0.683752
P17706-3_S304_1_WKELSKEDLSPAFDHSPNKIMTEKYNGNRIG	P17706-3	PTPN2	304	S	1	WKELSKEDLSPAFDHSPNKIMTEKYNGNRIG			0				20.4679	0.714294			22.8869	0.583692
P17812_S574_2_CRLSPRDTYSDRSGSSSPDSEITELKFPSIN	P17812	CTPS1	574	S	2	CRLSPRDTYSDRSGSSSPDSEITELKFPSIN			0	0.579986			-25.3979	0.659429			18.6949	0.58505
P17812_S574_3_CRLSPRDTYSDRSGSSSPDSEITELKFPSIN	P17812	CTPS1	574	S	3	CRLSPRDTYSDRSGSSSPDSEITELKFPSIN			0				-23.6915	0.659429			17.4907	0.583692
P17812_S575_1_RLSPRDTYSDRSGSSSPDSEITELKFPSINH	P17812	CTPS1	575	S	1	RLSPRDTYSDRSGSSSPDSEITELKFPSINH			-24.7926	0.528838			-1.30546	0.659429			24.1467	0.583692
P17812_S575_2_RLSPRDTYSDRSGSSSPDSEITELKFPSINH	P17812	CTPS1	575	S	2	RLSPRDTYSDRSGSSSPDSEITELKFPSINH			0	0.579986			-25.3979	0.659429			18.6949	0.58505
P17812_S575_3_RLSPRDTYSDRSGSSSPDSEITELKFPSINH	P17812	CTPS1	575	S	3	RLSPRDTYSDRSGSSSPDSEITELKFPSINH			0				-23.6915	0.659429			17.4907	0.583692
P17858_S775_1_AYVSGELEHVTRRTLSMDKGF_	P17858	PFKL	775	S	1	AYVSGELEHVTRRTLSMDKGF			-4.18209	0.579986			-1.56993	0.659429			-0.613796	0.7323
P17861_S47_1_AGQALPLMVPAQRGASPEAASGGLPQARKRQ	P17861	XBP1	47	S	1	AGQALPLMVPAQRGASPEAASGGLPQARKRQ			20.2253	0.528838			-0.189843	0.999981			23.0112	0.583692
P17980_S376_1_ARARIMQIHSRKMNVSPDVNYEELARCTDDF	P17980	PSMC3	376	S	1	ARARIMQIHSRKMNVSPDVNYEELARCTDDF			0				0				0
P17987_S544_1_DLIKLHPESKDDKHGSYEDAVHSGALND_	P17987	TCP1	544	S	1	DLIKLHPESKDDKHGSYEDAVHSGALND			0				0	0.659429			0
P17987_S551_1_ESKDDKHGSYEDAVHSGALND_	P17987	TCP1	551	S	1	ESKDDKHGSYEDAVHSGALND			0	0.579986			0	0.659429			21.8005	0.583692
P18031_S365_1_KGSPLNAAPYGIESMSQDTEVRSRVVGGSLR	P18031	PTPN1	365	S	1	KGSPLNAAPYGIESMSQDTEVRSRVVGGSLR			-20.3502	0.653529			21.302	0.659429			0	0.683752
P18031_S378_1_SMSQDTEVRSRVVGGSLRGAQAASPAKGEPS	P18031	PTPN1	378	S	1	SMSQDTEVRSRVVGGSLRGAQAASPAKGEPS			0	0.579986			0				0	0.683752
P18031_S50_1_AKLPKNKNRNRYRDVSPFDHSRIKLHQEDND	P18031	PTPN1	50	S	1	AKLPKNKNRNRYRDVSPFDHSRIKLHQEDND			-3.27369	0.579986			-0.481249	0.944767			0	0.999902
P18206_S275_1_SKDTEAMKRALASIDSKLNQAKGWLRDPSAS	P18206	VCL	275	S	1	SKDTEAMKRALASIDSKLNQAKGWLRDPSAS			0				0				0
P18206_S288_1_IDSKLNQAKGWLRDPSASPGDAGEQAIRQIL	P18206	VCL	288	S	1	IDSKLNQAKGWLRDPSASPGDAGEQAIRQIL			0				20.931	0.659429			0
P18206_S290_1_SKLNQAKGWLRDPSASPGDAGEQAIRQILDE	P18206	VCL	290	S	1	SKLNQAKGWLRDPSASPGDAGEQAIRQILDE			-22.2824	0.528838			-0.791183	0.659429			0.389699	0.725012
P18206_S345_1_QMTDQVADLRARGQGSSPVAMQKAQQVSQGL	P18206	VCL	345	S	1	QMTDQVADLRARGQGSSPVAMQKAQQVSQGL			24.5502	0.528838			-0.831042	0.69771			0.657005	0.91218
P18206_S346_1_MTDQVADLRARGQGSSPVAMQKAQQVSQGLD	P18206	VCL	346	S	1	MTDQVADLRARGQGSSPVAMQKAQQVSQGLD			-4.54371	0.579986			0	0.659429			0	0.999902
P18206_S721_1_VEKMTGLVDEAIDTKSLLDASEEAIKKDLDK	P18206	VCL	721	S	1	VEKMTGLVDEAIDTKSLLDASEEAIKKDLDK			0				0				0
P18206_S795_1_REAVKAASDELSKTISPMVMDAKAVAGNISD	P18206	VCL	795	S	1	REAVKAASDELSKTISPMVMDAKAVAGNISD			0				0	0.659429			0	0.683752
P18206_S809_1_ISPMVMDAKAVAGNISDPGLQKSFLDSGYRI	P18206	VCL	809	S	1	ISPMVMDAKAVAGNISDPGLQKSFLDSGYRI			0				-20.7707	0.712697			21.7104	0.583692
P18206_Y822_1_NISDPGLQKSFLDSGYRILGAVAKVREAFQP	P18206	VCL	822	Y	1	NISDPGLQKSFLDSGYRILGAVAKVREAFQP			0				0				0
P18433-6_Y789_1_FCYKVVQEYIDAFSDYANFK_	P18433-6	PTPRA	789	Y	1	FCYKVVQEYIDAFSDYANFK			0				0				0
P18583-10_S1556_1_IAKEMEHNTVCAAGTSPVGEIGEEKILPTSE	P18583-10	SON	1556	S	1	IAKEMEHNTVCAAGTSPVGEIGEEKILPTSE			-28.8251	0.528838			-3.86385	0.659429			1.501	0.764324
P18583-10_S1697_1_PLPVKESDQTLAALLSPKESSGGEKEVPPPP	P18583-10	SON	1697	S	1	PLPVKESDQTLAALLSPKESSGGEKEVPPPP			19.1342	0.670222			-0.0995323	0.688887			0.419384	0.7323
P18583-10_S1769_1_GPLLASDVGRDRSAASPVVSSMPERASESSS	P18583-10	SON	1769	S	1	GPLLASDVGRDRSAASPVVSSMPERASESSS			-0.713789	0.999359			0.145703	0.847164			-0.921848	0.683752
P18583-10_S1780_2_RSAASPVVSSMPERASESSSEEKDDYEIFVK	P18583-10	SON	1780	S	2	RSAASPVVSSMPERASESSSEEKDDYEIFVK			0	0.999359			-0.583069	0.999981			24.5327	0.583692
P18583-10_S1780_3_RSAASPVVSSMPERASESSSEEKDDYEIFVK	P18583-10	SON	1780	S	3	RSAASPVVSSMPERASESSSEEKDDYEIFVK			-26.024	0.528838			0	0.659429			20.8847	0.583692
P18583-10_S1782_1_AASPVVSSMPERASESSSEEKDDYEIFVKVK	P18583-10	SON	1782	S	1	AASPVVSSMPERASESSSEEKDDYEIFVKVK			0	0.579986			0	0.659429			0
P18583-10_S1782_2_AASPVVSSMPERASESSSEEKDDYEIFVKVK	P18583-10	SON	1782	S	2	AASPVVSSMPERASESSSEEKDDYEIFVKVK			0	0.579986			0	0.999981			-4.70019	0.989125
P18583-10_S1782_3_AASPVVSSMPERASESSSEEKDDYEIFVKVK	P18583-10	SON	1782	S	3	AASPVVSSMPERASESSSEEKDDYEIFVKVK			-26.024	0.528838			0	0.659429			20.8847	0.583692
P18583-10_S1783_2_ASPVVSSMPERASESSSEEKDDYEIFVKVKD	P18583-10	SON	1783	S	2	ASPVVSSMPERASESSSEEKDDYEIFVKVKD			0				0	0.999981			-4.70019	0.989125
P18583-10_S1783_3_ASPVVSSMPERASESSSEEKDDYEIFVKVKD	P18583-10	SON	1783	S	3	ASPVVSSMPERASESSSEEKDDYEIFVKVKD			-26.024	0.528838			0	0.659429			20.8847	0.583692
P18583-10_S1952_3_RRRSRSVGRRRSFSISPSRRSRTPSRRSRTP	P18583-10	SON	1952	S	3	RRRSRSVGRRRSFSISPSRRSRTPSRRSRTP			-25.386	0.653529			-24.9122	0.000403203	*		22.1312	0.7323
P18583-10_S2009_2_TPSRRRRSRSVVRRRSFSISPVRLRRSRTPL	P18583-10	SON	2009	S	2	TPSRRRRSRSVVRRRSFSISPVRLRRSRTPL			-25.1805	0.528838			-1.71517	0.661209			24.0488	0.583692
P18583-10_S2009_3_TPSRRRRSRSVVRRRSFSISPVRLRRSRTPL	P18583-10	SON	2009	S	3	TPSRRRRSRSVVRRRSFSISPVRLRRSRTPL			-4.68756	0.579986			-0.318003	0.999981			1.87219	0.688846
P18583-10_S2011_2_SRRRRSRSVVRRRSFSISPVRLRRSRTPLRR	P18583-10	SON	2011	S	2	SRRRRSRSVVRRRSFSISPVRLRRSRTPLRR			-2.97985	0.579986			-1.47289	0.659429			1.63009	0.683752
P18583-10_S2011_3_SRRRRSRSVVRRRSFSISPVRLRRSRTPLRR	P18583-10	SON	2011	S	3	SRRRRSRSVVRRRSFSISPVRLRRSRTPLRR			-4.68756	0.579986			-0.318003	0.999981			1.87219	0.688846
P18583-10_S2013_1_RRRSRSVVRRRSFSISPVRLRRSRTPLRRRF	P18583-10	SON	2013	S	1	RRRSRSVVRRRSFSISPVRLRRSRTPLRRRF			-0.795158	0.579986			-0.400441	0.91994			0.135269	0.691909
P18583-10_S2013_2_RRRSRSVVRRRSFSISPVRLRRSRTPLRRRF	P18583-10	SON	2013	S	2	RRRSRSVVRRRSFSISPVRLRRSRTPLRRRF			-2.97985	0.579986			-1.47289	0.659429			1.63009	0.683752
P18583-10_S2013_3_RRRSRSVVRRRSFSISPVRLRRSRTPLRRRF	P18583-10	SON	2013	S	3	RRRSRSVVRRRSFSISPVRLRRSRTPLRRRF			-4.68756	0.579986			-0.318003	0.999981			1.87219	0.688846
P18583-10_T1555_1_LIAKEMEHNTVCAAGTSPVGEIGEEKILPTS	P18583-10	SON	1555	T	1	LIAKEMEHNTVCAAGTSPVGEIGEEKILPTS			-3.87974	0.579986			0.714776	0.688887			-1.45974	0.739477
P18583-10_T959_1_LGQDPYRLGHDPYRLTPDPYRMSPRPYRIAP	P18583-10	SON	959	T	1	LGQDPYRLGHDPYRLTPDPYRMSPRPYRIAP			0				0				0
P18615-3_S122_1_EKGPVPTFQPFQRSISADDDLQESSRRPQRK	P18615-3	NELFE	122	S	1	EKGPVPTFQPFQRSISADDDLQESSRRPQRK			-2.59279	0.579986			-1.43001	0.659429			1.41508	0.683752
P18615-3_S138_1_ADDDLQESSRRPQRKSLYESFVSSSDRLREL	P18615-3	NELFE	138	S	1	ADDDLQESSRRPQRKSLYESFVSSSDRLREL			0				0				0
P18615-3_S360_1_AATGKSVWGSLAVQNSPKGCHRDKRTQIVYS	P18615-3	NELFE	360	S	1	AATGKSVWGSLAVQNSPKGCHRDKRTQIVYS			0				0				0
P18615-3_S58_1_SSSSTTSQGGVKRSLSEQPVMDTATATEQAK	P18615-3	NELFE	58	S	1	SSSSTTSQGGVKRSLSEQPVMDTATATEQAK			0				-22.5588	0.659429			0	0.683752
P18669_S118_1_TAAKHGEAQVKIWRRSYDVPPPPMEPDHPFY	P18669	PGAM1;PGAM4	118	S	1	TAAKHGEAQVKIWRRSYDVPPPPMEPDHPFY			0	0.579986			-2.39398	0.659429			0	0.683752
P18669_S14_1_MAAYKLVLIRHGESAWNLENRFSGWYDAD	P18669	PGAM1	14	S	1	MAAYKLVLIRHGESAWNLENRFSGWYDAD			-24.0921	0.653529			-24.9694	0.659429			23.2671	0.00401867	*
P18669_S31_1_WNLENRFSGWYDADLSPAGHEEAKRGGQALR	P18669	PGAM1	31	S	1	WNLENRFSGWYDADLSPAGHEEAKRGGQALR			0				0				0
P18754-2_S11_1_MSPKRIAKRRSPPADAIPKSKKVKDT	P18754-2	RCC1	11	S	1	MSPKRIAKRRSPPADAIPKSKKVKDT			-1.13177	0.579986			0.454906	0.843653			-0.241423	0.745785
P18827_S285_1_LVGFMLYRMKKKDEGSYSLEEPKQANGGAYQ	P18827	SDC1	285	S	1	LVGFMLYRMKKKDEGSYSLEEPKQANGGAYQ			0				0				0	0.683752
P18850_S16_1_MGEPAGVAGTMESPFSPGLFHRLDEDWDSAL	P18850	ATF6	16	S	1	MGEPAGVAGTMESPFSPGLFHRLDEDWDSAL			0				0				0
P18850_S94_1_QICTVKDIKAEPQPLSPASSSYSVSSPRSVD	P18850	ATF6	94	S	1	QICTVKDIKAEPQPLSPASSSYSVSSPRSVD			0				0				0
P18858-3_S111_1_KQLPKRTIQEVLEEQSEDEDREAKRKKEEEE	P18858-3	LIG1	111	S	1	KQLPKRTIQEVLEEQSEDEDREAKRKKEEEE			-24.2784	0.528838			-0.398522	0.861722			1.56216	0.683808
P18858-3_S21_1_MAALKEWNGVVSESDSPVKRPGRKAARVLGS	P18858-3	LIG1	21	S	1	MAALKEWNGVVSESDSPVKRPGRKAARVLGS			0	0.579986			-3.55349	0.999981			2.72655	0.999902
P18858-3_S36_1_SPVKRPGRKAARVLGSEGEEEDEALSPAKGQ	P18858-3	LIG1	36	S	1	SPVKRPGRKAARVLGSEGEEEDEALSPAKGQ			0	0.579986			-1.47268	0.659429			0.834888	0.683752
P18858-3_S36_2_SPVKRPGRKAARVLGSEGEEEDEALSPAKGQ	P18858-3	LIG1	36	S	2	SPVKRPGRKAARVLGSEGEEEDEALSPAKGQ			20.2732	0.702751			-0.887357	0.659429			1.04836	0.639741
P18858-3_S46_1_ARVLGSEGEEEDEALSPAKGQKPALDCSQVS	P18858-3	LIG1	46	S	1	ARVLGSEGEEEDEALSPAKGQKPALDCSQVS			0	0.579986			-1.04051	0.659429			-0.293714	0.774479
P18858-3_S46_2_ARVLGSEGEEEDEALSPAKGQKPALDCSQVS	P18858-3	LIG1	46	S	2	ARVLGSEGEEEDEALSPAKGQKPALDCSQVS			20.2732	0.702751			-0.887357	0.659429			1.04836	0.639741
P18858-3_S788_1_ELEEHHQSLKALVLPSPRPYVRIDGAVIPDH	P18858-3	LIG1	788	S	1	ELEEHHQSLKALVLPSPRPYVRIDGAVIPDH			0				0				0
P18858-3_S880_2_LYRKQSQIQNQQGEDSGSDPEDTY_	P18858-3	LIG1	880	S	2	LYRKQSQIQNQQGEDSGSDPEDTY			-23.2099	0.653529			-0.0913633	0.999981			22.2675	0.583692
P18858-3_S882_2_RKQSQIQNQQGEDSGSDPEDTY_	P18858-3	LIG1	882	S	2	RKQSQIQNQQGEDSGSDPEDTY			-23.2099	0.653529			-0.0913633	0.999981			22.2675	0.583692
P18858-3_T164_1_QPTTPPKPLKTSKAETPTESVSEPEVATKQE	P18858-3	LIG1	164	T	1	QPTTPPKPLKTSKAETPTESVSEPEVATKQE			0				0.0906768	0.659429			0.212871	0.999902
P18887_S226_1_YAAATLQASSAASSASPVSRAIGSTSKPQES	P18887	XRCC1	226	S	1	YAAATLQASSAASSASPVSRAIGSTSKPQES			0				0				0
P18887_S266_1_NQEEKKTPSKPPAQLSPSVPKRPKLPAPTRT	P18887	XRCC1	266	S	1	NQEEKKTPSKPPAQLSPSVPKRPKLPAPTRT			0				0	0.999981			0	0.683752
P18887_S447_2_QPQTKTKPTQAAGPSSPQKPPTPEETKAASP	P18887	XRCC1	447	S	2	QPQTKTKPTQAAGPSSPQKPPTPEETKAASP			0				25.8173	0.712697			26.4107	0.583692
P18887_T453_2_KPTQAAGPSSPQKPPTPEETKAASPVLQEDI	P18887	XRCC1	453	T	2	KPTQAAGPSSPQKPPTPEETKAASPVLQEDI			0	0.579986			-1.17054	0.659429			2.11735	0.683752
P19105_S19_1_KRTKTKTKKRPQRATSNVFAMFDQSQIQEFK	P19105	MYL12A;MYL12B;MYL9	19	S	1	KRTKTKTKKRPQRATSNVFAMFDQSQIQEFK			0				0	0.659429			0
P19174_S1248_1_SDASGQLFHGRAREGSFESRYQQPFEDFRIS	P19174	PLCG1	1248	S	1	SDASGQLFHGRAREGSFESRYQQPFEDFRIS			-25.472	0.528838			-1.23786	0.659429			1.41715	0.683752
P19174_S1263_1_SFESRYQQPFEDFRISQEHLADHFDSRERRA	P19174	PLCG1	1263	S	1	SFESRYQQPFEDFRISQEHLADHFDSRERRA			0				0	0.999981			0
P19338_S145_2_PAKGAKNGKNAKKEDSDEEEDDDSEEDEEDD	P19338	NCL	145	S	2	PAKGAKNGKNAKKEDSDEEEDDDSEEDEEDD			-26.0882	0.528838			-1.05006	0.999981			-1.35197	0.7323
P19338_S153_2_KNAKKEDSDEEEDDDSEEDEEDDEDEDEDED	P19338	NCL	153	S	2	KNAKKEDSDEEEDDDSEEDEEDDEDEDEDED			-26.0882	0.528838			-1.05006	0.999981			-1.35197	0.7323
P19338_S28_3_DPKKMAPPPKEVEEDSEDEEMSEDEEDDSSG	P19338	NCL	28	S	3	DPKKMAPPPKEVEEDSEDEEMSEDEEDDSSG			-26.8208	8.15e-05	*		25.9117	0.659429			-1.8445	0.999902
P19338_S34_3_PPPKEVEEDSEDEEMSEDEEDDSSGEEVVIP	P19338	NCL	34	S	3	PPPKEVEEDSEDEEMSEDEEDDSSGEEVVIP			-26.8208	8.15e-05	*		25.9117	0.659429			-1.8445	0.999902
P19338_S41_3_EDSEDEEMSEDEEDDSSGEEVVIPQKKGKKA	P19338	NCL	41	S	3	EDSEDEEMSEDEEDDSSGEEVVIPQKKGKKA			-26.8208	8.15e-05	*		25.9117	0.659429			-1.8445	0.999902
P19338_S42_3_DSEDEEMSEDEEDDSSGEEVVIPQKKGKKAA	P19338	NCL	42	S	3	DSEDEEMSEDEEDDSSGEEVVIPQKKGKKAA			-26.2073	0.528838			0	0.659429			-1.8445	0.999902
P19338_S563_1_IEGRAIRLELQGPRGSPNARSQPSKTLFVKG	P19338	NCL	563	S	1	IEGRAIRLELQGPRGSPNARSQPSKTLFVKG			-2.94139	0.579986			-2.11951	0.659429			1.62864	0.999902
P19338_S619_1_RETGSSKGFGFVDFNSEEDAKAAKEAMEDGE	P19338	NCL	619	S	1	RETGSSKGFGFVDFNSEEDAKAAKEAMEDGE			0				0.151783	0.999981			0	0.683752
P19338_S67_1_KGKKAAATSAKKVVVSPTKKVAVATPAKKAA	P19338	NCL	67	S	1	KGKKAAATSAKKVVVSPTKKVAVATPAKKAA			-2.07002	0.579986			-0.313644	0.761126			-0.741315	0.819312
P19338_T121_1_TPGKKGATPGKALVATPGKKGAAIPAKGAKN	P19338	NCL	121	T	1	TPGKKGATPGKALVATPGKKGAAIPAKGAKN			0				0	0.659429			-24.7652	0.583692
P19419_S324_1_QPQKGRKPRDLELPLSPSLLGGPGPERTPGS	P19419	ELK1	324	S	1	QPQKGRKPRDLELPLSPSLLGGPGPERTPGS			0				0	0.999981			0	0.999902
P19484-2_S382_1_STMSPEASKASSRRSSFSMEEGDVL_	P19484-2	TFEB	382	S	1	STMSPEASKASSRRSSFSMEEGDVL			0				0				0
P19525-2_S83_1_AKLAVEILNKEKKAVSPLLLTTTNSSEGLSM	P19525-2	EIF2AK2	83	S	1	AKLAVEILNKEKKAVSPLLLTTTNSSEGLSM			0				22.292	0.712697			0	0.683752
P19532_S548_1_VGGLSGGALSPLRAASDPLLSSVSPAVSKAS	P19532	TFE3	548	S	1	VGGLSGGALSPLRAASDPLLSSVSPAVSKAS	*		0				18.3019	0.725272			0	0.683752
P19532_S556_1_LSPLRAASDPLLSSVSPAVSKASSRRSSFSM	P19532	TFE3	556	S	1	LSPLRAASDPLLSSVSPAVSKASSRRSSFSM	*		-23.5972	0.528838			-1.79124	0.659429			0	0.999902
P19532_S568_1_SSVSPAVSKASSRRSSFSMEEES_	P19532	TFE3	568	S	1	SSVSPAVSKASSRRSSFSMEEES	*		-23.5833	0.528838			-24.2285	0.659429			0	0.683752
P19634_S693_1_QKINNYLTVPAHKLDSPTMSRARIGSDPLAY	P19634	SLC9A1	693	S	1	QKINNYLTVPAHKLDSPTMSRARIGSDPLAY			-24.3281	0.548806			0.00771598	0.75228			0.135922	0.770399
P19634_S703_1_AHKLDSPTMSRARIGSDPLAYEPKEDLPVIT	P19634	SLC9A1	703	S	1	AHKLDSPTMSRARIGSDPLAYEPKEDLPVIT			0				-0.592459	0.659429			0.347017	0.683752
P19634_S785_1_SSPGTDDVFTPAPSDSPSSQRIQRCLSDPGP	P19634	SLC9A1	785	S	1	SSPGTDDVFTPAPSDSPSSQRIQRCLSDPGP			-3.75749	0.579986			-5.28939	0.661209			1.45602	0.683752
P19634_S796_1_APSDSPSSQRIQRCLSDPGPHPEPGEGEPFF	P19634	SLC9A1	796	S	1	APSDSPSSQRIQRCLSDPGPHPEPGEGEPFF			0	0.999359			0.0270366	0.999981			24.67	0.7323
P19838-3_S727_1_SSPVKTTSQAHSLPLSPASTRQQIDELRDSD	P19838-3	NFKB1	727	S	1	SSPVKTTSQAHSLPLSPASTRQQIDELRDSD	*		0	0.579986			-1.90271	0.659429			-23.6931	0.683752
P20020-1_S1193_1_SIHNFMTHPEFRIEDSEPHIPLIDDTDAEDD	P20020-1	ATP2B1	1193	S	1	SIHNFMTHPEFRIEDSEPHIPLIDDTDAEDD			0				0				0
P20042_S2_1_MSGDEMIFDPTMSKKKK	P20042	EIF2S2	2	S	1	MSGDEMIFDPTMSKKKK			-3.44368	0.579986			-1.27902	0.999981			1.15097	0.583692
P20042_S67_1_KDLEADEEDTRKKDASDDLDDLNFFNQKKKK	P20042	EIF2S2	67	S	1	KDLEADEEDTRKKDASDDLDDLNFFNQKKKK			0				-20.9125	0.709059			0	0.683752
P20042_T111_1_EGVKDLKIESDVQEPTEPEDDLDIMLGNKKK	P20042	EIF2S2	111	T	1	EGVKDLKIESDVQEPTEPEDDLDIMLGNKKK			0				0				0
P20340-2_S184_1_RVAAALPGMESTQDRSREDMIDIKLEKPQEQ	P20340-2	RAB6A	184	S	1	RVAAALPGMESTQDRSREDMIDIKLEKPQEQ			0				0				0	0.683752
P20340-2_S2_1_MSTGGDFGNPLRKFKLV	P20340-2	RAB6A	2	S	1	MSTGGDFGNPLRKFKLV			-0.649901	0.588747			-4.08738	0.659429			1.52637	0.720453
P20340-2_T3_1_MSTGGDFGNPLRKFKLVF	P20340-2	RAB6A	3	T	1	MSTGGDFGNPLRKFKLVF			-0.649901	0.588747			-4.08738	0.659429			-1.42318	0.999902
P20700_S23_1_PPRMGSRAGGPTTPLSPTRLSRLQEKEELRE	P20700	LMNB1	23	S	1	PPRMGSRAGGPTTPLSPTRLSRLQEKEELRE			-0.818638	0.579986			-2.02705	0.999981			0.236058	0.733129
P20700_S23_2_PPRMGSRAGGPTTPLSPTRLSRLQEKEELRE	P20700	LMNB1	23	S	2	PPRMGSRAGGPTTPLSPTRLSRLQEKEELRE			-26.1534	0.528838			-1.30946	0.659429			1.23769	0.683752
P20700_S375_1_YEQLLDVKLALDMEISAYRKLLEGEEERLKL	P20700	LMNB1	375	S	1	YEQLLDVKLALDMEISAYRKLLEGEEERLKL			20.6575	0.653529			0	0.659429			0
P20700_S391_1_AYRKLLEGEEERLKLSPSPSSRVTVSRASSS;AYRKLLEGEEERLKLSPSPSSRVTVSRATSS	P20700	LMNB1;LMNB2	391	S	1	AYRKLLEGEEERLKLSPSPSSRVTVSRASSS;AYRKLLEGEEERLKLSPSPSSRVTVSRATSS			-1.46153	0.579986			-1.13142	0.999981			-1.11004	0.791305
P20700_S391_2_AYRKLLEGEEERLKLSPSPSSRVTVSRASSS;AYRKLLEGEEERLKLSPSPSSRVTVSRATSS	P20700	LMNB1;LMNB2	391	S	2	AYRKLLEGEEERLKLSPSPSSRVTVSRASSS;AYRKLLEGEEERLKLSPSPSSRVTVSRATSS			-3.03704	0.579986			-1.90221	0.659429			1.66508	0.683752
P20700_S393_1_RKLLEGEEERLKLSPSPSSRVTVSRASSSRS;RKLLEGEEERLKLSPSPSSRVTVSRATSSSS	P20700	LMNB1;LMNB2	393	S	1	RKLLEGEEERLKLSPSPSSRVTVSRASSSRS;RKLLEGEEERLKLSPSPSSRVTVSRATSSSS			0	0.999359			0	0.659429			-0.759547	0.999902
P20700_S393_2_RKLLEGEEERLKLSPSPSSRVTVSRASSSRS;RKLLEGEEERLKLSPSPSSRVTVSRATSSSS	P20700	LMNB1;LMNB2	393	S	2	RKLLEGEEERLKLSPSPSSRVTVSRASSSRS;RKLLEGEEERLKLSPSPSSRVTVSRATSSSS			-3.03704	0.579986			-1.90221	0.659429			1.66508	0.683752
P20700_T19_1_ATPVPPRMGSRAGGPTTPLSPTRLSRLQEKE	P20700	LMNB1	19	T	1	ATPVPPRMGSRAGGPTTPLSPTRLSRLQEKE			-24.2161	0.653529			0	0.999981			0	0.683752
P20700_T20_1_TPVPPRMGSRAGGPTTPLSPTRLSRLQEKEE	P20700	LMNB1	20	T	1	TPVPPRMGSRAGGPTTPLSPTRLSRLQEKEE			0	0.579986			25.8632	0.659429			-23.9795	0.7323
P20700_T20_2_TPVPPRMGSRAGGPTTPLSPTRLSRLQEKEE	P20700	LMNB1	20	T	2	TPVPPRMGSRAGGPTTPLSPTRLSRLQEKEE			-24.321	0.657408			-1.30946	0.659429			1.23769	0.683752
P20700_T5_1_MATATPVPPRMGSRAGGPTT	P20700	LMNB1	5	T	1	MATATPVPPRMGSRAGGPTT			0	0.999359			0	0.659429			-21.6926	0.595919
P20700_T575_1_AAGVVVEEELFHQQGTPRASNRSCAIM_	P20700	LMNB1	575	T	1	AAGVVVEEELFHQQGTPRASNRSCAIM			0				0				0
P20749_S41_1_PGAALPLRKRPLRAPSPEPAAPRGAAGLVVP	P20749	BCL3	41	S	1	PGAALPLRKRPLRAPSPEPAAPRGAAGLVVP	*		0				-23.606	0.659429			0.869454	0.999902
P20810-9_S11_1_MSQPGQKPAASPRPRRAAAARRTHEH	P20810-9	CAST	11	S	1	MSQPGQKPAASPRPRRAAAARRTHEH			0				0	0.659429			0.642743	0.999902
P20810-9_S285_1_PDDAIDALSSDFTCGSPTAAGKKTEKEESTE	P20810-9	CAST	285	S	1	PDDAIDALSSDFTCGSPTAAGKKTEKEESTE			23.6932	0.528838			1.07994	0.999981			0	0.999902
P20810-9_S408_1_PLLPEPEEKPKPRSESELIDELSEDFDRSEC	P20810-9	CAST	408	S	1	PLLPEPEEKPKPRSESELIDELSEDFDRSEC			0	0.999359			0	0.999981			0
P20839-3_T6_1_MEGPLTPPPLQGGGAAAVPEP	P20839-3	IMPDH1	6	T	1	MEGPLTPPPLQGGGAAAVPEP			0				0	0.659429			0
P20962_S2_1_MSEKSVEAAAELSAKDL	P20962	PTMS	2	S	1	MSEKSVEAAAELSAKDL			-2.85012	0.579986			-1.30274	0.659429			0
P20962_S2_2_MSEKSVEAAAELSAKDL	P20962	PTMS	2	S	2	MSEKSVEAAAELSAKDL			0	0.999359			-23.6276	0.659429			21.4691	0.583692
P20962_S5_1_MSEKSVEAAAELSAKDLKEK	P20962	PTMS	5	S	1	MSEKSVEAAAELSAKDLKEK			-23.6007	0.653529			1.0118	0.999981			0	0.683752
P20962_S5_2_MSEKSVEAAAELSAKDLKEK	P20962	PTMS	5	S	2	MSEKSVEAAAELSAKDLKEK			0	0.999359			-23.6276	0.659429			21.4691	0.583692
P21127-9_S236_1_EKMEERDLLSDLQDISDSERKTSSAESSSAE	P21127-9	CDK11B;CDK11A	236	S	1	EKMEERDLLSDLQDISDSERKTSSAESSSAE			-16.7345	0.653529			-0.689428	0.659429			1.61731	0.683752
P21127-9_S31_1_EGELRDHRMEITIRNSPYRREDSMEDRGEED	P21127-9	CDK11B;CDK11A	31	S	1	EGELRDHRMEITIRNSPYRREDSMEDRGEED			0				1.08161	0.999981			0
P21127-9_S705_1_TWPAKSEQQRVKRGTSPRPPEGGLGYSQLGD	P21127-9	CDK11B;CDK11A	705	S	1	TWPAKSEQQRVKRGTSPRPPEGGLGYSQLGD			0				0	0.659429			0
P21127-9_S705_2_TWPAKSEQQRVKRGTSPRPPEGGLGYSQLGD	P21127-9	CDK11B;CDK11A	705	S	2	TWPAKSEQQRVKRGTSPRPPEGGLGYSQLGD			0				-20.4283	0.659429			0
P21127-9_S79_2_HHRKDEKRKEKRRHRSHSAEGGKHARVKEKE	P21127-9	CDK11B	79	S	2	HHRKDEKRKEKRRHRSHSAEGGKHARVKEKE			0	0.999359			0				0
P21127-9_S81_1_RKDEKRKEKRRHRSHSAEGGKHARVKEKERE	P21127-9	CDK11B	81	S	1	RKDEKRKEKRRHRSHSAEGGKHARVKEKERE			-25.3384	0.528838			0				0
P21127-9_S81_2_RKDEKRKEKRRHRSHSAEGGKHARVKEKERE	P21127-9	CDK11B	81	S	2	RKDEKRKEKRRHRSHSAEGGKHARVKEKERE			0	0.999359			0				0
P21127-9_T27_1_DSLEEGELRDHRMEITIRNSPYRREDSMEDR	P21127-9	CDK11B;CDK11A	27	T	1	DSLEEGELRDHRMEITIRNSPYRREDSMEDR			0				-21.0838	0.712697			0	0.999902
P21127-9_T704_1_PTWPAKSEQQRVKRGTSPRPPEGGLGYSQLG	P21127-9	CDK11B;CDK11A	704	T	1	PTWPAKSEQQRVKRGTSPRPPEGGLGYSQLG			0				0	0.659429			0
P21127-9_T704_2_PTWPAKSEQQRVKRGTSPRPPEGGLGYSQLG	P21127-9	CDK11B;CDK11A	704	T	2	PTWPAKSEQQRVKRGTSPRPPEGGLGYSQLG			0				-20.4283	0.659429			0
P21266_S2_1_MSCESSMVLGYWDIRGL	P21266	GSTM3	2	S	1	MSCESSMVLGYWDIRGL			0				0	0.659429			0
P21291_S192_1_PKGFGFGQGAGALVHSE_	P21291	CSRP1	192	S	1	PKGFGFGQGAGALVHSE			-24.7614	0.528838			0.267464	0.795345			-18.6359	0.739477
P21333-2_S1081_3_KPSKVKAFGPGLQGGSAGSPARFTIDTKGAG	P21333-2	FLNA	1081	S	3	KPSKVKAFGPGLQGGSAGSPARFTIDTKGAG	*		-1.61697	0.579986			23.9403	0.00302378	*		0	0.683752
P21333-2_S1084_1_KVKAFGPGLQGGSAGSPARFTIDTKGAGTGG	P21333-2	FLNA	1084	S	1	KVKAFGPGLQGGSAGSPARFTIDTKGAGTGG	*		-4.09443	0.999359			-1.97219	0.667613			0.130657	0.7323
P21333-2_S1084_3_KVKAFGPGLQGGSAGSPARFTIDTKGAGTGG	P21333-2	FLNA	1084	S	3	KVKAFGPGLQGGSAGSPARFTIDTKGAGTGG	*		-1.61697	0.579986			23.9403	0.00302378	*		0	0.683752
P21333-2_S1459_1_DVTDASKVKCSGPGLSPGMVRANLPQSFQVD	P21333-2	FLNA	1459	S	1	DVTDASKVKCSGPGLSPGMVRANLPQSFQVD	*		-2.63382	0.579986			-0.137687	0.699689			0.587838	0.7323
P21333-2_S1533_1_PYSISVLYGDEEVPRSPFKVKVLPTHDASKV	P21333-2	FLNA	1533	S	1	PYSISVLYGDEEVPRSPFKVKVLPTHDASKV	*		0				0	0.999981			0
P21333-2_S1630_1_RYTILIKYGGDEIPFSPYRVRAVPTGDASKC	P21333-2	FLNA	1630	S	1	RYTILIKYGGDEIPFSPYRVRAVPTGDASKC	*		0	0.999359			-0.818002	0.712697			-0.0647891	0.999902
P21333-2_S1726_1_KYVICVRFGGEHVPNSPFQVTALAGDQPSVQ	P21333-2	FLNA	1726	S	1	KYVICVRFGGEHVPNSPFQVTALAGDQPSVQ	*		-24.143	0.653529			0	0.999981			-19.82	0.748837
P21333-2_S1827_1_ITDNKDGTVTVRYAPSEAGLHEMDIRYDNMH	P21333-2	FLNA	1827	S	1	ITDNKDGTVTVRYAPSEAGLHEMDIRYDNMH	*		0				0	0.659429			0
P21333-2_S2120_1_NYIINIKFADQHVPGSPFSVKVTGEGRVKES	P21333-2	FLNA	2120	S	1	NYIINIKFADQHVPGSPFSVKVTGEGRVKES	*		-1.37793	0.579986			-21.892	0.69135			-0.205111	0.999902
P21333-2_S2144_1_EGRVKESITRRRRAPSVANVGSHCDLSLKIP	P21333-2	FLNA	2144	S	1	EGRVKESITRRRRAPSVANVGSHCDLSLKIP	*		2.60039	0.999359			-0.109126	0.999981			-0.828158	0.938129
P21333-2_S2319_1_NEEHIPDSPFVVPVASPSGDARRLTVSSLQE	P21333-2	FLNA	2319	S	1	NEEHIPDSPFVVPVASPSGDARRLTVSSLQE	*		-23.5206	0.602111			-0.224678	0.999981			-23.2476	0.7323
P21333-2_S2362_1_VSLNGAKGAIDAKVHSPSGALEECYVTEIDQ	P21333-2	FLNA	2362	S	1	VSLNGAKGAIDAKVHSPSGALEECYVTEIDQ	*		0	0.579986			0	0.659429			0	0.683752
P21333-2_S966_1_YGGDPIPKSPFSVAVSPSLDLSKIKVSGLGE	P21333-2	FLNA	966	S	1	YGGDPIPKSPFSVAVSPSLDLSKIKVSGLGE	*		-1.25657	0.999359			-0.411524	0.709387			-1.29345	0.683752
P21333-2_S968_1_GDPIPKSPFSVAVSPSLDLSKIKVSGLGEKV	P21333-2	FLNA	968	S	1	GDPIPKSPFSVAVSPSLDLSKIKVSGLGEKV	*		0				0	0.659429			0
P21333-2_T1089_3_GPGLQGGSAGSPARFTIDTKGAGTGGLGLTV	P21333-2	FLNA	1089	T	3	GPGLQGGSAGSPARFTIDTKGAGTGGLGLTV	*		-1.61697	0.579986			23.9403	0.00302378	*		0	0.683752
P21333-2_T1092_3_LQGGSAGSPARFTIDTKGAGTGGLGLTVEGP	P21333-2	FLNA	1092	T	3	LQGGSAGSPARFTIDTKGAGTGGLGLTVEGP	*		-1.61697	0.579986			23.9403	0.00302378	*		0	0.683752
P21333-2_T2328_1_FVVPVASPSGDARRLTVSSLQESGLKVNQPA	P21333-2	FLNA	2328	T	1	FVVPVASPSGDARRLTVSSLQESGLKVNQPA	*		0	0.579986			0				0
P21359-2_S864_1_GVCLQQRSNSGLATYSPPMGPVSERKGSMIS	P21359-2	NF1	864	S	1	GVCLQQRSNSGLATYSPPMGPVSERKGSMIS			0				-22.1298	0.659429			3.85437	0.999902
P21359-2_T2493_1_GSEGYLAATYPTVGQTSPRARKSMSLDMGQP	P21359-2	NF1	2493	T	1	GSEGYLAATYPTVGQTSPRARKSMSLDMGQP			0				-23.6239	0.659429			22.212	0.7323
P21709_S906_2_RTIANFDPRMTLRLPSLSGSDGIPYRTVSEW	P21709	EPHA1	906	S	2	RTIANFDPRMTLRLPSLSGSDGIPYRTVSEW			0	0.579986			-0.870962	0.999981			1.11044	0.999902
P21709_S910_1_NFDPRMTLRLPSLSGSDGIPYRTVSEWLESI	P21709	EPHA1	910	S	1	NFDPRMTLRLPSLSGSDGIPYRTVSEWLESI			0				-0.673489	0.659429			0.175754	0.803749
P21709_S910_2_NFDPRMTLRLPSLSGSDGIPYRTVSEWLESI	P21709	EPHA1	910	S	2	NFDPRMTLRLPSLSGSDGIPYRTVSEWLESI			0	0.579986			-0.870962	0.999981			22.2279	0.7323
P21796_S104_1_DQLARGLKLTFDSSFSPNTGKKNAKIKTGYK	P21796	VDAC1	104	S	1	DQLARGLKLTFDSSFSPNTGKKNAKIKTGYK			-0.154594	0.579986			-1.56874	0.772501			-0.796872	0.697002
P21796_S57_1_TSSGSANTETTKVTGSLETKYRWTEYGLTFT	P21796	VDAC1	57	S	1	TSSGSANTETTKVTGSLETKYRWTEYGLTFT			0				0				0
P21796_T65_1_ETTKVTGSLETKYRWTEYGLTFTEKWNTDNT	P21796	VDAC1	65	T	1	ETTKVTGSLETKYRWTEYGLTFTEKWNTDNT			0				0				0
P21860-5_S339_1_RMARDPPRYLVIKRESGPGIAPGPEPHGLTN	P21860-5	ERBB3	339	S	1	RMARDPPRYLVIKRESGPGIAPGPEPHGLTN			-2.22262	0.579986			-0.982296	0.677623			0.732648	0.893597
P21860-5_S43_1_IQNKRAMRRYLERGESIEPLDPSEKANKVLA	P21860-5	ERBB3	43	S	1	IQNKRAMRRYLERGESIEPLDPSEKANKVLA			-1.08371	0.579986			-0.0527936	0.914563			0.250961	0.783068
P21860-5_S43_2_IQNKRAMRRYLERGESIEPLDPSEKANKVLA	P21860-5	ERBB3	43	S	2	IQNKRAMRRYLERGESIEPLDPSEKANKVLA			0	0.999359			0	0.659429			0
P21860-5_S451_2_PRPVSLHPMPRGCLASESSEGHVTGSEAELQ	P21860-5	ERBB3	451	S	2	PRPVSLHPMPRGCLASESSEGHVTGSEAELQ			0	0.579986			0				0
P21860-5_S50_2_RRYLERGESIEPLDPSEKANKVLARIFKETE	P21860-5	ERBB3	50	S	2	RRYLERGESIEPLDPSEKANKVLARIFKETE			0	0.999359			0	0.659429			0
P21964-2_S217_1_EVVDGLEKAIYKGPGSEAGP_	P21964-2	COMT	217	S	1	EVVDGLEKAIYKGPGSEAGP			-23.3907	4.05e-05	*		0	0.659429			0
P21964-2_S81_1_GAYCGYSAVRMARLLSPGARLITIEINPDCA	P21964-2	COMT	81	S	1	GAYCGYSAVRMARLLSPGARLITIEINPDCA			-23.3233	0.528838			-23.4149	0.659429			0
P22059_S190_1_ALELAKAKAVKMLAESDESGDEESVSQTDKT	P22059	OSBP	190	S	1	ALELAKAKAVKMLAESDESGDEESVSQTDKT			0	0.579986			-23.2572	0.659429			0
P22059_S190_2_ALELAKAKAVKMLAESDESGDEESVSQTDKT	P22059	OSBP	190	S	2	ALELAKAKAVKMLAESDESGDEESVSQTDKT			-3.34512	0.579986			-0.553419	0.659429			27.2722	0.583692
P22059_S193_1_LAKAKAVKMLAESDESGDEESVSQTDKTELQ	P22059	OSBP	193	S	1	LAKAKAVKMLAESDESGDEESVSQTDKTELQ			-24.2786	0.528838			-1.05513	0.659429			0	0.683752
P22059_S193_2_LAKAKAVKMLAESDESGDEESVSQTDKTELQ	P22059	OSBP	193	S	2	LAKAKAVKMLAESDESGDEESVSQTDKTELQ			-3.34512	0.579986			-0.553419	0.659429			27.2722	0.583692
P22059_S240_1_NDLIAKHGTALQRSLSELESLKLPAESNEKI	P22059	OSBP	240	S	1	NDLIAKHGTALQRSLSELESLKLPAESNEKI			0				-22.5331	0.712697			0	0.683752
P22059_S351_1_VGSGKDQCCSGKGDMSDEDDENEFFDAPEII	P22059	OSBP	351	S	1	VGSGKDQCCSGKGDMSDEDDENEFFDAPEII			0				-18.9595	0.659429			0
P22059_S379_1_EIITMPENLGHKRTGSNISGASSDISLDEQY	P22059	OSBP	379	S	1	EIITMPENLGHKRTGSNISGASSDISLDEQY			0				0				20.0323	0.583692
P22059_S379_2_EIITMPENLGHKRTGSNISGASSDISLDEQY	P22059	OSBP	379	S	2	EIITMPENLGHKRTGSNISGASSDISLDEQY			-23.3624	0.528838			0	0.659429			0
P22059_S379_3_EIITMPENLGHKRTGSNISGASSDISLDEQY	P22059	OSBP	379	S	3	EIITMPENLGHKRTGSNISGASSDISLDEQY			-23.2219	0.653529			-24.1042	0.659429			19.6883	0.583692
P22059_S382_2_TMPENLGHKRTGSNISGASSDISLDEQYKHQ	P22059	OSBP	382	S	2	TMPENLGHKRTGSNISGASSDISLDEQYKHQ			-23.3624	0.528838			0	0.659429			0
P22059_S382_3_TMPENLGHKRTGSNISGASSDISLDEQYKHQ	P22059	OSBP	382	S	3	TMPENLGHKRTGSNISGASSDISLDEQYKHQ			-23.2219	0.653529			-24.1042	0.659429			19.6883	0.583692
P22059_S385_2_ENLGHKRTGSNISGASSDISLDEQYKHQLEE	P22059	OSBP	385	S	2	ENLGHKRTGSNISGASSDISLDEQYKHQLEE			0				0	0.659429			0
P22059_S385_3_ENLGHKRTGSNISGASSDISLDEQYKHQLEE	P22059	OSBP	385	S	3	ENLGHKRTGSNISGASSDISLDEQYKHQLEE			-23.2219	0.653529			-24.1042	0.659429			19.6883	0.583692
P22059_S386_2_NLGHKRTGSNISGASSDISLDEQYKHQLEET	P22059	OSBP	386	S	2	NLGHKRTGSNISGASSDISLDEQYKHQLEET			0				0	0.659429			0
P22059_S386_3_NLGHKRTGSNISGASSDISLDEQYKHQLEET	P22059	OSBP	386	S	3	NLGHKRTGSNISGASSDISLDEQYKHQLEET			0				0	0.659429			0
P22087_S124_1_KNLVPGESVYGEKRVSISEGDDKIEYRAWNP	P22087	FBL	124	S	1	KNLVPGESVYGEKRVSISEGDDKIEYRAWNP			-0.49104	0.999359			-1.52227	0.712697			0.451633	0.999902
P22234_S107_1_EMIPIEWVCRRIATGSFLKRNPGVKEGYKFY	P22234	PAICS	107	S	1	EMIPIEWVCRRIATGSFLKRNPGVKEGYKFY			0				-2.11561	0.999981			0	0.683752
P22234_S27_1_KLYEGKTKEVYELLDSPGKVLLQSKDQITAG	P22234	PAICS	27	S	1	KLYEGKTKEVYELLDSPGKVLLQSKDQITAG			0				-1.02781	0.692043			0	0.683752
P22314_S4_1_MSSSPLSKKRRVSGPDPKP	P22314	UBA1	4	S	1	MSSSPLSKKRRVSGPDPKP			-2.10938	0.579986			-1.52267	0.659429			1.05794	0.683752
[truncated: 9,380 more rows]
