# Supplementary material for: Proteomic profiling reveals that ESR1 mutations enhance cyclin-dependent kinase signaling
Source: Sci Rep. 2024 Mar 22;14:6873. doi: 10.1038/s41598-024-56412-8 (PMC10959978; doi:10.1038/s41598-024-56412-8)
Supplement: Supplementary file 8 — Supplementary Table S7. [file 41598_2024_56412_MOESM8_ESM.xlsx]

## Sheet: Table S4
Table S7. GSEA results E2-EtOH comparison (HALLMARKS database)
GENE SET	SIZE	ES	NES	NOM p-val	FDR q-val	FWER p-val	RANK AT MAX	LEADING EDGE	ENRICHMENT	MODEL
HALLMARK_HEME_METABOLISM	90	0.14	1.48	0.084	0.23	0.839	4335	tags=81%, list=68%, signal=247%	E2	MCF7 wt
HALLMARK_EPITHELIAL_MESENCHYMAL_TRANSITION	53	0.17	1.47	0.086	0.206	0.842	965	tags=32%, list=15%, signal=37%	E2	MCF7 wt
HALLMARK_G2M_CHECKPOINT	128	0.11	1.46	0.103	0.2	0.863	3172	tags=60%, list=50%, signal=117%	E2	MCF7 wt
HALLMARK_COAGULATION	41	0.19	1.43	0.089	0.199	0.89	2089	tags=51%, list=33%, signal=76%	E2	MCF7 wt
HALLMARK_TNFA_SIGNALING_VIA_NFKB	57	0.19	1.7	0.03	0.166	0.487	3614	tags=75%, list=56%, signal=172%	E2	MCF7 wt
HALLMARK_PROTEIN_SECRETION	82	0.16	1.68	0.027	0.143	0.516	2735	tags=59%, list=43%, signal=101%	E2	MCF7 wt
HALLMARK_DNA_REPAIR	109	0.14	1.66	0.04	0.136	0.558	3175	tags=63%, list=50%, signal=123%	E2	MCF7 wt
HALLMARK_MITOTIC_SPINDLE	130	0.12	1.64	0.033	0.126	0.586	3657	tags=69%, list=57%, signal=158%	E2	MCF7 wt
HALLMARK_PI3K_AKT_MTOR_SIGNALING	67	0.2	1.85	0.008	0.1	0.254	3441	tags=73%, list=54%, signal=156%	E2	MCF7 wt
HALLMARK_E2F_TARGETS	148	0.2	2.76	0	0.002	0.001	2515	tags=59%, list=39%, signal=95%	E2	MCF7 wt
HALLMARK_MYC_TARGETS_V1	157	0.18	2.53	0	0.002	0.003	2861	tags=62%, list=45%, signal=109%	E2	MCF7 wt
HALLMARK_APICAL_SURFACE	17	-0.35	-1.71	0.018	0.115	0.442	3053	tags=82%, list=48%, signal=157%	EtOH	MCF7 wt
HALLMARK_MTORC1_SIGNALING	131	-0.13	-1.7	0.029	0.099	0.451	5246	tags=95%, list=82%, signal=512%	EtOH	MCF7 wt
HALLMARK_ADIPOGENESIS	121	-0.14	-1.83	0.014	0.078	0.272	2650	tags=55%, list=41%, signal=93%	EtOH	MCF7 wt
HALLMARK_INTERFERON_GAMMA_RESPONSE	91	-0.19	-2.12	0.002	0.017	0.051	2959	tags=65%, list=46%, signal=119%	EtOH	MCF7 wt
HALLMARK_INTERFERON_ALPHA_RESPONSE	56	-0.3	-2.63	0	0.001	0.002	2922	tags=75%, list=46%, signal=137%	EtOH	MCF7 wt
HALLMARK_OXIDATIVE_PHOSPHORYLATION	165	-0.22	-3.31	0	0	0	2504	tags=61%, list=39%, signal=97%	EtOH	MCF7 wt
HALLMARK_APICAL_JUNCTION	89	0.15	1.71	0.027	0.188	0.427	3416	tags=69%, list=53%, signal=145%	E2	MCF7 Y537N
HALLMARK_PROTEIN_SECRETION	82	0.18	1.87	0.018	0.114	0.212	2624	tags=59%, list=41%, signal=98%	E2	MCF7 Y537N
HALLMARK_COMPLEMENT	72	0.22	2.21	0.004	0.023	0.024	3657	tags=79%, list=57%, signal=182%	E2	MCF7 Y537N
HALLMARK_ESTROGEN_RESPONSE_LATE	110	-0.13	-1.56	0.051	0.115	0.688	4318	tags=80%, list=67%, signal=241%	EtOH	MCF7 Y537N
HALLMARK_OXIDATIVE_PHOSPHORYLATION	165	-0.11	-1.6	0.054	0.106	0.623	5103	tags=90%, list=80%, signal=432%	EtOH	MCF7 Y537N
HALLMARK_ADIPOGENESIS	121	-0.13	-1.64	0.049	0.094	0.546	2696	tags=55%, list=42%, signal=92%	EtOH	MCF7 Y537N
HALLMARK_INTERFERON_GAMMA_RESPONSE	91	-0.16	-1.79	0.018	0.053	0.322	3206	tags=66%, list=50%, signal=130%	EtOH	MCF7 Y537N
HALLMARK_INTERFERON_ALPHA_RESPONSE	56	-0.2	-1.86	0.01	0.047	0.211	3176	tags=70%, list=50%, signal=137%	EtOH	MCF7 Y537N
HALLMARK_E2F_TARGETS	148	-0.14	-1.95	0.004	0.046	0.134	2761	tags=57%, list=43%, signal=97%	EtOH	MCF7 Y537N
HALLMARK_MTORC1_SIGNALING	131	-0.14	-1.9	0.006	0.046	0.173	5010	tags=92%, list=78%, signal=415%	EtOH	MCF7 Y537N
HALLMARK_UNFOLDED_PROTEIN_RESPONSE	77	-0.18	-1.85	0.016	0.042	0.227	2419	tags=56%, list=38%, signal=89%	EtOH	MCF7 Y537N
HALLMARK_MYC_TARGETS_V1	157	-0.17	-2.44	0	0.004	0.009	2745	tags=59%, list=43%, signal=101%	EtOH	MCF7 Y537N
HALLMARK_MYC_TARGETS_V2	50	-0.36	-3.01	0	0	0	2679	tags=78%, list=42%, signal=133%	EtOH	MCF7 Y537N
HALLMARK_ESTROGEN_RESPONSE_EARLY	102	0.13	1.58	0.049	0.225	0.668	2120	tags=46%, list=33%, signal=68%	E2	MCF7 Y537S
HALLMARK_MYC_TARGETS_V2	50	0.22	1.87	0.008	0.16	0.223	3845	tags=82%, list=60%, signal=203%	E2	MCF7 Y537S
HALLMARK_UNFOLDED_PROTEIN_RESPONSE	77	0.17	1.75	0.022	0.156	0.395	3920	tags=78%, list=61%, signal=198%	E2	MCF7 Y537S
HALLMARK_GLYCOLYSIS	119	-0.12	-1.53	0.058	0.209	0.769	4051	tags=75%, list=63%, signal=200%	EtOH	MCF7 Y537S
HALLMARK_XENOBIOTIC_METABOLISM	91	-0.15	-1.6	0.047	0.163	0.615	4717	tags=88%, list=74%, signal=329%	EtOH	MCF7 Y537S
HALLMARK_PI3K_AKT_MTOR_SIGNALING	67	-0.17	-1.63	0.043	0.159	0.562	3113	tags=66%, list=49%, signal=126%	EtOH	MCF7 Y537S
HALLMARK_ADIPOGENESIS	121	-0.14	-1.8	0.012	0.083	0.302	4510	tags=84%, list=70%, signal=279%	EtOH	MCF7 Y537S
HALLMARK_TGF_BETA_SIGNALING	24	-0.32	-1.86	0.012	0.067	0.213	3549	tags=88%, list=55%, signal=195%	EtOH	MCF7 Y537S
HALLMARK_MTORC1_SIGNALING	131	-0.15	-2.06	0	0.024	0.066	4657	tags=88%, list=73%, signal=315%	EtOH	MCF7 Y537S
HALLMARK_FATTY_ACID_METABOLISM	102	-0.19	-2.24	0	0.009	0.018	2943	tags=65%, list=46%, signal=118%	EtOH	MCF7 Y537S
HALLMARK_MYC_TARGETS_V1	157	-0.23	-3.39	0	0	0	4613	tags=95%, list=72%, signal=331%	EtOH	MCF7 Y537S
HALLMARK_OXIDATIVE_PHOSPHORYLATION	165	-0.19	-2.79	0	0	0	4260	tags=85%, list=66%, signal=247%	EtOH	MCF7 Y537S
