# Supplementary material for: Proteomic profiling reveals that ESR1 mutations enhance cyclin-dependent kinase signaling
Source: Sci Rep. 2024 Mar 22;14:6873. doi: 10.1038/s41598-024-56412-8 (PMC10959978; doi:10.1038/s41598-024-56412-8)
Supplement: Supplementary file 9 — Supplementary Table S8. [file 41598_2024_56412_MOESM9_ESM.xlsx]

## Sheet: Table S6
Table S8.KSEA E2-EtOH Kinase table
Kinase.Gene	mS	Enrichment	m	z.score	p.value	MODEL	ENRICHMENT
AKT1	-14.0603	-1.60534	18	-1.81306	0.0349112	MCF7 wt	EtOH
AKT2	-27.2276	-3.10871	1	-1.48865	0.0682896	MCF7 wt	EtOH
ARAF	-2.0731	-0.236697	2	0.762058	0.223013	MCF7 wt	E2
ATM	-24.1976	-2.76277	1	-1.24443	0.106671	MCF7 wt	EtOH
ATR	-11.4535	-1.30771	2	-0.307207	0.379343	MCF7 wt	EtOH
AURKA	-24.1799	-2.76075	2	-1.75787	0.0393844	MCF7 wt	EtOH
AURKB	-0.454382	-0.0518791	2	0.946574	0.171928	MCF7 wt	E2
BRAF	-2.0731	-0.236697	2	0.762058	0.223013	MCF7 wt	E2
CAMK1	-1.93401	-0.220815	1	0.550068	0.291137	MCF7 wt	E2
CAMK1G	-1.93401	-0.220815	1	0.550068	0.291137	MCF7 wt	E2
CAMK2A	-15.5822	-1.77911	4	-1.10002	0.135661	MCF7 wt	EtOH
CAMK2B	-10.8873	-1.24305	1	-0.171585	0.431882	MCF7 wt	EtOH
CAMK4	-10.8873	-1.24305	1	-0.171585	0.431882	MCF7 wt	EtOH
CDC7	-11.4227	-1.30419	5	-0.480178	0.31555	MCF7 wt	EtOH
CDK1	-3.55338	-0.405708	71	3.53512	0.000203792	MCF7 wt	E2
CDK14	-24.3738	-2.78289	2	-1.77998	0.0375399	MCF7 wt	EtOH
CDK16	-18.9983	-2.16913	2	-1.16722	0.12156	MCF7 wt	EtOH
CDK19	-23.7528	-2.71198	1	-1.20857	0.113413	MCF7 wt	EtOH
CDK2	-5.48942	-0.626755	76	2.29708	0.0108071	MCF7 wt	E2
CDK3	-1.31688	-0.150355	3	1.0389	0.149426	MCF7 wt	E2
CDK4	4.53343	0.517605	4	2.14271	0.016068	MCF7 wt	E2
CDK5	-7.19504	-0.821495	8	0.356428	0.36076	MCF7 wt	E2
CDK6	-1.98058	-0.226133	4	1.09263	0.137279	MCF7 wt	E2
CDK7	-10.0883	-1.15183	6	-0.26255	0.396449	MCF7 wt	EtOH
CDK9	19.708	2.25017	1	2.29447	0.0108819	MCF7 wt	E2
CHEK1	-4.09158	-0.467157	18	1.59592	0.0552533	MCF7 wt	E2
CHEK2	-2.34857	-0.268148	2	0.730658	0.232494	MCF7 wt	E2
CHUK	22.5547	2.57519	1	2.52391	0.00580285	MCF7 wt	E2
CLK1	-1.63685	-0.186887	2	0.811786	0.208457	MCF7 wt	E2
CLK2	-3.27369	-0.373774	1	0.442086	0.329214	MCF7 wt	E2
CLK4	-24.0901	-2.7505	1	-1.23577	0.108272	MCF7 wt	EtOH
CSNK1A1	-8.95406	-1.02233	4	-0.031529	0.487424	MCF7 wt	EtOH
CSNK2A1	-9.14581	-1.04422	50	-0.220763	0.412638	MCF7 wt	EtOH
CSNK2A2	-9.09406	-1.03832	3	-0.0468512	0.481316	MCF7 wt	EtOH
DYRK1A	-23.4811	-2.68096	1	-1.18668	0.117677	MCF7 wt	EtOH
DYRK1B	-23.4811	-2.68096	1	-1.18668	0.117677	MCF7 wt	EtOH
DYRK2	-13.4839	-1.53953	4	-0.761759	0.223102	MCF7 wt	EtOH
EEF2K	-23.7692	-2.71385	1	-1.2099	0.113159	MCF7 wt	EtOH
ERBB2	-13.3935	-1.52921	1	-0.373596	0.354352	MCF7 wt	EtOH
GRK7	-0.519541	-0.0593187	1	0.664077	0.253321	MCF7 wt	E2
GSK3B	-7.96498	-0.909403	8	0.180897	0.428224	MCF7 wt	E2
GTF2F1	-24.6722	-2.81695	2	-1.81398	0.0348402	MCF7 wt	EtOH
HIPK2	-6.93541	-0.791852	4	0.293885	0.384423	MCF7 wt	E2
IRAK1	0	0	1	0.705953	0.240109	MCF7 wt	E2
JAK2	-3.55373	-0.405748	2	0.593282	0.276496	MCF7 wt	E2
LATS1	-18.0468	-2.06049	2	-1.05876	0.144854	MCF7 wt	EtOH
LIMK1	-2.43144	-0.27761	2	0.721211	0.23539	MCF7 wt	E2
LIMK2	-2.43144	-0.27761	2	0.721211	0.23539	MCF7 wt	E2
MAP2K1	-3.55373	-0.405748	2	0.593282	0.276496	MCF7 wt	E2
MAP2K2	-13.4166	-1.53184	2	-0.530976	0.297718	MCF7 wt	EtOH
MAP2K3	-24.9449	-2.84809	1	-1.30466	0.0960038	MCF7 wt	EtOH
MAP2K4	-24.9449	-2.84809	1	-1.30466	0.0960038	MCF7 wt	EtOH
MAP2K6	-24.9449	-2.84809	1	-1.30466	0.0960038	MCF7 wt	EtOH
MAP2K7	0	0	1	0.705953	0.240109	MCF7 wt	E2
MAP3K1	0	0	1	0.705953	0.240109	MCF7 wt	E2
MAP3K10	1.46521	0.167291	1	0.824052	0.204955	MCF7 wt	E2
MAP3K2	23.3623	2.66739	1	2.589	0.0048127	MCF7 wt	E2
MAP3K5	-24.9449	-2.84809	1	-1.30466	0.0960038	MCF7 wt	EtOH
MAP3K6	-24.9449	-2.84809	1	-1.30466	0.0960038	MCF7 wt	EtOH
MAP3K7	-0.538744	-0.0615112	2	0.936957	0.17439	MCF7 wt	E2
MAPK1	-10.7115	-1.22299	27	-0.817969	0.206688	MCF7 wt	EtOH
MAPK10	-23.6706	-2.70259	1	-1.20195	0.114692	MCF7 wt	EtOH
MAPK11	-19.8324	-2.26437	3	-1.546	0.061052	MCF7 wt	EtOH
MAPK13	-7.00336	-0.79961	4	0.282931	0.388615	MCF7 wt	E2
MAPK14	-8.25569	-0.942595	6	0.0992657	0.460464	MCF7 wt	E2
MAPK15	-11.8293	-1.35062	2	-0.350045	0.363153	MCF7 wt	EtOH
MAPK3	-10.7374	-1.22594	20	-0.71333	0.237821	MCF7 wt	EtOH
MAPK6	22.5547	2.57519	1	2.52391	0.00580285	MCF7 wt	E2
MAPK7	-0.574519	-0.0655958	1	0.659645	0.254741	MCF7 wt	E2
MAPK8	-8.5598	-0.977317	6	0.0392237	0.484356	MCF7 wt	E2
MAPK9	-6.37553	-0.727927	4	0.384142	0.350437	MCF7 wt	E2
MAPKAPK2	-6.20979	-0.709004	3	0.355815	0.36099	MCF7 wt	E2
MARK2	-5.20614	-0.594412	4	0.572652	0.28344	MCF7 wt	E2
MTOR	-9.7723	-1.11575	9	-0.24515	0.40317	MCF7 wt	EtOH
NEK6	0	0	1	0.705953	0.240109	MCF7 wt	E2
NME1	0	0	1	0.705953	0.240109	MCF7 wt	E2
NUAK1	-22.8974	-2.61431	1	-1.13963	0.12722	MCF7 wt	EtOH
NUAK2	-22.8974	-2.61431	1	-1.13963	0.12722	MCF7 wt	EtOH
PAK1	-3.37664	-0.385529	9	1.30136	0.0965671	MCF7 wt	E2
PAK4	23.3623	2.66739	1	2.589	0.0048127	MCF7 wt	E2
PBK	-11.8293	-1.35062	2	-0.350045	0.363153	MCF7 wt	EtOH
PIM1	-7.90331	-0.902362	3	0.119387	0.452484	MCF7 wt	E2
PIM2	-0.624589	-0.0713126	1	0.65561	0.256038	MCF7 wt	E2
PIM3	-0.312295	-0.0356563	2	0.96277	0.167831	MCF7 wt	E2
PKMYT1	-6.69677	-0.764604	2	0.235012	0.4071	MCF7 wt	E2
PLK1	-11.46	-1.30845	9	-0.653245	0.256799	MCF7 wt	EtOH
PLK2	0	0	1	0.705953	0.240109	MCF7 wt	E2
PLK3	-7.88623	-0.900411	3	0.121772	0.45154	MCF7 wt	E2
PNCK	-1.93401	-0.220815	1	0.550068	0.291137	MCF7 wt	E2
PRKAA1	-8.2957	-0.947163	8	0.105502	0.457989	MCF7 wt	E2
PRKAA2	0	0	1	0.705953	0.240109	MCF7 wt	E2
PRKACA	-6.89782	-0.78756	26	0.764713	0.222221	MCF7 wt	E2
PRKCA	-0.690038	-0.0787852	5	1.45419	0.0729466	MCF7 wt	E2
PRKCB	-1.26047	-0.143915	2	0.854688	0.196362	MCF7 wt	E2
PRKCD	-10.8829	-1.24256	8	-0.484321	0.314079	MCF7 wt	EtOH
PRKCE	-1.1757	-0.134235	4	1.22238	0.110782	MCF7 wt	E2
PRKCI	-1.38207	-0.157798	3	1.0298	0.151552	MCF7 wt	E2
PRKCQ	-0.312295	-0.0356563	2	0.96277	0.167831	MCF7 wt	E2
PRKCZ	-6.24246	-0.712734	2	0.286798	0.387134	MCF7 wt	E2
PRKD1	-6.07754	-0.693904	7	0.571719	0.283756	MCF7 wt	E2
PRKDC	-4.2803	-0.488704	2	0.510462	0.304864	MCF7 wt	E2
PRKG1	-7.51848	-0.858424	3	0.173112	0.431282	MCF7 wt	E2
PRKG2	-6.81014	-0.777549	1	0.15704	0.437607	MCF7 wt	E2
RAF1	-13.6256	-1.5557	4	-0.784602	0.216344	MCF7 wt	EtOH
RET	-10.6841	-1.21986	3	-0.268835	0.394029	MCF7 wt	EtOH
ROCK1	-6.50202	-0.742369	4	0.36375	0.358022	MCF7 wt	E2
RPS6KA1	-9.93514	-1.13435	5	-0.212074	0.416025	MCF7 wt	EtOH
RPS6KA2	0	0	1	0.705953	0.240109	MCF7 wt	E2
RPS6KA3	-9.59203	-1.09517	6	-0.164573	0.43464	MCF7 wt	EtOH
RPS6KA5	-27.9697	-3.19345	1	-1.54847	0.0607545	MCF7 wt	EtOH
RPS6KB1	-10.4162	-1.18927	11	-0.443146	0.32883	MCF7 wt	EtOH
RPS6KB2	-7.87265	-0.898861	2	0.100974	0.459786	MCF7 wt	E2
SGK1	-13.4371	-1.53418	2	-0.533313	0.296908	MCF7 wt	EtOH
SRC	-6.69677	-0.764604	2	0.235012	0.4071	MCF7 wt	E2
STK38	-12.4849	-1.42547	1	-0.30036	0.381951	MCF7 wt	EtOH
STK39	-23.4386	-2.67611	1	-1.18325	0.118355	MCF7 wt	EtOH
TESK1	-2.00213	-0.228593	1	0.544577	0.293022	MCF7 wt	E2
UHMK1	-7.47954	-0.853977	4	0.20617	0.418329	MCF7 wt	E2
VRK1	-11.8293	-1.35062	2	-0.350045	0.363153	MCF7 wt	EtOH
WEE1	-13.3935	-1.52921	1	-0.373596	0.354352	MCF7 wt	EtOH
WNK4	-5.15615	-0.588704	1	0.290355	0.385772	MCF7 wt	E2
AKT1	-2.56854	-0.53763	19	0.786706	0.215727	MCF7 Y537N	E2
AKT2	-2.00761	-0.42022	1	0.226313	0.410479	MCF7 Y537N	E2
ALK	0	0	1	0.390343	0.348142	MCF7 Y537N	E2
ARAF	-0.659787	-0.138102	1	0.336435	0.368271	MCF7 Y537N	E2
ATM	-6.4349	-1.34691	4	-0.270827	0.393262	MCF7 Y537N	EtOH
ATR	-0.864936	-0.181042	4	0.639348	0.261298	MCF7 Y537N	E2
AURKA	-12.0105	-2.51396	4	-1.18193	0.118617	MCF7 Y537N	EtOH
AURKB	-0.718885	-0.150472	2	0.468963	0.319548	MCF7 Y537N	E2
BRAF	-0.659787	-0.138102	1	0.336435	0.368271	MCF7 Y537N	E2
BUB1	0	0	1	0.390343	0.348142	MCF7 Y537N	E2
CAMK1	-2.25604	-0.472218	1	0.206016	0.418389	MCF7 Y537N	E2
CAMK1G	-2.25604	-0.472218	1	0.206016	0.418389	MCF7 Y537N	E2
CAMK2A	-6.0583	-1.26808	4	-0.209287	0.417112	MCF7 Y537N	EtOH
CAMK2B	-0.538691	-0.112755	1	0.346329	0.364548	MCF7 Y537N	E2
CAMK4	-0.538691	-0.112755	1	0.346329	0.364548	MCF7 Y537N	E2
CDC7	-7.84833	-1.64276	6	-0.614566	0.269421	MCF7 Y537N	EtOH
CDK1	-2.3008	-0.481588	99	2.01344	0.0220342	MCF7 Y537N	E2
CDK14	-14.1406	-2.95982	2	-1.08187	0.139654	MCF7 Y537N	EtOH
CDK16	-0.57579	-0.12052	2	0.485497	0.313662	MCF7 Y537N	E2
CDK2	-2.78095	-0.58209	111	1.71866	0.0428379	MCF7 Y537N	E2
CDK3	-1.32057	-0.276413	4	0.564893	0.286073	MCF7 Y537N	E2
CDK4	2.13236	0.446331	10	1.78531	0.0371055	MCF7 Y537N	E2
CDK5	-6.13581	-1.2843	12	-0.384432	0.350329	MCF7 Y537N	EtOH
CDK6	-2.1311	-0.446066	6	0.529638	0.298181	MCF7 Y537N	E2
CDK7	-8.42058	-1.76254	7	-0.787511	0.215491	MCF7 Y537N	EtOH
CDK9	-0.466223	-0.0975866	2	0.498157	0.309187	MCF7 Y537N	E2
CHEK1	-3.12522	-0.654148	19	0.588454	0.278114	MCF7 Y537N	E2
CHEK2	-1.95078	-0.408323	2	0.326622	0.371977	MCF7 Y537N	E2
CHUK	-1.67431	-0.350456	2	0.358567	0.35996	MCF7 Y537N	E2
CLK1	-0.240625	-0.0503659	2	0.524224	0.300061	MCF7 Y537N	E2
CLK2	-0.481249	-0.100732	1	0.351023	0.362786	MCF7 Y537N	E2
CLK4	-24.0539	-5.0348	1	-1.57495	0.0576336	MCF7 Y537N	EtOH
CSNK1A1	-7.31475	-1.53107	4	-0.414601	0.339217	MCF7 Y537N	EtOH
CSNK2A1	-5.35034	-1.1199	56	-0.350222	0.363086	MCF7 Y537N	EtOH
CSNK2A2	-9.54996	-1.99893	3	-0.67537	0.24972	MCF7 Y537N	EtOH
DYRK1A	0	0	1	0.390343	0.348142	MCF7 Y537N	E2
DYRK1B	0	0	1	0.390343	0.348142	MCF7 Y537N	E2
DYRK2	-3.12934	-0.655011	4	0.269328	0.393839	MCF7 Y537N	E2
EEF2K	-1.42332	-0.297919	2	0.387568	0.349168	MCF7 Y537N	E2
EIF2AK2	22.292	4.66601	1	2.21168	0.0134942	MCF7 Y537N	E2
ERBB2	-0.921848	-0.192955	1	0.315024	0.376372	MCF7 Y537N	E2
FER	0	0	1	0.390343	0.348142	MCF7 Y537N	E2
GRK7	-0.484716	-0.101457	1	0.350739	0.362892	MCF7 Y537N	E2
GSK3B	-3.40406	-0.712515	12	0.388733	0.348737	MCF7 Y537N	E2
GTF2F1	-2.80451	-0.58702	2	0.227977	0.409832	MCF7 Y537N	E2
HIPK2	5.64279	1.18111	8	2.40807	0.00801865	MCF7 Y537N	E2
IKBKB	-2.48724	-0.520613	1	0.187125	0.425781	MCF7 Y537N	E2
IRAK1	-0.856221	-0.179218	1	0.320386	0.374338	MCF7 Y537N	E2
JAK2	-0.332004	-0.0694927	3	0.62911	0.264639	MCF7 Y537N	E2
LATS1	-12.238	-2.56158	1	-0.609551	0.27108	MCF7 Y537N	EtOH
LIMK1	-0.823084	-0.172282	2	0.456923	0.323863	MCF7 Y537N	E2
LIMK2	-0.823084	-0.172282	2	0.456923	0.323863	MCF7 Y537N	E2
LMTK2	-0.231273	-0.0484085	1	0.371447	0.355152	MCF7 Y537N	E2
MAP2K1	-0.332004	-0.0694927	3	0.62911	0.264639	MCF7 Y537N	E2
MAP2K2	-6.46749	-1.35373	2	-0.195268	0.422591	MCF7 Y537N	EtOH
MAP2K3	-25.5605	-5.35016	1	-1.69805	0.0447491	MCF7 Y537N	EtOH
MAP2K4	-25.5605	-5.35016	1	-1.69805	0.0447491	MCF7 Y537N	EtOH
MAP2K6	-25.5605	-5.35016	1	-1.69805	0.0447491	MCF7 Y537N	EtOH
MAP2K7	18.8447	3.94444	1	1.93003	0.0268018	MCF7 Y537N	E2
MAP3K1	18.8447	3.94444	1	1.93003	0.0268018	MCF7 Y537N	E2
MAP3K10	0.489839	0.10253	1	0.430364	0.333465	MCF7 Y537N	E2
MAP3K2	0	0	1	0.390343	0.348142	MCF7 Y537N	E2
MAP3K5	-25.5605	-5.35016	1	-1.69805	0.0447491	MCF7 Y537N	EtOH
MAP3K6	-25.5605	-5.35016	1	-1.69805	0.0447491	MCF7 Y537N	EtOH
MAP3K7	3.72897	0.780522	2	0.982897	0.162829	MCF7 Y537N	E2
MAPK1	-3.30661	-0.692116	31	0.669135	0.251705	MCF7 Y537N	E2
MAPK10	22.4366	4.69627	1	2.2235	0.0130911	MCF7 Y537N	E2
MAPK11	-0.353432	-0.073978	3	0.626077	0.265632	MCF7 Y537N	E2
MAPK13	-4.22571	-0.884497	4	0.0901717	0.464075	MCF7 Y537N	E2
MAPK14	-0.177736	-0.0372024	7	0.994329	0.160031	MCF7 Y537N	E2
MAPK15	-1.4108	-0.295299	2	0.389015	0.348633	MCF7 Y537N	E2
MAPK3	-3.82792	-0.801235	24	0.380095	0.351937	MCF7 Y537N	E2
MAPK6	-0.795652	-0.16654	2	0.460093	0.322725	MCF7 Y537N	E2
MAPK7	-0.096225	-0.0201412	1	0.382481	0.351052	MCF7 Y537N	E2
MAPK8	6.95984	1.45679	11	3.1806	0.000734845	MCF7 Y537N	E2
MAPK9	-0.919455	-0.192454	4	0.630439	0.264204	MCF7 Y537N	E2
MAPKAPK2	-0.158631	-0.0332036	4	0.754764	0.225195	MCF7 Y537N	E2
MARK2	5.64118	1.18077	4	1.7025	0.0443311	MCF7 Y537N	E2
MOK	0	0	1	0.390343	0.348142	MCF7 Y537N	E2
MTOR	-8.97438	-1.87845	19	-1.49466	0.0675019	MCF7 Y537N	EtOH
NEK2	1.31196	0.27461	1	0.497535	0.309406	MCF7 Y537N	E2
NEK6	-0.856221	-0.179218	1	0.320386	0.374338	MCF7 Y537N	E2
NME1	0	0	1	0.390343	0.348142	MCF7 Y537N	E2
NUAK1	-1.38658	-0.290229	1	0.277054	0.390869	MCF7 Y537N	E2
NUAK2	-1.38658	-0.290229	1	0.277054	0.390869	MCF7 Y537N	E2
PAK1	-5.72162	-1.19761	8	-0.218171	0.413648	MCF7 Y537N	EtOH
PAK2	0	0	1	0.390343	0.348142	MCF7 Y537N	E2
PAK4	0	0	1	0.390343	0.348142	MCF7 Y537N	E2
PBK	-1.4108	-0.295299	2	0.389015	0.348633	MCF7 Y537N	E2
PIM1	-0.79506	-0.166416	2	0.460161	0.3227	MCF7 Y537N	E2
PIM2	-1.59012	-0.332833	1	0.260424	0.397268	MCF7 Y537N	E2
PIM3	-1.59012	-0.332833	1	0.260424	0.397268	MCF7 Y537N	E2
PKM	0	0	1	0.390343	0.348142	MCF7 Y537N	E2
PKMYT1	4.13002	0.864466	2	1.02924	0.151684	MCF7 Y537N	E2
PLK1	-2.71241	-0.567743	11	0.559609	0.287873	MCF7 Y537N	E2
PLK2	-1.41164	-0.295474	1	0.275006	0.391656	MCF7 Y537N	E2
PLK3	-1.41108	-0.295357	3	0.476404	0.316893	MCF7 Y537N	E2
PNCK	-2.25604	-0.472218	1	0.206016	0.418389	MCF7 Y537N	E2
PRKAA1	-11.2156	-2.34756	9	-1.57803	0.0572789	MCF7 Y537N	EtOH
PRKAA2	-1.54678	-0.323761	1	0.263965	0.395903	MCF7 Y537N	E2
PRKACA	0.912776	0.191056	31	2.58856	0.00481885	MCF7 Y537N	E2
PRKCA	-0.285539	-0.0597671	3	0.635685	0.262491	MCF7 Y537N	E2
PRKCB	-6.49755	-1.36002	2	-0.198743	0.421232	MCF7 Y537N	EtOH
PRKCD	-1.88847	-0.395282	9	0.708142	0.239429	MCF7 Y537N	E2
PRKCE	-0.505336	-0.105773	3	0.60458	0.272729	MCF7 Y537N	E2
PRKCI	-0.659787	-0.138102	1	0.336435	0.368271	MCF7 Y537N	E2
PRKCQ	-1.59012	-0.332833	1	0.260424	0.397268	MCF7 Y537N	E2
PRKCZ	-12.238	-2.56158	1	-0.609551	0.27108	MCF7 Y537N	EtOH
PRKD1	-0.854556	-0.17887	8	0.906573	0.182316	MCF7 Y537N	E2
PRKD2	-0.105945	-0.0221756	1	0.381686	0.351347	MCF7 Y537N	E2
PRKDC	-0.185185	-0.0387616	2	0.53063	0.297838	MCF7 Y537N	E2
PRKG1	0.150672	0.0315377	4	0.805306	0.210322	MCF7 Y537N	E2
PRKG2	-0.376745	-0.0788576	1	0.359561	0.359588	MCF7 Y537N	E2
RAF1	12.8762	2.69515	2	2.03983	0.0206838	MCF7 Y537N	E2
RET	-6.63914	-1.38966	4	-0.304201	0.380488	MCF7 Y537N	EtOH
ROCK1	-7.41002	-1.55101	4	-0.430169	0.333536	MCF7 Y537N	EtOH
RPS6KA1	-0.676455	-0.141591	7	0.886521	0.187668	MCF7 Y537N	E2
RPS6KA3	-0.382239	-0.0800076	6	0.879642	0.189527	MCF7 Y537N	E2
RPS6KA5	-2.16058	-0.452237	1	0.213815	0.415346	MCF7 Y537N	E2
RPS6KB1	-3.98896	-0.834941	12	0.22319	0.411694	MCF7 Y537N	E2
RPS6KB2	-0.283352	-0.0593092	2	0.519287	0.30178	MCF7 Y537N	E2
SGK1	-0.4728	-0.0989632	3	0.609185	0.271201	MCF7 Y537N	E2
SRC	10.5344	2.20499	2	1.76924	0.0384266	MCF7 Y537N	E2
STK38	-12.238	-2.56158	1	-0.609551	0.27108	MCF7 Y537N	EtOH
STK39	-0.492558	-0.103099	1	0.350099	0.363132	MCF7 Y537N	E2
TESK1	-1.47845	-0.30946	1	0.269547	0.393754	MCF7 Y537N	E2
TTK	-22.0009	-4.60507	1	-1.40721	0.079682	MCF7 Y537N	EtOH
UHMK1	-1.00568	-0.210501	4	0.61635	0.268832	MCF7 Y537N	E2
VRK1	-1.4108	-0.295299	2	0.389015	0.348633	MCF7 Y537N	E2
WEE1	-0.921848	-0.192955	1	0.315024	0.376372	MCF7 Y537N	E2
WNK4	-25.7857	-5.39728	1	-1.71645	0.0430402	MCF7 Y537N	EtOH
AKT1	-0.32291	-0.0808364	18	-1.45524	0.0728021	MCF7 Y537S	EtOH
AKT2	-1.57983	-0.39549	1	-0.442857	0.328934	MCF7 Y537S	EtOH
ALK	2.58919	0.648169	1	-0.111653	0.455549	MCF7 Y537S	EtOH
ARAF	1.20303	0.301162	1	-0.221775	0.412244	MCF7 Y537S	EtOH
ATM	0	0	1	-0.317349	0.375489	MCF7 Y537S	EtOH
ATR	1.18148	0.295768	3	-0.387091	0.349344	MCF7 Y537S	EtOH
AURKA	-4.76718	-1.1934	4	-1.39215	0.0819389	MCF7 Y537S	EtOH
AURKB	-7.21328	-1.80575	3	-1.54222	0.0615099	MCF7 Y537S	EtOH
BRAF	1.20303	0.301162	1	-0.221775	0.412244	MCF7 Y537S	EtOH
CAMK1	2.78544	0.697297	1	-0.0960624	0.461736	MCF7 Y537S	EtOH
CAMK1G	2.78544	0.697297	1	-0.0960624	0.461736	MCF7 Y537S	EtOH
CAMK2A	4.21808	1.05594	4	0.0355054	0.485838	MCF7 Y537S	E2
CAMK2B	0.325833	0.0815682	1	-0.291463	0.385348	MCF7 Y537S	EtOH
CAMK4	0.325833	0.0815682	1	-0.291463	0.385348	MCF7 Y537S	EtOH
CDC7	3.14748	0.78793	5	-0.150488	0.44019	MCF7 Y537S	EtOH
CDK1	0.683604	0.171131	94	-2.55027	0.00538194	MCF7 Y537S	EtOH
CDK14	-21.5586	-5.39691	1	-2.03005	0.0211757	MCF7 Y537S	EtOH
CDK16	5.9374	1.48635	2	0.218274	0.413608	MCF7 Y537S	E2
CDK19	0	0	1	-0.317349	0.375489	MCF7 Y537S	EtOH
CDK2	2.62576	0.657324	99	-1.08203	0.13962	MCF7 Y537S	EtOH
CDK3	-0.233105	-0.0583547	4	-0.671735	0.250876	MCF7 Y537S	EtOH
CDK4	-2.73312	-0.6842	11	-1.77267	0.038142	MCF7 Y537S	EtOH
CDK5	-2.44778	-0.61277	12	-1.77296	0.0381173	MCF7 Y537S	EtOH
CDK6	-1.58008	-0.395552	7	-1.17174	0.12065	MCF7 Y537S	EtOH
CDK7	2.49859	0.625489	6	-0.291123	0.385479	MCF7 Y537S	EtOH
CDK9	-22.3393	-5.59236	2	-2.95864	0.00154498	MCF7 Y537S	EtOH
CHEK1	1.03547	0.259217	19	-1.02472	0.152748	MCF7 Y537S	EtOH
CHEK2	1.20306	0.30117	2	-0.313634	0.376899	MCF7 Y537S	EtOH
CHUK	0.306551	0.0767411	2	-0.414358	0.339306	MCF7 Y537S	EtOH
CLK1	-12.4551	-3.11797	2	-1.84814	0.032291	MCF7 Y537S	EtOH
CLK2	0	0	1	-0.317349	0.375489	MCF7 Y537S	EtOH
CLK4	21.2678	5.32411	1	1.37225	0.0849924	MCF7 Y537S	E2
CSNK1A1	7.37485	1.8462	3	0.465125	0.320921	MCF7 Y537S	E2
CSNK2A1	5.49065	1.37451	53	0.865247	0.193452	MCF7 Y537S	E2
CSNK2A2	0	0	1	-0.317349	0.375489	MCF7 Y537S	EtOH
DYRK1A	0	0	1	-0.317349	0.375489	MCF7 Y537S	EtOH
DYRK1B	0	0	1	-0.317349	0.375489	MCF7 Y537S	EtOH
DYRK2	0.341606	0.0855166	4	-0.580421	0.280816	MCF7 Y537S	EtOH
EEF2K	0.307546	0.0769902	2	-0.414246	0.339347	MCF7 Y537S	EtOH
EIF2AK2	0	0	1	-0.317349	0.375489	MCF7 Y537S	EtOH
ERBB2	0.2363	0.0591545	1	-0.298576	0.382632	MCF7 Y537S	EtOH
FER	2.58919	0.648169	1	-0.111653	0.455549	MCF7 Y537S	EtOH
GRK7	1.51283	0.378718	1	-0.197163	0.42185	MCF7 Y537S	EtOH
GSK3B	-1.20059	-0.300552	10	-1.30516	0.0959187	MCF7 Y537S	EtOH
GTF2F1	18.4731	4.6245	2	1.62667	0.0519035	MCF7 Y537S	E2
HIPK2	-7.25161	-1.81535	6	-2.18849	0.014317	MCF7 Y537S	EtOH
IKBKB	-22.3003	-5.5826	1	-2.08898	0.0183548	MCF7 Y537S	EtOH
IRAK1	16.1738	4.04889	1	0.967561	0.166632	MCF7 Y537S	E2
JAK2	1.11746	0.279742	3	-0.3959	0.346089	MCF7 Y537S	EtOH
LATS1	0.409043	0.102398	2	-0.402843	0.343532	MCF7 Y537S	EtOH
LIMK1	0.16528	0.0413757	2	-0.43023	0.333514	MCF7 Y537S	EtOH
LIMK2	0.16528	0.0413757	2	-0.43023	0.333514	MCF7 Y537S	EtOH
LMTK2	0	0	1	-0.317349	0.375489	MCF7 Y537S	EtOH
MAP2K1	6.66478	1.66844	3	0.367418	0.356654	MCF7 Y537S	E2
MAP2K2	0.0693898	0.0173708	2	-0.441003	0.329605	MCF7 Y537S	EtOH
MAP2K3	1.579	0.395282	1	-0.191907	0.423908	MCF7 Y537S	EtOH
MAP2K4	1.579	0.395282	1	-0.191907	0.423908	MCF7 Y537S	EtOH
MAP2K6	1.579	0.395282	1	-0.191907	0.423908	MCF7 Y537S	EtOH
MAP3K10	-0.909475	-0.227675	1	-0.389601	0.348416	MCF7 Y537S	EtOH
MAP3K2	0	0	1	-0.317349	0.375489	MCF7 Y537S	EtOH
MAP3K5	1.579	0.395282	1	-0.191907	0.423908	MCF7 Y537S	EtOH
MAP3K6	1.579	0.395282	1	-0.191907	0.423908	MCF7 Y537S	EtOH
MAP3K7	10.7155	2.68249	2	0.7551	0.225094	MCF7 Y537S	E2
MAPK1	1.98748	0.497539	30	-0.873374	0.19123	MCF7 Y537S	EtOH
MAPK10	0	0	1	-0.317349	0.375489	MCF7 Y537S	EtOH
MAPK11	8.16434	2.04384	3	0.57376	0.283065	MCF7 Y537S	E2
MAPK12	18.2553	4.56997	1	1.13293	0.128622	MCF7 Y537S	E2
MAPK13	2.09817	0.525249	4	-0.301323	0.381584	MCF7 Y537S	EtOH
MAPK14	2.64924	0.663204	6	-0.261806	0.396735	MCF7 Y537S	EtOH
MAPK15	0.181067	0.0453278	2	-0.428456	0.33416	MCF7 Y537S	EtOH
MAPK3	3.75655	0.940404	25	-0.0945629	0.462331	MCF7 Y537S	EtOH
MAPK6	-0.456163	-0.114195	2	-0.50005	0.30852	MCF7 Y537S	EtOH
MAPK7	-0.774366	-0.193852	1	-0.378868	0.352393	MCF7 Y537S	EtOH
MAPK8	1.74438	0.436683	9	-0.536304	0.295874	MCF7 Y537S	EtOH
MAPK9	5.51196	1.37985	3	0.208789	0.417307	MCF7 Y537S	E2
MAPKAPK2	9.20919	2.3054	4	0.828535	0.203684	MCF7 Y537S	E2
MARK2	11.08	2.77374	4	1.12579	0.130128	MCF7 Y537S	E2
MOK	-25.0477	-6.27037	1	-2.30724	0.0105206	MCF7 Y537S	EtOH
MTOR	6.49612	1.62622	15	0.769676	0.220746	MCF7 Y537S	E2
NEK2	-18.3596	-4.59609	1	-1.77591	0.0378737	MCF7 Y537S	EtOH
NEK6	16.1738	4.04889	1	0.967561	0.166632	MCF7 Y537S	E2
NME1	24.1409	6.04337	1	1.60051	0.054743	MCF7 Y537S	E2
NUAK1	1.45396	0.363979	1	-0.201841	0.420021	MCF7 Y537S	EtOH
NUAK2	1.45396	0.363979	1	-0.201841	0.420021	MCF7 Y537S	EtOH
PAK1	2.03628	0.509757	8	-0.440042	0.329954	MCF7 Y537S	EtOH
PAK2	0	0	1	-0.317349	0.375489	MCF7 Y537S	EtOH
PAK4	0	0	2	-0.448799	0.326788	MCF7 Y537S	EtOH
PBK	0.181067	0.0453278	2	-0.428456	0.33416	MCF7 Y537S	EtOH
PIM1	5.64097	1.41214	2	0.184969	0.426627	MCF7 Y537S	E2
PIM2	11.2819	2.82429	1	0.578935	0.281317	MCF7 Y537S	E2
PIM3	11.2819	2.82429	1	0.578935	0.281317	MCF7 Y537S	E2
PKM	2.58919	0.648169	1	-0.111653	0.455549	MCF7 Y537S	EtOH
PKMYT1	0.11815	0.0295773	2	-0.435525	0.331591	MCF7 Y537S	EtOH
PLK1	6.0401	1.51206	8	0.459623	0.322893	MCF7 Y537S	E2
PLK2	22.2637	5.57343	1	1.45137	0.0733381	MCF7 Y537S	E2
PLK3	7.54195	1.88803	3	0.488117	0.312733	MCF7 Y537S	E2
PNCK	2.78544	0.697297	1	-0.0960624	0.461736	MCF7 Y537S	EtOH
PRKAA1	-2.70575	-0.677349	9	-1.59691	0.0551423	MCF7 Y537S	EtOH
PRKAA2	25.1202	6.28851	1	1.6783	0.0466441	MCF7 Y537S	E2
PRKACA	0.146642	0.03671	31	-1.70206	0.0443721	MCF7 Y537S	EtOH
PRKCA	4.87162	1.21955	5	0.155794	0.438098	MCF7 Y537S	E2
PRKCB	4.76618	1.19315	2	0.0866865	0.46546	MCF7 Y537S	E2
PRKCD	10.3191	2.58326	8	1.42114	0.0776387	MCF7 Y537S	E2
PRKCE	6.19113	1.54987	3	0.302243	0.381233	MCF7 Y537S	E2
PRKCI	1.20303	0.301162	1	-0.221775	0.412244	MCF7 Y537S	EtOH
PRKCQ	11.2819	2.82429	1	0.578935	0.281317	MCF7 Y537S	E2
PRKCZ	0.818085	0.204797	1	-0.252357	0.400383	MCF7 Y537S	EtOH
PRKD1	1.6336	0.40895	9	-0.562707	0.286817	MCF7 Y537S	EtOH
PRKD2	0.622456	0.155824	1	-0.267898	0.394389	MCF7 Y537S	EtOH
PRKDC	12.0807	3.02423	2	0.908474	0.181814	MCF7 Y537S	E2
PRKG1	9.01667	2.25721	4	0.797945	0.212451	MCF7 Y537S	E2
PRKG2	1.31611	0.32947	1	-0.212792	0.415745	MCF7 Y537S	EtOH
RAF1	0.101896	0.0255084	3	-0.535643	0.296103	MCF7 Y537S	EtOH
RET	1.23285	0.308627	4	-0.438813	0.330399	MCF7 Y537S	EtOH
ROCK1	0.134736	0.0337293	4	-0.61329	0.269842	MCF7 Y537S	EtOH
RPS6KA1	3.49725	0.875492	6	-0.0967854	0.461448	MCF7 Y537S	EtOH
RPS6KA3	7.99754	2.00208	5	0.71109	0.238514	MCF7 Y537S	E2
RPS6KA5	0.943149	0.236105	1	-0.242421	0.404227	MCF7 Y537S	EtOH
RPS6KB1	7.49088	1.87524	11	0.921217	0.178468	MCF7 Y537S	E2
RPS6KB2	16.9821	4.25126	2	1.45916	0.0722604	MCF7 Y537S	E2
SGK1	0.292678	0.0732681	3	-0.509392	0.305239	MCF7 Y537S	EtOH
SRC	0.11815	0.0295773	2	-0.435525	0.331591	MCF7 Y537S	EtOH
STK38	0.818085	0.204797	1	-0.252357	0.400383	MCF7 Y537S	EtOH
STK39	0	0	1	-0.317349	0.375489	MCF7 Y537S	EtOH
TESK1	0.835585	0.209178	1	-0.250967	0.40092	MCF7 Y537S	EtOH
TTK	-2.02739	-0.507531	1	-0.478413	0.316178	MCF7 Y537S	EtOH
UHMK1	0.45129	0.112974	4	-0.562993	0.28672	MCF7 Y537S	EtOH
VRK1	0.181067	0.0453278	2	-0.428456	0.33416	MCF7 Y537S	EtOH
WEE1	0.2363	0.0591545	1	-0.298576	0.382632	MCF7 Y537S	EtOH
WNK4	0.33999	0.085112	1	-0.290339	0.385779	MCF7 Y537S	EtOH
