# Supplementary material for: Proteomic profiling reveals that ESR1 mutations enhance cyclin-dependent kinase signaling
Source: Sci Rep. 2024 Mar 22;14:6873. doi: 10.1038/s41598-024-56412-8 (PMC10959978; doi:10.1038/s41598-024-56412-8)
Supplement: Supplementary file 10 — Supplementary Table S9. [file 41598_2024_56412_MOESM10_ESM.xlsx]

## Sheet: Sheet1
Table S9. GSEA results E2-EtOH comparison (REACTOME database)
NAME	SIZE	ES	NES	NOM p-val	FDR q-val	FWER p-val	RANK AT MAX	LEADING EDGE	ENRICHMENT	MODEL
REACTOME_DNA_REPLICATION	98	0.267404	3.13043	0	0.00181683	0.003	2823	tags=70%, list=44%, signal=124%	E2	MCF7 wt
REACTOME_DNA_REPLICATION_PRE_INITIATION	65	0.316287	3.01588	0	0.00201643	0.005	2823	tags=75%, list=44%, signal=133%	E2	MCF7 wt
REACTOME_S_PHASE	121	0.234447	2.97034	0	0.00241218	0.008	3079	tags=71%, list=48%, signal=134%	E2	MCF7 wt
REACTOME_INFECTIOUS_DISEASE	476	0.112889	2.80493	0	0.00326478	0.019	2856	tags=55%, list=45%, signal=92%	E2	MCF7 wt
REACTOME_SWITCHING_OF_ORIGINS_TO_A_POST_REPLICATIVE_STATE	72	0.284653	2.79487	0	0.00253927	0.019	2823	tags=72%, list=44%, signal=128%	E2	MCF7 wt
REACTOME_ORC1_REMOVAL_FROM_CHROMATIN	58	0.303358	2.76347	0	0.00336028	0.028	2823	tags=74%, list=44%, signal=131%	E2	MCF7 wt
REACTOME_HEDGEHOG_ON_STATE	53	0.31753	2.75828	0	0.00359933	0.032	2696	tags=74%, list=42%, signal=126%	E2	MCF7 wt
REACTOME_ASSEMBLY_OF_THE_PRE_REPLICATIVE_COMPLEX	54	0.321198	2.75435	0	0.00339855	0.033	2823	tags=76%, list=44%, signal=135%	E2	MCF7 wt
REACTOME_INTERLEUKIN_1_SIGNALING	71	0.276031	2.74354	0	0.00313712	0.033	3123	tags=76%, list=49%, signal=147%	E2	MCF7 wt
REACTOME_INTERLEUKIN_1_FAMILY_SIGNALING	85	0.259426	2.74079	0	0.00299809	0.034	3183	tags=75%, list=50%, signal=148%	E2	MCF7 wt
REACTOME_REGULATION_OF_MRNA_STABILITY_BY_PROTEINS_THAT_BIND_AU_RICH_ELEMENTS	69	0.282385	2.72662	0	0.00299525	0.039	2852	tags=72%, list=45%, signal=129%	E2	MCF7 wt
REACTOME_DEGRADATION_OF_BETA_CATENIN_BY_THE_DESTRUCTION_COMPLEX	62	0.291553	2.69311	0	0.00332298	0.049	2696	tags=71%, list=42%, signal=121%	E2	MCF7 wt
REACTOME_MAPK_FAMILY_SIGNALING_CASCADES	148	0.19262	2.65519	0	0.0044095	0.069	4248	tags=85%, list=66%, signal=247%	E2	MCF7 wt
REACTOME_MITOTIC_G1_PHASE_AND_G1_S_TRANSITION	102	0.228801	2.65343	0	0.0042484	0.07	3079	tags=71%, list=48%, signal=134%	E2	MCF7 wt
REACTOME_G1_S_DNA_DAMAGE_CHECKPOINTS	50	0.30163	2.5766	0	0.00718515	0.134	3079	tags=78%, list=48%, signal=149%	E2	MCF7 wt
REACTOME_METABOLISM_OF_AMINO_ACIDS_AND_DERIVATIVES	227	0.151736	2.56162	0	0.00799779	0.154	4932	tags=92%, list=77%, signal=384%	E2	MCF7 wt
REACTOME_ANTIGEN_PROCESSING_UBIQUITINATION_PROTEASOME_DEGRADATION	160	0.174113	2.55076	0	0.00814809	0.162	3196	tags=67%, list=50%, signal=130%	E2	MCF7 wt
REACTOME_TRANSCRIPTIONAL_REGULATION_BY_RUNX3	62	0.28005	2.55006	0	0.00789033	0.162	3079	tags=76%, list=48%, signal=145%	E2	MCF7 wt
REACTOME_ADAPTIVE_IMMUNE_SYSTEM	344	0.12032	2.53705	0	0.00838168	0.176	2920	tags=57%, list=46%, signal=99%	E2	MCF7 wt
REACTOME_SIGNALING_BY_THE_B_CELL_RECEPTOR_BCR	80	0.24041	2.53017	0	0.00825901	0.182	3123	tags=73%, list=49%, signal=140%	E2	MCF7 wt
REACTOME_DOWNSTREAM_SIGNALING_EVENTS_OF_B_CELL_RECEPTOR_BCR	65	0.271169	2.5226	0	0.00864643	0.198	2912	tags=72%, list=45%, signal=131%	E2	MCF7 wt
REACTOME_CELL_CYCLE_MITOTIC	331	0.121395	2.52138	0	0.00841346	0.199	2823	tags=56%, list=44%, signal=94%	E2	MCF7 wt
REACTOME_STABILIZATION_OF_P53	45	0.317014	2.51115	0	0.0087345	0.214	2823	tags=76%, list=44%, signal=134%	E2	MCF7 wt
REACTOME_UCH_PROTEINASES	67	0.26206	2.5042	0	0.00914722	0.231	2832	tags=70%, list=44%, signal=124%	E2	MCF7 wt
REACTOME_CLEC7A_DECTIN_1_SIGNALING	75	0.241501	2.49617	0	0.00933431	0.242	2912	tags=69%, list=45%, signal=126%	E2	MCF7 wt
REACTOME_APC_C_MEDIATED_DEGRADATION_OF_CELL_CYCLE_PROTEINS	71	0.250778	2.47611	0.00194553	0.00983028	0.271	3283	tags=76%, list=51%, signal=154%	E2	MCF7 wt
REACTOME_SIGNALING_BY_INTERLEUKINS	184	0.160845	2.47378	0	0.00979143	0.277	3281	tags=67%, list=51%, signal=133%	E2	MCF7 wt
REACTOME_APC_C_CDH1_MEDIATED_DEGRADATION_OF_CDC20_AND_OTHER_APC_C_CDH1_TARGETED_PROTEINS_IN_LATE_MITOSIS_EARLY_G1	62	0.271537	2.46991	0	0.00990733	0.284	2823	tags=71%, list=44%, signal=126%	E2	MCF7 wt
REACTOME_BETA_CATENIN_INDEPENDENT_WNT_SIGNALING	82	0.233441	2.46972	0	0.00972559	0.285	2898	tags=68%, list=45%, signal=123%	E2	MCF7 wt
REACTOME_CELL_CYCLE_CHECKPOINTS	180	0.159946	2.46103	0.00195312	0.0101205	0.299	2954	tags=62%, list=46%, signal=111%	E2	MCF7 wt
REACTOME_CROSS_PRESENTATION_OF_SOLUBLE_EXOGENOUS_ANTIGENS_ENDOSOMES	42	0.323256	2.44959	0.00205761	0.0107779	0.327	2823	tags=76%, list=44%, signal=135%	E2	MCF7 wt
REACTOME_AUF1_HNRNP_D0_BINDS_AND_DESTABILIZES_MRNA	44	0.31137	2.44099	0	0.0108311	0.342	2823	tags=75%, list=44%, signal=133%	E2	MCF7 wt
REACTOME_TRANSCRIPTIONAL_REGULATION_OF_WHITE_ADIPOCYTE_DIFFERENTIATION	49	0.291502	2.41388	0	0.012234	0.389	1153	tags=47%, list=18%, signal=57%	E2	MCF7 wt
REACTOME_TCR_SIGNALING	74	0.237271	2.41032	0	0.0121352	0.396	2912	tags=69%, list=45%, signal=125%	E2	MCF7 wt
REACTOME_DEGRADATION_OF_DVL	48	0.290576	2.3964	0	0.0131756	0.425	2823	tags=73%, list=44%, signal=129%	E2	MCF7 wt
REACTOME_REGULATION_OF_RUNX3_EXPRESSION_AND_ACTIVITY	48	0.290576	2.38951	0	0.0137094	0.444	2823	tags=73%, list=44%, signal=129%	E2	MCF7 wt
REACTOME_ASYMMETRIC_LOCALIZATION_OF_PCP_PROTEINS	46	0.30052	2.38414	0	0.013978	0.459	2823	tags=74%, list=44%, signal=131%	E2	MCF7 wt
REACTOME_DEVELOPMENTAL_BIOLOGY	423	0.104288	2.37284	0	0.0147074	0.486	3101	tags=58%, list=48%, signal=105%	E2	MCF7 wt
REACTOME_TOLL_LIKE_RECEPTOR_CASCADES	77	0.232018	2.37212	0	0.014516	0.488	3606	tags=79%, list=56%, signal=179%	E2	MCF7 wt
REACTOME_SCF_SKP2_MEDIATED_DEGRADATION_OF_P27_P21	51	0.28626	2.36557	0.00187266	0.0149022	0.5	3079	tags=76%, list=48%, signal=146%	E2	MCF7 wt
REACTOME_REGULATION_OF_EXPRESSION_OF_SLITS_AND_ROBOS	137	0.172669	2.35707	0	0.0150301	0.524	4996	tags=95%, list=78%, signal=422%	E2	MCF7 wt
REACTOME_CELLULAR_RESPONSES_TO_EXTERNAL_STIMULI	392	0.103249	2.33867	0	0.0169417	0.582	2892	tags=55%, list=45%, signal=94%	E2	MCF7 wt
REACTOME_CELL_CYCLE	394	0.103679	2.32781	0.00196078	0.0179555	0.612	2823	tags=54%, list=44%, signal=90%	E2	MCF7 wt
REACTOME_G2_M_CHECKPOINTS	93	0.210503	2.32577	0	0.0175201	0.613	3079	tags=69%, list=48%, signal=131%	E2	MCF7 wt
REACTOME_SIGNALING_BY_WNT	133	0.176707	2.31654	0	0.0179191	0.629	2696	tags=59%, list=42%, signal=100%	E2	MCF7 wt
REACTOME_REGULATION_OF_RAS_BY_GAPS	52	0.272986	2.31344	0	0.0179555	0.637	2823	tags=71%, list=44%, signal=126%	E2	MCF7 wt
REACTOME_METABOLISM_OF_POLYAMINES	45	0.294635	2.31289	0.00400802	0.0177328	0.639	2823	tags=73%, list=44%, signal=130%	E2	MCF7 wt
REACTOME_CELLULAR_SENESCENCE	71	0.229787	2.30128	0	0.0192611	0.67	3416	tags=76%, list=53%, signal=161%	E2	MCF7 wt
REACTOME_DISEASES_OF_SIGNAL_TRANSDUCTION_BY_GROWTH_FACTOR_RECEPTORS_AND_SECOND_MESSENGERS	216	0.137898	2.27972	0	0.0216306	0.72	3031	tags=61%, list=47%, signal=111%	E2	MCF7 wt
REACTOME_PCP_CE_PATHWAY	61	0.250138	2.27809	0	0.0216948	0.726	2823	tags=69%, list=44%, signal=122%	E2	MCF7 wt
REACTOME_EUKARYOTIC_TRANSLATION_INITIATION	107	0.186388	2.26848	0	0.0231427	0.751	5112	tags=98%, list=80%, signal=477%	E2	MCF7 wt
REACTOME_HEDGEHOG_OFF_STATE	66	0.232969	2.26822	0	0.0228853	0.753	2696	tags=65%, list=42%, signal=111%	E2	MCF7 wt
REACTOME_CYCLIN_A_CDK2_ASSOCIATED_EVENTS_AT_S_PHASE_ENTRY	62	0.247477	2.26633	0	0.0228532	0.755	3079	tags=73%, list=48%, signal=138%	E2	MCF7 wt
REACTOME_DEGRADATION_OF_AXIN	44	0.288486	2.25806	0.00205761	0.0239247	0.776	2823	tags=73%, list=44%, signal=129%	E2	MCF7 wt
REACTOME_METABOLISM_OF_NUCLEOTIDES	61	0.24996	2.24597	0	0.0252987	0.801	2404	tags=62%, list=38%, signal=99%	E2	MCF7 wt
REACTOME_RHO_GTPASE_EFFECTORS	161	0.155417	2.24112	0	0.0258412	0.807	2769	tags=58%, list=43%, signal=100%	E2	MCF7 wt
REACTOME_SEPARATION_OF_SISTER_CHROMATIDS	133	0.165287	2.23184	0	0.0270593	0.829	2864	tags=61%, list=45%, signal=108%	E2	MCF7 wt
REACTOME_FC_EPSILON_RECEPTOR_FCERI_SIGNALING	92	0.197859	2.22411	0.0020284	0.0277689	0.846	2928	tags=65%, list=46%, signal=118%	E2	MCF7 wt
REACTOME_RAC1_GTPASE_CYCLE	98	0.192297	2.21697	0	0.0289131	0.858	4016	tags=82%, list=63%, signal=215%	E2	MCF7 wt
REACTOME_REGULATION_OF_RUNX2_EXPRESSION_AND_ACTIVITY	52	0.254194	2.19448	0	0.0325575	0.898	2696	tags=67%, list=42%, signal=115%	E2	MCF7 wt
REACTOME_PROGRAMMED_CELL_DEATH	132	0.159734	2.19288	0	0.0326084	0.9	3268	tags=67%, list=51%, signal=133%	E2	MCF7 wt
REACTOME_DECTIN_1_MEDIATED_NONCANONICAL_NF_KB_SIGNALING	50	0.261271	2.19061	0	0.0326333	0.903	2823	tags=70%, list=44%, signal=124%	E2	MCF7 wt
REACTOME_CELLULAR_RESPONSE_TO_HYPOXIA	52	0.254194	2.17867	0.00198413	0.0344356	0.918	2696	tags=67%, list=42%, signal=115%	E2	MCF7 wt
REACTOME_CLASS_I_MHC_MEDIATED_ANTIGEN_PROCESSING_PRESENTATION	201	0.131478	2.17377	0.002079	0.034868	0.929	3295	tags=64%, list=51%, signal=128%	E2	MCF7 wt
REACTOME_SELENOAMINO_ACID_METABOLISM	91	0.193917	2.17196	0.00198413	0.0349427	0.931	4970	tags=97%, list=78%, signal=425%	E2	MCF7 wt
REACTOME_SIGNALING_BY_NOTCH4	56	0.241883	2.16816	0.00199203	0.0351726	0.94	2696	tags=66%, list=42%, signal=113%	E2	MCF7 wt
REACTOME_C_TYPE_LECTIN_RECEPTORS_CLRS	89	0.199802	2.16636	0	0.0352791	0.94	2912	tags=65%, list=45%, signal=118%	E2	MCF7 wt
REACTOME_APOPTOSIS	115	0.17413	2.15559	0.0019685	0.0362579	0.948	2859	tags=62%, list=45%, signal=109%	E2	MCF7 wt
REACTOME_REGULATION_OF_HMOX1_EXPRESSION_AND_ACTIVITY	54	0.247809	2.1532	0.0018018	0.0362636	0.951	2696	tags=67%, list=42%, signal=114%	E2	MCF7 wt
REACTOME_DEGRADATION_OF_GLI1_BY_THE_PROTEASOME	50	0.261271	2.15099	0	0.0364244	0.953	2823	tags=70%, list=44%, signal=124%	E2	MCF7 wt
REACTOME_NERVOUS_SYSTEM_DEVELOPMENT	307	0.110434	2.14187	0.00392927	0.0371342	0.963	5148	tags=91%, list=80%, signal=440%	E2	MCF7 wt
REACTOME_NEGATIVE_REGULATION_OF_NOTCH4_SIGNALING	47	0.263291	2.1371	0.00211416	0.0379099	0.967	2823	tags=70%, list=44%, signal=125%	E2	MCF7 wt
REACTOME_MAPK6_MAPK4_SIGNALING	59	0.234834	2.13151	0.00393701	0.0387335	0.97	2852	tags=68%, list=45%, signal=121%	E2	MCF7 wt
REACTOME_PROTEIN_FOLDING	45	0.27127	2.11924	0.00199601	0.0409447	0.978	1975	tags=58%, list=31%, signal=83%	E2	MCF7 wt
REACTOME_VESICLE_MEDIATED_TRANSPORT	438	0.0893432	2.11902	0	0.0406253	0.978	2874	tags=53%, list=45%, signal=90%	E2	MCF7 wt
REACTOME_NONSENSE_MEDIATED_DECAY_NMD	98	0.18204	2.1148	0.00198413	0.0412681	0.979	4996	tags=96%, list=78%, signal=429%	E2	MCF7 wt
REACTOME_TCF_DEPENDENT_SIGNALING_IN_RESPONSE_TO_WNT	91	0.186093	2.10797	0	0.0426561	0.982	2696	tags=60%, list=42%, signal=103%	E2	MCF7 wt
REACTOME_RESPONSE_OF_EIF2AK4_GCN2_TO_AMINO_ACID_DEFICIENCY	85	0.191375	2.10626	0.00604839	0.0428241	0.984	4970	tags=96%, list=78%, signal=424%	E2	MCF7 wt
REACTOME_DNA_STRAND_ELONGATION	28	0.32598	2.09048	0.00571429	0.0468382	0.988	2496	tags=71%, list=39%, signal=117%	E2	MCF7 wt
REACTOME_M_PHASE	249	0.115557	2.06783	0.00213675	0.0530401	0.992	2864	tags=56%, list=45%, signal=97%	E2	MCF7 wt
REACTOME_MEMBRANE_TRAFFICKING	428	0.0899941	2.06567	0.00396825	0.0532169	0.994	2874	tags=53%, list=45%, signal=90%	E2	MCF7 wt
REACTOME_FCERI_MEDIATED_NF_KB_ACTIVATION	62	0.224937	2.05365	0.00413223	0.0545754	0.995	2912	tags=68%, list=45%, signal=123%	E2	MCF7 wt
REACTOME_SIGNALING_BY_ROBO_RECEPTORS	167	0.133971	2.04126	0	0.0564932	0.995	5148	tags=93%, list=80%, signal=463%	E2	MCF7 wt
REACTOME_CDC42_GTPASE_CYCLE	86	0.19016	2.02869	0.0040404	0.0601258	0.998	4012	tags=81%, list=63%, signal=215%	E2	MCF7 wt
REACTOME_RUNX1_REGULATES_TRANSCRIPTION_OF_GENES_INVOLVED_IN_DIFFERENTIATION_OF_HSCS	53	0.241429	2.02444	0.00584795	0.0613199	0.998	2696	tags=66%, list=42%, signal=113%	E2	MCF7 wt
REACTOME_INFLUENZA_INFECTION	132	0.154631	2.00982	0.00412371	0.0660885	1	5193	tags=96%, list=81%, signal=497%	E2	MCF7 wt
REACTOME_RAF_ACTIVATION	25	0.338139	2.00489	0	0.0664484	1	4248	tags=100%, list=66%, signal=296%	E2	MCF7 wt
REACTOME_TRANSCRIPTIONAL_REGULATION_BY_RUNX2	75	0.201636	1.99961	0.0117417	0.0680733	1	3079	tags=68%, list=48%, signal=129%	E2	MCF7 wt
REACTOME_ABC_TRANSPORTER_DISORDERS	54	0.229133	1.9931	0.00978474	0.0699733	1	2696	tags=65%, list=42%, signal=111%	E2	MCF7 wt
REACTOME_THE_ROLE_OF_GTSE1_IN_G2_M_PROGRESSION_AFTER_G2_CHECKPOINT	49	0.235362	1.98808	0.00829876	0.0716788	1	3079	tags=71%, list=48%, signal=136%	E2	MCF7 wt
REACTOME_SIGNALING_BY_HEDGEHOG	79	0.188979	1.98287	0.00381679	0.0733164	1	2696	tags=61%, list=42%, signal=104%	E2	MCF7 wt
REACTOME_TNFR2_NON_CANONICAL_NF_KB_PATHWAY	52	0.234806	1.97235	0.00192678	0.076643	1	2696	tags=65%, list=42%, signal=112%	E2	MCF7 wt
REACTOME_EUKARYOTIC_TRANSLATION_ELONGATION	79	0.188479	1.95961	0.00792079	0.0787669	1	4970	tags=96%, list=78%, signal=424%	E2	MCF7 wt
REACTOME_SIGNALING_BY_PTK6	30	0.294721	1.9588	0.0181818	0.0786445	1	4313	tags=97%, list=67%, signal=294%	E2	MCF7 wt
REACTOME_SIGNALING_BY_NOTCH	97	0.169245	1.93584	0.00617284	0.0868085	1	2696	tags=59%, list=42%, signal=100%	E2	MCF7 wt
REACTOME_HEDGEHOG_LIGAND_BIOGENESIS	51	0.227927	1.92697	0.00421053	0.0901086	1	2696	tags=65%, list=42%, signal=111%	E2	MCF7 wt
REACTOME_TRANSCRIPTIONAL_REGULATION_BY_VENTX	26	0.314106	1.91243	0.00398406	0.0949734	1	3416	tags=85%, list=53%, signal=181%	E2	MCF7 wt
REACTOME_ASSOCIATION_OF_TRIC_CCT_WITH_TARGET_PROTEINS_DURING_BIOSYNTHESIS	21	0.354779	1.90957	0.00814664	0.0960533	1	2920	tags=81%, list=46%, signal=148%	E2	MCF7 wt
REACTOME_ACTIVATION_OF_THE_PRE_REPLICATIVE_COMPLEX	22	0.339176	1.90937	0.00408163	0.0955754	1	2493	tags=73%, list=39%, signal=119%	E2	MCF7 wt
REACTOME_REGULATION_OF_PTEN_STABILITY_AND_ACTIVITY	57	0.212524	1.9056	0.01222	0.0967241	1	2696	tags=63%, list=42%, signal=108%	E2	MCF7 wt
REACTOME_CELLULAR_RESPONSE_TO_CHEMICAL_STRESS	112	0.15593	1.89792	0.010352	0.0988051	1	3079	tags=63%, list=48%, signal=120%	E2	MCF7 wt
REACTOME_INTERCONVERSION_OF_NUCLEOTIDE_DI_AND_TRIPHOSPHATES	22	0.336321	1.88188	0.0130597	0.106339	1	2220	tags=68%, list=35%, signal=104%	E2	MCF7 wt
REACTOME_MYD88_INDEPENDENT_TLR4_CASCADE	54	0.216626	1.87816	0.00582524	0.107461	1	3606	tags=78%, list=56%, signal=176%	E2	MCF7 wt
REACTOME_P75_NTR_RECEPTOR_MEDIATED_SIGNALLING	58	0.209599	1.86538	0.0103093	0.112188	1	4302	tags=88%, list=67%, signal=265%	E2	MCF7 wt
REACTOME_ACTIVATION_OF_THE_MRNA_UPON_BINDING_OF_THE_CAP_BINDING_COMPLEX_AND_EIFS_AND_SUBSEQUENT_BINDING_TO_43S	55	0.207107	1.86236	0.0123457	0.113451	1	4508	tags=91%, list=70%, signal=304%	E2	MCF7 wt
REACTOME_DEADENYLATION_DEPENDENT_MRNA_DECAY	45	0.237497	1.84959	0.0196464	0.120294	1	2617	tags=64%, list=41%, signal=108%	E2	MCF7 wt
REACTOME_SIGNALING_BY_RECEPTOR_TYROSINE_KINASES	240	0.104467	1.84611	0.0164948	0.122213	1	4160	tags=75%, list=65%, signal=206%	E2	MCF7 wt
REACTOME_PHASE_II_CONJUGATION_OF_COMPOUNDS	45	0.233627	1.84449	0.0163265	0.122631	1	2784	tags=67%, list=43%, signal=117%	E2	MCF7 wt
REACTOME_OXIDATIVE_STRESS_INDUCED_SENESCENCE	32	0.268985	1.84022	0.00772201	0.123514	1	4491	tags=97%, list=70%, signal=322%	E2	MCF7 wt
REACTOME_PCNA_DEPENDENT_LONG_PATCH_BASE_EXCISION_REPAIR	19	0.348145	1.83619	0.0200803	0.125214	1	2496	tags=74%, list=39%, signal=120%	E2	MCF7 wt
REACTOME_DISEASES_OF_IMMUNE_SYSTEM	16	0.386784	1.83143	0.011811	0.127106	1	1131	tags=56%, list=18%, signal=68%	E2	MCF7 wt
REACTOME_INTRACELLULAR_SIGNALING_BY_SECOND_MESSENGERS	173	0.117524	1.83087	0.00972763	0.126817	1	3155	tags=61%, list=49%, signal=116%	E2	MCF7 wt
REACTOME_DEFECTIVE_CFTR_CAUSES_CYSTIC_FIBROSIS	50	0.220956	1.82354	0.0153846	0.128983	1	2823	tags=66%, list=44%, signal=117%	E2	MCF7 wt
REACTOME_RESOLUTION_OF_AP_SITES_VIA_THE_MULTIPLE_NUCLEOTIDE_PATCH_REPLACEMENT_PATHWAY	21	0.325623	1.82148	0.0214008	0.129843	1	2496	tags=71%, list=39%, signal=117%	E2	MCF7 wt
REACTOME_CELL_DEATH_SIGNALLING_VIA_NRAGE_NRIF_AND_NADE	42	0.234691	1.81669	0.0115163	0.13248	1	4302	tags=90%, list=67%, signal=274%	E2	MCF7 wt
REACTOME_MITOTIC_G2_G2_M_PHASES	116	0.142657	1.79017	0.015534	0.144505	1	3244	tags=65%, list=51%, signal=129%	E2	MCF7 wt
REACTOME_TOLL_LIKE_RECEPTOR_9_TLR9_CASCADE	52	0.212819	1.78875	0.0248447	0.14504	1	3575	tags=77%, list=56%, signal=173%	E2	MCF7 wt
REACTOME_INNATE_IMMUNE_SYSTEM	494	0.0717242	1.78145	0.0174081	0.149628	1	2947	tags=53%, list=46%, signal=90%	E2	MCF7 wt
REACTOME_NEGATIVE_REGULATION_OF_MAPK_PATHWAY	25	0.297982	1.76548	0.0167015	0.161317	1	4248	tags=96%, list=66%, signal=284%	E2	MCF7 wt
REACTOME_NEDDYLATION	124	0.135423	1.7585	0.014433	0.160806	1	2920	tags=59%, list=46%, signal=106%	E2	MCF7 wt
REACTOME_MITOTIC_METAPHASE_AND_ANAPHASE	172	0.115838	1.74854	0.0212314	0.166436	1	5423	tags=96%, list=85%, signal=608%	E2	MCF7 wt
REACTOME_CLATHRIN_MEDIATED_ENDOCYTOSIS	97	0.150744	1.74376	0.0144628	0.169173	1	3143	tags=64%, list=49%, signal=124%	E2	MCF7 wt
REACTOME_SIGNALING_BY_NTRKS	68	0.179422	1.73387	0.0334646	0.174324	1	4138	tags=82%, list=65%, signal=230%	E2	MCF7 wt
REACTOME_TGF_BETA_RECEPTOR_SIGNALING_ACTIVATES_SMADS	21	0.322581	1.72972	0.0224033	0.174558	1	4346	tags=100%, list=68%, signal=310%	E2	MCF7 wt
REACTOME_PARASITE_INFECTION	41	0.227654	1.72703	0.0121212	0.176417	1	2769	tags=66%, list=43%, signal=115%	E2	MCF7 wt
REACTOME_ZBP1_DAI_MEDIATED_INDUCTION_OF_TYPE_I_IFNS	15	0.373957	1.72245	0.0240964	0.17849	1	1880	tags=67%, list=29%, signal=94%	E2	MCF7 wt
REACTOME_TOLL_LIKE_RECEPTOR_TLR1_TLR2_CASCADE	54	0.202829	1.71929	0.0273973	0.179302	1	3575	tags=76%, list=56%, signal=170%	E2	MCF7 wt
REACTOME_NRAGE_SIGNALS_DEATH_THROUGH_JNK	35	0.24401	1.71016	0.0255403	0.184801	1	4302	tags=91%, list=67%, signal=277%	E2	MCF7 wt
REACTOME_CTLA4_INHIBITORY_SIGNALING	15	0.36481	1.70458	0.0402414	0.188605	1	3647	tags=93%, list=57%, signal=216%	E2	MCF7 wt
REACTOME_G_ALPHA_12_13_SIGNALLING_EVENTS	40	0.230301	1.69547	0.0238569	0.195453	1	1576	tags=48%, list=25%, signal=63%	E2	MCF7 wt
REACTOME_TP53_REGULATES_TRANSCRIPTION_OF_CELL_CYCLE_GENES	23	0.294357	1.69464	0.0342742	0.194689	1	3134	tags=78%, list=49%, signal=153%	E2	MCF7 wt
REACTOME_TRANSCRIPTIONAL_REGULATION_BY_RUNX1	111	0.136862	1.68502	0.026971	0.198944	1	2716	tags=56%, list=42%, signal=95%	E2	MCF7 wt
REACTOME_INTRA_GOLGI_AND_RETROGRADE_GOLGI_TO_ER_TRAFFIC	141	0.120507	1.68419	0.0284553	0.199071	1	2561	tags=52%, list=40%, signal=84%	E2	MCF7 wt
REACTOME_REGULATION_OF_LIPID_METABOLISM_BY_PPARALPHA	69	0.169536	1.68347	0.0460653	0.199078	1	1153	tags=35%, list=18%, signal=42%	E2	MCF7 wt
REACTOME_MHC_CLASS_II_ANTIGEN_PRESENTATION	67	0.174243	1.68147	0.0233546	0.198955	1	2815	tags=61%, list=44%, signal=108%	E2	MCF7 wt
REACTOME_PROCESSING_OF_CAPPED_INTRON_CONTAINING_PRE_MRNA	198	0.103131	1.67809	0.0244898	0.198823	1	5345	tags=93%, list=83%, signal=546%	E2	MCF7 wt
REACTOME_GAP_FILLING_DNA_REPAIR_SYNTHESIS_AND_LIGATION_IN_GG_NER	20	0.311711	1.6733	0.0293501	0.201548	1	2493	tags=70%, list=39%, signal=114%	E2	MCF7 wt
REACTOME_ABC_FAMILY_PROTEINS_MEDIATED_TRANSPORT	69	0.175143	1.66575	0.0342052	0.204596	1	2696	tags=59%, list=42%, signal=101%	E2	MCF7 wt
REACTOME_DISASSEMBLY_OF_THE_DESTRUCTION_COMPLEX_AND_RECRUITMENT_OF_AXIN_TO_THE_MEMBRANE	15	0.351043	1.66479	0.0348162	0.205073	1	3735	tags=93%, list=58%, signal=223%	E2	MCF7 wt
REACTOME_CARGO_TRAFFICKING_TO_THE_PERICILIARY_MEMBRANE	20	0.301996	1.66214	0.0384615	0.205627	1	1594	tags=55%, list=25%, signal=73%	E2	MCF7 wt
REACTOME_LEISHMANIA_INFECTION	84	0.157731	1.65497	0.0331492	0.210092	1	3273	tags=67%, list=51%, signal=135%	E2	MCF7 wt
REACTOME_DISORDERS_OF_TRANSMEMBRANE_TRANSPORTERS	96	0.1463	1.65238	0.0365854	0.209941	1	5149	tags=95%, list=80%, signal=476%	E2	MCF7 wt
REACTOME_ANTIGEN_PROCESSING_CROSS_PRESENTATION	74	0.162006	1.65069	0.0251572	0.210417	1	2696	tags=58%, list=42%, signal=99%	E2	MCF7 wt
REACTOME_INHIBITION_OF_THE_PROTEOLYTIC_ACTIVITY_OF_APC_C_REQUIRED_FOR_THE_ONSET_OF_ANAPHASE_BY_MITOTIC_SPINDLE_CHECKPOINT_COMPONENTS	18	0.321673	1.64477	0.0444015	0.210943	1	3283	tags=83%, list=51%, signal=170%	E2	MCF7 wt
REACTOME_UB_SPECIFIC_PROCESSING_PROTEASES	109	0.134834	1.63714	0.0438931	0.216214	1	4440	tags=83%, list=69%, signal=264%	E2	MCF7 wt
REACTOME_PLATELET_HOMEOSTASIS	30	0.253636	1.63449	0.0395833	0.218205	1	4575	tags=97%, list=71%, signal=336%	E2	MCF7 wt
REACTOME_CARGO_RECOGNITION_FOR_CLATHRIN_MEDIATED_ENDOCYTOSIS	64	0.173828	1.63328	0.0418251	0.218203	1	3101	tags=66%, list=48%, signal=126%	E2	MCF7 wt
REACTOME_CYTOSOLIC_SENSORS_OF_PATHOGEN_ASSOCIATED_DNA	41	0.220018	1.63315	0.0337553	0.217665	1	1880	tags=51%, list=29%, signal=72%	E2	MCF7 wt
REACTOME_ER_TO_GOLGI_ANTEROGRADE_TRANSPORT	105	0.135682	1.6331	0.0326923	0.217019	1	2561	tags=53%, list=40%, signal=87%	E2	MCF7 wt
REACTOME_FCGAMMA_RECEPTOR_FCGR_DEPENDENT_PHAGOCYTOSIS	56	0.185764	1.63184	0.0313112	0.217822	1	2938	tags=64%, list=46%, signal=118%	E2	MCF7 wt
REACTOME_SIGNALING_BY_RHO_GTPASES_MIRO_GTPASES_AND_RHOBTB3	387	0.0729975	1.62957	0.037037	0.218826	1	4460	tags=76%, list=70%, signal=236%	E2	MCF7 wt
REACTOME_SIGNALING_BY_EGFR	35	0.231392	1.62713	0.048583	0.219901	1	3101	tags=71%, list=48%, signal=138%	E2	MCF7 wt
REACTOME_CYTOPROTECTION_BY_HMOX1	95	0.14244	1.61949	0.0454545	0.225839	1	3079	tags=62%, list=48%, signal=118%	E2	MCF7 wt
REACTOME_NEGATIVE_REGULATION_OF_THE_PI3K_AKT_NETWORK	44	0.205674	1.6167	0.0307377	0.227445	1	4078	tags=84%, list=64%, signal=230%	E2	MCF7 wt
REACTOME_HOST_INTERACTIONS_OF_HIV_FACTORS	100	0.138351	1.60562	0.0407767	0.238037	1	5149	tags=94%, list=80%, signal=471%	E2	MCF7 wt
REACTOME_DEUBIQUITINATION	148	0.114527	1.60192	0.0517928	0.237441	1	2832	tags=55%, list=44%, signal=97%	E2	MCF7 wt
REACTOME_THE_CITRIC_ACID_TCA_CYCLE_AND_RESPIRATORY_ELECTRON_TRANSPORT	122	-0.337063	-4.32673	0	0	0	2504	tags=72%, list=39%, signal=116%	EtOH	MCF7 wt
REACTOME_RESPIRATORY_ELECTRON_TRANSPORT_ATP_SYNTHESIS_BY_CHEMIOSMOTIC_COUPLING_AND_HEAT_PRODUCTION_BY_UNCOUPLING_PROTEINS	90	-0.336408	-3.72774	0	0	0	2432	tags=71%, list=38%, signal=113%	EtOH	MCF7 wt
REACTOME_RESPIRATORY_ELECTRON_TRANSPORT	88	-0.329772	-3.60503	0	0	0	2504	tags=72%, list=39%, signal=116%	EtOH	MCF7 wt
REACTOME_COMPLEX_I_BIOGENESIS	52	-0.385157	-3.33344	0	0	0	2605	tags=79%, list=41%, signal=132%	EtOH	MCF7 wt
REACTOME_MITOCHONDRIAL_TRANSLATION	89	-0.277515	-3.05491	0	0.000133813	0.002	2495	tags=66%, list=39%, signal=107%	EtOH	MCF7 wt
REACTOME_RRNA_MODIFICATION_IN_THE_NUCLEUS_AND_CYTOSOL	54	-0.312291	-2.69357	0	0.00234173	0.066	2407	tags=69%, list=38%, signal=109%	EtOH	MCF7 wt
REACTOME_PYRUVATE_METABOLISM_AND_CITRIC_ACID_TCA_CYCLE	36	-0.339237	-2.43038	0	0.0104145	0.346	2467	tags=72%, list=39%, signal=117%	EtOH	MCF7 wt
REACTOME_TRANSLATION	248	-0.131976	-2.40912	0	0.011836	0.388	2495	tags=52%, list=39%, signal=81%	EtOH	MCF7 wt
REACTOME_RRNA_PROCESSING	176	-0.148285	-2.28094	0	0.0278637	0.748	5120	tags=94%, list=80%, signal=457%	EtOH	MCF7 wt
REACTOME_NUCLEAR_ENVELOPE_BREAKDOWN	44	-0.274681	-2.16453	0	0.0503027	0.95	2476	tags=66%, list=39%, signal=107%	EtOH	MCF7 wt
REACTOME_GLYCEROPHOSPHOLIPID_BIOSYNTHESIS	59	-0.22939	-2.10507	0.00772201	0.0656298	0.987	2237	tags=58%, list=35%, signal=88%	EtOH	MCF7 wt
REACTOME_INTERFERON_ALPHA_BETA_SIGNALING	38	-0.286693	-2.10338	0	0.0650461	0.987	2896	tags=74%, list=45%, signal=134%	EtOH	MCF7 wt
REACTOME_SRP_DEPENDENT_COTRANSLATIONAL_PROTEIN_TARGETING_TO_MEMBRANE	98	-0.173065	-2.05513	0.00204082	0.0776646	0.995	5120	tags=97%, list=80%, signal=475%	EtOH	MCF7 wt
REACTOME_TRANSPORT_OF_SMALL_MOLECULES	257	-0.10893	-2.00543	0.00851064	0.0944883	1	4342	tags=78%, list=68%, signal=233%	EtOH	MCF7 wt
REACTOME_O_LINKED_GLYCOSYLATION	20	-0.373133	-1.97868	0	0.0988354	1	1462	tags=60%, list=23%, signal=77%	EtOH	MCF7 wt
REACTOME_DISEASES_ASSOCIATED_WITH_N_GLYCOSYLATION_OF_PROTEINS	17	-0.392369	-1.96007	0.00200401	0.107112	1	3147	tags=88%, list=49%, signal=173%	EtOH	MCF7 wt
REACTOME_CITRIC_ACID_CYCLE_TCA_CYCLE	18	-0.383828	-1.94507	0.00833333	0.114053	1	2176	tags=72%, list=34%, signal=109%	EtOH	MCF7 wt
REACTOME_MITOCHONDRIAL_CALCIUM_ION_TRANSPORT	15	-0.414518	-1.94377	0.00425532	0.11363	1	2477	tags=80%, list=39%, signal=130%	EtOH	MCF7 wt
REACTOME_DISEASES_OF_GLYCOSYLATION	55	-0.219954	-1.90209	0.00628931	0.139311	1	3147	tags=71%, list=49%, signal=138%	EtOH	MCF7 wt
REACTOME_NUCLEAR_PORE_COMPLEX_NPC_DISASSEMBLY	32	-0.271309	-1.83106	0.0183673	0.18536	1	2476	tags=66%, list=39%, signal=106%	EtOH	MCF7 wt
REACTOME_CELLULAR_RESPONSE_TO_STARVATION	119	-0.144898	-1.82794	0.00784314	0.18673	1	5120	tags=94%, list=80%, signal=460%	EtOH	MCF7 wt
REACTOME_SPHINGOLIPID_METABOLISM	46	-0.234288	-1.82438	0.00992064	0.188143	1	4082	tags=87%, list=64%, signal=238%	EtOH	MCF7 wt
REACTOME_NEUROTRANSMITTER_RELEASE_CYCLE	18	-0.359255	-1.82012	0.0205761	0.190402	1	2333	tags=72%, list=36%, signal=113%	EtOH	MCF7 wt
REACTOME_TRANSPORT_OF_MATURE_TRANSCRIPT_TO_CYTOPLASM	71	-0.18511	-1.81011	0.0182186	0.196428	1	2167	tags=52%, list=34%, signal=78%	EtOH	MCF7 wt
REACTOME_GLYOXYLATE_METABOLISM_AND_GLYCINE_DEGRADATION	18	-0.34282	-1.77563	0.0233463	0.215916	1	2438	tags=72%, list=38%, signal=116%	EtOH	MCF7 wt
REACTOME_INTERFERON_SIGNALING	108	-0.147018	-1.75089	0.0236686	0.229062	1	2931	tags=60%, list=46%, signal=109%	EtOH	MCF7 wt
REACTOME_ENERGY_DEPENDENT_REGULATION_OF_MTOR_BY_LKB1_AMPK	21	-0.312357	-1.73273	0.0136986	0.244964	1	3498	tags=86%, list=55%, signal=188%	EtOH	MCF7 wt
REACTOME_SLC_TRANSPORTER_DISORDERS	42	-0.228033	-1.73192	0.0244898	0.243838	1	3126	tags=71%, list=49%, signal=139%	EtOH	MCF7 wt
REACTOME_PROTEIN_LOCALIZATION	111	-0.141161	-1.7163	0.0245399	0.249252	1	4538	tags=85%, list=71%, signal=285%	EtOH	MCF7 wt
REACTOME_MEMBRANE_TRAFFICKING	428	0.141685	3.30439	0	0.00117743	0.001	2535	tags=53%, list=40%, signal=82%	E2	MCF7 Y537N
REACTOME_VESICLE_MEDIATED_TRANSPORT	438	0.141235	3.27076	0	0.000588715	0.001	2535	tags=53%, list=40%, signal=81%	E2	MCF7 Y537N
REACTOME_HEMOSTASIS	238	0.156839	2.7787	0	0.00705522	0.03	2558	tags=55%, list=40%, signal=88%	E2	MCF7 Y537N
REACTOME_G_ALPHA_I_SIGNALLING_EVENTS	51	0.313358	2.61197	0	0.0149661	0.109	2153	tags=65%, list=34%, signal=97%	E2	MCF7 Y537N
REACTOME_NERVOUS_SYSTEM_DEVELOPMENT	307	0.129707	2.60804	0	0.0139287	0.113	4780	tags=87%, list=75%, signal=326%	E2	MCF7 Y537N
REACTOME_EXTRACELLULAR_MATRIX_ORGANIZATION	75	0.25366	2.57266	0	0.0149239	0.142	3433	tags=79%, list=54%, signal=167%	E2	MCF7 Y537N
REACTOME_COPI_MEDIATED_ANTEROGRADE_TRANSPORT	64	0.264812	2.4908	0	0.0243913	0.252	2624	tags=67%, list=41%, signal=113%	E2	MCF7 Y537N
REACTOME_MUSCLE_CONTRACTION	40	0.316146	2.43253	0	0.0313236	0.369	2471	tags=70%, list=39%, signal=113%	E2	MCF7 Y537N
REACTOME_DEVELOPMENTAL_BIOLOGY	423	0.102136	2.3618	0.00203666	0.0456929	0.508	4780	tags=84%, list=75%, signal=310%	E2	MCF7 Y537N
REACTOME_PLATELET_ACTIVATION_SIGNALING_AND_AGGREGATION	112	0.193257	2.3474	0	0.0416265	0.546	2558	tags=59%, list=40%, signal=96%	E2	MCF7 Y537N
REACTOME_L1CAM_INTERACTIONS	48	0.277618	2.25984	0	0.0503977	0.782	2238	tags=63%, list=35%, signal=95%	E2	MCF7 Y537N
REACTOME_CARDIAC_CONDUCTION	22	0.405339	2.2357	0.00201207	0.0558802	0.82	2653	tags=82%, list=41%, signal=139%	E2	MCF7 Y537N
REACTOME_INTRA_GOLGI_AND_RETROGRADE_GOLGI_TO_ER_TRAFFIC	141	0.156907	2.21589	0.00212766	0.0630705	0.862	2651	tags=57%, list=41%, signal=95%	E2	MCF7 Y537N
REACTOME_TRANSPORT_TO_THE_GOLGI_AND_SUBSEQUENT_MODIFICATION	118	0.174287	2.21118	0	0.0633998	0.869	2215	tags=52%, list=35%, signal=78%	E2	MCF7 Y537N
REACTOME_COLLAGEN_FORMATION	19	0.406502	2.18504	0.00207469	0.0686944	0.915	1786	tags=68%, list=28%, signal=95%	E2	MCF7 Y537N
REACTOME_NEUTROPHIL_DEGRANULATION	262	0.117585	2.16179	0.0019802	0.0713302	0.939	4852	tags=87%, list=76%, signal=344%	E2	MCF7 Y537N
REACTOME_SIGNALING_BY_SCF_KIT	23	0.386871	2.14951	0.00392927	0.0744579	0.951	872	tags=52%, list=14%, signal=60%	E2	MCF7 Y537N
REACTOME_DEGRADATION_OF_THE_EXTRACELLULAR_MATRIX	31	0.323127	2.12939	0.00204499	0.0770169	0.966	2899	tags=77%, list=45%, signal=141%	E2	MCF7 Y537N
REACTOME_ER_TO_GOLGI_ANTEROGRADE_TRANSPORT	105	0.17122	2.08227	0.0056391	0.0885333	0.994	2215	tags=51%, list=35%, signal=77%	E2	MCF7 Y537N
REACTOME_SIGNALING_BY_GPCR	116	0.162279	2.06997	0.00198807	0.0927621	0.994	2513	tags=55%, list=39%, signal=89%	E2	MCF7 Y537N
REACTOME_CYCLIN_D_ASSOCIATED_EVENTS_IN_G1	24	0.350808	2.05398	0.00847458	0.0966344	0.996	2832	tags=79%, list=44%, signal=141%	E2	MCF7 Y537N
REACTOME_FORMATION_OF_RNA_POL_II_ELONGATION_COMPLEX	47	0.258738	2.04355	0.00817996	0.0970814	0.998	2443	tags=64%, list=38%, signal=102%	E2	MCF7 Y537N
REACTOME_LISTERIA_MONOCYTOGENES_ENTRY_INTO_HOST_CELLS	15	0.421736	2.02563	0.00399202	0.103667	0.999	2856	tags=87%, list=45%, signal=156%	E2	MCF7 Y537N
REACTOME_INNATE_IMMUNE_SYSTEM	494	0.0809422	2.01911	0.010395	0.106526	0.999	4812	tags=83%, list=75%, signal=306%	E2	MCF7 Y537N
REACTOME_ECM_PROTEOGLYCANS	18	0.388672	2.00132	0.00992064	0.109784	0.999	2499	tags=78%, list=39%, signal=127%	E2	MCF7 Y537N
REACTOME_NEGATIVE_REGULATION_OF_MET_ACTIVITY	15	0.421736	1.96776	0.00617284	0.11952	1	2856	tags=87%, list=45%, signal=156%	E2	MCF7 Y537N
REACTOME_SIGNALING_BY_RECEPTOR_TYROSINE_KINASES	240	0.109817	1.9665	0.00596422	0.119229	1	2899	tags=56%, list=45%, signal=98%	E2	MCF7 Y537N
REACTOME_OPIOID_SIGNALLING	40	0.265463	1.95945	0.00587084	0.121741	1	2153	tags=60%, list=34%, signal=90%	E2	MCF7 Y537N
REACTOME_DETOXIFICATION_OF_REACTIVE_OXYGEN_SPECIES	18	0.384132	1.95566	0	0.123275	1	2528	tags=78%, list=39%, signal=128%	E2	MCF7 Y537N
REACTOME_TRANS_GOLGI_NETWORK_VESICLE_BUDDING	62	0.208963	1.94393	0	0.129862	1	2600	tags=61%, list=41%, signal=102%	E2	MCF7 Y537N
REACTOME_G_ALPHA_Q_SIGNALLING_EVENTS	42	0.252127	1.91953	0.00998004	0.141111	1	2513	tags=64%, list=39%, signal=105%	E2	MCF7 Y537N
REACTOME_SIGNALING_BY_NTRKS	68	0.198197	1.91338	0.00419287	0.138131	1	3171	tags=69%, list=49%, signal=135%	E2	MCF7 Y537N
REACTOME_ANTI_INFLAMMATORY_RESPONSE_FAVOURING_LEISHMANIA_PARASITE_INFECTION	32	0.290255	1.90579	0.00793651	0.142574	1	2153	tags=63%, list=34%, signal=94%	E2	MCF7 Y537N
REACTOME_ASPARAGINE_N_LINKED_GLYCOSYLATION	190	0.115447	1.88649	0.00996016	0.154775	1	2215	tags=46%, list=35%, signal=68%	E2	MCF7 Y537N
REACTOME_ION_HOMEOSTASIS	18	0.364568	1.88301	0.0114286	0.15508	1	2653	tags=78%, list=41%, signal=132%	E2	MCF7 Y537N
REACTOME_ACTIVATION_OF_THE_MRNA_UPON_BINDING_OF_THE_CAP_BINDING_COMPLEX_AND_EIFS_AND_SUBSEQUENT_BINDING_TO_43S	55	0.210093	1.86892	0.0101215	0.158716	1	4955	tags=98%, list=77%, signal=430%	E2	MCF7 Y537N
REACTOME_GOLGI_TO_ER_RETROGRADE_TRANSPORT	86	0.174023	1.84274	0.013834	0.171806	1	2624	tags=58%, list=41%, signal=97%	E2	MCF7 Y537N
REACTOME_DNA_DAMAGE_TELOMERE_STRESS_INDUCED_SENESCENCE	15	0.397643	1.84078	0.0137795	0.17266	1	3010	tags=87%, list=47%, signal=163%	E2	MCF7 Y537N
REACTOME_HIV_TRANSCRIPTION_ELONGATION	36	0.260608	1.83626	0.0121951	0.173042	1	2610	tags=67%, list=41%, signal=112%	E2	MCF7 Y537N
REACTOME_INTRA_GOLGI_TRAFFIC	32	0.261794	1.78529	0.0135397	0.194474	1	1934	tags=56%, list=30%, signal=80%	E2	MCF7 Y537N
REACTOME_FORMATION_OF_THE_EARLY_ELONGATION_COMPLEX	31	0.271209	1.78197	0.0215686	0.19545	1	2610	tags=68%, list=41%, signal=114%	E2	MCF7 Y537N
REACTOME_LEISHMANIA_INFECTION	84	0.165981	1.7661	0.00816326	0.202536	1	2153	tags=50%, list=34%, signal=74%	E2	MCF7 Y537N
REACTOME_CLATHRIN_MEDIATED_ENDOCYTOSIS	97	0.15072	1.76403	0.0239044	0.201154	1	2945	tags=61%, list=46%, signal=111%	E2	MCF7 Y537N
REACTOME_INTERLEUKIN_2_FAMILY_SIGNALING	16	0.364653	1.75836	0.0123967	0.204045	1	872	tags=50%, list=14%, signal=58%	E2	MCF7 Y537N
REACTOME_GPCR_LIGAND_BINDING	18	0.348898	1.74761	0.0308008	0.206733	1	3465	tags=89%, list=54%, signal=193%	E2	MCF7 Y537N
REACTOME_SIGNALING_BY_INTERLEUKINS	184	0.111227	1.74373	0.0229446	0.209501	1	2963	tags=57%, list=46%, signal=103%	E2	MCF7 Y537N
REACTOME_INTRAFLAGELLAR_TRANSPORT	24	0.304579	1.7431	0.023622	0.209153	1	3661	tags=88%, list=57%, signal=203%	E2	MCF7 Y537N
REACTOME_G_PROTEIN_MEDIATED_EVENTS	24	0.289891	1.71665	0.0171306	0.219476	1	2153	tags=63%, list=34%, signal=94%	E2	MCF7 Y537N
REACTOME_TRANSPORT_OF_SMALL_MOLECULES	257	0.0941482	1.70936	0.026975	0.223349	1	4755	tags=83%, list=74%, signal=310%	E2	MCF7 Y537N
REACTOME_DAG_AND_IP3_SIGNALING	18	0.331403	1.70828	0.0202429	0.222557	1	2153	tags=67%, list=34%, signal=100%	E2	MCF7 Y537N
REACTOME_HEDGEHOG_OFF_STATE	66	0.183823	1.706	0.0421687	0.223149	1	4755	tags=92%, list=74%, signal=355%	E2	MCF7 Y537N
REACTOME_GLUCAGON_LIKE_PEPTIDE_1_GLP1_REGULATES_INSULIN_SECRETION	16	0.352185	1.70346	0.0295858	0.221759	1	2153	tags=69%, list=34%, signal=103%	E2	MCF7 Y537N
REACTOME_NUCLEAR_EVENTS_KINASE_AND_TRANSCRIPTION_FACTOR_ACTIVATION	27	0.2695	1.69674	0.0258449	0.226969	1	4212	tags=93%, list=66%, signal=269%	E2	MCF7 Y537N
REACTOME_SIGNALING_BY_RHO_GTPASES_MIRO_GTPASES_AND_RHOBTB3	387	0.0773533	1.68339	0.0234834	0.236325	1	2563	tags=47%, list=40%, signal=74%	E2	MCF7 Y537N
REACTOME_RECYCLING_PATHWAY_OF_L1	20	0.309206	1.67977	0.026971	0.238358	1	2509	tags=70%, list=39%, signal=115%	E2	MCF7 Y537N
REACTOME_ADORA2B_MEDIATED_ANTI_INFLAMMATORY_CYTOKINES_PRODUCTION	18	0.331403	1.67761	0.0355731	0.238839	1	2153	tags=67%, list=34%, signal=100%	E2	MCF7 Y537N
REACTOME_GPVI_MEDIATED_ACTIVATION_CASCADE	18	0.325177	1.66312	0.0323194	0.248902	1	769	tags=44%, list=12%, signal=50%	E2	MCF7 Y537N
REACTOME_INTERLEUKIN_3_INTERLEUKIN_5_AND_GM_CSF_SIGNALING	22	0.292155	1.66252	0.0378788	0.248515	1	2502	tags=68%, list=39%, signal=111%	E2	MCF7 Y537N
REACTOME_GOLGI_ASSOCIATED_VESICLE_BIOGENESIS	48	0.201909	1.65922	0.0286807	0.249405	1	2319	tags=56%, list=36%, signal=87%	E2	MCF7 Y537N
REACTOME_RRNA_PROCESSING	176	-0.255433	-3.88706	0	0	0	2705	tags=67%, list=42%, signal=113%	EtOH	MCF7 Y537N
REACTOME_TRANSLATION	248	-0.175304	-3.20234	0	0	0	2719	tags=59%, list=42%, signal=99%	EtOH	MCF7 Y537N
REACTOME_METABOLISM_OF_AMINO_ACIDS_AND_DERIVATIVES	227	-0.181158	-3.09844	0	0.000359244	0.003	2720	tags=60%, list=42%, signal=100%	EtOH	MCF7 Y537N
REACTOME_INFLUENZA_INFECTION	132	-0.229033	-3.0356	0	0.000415713	0.004	2641	tags=64%, list=41%, signal=106%	EtOH	MCF7 Y537N
REACTOME_NONSENSE_MEDIATED_DECAY_NMD	98	-0.252642	-2.90542	0	0.0010789	0.013	2722	tags=67%, list=42%, signal=115%	EtOH	MCF7 Y537N
REACTOME_EUKARYOTIC_TRANSLATION_INITIATION	107	-0.23611	-2.80803	0	0.00134115	0.021	2705	tags=65%, list=42%, signal=111%	EtOH	MCF7 Y537N
REACTOME_EUKARYOTIC_TRANSLATION_ELONGATION	79	-0.264771	-2.78311	0	0.00154806	0.028	2705	tags=68%, list=42%, signal=117%	EtOH	MCF7 Y537N
REACTOME_REGULATION_OF_EXPRESSION_OF_SLITS_AND_ROBOS	137	-0.197773	-2.66753	0.00195312	0.00299069	0.063	4560	tags=91%, list=71%, signal=307%	EtOH	MCF7 Y537N
REACTOME_CELLULAR_RESPONSE_TO_STARVATION	119	-0.207633	-2.63195	0	0.00353333	0.075	4564	tags=92%, list=71%, signal=313%	EtOH	MCF7 Y537N
REACTOME_RESPONSE_OF_EIF2AK4_GCN2_TO_AMINO_ACID_DEFICIENCY	85	-0.239969	-2.52887	0	0.00776999	0.176	2705	tags=66%, list=42%, signal=113%	EtOH	MCF7 Y537N
REACTOME_SELENOAMINO_ACID_METABOLISM	91	-0.229574	-2.52581	0	0.00761317	0.181	2705	tags=65%, list=42%, signal=111%	EtOH	MCF7 Y537N
REACTOME_TRNA_PROCESSING	83	-0.209115	-2.23669	0	0.0433167	0.843	2461	tags=59%, list=38%, signal=95%	EtOH	MCF7 Y537N
REACTOME_SIGNALING_BY_ROBO_RECEPTORS	167	-0.150753	-2.21414	0	0.0462982	0.892	2705	tags=57%, list=42%, signal=96%	EtOH	MCF7 Y537N
REACTOME_RRNA_MODIFICATION_IN_THE_NUCLEUS_AND_CYTOSOL	54	-0.253846	-2.16381	0.00397614	0.0579465	0.956	2541	tags=65%, list=40%, signal=107%	EtOH	MCF7 Y537N
REACTOME_HOMOLOGOUS_DNA_PAIRING_AND_STRAND_EXCHANGE	21	-0.381952	-2.1428	0	0.0627882	0.974	1223	tags=57%, list=19%, signal=70%	EtOH	MCF7 Y537N
REACTOME_SRP_DEPENDENT_COTRANSLATIONAL_PROTEIN_TARGETING_TO_MEMBRANE	98	-0.188733	-2.12901	0.004158	0.064181	0.981	4302	tags=86%, list=67%, signal=257%	EtOH	MCF7 Y537N
REACTOME_METABOLISM_OF_NUCLEOTIDES	61	-0.230356	-2.09688	0.00776699	0.0738761	0.994	4421	tags=92%, list=69%, signal=293%	EtOH	MCF7 Y537N
REACTOME_SNRNP_ASSEMBLY	46	-0.248262	-2.0449	0.0039604	0.0901847	0.998	2461	tags=63%, list=38%, signal=102%	EtOH	MCF7 Y537N
REACTOME_TRNA_MODIFICATION_IN_THE_NUCLEUS_AND_CYTOSOL	28	-0.306413	-1.95628	0.00594059	0.127052	1	2394	tags=68%, list=37%, signal=108%	EtOH	MCF7 Y537N
REACTOME_CELLULAR_RESPONSES_TO_EXTERNAL_STIMULI	392	-0.0887064	-1.92936	0.00575816	0.14224	1	5237	tags=90%, list=82%, signal=463%	EtOH	MCF7 Y537N
REACTOME_POSTMITOTIC_NUCLEAR_PORE_COMPLEX_NPC_REFORMATION	24	-0.325598	-1.90573	0.00840336	0.154168	1	2461	tags=71%, list=38%, signal=115%	EtOH	MCF7 Y537N
REACTOME_OVARIAN_TUMOR_DOMAIN_PROTEASES	17	-0.378652	-1.89066	0.01	0.163038	1	2104	tags=71%, list=33%, signal=105%	EtOH	MCF7 Y537N
REACTOME_TRNA_AMINOACYLATION	24	-0.324978	-1.8778	0.0160643	0.166083	1	2198	tags=67%, list=34%, signal=101%	EtOH	MCF7 Y537N
REACTOME_ACTIVATION_OF_ATR_IN_RESPONSE_TO_REPLICATION_STRESS	23	-0.322307	-1.81688	0.00833333	0.193879	1	2679	tags=74%, list=42%, signal=127%	EtOH	MCF7 Y537N
REACTOME_HDR_THROUGH_HOMOLOGOUS_RECOMBINATION_HRR	32	-0.27274	-1.8073	0.0119284	0.19979	1	1666	tags=53%, list=26%, signal=71%	EtOH	MCF7 Y537N
REACTOME_THE_ROLE_OF_GTSE1_IN_G2_M_PROGRESSION_AFTER_G2_CHECKPOINT	49	-0.214019	-1.78197	0.0228216	0.211939	1	4655	tags=94%, list=73%, signal=341%	EtOH	MCF7 Y537N
REACTOME_GENE_SILENCING_BY_RNA	53	-0.202627	-1.76485	0.0219561	0.213739	1	2461	tags=58%, list=38%, signal=94%	EtOH	MCF7 Y537N
REACTOME_UCH_PROTEINASES	67	-0.186	-1.76436	0.0113636	0.212569	1	4655	tags=91%, list=73%, signal=329%	EtOH	MCF7 Y537N
REACTOME_TRANSCRIPTIONAL_REGULATION_BY_SMALL_RNAS	41	-0.230995	-1.76248	0.0247619	0.212596	1	2906	tags=68%, list=45%, signal=124%	EtOH	MCF7 Y537N
REACTOME_RNA_POLYMERASE_II_TRANSCRIPTION_TERMINATION	56	-0.200815	-1.75321	0.0324544	0.217679	1	2730	tags=63%, list=43%, signal=108%	EtOH	MCF7 Y537N
REACTOME_NUCLEAR_ENVELOPE_BREAKDOWN	44	-0.22219	-1.7333	0.0239521	0.227389	1	2810	tags=66%, list=44%, signal=117%	EtOH	MCF7 Y537N
REACTOME_ATF4_ACTIVATES_GENES_IN_RESPONSE_TO_ENDOPLASMIC_RETICULUM_STRESS	17	-0.352223	-1.73053	0.0407767	0.228899	1	1896	tags=65%, list=30%, signal=92%	EtOH	MCF7 Y537N
REACTOME_ASSEMBLY_OF_THE_PRE_REPLICATIVE_COMPLEX	54	-0.201229	-1.72819	0.029106	0.230159	1	4655	tags=93%, list=73%, signal=336%	EtOH	MCF7 Y537N
REACTOME_MAPK6_MAPK4_SIGNALING	59	-0.190617	-1.7272	0.0185874	0.229786	1	4655	tags=92%, list=73%, signal=332%	EtOH	MCF7 Y537N
REACTOME_ANTIGEN_PROCESSING_UBIQUITINATION_PROTEASOME_DEGRADATION	160	-0.118282	-1.72436	0.0135135	0.231387	1	4668	tags=84%, list=73%, signal=303%	EtOH	MCF7 Y537N
REACTOME_REGULATION_OF_MRNA_STABILITY_BY_PROTEINS_THAT_BIND_AU_RICH_ELEMENTS	69	-0.177615	-1.71557	0.0321932	0.235491	1	4818	tags=93%, list=75%, signal=370%	EtOH	MCF7 Y537N
REACTOME_TP53_REGULATES_METABOLIC_GENES	59	-0.187845	-1.7073	0.0268041	0.240459	1	4564	tags=90%, list=71%, signal=309%	EtOH	MCF7 Y537N
REACTOME_MITOCHONDRIAL_TRANSLATION	89	-0.150906	-1.6966	0.0296443	0.245309	1	2719	tags=57%, list=42%, signal=98%	EtOH	MCF7 Y537N
REACTOME_RUNX1_REGULATES_TRANSCRIPTION_OF_GENES_INVOLVED_IN_DIFFERENTIATION_OF_HSCS	53	-0.19379	-1.68585	0.0285714	0.248812	1	4814	tags=94%, list=75%, signal=376%	EtOH	MCF7 Y537N
REACTOME_CELLULAR_RESPONSE_TO_HYPOXIA	52	-0.198293	-1.68562	0.0320641	0.247475	1	4655	tags=92%, list=73%, signal=335%	EtOH	MCF7 Y537N
REACTOME_HOST_INTERACTIONS_OF_HIV_FACTORS	100	-0.143572	-1.66916	0.0331384	0.24983	1	5054	tags=93%, list=79%, signal=434%	EtOH	MCF7 Y537N
REACTOME_REGULATION_OF_EXPRESSION_OF_SLITS_AND_ROBOS	137	-0.232361	-3.22079	0	0	0	3969	tags=85%, list=62%, signal=218%	EtOH	MCF7 Y537S
REACTOME_EUKARYOTIC_TRANSLATION_INITIATION	107	-0.260823	-3.15323	0	0	0	3687	tags=83%, list=58%, signal=193%	EtOH	MCF7 Y537S
REACTOME_SELENOAMINO_ACID_METABOLISM	91	-0.274426	-3.00924	0	0.00100003	0.005	3337	tags=79%, list=52%, signal=163%	EtOH	MCF7 Y537S
REACTOME_SRP_DEPENDENT_COTRANSLATIONAL_PROTEIN_TARGETING_TO_MEMBRANE	98	-0.246766	-2.95133	0	0.00102449	0.006	4132	tags=89%, list=64%, signal=246%	EtOH	MCF7 Y537S
REACTOME_NONSENSE_MEDIATED_DECAY_NMD	98	-0.253381	-2.86924	0	0.00159245	0.012	3698	tags=83%, list=58%, signal=192%	EtOH	MCF7 Y537S
REACTOME_TRANSLATION	248	-0.154179	-2.79147	0	0.00238272	0.024	3960	tags=77%, list=62%, signal=193%	EtOH	MCF7 Y537S
REACTOME_ACTIVATION_OF_THE_MRNA_UPON_BINDING_OF_THE_CAP_BINDING_COMPLEX_AND_EIFS_AND_SUBSEQUENT_BINDING_TO_43S	55	-0.309598	-2.70273	0	0.00428932	0.054	3626	tags=87%, list=57%, signal=199%	EtOH	MCF7 Y537S
REACTOME_METABOLISM_OF_AMINO_ACIDS_AND_DERIVATIVES	227	-0.159876	-2.70132	0	0.00417098	0.056	4545	tags=86%, list=71%, signal=287%	EtOH	MCF7 Y537S
REACTOME_RESPONSE_OF_EIF2AK4_GCN2_TO_AMINO_ACID_DEFICIENCY	85	-0.247306	-2.69814	0	0.00399431	0.057	3337	tags=76%, list=52%, signal=157%	EtOH	MCF7 Y537S
REACTOME_SIGNALING_BY_ROBO_RECEPTORS	167	-0.175676	-2.57798	0	0.0072497	0.139	3969	tags=79%, list=62%, signal=202%	EtOH	MCF7 Y537S
REACTOME_EUKARYOTIC_TRANSLATION_ELONGATION	79	-0.246235	-2.53448	0	0.00910075	0.174	3390	tags=77%, list=53%, signal=162%	EtOH	MCF7 Y537S
REACTOME_INFECTIOUS_DISEASE	476	-0.101766	-2.50728	0	0.00978713	0.208	4768	tags=84%, list=74%, signal=303%	EtOH	MCF7 Y537S
REACTOME_INFLUENZA_INFECTION	132	-0.188773	-2.46211	0	0.0137304	0.29	4010	tags=81%, list=63%, signal=212%	EtOH	MCF7 Y537S
REACTOME_NEUTROPHIL_DEGRANULATION	262	-0.13408	-2.46027	0	0.0134029	0.293	4826	tags=88%, list=75%, signal=343%	EtOH	MCF7 Y537S
REACTOME_RRNA_PROCESSING	176	-0.158872	-2.44262	0	0.0143978	0.326	4690	tags=89%, list=73%, signal=322%	EtOH	MCF7 Y537S
REACTOME_CELLULAR_RESPONSES_TO_EXTERNAL_STIMULI	392	-0.107852	-2.38015	0	0.0204246	0.482	4370	tags=78%, list=68%, signal=231%	EtOH	MCF7 Y537S
REACTOME_CELLULAR_RESPONSE_TO_STARVATION	119	-0.185425	-2.35116	0	0.0246067	0.551	3573	tags=74%, list=56%, signal=164%	EtOH	MCF7 Y537S
REACTOME_SIGNALING_BY_RETINOIC_ACID	23	-0.415645	-2.3277	0	0.0282355	0.602	1526	tags=65%, list=24%, signal=85%	EtOH	MCF7 Y537S
REACTOME_MRNA_SPLICING	154	-0.159211	-2.25721	0	0.0414132	0.787	4830	tags=91%, list=75%, signal=360%	EtOH	MCF7 Y537S
REACTOME_PROCESSING_OF_CAPPED_INTRON_CONTAINING_PRE_MRNA	198	-0.126332	-2.09072	0.00194175	0.0926811	0.989	4847	tags=88%, list=76%, signal=350%	EtOH	MCF7 Y537S
REACTOME_NERVOUS_SYSTEM_DEVELOPMENT	307	-0.104631	-2.07901	0.00389864	0.0932081	0.994	4288	tags=77%, list=67%, signal=221%	EtOH	MCF7 Y537S
REACTOME_HOST_INTERACTIONS_OF_HIV_FACTORS	100	-0.175965	-2.04651	0.0020202	0.104308	0.999	4209	tags=83%, list=66%, signal=238%	EtOH	MCF7 Y537S
REACTOME_INTERLEUKIN_1_SIGNALING	71	-0.199395	-2.00513	0.00603622	0.120915	0.999	4152	tags=85%, list=65%, signal=237%	EtOH	MCF7 Y537S
REACTOME_SYNTHESIS_OF_PC	16	-0.410352	-1.98141	0.00197628	0.134193	1	3385	tags=94%, list=53%, signal=198%	EtOH	MCF7 Y537S
REACTOME_CELLULAR_RESPONSE_TO_CHEMICAL_STRESS	112	-0.162273	-1.97603	0.00410678	0.133071	1	4414	tags=85%, list=69%, signal=268%	EtOH	MCF7 Y537S
REACTOME_DEVELOPMENTAL_BIOLOGY	423	-0.0859732	-1.97131	0.00642398	0.133174	1	4288	tags=75%, list=67%, signal=212%	EtOH	MCF7 Y537S
REACTOME_BETA_CATENIN_INDEPENDENT_WNT_SIGNALING	82	-0.183366	-1.96733	0.00804829	0.134623	1	4545	tags=89%, list=71%, signal=302%	EtOH	MCF7 Y537S
REACTOME_IRON_UPTAKE_AND_TRANSPORT	31	-0.290409	-1.96073	0.00592885	0.135713	1	4143	tags=94%, list=65%, signal=263%	EtOH	MCF7 Y537S
REACTOME_TRANSCRIPTIONAL_REGULATION_BY_MECP2	27	-0.311459	-1.91994	0.00804829	0.148982	1	3709	tags=89%, list=58%, signal=210%	EtOH	MCF7 Y537S
REACTOME_INNATE_IMMUNE_SYSTEM	494	-0.0785746	-1.91863	0.0156556	0.1486	1	4828	tags=83%, list=75%, signal=309%	EtOH	MCF7 Y537S
REACTOME_REGULATION_OF_MRNA_STABILITY_BY_PROTEINS_THAT_BIND_AU_RICH_ELEMENTS	69	-0.191388	-1.88507	0.00596422	0.164578	1	4545	tags=90%, list=71%, signal=306%	EtOH	MCF7 Y537S
REACTOME_SIGNALING_BY_WNT	133	-0.139738	-1.8829	0.0103306	0.163653	1	4616	tags=86%, list=72%, signal=300%	EtOH	MCF7 Y537S
REACTOME_APOPTOSIS	115	-0.148923	-1.86294	0.011976	0.17278	1	4301	tags=82%, list=67%, signal=244%	EtOH	MCF7 Y537S
REACTOME_TP53_REGULATES_TRANSCRIPTION_OF_CELL_DEATH_GENES	21	-0.331372	-1.8305	0.0141988	0.194285	1	1546	tags=57%, list=24%, signal=75%	EtOH	MCF7 Y537S
REACTOME_PTEN_REGULATION	106	-0.151777	-1.82609	0.0135922	0.196223	1	4545	tags=86%, list=71%, signal=291%	EtOH	MCF7 Y537S
REACTOME_ANTIGEN_PROCESSING_CROSS_PRESENTATION	74	-0.178501	-1.82379	0.0201207	0.195844	1	4152	tags=82%, list=65%, signal=232%	EtOH	MCF7 Y537S
REACTOME_DISEASES_OF_SIGNAL_TRANSDUCTION_BY_GROWTH_FACTOR_RECEPTORS_AND_SECOND_MESSENGERS	216	-0.106217	-1.81064	0.0168421	0.203119	1	4119	tags=75%, list=64%, signal=202%	EtOH	MCF7 Y537S
REACTOME_REGULATION_OF_HMOX1_EXPRESSION_AND_ACTIVITY	54	-0.2057	-1.79704	0.0216963	0.206725	1	4152	tags=85%, list=65%, signal=240%	EtOH	MCF7 Y537S
REACTOME_DECTIN_1_MEDIATED_NONCANONICAL_NF_KB_SIGNALING	50	-0.213783	-1.78604	0.0203666	0.20778	1	4152	tags=86%, list=65%, signal=242%	EtOH	MCF7 Y537S
REACTOME_REGULATION_OF_MECP2_EXPRESSION_AND_ACTIVITY	21	-0.327092	-1.78583	0.0142857	0.206713	1	3709	tags=90%, list=58%, signal=214%	EtOH	MCF7 Y537S
REACTOME_L1CAM_INTERACTIONS	48	-0.217507	-1.78483	0.016	0.205256	1	4224	tags=88%, list=66%, signal=255%	EtOH	MCF7 Y537S
REACTOME_PROGRAMMED_CELL_DEATH	132	-0.134664	-1.7841	0.0172745	0.204784	1	4301	tags=80%, list=67%, signal=239%	EtOH	MCF7 Y537S
REACTOME_CYCLIN_A_CDK2_ASSOCIATED_EVENTS_AT_S_PHASE_ENTRY	62	-0.192689	-1.77887	0.013834	0.206223	1	4152	tags=84%, list=65%, signal=236%	EtOH	MCF7 Y537S
REACTOME_METABOLISM_OF_POLYAMINES	45	-0.225694	-1.77846	0.0159681	0.205295	1	4545	tags=93%, list=71%, signal=319%	EtOH	MCF7 Y537S
REACTOME_THE_CITRIC_ACID_TCA_CYCLE_AND_RESPIRATORY_ELECTRON_TRANSPORT	122	-0.136418	-1.76896	0.0171429	0.210273	1	5183	tags=94%, list=81%, signal=484%	EtOH	MCF7 Y537S
REACTOME_PCP_CE_PATHWAY	61	-0.194265	-1.76399	0.0255403	0.211984	1	4545	tags=90%, list=71%, signal=307%	EtOH	MCF7 Y537S
REACTOME_CYTOPROTECTION_BY_HMOX1	95	-0.15625	-1.74965	0.0255906	0.213257	1	4545	tags=86%, list=71%, signal=293%	EtOH	MCF7 Y537S
REACTOME_ASPARAGINE_N_LINKED_GLYCOSYLATION	190	-0.110323	-1.73951	0.0237154	0.217341	1	4407	tags=79%, list=69%, signal=247%	EtOH	MCF7 Y537S
REACTOME_TRANSCRIPTIONAL_REGULATION_BY_RUNX2	75	-0.168534	-1.71188	0.0196464	0.229617	1	4572	tags=88%, list=71%, signal=304%	EtOH	MCF7 Y537S
REACTOME_UCH_PROTEINASES	67	-0.174839	-1.69853	0.0275591	0.238344	1	4152	tags=82%, list=65%, signal=231%	EtOH	MCF7 Y537S
REACTOME_NEGATIVE_REGULATION_OF_NOTCH4_SIGNALING	47	-0.207189	-1.69649	0.0204082	0.23972	1	4545	tags=91%, list=71%, signal=312%	EtOH	MCF7 Y537S
REACTOME_REGULATION_OF_RUNX2_EXPRESSION_AND_ACTIVITY	52	-0.196214	-1.69011	0.0325866	0.245267	1	4545	tags=90%, list=71%, signal=308%	EtOH	MCF7 Y537S
REACTOME_REGULATION_OF_PTEN_STABILITY_AND_ACTIVITY	57	-0.190673	-1.68632	0.039604	0.246973	1	4298	tags=86%, list=67%, signal=259%	EtOH	MCF7 Y537S
REACTOME_HEDGEHOG_ON_STATE	53	-0.196343	-1.68609	0.0255319	0.246107	1	4556	tags=91%, list=71%, signal=311%	EtOH	MCF7 Y537S
REACTOME_METABOLISM_OF_LIPIDS	363	-0.078975	-1.67812	0.0327869	0.249233	1	2736	tags=50%, list=43%, signal=83%	EtOH	MCF7 Y537S
