# Supplementary material for: Proteomic profiling reveals that ESR1 mutations enhance cyclin-dependent kinase signaling
Source: Sci Rep. 2024 Mar 22;14:6873. doi: 10.1038/s41598-024-56412-8 (PMC10959978; doi:10.1038/s41598-024-56412-8)
Supplement: Supplementary file 11 — Supplementary Table S10. [file 41598_2024_56412_MOESM11_ESM.xlsx]

## Sheet: Sheet1
Table S10. Proteomic differences between mutant and wt cells inestrogen deprivation and stimulation conditions.
Uniprot.ID	Gene.names	ESR1 target gene		MCF7-Y537N vs MCF7-wt								MCF7-Y537S vs MCF7-wt
				EtOH-t-test adj. pval.	EtOH-median.Log2 Ratio	sig		E2-t-test adj. pval.	E2-median.Log2 Ratio	sig		EtOH-t-test adj. pval.	EtOH-median.Log2 Ratio	sig		E2-t-test adj. pval.	E2-median.Log2 Ratio	sig
Q2M2I8-2	AAK1	*		0.343404	21.444			0.634245	-0.225915			4.63e-06	22.219	*		0.518526	-0.0579744
Q5JTZ9	AARS2	*		0.692685	0.00750613			0.634078	-2.06751			0.543686	0.0343683			0.350378	-0.540397
P80404	ABAT	*		0.343404	0.287381			0.748346	-0.152562			0.664936	0.117877			0.325989	0.608912
Q99758	ABCA3	*		0.568234	-0.314758			0.892281	0.44834			0.772727	-0.335147			0.623237	0.170131
Q9NUT2	ABCB8	*		1	0			1	0			0.248526	18.3777			0.000115157	18.2558	*
O15440-5	ABCC5	*		1	0			1	0			3.79e-06	19.5684	*		0.285029	19.4137
Q5T8D3-2	ACBD5	*		0.0226235	-1.16335	*		0.634078	-0.539865			0.0816393	-0.927814			0.247644	-1.02109
Q9NPH0	ACP6	*		0.568234	0			5.56e-06	-21.2206	*		0.606746	20.5788			0.888039	0.111639
Q4G176	ACSF3	*		0.0743443	-0.836761			0.542711	-0.610888			0.845082	-0.0537921			0.823162	-0.0685908
Q8N556-2	AFAP1	*		1	0			1	0			0.248526	19.6993			5.98e-05	20.0855	*
O15120	AGPAT2	*		1	0			1	0			1	0			0.285029	19.177
O00116	AGPS	*		0.999995	2.02592			0.999882	-0.0475079			0.248526	-17.3623			0.968417	-0.877257
Q8TD06	AGR3	*		1	0			1	0			1.53e-05	21.2621	*		6.43e-05	21.4931	*
Q9UIJ7	AK3	*		0.0224389	-0.880869	*		0.615903	0.741366			0.00541926	-1.07323	*		0.513744	0.464845
Q92667	AKAP1	*		0.493205	-3.53752			0.634078	-0.643017			0.355239	-0.112071			0.0369274	1.98167	*
P54886	ALDH18A1	*		0.373407	-0.173784			0.542711	-0.478623			0.00316646	-0.553926	*		0.285029	-0.42685
P43353	ALDH3B1	*		5.59e-05	-20.9867	*		1	0			0.516444	-0.0734927			0.285029	19.432
P04083	ANXA1	*		0.397496	-5.15508			0.951592	2.23924			0.445197	0.635243			0.285029	7.54823
P50995-2	ANXA11	*		0.0674409	1.17008			0.725503	-0.153775			0.0185362	1.12266	*		0.285029	-0.444016
P12429	ANXA3	*		0.343404	0.728064			0.688187	-0.247928			0.533548	0.473121			0.0798087	-0.7693
P02647	APOA1	*		0.547256	1.09816			0.999882	-1.07655			0.673895	0.390552			0.343331	-2.67143
Q9UKG1	APPL1	*		0.525357	1.49343			0.634078	0.179369			0.404622	1.47151			0.549658	-0.69821
A1IGU5	ARHGEF37	*		1	0			1	0			1	0			1	0
Q99856	ARID3A	*		1	0			1	0			0.248526	23.5212			1.31e-06	23.3462	*
P49407-2	ARRB1	*		0.999995	0.883391			0.641344	-0.545146			0.372079	3.41605			0.285029	2.08789
Q8N5I2	ARRDC1	*		0.661309	-21.8747			0.542711	-22.68			0.99031	-1.19039			0.584907	-1.52826
P00966	ASS1	*		0.0242218	4.61536	*		0.7074	-3.49358			0.31148	1.88633			0.500127	-2.74078
Q92934	BAD	*		0.343404	22.5393			0.683973	-0.827868			0.248526	20.7539			0.567088	-0.680757
Q9UHR4	BAIAP2L1	*		1	0			1	0			6.98e-06	23.498	*		9.67e-06	23.6297	*
P50895	BCAM	*		0.246623	-1.03938			0.634078	-0.391875			0.134481	-1.20748			0.00825527	-2.11922	*
P51572	BCAP31	*		0.139322	-1.11147			0.471358	1.40194			0.0803212	-1.1166			0.111329	1.12414
O75363	BCAS1	*		5.58e-05	-23.5022	*		0.634078	0			0.475381	2.20244			0.000418233	25.1928	*
P30043	BLVRB	*		0.0249259	0.552168	*		0.634078	-0.452722			0.248526	0.404068			0.513744	0.0655911
Q15059	BRD3	*		0.674218	0.302817			0.67993	0.679171			0.46691	-0.285504			0.285029	-2.01219
Q8WY22	BRI3BP	*		0.999995	0			0.752821	0.0729315			0.263247	22.9166			0.0373655	-0.800763	*
Q6ZSJ8	C1orf122	*		1	0			1	0			2.2e-06	18.8633	*		0.285029	19.0366
O43570-2	CA12	*		0.568234	-1.34872			0.968258	-0.706494			0.0300623	2.82088	*		0.226012	1.58246
Q9Y6J0	CABIN1	*		0.568234	0			0.542711	18.9819			0.268168	19.1362			2.76e-09	19.4665	*
Q86UW7-3	CADPS2	*		1	0			1	0			0.248526	20.5491			4.04e-07	21.257	*
Q8WVQ1	CANT1	*		0.0894528	-1.12674			0.669301	0.707123			0.0613452	-1.4729			0.989749	0.0144408
O75808	CAPN15	*		1	0			1	0			0.248526	16.7133			0.00112305	16.7146	*
P17655	CAPN2	*		0.999995	0.889852			0.634078	-2.22556			0.350784	6.75117			0.111329	3.16648
Q13938-4	CAPS	*		0.328163	-23.9311			0.76333	-1.11581			0.0230693	1.75675	*		0.128629	1.80665
Q5JTY5-2	CBWD3	*		1	0			0.542711	-20.7279			2.98e-07	20.8896	*		0.545724	0.27754
P24385	CCND1	*		1	0			1	0			8.82e-06	20.6078	*		2.09e-06	21.0422	*
P15529-16	CD46	*		1	0			0.700816	-20.5059			0.248526	20.0095			0.620012	-20.5059
P08174-4	CD55	*		9.95e-07	-22.1055	*		0.921818	0.178004			0.143246	0.397774			0.984589	0.0364648
P27701	CD82	*		1	0			1	0			1	0			0.513744	0
P21926	CD9	*		0.049038	-1.21108	*		0.542711	0.414094			0.0105038	-1.13037	*		0.244559	-0.785945
Q96GN5-5	CDCA7L	*		1	0			1	0			1.18e-05	20.0517	*		5.78e-06	20.7388	*
Q9NYV4	CDK12	*		0.999995	-0.870152			0.657578	0.314891			0.535857	-0.733134			0.513744	0.242436
Q00537-2	CDK17	*		1	0			0.634078	0			0.495818	0			0.513744	0
Q92903	CDS1	*		0.333613	-1.8249			0.706484	-20.1313			0.15896	-1.30337			0.488043	1.71397
P27544-2	CERS1	*		5.58e-05	-21.3929	*		0.542711	-19.9378			1.38e-05	-21.3929	*		3.18e-06	-19.9378	*
O15182	CETN3	*		0.999995	0			1	0			0.248526	20.9478			1.52e-06	21.248	*
Q3L8U1-2	CHD9	*		1	0			1	0			1	0			1	0
Q8WUH1	CHURC1	*		0.999995	0			0.700816	21.9465			0.495818	0			0.9996	0
P61024	CKS1B	*		1.98e-05	24.0144	*		0.658645	-0.815612			4.54e-06	24.2803	*		0.519376	0.128514
P33552	CKS2	*		0.154986	1.84934			0.644915	0.121271			0.0778852	2.30998			0.523915	0.471768
Q2KHT3-2	CLEC16A	*		1	0			0.634078	0			0.495818	0			2.66e-07	19.0292	*
Q92989	CLP1	*		0.568234	2.54102			0.634078	-0.754937			0.495818	1.5652			0.566988	-0.179818
P09497-2	CLTB	*		0.665618	-0.801124			0.634245	0.386185			0.248526	0.898365			0.517628	0.269988
Q96KP4	CNDP2	*		0.894177	0.173524			0.729919	-0.0889297			0.082781	-0.42248			0.0477742	-0.399345	*
Q9UKZ1	CNOT11	*		0.343404	19.961			0.999882	-1.11436			1.5e-05	21.0924	*		0.52282	-0.124942
P13073	COX4I1	*		0.293188	-0.340502			0.634078	-0.467246			0.615522	-0.0343773			0.645367	-0.164947
P52943	CRIP2	*		0.0094072	0.639847	*		0.999882	0.158367			0.0133916	1.0847	*		0.751553	0.0811437
Q6UUV9-3	CRTC1	*		0.568234	0			0.634078	0			0.000534942	27.8376	*		1.88e-06	25.4111	*
P56545	CTBP2	*		0.0952095	0.58032			0.843289	-0.0821501			0.00966299	0.973268	*		0.225326	-0.305568
Q9GZU7-3	CTDSP1	*		1	0			1	0			0.000212153	20.3311	*		0.513744	0
Q8TB03	CXorf38	*		0.568234	1.17888			0.700816	-21.0394			0.495818	0.63359			0.513744	0.524679
P49447	CYB561	*		1	0			0.634078	0			4.87e-07	21.6593	*		0.285029	21.718
P04798	CYP1A1	*		0.500412	-3.59984			1	0			0.0816693	1.62821			1.83e-06	24.7445	*
Q16678	CYP1B1	*		0.340813	-26.0619			0.637118	0.470627			0.00706894	1.92729	*		0.000755014	4.27504	*
Q8N465	D2HGDH	*		0.573609	-0.225489			0.999882	0.148046			0.0319258	-2.40378	*		0.513744	-0.370681
Q9BTE7	DCUN1D5	*		0.455556	0.352115			0.634078	0.0298458			0.249124	0.696717			0.535454	-0.749434
O94760	DDAH1	*		0.534428	0.451013			0.701174	-0.188249			0.0419749	2.01974	*		0.285029	1.2991
Q9BUQ8	DDX23	*		0.548441	0.456101			0.542711	-0.193536			0.607474	0.219782			0.285029	-0.204246
O00571	DDX3X	*		0.257485	0.22015			0.872039	0.0480014			0.0311709	0.483661	*		0.375537	0.154188
Q8N8A6	DDX51	*		0.653079	0.745957			0.646928	0.22568			0.0135639	-1.75052	*		0.534338	-0.404175
Q16698-2	DECR1	*		0.0363834	-1.3599	*		0.542711	-0.240684			0.991794	-0.0305886			0.234949	-0.461532
O75907	DGAT1	*		1	0			0.634078	0			0.248526	21.5187			7.35e-07	21.4549	*
Q14562	DHX8	*		0.586053	0.149528			0.65767	0.357879			0.495818	1.12596			0.14418	1.44605
O60884	DNAJA2	*		0.797714	0.377685			0.634078	3.85226			0.00757954	1.77591	*		0.480259	3.83197
Q6XZF7	DNMBP	*		1	0			1	0			5.61e-05	20.8873	*		0.000276633	21.6877	*
P60981	DSTN	*		0.794918	0.0849494			0.973567	0.23129			0.992367	-0.0644946			0.223445	0.763633
P42126	ECI1	*		0.0706855	-0.777509			0.634078	0.0354626			0.00153539	-1.58806	*		0.560883	0.0341237
Q15075	EEA1	*		0.522618	0.45096			0.617003	-0.539853			0.0903297	1.11201			0.541794	0.0444219
Q96G04-2	EEF2KMT	*		0.568234	0			0.999882	0			1	0			0.513744	0
Q8N3D4	EHBP1L1	*		0.568234	0			1	0			1.82e-05	20.776	*		6.75e-06	20.9426	*
Q14152	EIF3A	*		0.14448	0.332762			0.603633	0.255859			0.0424992	-0.143044	*		0.285029	0.271551
P23588	EIF4B	*		0.136515	1.71009			0.553052	-0.67758			0.025269	1.11803	*		0.0510886	-0.468135
Q8N8S7	ENAH	*		0.568234	0.29166			0.634078	-2.20881			0.456332	2.32812			0.519493	-0.102214
O75356	ENTPD5	*		0.568234	0			1	0			0.633803	19.9868			9.98e-07	20.4512	*
P29323-2	EPHB2	*		1	0			0.542711	20.5075			0.000119836	19.7231	*		9e-05	19.8877	*
P04626-5	ERBB2	*		0.0711784	-0.577469			0.634078	-0.372119			0.0818143	-0.556687			0.208817	-0.517907
O43414-3	ERI3	*		1	0			0.634078	0			0.000205438	20.8411	*		0.240531	22.3877
P10768	ESD	*		0.999995	-0.286963			0.6266	0.322636			0.248526	-0.609818			0.81862	0.0337369
B1AK53	ESPN	*		0.308429	-1.37703			1	0			4.36e-05	-21.2484	*		1	0
Q13158	FADD	*		0.568234	0			0.542862	-19.3627			0.204568	21.626			0.0414594	2.41268	*
Q9BYI3-3	FAM126A	*		1	0			1	0			0.248526	19.2233			4.29e-05	18.2027	*
Q8IXL6-2	FAM20C	*		1	0			1	0			0.495818	0			1.83e-06	17.554	*
Q8N5J2-2	FAM63A	*		0.568234	0			1	0			1	0			0.513744	0
Q5T0W9	FAM83B	*		0.609331	-0.673459			0.553052	0.234993			0.254688	-1.84857			0.0273007	-1.9306	*
Q9UKT5-2	FBXO4	*		1	0			0.999882	0			9.45e-06	20.1423	*		0.634038	19.6747
Q96AY3	FKBP10	*		1	0			1	0			1	0			1	0
Q9NWM8	FKBP14	*		1	0			1	0			2.78e-05	19.8584	*		4.87e-07	19.2675	*
Q5SZK8	FREM2	*		7.71e-05	21.8783	*		0.651218	-0.833896			4.85e-06	20.1136	*		0.420651	-1.68806
Q8IVP5	FUNDC1	*		0.343404	-20.6874			1	0			0.951518	-1.30155			1.16e-06	20.1565	*
Q9BWH2	FUNDC2	*		1	0			0.634078	0			0.495818	0			0.285029	21.2067
Q9BYC5	FUT8	*		0.0233042	-1.62032	*		0.55586	0.642206			0.0795113	-1.06362			0.269746	1.10955
P10253	GAA	*		0.0528092	-1.35729			0.542711	-0.748444			0.0255822	-0.672553	*		0.0793082	-0.646052
Q14353	GAMT	*		0.343404	19.4212			0.999882	0			0.495818	0			0.513744	0
O43716	GATC	*		0.568234	0.083952			1	0			7.84e-07	-20.2381	*		1	0
P30047	GCHFR	*		0.343404	-19.5012			0.700816	22.5162			0.61227	-19.5012			0.971962	0
P48507	GCLM	*		0.343404	18.6868			0.634078	0			0.000231375	19.5145	*		0.609504	18.6608
Q6P531-2	GGT6	*		1	0			1	0			1	0			1	0
O14908	GIPC1	*		0.343404	-0.815814			0.702467	-0.12843			0.241033	0.665554			0.0329159	1.00181	*
Q86VQ1	GLCCI1	*		1	0			1	0			2.73e-06	18.3022	*		3.54e-06	18.1518	*
Q5JWF2-2	GNAS	*		0.0635476	-1.11855			0.542711	0.841436			0.248526	-0.229926			0.701962	-0.0412465
Q9HAV0	GNB4	*		1	0			1	0			7.32e-07	21.6448	*		2.13e-06	21.5251	*
Q96EK6	GNPNAT1	*		0.241068	0.923874			0.74619	0.449704			0.15476	0.480289			0.910867	0.0694861
Q9UJJ9	GNPTG	*		0.999995	-0.278444			0.636798	0.126026			0.495818	0.0178352			0.522575	0.0730144
Q8TD30	GPT2	*		1	0			1	0			0.495818	0			1.61e-06	21.7797	*
Q14687	GSE1	*		0.568234	0			0.634245	-0.768949			2.73e-06	22.097	*		0.429428	0.30238
P49840	GSK3A	*		0.590811	0.521992			0.542711	-25.099			0.495818	1.10603			0.0103141	-1.25686	*
P06396-2	GSN	*		0.0317118	-2.41835	*		0.542711	0.683123			0.61609	-0.189089			0.518619	0.318556
O43708	GSTZ1	*		0.568234	-0.657174			0.542711	-1.00763			0.000551175	1.93157	*		0.11236	0.937884
P35269	GTF2F1	*		0.992281	0.829014			0.64486	0.959228			0.570899	1.87551			0.513744	1.02606
Q8WUI4-10	HDAC7	*		0.489905	2.67175			0.999882	-0.0418863			0.248526	-0.760487			0.0124913	2.08166	*
Q9UII4	HERC5	*		1	0			1	0			9.79e-06	21.494	*		1.43e-06	21.3311	*
Q92619	HMHA1	*		1	0			1	0			1	0			1	0
P30519	HMOX2	*		0.0925823	-0.407995			0.634078	0.898541			0.00900658	-0.72728	*		0.513744	0.860774
P31942-2	HNRNPH3	*		0.021128	-1.46464	*		0.636798	-0.270269			0.988268	-0.0128365			0.285029	0.117672
P51659	HSD17B4	*		0.343404	0.573495			0.634078	-0.169683			0.225469	0.811117			0.66544	0.0020207
Q7Z6Z7	HUWE1	*		0.245462	0.403847			0.542711	-0.652058			0.0113042	1.5778	*		0.970226	0.0409419
P40189-3	IL6ST	*		0.568234	0			0.634078	0			0.495818	0			0.999811	0
Q14642	INPP5A	*		4.36e-06	-22.1824	*		1	0			0.553004	-0.50344			1.84e-06	22.4505	*
Q9NVR2	INTS10	*		0.572734	0.151613			0.542711	-21.6641			0.972623	-1.79011			0.0641568	-1.37758
P18564	ITGB6	*		0.46927	-3.74832			0.634078	-3.19325			0.0478362	1.80671	*		0.0700126	2.83333
P26012-2	ITGB8	*		1	0			1	0			1	0			1	0
Q9NZM3-2	ITSN2	*		0.0023389	-18.4055	*		0.682117	0.438888			0.254322	3.25356			0.567088	0.347621
O94953	KDM4B	*		1	0			0.634078	0			0.495818	0			0.285029	19.5889
Q14145	KEAP1	*		1	0			6.61e-07	-22.1379	*		0.495818	0			0.490195	-1.75619
A0MZ66	KIAA1598	*		0.349018	1.36978			0.791914	0.643754			0.248526	0.838763			0.884911	0.316624
Q07866-6	KLC1	*		0.186726	-1.0342			0.957278	0.441047			0.0167026	0.88857	*		0.0718687	0.984246
O15230	LAMA5	*		6.83e-06	-21.0037	*		0.999882	-0.746994			0.0559983	1.94509			0.325496	5.22593
P11047	LAMC1	*		0.343404	19.2846			0.634078	0.609441			3.6e-05	21.4337	*		0.908503	-0.016763
Q9Y2Q5	LAMTOR2	*		0.197452	-0.504926			0.542711	-1.42105			0.0422772	-0.73314	*		0.417878	-0.273756
Q86U70-3	LDB1	*		1	0			1	0			0.495818	0			1.25e-05	20.3282	*
O95202	LETM1	*		0.0523086	-0.304629			0.715887	-0.0492707			0.000172226	-0.835272	*		0.592407	0.189753
Q6UWE0	LRSAM1	*		0.999995	0			0.634078	-2.45267			0.248526	22.0241			0.0382518	-0.881814	*
Q9UFC0	LRWD1	*		0.477467	0.515009			0.997209	-0.110761			0.108517	0.315561			0.77124	-0.127866
Q96EH3	MALSU1	*		1	0			0.999882	0			1	0			0.513744	0
P31153	MAT2A	*		0.0510051	0.984965			0.542711	-0.36075			0.111307	0.496836			0.048997	-0.542165	*
Q9Y6X3	MAU2	*		0.568234	0			1	0			0.657617	17.7877			7.82e-06	19.0862	*
Q96ES6	MFSD3	*		0.343404	-1.22767			0.634078	0			0.00709301	-2.24349	*		5.17e-06	19.4185	*
Q9NXC5	MIOS	*		0.666535	-19.6184			0.000749066	-20.9389	*		0.967695	1.28018			0.689886	-0.184894
Q9BV36-2	MLPH	*		0.00231662	-1.40779	*		0.700816	-0.0678917			0.171242	-0.903927			0.421206	-0.706388
O95563	MPC2	*		0.568234	0.71439			0.700816	-21.5255			0.0347461	-1.83362	*		0.98697	0.275431
O00566	MPHOSPH10	*		0.0892907	-1.06778			0.799691	0.310777			0.0997945	-0.827899			0.456877	1.4242
Q15800	MSMO1	*		0.568234	-0.527897			0.634078	2.27172			0.204291	1.12505			0.485935	3.06327
Q86UE4	MTDH	*		0.0235279	-1.25653	*		0.952615	0.0688842			0.0217182	-0.837861	*		0.340345	0.196474
Q9BT17	MTG1	*		0.999995	0.385079			1	0			0.472864	1.81953			1.19e-05	21.4123	*
Q765P7	MTSS1L	*		1	0			0.542711	20.7327			7.91e-07	21.271	*		0.285029	21.4303
P15941-7	MUC1	*		0.568234	0			1	0			0.971733	0			0.513744	0
Q9BXJ9	NAA15	*		0.0109113	1.12829	*		0.700033	0.434357			0.0116444	0.85135	*		0.304254	0.923548
Q9BRA0	NAA38	*		0.988152	0.219324			0.542711	18.191			1.12e-05	-20.0095	*		1	0
Q99733	NAP1L4	*		0.218333	0.683747			0.542711	0.528748			0.10218	0.353818			0.513744	0.169138
Q8WUY8	NAT14	*		3.94e-06	-22.1648	*		0.634078	0			0.178378	-22.1648			0.513744	0
Q13772	NCOA4	*		0.343404	20.211			1	0			1	0			1	0
O75489	NDUFS3	*		0.343404	-0.506271			0.634078	-0.145355			0.0506108	-0.714981			0.952562	0.102515
Q14511	NEDD9	*		1	0			1	0			1	0			1	0
P25963	NFKBIA	*		0.999995	0			0.999882	0.39639			0.257572	21.2578			0.521045	-0.241934
Q9HBL8	NMRAL1	*		0.200888	1.38174			0.703866	21.6223			0.502186	-0.62041			0.298559	22.427
Q9BVI4	NOC4L	*		0.683804	0.280884			0.736224	-0.611323			0.0463051	-0.417227	*		0.762078	0.0709726
Q5JPE7	NOMO2	*		0.159569	-0.291784			0.542711	-0.361526			0.0839441	-0.335277			0.133739	0.372978
P78316	NOP14	*		0.989508	-0.126377			0.950752	0.140502			0.170482	1.30673			0.564837	0.706008
P10588	NR2F6	*		1	0			0.700816	19.2639			0.248526	19.2467			0.61642	19.8796
Q9H7Z3	NRDE2	*		0.568234	-0.180257			0.542711	-18.7498			0.491984	-0.885402			0.513744	-0.238508
O14786	NRP1	*		0.577986	-0.136411			0.770003	-0.0335468			0.00550609	2.18788	*		0.285029	2.96815
P49902	NT5C2	*		0.568234	-0.330018			0.634078	1.5613			0.0009049	1.33989	*		0.101204	3.56086
Q86UY8	NT5DC3	*		0.523129	-0.512285			1	0			0.253415	0.29591			3.97e-05	24.4103	*
Q9Y5Y2	NUBP2	*		0.698311	0.631885			0.61443	-1.46826			0.583786	-0.0198177			0.513744	0.137404
Q02818	NUCB1	*		0.0892907	-1.22471			0.553243	0.606463			0.15896	-0.235182			0.759215	0.278345
Q8N138-4	ORMDL3	*		1	0			0.542711	-20.5513			5.91e-06	21.1152	*		0.513744	1.05296
O15460-2	P4HA2	*		0.548717	-1.05886			0.542862	2.3367			0.248526	0.637114			0.285029	2.89632
Q9UQ80	PA2G4	*		0.00958942	0.884841	*		0.954044	-0.0254909			0.0584547	0.312547			0.513744	-0.368185
Q9NVE7	PANK4	*		0.568234	-3.24535			1e-05	19.6969	*		0.248526	-23.1804			1.72e-05	20.4017	*
Q9H300-2	PARL	*		0.872306	-0.214565			0.542711	0.628323			0.91986	-0.177935			0.396829	0.167127
Q9NVD7	PARVA	*		0.585374	0.599949			0.609054	0.600295			0.743157	0.33114			0.513744	0.867858
Q9H0N5	PCBD2	*		0.921201	-0.0138147			0.668844	-0.469103			0.899464	-0.131045			0.333742	-0.13658
Q08174-2	PCDH1	*		1	0			0.699714	-21.8936			1.08e-05	20.5029	*		0.561345	-1.13824
Q8WUM4	PDCD6IP	*		0.0292605	0.671842	*		0.542711	-0.302301			0.070323	0.564743			0.180699	-0.462759
O00151	PDLIM1	*		0.0263832	1.36451	*		0.634078	-1.16622			0.00464135	1.74802	*		0.376511	0.293679
Q5T2W1	PDZK1	*		0.343404	20.1708			0.700816	18.5678			1	0			0.70533	14.9776
Q96FX8	PERP	*		0.663735	21.6662			1	0			0.61609	20.9012			2.34e-07	22.4674	*
Q96PD5-2	PGLYRP2	*		0.568234	0			1	0			1	0			1	0
Q8IZ21-3	PHACTR4	*		1	0			1	0			4.15e-06	21.3461	*		1.93e-07	21.1435	*
Q13393-2	PLD1	*		1	0			1	0			8.46e-07	21.7765	*		1.93e-07	21.8562	*
Q9HB21-2	PLEKHA1	*		1	0			1	0			1	0			1	0
A1L390	PLEKHG3	*		1	0			0.700816	20.8238			1.17e-06	21.8779	*		0.285029	21.5192
Q14651	PLS1	*		0.389654	0.365983			0.664096	-0.0212345			0.126809	0.867631			0.0340915	0.73245	*
P13797	PLS3	*		0.0110264	3.48203	*		0.629114	-3.06389			0.460594	0.312815			0.110952	-3.39471
O15305	PMM2	*		0.0455924	0.917232	*		0.702892	0.0119958			0.00516249	0.789276	*		0.681773	-0.116064
Q8N490-4	PNKD	*		0.667322	-21.3291			0.999882	0.109097			0.541507	-0.296955			0.542423	-0.389137
Q96AD5	PNPLA2	*		1	0			0.634078	0			0.495818	0			7.59e-06	21.508	*
Q9UKY4	POMT2	*		1	0			1	0			0.248526	18.5654			0.000129474	20.3417	*
O60437	PPL	*		0.568234	0.0912513			0.999882	0.0645863			0.896968	-0.141076			0.245731	-0.367109
Q9BZL4-5	PPP1R12C	*		1	0			0.542711	-20.0933			5.19e-07	20.4407	*		0.532205	0.435241
P30153	PPP2R1A	*		0.188595	0.197575			0.807493	-0.137382			0.0337177	0.300019	*		0.973148	-0.0584387
Q92733	PRCC	*		1	0			0.634078	-3.18143			5.19e-07	22.2165	*		0.208712	-0.96421
Q9BU68	PRR15L	*		0.277449	1.53218			0.542711	22.0627			0.180463	1.55728			1.85e-06	21.3582	*
P06454-2	PTMA	*		0.750098	-0.0343121			0.562385	0.680865			0.47484	-0.214661			0.130529	2.59329
Q12923-2	PTPN13	*		0.343404	21.556			0.634078	0			0.248526	20.6888			5.18e-07	20.5782	*
P10586-2	PTPRF	*		0.492223	-0.249521			0.764566	0.1619			0.442461	-0.453536			0.602407	0.27745
Q92692	PVRL2	*		0.722287	-0.33694			0.634078	-0.480301			0.201307	-0.732003			0.256734	-0.783225
Q7Z7A4-2	PXK	*		0.568234	0			1	0			1	0			1	0
O00391-2	QSOX1	*		0.343404	-21.5542			1	0			0.533548	0.0272429			4.99e-05	21.4416	*
Q9H974	QTRTD1	*		0.343404	20.9205			0.542862	-22.4972			7.04e-07	21.9509	*		0.580347	-0.0853062
Q9NP72	RAB18	*		0.0588318	-1.05485			0.281831	-0.974113			0.00863022	-0.802127	*		0.0149632	-1.64236	*
P51148	RAB5C	*		0.665584	-0.280845			0.780291	-0.0443311			0.117071	-0.443026			0.013358	-0.649345	*
P54727	RAD23B	*		0.568234	0.136576			0.634078	0.717538			0.958035	0.0354478			0.223298	0.477883
Q86X27	RALGPS2	*		0.999995	0			1	0			0.248526	20.1605			0.000133733	20.0293	*
P46060	RANGAP1	*		0.48766	-1.00451			0.548507	-1.56332			0.047717	1.02406	*		0.445904	-0.333841
Q16576	RBBP7	*		0.254928	0.975717			0.816076	-0.402585			0.0352104	1.16236	*		0.500234	0.636756
P78332	RBM6	*		1	0			1	0			0.495818	0			0.285029	20.8523
P35241	RDX	*		0.592291	0.401215			0.642045	-0.356993			0.158767	0.76968			0.415142	0.374303
Q9H6H4	REEP4	*		0.56849	-0.325702			0.542711	21.1746			0.501811	0.281915			8.1e-08	21.3801	*
O94955	RHOBTB3	*		1	0			1	0			0.495818	0			0.513744	0
P08134	RHOC	*		0.343404	-22.7045			0.23882	1.15871			0.00677025	2.41285	*		0.171592	0.605273
O00212	RHOD	*		0.648273	-21.9536			0.634078	0			0.920615	-1.65099			0.000117034	20.7734	*
Q9HBH0	RHOF	*		0.343404	-22.2022			0.634078	0			0.60227	-1.22573			1.07e-07	21.4142	*
P13489	RNH1	*		0.0870166	0.922891			0.560511	-2.14598			0.00672823	1.92057	*		0.473197	-0.0995452
P30050	RPL12	*		0.667322	0.0169678			0.542711	-2.03984			0.156363	0.874666			0.111329	-0.700133
P05387	RPLP2	*		0.489957	0.132055			0.639685	-0.381321			0.0352104	0.814402	*		0.168531	-0.257881
Q9BST9	RTKN	*		0.999995	0			0.634078	0			0.495818	0			1	0
Q5K651	SAMD9	*		0.568234	0			0.634078	0			0.000196887	19.9745	*		0.285029	18.3826
Q9H7N4	SCAF1	*		0.568234	0			1	0			0.254976	20.3822			2.79e-06	19.9834	*
Q969E2	SCAMP4	*		0.405986	-0.233673			0.634078	-0.422977			0.834359	0.19587			0.0140639	-1.55356	*
O94979-6	SEC31A	*		0.0790599	0.451903			0.542711	-0.271859			0.495818	0.137083			0.364598	0.170843
Q99985	SEMA3C	*		0.743526	0.361607			0.800483	0.416633			0.105302	0.860432			0.0887544	1.89474
Q15428	SF3A2	*		0.573946	0.43892			0.711097	-0.34155			0.0419719	2.32119	*		0.0393615	1.45728	*
Q13435	SF3B2	*		0.509605	0.134659			0.571033	-0.344095			0.036017	-0.389448	*		0.307812	-0.238599
P31947	SFN	*		0.0118729	1.37172	*		0.718433	0.0242476			0.0068849	0.782509	*		0.609969	0.109663
Q9H0F6-2	SHARPIN	*		1	0			1	0			1	0			1	0
P34896-2	SHMT1	*		0.0387881	1.26563	*		0.999882	0.211057			0.107601	0.569041			0.482982	0.522783
Q9NXA8-3	SIRT5	*		0.986536	-0.262682			0.701044	21.6799			0.0291652	-1.57345	*		0.292758	21.6852
P53007	SLC25A1	*		0.279494	-0.586271			0.542711	-0.677212			0.439101	0.255022			0.020859	0.646246	*
Q9UBX3	SLC25A10	*		0.711999	-0.237682			0.634078	-0.457726			0.991966	0.0166249			0.973167	0.146041
Q6NUK1	SLC25A24	*		0.0543411	-1.22725			0.634078	-0.37936			0.830922	0.010616			0.233566	0.722828
Q8N357	SLC35F6	*		0.568234	-0.467967			1	0			0.578955	0.0336013			4.04e-06	22.0568	*
Q8WWI5-3	SLC44A1	*		0.445091	-1.00871			0.832835	-0.107425			0.760765	-0.0946667			0.365017	0.261764
P04920-2	SLC4A2	*		0.969806	0.0871244			0.634078	2.29629			0.00843601	2.1736	*		0.458018	2.4551
Q9Y2E8	SLC9A8	*		0.343404	-21.7005			0.999882	0			0.982777	-1.18085			0.991646	0
Q08AF3	SLFN5	*		0.568234	0			1	0			0.248526	19.5794			0.285029	20.4335
O76070	SNCG	*		1	0			1	0			1	0			1	0
Q9Y5X1	SNX9	*		0.343404	22.3847			0.700816	-21.1986			3.79e-06	23.457	*		0.498767	2.27247
Q8NBT2	SPC24	*		0.568234	0			0.999882	0			9.06e-07	22.441	*		0.285029	22.7872
Q8TCT8	SPPL2A	*		0.568234	-1.43337			0.542711	0.736042			0.248526	1.49007			0.445904	0.480909
Q9H8P0	SRD5A3	*		0.206919	0.915435			1	0			0.501365	-0.212487			2.31e-05	19.1995	*
P30626	SRI	*		0.0896779	1.16159			0.634078	-0.261169			0.0957018	1.53949			0.598944	0.577303
P84103-2	SRSF3	*		0.118058	-1.7931			0.592313	0.58919			0.0273428	-0.543387	*		0.513744	-0.0168389
Q9UNL2	SSR3	*		1	0			0.697856	1.53391			7.54e-08	21.9325	*		0.513744	-0.203846
Q9UJ37	ST6GALNAC2	*		1	0			1	0			1	0			1	0
Q92187	ST8SIA4	*		1.04e-06	-21.7167	*		0.634078	-2.78136			3.36e-07	-21.7167	*		0.265817	-22.4247
O76061	STC2	*		0.343404	-23.6472			0.542862	22.7198			0.03751	-2.0956	*		0.307812	22.2158
Q96SI9-2	STRBP	*		0.102368	-0.739754			0.283022	-0.504697			0.0114865	-0.689686	*		0.285029	-0.102879
Q15833-2	STXBP2	*		0.924701	0.222005			0.752821	-0.0903632			0.838945	0.104529			0.513744	-0.420331
Q8IWZ8	SUGP1	*		0.580521	0.185533			0.636798	-0.35118			0.53228	-0.660631			0.515971	-0.972177
P55854	SUMO3	*		0.240117	0.176344			0.406909	-1.61062			0.544076	0.1241			0.884028	0.0324402
O75486	SUPT3H	*		0.343404	-20.3996			0.665533	-18.2457			0.543881	-0.406994			0.532892	1.78535
O15056-3	SYNJ2	*		1	0			1	0			4.07e-06	21.0335	*		8.1e-08	20.908	*
P09758	TACSTD2	*		0.0390955	-1.65903	*		0.634078	2.1939			0.00121371	2.03826	*		0.231838	3.56352
Q15633-2	TARBP2	*		0.999995	0			1	0			0.625177	20.2701			2.09e-06	20.7714	*
O75347	TBCA	*		0.343404	1.17534			0.985715	-0.125436			0.132976	1.76406			0.598777	0.198284
Q9BZK7	TBL1XR1	*		0.126751	2.50127			0.634078	-0.164767			0.0317667	3.35532	*		0.710734	0.265853
Q13488	TCIRG1	*		0.568234	-0.948501			0.634078	0			4.4e-07	-23.5287	*		1	0
Q7Z6L1	TECPR1	*		1	0			0.634078	0			3.73e-05	25.09	*		9.11e-06	23.9028	*
Q9UGI8-2	TES	*		1	0			0.634078	0			0.495818	0			0.000203969	19.7906	*
Q92754-2	TFAP2C	*		0.670847	20.5256			0.542711	-20.4789			0.260953	20.2879			0.519305	0.0756729
P04155	TFF1	*		1	0			1	0			0.248526	22.0753			2.03e-05	21.5809	*
Q9BSI4-3	TINF2	*		0.747916	0.100792			1	0			8.5e-05	-19.7374	*		1	0
Q07157	TJP1	*		1	0			1	0			1	0			1	0
Q07157-2	TJP1	*		0.568234	-0.532992			0.542711	0.61356			0.159782	0.659883			0.263555	0.589978
Q04724	TLE1	*		7.87e-06	-21.7526	*		0.634078	1.76121			0.495818	-1.32936			0.513744	1.13957
P55061	TMBIM6	*		0.343404	0.30057			0.592313	0.753567			0.00240356	-1.79942	*		0.128664	-0.846038
Q7Z7H5-3	TMED4	*		0.568234	0			0.542711	-22.9848			0.248526	22.2997			0.0858575	-0.569937
Q9BVK8	TMEM147	*		0.671758	-21.5266			0.634078	0			0.612652	-21.5266			8.66e-05	20.7821	*
Q96B77	TMEM186	*		0.568234	0.122918			0.634078	0			0.253956	-0.932119			1.93e-07	20.5022	*
A5PLL7-2	TMEM189	*		1	0			1	0			0.248526	20.112			0.000707277	17.8805	*
Q6UW68	TMEM205	*		0.0455368	-1.11903	*		0.542711	-0.880445			0.00902308	-1.76824	*		0.0949149	-2.69001
P62328	TMSB4X	*		0.683304	0.0153653			0.542711	2.04221			0.194868	0.849501			0.0387233	2.87262	*
Q9NP84	TNFRSF12A	*		0.639927	1.66202			0.999863	0.515761			0.96554	1.29961			0.2518	0.793589
Q68CZ2	TNS3	*		0.568234	0			0.634078	0			2.16e-05	19.8158	*		0.285029	20.645
Q5JU69	TOR2A	*		3.12e-05	-19.2396	*		0.542711	-19.8865			8.05e-06	-19.2396	*		0.961177	-1.46688
Q53FA7	TP53I3	*		0.0783576	1.76716			0.700816	-20.5078			0.511967	-0.478007			0.541794	-0.310123
Q13641	TPBG	*		0.123257	0.442615			0.692628	-0.235331			0.0185155	1.3214	*		0.0873726	1.28665
Q9ULQ1-3	TPCN1	*		1	0			1	0			0.248526	18.7664			1.49e-07	18.8315	*
Q16890-5	TPD52L1	*		0.136515	1.25259			0.734519	-0.889707			0.00334559	0.900654	*		0.627593	0.18337
P09493-3	TPM1	*		0.0635476	-1.26924			0.093203	1.65349			0.302025	-0.869301			0.0213872	0.821807	*
P06753-3	TPM3	*		1	0			1	0			1	0			1	0
Q9UL33-2	TRAPPC2L	*		0.999995	-1.2729			0.700816	-21.3981			0.624224	-2.61375			0.517411	0.600522
O43715	TRIAP1	*		0.67719	0.449094			0.643425	0.204051			0.232979	-0.944659			0.551145	-0.474987
Q96LD4-2	TRIM47	*		0.670076	-22.896			1	0			0.248526	-22.896			0.513744	0
Q16762	TST	*		0.794532	0.152286			0.955276	-0.0928026			0.000519259	1.55927	*		0.0106249	1.35472	*
Q8N584-2	TTC39C	*		1	0			0.548507	20.763			4.31e-06	20.2673	*		0.313848	20.1296
O95801	TTC4	*		0.568234	0			0.695309	21.6633			0.248526	20.882			0.292676	20.1149
Q9H3M7-2	TXNIP	*		0.568234	1.9945			0.634078	0			0.984716	1.02348			4.1e-05	19.5897	*
Q16881-3	TXNRD1	*		0.176225	1.51306			0.700816	-0.259789			0.0319258	2.33519	*		0.0922406	1.62015
O60287	URB1	*		0.636074	-0.30191			0.788256	-1.62425			0.562992	1.16082			0.265817	1.5651
Q9P275	USP36	*		0.568234	0			0.634078	0			0.255937	22.8702			2.86e-07	23.1779	*
Q9NVE5	USP40	*		1	0			0.999882	-0.0110813			5.97e-06	20.1126	*		0.523686	0.0987571
P45974-2	USP5	*		0.403703	0.439781			0.542711	-0.298157			0.187345	0.516228			0.877282	0.0635966
Q9NQZ2	UTP3	*		0.834062	-0.731063			0.700816	21.9829			0.369325	0.9436			0.285029	24.0912
Q5THJ4-2	VPS13D	*		0.568234	0			1	0			3.15e-05	21.618	*		2.55e-05	20.8712	*
A5D8V6	VPS37C	*		0.343404	21.7459			0.542711	-22.1165			0.254319	20.4606			0.123083	-1.01486
Q96FK6	WDR89	*		1	0			1	0			4.67e-06	21.1763	*		0.285029	20.3914
Q9H0M0-6	WWP1	*		0.568234	0			1	0			0.248526	21.7651			2.78e-07	22.016	*
Q9UIA9	XPO7	*		0.0363834	2.06544	*		0.634078	-3.06696			0.000941524	2.2803	*		0.668021	0.0399435
Q9Y548	YIPF1	*		0.999995	0			1	0			0.648749	19.1004			2.07e-07	19.6311	*
Q86U90	YRDC	*		0.670796	-19.5326			0.702467	-19.6268			0.501751	0.264334			0.521395	0.170424
Q9H869-6	YY1AP1	*		1	0			1	0			1	0			1	0
O95365	ZBTB7A	*		0.999995	-1.23496			0.634078	-0.590403			0.495818	0.224595			0.952859	0.499104
O15156	ZBTB7B	*		1	0			0.634078	0			3e-06	21.6706	*		0.285029	21.3378
Q8WU90	ZC3H15	*		0.42819	0.617104			0.970983	0.162044			0.00559779	1.3028	*		0.206727	2.74321
O15231	ZNF185	*		0.568234	0.910642			0.542711	-23.1219			0.219411	1.78242			0.0492072	1.11363	*
Q9Y2X9-2	ZNF281	*		1	0			1	0			1.01e-05	19.7966	*		8.28e-07	19.854	*
Q9Y3S2	ZNF330	*		0.568234	0			0.702983	21.6101			1.23e-06	21.8666	*		0.309443	21.1811
Q92610	ZNF592	*		0.999995	0			0.999882	0			0.630065	20.4419			0.601829	21.1141
Q86UK7-2	ZNF598	*		1	0			0.634078	0			6.04e-05	21.1145	*		0.302474	21.7843
Q8ND25	ZNRF1	*		1	0			0.702467	-20.0118			2.64e-07	20.7164	*		0.513744	0.560188
A0AVF1-2	TTC26			1	0			0.999882	0			1	0			0.513744	0
A0AVT1	UBA6			0.159407	0.93727			0.979245	0.184743			0.000814295	1.55991	*		0.270485	0.917639
A0JLT2-2	MED19			1	0			1	0			0.000151497	20.8328	*		2.16e-06	21.3153	*
A0PK00	TMEM120B			0.343404	-23.386			2.54e-05	22.2887	*		0.40483	-1.04741			3.18e-06	22.0132	*
A1L170	C1orf226			0.661309	-22.706			0.700816	-23.4758			0.983552	-1.26526			0.601829	-1.71792
A1X283	SH3PXD2B			1	0			0.999882	0			8.57e-06	20.7898	*		0.640194	20.0971
A4D1S5	RAB19			1.78e-05	-21.5902	*		0.714068	20.2354			0.111307	-2.1357			0.675405	19.534
A6ND36	FAM83G			0.00107925	-22.4074	*		0.999882	0			0.000292975	-22.4074	*		0.987364	0
A6NDG6	PGP			0.0153056	1.14767	*		0.634078	-0.615829			0.112884	0.628251			0.945507	0.0598194
A6NFI3	ZNF316			0.343404	-21.9911			0.634078	0			0.520931	-0.166559			0.000111299	21.027	*
A6NFQ2	TCAF2			0.568234	0			1	0			1	0			1	0
A6NGU5	GGT3P			1	0			1	0			1	0			1	0
A6NHR9	SMCHD1			0.979155	-0.0264044			0.634078	1.25574			0.00145708	-1.1276	*		0.285029	1.18093
A6NHX0	GATSL2			0.568234	0			0.634078	0			0.573676	20.4285			5.54e-06	21.3461	*
A6NIH7	UNC119B			7.15e-06	23.2818	*		0.876634	-0.165304			1.28e-06	23.3491	*		0.285029	-0.840916
A6NJ78	METTL15			1	0			1	0			0.495818	0			1.46e-06	19.8676	*
A6ZKI3	FAM127A			0.343404	21.08			0.542711	-21.3236			9.96e-06	19.3811	*		0.221585	-0.890629
A7E2V4-5	ZSWIM8			0.670847	-21.8771			0.634078	0			0.248526	-21.8771			1	0
A8CG34	POM121C			1	0			1	0			1.41e-06	20.6328	*		2.75e-06	20.5398	*
A8MXV4	NUDT19			5.58e-05	-22.2592	*		0.736232	0.229978			0.271944	-0.980191			0.072203	-1.6469
A9UHW6	MIF4GD			1	0			1	0			0.495818	0			1	0
C9JI98	TMEM238			0.568234	-1.2164			1	0			5.24e-05	-22.0245	*		1	0
C9JLW8	FAM195B			0.581917	0.112426			0.702306	22.3086			0.319386	0.253756			0.298219	22.822
L0R6Q1	SLC35A4			0.352616	-1.00554			0.799691	0.0974274			0.02036	-2.6666	*		0.0437153	-0.366258	*
L0R8F8	SMCR7L			1	0			0.711097	20.4838			0.495818	0			0.669486	19.5806
O00148	DDX39A			0.568234	-0.0482318			0.634078	0.731359			0.0316972	1.87898	*		0.0976668	1.72823
O00154-4	ACOT7			0.00706829	0.697089	*		0.634078	-0.591473			0.126809	-0.411507			0.101945	-0.748213
O00159	MYO1C			0.374657	-0.110754			0.567616	-0.162371			0.0142271	-0.597928	*		0.285029	-0.323262
O00159-2	MYO1C			0.405131	-0.808759			1	0			5.53e-05	-21.3772	*		1	0
O00165	HAX1			0.721893	0.488557			0.548507	-0.442909			0.0380853	-0.61552	*		0.302841	-0.440033
O00178	GTPBP1			0.568234	0			0.634078	-0.0609895			4.7e-05	22.0527	*		0.983504	0.0619688
O00189	AP4M1			2.07e-08	20.1375	*		0.634078	0			0.495818	0			1	0
O00192-2	ARVCF			1	0			1	0			2.15e-05	18.9061	*		0.285029	19.331
O00194	RAB27B			0.0214629	-1.2665	*		0.542711	-0.565037			0.0214788	-1.27545	*		0.245731	-0.973576
O00221	NFKBIE			1	0			0.542711	21.8752			0.495818	0			0.989729	0
O00232	PSMD12			0.259564	0.205031			0.542711	0.323541			0.0216886	0.618693	*		0.138745	0.471613
O00233	PSMD9			0.568234	0.736328			0.634078	-2.0699			0.443745	2.6122			0.857586	0.0523294
O00244	ATOX1			0.33946	1.09708			0.553052	3.37337			0.00744427	2.95951	*		0.269746	3.71181
O00264	PGRMC1			0.568234	-0.0974701			0.542711	0.443506			0.00394915	-1.2856	*		0.0624589	0.431759
O00291-3	HIP1			0.449951	0.209761			0.634078	-0.327319			0.798675	-0.466402			0.737313	-0.0537829
O00299	CLIC1			0.122921	0.457044			0.634078	-0.261762			0.0252675	0.841207	*		0.655285	0.130793
O00308	WWP2			0.568234	1.42548			0.999882	0			0.997742	-0.0832212			0.306781	20.2462
O00399	DCTN6			1	0			0.542711	-21.0574			4.61e-07	20.4197	*		0.53556	-0.668767
O00410	IPO5			0.343404	0.620961			0.634078	-0.388398			0.0795113	0.905752			0.0398029	0.804297	*
O00422-2	SAP18			0.374657	-0.193654			0.634078	-0.72916			0.0331801	-0.915633	*		0.513744	-0.221299
O00429-3	DNM1L			0.514175	0.635895			0.542862	-0.771396			0.00442332	1.70615	*		0.5676	0.274416
O00442	RTCA			0.568234	2.40035			0.776268	0.126739			0.412225	3.22667			0.00958161	1.66693	*
O00461	GOLIM4			0.671957	20.2475			2.21e-05	-21.4364	*		0.248837	20.2979			0.238263	-0.529171
O00469-2	PLOD2			0.568234	0.0959095			0.584464	0.958576			0.0665378	2.71288			0.0462599	3.88859	*
O00479	HMGN4			1	0			0.700816	-18.3079			3.2e-05	19.6304	*		0.47231	1.66808
O00515	LAD1			0.152967	-0.883788			0.638134	0.705606			0.628408	-0.150729			0.936938	0.224064
O00519	FAAH			0.0694483	-3.84568			0.634078	-1.50421			0.00693456	-1.54851	*		0.633933	-0.712048
O00522	KRIT1			1	0			1	0			1	0			0.513744	0
O00560	SDCBP			0.648273	-0.303623			0.641185	-0.201672			0.715597	0.0473795			0.513744	0.158855
O00560-2	SDCBP			0.568234	0			0.542711	-20.2657			0.977058	0			0.715114	-0.644221
O00567	NOP56			0.0928355	-0.509361			0.69844	-0.0741866			0.0336289	-0.303981	*		0.386913	0.34975
O00628-2	PEX7			1	0			1	0			0.495818	0			1.83e-05	19.7837	*
O00629	KPNA4			0.45693	-0.221348			0.553243	0.519947			0.000119319	2.69326	*		0.0824238	1.94969
O00712-5	NFIB			0.568234	0			0.634078	0			1.8e-05	20.1718	*		0.646161	20.0293
O00746	NME4			1	0			1	0			1	0			1	0
O00750	PIK3C2B			1	0			0.999882	0			1.59e-06	21.3881	*		0.285029	20.8228
O00754-2	MAN2B1			0.021128	-1.33043	*		0.310368	-0.950877			0.101881	-0.819134			0.0854625	-0.915427
O00764	PDXK			0.50256	-1.55707			0.634078	0.0231874			0.0250869	2.06533	*		0.00862067	1.41526	*
O14519-2	CDK2AP1			0.343404	-20.8092			1	0			0.495818	0.427721			4.25e-05	20.8594	*
O14530-2	TXNDC9			0.24166	0.648469			0.834096	-0.473722			0.0360254	0.868661	*		0.135606	-0.610853
O14561	NDUFAB1			0.245216	-0.386283			0.634078	1.23209			0.0257255	-0.672668	*		0.367443	1.14062
O14578-3	CIT			5.5e-06	20.0006	*		0.634078	0			1	0			1	0
O14641	DVL2			0.568234	0			0.700816	22.728			2.04e-06	21.9941	*		0.318361	21.4818
O14647	CHD2			0.91507	-0.2649			0.542711	-21.1891			0.448488	0.00702437			0.0346769	1.84834	*
O14653-2	GOSR2			0.568234	-0.3588			0.542711	-22.514			0.0453273	0.94629	*		0.285029	0.84881
O14656	TOR1A			0.123257	-1.11234			0.634078	1.11967			0.0124672	-1.38013	*		0.690205	0.291393
O14662	STX16			0.0666444	-1.67355			0.634078	0.48654			0.0123805	-1.06495	*		0.413892	-0.539846
O14684	PTGES			1	0			1	0			1	0			1	0
O14744	PRMT5			0.0274877	0.625257	*		0.653962	-0.028232			0.0640728	0.348759			0.513744	0.00586241
O14745	SLC9A3R1			0.15742	0.841621			0.698163	0.249299			0.27084	-0.256984			0.162286	-0.748854
O14757-2	CHEK1			0.568234	0			1	0			1	0			1	0
O14763	TNFRSF10B			0.343404	-20.1131			0.700816	19.1538			0.495818	0.937941			0.285029	20.8248
O14776-2	TCERG1			0.280099	-0.293707			0.956772	-0.193893			0.0343849	0.433103	*		0.824122	-0.14013
O14777	NDC80			0.568234	0			1	0			0.248526	21.6733			3.1e-07	21.2527	*
O14787-2	TNPO2			0.69257	-0.0316396			0.634078	-2.38448			0.0653351	1.40237			0.00252863	1.48165	*
O14817	TSPAN4			1	0			1	0			1	0			1	0
O14832-2	PHYH			0.568234	0			1	0			1	0			1	0
O14841	OPLAH			0.999995	0			0.00350352	-19.0166	*		0.571576	17.634			0.496532	2.23339
O14920	IKBKB			0.999995	-2.03294			0.542711	2.73682			0.565135	-22.5572			0.513744	-0.247109
O14929	HAT1			0.622132	1.29246			0.720352	0.354389			0.021638	1.68119	*		0.328392	1.31936
O14933	UBE2L6			0.271886	-23.1769			0.999882	0			0.706843	0.531046			0.270485	24.1316
O14936-3	CASK			0.384028	-0.548129			0.999882	-0.42174			0.223317	0.389915			0.0364515	2.25593	*
O14966	RAB29			0.343404	-21.3756			0.634078	0			0.495818	-0.820445			0.285029	20.8606
O14967	CLGN			1	0			1	0			1	0			0.513744	0
O15020	SPTBN2			0.568234	-0.942456			0.779772	-0.456747			0.13599	1.74049			0.0188066	1.46295	*
O15027-2	SEC16A			0.398675	-1.62058			0.999882	-0.044634			0.226077	0.398662			0.594789	0.0982818
O15027-5	SEC16A			1	0			1	0			1	0			0.513744	0
O15033-2	AREL1			0.311247	2.25845			0.542711	21.6753			0.495818	-3.60711			1.21e-06	21.0109	*
O15047	SETD1A			9.95e-07	21.1963	*		0.700816	-19.6678			0.495818	0			0.53346	-0.121741
O15049	N4BP3			0.606334	0.735618			0.634078	0			8.13e-07	-19.8786	*		1	0
O15067	PFAS			0.0258906	2.21516	*		0.664654	-0.589858			0.0488692	1.67622	*		0.585686	-0.153902
O15075-2	DCLK1			1	0			1	0			0.495818	0			0.000370403	20.9713	*
O15085-2	ARHGEF11			1	0			0.542711	20.1477			6.06e-08	20.0431	*		6.69e-06	19.8749	*
O15121	DEGS1			1	0			0.999882	0			2.07e-05	21.8344	*		0.290232	21.9401
O15144	ARPC2			0.802306	-0.133136			0.542711	0.307764			0.0387567	0.563249	*		0.14885	0.463948
O15226	NKRF			0.538682	0.712697			0.637031	-1.68419			0.0371308	2.35973	*		0.118574	3.08406
O15235	MRPS12			1	0			0.999882	0			8.52e-07	20.9732	*		0.285029	20.6454
O15240	VGF			1	0			0.542711	-21.5106			1	0			3.02e-06	-21.5106	*
O15265-2	ATXN7			0.568234	0			1	0			0.608477	21.2897			4.53e-07	21.8679	*
O15269	SPTLC1			0.568234	-0.0231038			0.944436	-0.0247942			0.0464892	-0.901483	*		0.616948	-0.0378278
O15294-3	OGT			0.343404	0.812669			0.542711	-0.727518			0.224715	0.738342			0.936212	0.10765
O15327	INPP4B			0.0234579	0.76389	*		0.638134	-0.0765708			0.000236042	1.53063	*		0.107063	0.818661
O15360	FANCA			0.343404	-23.6503			0.634078	0			0.913592	-3.91448			3.5e-05	22.1467	*
O15371	EIF3D			0.568234	0.181574			0.973567	0.0523959			0.126458	1.11985			0.477545	0.248602
O15372	EIF3H			0.101624	0.728868			0.634078	0.9845			0.0165293	0.806574	*		0.285029	1.60739
O15381	NVL			0.343404	19.6476			0.999882	-0.301363			3.47e-05	18.5393	*		0.513744	1.15343
O15382	BCAT2			0.568234	-0.464076			0.634078	0.26669			0.0657577	-1.44437			0.499336	0.296954
O15394	NCAM2			0.0117041	-1.35219	*		0.628793	0.13326			0.0488692	-4.75467	*		0.0767814	-3.9983
O15438-4	ABCC3			0.00330181	-20.4792	*		0.745883	19.3576			0.248837	2.92081			0.285029	24.1147
O15455-2	TLR3			1	0			1	0			1	0			1	0
O15484	CAPN5			2.78e-06	-23.1813	*		9.5e-06	21.6419	*		0.105903	-3.06325			9.7e-07	20.7192	*
O15504	NUPL2			1	0			0.700816	-19.1066			6.22e-07	19.6354	*		0.513744	0.105434
O15511	ARPC5			0.120372	1.14611			0.542711	-2.05244			0.0697726	1.43185			0.982957	-0.0570276
O15514	POLR2D			1	0			1	0			5.91e-06	21.1481	*		1.29e-06	21.7534	*
O15550	KDM6A			1	0			0.634078	0			0.248526	18.7608			0.285029	18.1804
O15554	KCNN4			1	0			1	0			0.248526	16.0527			0.513744	0
O43148	RNMT			0.871204	0.304476			0.542711	0.289555			0.97228	0			0.515971	0.118581
O43149	ZZEF1			1	0			0.634078	0			0.495818	0			1.49e-07	21.0468	*
O43150	ASAP2			0.568234	0			0.634078	-1.4758			0.248526	22.3022			0.60218	1.08398
O43156	TTI1			0.568234	0			0.634078	0			0.248526	19.7027			6.1e-07	19.9525	*
O43166-3	SIPA1L1			0.343404	-22.2467			1	0			0.537145	-0.556815			1.96e-08	21.5392	*
O43175	PHGDH			0.01196	0.779912	*		0.634078	-0.910227			0.337216	0.380797			0.818403	-0.0210455
O43251-5	RBFOX2			1	0			0.700816	-19.6957			3.56e-07	18.8284	*		0.566529	-1.16765
O43264	ZW10			0.602193	0.194505			0.542862	-1.0873			0.169604	1.11881			0.513744	0.586129
O43272	PRODH			1	0			1	0			0.495818	0			1	0
O43291	SPINT2			0.000674516	1.80924	*		0.942162	0.750978			0.0122703	1.7205	*		0.273583	1.38242
O43353-2	RIPK2			0.568234	0			0.542711	-21.8075			0.5845	20.1614			0.0385989	-0.861907	*
O43390-2	HNRNPR			0.568234	-1.13809			0.542711	20.8187			0.062544	-1.41585			8.1e-08	22.0737	*
O43395	PRPF3			0.999995	0.154365			0.542711	-0.602006			0.292005	-0.472328			0.285029	-0.298452
O43396	TXNL1			0.343404	0.824721			0.542711	-1.04808			0.0781997	1.45307			0.0186785	-0.928437	*
O43432	EIF4G3			0.600076	-0.0981412			0.542711	-21.2212			0.99584	-0.0766657			0.72001	0.133544
O43488	AKR7A2			0.405637	0.466549			0.542711	-0.169054			0.248526	0.275819			0.452506	-0.0879899
O43491	EPB41L2			0.568234	-1.82123			0.634078	-0.203507			0.153486	-0.956201			0.0462593	-1.59714	*
O43493	TGOLN2			0.343404	-22.9938			0.634078	0			0.408201	-2.99118			5.09e-06	20.5451	*
O43504	LAMTOR5			0.508316	-0.735458			0.542711	0.369091			0.140605	-1.09016			0.0138998	0.813551	*
O43520	ATP8B1			0.568234	0			1	0			0.248526	21.6987			6.06e-06	22.1592	*
O43567	RNF13			0.568234	0			0.634078	0			0.248526	23.337			4.94e-07	23.5304	*
O43572	AKAP10			1	0			1	0			7.94e-06	19.8106	*		0.285029	20.5329
O43581-4	SYT7			0.333923	-21.0181			0.700816	-20.9147			5.97e-06	-21.0181	*		0.580085	-20.9147
O43598	DNPH1			0.90994	-0.059927			0.551188	-1.08171			0.787205	-0.699236			0.0365929	-1.26651	*
O43639	NCK2			1	0			1	0			0.495818	0			2.74e-06	20.9306	*
O43657	TSPAN6			9.35e-07	-22.713	*		0.542862	21.9798			0.876079	0.370577			0.285029	23.0039
O43676	NDUFB3			0.660805	-0.726451			3.31e-05	22.6422	*		0.375871	-0.742448			5.18e-07	23.3423	*
O43684-2	BUB3			0.309715	0.539879			0.648628	-0.367437			0.531463	0.137302			0.628403	0.00603442
O43688-2	PPAP2C			0.568234	0			0.700816	21.209			0.250042	20.5603			0.298429	20.3602
O43709	WBSCR22			0.312332	21.4099			1.38e-05	-21.0385	*		0.205212	21.4064			0.252265	0.612364
O43719	HTATSF1			0.54534	-1.07317			0.634078	0.253156			0.126761	1.14661			0.20437	0.593136
O43752	STX6			0.0968805	-0.691085			0.542711	-0.463371			0.994425	-0.06594			0.83711	0.0668496
O43760	SYNGR2			0.502613	0.239444			0.634078	-3.77926			0.405099	-0.471934			0.122925	-0.9153
O43765	SGTA			0.143555	0.332613			0.871681	0.0116353			0.0478527	0.281633	*		0.648709	0.19994
O43768-9	ENSA			0.0366176	1.21405	*		0.542711	0.753246			0.00250135	1.73466	*		0.237732	1.1248
O43772	SLC25A20			0.169795	-1.25256			1	0			1.07e-06	-20.9	*		1	0
O43795	MYO1B			1	0			8.34e-07	-21.17	*		3.6e-07	20.4866	*		0.352787	-0.230937
O43795-2	MYO1B			0.0153056	-1.03395	*		0.662115	0.148076			0.528399	0.266924			0.124451	0.773012
O43813	LANCL1			0.568234	0.382708			0.796945	0.808973			0.293008	0.570722			0.936697	0.511979
O43818	RRP9			0.843408	-0.114797			0.999882	-0.184099			0.0360254	-0.948735	*		0.761359	0.125702
O43819	SCO2			0.568234	0			1	0			0.248526	20.0346			8.64e-06	21.0152	*
O43826	SLC37A4			0.568234	0			0.634078	0			0.495818	0			2.16e-06	20.1076	*
O43852	CALU			0.0621271	-1.75465			0.553052	2.12709			0.627035	0.0968993			0.303295	1.96889
O43852-2	CALU			0.343404	-22.9129			0.634078	0			0.441463	-0.15023			9.96e-08	22.8004	*
O43861-2	ATP9B			0.000434045	-20.0845	*		1	0			0.00011891	-20.0845	*		1	0
O43920	NDUFS5			0.453922	-0.198913			0.634078	0.606486			0.713313	0.333016			0.246617	0.153398
O43924	PDE6D			0.666245	-22.8983			0.634078	0.685102			0.495818	0.330796			0.893009	0.251123
O60216	RAD21			0.999995	-0.251396			0.542711	-0.458505			0.810247	0.0673296			0.842507	0.0319297
O60218	AKR1B10			1	0			1	0			1	0			1	0
O60231	DHX16			0.450803	0.114579			0.999882	-0.165514			0.320069	-0.717889			0.797527	-0.124109
O60232	SSSCA1			0.160561	0.758258			0.634078	0.249052			0.289386	-0.523247			0.69182	-0.0766954
O60245	PCDH7			9.09e-05	-22.6203	*		6.61e-05	22.5195	*		0.236308	-22.6203			0.513744	0
O60264	SMARCA5			0.129752	-0.213633			0.843473	0.0869648			0.725456	-0.145545			0.285029	0.274602
O60303	KIAA0556			0.743216	0.00368864			0.542711	24.428			0.0707269	-2.23409			0.308472	23.9996
O60313	OPA1			0.213731	-0.674781			0.634078	0.234853			0.0223921	-0.724078	*		0.96381	-0.0933756
O60318	MCM3AP			0.568234	0			1	0			0.495818	0			9.22e-06	20.9121	*
O60341	KDM1A			0.999995	0.0537576			0.553052	-0.283594			0.412132	-0.161905			0.458734	-0.0687588
O60476	MAN1A2			0.0821824	-2.05406			0.542711	1.24164			0.0075384	-2.70059	*		0.569143	-0.662983
O60487	MPZL2			0.0243878	-1.73422	*		0.542711	22.2323			0.102022	-1.05144			0.285029	23.2151
O60504	SORBS3			1	0			1	0			1	0			1	0
O60513	B4GALT4			0.568234	0			1	0			0.248526	21.7228			1.04e-05	21.8035	*
O60518	RANBP6			0.343404	-21.0579			0.999882	0			0.982777	-0.249184			0.256964	21.078
O60524-5	NEMF			0.308217	1.10438			0.634078	-1.54361			0.0361589	2.09904	*		0.961324	0.334306
O60551	NMT2			0.568234	0			0.634078	0			0.248526	21.0046			2.74e-06	20.9773	*
O60568	PLOD3			0.00771944	-0.90711	*		0.649501	0.540661			0.690505	0.0121998			0.36451	0.736168
O60610-2	DIAPH1			0.0132955	1.23502	*		0.700816	-0.686154			0.00283768	1.57667	*		0.526666	0.0065128
O60613	SEPTIN15			1	0			0.634078	0			0.248526	21.4184			8.1e-08	21.1811	*
O60635	TSPAN1			1	0			0.634078	0			1	0			0.616208	19.127
O60671-2	RAD1			0.568234	0			1	0			1	0			1	0
O60684	KPNA6			0.327641	1.21592			0.634078	-1.55806			0.147159	1.69453			0.0334847	0.890967	*
O60716-15	CTNND1			0.0974582	-0.931135			0.651218	-0.412451			0.0889351	0.465799			0.864483	-0.191778
O60725	ICMT			0.568234	0			0.542711	-22.195			0.248526	20.9957			0.0146756	-1.42977	*
O60762	DPM1			0.0194116	-1.35839	*		0.542711	-0.352623			0.015925	-1.18416	*		0.0273007	-2.16521	*
O60783	MRPS14			0.925085	-0.212887			0.634078	-1.08948			0.0479023	-0.752337	*		0.327366	-0.324796
O60841	EIF5B			0.495983	0.170997			0.574606	-0.384024			0.000784095	0.814481	*		0.540172	0.0603452
O60888-3	CUTA			0.581917	0.125165			0.542711	-1.02566			0.129337	0.997954			0.453535	-0.577911
O60906	SMPD2			0.568234	0			1	0			0.495818	0			9.36e-07	20.7252	*
O60907-2	TBL1X			3.94e-06	20.3135	*		0.999882	1.049			1	0			0.285029	-18.1006
O60927	PPP1R11			1	0			0.634078	0			1	0			1	0
O60930	RNASEH1			1	0			0.634078	0			1.83e-06	20.8357	*		0.285029	20.6077
O60936	NOL3			0.493927	0.204128			0.304341	-0.311152			0.670366	-0.316721			0.0013137	-1.74956	*
O75051	PLXNA2			1	0			1	0			0.248526	19.5307			0.513744	0
O75054	IGSF3			0.301046	-1.82678			0.760071	0.130381			0.330305	-0.650541			0.0158278	-1.70982	*
O75063	FAM20B			0.613076	-22.6614			0.634078	1.22788			0.516522	0.0154023			0.496982	2.92237
O75131	CPNE3			0.0501433	1.04045			0.634078	-0.315915			0.000385371	1.06196	*		0.989632	-0.137721
O75146	HIP1R			0.343404	-0.405867			0.542711	-0.336819			0.0778852	-0.929697			0.0187779	-1.01362	*
O75150	RNF40			0.578887	0.268074			0.911491	-0.43605			0.0292612	0.686898	*		0.945321	-0.67768
O75151	PHF2			0.0194116	-1.75392	*		0.634078	-3.62615			0.0709783	-2.14594			0.285029	-0.254033
O75164	KDM4A			0.568234	0			0.542711	19.8299			0.248526	20.7465			0.000289572	20.3828	*
O75167-5	PHACTR2			1	0			1	0			0.495818	0			9.57e-06	19.0545	*
O75179-6	ANKRD17			0.35336	0.372785			0.700816	-20.9574			0.985252	-0.558024			0.513744	0.841345
O75182	SIN3B			1	0			0.542711	20.1164			0.248526	20.4813			3.5e-07	20.9753	*
O75190	DNAJB6			0.568234	0			0.634078	0			0.658946	21.8083			0.347886	21.9584
O75204	TMEM127			0.999995	-0.0489366			0.542711	21.0443			0.992367	-0.263191			1.7e-07	21.8213	*
O75223	GGCT			0.413777	0.409047			0.700816	0.371005			0.25196	0.393422			0.285029	-0.570483
O75251	NDUFS7			0.899801	-0.101274			0.634078	0.116876			0.0482342	-1.07373	*		0.702961	-0.0951983
O75298	RTN2			0.17789	0.636486			0.545333	2.54759			0.0043702	-1.98447	*		0.285029	3.20643
O75306-2	NDUFS2			0.201857	-0.511345			0.979082	-0.310656			0.62806	-0.167251			0.587039	-0.367543
O75312	ZPR1			0.293706	1.74188			0.542862	-0.320662			0.332651	1.01336			0.948814	0.567523
O75319	DUSP11			0.343404	-21.5258			1	0			0.999222	-0.623187			2.64e-07	21.3885	*
O75351	VPS4B			0.343404	1.02554			0.634078	-0.191076			0.0452549	1.84965	*		0.100244	-0.414553
O75368	SH3BGRL			0.0879538	0.222124			0.542711	0.672438			0.0472994	0.820771	*		0.680987	0.429691
O75376	NCOR1			2.48e-05	23.1167	*		0.542711	-23.0826			4.49e-06	22.0198	*		0.513744	-1.73554
O75380	NDUFS6			0.343404	-23.4375			0.634078	2.02146			0.406582	-0.399978			0.513744	1.6257
O75390	CS			0.444883	-0.267269			0.572934	-0.640266			0.194648	-0.462398			0.103194	-0.745949
O75391	SPAG7			1	0			0.711517	22.694			4.07e-06	21.6174	*		0.374314	21.3716
O75394	MRPL33			1	0			0.999882	-0.0477558			5.91e-06	21.711	*		0.553091	-0.504999
O75396	SEC22B			0.256024	-0.716065			0.542711	-1.63369			0.090735	-0.919969			0.0190771	-1.66037	*
O75400-3	PRPF40A			0.348334	-22.0756			1.43e-05	21.4695	*		0.240971	-22.0756			9.04e-07	20.6022	*
O75414	NME6			0.568234	0			0.542862	21.193			0.593197	21.1351			0.292249	21.6868
O75427	LRCH4			0.241921	-1.12588			0.542711	-20.4352			0.571576	0.102147			0.493896	1.47524
O75436	VPS26A			0.0290427	0.877651	*		0.811785	-0.316723			0.0247835	0.79726	*		0.249649	1.13628
O75477	ERLIN1			0.245462	-0.712999			0.999882	0.573786			0.794524	0.195544			0.498265	1.62977
O75487-2	GPC4			1	0			1	0			0.495818	0			7.78e-07	20.9187	*
O75494-5	SRSF10			0.523477	-0.560839			0.56376	0.472659			0.0189677	1.21113	*		0.249704	0.967237
O75503	CLN5			0.663735	-0.0449987			0.542711	-21.4603			0.0140605	-1.21289	*		0.187907	-0.843095
O75509	TNFRSF21			1	0			1	0			4.85e-07	18.7615	*		3.18e-06	18.7399	*
O75521-2	ECI2			0.667642	19.1667			0.542711	-19.0817			0.615522	18.805			0.285029	1.91536
O75530-3	EED			0.14805	1.00034			0.542711	-0.831554			0.495818	-0.187591			0.590686	-0.499046
O75533	SF3B1			0.208678	-0.424487			0.634078	0.00194185			0.626746	0.00539642			0.0563581	0.173846
O75582	RPS6KA5			0.343404	-21.3803			0.634078	0			0.994996	0.0786283			1.64e-06	21.9561	*
O75608-2	LYPLA1			0.830486	0.603285			0.542711	-1.03012			0.000522766	2.82457	*		0.613435	0.378958
O75648-2	TRMU			0.568234	0			1	0			0.239446	23.6934			2.84e-06	23.9474	*
O75674-2	TOM1L1			1	0			0.700816	22.8393			0.248526	22.3779			0.285029	22.6346
O75676-2	RPS6KA4			0.57501	-0.152454			0.886741	-0.350653			0.388769	0.149133			0.525442	-0.532867
O75689-2	ADAP1			0.916047	0.0891472			0.634078	0			9.32e-06	-24.2492	*		1	0
O75694-2	NUP155			0.35971	-0.283554			0.634078	-0.418553			0.228092	-0.4			0.513744	-0.213381
O75716	STK16			0.343404	-21.0751			1	0			0.248526	-21.0751			1	0
O75717	WDHD1			0.0546767	1.45584			0.637708	-0.11976			0.000209805	2.05477	*		0.515484	1.404
O75718	CRTAP			0.702001	19.0861			0.970983	0			0.658381	18.8792			0.285029	20.2372
O75762	TRPA1			0.568234	0			1	0			0.495818	0			8.9e-07	20.2589	*
O75781	PALM			0.568234	-2.14766			0.634078	0.276897			0.495818	-1.07994			0.513744	-0.943643
O75794	CDC123			0.568234	0			0.999882	1.89099			1.77e-06	22.474	*		0.497394	1.90886
O75822	EIF3J			0.343404	0.509122			0.642048	-0.438855			0.10882	0.892884			0.620843	-0.0138806
O75843	AP1G2			0.586261	0.324896			0.542711	-0.425812			0.0061092	1.04007	*		0.285029	0.247749
O75844	ZMPSTE24			0.0635476	-0.638546			0.627981	0.688373			0.00187078	-1.31528	*		0.292676	0.873647
O75865	TRAPPC6A			1	0			1	0			1	0			1	0
O75874	IDH1			0.224312	0.299222			0.634078	0.341296			0.0450182	0.613017	*		0.0509185	0.842377
O75886	STAM2			0.156282	-0.580779			0.634078	0.961636			0.544709	0.525783			0.558156	-0.253583
O75909	CCNK			0.343404	0.748988			0.634078	-1.99023			0.3214	-0.88904			0.513744	-0.644028
O75915	ARL6IP5			0.400536	-0.560433			0.587968	0.62027			0.464369	-0.195748			0.0365064	1.38874	*
O75934	BCAS2			0.941839	-0.386235			0.807914	0.104464			0.0135639	1.2177	*		0.497613	0.279911
O75937	DNAJC8			0.999995	0.460287			0.765667	0.13596			0.248526	0.812693			0.998891	-0.206297
O75962-2	TRIO			1	0			0.542711	20.2399			4.06e-06	20.576	*		0.285029	21.4862
O75970-5	MPDZ			0.621512	-22.353			1	0			0.532966	-0.795427			8.96e-07	21.3865	*
O75976	CPD			0.343404	-0.712294			0.634078	0.374127			0.247084	0.819337			0.285029	0.762228
O76003	GLRX3			0.154637	0.930001			0.842738	-0.213815			0.04967	1.24206	*		0.67261	-0.0179858
O76024	WFS1			0.0523086	-1.37728			0.542711	-0.350044			0.491598	0.308292			0.0273007	1.20773	*
O76031	CLPX			0.343404	-0.255164			0.542711	-1.3036			0.379543	-0.101446			0.0365929	-0.787751	*
O76071	CIAO1			0.124402	1.12061			0.634078	2.71869			0.025269	1.09044	*		0.493076	4.03446
O94766	B3GAT3			0.0234461	-1.20819	*		0.747687	0.0422077			0.248526	-0.324747			0.285029	-0.364981
O94804	STK10			1.06e-06	22.7207	*		0.895829	-0.00523432			2.68e-06	23.7651	*		0.740261	0.231685
O94822-3	LTN1			1	0			1	0			0.000163016	19.6337	*		2.78e-06	21.4649	*
O94826	TOMM70A			0.343404	-0.687024			0.281831	-0.697286			0.877423	-0.130003			0.113306	0.525032
O94829	IPO13			0.678032	-20.2876			0.634078	0			0.469195	1.95233			0.285029	21.799
O94832	MYO1D			0.295622	-0.463291			0.694078	-0.016553			0.000617939	-1.34413	*		0.924569	-0.0208099
O94874	UFL1			0.140171	-0.436629			0.613072	-0.0818026			0.0220652	-0.490049	*		0.0476396	-0.49236	*
O94875-11	SORBS2			0.999995	0			0.700816	-19.6956			0.612652	20.5489			0.998201	0.793899
O94876-2	TMCC1			0.343404	-20.2396			0.634078	0			0.99267	0.0659431			7.98e-05	21.5076	*
O94888	UBXN7			0.210743	0.464945			0.542711	-0.515859			0.0281416	0.717505	*		0.277771	0.300909
O94905	ERLIN2			0.00642707	-0.829677	*		0.717787	-0.258562			0.0640728	-0.430094			0.399884	0.301851
O94906	PRPF6			0.555747	0.0497652			0.55586	-0.516104			0.45103	-0.105016			0.285029	-0.215893
O94915	FRYL			0.338842	24.2263			0.567846	-2.58243			0.248526	22.8112			0.348447	0.670391
O94952-1	FBXO21			0.568234	0			0.999882	0			2.51e-06	21.2093	*		0.300998	21.1966
O94964-2	SOGA1			0.568234	0			1	0			1	0			0.513744	0
O94992	HEXIM1			1	0			0.999882	-0.0643933			2.05e-07	22.9182	*		0.986166	-0.0446064
O95059	RPP14			0.568234	0			0.700816	19.2508			4.38e-05	21.6295	*		0.278029	21.8094
O95084-2	PRSS23			0.426921	0.806931			0.634078	2.66747			0.907129	0.0228279			0.979643	1.49939
O95140	MFN2			0.388267	-0.214787			0.634078	0.94029			0.1836	-0.722363			0.285029	1.16886
O95169-3	NDUFB8			0.0915307	-1.3306			0.634078	1.02535			0.0142907	-1.39264	*		0.522837	0.381561
O95197-3	RTN3			0.179373	-1.80534			0.634078	-2.06008			0.0281197	1.56086	*		0.997382	0.171697
O95210	STBD1			0.266832	-1.13356			0.542711	21.3375			0.513072	0.0773074			1.29e-05	23.3932	*
O95218-2	ZRANB2			0.343404	-0.47884			0.542711	1.42038			0.317441	-0.13223			0.599147	0.766189
O95239	KIF4A			0.343404	21.6773			0.654383	0.0180056			5.28e-07	21.5225	*		0.545207	-1.15025
O95243-3	MBD4			0.343404	-20.2337			0.542711	20.1672			0.495818	-0.46557			8.54e-07	20.2725	*
O95248	SBF1			1	0			0.999882	0			1.09e-07	21.289	*		0.285029	20.7946
O95249	GOSR1			0.839216	-0.00318242			0.041573	0.941328	*		0.0321312	-0.536922	*		0.316254	-0.531803
O95267-5	RASGRP1			1	0			0.634078	0			0.000197699	22.487	*		3.31e-05	20.7801	*
O95274	LYPD3			1	0			1	0			0.248526	20.8496			2.53e-07	20.4197	*
O95292	VAPB			0.102544	-1.14578			0.898543	0.0728821			0.478022	0.51058			0.285029	-0.306019
O95297-3	MPZL1			0.568234	0			1	0			0.25026	21.4547			0.513744	0
O95299	NDUFA10			0.0292755	-0.760468	*		0.634078	0.211186			0.196506	-0.116499			0.359191	1.01366
O95302	FKBP9			0.936301	-0.531622			0.147812	1.64932			0.0458846	1.7736	*		0.946406	0.00980112
O95361	TRIM16			0.414346	0.677037			0.654499	-0.497269			0.0418218	1.99722	*		0.0502796	3.54345
O95363	FARS2			0.669262	21.2581			1.72e-05	-21.7819	*		0.625177	20.575			0.319802	-0.621655
O95373	IPO7			0.433461	0.516156			0.634078	-1.02166			0.0220652	0.97681	*		0.490376	0.217158
O95376	ARIH2			0.343404	19.5234			0.999882	0			2.63e-05	20.007	*		0.285029	19.9357
O95379	TNFAIP8			1	0			1	0			0.495818	0			0.513744	0
O95391	SLU7			0.568234	-0.141776			5.56e-06	-20.1995	*		2.12e-05	-21.2135	*		7.91e-07	-20.1995	*
O95396	MOCS3			0.558861	3.02475			0.634078	-0.549448			0.491598	1.18037			0.284862	-0.575323
O95406	CNIH1			1	0			1	0			5.57e-06	21.1373	*		3.53e-06	22.2032	*
O95415	BRI3			0.343404	-19.4433			1	0			0.495818	0.75842			2.96e-06	20.9614	*
O95429-2	BAG4			0.568234	0			0.634078	0			0.593481	19.6849			2.23e-06	20.6026	*
O95470	SGPL1			0.0492789	-1.71509	*		0.271753	-1.02469			0.900598	-0.22762			0.249221	-0.41316
O95471-2	CLDN7			0.35336	20.2313			0.542711	-18.9255			0.250565	20.5667			0.183212	1.50166
O95476	CTDNEP1			0.59329	0.257013			0.634078	0.579578			0.115011	-1.95762			0.537737	-0.436298
O95478	NSA2			0.666535	19.9128			0.542711	-21.8671			0.243959	21.511			0.221731	-0.427195
O95479	H6PD			1	0			2.53e-05	22.3179	*		0.248526	20.6328			1.84e-05	21.1876	*
O95551-3	TDP2			1	0			1	0			1	0			1	0
O95573	ACSL3			0.0311382	-1.43863	*		0.995421	-0.0429645			0.786975	0.0184912			0.285029	0.891585
O95639-3	CPSF4			1	0			0.542711	-22.4491			5.91e-06	22.2641	*		0.895655	-0.0109765
O95684-2	FGFR1OP			0.568234	0			0.563855	21.9144			1.29e-05	22.1885	*		0.332819	21.9394
O95716	RAB3D			0.197434	-1.58399			0.542711	1.49748			0.100825	-1.9255			0.692224	-0.0385491
O95721	SNAP29			0.675154	21.9156			0.59019	-0.266131			0.248526	22.3362			0.0555015	-1.14795
O95749	GGPS1			0.999995	0			0.571033	19.6446			0.248526	21.309			0.285029	22.5296
O95757	HSPA4L			0.0387881	1.7923	*		0.956772	0.318892			0.105302	1.34055			0.678096	-0.158965
O95807	TMEM50A			0.496925	-0.919206			0.542711	-21.4558			0.0252675	-3.96182	*		0.0278225	-1.51606	*
O95817	BAG3			0.133644	1.65394			0.783373	-0.665139			0.141746	1.29603			0.518758	-0.292282
O95819-2	MAP4K4			1	0			1	0			0.248526	19.5739			4.35e-06	19.805	*
O95831-3	AIFM1			0.290562	-0.25277			0.634078	-0.0624383			0.00739605	-0.661455	*		0.128664	-0.342229
O95832	CLDN1			1	0			1	0			3.47e-06	20.9572	*		4.74e-05	21.8853	*
O95857	TSPAN13			1	0			0.542711	-21.8157			0.248526	20.8476			0.536828	-0.406723
O95999	BCL10			1	0			1	0			1	0			0.513744	0
O96019	ACTL6A			0.239155	0.302525			0.634078	-0.605057			0.000569146	0.88599	*		0.0109394	0.96682	*
O96028	WHSC1			0.343404	22.5741			0.548507	22.5911			1.06e-05	20.7972	*		0.347117	21.3581
P00156	MT-CYB			0.463462	-0.384576			0.943922	0.0875754			0.0450913	-1.93222	*		0.364814	-0.602156
P00167-2	CYB5A			0.0258906	-1.26831	*		0.37995	0.89003			0.563054	-0.0297575			0.215909	0.484815
P00367	GLUD1			0.158787	-0.424158			0.583888	0.28382			0.00487052	-0.628488	*		0.0189908	-0.899502	*
P00390-2	GSR			0.343404	0.258928			0.542711	0.205823			0.0370039	0.676521	*		0.241717	0.408284
P00403	MT-CO2			0.0501433	-0.635266			0.644125	0.0364762			0.194648	-0.579148			0.417704	0.713465
P00441	SOD1			0.586947	-1.0817			0.542711	-1.49824			0.153606	2.10169			0.850867	0.155053
P00491	PNP			0.0254845	1.0387	*		0.893703	-0.230849			0.0480273	0.623227	*		0.46058	0.22638
P00533	EGFR			1	0			0.542711	-19.6408			1.9e-06	19.3324	*		0.989632	-0.539399
P00918	CA2			0.0556391	-2.07791			0.782478	0.242114			0.0249016	-1.70137	*		0.200319	-0.781735
P01011	SERPINA3			1.95e-05	-22.3255	*		1	0			0.241033	-22.3255			0.285029	20.4004
P01033	TIMP1			0.568234	0			0.634078	0			0.319655	22.3638			4.94e-07	22.3219	*
P01034	CST3			0.0153056	-1.30311	*		0.542711	0.473673			0.066219	-0.922171			0.522094	0.404985
P01137	TGFB1			1	0			0.780291	-0.0320389			7.21e-06	21.3384	*		0.989632	0.0720527
P01889	HLA-B			1.6e-05	-23.1803	*		1	0			0.327223	-0.677171			0.285029	22.4268
P01893	HLA-H			1	0			1	0			6.5e-06	21.543	*		0.285029	21.9198
P02461	COL3A1			0.343404	-21.8481			0.700816	0.0510651			0.0338371	4.40093	*		0.0450274	5.66835	*
P02511	CRYAB			0.568234	0			1	0			0.495818	0			1	0
P02751	FN1			1	0			0.634078	0			2.42e-05	18.9914	*		0.285029	19.2197
P02794	FTH1			0.365577	0.547042			0.662712	-0.0862779			0.854645	0.0914632			0.75947	-0.156471
P03372-4	ESR1			0.568234	1.77326			0.999882	0			0.991966	-0.92074			0.991646	0
P03891	MT-ND2			0.831631	-0.332994			0.553052	21.3905			0.171079	-1.48986			0.285029	23.4524
P03905	MT-ND4			0.891407	-0.250833			0.700816	-21.2757			0.0740493	-1.65192			0.513744	0.350288
P03915	MT-ND5			0.366404	-21.3947			0.645756	0.413145			0.248526	0.509872			0.598383	0.0250429
P04035-2	HMGCR			1	0			1	0			0.495818	0			0.285029	19.5957
P04040	CAT			0.172582	1.51346			0.934989	0.0117757			0.0118949	2.36921	*		0.0902408	1.03328
P04062-4	GBA			0.0833906	-1.05602			0.542711	0.810943			0.0260113	-0.628387	*		0.285029	0.226455
P04181	OAT			0.556467	-0.24572			0.542711	-0.744829			0.0163538	-1.31573	*		0.0647621	-1.17608
P04899-6	GNAI2			0.0455434	-0.678298	*		0.567616	1.36227			0.0464272	0.799682	*		0.189208	1.88643
P05090	APOD			1	0			0.999882	0			0.248526	21.0456			0.989632	0
P05109	S100A8			0.69257	-1.47378			1	0			0.000212153	-21.2917	*		1	0
P05114	HMGN1			0.999995	0.0614936			0.669301	21.315			0.22447	-3.94651			0.273202	21.564
P05161	ISG15			0.00465959	-1.69514	*		0.634078	-1.87279			0.964827	1.04712			0.885169	1.00213
P05166	PCCB			0.769705	0.286653			0.578746	-1.06597			0.324878	-0.376496			0.295433	-1.04965
P05386	RPLP1			0.0448836	0.996583	*		0.911822	-0.276501			0.0450913	1.07362	*		0.30115	0.935841
P05423	POLR3D			0.568234	0			0.999882	0			0.248526	21.6901			0.296376	21.7051
P05455	SSB			0.62877	0.288943			0.571033	0.462708			0.142668	0.410109			0.217798	1.01158
P05549-5	TFAP2A			0.568234	0			1	0			0.495818	0			6.12e-05	20.1353	*
P06132	UROD			0.568234	1.4451			0.542711	-22.8658			0.495818	0.930636			0.627867	0.235253
P06280	GLA			0.0140333	-1.32752	*		0.651218	1.85092			0.248526	0.769119			0.367443	2.07835
P06703	S100A6			0.999995	0			0.999882	0			0.680896	19.6933			0.513744	0
P06730	EIF4E			0.295994	0.555097			0.560154	0.493415			0.557282	0.232285			0.285316	0.601523
P06746	POLB			1	0			0.634078	0			1.71e-05	22.107	*		2.7e-05	21.0666	*
P07199	CENPB			0.120372	0.324769			0.999882	-1.04027			0.0144099	-1.36398	*		0.541701	-0.533837
P07203	GPX1			1	0			0.665669	21.2242			0.248526	21.9108			0.573556	18.7643
P07305	H1F0			0.0862629	-0.589251			0.675153	0.125458			0.0118929	-1.01	*		0.348447	-0.521461
P07602	PSAP			0.0145934	-1.2112	*		0.542711	0.881147			0.539674	0.0758048			0.0713601	1.20713
P07686	HEXB			0.277124	-0.919736			0.999882	0.0295822			0.0220652	-1.16956	*		0.110077	-0.595087
P07711	CTSL			2.36e-06	-22.331	*		0.542711	-22.7222			0.500051	0.407148			0.798491	-0.213986
P07858	CTSB			0.568234	-1.35571			0.634078	-1.99895			0.367396	0.166416			0.999037	0.00055776
P07919	UQCRH			0.669826	-23.4618			0.634078	4.40442			0.406582	3.41805			0.497729	4.36415
P07942	LAMB1			1	0			1	0			1	0			1	0
P07948-2	LYN			0.000194721	-22.1346	*		0.634078	0			0.495818	-1.31672			0.285029	20.4915
P07992-4	ERCC1			1	0			0.634078	0			1	0			1	0
P08069	IGF1R			0.0105103	-2.43169	*		0.714052	1.43874			0.460489	-0.775418			0.451576	1.9536
P08195-2	SLC3A2			1	0			1	0			0.248526	20.3592			4.43e-07	20.7619	*
P08236	GUSB			0.343404	-1.79256			0.634078	0.543106			0.0127798	-0.60228	*		0.370681	0.639719
P08237-3	PFKM			0.0981622	1.01959			0.807493	0.496121			0.551126	0.435868			0.364814	1.02541
P08243	ASNS			0.0421681	1.32459	*		0.823523	-0.0634711			0.0605913	0.701323			0.285029	0.450428
P08473	MME			0.343404	-19.9455			0.92993	-0.171633			0.248526	-19.9455			4.68e-06	-21.3894	*
P08559-3	PDHA1			0.0606877	-0.75794			0.542711	-1.33753			0.0394876	-0.91483	*		0.0563581	-1.23984
P08574	CYC1			0.93004	0.00180353			0.886741	-0.025176			0.498485	-0.347909			0.936697	-0.402765
P08648	ITGA5			1	0			1	0			0.248526	21.1002			8.54e-07	20.9589	*
P08754	GNAI3			0.343404	-0.413769			0.921683	-0.21949			0.0274115	0.743388	*		0.489987	0.292707
P08910	ABHD2			1	0			1	0			0.495818	0			1.93e-07	19.2804	*
P09012	SNRPA			0.122692	-0.730986			0.619259	-0.916839			0.831273	0.00268246			0.0290388	-0.386315	*
P09110	ACAA1			0.568234	1.69822			0.634078	-2.42386			0.388955	4.34014			0.10598	0.711322
P09496-2	CLTA			0.820666	-0.266293			0.677997	-0.164431			0.692492	0.0649253			0.989632	-0.531695
P09525	ANXA4			0.343404	0.324174			0.787149	-0.150581			0.432217	0.199902			0.89312	0.126467
P09525-2	ANXA4			0.999995	0			1	0			0.495818	0			0.513744	0
P09601	HMOX1			1	0			1	0			1	0			1	0
P09884	POLA1			0.568234	0			0.55586	21.6306			0.248526	21.7447			0.310383	22.0312
P09960	LTA4H			0.0823009	0.670813			0.999882	-0.108965			0.0633241	0.585187			0.557097	0.173043
P0C1Z6-2	TFPT			1	0			0.700816	21.4526			5.15e-06	22.2239	*		0.285029	22.3905
P0DMN0	SULT1A4			0.0307447	4.62664	*		0.634078	-0.74361			0.00803207	4.45762	*		0.83497	0.159724
P0DPI2	GATD3A			0.260958	-0.337854			0.634078	0.104155			0.0132051	-1.0392	*		0.513744	0.24216
P10398	ARAF			0.0126091	0.524405	*		0.634078	-3.46096			0.26951	0.188248			0.534758	-0.074514
P10412	HIST1H1E			1	0			0.634078	0			0.248526	21.5558			0.513744	0
P10515	DLAT			0.179824	-0.281636			0.542711	-1.0556			0.0279489	-0.677095	*		0.153265	-0.560934
P10619-2	CTSA			0.213983	-0.455928			0.542711	0.807147			0.00464135	-1.25525	*		0.834141	-0.0746794
P10620	MGST1			0.568234	-0.625606			0.572934	-0.469978			0.248526	0.396211			0.01162	0.505369	*
P10644	PRKAR1A			0.151669	0.291656			0.542862	-0.242876			0.762837	-0.115972			0.0237326	-0.856161	*
P10909-4	CLU			0.0476732	-1.47255	*		0.999882	0.257475			0.0150607	-2.4038	*		0.243263	-1.30435
P11117	ACP2			0.0623148	-1.93949			0.634078	-0.335672			0.0350365	-0.789518	*		0.0732445	-0.503489
P11166	SLC2A1			0.999995	0.122449			0.542711	-0.625889			0.103508	-1.19599			0.283258	-0.896808
P11171-4	EPB41			0.568234	0			1	0			0.609729	21.4428			0.285029	21.6724
P11172	UMPS			0.138983	0.734453			0.940761	0.155964			0.104257	0.765106			0.285029	0.497838
P11182	DBT			0.113257	-0.923395			0.926031	0.371931			0.0368104	-0.993733	*		0.0414387	1.27569	*
P11233	RALA			0.207025	-0.395056			0.542711	0.480928			0.0234661	-0.693409	*		0.285029	-0.561934
P11279	LAMP1			0.30737	-0.706079			0.877039	0.117484			0.0243638	-0.594914	*		0.285029	0.660332
P11387	TOP1			0.165613	-0.234322			0.984318	0.0518962			0.0168612	-0.762218	*		0.111329	-0.551372
P11388	TOP2A			0.606334	0.752822			0.700816	2.41237			0.0855992	1.35905			0.305019	3.40996
P11498	PC			0.240117	-1.30193			0.548507	-0.312972			0.0959285	-1.0813			0.00508962	-1.19835	*
P11586	MTHFD1			0.0274488	0.708987	*		0.634078	-0.127466			0.638748	-0.0779243			0.285029	-0.564517
P11717	IGF2R			0.0679635	0.940898			0.634078	-1.52978			0.00215274	1.9325	*		0.277248	0.947324
P11766	ADH5			0.0768475	0.591091			0.823523	0.0363771			0.485328	-0.297871			0.919544	0.146329
P11802	CDK4			1	0			0.542711	-21.7074			1.22e-07	21.9447	*		0.285029	0.490695
P12081-4	HARS			0.00424985	0.761302	*		0.56376	-0.544469			0.171432	-0.556929			0.25147	-0.840719
P12268	IMPDH2			0.00427028	1.13007	*		0.647516	-0.719845			0.248526	0.118328			0.0647823	-0.640766
P12532	CKMT1A			0.467969	0.179035			0.634078	-0.406914			0.495818	-0.90487			0.00996369	-1.47948	*
P12931	SRC			0.343404	-20.0099			0.634078	-2.36334			0.470289	2.50178			0.168257	1.51603
P12955	PEPD			0.89107	0.632189			0.542711	-0.864972			0.821153	0.160997			0.16545	-0.925278
P13164	IFITM1			0.170088	-2.98734			0.999882	0			0.198964	-1.75005			0.574823	24.9638
P13284	IFI30			1	0			0.542711	-20.6638			1.81e-06	21.112	*		0.18371	0.765412
P13693	TPT1			0.225628	0.367694			0.999882	0.156225			0.0368104	0.729166	*		0.491551	-0.207382
P13716	ALAD			0.490828	-0.237469			0.641344	-0.220164			0.612632	-0.0600585			0.037405	-1.82994	*
P13747	HLA-E			0.343404	-20.9955			1	0			0.967695	1.07145			0.000130787	21.8432	*
P13796	LCP1			0.343404	1.67247			0.634078	-2.92698			0.246586	-0.531314			0.673137	0.265574
P13798	APEH			0.133209	0.630647			0.848601	-0.0655629			0.107601	0.62102			0.328262	-0.148189
P13804	ETFA			0.0631921	-0.861019			0.98103	0.150114			0.0185155	-0.50015	*		0.285029	0.598629
P13987	CD59			0.568234	-0.430742			0.634078	-0.327702			0.000897082	3.96368	*		0.246617	0.532016
P14174	MIF			0.456313	0.863647			0.542711	-1.67699			0.0452287	1.48232	*		0.174855	-1.62955
P14314-2	PRKCSH			0.256869	-0.479506			0.999882	0.191646			0.0134491	-0.615559	*		0.515807	0.263817
P14324-2	FDPS			0.791877	-0.0289087			0.724058	-0.179391			0.024765	0.914458	*		0.285029	-0.426523
P14406	COX7A2			0.0833906	-1.14836			0.844966	0.00275637			0.0306133	-1.16176	*		0.573495	0.292704
P14635	CCNB1			1	0			1	0			1	0			0.513744	0
P14678-2	SNRPB			0.109306	-0.755099			0.542711	0.506404			0.082692	-0.783148			0.948317	0.0903549
P14859-4	POU2F1			1	0			0.700816	-22.3043			1.41e-06	21.4242	*		0.545724	-0.651603
P14868	DARS			0.0690785	0.511005			0.634078	-0.231282			0.618258	0.056772			0.777179	-0.105976
P14927	UQCRB			0.0902155	-1.31123			0.634078	1.46657			0.550094	-0.230117			0.583929	0.666884
P15104	GLUL			0.568234	0			0.634078	0			0.495818	0			0.285029	18.8933
P15260	IFNGR1			1	0			1	0			0.248526	19.7623			8.99e-07	20.0979	*
P15289-2	ARSA			1	0			1	0			0.495818	0			0.000130408	22.6998	*
P15309-2	ACPP			1	0			1	0			1	0			1	0
P15311	EZR			0.0274024	0.836151	*		0.542711	-0.542637			0.0177546	0.684675	*		0.115127	0.574716
P15408-3	FOSL2			1	0			1	0			0.495818	0			2.88e-06	21.1253	*
P15514	AREG			0.999995	0			1.01e-05	-21.6755	*		0.248526	21.7371			0.312508	0.126715
P15559	NQO1			0.730917	0.24721			0.542711	0.869047			0.590803	-0.132412			0.207752	0.673463
P15880	RPS2			0.0344911	0.454724	*		0.634078	-0.0206739			0.6145	0.0823742			0.513744	0.0592592
P15924	DSP			0.0673165	0.728652			0.542711	-0.309504			0.00299707	1.41688	*		0.166734	0.689391
P15927	RPA2			0.764259	0.368269			0.687994	0.341941			0.250519	0.825048			0.288196	0.794806
P16070	CD44			0.568234	0			0.634078	-2.12927			0.18713	22.5046			0.708944	-0.736375
P16144-4	ITGB4			0.0193713	-0.905026	*		0.542711	-0.752906			0.368674	0.577374			0.2256	1.19973
P16219	ACADS			0.0616391	-1.65074			0.634078	-0.787524			0.10828	-1.75598			0.513744	-0.367817
P16220	CREB1			1	0			0.542711	-22.4386			3.36e-07	21.6493	*		0.483627	-1.65722
P16333	NCK1			0.568234	0.206918			0.999882	0			0.34761	-1.05805			0.285029	23.7351
P16401	HIST1H1B			0.543728	-0.194143			0.791897	-0.0557452			0.0684914	-0.735116			0.191252	-0.806942
P16402	HIST1H1D			0.871346	-0.13561			0.634078	-1.306			0.248526	-3.86392			0.285029	-0.78609
P16403	HIST1H1C			0.343404	0.138807			0.875295	0.113743			0.614647	-0.0455229			0.728134	-0.0666981
P16435	POR			0.569019	0.131929			0.542711	0.165555			0.0206101	0.811052	*		0.0870753	0.216352
P16870-2	CPE			0.000252742	-23.2572	*		1	0			0.468968	-2.77487			1.82e-05	19.2491	*
P16989	YBX3			0.962777	0.580486			0.714072	20.6654			0.747011	1.10332			0.285029	23.6875
P16989-2	YBX3			1	0			0.702467	-20.5905			1.25e-07	21.365	*		0.513744	0.554894
P17029	ZKSCAN1			0.000213899	21.6461	*		0.999882	0.316641			9.74e-06	22.5158	*		0.334785	4.07095
P17035	ZNF28			0.343404	0.570305			0.634078	-6.03725			0.495818	-0.201625			0.472996	-0.590832
P17096-2	HMGA1			1	0			0.999882	0			0.248526	18.6466			0.223298	20.5426
P17275	JUNB			1	0			1	0			4.28e-06	20.8978	*		2.34e-05	21.2193	*
P17301	ITGA2			0.568234	0.067411			0.634078	-0.705512			0.248782	0.298385			0.14885	1.04715
P17405-4	SMPD1			1	0			0.702467	-19.7156			1	0			0.285029	-19.7156
P17480	UBTF			0.0909067	-0.607426			0.542711	0.838345			0.0360573	-0.477264	*		0.961147	0.238478
P17544-4	ATF7			1	0			1	0			0.495818	0			1	0
P17568	NDUFB7			0.343404	-0.508143			0.542711	-0.400943			0.248526	1.36656			0.285029	0.438709
P17676	CEBPB			1	0			1	0			1	0			0.285029	19.9947
P17812	CTPS1			0.00947609	0.644319	*		0.651218	-0.106692			0.0769681	0.81485			0.513744	-0.150291
P17858	PFKL			0.343404	0.718265			0.281831	-0.53645			0.248526	0.438644			0.0319977	-0.576233	*
P17900	GM2A			0.568234	-1.70781			1.84e-05	23.1858	*		0.52208	-0.195859			0.285496	19.1858
P17987	TCP1			0.0105025	1.31801	*		0.634078	-0.665338			0.00202131	1.30229	*		0.0456406	0.501628	*
P18031	PTPN1			0.192835	-0.584894			0.634078	0.177469			0.0243312	-0.555298	*		0.285029	-0.104218
P18075	BMP7			9.95e-07	-22.7137	*		0.634078	1.67493			0.405683	-3.82288			0.981901	-1.36717
P18084	ITGB5			0.579497	-1.16454			0.621101	0.776573			0.436067	0.331093			0.0440725	1.80362	*
P18124	RPL7			0.104632	0.434094			0.771884	0.0409656			0.00799644	-0.316958	*		0.203164	0.456158
P18510-2	IL1RN			1	0			0.634078	0			0.495818	0			1	0
P18615	NELFE			0.343404	-1.37184			0.634078	0.943448			0.551555	0.232817			0.700702	0.523156
P18850	ATF6			1	0			0.712669	21.3726			0.495818	0			0.513744	0
P19105	MYL12A			0.0934878	-1.69892			0.634078	0.452331			0.655897	-0.100589			0.475757	0.695975
P19224-3	UGT1A6			0.343404	-22.182			0.97727	-2.50017			0.170041	1.17686			0.494824	1.38138
P19256-2	CD58			1	0			1	0			1	0			0.513744	0
P19387	POLR2C			0.59356	0.860695			0.999882	-0.214761			0.355239	1.25117			0.00360631	0.76535	*
P19525	EIF2AK2			0.113766	-0.31664			0.847899	0.278655			0.799931	0.283957			0.430877	1.37157
P19634	SLC9A1			1.92e-06	-22.8551	*		0.999882	1.12935			0.618682	1.54841			0.407871	3.3618
P19793-2	RXRA			0.353298	-21.0528			0.999882	1.52435			0.653049	0.575759			0.513744	1.65008
P20020-6	ATP2B1			0.343404	-2.16946			0.55586	1.09005			0.0721623	0.2214			0.513744	0.713188
P20226-2	TBP			0.343404	-22.9711			0.634078	0			0.517083	-0.285061			1.93e-07	22.8341	*
P20336	RAB3A			0.568234	0			1	0			0.649761	19.391			1.64e-06	20.1837	*
P20340	RAB6A			1	0			0.542711	-18.9633			0.248526	19.5668			0.53346	0.357789
P20585	MSH3			0.580521	0.548103			0.665163	0.608555			0.495818	-0.88716			0.634038	-0.383788
P20618	PSMB1			0.999995	-0.0139168			0.634078	-0.40767			0.0439616	1.15495	*		0.285029	-0.388395
P20645	M6PR			0.568234	-0.832501			0.863273	0.223458			0.673138	-0.0445307			0.800755	-0.0476003
P20839-3	IMPDH1			0.0446744	2.03267	*		0.702983	20.5553			0.0824017	2.04739			0.285029	23.7269
P20929-3	NEB			0.60131	-0.36808			0.634078	1.63745			0.520931	0.673043			0.513744	1.05099
P20936	RASA1			1	0			0.634078	0			0.248526	21.2799			0.285029	22.5817
P20962	PTMS			0.594734	1.83062			0.542711	23.1774			0.21115	-1.73967			0.300573	21.5255
P21266	GSTM3			0.678032	-0.0832236			0.859594	0.127019			0.00163196	1.81817	*		0.0216343	1.26708	*
P21291	CSRP1			0.102617	0.327237			0.542711	1.18736			0.00871447	0.542727	*		0.989729	0.257971
P21359-2	NF1			1	0			1	0			0.000348366	17.1707	*		0.285029	16.6128
P21397-2	MAOA			0.568234	-1.18365			0.542711	21.3192			0.591563	-0.951657			0.000130349	23.4415	*
P21399	ACO1			0.999995	0.623683			0.542862	-0.367123			0.171372	1.29499			0.178556	-0.94343
P21675-10	TAF1			0.999995	1.00094			1	0			0.996952	0.65125			2.41e-05	19.3671	*
P21860-4	ERBB3			0.343404	23.1714			0.634245	1.01873			0.248746	22.7163			0.525876	1.42817
P21953	BCKDHB			0.343404	-17.4387			1	0			0.490379	1.55316			6.87e-05	18.6106	*
P22059	OSBP			0.683304	0.155733			0.672903	0.188475			0.384708	0.282433			0.488631	0.337737
P22087	FBL			0.221813	-0.603175			0.542711	0.830604			0.814677	0.0057286			0.0301757	1.59092	*
P22102	GART			0.152925	0.773851			0.56376	-0.708917			0.0297527	0.869554	*		0.694385	0.191594
P22234	PAICS			0.0245611	1.09386	*		0.761434	-0.183761			0.0452973	0.469474	*		0.805616	-0.00573794
P22303-4	ACHE			1.46e-06	-21.457	*		2.36e-07	21.9015	*		0.248526	-21.457			0.513744	0
P22413	ENPP1			0.131536	-3.1073			0.000408122	22.0236	*		0.646838	-0.325249			3.94e-05	23.852	*
P22670	RFX1			0.568234	0			0.999882	0			4.4e-07	21.5581	*		0.568082	21.6237
P23025	XPA			0.930619	0.593479			3.12e-06	-20.6165	*		0.852285	0.252362			0.530173	0.105447
P23229-4	ITGA6			0.555854	-2.42675			0.00053785	27.7338	*		0.774726	-1.21483			2.83e-07	25.1633	*
P23246	SFPQ			0.411413	-0.330772			0.826471	-0.049113			0.37448	-0.140654			0.841591	-0.0201682
P23258	TUBG1			0.92603	0.27124			0.723366	0.235752			0.135221	0.710648			0.458734	0.592206
P23368	ME2			0.343404	-22.9432			0.922237	0.129243			0.248526	1.17334			0.278942	2.05056
P23434	GCSH			0.677447	-0.831349			0.644915	-0.514478			0.0661376	2.97865			0.513744	-0.0850577
P23443-5	RPS6KB1			0.711115	-0.0257929			0.634078	-0.251603			0.715597	-0.168713			0.126657	-0.676707
P23511-2	NFYA			1	0			0.702983	-20.4873			1.17e-06	20.1456	*		0.535454	0.117205
P23610	F8A1			0.899801	0.211707			0.690941	-0.0141679			0.0165959	-1.50057	*		0.0100475	-1.12218	*
P23634-7	ATP2B4			0.568234	0			0.634078	0			1	0			2.77e-06	20.3413	*
P23743	DGKA			1	0			0.634078	0			1	0			1	0
P24468-2	NR2F2			0.998009	0.0114008			0.999882	-0.402334			0.0336289	1.08597	*		0.0772109	1.34241
P24539	ATP5F1			0.376792	-0.22242			0.702467	-0.170386			0.422135	-0.323406			0.882814	-0.023234
P24666	ACP1			0.0122142	1.13621	*		0.56844	-0.431493			0.0135639	1.23537	*		0.285029	-0.596615
P24863	CCNC			1	0			1	0			0.248526	18.6135			4.09e-05	19.0717	*
P25098	ADRBK1			0.902388	0.789622			0.999882	-0.256819			0.0884699	1.69195			0.169694	1.11207
P25106	ACKR3			1	0			0.634078	-0.0594334			2.71e-07	21.6439	*		0.552734	-0.909264
P25205	MCM3			0.0792949	1.00816			0.634078	-0.173013			0.248526	0.553234			0.300998	-0.212639
P25208	NFYB			0.667011	19.674			0.542711	-20.6859			0.248526	20.0181			0.441611	-0.275887
P25311	AZGP1			0.999995	0			0.634078	0			0.999744	0			1	0
P25398	RPS12			0.849548	-0.14839			0.634078	0.151051			0.00263068	1.36664	*		0.119861	0.782
P25490	YY1			0.319727	0.478283			1	0			0.201838	0.443799			4.35e-05	20.4378	*
P25685	DNAJB1			0.0359312	0.378659	*		0.542711	-0.96107			0.414538	-0.321364			0.171592	-0.720805
P25786	PSMA1			0.915439	-0.0914287			0.542711	-0.207495			0.97228	-0.0813452			0.110501	-0.371636
P25787	PSMA2			0.667642	0.399444			0.634078	-0.100218			0.053034	0.673792			0.14885	0.792507
P25789	PSMA4			0.387279	0.490367			0.634078	-0.6674			0.495818	-0.31102			0.367969	-0.416792
P25815	S100P			0.568234	-0.464918			0.779334	-1.35331			0.0419749	2.809	*		0.242904	3.45889
P25929	NPY1R			1	0			1	0			1	0			1	0
P26006	ITGA3			0.343404	-1.16018			0.643425	0.609421			0.29441	1.21585			0.242454	1.89809
P26196	DDX6			0.0234461	0.652903	*		0.634078	-0.707282			0.0652119	0.638778			0.285029	-0.622452
P26440	IVD			0.0126957	-0.75662	*		0.542711	-0.324593			0.155783	-0.290186			0.0456406	-0.806307	*
P26572	MGAT1			1	0			0.634078	0			0.248526	20.7026			8.1e-08	21.0051	*
P26583	HMGB2			0.147694	0.612672			0.542711	1.36841			0.591513	-0.0175204			0.341853	0.784118
P26599	PTBP1			0.849094	0.118725			0.634078	-0.72725			0.0460803	0.954458	*		0.0202453	0.809778	*
P26639	TARS			0.665618	-0.0325629			0.542711	0.604641			0.0369338	0.367098	*		0.0212058	0.548754	*
P26640	VARS			0.133644	1.14758			0.634078	-0.740346			0.103363	1.06694			0.731024	-0.178821
P26885	FKBP2			0.039845	-1.39041	*		0.542711	-1.19745			0.0208691	-1.34763	*		0.888302	-0.213129
P27348	YWHAQ			0.0356397	0.915589	*		0.615203	1.24877			0.000660936	2.76602	*		0.285029	1.65828
P27361	MAPK3			0.666535	-0.5483			0.634078	0.591401			0.814157	-0.223895			0.960779	0.082458
P27448-3	MARK3			0.568234	-0.104927			0.634078	0.182925			0.0683847	0.601589			0.0166572	1.14422	*
P27695	APEX1			0.585521	-0.29536			0.978326	0.260634			0.00799644	1.76437	*		0.285029	1.25205
P27707	DCK			0.568234	0			0.542711	-21.9225			4.28e-06	20.7859	*		0.334785	-0.86124
P27816-6	MAP4			0.159569	0.572603			0.542711	-1.1596			0.00621147	1.35179	*		0.272415	0.470634
P28065-2	PSMB9			0.999995	-0.52224			1	0			0.504633	-0.391617			0.000133733	21.4773	*
P28066	PSMA5			0.0200173	0.490702	*		0.542711	-0.748112			0.0697073	0.333577			0.533048	-0.170926
P28288	ABCD3			0.528593	-0.598334			0.651218	0.271001			0.24357	0.356436			0.0200319	0.98729	*
P28290-2	SSFA2			1	0			1	0			3.41e-07	19.5591	*		0.285029	19.3696
P28347	TEAD1			0.568234	0			0.999882	0			6.38e-05	19.3996	*		0.285029	20.6165
P28702	RXRB			1	0			0.634078	0			0.495818	0			0.513744	0
P28799	GRN			0.999995	-1.52524			0.542711	-23.25			0.495818	1.02603			0.585205	-0.246061
P29084	GTF2E2			0.500412	4.25229			0.700816	21.8415			0.388229	3.96041			0.285029	23.4002
P29144	TPP2			0.568359	0.809634			0.671789	-0.259146			0.0119863	1.63729	*		0.513744	0.185314
P29317	EPHA2			0.568234	0			1	0			0.248526	21.1874			8.74e-06	22.0595	*
P29372-5	MPG			0.293706	1.4128			0.634078	-0.530749			0.742837	0.337693			0.170156	-1.26463
P29373	CRABP2			0.0106794	-1.26933	*		0.542711	0.553495			0.0337177	0.913261	*		0.193153	0.997465
P29590	PML			0.324993	-1.43399			0.56376	-1.1067			0.500473	0.936816			0.467505	1.66609
P29966	MARCKS			0.215229	1.29531			0.689249	1.31904			0.036017	1.7195	*		0.199627	2.55593
P29992	GNA11			0.0586514	-1.20342			0.999882	0.00186684			0.0405228	-1.07184	*		0.283258	-0.706909
P30038	ALDH4A1			0.116517	-0.789566			0.542711	-1.12396			0.076594	-1.73148			0.0845832	-1.42208
P30048-2	PRDX3			0.689811	0.272364			0.634078	0.715814			0.728435	0.0646858			0.285029	0.857268
P30049	ATP5D			0.0634632	-0.637524			0.542711	23.3766			0.0252476	-1.75012	*		0.292758	22.7812
P30154-4	PPP2R1B			1	0			0.634078	0			0.495818	0			0.285029	19.8615
P30291-2	WEE1			0.568234	0			0.634078	0			0.635533	17.9217			0.513744	0
P30414	NKTR			0.568234	0			0.000104764	23.0455	*		0.495818	0			0.285029	21.0257
P30520	ADSS			0.967264	-0.0197235			0.634078	-0.609498			0.971991	0.190771			0.209176	-0.45941
P30533	LRPAP1			0.0898816	-1.24956			0.542711	1.36157			0.21643	-0.493678			0.235869	1.50134
P30566	ADSL			0.0746109	2.00785			0.695609	-0.35291			0.0358263	2.22057	*		0.366819	0.294046
P30740	SERPINB1			0.875716	0.137052			0.947036	-0.0393927			0.612632	0.219734			0.388587	-0.230847
P30876	POLR2B			0.343404	0.281282			0.591718	-1.28503			0.185269	0.314751			0.285029	-0.413155
P31146	CORO1A			0.161162	2.44885			0.542711	-20.6518			1.91e-05	-19.1925	*		0.885321	0.256012
P31150	GDI1			0.0721489	-1.70497			0.634078	0.135391			0.728057	0.0546919			0.513744	0.177487
P31321	PRKAR1B			1	0			1	0			7.44e-06	19.7537	*		1.29e-05	19.2573	*
P31350-2	RRM2			0.151527	1.74581			0.634078	-1.8601			0.0422537	2.18445	*		0.61272	0.125939
P31689	DNAJA1			0.300085	-0.574559			0.544571	-1.87734			0.144113	0.617976			0.912001	-0.177425
P31930	UQCRC1			0.343404	-0.414861			0.542711	0.347172			0.00341428	-0.680494	*		0.513744	0.147833
P31944	CASP14			0.343404	-21.2159			0.634078	0			0.537033	-0.871284			5.73e-05	20.3704	*
P31946	YWHAB			0.246623	0.72263			0.542711	0.724179			0.244301	0.600344			0.646324	0.203647
P32019-3	INPP5B			0.568234	0			1	0			0.619675	19.8169			1.31e-07	19.5181	*
P32321	DCTD			0.62047	0.687479			0.730404	-0.808815			0.462124	-2.40146			0.960886	-0.609843
P32456	GBP2			0.568234	0			1	0			0.260949	19.8391			0.285029	20.3371
P32519-2	ELF1			1	0			0.542711	-20.7808			1.08e-05	21.0163	*		0.379044	-0.106065
P32969	RPL9			0.174975	0.435485			0.542711	1.07798			0.0127798	0.350662	*		0.170702	1.15832
P33176	KIF5B			0.240101	-0.346035			0.634078	-0.19395			0.0417016	0.651214	*		0.813131	0.130239
P33240-2	CSTF2			0.999995	-0.0799526			0.542711	-0.254941			0.0321312	-0.966418	*		0.229033	-0.368456
P33908	MAN1A1			0.0663662	-2.85166			0.63257	-0.331423			0.380345	-0.899855			0.0390129	2.05295	*
P33991	MCM4			0.0290427	0.728819	*		0.700816	0.132298			0.116286	0.64409			0.989646	-0.0357717
P33992	MCM5			0.0806662	1.23889			0.634078	-1.13595			0.00937148	1.58329	*		0.513744	-0.171545
P33993	MCM7			0.00829992	1.16888	*		0.634078	-0.501879			0.00116634	1.18677	*		0.603884	-0.1249
P34949	MPI			0.374657	-1.18796			0.634078	0			0.53228	-1.13897			2.8e-06	23.4012	*
P35052	GPC1			1	0			0.634078	-2.35919			1.38e-06	23.8229	*		0.168859	1.33526
P35080-2	PFN2			0.0589444	0.878677			0.634078	-0.630593			0.0149259	1.68604	*		0.0687154	0.968985
P35219	CA8			0.570452	-1.15243			1	0			1.53e-05	-24.0215	*		1	0
P35221	CTNNA1			0.568234	-0.129709			0.634078	-0.114823			0.972113	0.0985894			0.914237	-0.0280015
P35244	RPA3			0.567434	0.522176			0.644915	-0.418341			0.423391	-1.50445			0.322166	0.532298
P35249	RFC4			0.0516763	0.667348			0.866085	-0.00095931			0.405393	-0.0860657			0.0193459	-0.474514	*
P35268	RPL22			0.0870166	0.824894			0.542711	-2.12935			0.0165959	1.0112	*		0.157222	-0.580308
P35475	IDUA			0.330882	-21.2802			0.000842509	-21.1768	*		0.147325	-0.892454			0.703572	-0.974961
P35568	IRS1			0.6815	0.0574589			0.634078	-3.97536			0.0343502	2.64732	*		0.00089911	2.40792	*
P35610	SOAT1			0.366719	-0.548655			0.692628	-1.14562			0.410461	-0.387143			0.543151	-0.560307
P35611-2	ADD1			1	0			0.700816	-20.8636			1.65e-05	22.0759	*		0.496903	2.02829
P35637-2	FUS			0.467969	0.176857			0.744058	-0.00580476			0.0245037	-0.451384	*		0.851776	0.124968
P35659	DEK			0.353458	0.224047			0.548507	-0.559836			0.0166987	0.894971	*		0.49499	-0.0881874
P35754	GLRX			1	0			1	0			1	0			1	0
P35790	CHKA			7.2e-06	21.564	*		0.542711	-21.7566			1.5e-05	20.8084	*		0.511336	-1.28449
P35869	AHR			0.568234	0			1	0			0.610981	18.7624			0.285029	19.8753
P36507	MAP2K2			0.862573	-0.153388			0.542711	0.112354			0.266173	0.133205			0.0920589	-0.466739
P36542	ATP5C1			0.0635476	-0.396654			0.799309	0.108487			0.00919097	-0.986119	*		0.72103	0.0221936
P36954	POLR2I			0.901635	0.795533			1	0			0.442388	-1.71445			0.285029	20.3931
P36969-2	GPX4			1	0			0.634078	-0.896236			4.61e-06	22.0758	*		0.296198	-0.96266
P37287-3	PIGA			1	0			1	0			1	0			1	0
P37837	TALDO1			0.878096	0.0433177			0.634078	0.110928			0.04967	0.38195	*		0.888039	-0.0466189
P38117	ETFB			0.175529	-0.669404			0.769393	-0.0903262			0.0496006	-1.14486	*		0.439993	-0.1457
P38606	ATP6V1A			0.727246	0.176959			0.542711	-0.357468			0.482968	0.306521			0.522575	-0.118494
P39210	MPV17			0.000208679	-21.6309	*		0.542711	-21.7507			0.886322	-0.666197			0.521362	0.681599
P39687	ANP32A			0.568234	0.260607			0.999882	0.16277			0.0111229	1.21591	*		0.888039	0.385462
P39880-3	CUX1			0.0792949	-1.65428			0.634078	-0.211132			0.0862513	0.570364			0.0323876	0.850477	*
P40121	CAPG			0.685278	-2.72488			0.700816	1.84983			0.495818	1.29524			0.869987	0.164885
P40199	CEACAM6			0.568234	0			1	0			0.236215	22.1869			5.22e-05	21.8933	*
P40222	TXLNA			0.568234	-0.517006			0.634078	1.80964			0.0630436	1.22416			0.506982	1.72633
P40227	CCT6A			0.0254845	1.46541	*		0.634078	-0.616826			0.00234553	1.36502	*		0.228113	0.284588
P40337-3	VHL			1	0			0.634078	0			0.248526	19.9314			0.999811	0
P40424-2	PBX1			1	0			0.700816	-20.3799			0.248526	19.6328			0.989632	0.512213
P40763-3	STAT3			0.151439	-1.4331			0.55905	-1.18364			0.0181352	1.01725	*		0.142824	0.515403
P40818	USP8			0.343404	0.909949			0.966431	-0.121467			0.0114447	1.38173	*		0.621289	0.176488
P40855	PEX19			1	0			1	0			0.495818	0			0.285029	19.4772
P41091	EIF2S3			0.621512	0.0961551			0.55972	-1.02726			0.0171505	1.24031	*		0.615199	0.00782267
P41162	ETV3			1	0			0.634078	0			1	0			1	0
P41212	ETV6			1	0			1	0			0.495818	0			0.285029	19.0072
P41227	NAA10			0.0570852	0.630577			0.657953	1.17779			0.194648	0.506428			0.400194	1.56009
P41229-2	KDM5C			1	0			1	0			0.000485484	18.4526	*		0.285029	17.8529
P41236	PPP1R2			0.568234	0			0.634078	0.590465			0.248526	23.8294			0.184819	1.6089
P41743	PRKCI			0.343404	0.795088			0.634078	2.29916			0.0465955	1.88647	*		0.367969	2.54536
P42166	TMPO			0.147892	0.422441			0.542711	-1.16034			0.015451	0.901375	*		0.377626	0.308555
P42167	TMPO			0.508316	0.301471			0.55586	0.161069			0.00498236	1.85432	*		0.00492314	1.05284	*
P42224	STAT1			0.0131467	-0.849493	*		0.696576	-0.214468			0.573348	0.0818575			0.571023	1.01853
P42677	RPS27			0.0956641	0.358206			0.634078	0.389639			0.671689	0.0741687			0.639276	-0.0433679
P42695	NCAPD3			1	0			0.700816	-20.3622			0.248526	18.8635			0.513744	0.72281
P42696	RBM34			0.999995	0.314896			0.634078	-1.53904			0.495818	1.59875			0.367548	0.874189
P42765	ACAA2			0.11143	0.631255			0.702467	-0.43941			0.251611	-0.395898			0.141384	-0.646837
P42785	PRCP			0.0880907	-1.18			0.654061	-0.104662			0.536564	-0.248504			0.342019	-0.259824
P42858	HTT			0.34346	0.477771			0.542711	-0.313799			0.713335	0.00200096			0.0102721	-0.824436	*
P42892-4	ECE1			0.787392	0.201405			0.634078	-1.19532			0.0697726	1.96251			0.760243	0.00648313
P43251-4	BTD			0.999995	-0.26565			0.542711	-20.3091			0.495818	0.316248			0.300998	0.540645
P43304	GPD2			0.020764	-1.07542	*		0.638134	-0.309472			0.00892299	-0.86927	*		0.513744	-0.443879
P43307	SSR1			0.374657	-1.20865			0.634078	0.0810641			0.810247	-0.138302			0.0354715	1.2222	*
P43405-2	SYK			0.568234	0			0.634078	0			0.495818	0			0.285029	20.3976
P43490	NAMPT			0.0912194	0.309358			0.756214	-0.0263377			0.00242696	0.544416	*		0.451576	0.219941
P45877	PPIC			0.0516763	-0.654061			0.542711	-0.445034			0.0424992	-0.857963	*		0.285029	-0.687338
P45954	ACADSB			0.118555	-0.924295			0.542711	-1.35015			0.0559192	-0.96946			0.04906	-0.798036	*
P45973	CBX5			0.0244591	0.804239	*		0.634078	1.90951			0.0571755	-0.446305			0.513744	1.67209
P45983-3	MAPK8			0.343404	22.3007			1	0			0.495818	0			1.95e-05	20.4257	*
P45985	MAP2K4			0.343404	-22.8049			0.857562	0.44906			0.504333	0.518702			0.642147	0.00124702
P46063	RECQL			0.593078	0.586864			0.542711	-0.599818			0.0068066	1.87506	*		0.0166775	0.701584	*
P46108	CRK			0.18611	2.22031			0.634078	0.288236			0.0596927	2.85143			0.919544	0.160687
P46199	MTIF2			0.999995	0			0.634078	-0.292127			0.254319	21.6696			0.278029	-0.741378
P46459	NSF			0.568234	0.0574062			0.700816	-0.167958			0.0575859	-0.864985			0.0202453	-0.957944	*
P46527	CDKN1B			1	0			1	0			0.000192852	21.8413	*		8.64e-06	22.3314	*
P46736	BRCC3			0.542676	0.330917			0.634078	0.396894			0.046497	-0.788596	*		0.528378	-0.106637
P46777	RPL5			0.569434	0.207742			0.874288	-0.187318			0.207036	0.565967			0.43823	0.350336
P46778	RPL21			0.133683	0.697418			0.537305	-0.271757			0.247084	-0.469325			0.144229	-0.568153
P46782	RPS5			0.9295	-0.218998			0.999882	0.543137			0.487216	0.221087			0.83829	0.211103
P46821	MAP1B			1	0			1	0			1.89e-07	19.979	*		3.8e-05	19.8836	*
P46926	GNPDA1			0.0126091	0.885671	*		0.930085	0.152416			0.349494	0.341426			0.877282	-0.0692646
P46937-6	YAP1			0.999995	0.74299			0.999882	1.23996			0.410872	2.95264			0.496027	2.73636
P46939	UTRN			1	0			0.634078	0.680306			1.65e-05	21.5427	*		0.513744	-0.395906
P46976	GYG1			0.680677	0.136525			0.542711	-1.09135			0.0177546	1.94493	*		0.219177	0.314254
P46977	STT3A			0.377014	-0.139211			0.638134	0.411517			0.0450962	-0.61292	*		0.313848	0.72375
P47756-2	CAPZB			0.42662	0.184976			0.542711	0.454238			0.0590932	0.435971			0.760429	0.209351
P47813	EIF1AX			0.112978	1.0609			0.669301	-0.081845			0.183068	0.192316			0.558741	0.0337785
P47895	ALDH1A3			1	0			1	0			4.87e-07	22.9296	*		1.02e-05	23.1175	*
P47897	QARS			0.0894528	0.464567			0.634078	-0.182639			0.128567	0.300809			0.285029	-0.255012
P48047	ATP5O			0.658738	-0.224574			0.542862	-1.03724			0.495818	0.0932729			0.779856	-0.120417
P48059-2	LIMS1			0.0363834	1.13534	*		0.542711	-22.6773			0.495818	0.181397			0.213821	-1.51752
P48147	PREP			0.00514266	0.555989	*		0.634078	0.358854			0.123077	0.502196			0.323577	0.360225
P48163	ME1			0.136515	1.00918			0.783373	1.2558			0.0115236	2.18616	*		0.268134	3.33173
P48200	IREB2			0.568234	0			0.542711	-20.7844			0.495818	0			0.285029	-20.7844
P48382	RFX5			1	0			0.634078	-0.610986			2.73e-06	19.9019	*		0.38809	-0.165531
P48449	LSS			0.0109113	-0.734438	*		0.542711	-0.241984			0.0135639	-0.632864	*		0.0594963	-0.674268
P48506	GCLC			0.999995	0.876841			0.831653	0.422552			0.0448642	4.16541	*		0.0510886	1.75517
P48637	GSS			0.102617	0.439099			0.542711	-1.1649			0.454344	-0.324728			0.0109797	-1.04686	*
P48651	PTDSS1			0.131118	-0.91804			0.56376	-0.149652			0.308758	-0.538497			0.0240893	0.890342	*
P48723	HSPA13			4.24e-05	-21.4279	*		0.634078	0			0.248526	0.531325			0.285029	22.0459
P48960-2	CD97			1	0			1	0			0.248526	19.3395			3.9e-06	19.5745	*
P49005	POLD2			0.361889	-22.3961			0.904502	0.491909			0.248526	0.341539			0.971962	0.460576
P49006	MARCKSL1			1	0			1	0			0.248526	19.1981			1.91e-06	20.4441	*
P49069	CAMLG			0.568234	0			0.542711	-0.547834			0.248526	20.3732			0.0119262	-1.92028	*
P49184	DNASE1L1			0.568234	0			0.634078	0			0.495818	0			1.52e-05	20.7053	*
P49189	ALDH9A1			0.568234	0.0774884			0.634078	-0.750818			0.684828	0.0282891			0.242603	-0.555165
P49247	RPIA			0.568234	1.34886			0.542862	-22.7903			0.398954	2.95645			0.0921743	0.973261
P49257	LMAN1			0.0415452	-0.694714	*		0.584631	0.438338			0.0687613	-0.450776			0.268678	0.736945
P49321	NASP			0.0174206	0.927196	*		0.584472	-1.25308			0.325849	0.252088			0.89312	-0.17833
P49354	FNTA			0.373407	0.792422			0.988823	0.723204			0.323841	0.881823			0.695214	0.890633
P49356	FNTB			0.00179737	20.7933	*		0.999882	0			0.495818	0			0.299186	20.5242
P49366	DHPS			4.94e-07	21.2638	*		0.999882	0			2.2e-06	21.6368	*		0.295232	21.1059
P49406	MRPL19			0.858456	0.0749645			0.542711	-0.635309			0.00403437	-0.573244	*		0.441611	-0.0975625
P49450-2	CENPA			1	0			0.698355	-17.7371			0.248526	18.1209			0.513744	0.555701
P49458	SRP9			0.0266158	1.27523	*		0.637708	-0.487605			0.000673369	1.53591	*		0.513744	0.102995
P49459	UBE2A			0.568234	0			0.999882	0			2.61e-06	21.6912	*		0.300998	21.6371
P49588	AARS			0.136787	0.672735			0.634078	-0.0628894			0.466207	0.223002			0.907226	0.0887196
P49590	HARS2			0.343404	0.214595			0.239038	-1.43416			0.248526	-0.345211			0.285029	0.417503
P49591	SARS			0.046076	0.540804	*		0.828219	-0.168035			0.408547	0.125671			0.630445	-0.153085
P49643	PRIM2			0.33446	2.26055			0.634245	0.815742			0.278097	1.58739			0.513744	1.4521
P49711	CTCF			1	0			0.542711	-21.2186			1.22e-07	22.0936	*		0.583239	0.519843
P49721	PSMB2			0.221701	0.866291			0.700816	-0.271699			0.0331801	0.963761	*		0.325496	0.459995
P49736	MCM2			0.0231867	1.30795	*		0.59342	-0.387571			0.0189371	1.04118	*		0.237384	-0.284798
P49748-2	ACADVL			0.00300313	-1.62563	*		0.542711	-0.871727			0.571576	-0.0438031			0.20437	-0.818621
P49755	TMED10			0.0633743	-0.702891			0.634078	0.0578437			0.0123215	-0.992807	*		0.33101	-0.58829
P49756	RBM25			0.039234	-1.04443	*		0.634078	0.286161			0.0851119	-0.40881			0.285029	0.490759
P49768-7	PSEN1			1	0			0.542711	21.261			3.33e-06	20.1831	*		0.292676	20.7644
P49773	HINT1			0.97879	0.0370896			0.634078	-0.21617			0.269471	0.778571			0.513744	-0.396883
P49792	RANBP2			0.206309	-0.771657			0.703866	0.129077			0.248526	0.234117			0.285029	0.322513
P49795	RGS19			1	0			0.542711	20.1427			1.8e-06	20.3993	*		1.3e-05	20.7202	*
P49841	GSK3B			0.147892	0.767061			0.702306	-0.253559			0.00487052	1.91369	*		0.193822	0.631315
P49842-2	STK19			1	0			1	0			1	0			1	0
P50053-2	KHK			1	0			1	0			1	0			1	0
P50135	HNMT			1	0			0.634078	0			0.495818	0			0.513744	0
P50148	GNAQ			0.230016	-1.58687			0.542711	0.363709			0.248526	-0.787988			0.667335	0.151333
P50151	GNG10			1	0			0.544245	-21.5795			0.248526	22.4253			0.540688	0.540171
P50213	IDH3A			0.00865999	-1.16922	*		0.672287	-0.0960667			0.0934048	-0.613386			0.982085	-0.00297314
P50225	SULT1A1			0.380001	6.44706			0.688187	-23.3102			0.466335	2.92671			0.605341	-0.468666
P50238	CRIP1			0.999995	0			0.634078	0			0.904022	0			0.00170104	17.143	*
P50336	PPOX			1	0			0.702467	-19.8379			2.17e-05	21.4958	*		0.50145	1.58759
P50402	EMD			0.0320131	-1.83942	*		0.634078	0.147649			0.794613	0.122118			0.513744	0.0417377
P50416	CPT1A			0.0553558	-0.663736			0.870606	-0.0922585			0.0361589	-1.02308	*		0.125959	-0.644422
P50542-2	PEX5			1	0			1	0			0.495818	0			2.65e-05	17.5924	*
P50552	VASP			0.570538	0.23076			0.82463	-0.144029			0.191314	0.845184			0.211395	-0.315889
P50570	DNM2			0.504806	-0.0433367			0.542711	-0.755979			0.0188748	1.38294	*		0.513744	0.230324
P50583	NUDT2			0.568234	0			0.634078	-1.22934			4.28e-06	23.2128	*		0.38332	-0.172683
P50613	CDK7			0.999995	-0.731908			0.634078	0			0.540363	-0.692269			0.285029	21.7968
P50748	KNTC1			0.000295253	21.2628	*		0.999882	-0.0408952			5.97e-06	21.3573	*		0.468703	2.80887
P50750	CDK9			0.405986	-0.843056			0.542711	-23.0469			0.162754	-0.585187			0.0365064	-0.505247	*
P50914	RPL14			0.0862303	0.658513			0.801578	0.0453465			0.0223921	0.689189	*		0.989749	0.137412
P51003	PAPOLA			0.680677	0.0452757			0.999882	0.2087			0.729628	-0.133961			0.715114	0.51892
P51116	FXR2			1	0			0.697856	0.797737			1.75e-05	21.6258	*		0.430817	0.358516
P51151	RAB9A			0.568234	-1.19711			0.634078	-1.79421			0.889938	0.191151			0.0216885	1.52131	*
P51178	PLCD1			1	0			1	0			1	0			1	0
P51397	DAP			1	0			1	0			0.495818	0			1	0
P51452	DUSP3			0.568234	-0.773376			0.542711	-1.49641			0.01951	1.62294	*		0.00711843	-1.2355	*
P51531-2	SMARCA2			0.568234	0.812191			0.634078	-0.0594516			0.49263	1.35613			0.4694	-0.261302
P51532-5	SMARCA4			0.994394	0.124881			0.634078	-0.35268			0.00642991	1.08659	*		0.196188	0.576252
P51553	IDH3G			0.0292605	-1.56517	*		0.634078	0.649222			0.652692	0.0253054			0.367998	0.623044
P51570	GALK1			0.568234	-0.0596093			0.542711	-2.60816			0.0300623	2.22929	*		0.0637807	-1.17384
P51571	SSR4			0.220412	-0.317648			0.542711	0.253739			0.137559	0.397678			0.0908447	0.88009
P51608-2	MECP2			0.000217014	-22.7737	*		0.0939624	1.7098			0.901135	-0.75427			0.377626	0.543713
P51610	HCFC1			0.999995	0			0.542711	-22.0591			0.248837	20.7083			0.0216885	-1.47913	*
P51636	CAV2			0.568234	0			1	0			0.253207	24.3113			2.16e-06	24.3568	*
P51665	PSMD7			0.374657	0.407382			0.542711	0.184709			0.264938	-0.251279			0.148656	0.22131
P51688	SGSH			0.01196	-2.55358	*		0.725278	-0.0690919			0.495818	0.29238			0.640222	-0.185622
P51784	USP11			0.84201	-0.107175			0.634078	-0.0986181			0.157824	1.85628			0.260153	1.25747
P51798	CLCN7			1	0			0.542711	23.2994			3.78e-07	22.3307	*		0.298614	22.2484
P51805	PLXNA3			0.568234	0			1	0			0.602868	20.0247			3.05e-06	20.4186	*
P51808	DYNLT3			1	0			1	0			9.54e-06	23.5509	*		1.93e-07	23.6908	*
P51809	VAMP7			0.350781	-22.6894			0.666631	0.941726			0.294293	0.750616			0.00914374	2.15633	*
P51858	HDGF			0.294018	0.237145			0.542711	1.1381			0.0670302	0.279941			0.229721	0.970095
P52179-2	MYOM1			1	0			1	0			1	0			1	0
P52306	RAP1GDS1			0.410295	0.304607			0.695609	-0.408862			0.0201141	1.22608	*		0.346551	0.204203
P52434	POLR2H			0.999995	-0.0503692			0.542711	-0.69757			0.00172388	1.39126	*		0.181123	0.978316
P52565	ARHGDIA			0.250474	-0.392443			0.0939624	1.04474			0.498485	-0.186466			0.683699	-0.0550636
P52566	ARHGDIB			1	0			0.634078	0			1	0			0.513744	0
P52594-2	AGFG1			0.343404	21.8473			0.634078	0.810287			0.000162581	22.4145	*		0.285029	0.921505
P52655	GTF2A1			1	0			1	0			0.248526	19.2486			0.513744	0
P52732	KIF11			5.58e-05	19.4145	*		0.714679	-20.5412			0.495818	0			0.513744	0.359647
P52735-3	VAV2			0.711312	-0.134405			0.733092	-0.0483165			0.16343	-0.848676			0.134905	-0.823476
P52756	RBM5			0.568234	0			0.702467	19.8045			0.257998	20.734			0.287543	21.0632
P52788	SMS			0.829936	0.0171507			0.634078	0.722494			0.0372487	1.13984	*		0.196188	2.10142
P52789	HK2			0.343404	20.8611			0.542711	-21.5977			5.19e-07	22.2217	*		0.513744	1.27128
P52799	EFNB2			1	0			1	0			0.248526	18.6808			3.7e-07	20.6134	*
P52895	AKR1C2			0.10741	-2.14581			0.634078	-1.88462			0.00616758	2.34342	*		0.0320502	1.48583	*
P53004	BLVRA			0.964426	-0.125093			0.999882	0.297438			0.135221	0.572401			0.439777	-0.232216
P53350	PLK1			0.999995	1.84066			0.999882	0			0.503377	-0.32236			0.352238	21.7546
P53365	ARFIP2			0.999995	-0.672687			0.999882	-2.85726			0.515271	-0.323602			0.58611	-1.31746
P53384-2	NUBP1			0.109671	1.24397			0.634078	-2.15752			0.510713	0.241082			0.0483097	-1.49413	*
P53597	SUCLG1			0.349018	-2.07705			0.574446	-1.63842			0.227553	1.07031			0.406379	-0.446854
P53602	MVD			0.459033	0.990027			0.671789	-0.820269			0.0356504	2.687	*		0.300844	0.397906
P53611	RABGGTB			0.680216	-19.6565			0.999882	1.07803			0.464119	2.28478			0.438967	3.24888
P53618	COPB1			0.538052	-0.273071			0.542711	-0.73987			0.91515	-0.0777727			0.285029	-0.374626
P53634	CTSC			0.568234	-1.45458			1	0			0.036017	1.45148	*		3.05e-06	24.4249	*
P53680	AP2S1			0.693771	-0.389406			0.634078	-2.93906			0.761913	0.00601374			0.0267188	-1.07566	*
P53803	POLR2K			0.674495	0.133966			0.542711	-21.4648			0.445781	-2.37883			0.521077	-21.4648
P53814-5	SMTN			1	0			0.634078	0			0.495818	0			0.29887	19.8562
P53985	SLC16A1			0.568234	0			0.999882	0			0.593862	21.5537			0.288317	20.39
P53992	SEC24C			0.54876	0.122384			0.542711	-0.489963			0.423375	0.200395			0.577397	-0.272214
P53999	SUB1			0.342515	-0.449833			0.570289	0.472337			0.0114865	1.08804	*		0.179678	1.03772
P54105	CLNS1A			0.343404	20.5859			0.544245	-22.1341			1.64e-06	22.9176	*		0.308367	0.963673
P54725-3	RAD23A			0.568234	0			1	0			0.495818	0			0.285029	20.5053
P54753	EPHB3			0.568234	0			1.9e-06	22.0183	*		0.248782	20.9377			2.51e-05	21.7828	*
P54803	GALC			0.0476732	-1.2045	*		0.634078	1.31836			0.0170827	-1.59551	*		0.513744	-0.171577
P54819-2	AK2			0.195152	-1.00657			0.859333	0.618373			0.0165293	-1.16737	*		0.919866	0.286649
P54920	NAPA			0.343404	-0.413708			0.542711	0.609007			0.829317	-0.0864305			0.0930858	0.441088
P55011-3	SLC12A2			0.555854	-0.473139			0.542711	-0.347551			0.24206	-1.09659			0.0255198	-1.41142	*
P55036	PSMD4			0.548067	0.381958			0.542711	0.487625			0.152352	1.0683			0.252965	0.32245
P55082	MFAP3			1	0			1	0			1	0			1	0
P55196-1	MLLT4			0.574845	-0.699757			0.542862	-20.0689			0.19269	2.74722			0.080862	4.05372
P55201-4	BRPF1			0.568234	0			1	0			0.990386	0			0.285029	20.8761
P55209-2	NAP1L1			0.0297642	1.08751	*		0.579451	0.362181			0.292411	0.309013			0.601829	0.373237
P55265	ADAR			0.00281664	-0.660792	*		0.634078	-0.339153			0.248526	-0.274792			0.694595	0.266138
P55327-2	TPD52			0.621889	-0.213307			0.634078	-0.792308			0.00646157	0.75609	*		0.483627	0.267003
P55735	SEC13			0.93004	-1.47819			0.960242	0.279201			0.491598	0.565338			0.397999	0.958946
P55786	NPEPPS			0.0175829	0.616325	*		0.542711	-0.231215			0.0356338	0.248367	*		0.357946	-0.100761
P55795	HNRNPH2			0.099745	-1.5404			0.634078	0.367918			0.0352104	0.574422	*		0.2746	1.25811
P55809	OXCT1			0.206977	-0.778786			0.634078	-0.382096			0.144459	-0.638087			0.285029	-0.433331
P55957	BID			0.568234	-0.948267			0.718433	0.56025			0.0750049	2.85282			0.152635	1.99339
P56134-3	ATP5J2			0.568234	0.144235			0.634078	0.208312			0.00278318	-0.72251	*		0.30722	0.543878
P56159-2	GFRA1			0.33446	-0.812927			0.492839	-0.817008			0.0619046	1.19188			0.540688	0.140186
P56182	RRP1			0.909123	-0.0482951			0.703866	0.144036			0.0160369	-0.812539	*		0.305845	-0.182781
P56192	MARS			0.0845122	0.549117			0.634078	-0.36832			0.0104097	1.08374	*		0.111196	0.570791
P56211	ARPP19			0.677368	-20.5636			0.542711	-22.2296			0.964036	1.40725			0.989632	0.107458
P56385	ATP5I			0.865949	0.126254			0.873615	0.264849			0.269486	-0.0850039			0.00833563	-0.486243	*
P56537	EIF6			0.894177	-0.264126			0.595237	-1.91606			0.000646129	1.2577	*		0.277799	0.466386
P56556	NDUFA6			0.221145	-0.963922			0.673717	-0.212834			0.015451	-1.11065	*		0.11527	-0.411144
P56557	TMEM50B			0.663735	-0.359042			0.542711	-21.7355			0.0298399	-3.43711	*		0.0260168	-1.71882	*
P56962	STX17			0.868861	-0.00040539			0.671789	-0.18489			0.488953	-1.46699			0.589023	-1.23825
P57076	C21orf59			0.343404	21.9388			0.999882	-1.03971			1.02e-05	21.4701	*		0.521023	0.186428
P57081-3	WDR4			7.9e-06	21.6946	*		0.999882	-0.0388122			3.59e-07	21.3638	*		0.536474	-0.468269
P57729	RAB38			1	0			1	0			1	0			1	0
P57740	NUP107			0.343404	-0.299496			0.542711	-0.355911			0.0470258	-0.461733	*		0.109318	-0.712568
P57764	GSDMD			1	0			0.634078	0			1	0			1	0
P58511	SMIM11			0.361391	-21.0852			1	0			0.495818	-0.953297			2.8e-05	19.9285	*
P58546	MTPN			0.245216	0.563935			0.634078	-0.80353			0.018925	3.5892	*		0.0219064	1.40325	*
P59190	RAB15			0.662463	-22.0521			0.634078	0			0.495818	0.668431			5.82e-07	22.927	*
P60002	ELOF1			1	0			0.702766	-20.6985			1.41e-06	21.2409	*		0.516957	-0.119623
P60006	ANAPC15			0.78733	0.460522			0.634078	-1.28568			0.982777	0.776151			0.344725	-0.553412
P60033	CD81			0.568234	0			0.634078	-0.491083			0.248526	23.4013			0.0350784	0.999408	*
P60228	EIF3E			0.716989	0.197437			0.605984	-0.518296			0.248526	0.406239			0.920882	-0.0184665
P60468	SEC61B			0.130889	-0.483008			0.542711	1.38577			0.254319	-0.2644			0.0403921	1.45931	*
P60484	PTEN			1	0			1	0			1	0			1	0
P60520	GABARAPL2			0.23202	0.547051			0.826187	-0.116194			0.00806519	-1.90244	*		0.278029	-1.8343
P60763	RAC3			0.343404	20.4702			6.84e-06	-21.115	*		1	0			0.389871	-0.255407
P60953	CDC42			0.371495	-0.375486			0.542711	0.572612			0.161852	-0.231102			0.251296	0.537547
P61009	SPCS3			0.0189405	-0.662281	*		0.542711	-0.92336			0.0505802	0.895472			0.337287	-0.44549
P61019	RAB2A			0.0589038	-0.636168			0.542711	0.35101			0.131131	-0.403377			0.285029	0.169925
P61026	RAB10			0.123257	-0.35568			0.542711	0.499544			0.121958	-0.618393			0.285029	0.501802
P61081	UBE2M			0.595737	0.128072			0.542711	0.789558			0.483405	0.20045			0.397527	0.619303
P61088	UBE2N			0.335446	0.37198			0.672262	-0.288835			0.103783	0.726793			0.510925	0.319031
P61106	RAB14			0.124418	-0.377419			0.634078	0.651618			0.051429	0.335884			0.653043	0.0978428
P61158	ACTR3			0.222811	-0.383167			0.613213	0.50625			0.00927126	0.94824	*		0.485935	0.354051
P61160	ACTR2			0.568234	0.406844			0.700816	-0.0921351			0.263361	0.63171			0.203419	0.330441
P61247	RPS3A			0.0149343	0.5815	*		0.999882	0.0798119			0.061684	0.22787			0.644562	-0.023542
P61254	RPL26			0.568234	0.268049			0.634078	-0.437328			0.491038	0.148805			0.513744	0.378937
P61313	RPL15			0.568234	0.441102			0.542711	0.558105			0.0513895	0.544959			0.0309383	1.36178	*
P61353	RPL27			0.497287	0.554602			0.634078	-0.105346			0.172686	0.886424			0.310439	-0.138941
P61421	ATP6V0D1			0.568234	-0.191227			0.999882	0.0492027			0.166734	-0.509122			0.427482	0.281479
P61513	RPL37A			0.150769	0.906107			0.634078	-1.34712			0.0113042	1.35599	*		0.134905	0.561354
P61586	RHOA			0.0800323	-0.660221			0.895829	0.0244275			0.619327	-0.103376			0.0173157	0.791494	*
P61599	NAA20			0.568234	1.47624			0.999882	0.413248			0.502104	0.967135			0.591062	-0.096911
P61758	VBP1			0.343404	0.554876			0.548507	1.80511			0.0221939	0.665137	*		0.288316	1.84222
P61764	STXBP1			0.343404	-20.4239			1	0			0.99267	0.353757			4.26e-07	20.4102	*
P61769	B2M			0.0224389	-1.63194	*		0.634078	1.62584			0.981995	1.11831			0.285029	3.06161
P61803	DAD1			0.048187	0.667	*		0.634078	-0.272918			0.992309	-0.112703			0.268678	-0.963356
P61916-2	NPC2			0.568234	-1.49717			0.999882	0			0.580052	1.16749			0.298614	21.307
P61923	COPZ1			0.417695	0.636245			0.634078	0.0221736			0.0292612	0.802818	*		0.31307	0.16931
P61960	UFM1			0.161162	0.721082			0.634078	-0.93467			0.619889	0.126721			0.55788	-0.561741
P61962	DCAF7			0.787984	0.124435			0.542711	2.56734			0.871898	-0.0101696			0.417878	2.50023
P61981	YWHAG			0.0912739	1.54163			0.542711	0.893662			0.0409691	1.52635	*		0.272415	0.798292
P62070	RRAS2			0.568234	0.206922			0.542711	1.52663			0.0182658	0.585725	*		0.873137	0.250811
P62072	TIMM10			0.644793	-21.343			0.700816	22.8868			0.495818	1.18202			0.306522	22.0929
P62081	RPS7			0.038732	0.368728	*		0.542711	0.536524			0.0698013	0.252327			0.349589	0.47955
P62136	PPP1CA			0.555747	0.116145			0.863074	0.186185			0.0322667	0.386464	*		0.374627	0.515119
P62191	PSMC1			0.999995	0.0561608			0.634078	-0.560788			0.415912	0.360441			0.63689	-0.430055
P62241	RPS8			0.175714	0.404673			0.64487	0.0508785			0.0439919	0.481356	*		0.739444	-0.0392624
P62244	RPS15A			0.0545031	0.776814			0.494552	-1.11321			0.0422537	0.407188	*		0.143686	-0.603036
P62263	RPS14			0.924646	0.107802			0.642048	-0.0844779			0.803857	0.0303633			0.312533	-0.368586
P62266	RPS23			0.297645	1.05077			0.634078	0.445289			0.0902959	1.41238			0.190846	1.01945
P62269	RPS18			0.323599	0.311873			0.752821	-0.0920927			0.742313	-0.00582635			0.20437	-0.49784
P62280	RPS11			0.0618461	0.379958			0.637708	-0.00020297			0.658764	0.00106944			0.925185	-0.07985
P62304	SNRPE			0.674635	0.14769			0.705418	-0.497729			0.292199	-0.756255			0.571583	-0.662252
P62314	SNRPD1			0.559461	-0.301773			0.634078	-0.0346481			0.248526	-0.561785			0.109995	-0.541624
P62318-2	SNRPD3			0.606334	0.132513			0.548507	0.23154			0.711682	-0.375152			0.675812	0.299123
P62487	POLR2G			0.64233	21.5368			0.639492	-0.478605			0.244301	21.6857			0.128664	2.77651
P62633-2	CNBP			1	0			0.700816	23.3593			2.74e-07	25.369	*		0.285029	24.9467
P62699	YPEL5			1	0			0.634078	0			1.36e-06	20.9557	*		3.05e-06	20.6513	*
P62714	PPP2CB			1	0			0.542711	23.2631			3.6e-07	22.0626	*		1.13e-05	22.7846	*
P62745	RHOB			1	0			0.700816	22.2094			2.03e-07	23.4616	*		0.285029	23.3185
P62750	RPL23A			0.375461	0.291539			0.689249	0.0902193			0.124764	-0.417676			0.689801	-0.10327
P62829	RPL23			0.343404	0.432925			0.610012	-1.12371			0.0457802	0.691807	*		0.736688	0.0671404
P62841	RPS15			0.705221	0.770293			0.634078	-2.12676			0.025166	1.47237	*		0.00652626	2.64666	*
P62854	RPS26			0.726931	-0.70286			0.634078	1.02666			0.255424	-0.796454			0.523381	0.875164
P62861	FAU			0.161162	0.837224			0.634078	-0.817422			0.0359034	1.47114	*		0.513744	-0.67422
P62877	RBX1			1	0			0.542711	-23.0543			5.37e-07	21.4693	*		0.00413377	-1.62602	*
P62879	GNB2			0.442411	-0.515349			0.542711	0.610835			0.495818	0.04072			0.0445537	0.659093	*
P62888	RPL30			0.71462	0.446512			0.542711	-0.786114			0.0075384	1.22223	*		0.734006	0.159117
P62899-3	RPL31			0.350696	0.780869			0.634078	0.471523			0.0424992	-1.04577	*		0.545724	0.214761
P62910	RPL32			0.866406	0.82068			0.634078	-1.28711			0.0149857	3.6588	*		0.158225	0.500326
P62942	FKBP1A			0.568234	2.12004			0.634078	-1.75255			0.420463	3.26337			0.551145	0.0294922
P62979	RPS27A			0.683304	-0.0291903			0.556316	-0.449383			0.81255	-0.172023			0.724234	-0.134267
P62987	UBA52			1	0			1	0			0.248837	17.4507			2.45e-06	19.1183	*
P62993	GRB2			0.343404	0.954792			0.561068	0.763204			0.0133916	1.06771	*		0.31235	0.733989
P63096-2	GNAI1			0.999995	0			1	0			0.495818	0			1	0
P63098	PPP3R1			0.574583	0.335378			0.542862	22.6314			0.0142271	1.4664	*		0.285029	24.8545
P63151	PPP2R2A			0.999995	-0.396505			0.701061	0.899396			0.212872	0.930028			0.403876	1.37413
P63218	GNG5			0.0934878	1.69883			0.542711	-20.4071			0.495818	0.499776			0.166908	1.6413
P63220	RPS21			0.221701	0.702367			0.634078	-1.52772			0.0186451	1.20221	*		0.55788	0.2563
P63241	EIF5A			0.0201399	1.06562	*		0.999882	-0.252767			0.994463	-0.00830928			0.799	-0.10943
P63313	TMSB10			0.474935	1.20378			0.96067	-0.13446			0.011332	1.99507	*		0.25482	0.826223
P67775	PPP2CA			0.340619	-0.382342			0.810952	0.286209			0.0184896	1.48163	*		0.748806	0.46105
P67809	YBX1			0.343404	0.294763			0.711517	0.147075			0.248526	-0.422596			0.993201	-0.196187
P67812-4	SEC11A			0.0327435	-1.49708	*		0.247587	-0.845076			0.0378993	-0.605521	*		0.0428639	-0.349781	*
P67870	CSNK2B			0.925143	0.506132			0.561068	-1.86283			0.0071415	3.8504	*		0.984101	0.078886
P67936	TPM4			0.665584	-0.00608726			0.542711	-0.404985			0.500263	0.334664			0.981838	0.0722893
P67936-2	TPM4			1	0			1	0			0.495818	0			1	0
P68402	PAFAH1B2			0.342515	0.629203			0.637116	0.299317			0.217819	0.666099			0.354499	0.553599
P78318	IGBP1			0.568234	1.43528			0.634078	0.059551			0.475381	1.54744			0.701165	1.26816
P78345	RPP38			0.924701	0.124599			0.542711	-22.7477			0.248837	-21.6493			0.0320502	-1.05915	*
P78347-2	GTF2I			0.154691	0.500891			0.634078	-0.31209			0.00487052	0.791162	*		0.143041	0.333883
P78362	SRPK2			0.343404	0.822346			0.644915	0.0749998			0.848967	0.0224186			0.285029	1.03222
P78383-2	SLC35B1			1	0			0.542711	-20.3539			0.248526	18.7034			0.046187	-1.12848	*
P78406	RAE1			0.108482	0.677917			0.999882	0.1132			0.00795709	1.60477	*		0.288317	0.640402
P78536	ADAM17			0.568234	0			0.55586	-20.9209			0.168198	23.3389			0.00389256	3.11329	*
P78537-2	BLOC1S1			1	0			0.634078	-0.798134			5.08e-06	20.6476	*		0.285029	-0.807638
P78560	CRADD			1	0			1	0			0.495818	0			0.285029	19.4391
P80303-2	NUCB2			0.00217434	-1.90337	*		0.542711	1.39671			0.000812152	-1.75563	*		0.935982	-0.580825
P81877-2	SSBP2			1	0			0.634078	0			0.495818	0			0.513744	0
P82094	TMF1			0.647591	-21.6555			3.64e-05	-20.5296	*		0.495818	1.0688			0.0615044	2.24773
P82664	MRPS10			0.568234	-0.891502			0.542711	-22.83			0.316383	-1.4763			0.567886	-0.908248
P82930	MRPS34			0.994881	0.181572			0.542711	-0.46533			0.00175928	-0.936965	*		0.0282102	-0.402377	*
P82932	MRPS6			0.34438	-21.1843			0.542711	-20.231			0.69299	-0.547995			0.129865	1.60337
P82933	MRPS9			0.424648	-0.189575			0.761195	-0.774324			0.0170027	-0.628119	*		0.515397	0.054904
P82970	HMGN5			1	0			1	0			1	0			0.285029	20.4537
P83731	RPL24			0.65861	0.179961			0.542711	-0.566469			0.0770108	0.580266			0.220428	-0.564224
P83916	CBX1			0.493595	-0.861198			0.542711	5.96268			0.851057	0.282556			0.285029	4.91962
P84085	ARF5			0.589521	-0.0421746			0.634078	-0.196309			0.0803212	2.10284			0.045385	2.05566	*
P84095	RHOG			1	0			0.717953	1.14519			3.15e-07	23.2364	*		0.519376	1.59771
P84098	RPL19			0.674495	0.591636			0.978326	-0.590519			0.0474001	-0.757922	*		0.717688	-0.556482
P84101-4	SERF2			1	0			0.542711	-18.5048			1.43e-05	18.9255	*		0.056629	2.20386
P85298-4	ARHGAP8			0.343404	21.296			1.84e-05	-21.216	*		0.612652	20.3352			0.497394	-0.198554
P98082-2	DAB2			0.568234	0			1	0			1	0			1	0
P98088	MUC5AC			1	0			1	0			0.248526	22.5367			0.000582116	22.0926	*
P98164	LRP2			0.680677	-21.2664			0.542711	20.9259			0.619471	-21.2664			0.513744	0
P98175-4	RBM10			1	0			1	0			0.248526	21.0483			2.6e-05	20.5722	*
P98175-5	RBM10			0.327205	-1.069			0.561304	0.667723			0.46804	0.222565			0.268134	1.22276
P98179	RBM3			0.343404	0.998698			0.634245	1.23412			0.150017	1.31787			0.51276	0.959398
P98194-4	ATP2C1			0.343404	-19.5429			6.63e-06	-21.1735	*		0.391136	4.06898			0.00451491	2.05787	*
Q00059	TFAM			0.0126221	-1.22038	*		0.542711	0.914265			0.25321	-0.172571			0.0377403	0.733574	*
Q00169	PITPNA			0.999995	-0.582592			0.634078	0.852367			0.33719	0.680892			0.513744	0.651157
Q00403	GTF2B			0.870783	0.169808			0.634078	0			0.136392	-1.16074			0.000151879	23.5273	*
Q00534	CDK6			1	0			0.634078	0			4.36e-06	22.0699	*		2.84e-06	21.4883	*
Q00536	CDK16			1	0			0.634078	0			0.495818	0			4.17e-07	21.3744	*
Q00587-2	CDC42EP1			1	0			1	0			1	0			1	0
Q00688	FKBP3			0.0494395	0.583995	*		0.551188	1.96383			0.184493	-0.163249			0.496982	1.48152
Q00765	REEP5			0.663735	-0.208727			0.610538	0.364749			0.014712	-1.77307	*		0.513744	-0.332072
Q00796	SORD			0.00950026	1.49644	*		0.634078	-1.06737			0.0114447	0.841569	*		0.285029	-0.42993
Q01105	SET			0.343404	0.238582			0.556582	0.776365			0.0902176	0.345591			0.612566	0.240583
Q01105-2	SET			1	0			0.700816	21.8981			1.17e-06	20.8235	*		0.294947	21.6437
Q01459	CTBS			1	0			1	0			2.11e-05	22.6868	*		1.89e-06	22.8161	*
Q01469	FABP5			0.00358398	1.93456	*		0.634245	-0.623818			0.00106672	3.39653	*		0.150082	1.64658
Q01581	HMGCS1			0.0535994	2.36126			0.634078	-0.488554			0.0243893	2.48926	*		0.590686	0.618877
Q01658	DR1			0.857923	-0.00787614			0.634078	0.782158			0.985567	-0.172978			0.189208	-1.33685
Q01664	TFAP4			1	0			0.706484	-20.4657			1	0			0.598777	-20.4657
Q01831	XPC			0.568234	-1.19822			0.635674	0.874644			0.248526	0.656275			0.351081	1.51841
Q01844-6	EWSR1			0.981957	0.234154			0.542711	1.01781			0.704678	-0.045911			0.277248	0.838024
Q01968	OCRL			0.568234	2.97601			0.542862	-20.8988			0.393051	4.44444			0.0375886	1.85557	*
Q01995	TAGLN			3.78e-06	21.2958	*		0.995421	-2.59604			1	0			0.285029	-21.4164
Q02083	NAAA			0.568234	-1.2896			0.542711	-20.9628			0.495818	-0.813576			0.285029	-20.9628
Q02156	PRKCE			0.679437	-19.0854			1	0			0.495818	0.606441			8.1e-08	19.5217	*
Q02218	OGDH			0.00334325	-1.09284	*		0.634078	-0.142847			0.00186802	-1.00685	*		0.45722	-0.312538
Q02252-2	ALDH6A1			0.820666	0.00355488			0.634078	-0.154429			0.0579008	-1.42252			0.0289767	-1.83495	*
Q02338	BDH1			0.759626	-0.439789			0.56376	-0.201119			0.196506	-1.23313			0.0445537	-1.9727	*
Q02447-4	SP3			0.680181	20.7987			0.542711	22.8065			0.248526	22.847			0.292758	22.4593
Q02487-2	DSC2			1	0			1	0			0.495818	0			1.91e-05	21.5123	*
Q02809	PLOD1			0.637531	-1.07882			0.634078	0.688461			0.822593	-0.00942342			0.546059	0.362958
Q02833-3	RASSF7			1	0			0.634078	0			0.248526	19.9219			0.285029	20.1696
Q02878	RPL6			0.571474	0.335749			0.542711	-1.11485			0.607637	0.0450539			0.333884	-0.477667
Q02880-2	TOP2B			0.046506	-0.659579	*		0.561068	0.317974			0.196499	-0.451825			0.573927	-0.161224
Q02978	SLC25A11			0.0153056	-0.841062	*		0.765143	-0.440354			0.000881903	-1.30401	*		0.428542	-0.426386
Q03001	DST			1	0			0.702306	21.9101			2.48e-05	22.2101	*		0.288316	22.4124
Q03013-2	GSTM4			0.666605	20.1874			0.542711	21.0154			0.196395	23.7784			2.27e-06	24.2157	*
Q03111	MLLT1			1	0			0.542711	22.8175			5.19e-07	22.2392	*		2.05e-06	22.2079	*
Q03112-5	MECOM			0.999995	0			1	0			0.996913	0			1.29e-05	20.6356	*
Q03135	CAV1			0.532039	-3.00846			0.122308	2.41213			0.0529283	2.58024			0.017924	4.93558	*
Q03154	ACY1			0.546763	0.233166			0.542711	-0.709504			0.69225	0.678843			0.979643	0.531655
Q03164-2	KMT2A			0.999995	0.849806			1	0			0.495818	1.18199			9.44e-06	20.5805	*
Q03188	CENPC			0.568234	0			0.999882	0			0.248892	19.762			0.513744	0
Q03252	LMNB2			0.0235279	-0.728394	*		0.634078	0.230099			0.969074	-0.0824022			0.226012	0.270747
Q03468	ERCC6			1	0			1	0			0.000154735	20.4588	*		0.000529391	19.5698	*
Q04323	UBXN1			0.568234	0.817271			0.542711	-24.6674			0.495818	0.340083			0.00711369	-1.37683	*
Q04637-5	EIF4G1			0.442402	-0.0414646			0.634078	-0.127549			0.100224	0.385867			0.194708	0.205399
Q04656-5	ATP7A			1	0			1	0			0.495818	0			0.285029	17.7891
Q04760	GLO1			0.0799089	0.623946			0.542711	-0.853122			0.0220652	0.570778	*		0.285029	-0.484512
Q04837	SSBP1			0.384028	-0.403338			0.634078	0.345694			0.0482412	0.879254	*		0.0993576	0.987105
Q05084-3	ICA1			1	0			1	0			6.15e-06	20.1117	*		1.36e-06	21.9651	*
Q05397-7	PTK2			0.778696	-0.785998			0.634078	-1.52001			0.00403437	2.40283	*		0.166911	3.62103
Q05823	RNASEL			1	0			1	0			0.495818	0			0.513744	0
Q06136	KDSR			5.67e-06	-22.196	*		0.637372	0.237212			0.220693	0.757875			0.521045	-0.0146101
Q06210-2	GFPT1			0.349103	-0.343911			0.887593	-0.0970711			0.107112	0.971434			0.934904	0.0552105
Q06330-5	RBPJ			0.343404	20.6787			0.542711	-21.1631			1.97e-07	21.4566	*		0.605727	-0.194252
Q06547-4	GABPB1			0.568234	0			1	0			0.607959	20.3604			2.81e-07	20.3054	*
Q07021	C1QBP			0.451748	-0.881997			0.634078	0.983723			0.14503	-0.60842			0.414897	0.914339
Q07617	SPAG1			0.343404	-24.7774			0.999882	-0.585772			6.5e-06	-24.7774	*		0.540731	-0.585089
Q07666	KHDRBS1			0.434215	-0.511369			0.634078	0.280582			0.365733	0.64076			0.679225	-0.0540369
Q07817-2	BCL2L1			0.568234	2.78202			0.637118	0.327859			0.483558	2.68432			0.513744	0.629195
Q07864	POLE			0.000301219	21.4803	*		0.711097	-21.487			0.248526	20.8344			0.523019	0.0410346
Q07889	SOS1			0.999995	0			1	0			0.611741	20.4386			4.8e-07	20.6457	*
Q08117	AES			0.568234	0			1	0			1.49e-05	21.0459	*		1.7e-07	21.9459	*
Q08257	CRYZ			0.156012	-0.777222			0.542711	0.274678			0.29441	-0.223966			0.049831	0.725097	*
Q08345-2	DDR1			0.348161	-0.36775			0.542862	-20.6693			0.233072	-0.324212			0.989749	0.0709001
Q08380	LGALS3BP			0.0506935	-1.08771			0.542711	-0.725979			0.626158	0.169774			0.601871	1.36584
Q08623-3	HDHD1			1	0			0.999882	0			4.3e-07	20.4433	*		0.285537	20.0912
Q08J23	NSUN2			0.0266591	0.64722	*		0.956225	0.0979984			0.00559779	0.828788	*		0.111196	0.514112
Q09161	NCBP1			0.843853	0.227087			0.634078	0.487986			0.0457802	0.597142	*		0.223336	1.02201
Q09328	MGAT5			1	0			0.634078	0.656037			2.73e-06	21.5704	*		0.51413	0.425866
Q0P6H9	TMEM62			1	0			1	0			1	0			0.285029	18.7693
Q0VDF9	HSPA14			0.568234	0.029897			0.634078	-0.202838			0.0278336	1.69008	*		0.442052	0.298402
Q0VDG4-2	SCRN3			1	0			1	0			1	0			1	0
Q10469	MGAT2			0.593582	-0.418944			0.542711	-22.2005			0.501365	0.326126			0.0306045	-1.33983	*
Q10589-2	BST2			0.568234	-1.23073			1	0			0.248526	-22.2842			0.285029	21.5269
Q11201	ST3GAL1			0.0493066	-4.93227	*		3.43e-05	24.768	*		0.027257	-2.13159	*		9.03e-06	23.1956	*
Q12767	KIAA0195			1	0			1	0			1	0			1	0
Q12768	KIAA0196			0.139956	1.08332			0.784754	0.45028			0.0770108	0.994901			0.048997	0.943861	*
Q12769	NUP160			0.720844	0.181405			0.999882	0.379374			0.58026	0.059208			0.125959	1.23357
Q12770-4	SCAP			0.999995	0			1	0			0.594716	17.2533			5.92e-06	17.5598	*
Q12788	TBL3			0.644526	0.417533			0.567853	-3.02886			0.0297532	1.77344	*		0.389645	0.178037
Q12802-4	AKAP13			0.568234	0.426135			1.64e-05	-20.2293	*		0.985421	-1.58835			0.513744	-0.866664
Q12805-5	EFEMP1			1	0			9.03e-05	-20.3179	*		9.8e-05	19.8496	*		0.285029	-20.3179
Q12824-2	SMARCB1			0.375387	0.82739			0.542711	21.2523			0.164952	1.45631			1.46e-06	24.4395	*
Q12830-4	BPTF			0.598655	0.266493			0.634078	0.678663			0.248526	1.09959			0.0394545	2.06789	*
Q12849	GRSF1			0.0234027	0.286926	*		0.999882	0.215629			0.101881	-0.458897			0.412994	0.902693
Q12857-3	NFIA			0.954621	-3.8456			0.634078	0			0.536194	-0.673936			1.93e-07	23.4737	*
Q12872	SFSWAP			0.329807	0.639873			0.794186	0.0917609			0.994425	0.241824			0.182346	0.900794
Q12873-2	CHD3			2.36e-06	-22.863	*		0.688187	1.10439			0.644365	0.273927			0.513744	1.31162
Q12929	EPS8			1	0			0.542711	2.05454			8.3e-08	24.2136	*		0.0613755	3.28005
Q12962	TAF10			1	0			0.542711	-21.4996			2.84e-07	21.6034	*		0.940378	0.101584
Q12965	MYO1E			0.613137	-0.0125018			0.542711	-1.22898			0.0782757	0.839992			0.00217611	1.25882	*
Q12981	BNIP1			0.343404	-21.2466			0.634078	0.207093			0.417115	0.564327			0.526666	0.00037434
Q12986	NFX1			1	0			1	0			1	0			1	0
Q12996	CSTF3			0.391454	-0.43934			0.684962	0.178797			0.417448	0.10961			0.226012	0.3547
Q13015	MLLT11			1	0			1	0			1	0			1	0
Q13017-2	ARHGAP5			0.663261	21.3557			0.634078	0			0.248526	22.1089			1.29e-05	23.3284	*
Q13042-3	CDC16			0.568234	0.468619			0.548507	21.6728			0.495818	1.07984			0.285029	23.49
Q13043	STK4			0.658055	-21.6907			0.542711	21.4182			0.540723	-0.893036			1.49e-06	20.7368	*
Q13084	MRPL28			0.691335	-0.245118			0.634078	1.30078			0.0295406	-0.791253	*		0.513744	0.984756
Q13085	ACACA			0.0226235	1.22192	*		0.587968	-0.532408			0.0736504	0.570608			0.168859	-0.569342
Q13107	USP4			0.343404	-20.5461			0.999882	1.15559			0.495818	0.683445			0.536828	0.724301
Q13112	CHAF1B			1	0			1	0			2.33e-06	20.7895	*		2.11e-07	20.3311	*
Q13123	IK			0.309715	-0.471714			0.571033	0.149056			0.00803207	-0.537196	*		0.0845832	-0.223463
Q13131	PRKAA1			0.492213	0.450198			0.542711	1.08463			0.958689	-0.00664391			0.137084	2.04567
Q13136-2	PPFIA1			0.568234	0.0394282			0.634078	-1.8872			0.248892	0.507756			0.21894	-1.05139
Q13148	TARDBP			0.999995	0.135154			0.634078	0.133454			0.412976	-0.090381			0.216915	0.752123
Q13155	AIMP2			0.454626	1.07036			0.634078	-1.57277			0.0208691	1.28669	*		0.9996	-0.0210768
Q13162	PRDX4			0.0621155	-0.707125			0.793429	0.305676			0.843622	0.0442652			0.300998	0.520333
Q13177	PAK2			0.568234	0.279582			0.688187	-0.111013			0.070323	0.577177			0.714277	-0.00895885
Q13185	CBX3			0.093124	0.49504			0.700816	0.590811			0.00192418	0.994489	*		0.285029	1.41554
Q13190	STX5			0.352075	-23.1134			0.634078	-0.402147			0.330375	-0.701812			0.765574	0.172606
Q13200	PSMD2			0.0833906	0.452294			0.616254	-0.210509			0.00298424	0.869006	*		0.00594739	0.67302	*
Q13242	SRSF9			0.999995	0.0870003			0.992894	-0.0973809			0.0133782	-1.04357	*		0.166911	-0.825615
Q13243	SRSF5			0.243624	-0.665281			0.637372	0.329718			0.0414465	-1.25877	*		0.653043	0.209766
Q13247	SRSF6			0.459735	-0.200768			0.542711	0.961286			0.0466668	-0.236351	*		0.514424	0.343058
Q13257	MAD2L1			0.568234	0			0.983319	-2.58201			6.57e-06	22.9697	*		0.513744	1.09637
Q13268	DHRS2			0.00358854	1.91639	*		0.700816	-2.53738			0.204007	1.57913			0.490421	0.682025
Q13275-2	SEMA3F			1	0			1	0			1	0			1	0
Q13277-2	STX3			1	0			1	0			0.248526	17.7539			1.14e-05	17.9593	*
Q13286-5	CLN3			0.568234	0.194643			0.634078	0.432159			0.0368104	-1.90049	*		0.535454	0.185536
Q13287	NMI			1	0			1	0			0.248526	19.5601			0.285029	21.1547
Q13322-3	GRB10			1	0			0.634078	0			1	0			1	0
Q13332-7	PTPRS			0.568234	-0.911747			0.999882	-0.69904			0.495818	-0.682331			0.545724	-0.513679
Q13362-2	PPP2R5C			0.601174	0.164166			0.634078	-1.62341			0.192	1.20473			0.0198092	0.797173	*
Q13409-3	DYNC1I2			0.343404	2.0734			0.634078	1.67404			0.0189371	3.12854	*		0.103505	3.84977
Q13426-3	XRCC4			0.568234	0			1	0			0.248526	21.1042			1.09e-06	21.3449	*
Q13432	UNC119			1	0			1	0			0.495818	0			0.285029	20.4448
Q13433	SLC39A6			0.000548806	-22.1231	*		0.638134	0.00549259			0.527706	0.200649			0.540688	-0.607482
Q13443	ADAM9			0.999995	0			0.638134	0.324282			0.248526	22.4774			0.140395	1.28684
Q13451	FKBP5			0.999995	0.410214			0.634078	0.633538			0.825859	-0.0187517			0.525079	0.744053
Q13469-3	NFATC2			1	0			0.634078	-1.03122			8.3e-08	20.7814	*		0.784055	-0.0968229
Q13470-2	TNK1			0.343404	20.3877			1	0			1	0			0.513744	0
Q13472-3	TOP3A			0.568234	0			0.634078	0			0.248526	20.8877			2.16e-06	20.5541	*
Q13485	SMAD4			1	0			1	0			3.4e-07	21.8552	*		1.39e-05	21.1114	*
Q13501	SQSTM1			0.0206973	1.5483	*		0.542711	-0.808318			0.458174	-0.109524			0.0989289	-1.43271
Q13535-2	ATR			0.568234	0			1	0			0.495818	0			1	0
Q13541	EIF4EBP1			1	0			1	0			2.89e-06	21.3491	*		7.97e-06	21.3429	*
Q13542	EIF4EBP2			1	0			0.634078	0			1.16e-06	19.7316	*		3.12e-05	19.7143	*
Q13547	HDAC1			0.212218	-0.367939			0.634078	0.152811			0.468042	0.111777			0.443172	0.294477
Q13555-10	CAMK2G			0.568234	0.416771			0.542711	-0.471528			0.397605	3.26867			0.285029	0.550966
Q13576	IQGAP2			1	0			1	0			1	0			1	0
Q13608-3	PEX6			1	0			1	0			1	0			1	0
Q13613-2	MTMR1			1	0			0.999882	-0.566883			2.08e-06	21.0889	*		0.535454	-0.119945
Q13615-3	MTMR3			1	0			0.542711	-20.9076			1	0			9.87e-07	-20.9076	*
Q13616	CUL1			0.34346	0.607755			0.571504	1.4221			0.0302128	1.27673	*		0.285029	1.79831
Q13627-4	DYRK1A			0.999995	-0.432463			0.999882	0			0.505899	-0.231711			0.285029	21.079
Q13642-1	FHL1			0.568234	0			0.637708	0.0369322			5.67e-05	22.4947	*		0.285029	0.660976
Q13671-2	RIN1			1	0			0.999882	0			1	0			0.513744	0
Q13724	MOGS			0.0151308	-1.20956	*		0.922773	-0.129796			0.244946	-0.222785			0.285029	0.374851
Q13740-2	ALCAM			0.0032466	-2.47739	*		0.843473	-0.0792973			0.550094	0.512061			0.521023	0.458626
Q13753-2	LAMC2			1	0			1	0			1	0			0.513744	0
Q13769	THOC5			0.344573	-23.7567			0.634078	3.97179			0.349297	0.597327			0.497148	3.79251
Q13796	SHROOM2			1	0			0.634078	0			1	0			7.13e-06	21.1888	*
Q13825	AUH			0.568234	0			1	0			1	0			1	0
Q13889-2	GTF2H3			1	0			0.700816	-20.0501			0.495818	0			0.531858	-0.0487905
Q13948	CUX1			0.343404	-21.9676			0.634078	-1.28773			0.0106835	-1.83012	*		0.841302	-0.0949758
Q14004-2	CDK13			1	0			1	0			0.248526	20.0289			2.53e-07	20.7888	*
Q14008-2	CKAP5			0.37937	0.282407			0.932313	0.0219526			0.495818	0.183738			0.513744	0.127747
Q14012	CAMK1			1	0			1	0			1	0			1	0
Q14019	COTL1			0.653163	0.338184			0.542711	1.58962			0.0669464	4.72944			0.232126	1.42453
Q14108	SCARB2			0.0960555	-1.39185			0.982278	0.606746			0.248526	-0.486535			0.513744	0.842956
Q14118	DAG1			0.999995	0.0925792			0.542711	1.38881			0.324907	0.714555			0.214963	2.13576
Q14119	VEZF1			0.343404	-21.4163			0.999882	0			0.50276	-0.11186			0.285029	21.7734
Q14126	DSG2			0.0800323	0.897332			0.542711	-1.32505			0.00706894	1.53736	*		0.109527	0.898267
Q14134-2	TRIM29			0.999995	0.227235			1	0			0.570899	-20.9476			1.62e-06	19.0112	*
Q14147	DHX34			0.568234	1.0838			0.634078	0			0.994463	0.56181			2.34e-06	21.9747	*
Q14149	MORC3			1	0			0.704911	21.2375			3.47e-05	21.2166	*		0.285029	22.3187
Q14156	EFR3A			0.343404	-21.7923			0.634078	0			0.550372	-0.79961			1.26e-05	21.6644	*
Q14157-4	UBAP2L			0.568234	0			0.734519	19.4053			1.25e-06	21.3293	*		0.305569	20.7996
Q14161-9	GIT2			1	0			1	0			1	0			0.285029	18.7235
Q14181	POLA2			1	0			0.542711	-22.3319			9.25e-06	22.1511	*		0.432808	0.351915
Q14185	DOCK1			1	0			0.634078	0			1	0			0.987665	0
Q14203-3	DCTN1			0.545176	0.130822			0.634078	-1.33023			0.0060135	2.29842	*		0.0517933	0.632651
Q14240	EIF4A2			0.548717	-2.99478			0.794853	0.127359			0.0334009	-0.421596	*		0.550421	0.0097457
Q14247	CTTN			0.221701	0.224983			0.634078	0.429688			0.248526	-0.122144			0.708862	0.0205117
Q14249	ENDOG			0.221548	-2.15802			0.542711	-0.92394			0.00965842	-0.960246	*		0.221731	-0.736621
Q14254	FLOT2			0.00431164	-1.20331	*		0.634078	0.160723			0.00621508	-0.720789	*		0.292154	-0.184307
Q14258	TRIM25			0.169323	0.361511			0.999882	-0.210973			0.408565	0.149956			0.477124	0.0303856
Q14289-2	PTK2B			1	0			0.634078	0			1	0			0.513744	0
Q14320	FAM50A			0.568234	-0.207251			0.542711	2.49716			0.304362	0.201859			0.302906	2.18094
Q14331	FRG1			0.568234	0			0.999882	0			1.04e-06	20.2587	*		0.984589	0
Q14444-2	CAPRIN1			0.956561	-0.10125			0.542711	-1.0652			0.495818	0.326607			0.328262	-0.419111
Q14457	BECN1			1	0			1	0			0.495818	0			0.285029	21.2887
Q14517	FAT1			1	0			0.634078	0			1	0			0.998816	0
Q14527	HLTF			0.555854	0.841508			0.634078	-0.387133			0.0417016	2.12298	*		0.297024	0.465003
Q14534	SQLE			0.999995	-0.0529465			0.674881	0.729027			0.495818	-0.282462			0.43823	1.23455
Q14554	PDIA5			0.190268	-1.87592			0.542711	0.966967			0.113657	0.59759			0.0476396	1.43673	*
Q14566	MCM6			0.0317611	1.26106	*		0.634078	-0.398486			0.0605913	0.987234			0.583225	-0.252411
Q14653	IRF3			0.999995	1.34855			0.634078	-0.231758			0.378436	3.34701			0.340345	0.814657
Q14657	LAGE3			1	0			0.634078	0			7.23e-06	20.0559	*		0.60515	20.1007
Q14676-2	MDC1			0.0224389	2.40999	*		0.634078	-2.95806			0.248526	1.26458			0.513744	-0.478408
Q14680-7	MELK			0.343404	-23.3066			0.704757	21.8368			5.26e-06	-23.3066	*		0.31235	21.7349
Q14683	SMC1A			0.0821824	-0.520984			0.567978	0.22355			0.0133681	-0.317388	*		0.523403	0.0774289
Q14684-2	RRP1B			0.343404	-0.578099			0.637372	-0.876874			0.0312655	1.02783	*		0.149188	0.954468
Q14790-4	CASP8			0.527494	3.87671			0.542711	18.5186			0.495818	2.25322			6.12e-07	19.7829	*
Q14802-2	FXYD3			0.568234	0			0.542711	-22.768			0.228276	23.4779			0.171329	0.839141
Q14894	CRYM			0.518564	-4.24319			0.542711	-19.2494			0.00014054	-22.3492	*		0.598944	-19.2494
Q14919	DRAP1			0.571837	0.132309			0.634078	-1.91724			0.495818	0.0324877			0.0212058	-1.27091	*
Q14956-2	GPNMB			1	0			1	0			1	0			1	0
Q14974	KPNB1			0.0184421	0.710576	*		0.542711	-0.497477			0.656215	-0.06869			0.513744	-0.167644
Q14997	PSME4			0.673846	-18.4622			0.649346	0.282016			0.27808	5.61794			0.00166853	3.39887	*
Q14999	CUL7			1	0			1	0			0.248526	19.2789			1	0
Q14BN4-2	SLMAP			0.568234	0			1	0			1	0			0.513744	0
Q14C86-5	GAPVD1			0.623231	-0.150013			0.702467	0.608037			0.0249492	1.87368	*		0.400875	1.17992
Q14CZ0	C16orf72			0.568234	1.09727			0.634078	0			0.580792	-21.1159			0.637664	20.6069
Q15005	SPCS2			0.343404	-0.343002			0.724267	0.355074			0.0304878	-0.782511	*		0.966856	0.18676
Q15006	EMC2			0.340619	-0.386951			0.542711	1.27911			0.447986	-0.174473			0.268951	0.872382
Q15019	SEPTIN2			0.643306	-0.287164			0.734021	0.0953508			0.0382284	0.806008	*		0.436295	-0.249748
Q15020	SART3			0.33446	0.290335			0.870606	0.21453			0.00810977	0.900586	*		0.406379	0.564904
Q15021	NCAPD2			0.0738063	2.25201			0.999882	-0.579882			0.0249814	2.68778	*		0.490421	0.264443
Q15022	SUZ12			0.568234	0			1	0			1.04e-06	22.1708	*		8.39e-06	21.81	*
Q15029-2	EFTUD2			0.349103	-0.181314			0.525012	-0.399626			0.0127025	-0.404707	*		0.00502312	-0.36171	*
Q15032-2	R3HDM1			1	0			1	0			7.45e-07	18.2678	*		0.285029	18.2817
Q15036	SNX17			0.343404	20.9423			0.999882	-1.93793			0.208007	21.9606			0.513744	0.716254
Q15042-3	RAB3GAP1			0.943752	0.0309252			0.634078	0.433806			0.0383784	1.03478	*		0.285029	1.17934
Q15046	KARS			0.0186056	0.788852	*		0.872039	-0.0846342			0.506366	0.0421066			0.579875	-0.292572
Q15047	SETDB1			0.671431	-0.50058			0.848601	0.39209			0.0206101	-1.60879	*		0.724204	0.514941
Q15054	POLD3			1	0			0.542711	-20.5756			6.44e-06	21.0779	*		0.989828	-1.24633
Q15056-2	EIF4H			0.568481	-0.818829			0.634078	-0.939039			0.00648134	3.46156	*		0.51276	-0.588212
Q15061	WDR43			0.568234	-0.21607			0.634078	0.729537			0.0110232	-1.54254	*		0.285029	1.58171
Q15067-2	ACOX1			0.568234	-0.396538			0.634078	1.63367			0.00380823	2.53415	*		0.168531	3.34888
Q15102	PAFAH1B3			0.0641297	0.483494			0.542711	-0.897158			0.356231	0.179067			0.0386992	-0.817411	*
Q15124	PGM5			1	0			1	0			0.495818	0			1	0
Q15147	PLCB4			0.262303	0.3266			0.649346	-0.220414			3.36e-07	-22.962	*		0.454469	-3.37394
Q15165-3	PON2			0.598655	-0.3361			0.634078	-3.17283			0.032459	1.17846	*		0.119886	0.91973
Q15185-4	PTGES3			0.101145	1.02058			0.999882	-0.0401666			0.00744427	2.44091	*		0.406201	1.20686
Q15208	STK38			0.79972	-0.0678255			0.638134	-0.22247			0.00140276	0.784753	*		0.528281	0.0182224
Q15223	PVRL1			1	0			0.634078	0			0.495818	0			0.99187	0
Q15276	RABEP1			0.568234	-1.31577			0.542711	2.84679			0.0153007	-1.73701	*		0.393433	2.03536
Q15311	RALBP1			1	0			1	0			1.07e-06	20.848	*		1.29e-06	20.8706	*
Q15345	LRRC41			0.69021	-20.2874			1	0			0.508401	-0.142552			6.12e-07	19.9737	*
Q15365	PCBP1			0.489905	0.199993			0.700816	-0.245134			0.00578088	0.847838	*		0.879611	-0.0729842
Q15369	TCEB1			0.720186	0.252382			0.542711	0.177053			0.0207252	0.803843	*		0.513744	-0.0614533
Q15375-2	EPHA7			1.23e-05	-23.1488	*		5.56e-06	22.4218	*		3.62e-06	-23.1488	*		0.285029	18.225
Q15388	TOMM20			0.677854	-0.309259			0.851432	-0.297878			0.248526	0.720582			0.528188	-0.911785
Q15424-2	SAFB			0.343404	-0.666175			0.542711	-0.26328			0.14701	-0.622058			0.00439869	-0.652369	*
Q15459	SF3A1			0.671162	-0.152155			0.529483	-0.262898			0.120309	-0.418933			0.0800908	-0.451196
Q15527	SURF2			0.667642	-20.9711			0.708224	-18.5445			0.61468	-20.9711			0.541794	1.68279
Q15528-2	MED22			1	0			1	0			0.248526	18.9107			1.12e-05	18.85	*
Q15532-2	SS18			0.866217	0.468134			1	0			4.25e-05	-22.502	*		1	0
Q15542-2	TAF5			1	0			0.634078	0			6.57e-06	21.7493	*		1.12e-06	21.5924	*
Q15555-5	MAPRE2			0.568234	0			1	0			0.250874	19.6861			1.83e-06	21.6392	*
Q15599	SLC9A3R2			0.75421	0.176878			0.613213	0.954976			0.47732	-0.449051			0.750451	0.0809276
Q15629-2	TRAM1			0.568234	0			1	0			0.562992	21.9601			8.16e-06	22.3131	*
Q15650	TRIP4			0.568234	-0.109611			0.542711	-20.5783			0.495818	0.0577383			0.61057	-0.248803
Q15653-2	NFKBIB			1	0			1	0			2.61e-06	19.801	*		0.285029	19.5702
Q15691	MAPRE1			0.410175	0.371092			0.634078	0.0917596			0.99267	0.0507088			0.215909	0.208289
Q15723-2	ELF2			1	0			1	0			1	0			1	0
Q15771	RAB30			1	0			1	0			7.04e-07	20.4503	*		2.16e-05	19.3733	*
Q15785	TOMM34			0.569019	-0.154856			0.579457	-0.278769			0.732541	-0.301321			0.0142558	-1.12366	*
Q15811-4	ITSN1			1	0			1	0			1	0			1	0
Q15843	NEDD8			0.343404	0.515966			0.6957	0.0445813			0.109965	0.426026			0.620843	0.175588
Q15907	RAB11B			0.0230966	-0.400958	*		0.542711	-0.719429			0.0075384	-0.569322	*		0.328588	-0.417532
Q15942	ZYX			0.568234	-1.24275			0.542748	-2.69008			0.00706894	3.8378	*		0.304325	1.65715
Q16342-3	PDCD2			0.568234	0			0.704911	-19.3409			6.71e-05	20.2956	*		0.513744	0.968504
Q16513-3	PKN2			0.568234	0			0.634078	-1.96257			0.000208083	20.7107	*		0.745709	0.00518749
Q16527	CSRP2			1	0			1	0			0.495818	0			0.000279377	21.5058	*
Q16539	MAPK14			0.390418	0.330328			0.634078	0.766666			0.495818	0.178494			0.719799	0.564909
Q16540	MRPL23			0.568234	-0.407045			0.542711	-23.2287			0.593481	-0.411595			0.0483471	-0.632877	*
Q16560	SNRNP35			1	0			1	0			0.495818	0			0.000138343	16.9561	*
Q16611	BAK1			0.343404	-21.4524			0.542711	-21.377			3e-05	-21.4524	*		2.75e-06	-21.377	*
Q16644	MAPKAPK3			1	0			1	0			8.91e-07	21.2281	*		3.95e-06	21.7409	*
Q16651	PRSS8			0.568234	-0.394873			0.542711	24.2061			0.0833074	-0.696144			0.294945	22.3371
Q16656	NRF1			0.343404	21.2804			0.542711	-21.86			0.614966	21.0011			0.0264736	-0.960005	*
Q16658	FSCN1			0.568234	2.55301			0.185942	0.963732			0.389681	4.93025			0.340345	2.68535
Q16718	NDUFA5			0.0235279	-1.51213	*		0.634078	0.790938			0.022762	-1.06649	*		0.51276	0.548456
Q16763	UBE2S			1	0			0.542862	-21.2988			0.248526	21.4906			0.280477	0.297133
Q16774	GUK1			1	0			0.697089	-20.9438			0.248526	19.6836			0.9678	-1.14021
Q16795	NDUFA9			0.0956641	-1.04409			0.544571	0.998263			0.0505916	-0.669483			0.260021	1.03462
Q16822	PCK2			0.0379543	-0.976406	*		0.634078	-0.154763			0.0508908	-0.617157			0.872255	0.273659
Q16836	HADH			0.568234	-0.0799388			0.542711	0.651053			0.0738713	-0.644199			0.285029	0.524228
Q16854	DGUOK			0.347808	-22.8496			0.542711	21.141			0.229941	-0.906709			8.1e-08	22.6776	*
Q16875-2	PFKFB3			0.999995	0			0.634078	0			0.248526	20.533			1.64e-06	21.2504	*
Q16891-2	IMMT			0.145721	-0.566484			0.920628	0.00147508			0.127576	-0.527257			0.0868422	0.318172
Q17RS7	GEN1			1	0			1	0			0.495818	0			0.513744	0
Q1ED39	KNOP1			0.343404	-21.7138			0.700816	22.1112			0.495818	0.17727			0.285496	22.0794
Q1KMD3	HNRNPUL2			0.0920992	-0.995677			0.876877	0.447268			0.251306	-0.371167			0.518758	0.263513
Q24JP5	TMEM132A			0.474935	-1.10897			0.634078	-1.15341			0.302726	-1.0548			0.545724	-0.358857
Q27J81	INF2			0.0111291	-0.727037	*		0.542711	0.249188			0.903635	0.242773			0.173195	0.549851
Q29RF7	PDS5A			0.350696	0.574034			0.944436	-0.0172323			0.168058	0.974944			0.0826308	0.5706
Q2KHR3-2	QSER1			1	0			1	0			0.495818	0			1.53e-05	20.4937	*
Q2NKX8	ERCC6L			1	0			0.634078	0			0.248526	19.8241			0.285501	20.4797
Q2NL82	TSR1			0.122921	0.781492			0.634078	-1.00418			0.0250799	1.31101	*		0.285029	0.740198
Q2PZI1	DPY19L1			1	0			1	0			6.75e-08	21.1633	*		1.04e-05	20.544	*
Q2TAA5	ALG11			1	0			1	0			1	0			1	0
Q2TAZ0-3	ATG2A			0.657875	21.1935			0.999882	0			0.248526	20.2075			0.292758	20.7434
Q2TB10	ZNF800			1	0			0.999882	0			0.248526	20.0378			0.981838	0
Q32MZ4-3	LRRFIP1			0.329687	-0.454794			0.542711	0.78388			0.248526	-0.370512			0.486491	0.326895
Q32P44	EML3			0.727246	0.399141			0.542711	-0.936119			0.728747	0.420109			0.375746	-0.338138
Q330K2	NDUFAF6			0.343404	-23.0202			0.634078	0			0.248526	-0.475089			1.49e-07	22.5144	*
Q3B726	TWISTNB			0.343404	-21.5381			1	0			0.985602	-1.27805			0.285029	21.2361
Q3KQU3-2	MAP7D1			0.568234	0			1	0			0.243229	21.1948			8.04e-06	20.9918	*
Q3KQV9	UAP1L1			0.999995	-0.166619			0.542711	1.309			0.219411	-3.04901			0.741053	0.0102592
Q3MHD2	LSM12			0.938241	0.0760468			0.634805	0.00818007			0.595898	-0.433972			0.915962	0.153854
Q3MIX3	ADCK5			1	0			1	0			0.248526	20.6543			1.83e-06	21.0558	*
Q3SXM5	HSDL1			0.167953	-0.500726			0.542711	1.61933			0.0111216	-1.6489	*		0.513744	0.820425
Q3T906	GNPTAB			0.568234	0			1	0			0.248526	20.7967			5.49e-06	21.6729	*
Q3ZCQ8-2	TIMM50			0.343404	-1.43572			0.635568	0.204832			0.248526	-0.402053			0.118427	1.37737
Q49A26-5	GLYR1			0.549543	-0.675331			0.542711	-0.745577			0.0715939	-0.66123			0.812123	-0.142485
Q49AR2	C5orf22			0.97879	0.0828458			0.773193	0.217825			0.312704	0.403656			0.281681	0.634508
Q4G0F5	VPS26B			0.593582	0.525728			0.634078	0.162221			0.26658	0.613752			0.339027	0.352517
Q4G0I0	CCSMST1			0.582572	0.320204			0.542711	22.2765			0.968398	-0.673635			0.323907	21.2574
Q4G0J3-3	LARP7			0.568234	0.341258			0.935392	0.0910031			0.123743	0.650008			0.0300008	0.679112	*
Q4G0X4	KCTD21			1	0			0.634078	0			0.248526	19.997			2.97e-07	21.0352	*
Q4G148-2	GXYLT1			0.568234	0			0.634078	0			0.665784	18.6704			7.14e-06	19.4663	*
Q4J6C6-4	PREPL			0.568234	0.394454			0.999882	0.0677214			0.495818	0.222332			0.52666	-0.132891
Q4KMP7	TBC1D10B			0.889995	-0.101611			0.508087	0.815461			0.974141	0.436033			0.0149632	1.48164	*
Q4KMQ1	TPRN			0.999995	-1.33081			0.636798	-1.01323			0.248526	-21.7897			0.290533	-21.87
Q4LE39-3	ARID4B			0.6732	-19.9356			0.999882	0.649647			0.475728	2.91767			0.513744	1.37378
Q4U2R6	MRPL51			0.343404	-20.8946			0.706484	-20.7052			0.981995	1.4631			0.498536	1.28843
Q4V328	GRIPAP1			0.343404	-20.7727			0.992088	-0.549761			0.982777	0.429361			0.15398	-2.37317
Q4VC31	CCDC58			0.266832	-1.29364			0.999882	-0.159936			0.0433759	0.937827	*		0.236796	0.651091
Q53EP0	FNDC3B			0.568234	-0.478988			1	0			0.964003	0.407091			4.78e-06	23.238	*
Q53F19	C17orf85			0.568234	-0.645629			0.542711	23.7586			0.0469864	-0.92534	*		0.289937	22.2196
Q53FV1	ORMDL2			5.92e-05	21.7588	*		0.542711	-23.3481			1.41e-07	22.4229	*		0.150833	-0.760394
Q53GS7	GLE1			0.999995	1.19252			0.542711	-20.162			0.99584	0.916854			0.530108	-0.143529
Q53H82	LACTB2			0.568234	-0.392419			0.542711	-0.561622			0.95398	0.0974817			0.289116	-0.224238
Q53HC5	KLHL26			1	0			1	0			2.21e-06	20.6614	*		0.285029	20.3635
Q53S33	BOLA3			0.568234	0			0.999882	-0.179767			0.99031	0			0.547976	0.0174006
Q53T59	HS1BP3			0.955891	0.211921			0.999882	0.00979453			0.503071	-0.287191			0.285029	-1.18922
Q587I9	SFT2D3			1	0			0.542711	-21.7648			5.82e-08	20.455	*		0.144907	-1.36667
Q5BJD5	TMEM41B			0.568234	0			0.542711	-19.4618			0.253415	20.9065			0.0273007	1.75484	*
Q5BJH2	TMEM128			0.34346	20.443			1	0			0.99267	0			2.96e-06	19.21	*
Q5BKZ1	ZNF326			0.569909	0.0407123			0.710012	-0.381554			0.0202259	2.96541	*		0.406817	0.626097
Q5C9Z4	NOM1			0.680677	-20.897			1.38e-05	-20.7104	*		0.500926	-0.0707145			0.213821	0.795365
Q5EBL8	PDZD11			0.568234	0			0.700816	23.6801			6.85e-06	21.4574	*		0.319531	22.4885
Q5HYK7-3	SH3D19			1	0			0.634078	0			0.248526	20.3365			5.54e-06	20.572	*
Q5J8M3	EMC4			0.568234	-0.0151303			0.634078	2.24931			0.756768	0.124667			0.513744	1.72432
Q5JPH6	EARS2			0.568234	-0.509108			0.634078	0.164197			0.45478	-0.705885			0.0428626	1.43188	*
Q5JPI3-2	C3orf38			1	0			0.634078	0			9.81e-07	21.2899	*		0.299976	21.3126
Q5JRX3	PITRM1			0.278519	-0.518566			0.542711	-0.3664			0.248526	0.566359			0.342952	0.392899
Q5JS37	NHLRC3			1.92e-06	-21.7729	*		1	0			0.184897	-21.7729			0.513744	0
Q5JSH3-2	WDR44			0.343404	21.4494			0.999882	0			0.248526	21.1756			0.285029	21.4057
Q5JTH9	RRP12			0.595309	-0.321366			0.999882	0.0463389			0.0120076	-0.798731	*		0.12446	0.657125
Q5JTJ3-3	COA6			1	0			0.700816	-22.2329			7.31e-07	22.4683	*		0.53446	-0.320867
Q5JTV8	TOR1AIP1			0.0266158	-0.799404	*		0.634078	-0.356593			0.568495	0.564865			0.40727	0.359121
Q5JTV8-3	TOR1AIP1			0.568234	-0.0832022			1	0			0.875515	0.177114			1.52e-06	21.0662	*
Q5JVS0	HABP4			0.875716	0.0811487			0.700816	-19.7242			4.3e-07	-20.9201	*		0.285029	-19.7242
Q5MNZ6	WDR45B			0.343404	22.4439			0.999882	0.356022			0.248526	20.7485			0.534768	-0.0140905
Q5SRE5	NUP188			0.343404	-0.593101			0.6957	0.614735			0.066821	-0.93222			0.20437	1.78377
Q5SRH9-5	TTC39A			0.384659	18.3488			0.638134	0.835633			0.248526	20.5412			0.513744	2.63731
Q5SSJ5	HP1BP3			0.0510051	-1.29311			0.634202	0.408531			0.0170128	-0.768978	*		0.826896	0.359634
Q5ST30	VARS2			1	0			0.701574	21.1119			5.63e-06	22.5422	*		0.289666	21.4205
Q5SW79-2	CEP170			1	0			1	0			0.248526	20.4887			1.93e-07	20.2202	*
Q5T011	SZT2			1	0			1	0			1	0			1	0
Q5T0N5-3	FNBP1L			0.313236	-22.7154			0.634078	5.09104			0.621638	-0.471969			0.47231	5.49359
Q5T1C6	THEM4			0.999995	0			0.634078	0			0.997742	0			0.513744	0
Q5T1V6	DDX59			0.999995	0			5.56e-06	-21.4157	*		0.248526	19.57			0.0428639	-2.03777	*
Q5T280	C9orf114			0.562208	0.371328			0.634078	-0.267706			0.148463	0.616203			0.877191	-0.00698441
Q5T3F8	TMEM63B			0.352211	-22.4652			0.542711	-22.5893			8.49e-07	-22.4652	*		6.1e-07	-22.5893	*
Q5T3I0	GPATCH4			1	0			0.634078	0			1	0			1.83e-06	20.0151	*
Q5T3J3	LRIF1			1	0			1	0			1.02e-06	20.1927	*		2.21e-06	19.5827	*
Q5T3U5-2	ABCC10			1	0			0.542711	21.3239			1.03e-05	23.5563	*		3.55e-05	24.241	*
Q5T4B2-2	CERCAM			1	0			1	0			1	0			3.2e-05	21.1193	*
Q5T5C0-3	STXBP5			0.568234	0			0.542711	-21.0513			0.98769	0			0.601829	-21.0513
Q5T5P2	KIAA1217			0.623204	20.6641			0.634078	0			0.248526	19.6445			3.12e-05	21.5513	*
Q5T5U3	ARHGAP21			1	0			1	0			0.248526	17.9127			2.16e-06	18.0332	*
Q5T5X7	BEND3			1	0			1	0			5.28e-07	20.2227	*		2.45e-06	20.6214	*
Q5T5Y3-3	CAMSAP1			1	0			1	0			9.17e-07	20.9336	*		6.19e-07	20.6845	*
Q5T7V8-2	GORAB			1	0			1	0			1	0			0.285029	18.2419
Q5T8I3-2	FAM102B			1	0			0.700816	-20.4275			0.495818	0			0.996233	-0.504684
Q5T8P6-2	RBM26			1	0			1	0			3.59e-07	21.5545	*		8.99e-07	21.596	*
Q5T9A4	ATAD3B			1	0			1	0			1	0			1	0
Q5T9L3-3	WLS			1	0			0.634078	0			0.248526	21.8824			1.68e-09	22.2468	*
Q5TA45	CPSF3L			0.502461	-0.600864			0.634078	-0.367092			0.24357	-0.538185			0.508069	-0.422056
Q5TA50	CPTP			1	0			1	0			0.495818	0			1	0
Q5TBB1	RNASEH2B			1	0			0.634245	0.775931			0.248526	21.3253			0.609969	-22.5871
Q5TC12-3	ATPAF1			0.568234	0.126449			0.6957	0.38307			0.826303	-1.39642			0.578289	-0.329491
Q5TCQ9-3	MAGI3			1	0			0.999882	0			1	0			0.992114	0
Q5TFE4	NT5DC1			0.0892907	1.78111			0.973567	0.457538			0.135884	1.44314			0.364814	1.34384
Q5TGY1	TMCO4			1	0			0.634078	0			0.495818	0			0.513744	0
Q5VIR6-4	VPS53			1	0			0.542711	-21.1058			5.28e-07	20.9521	*		0.574126	0.258317
Q5VTR2	RNF20			0.593078	0.581312			0.542711	-22.2807			0.022762	0.664529	*		0.519376	0.548371
Q5VTY9-6	HHAT			0.999995	0			1	0			0.495818	0			1	0
Q5VU43-13	PDE4DIP			0.347373	-20.5667			1.2e-05	-21.2917	*		0.256452	-20.5667			1.87e-06	-21.2917	*
Q5VUM1	SDHAF4			0.675154	-22.9808			0.999882	0			0.992367	-0.537509			0.285029	22.651
Q5VW38	GPR107			0.313524	-0.519871			0.542711	23.1917			0.0215259	-1.25201	*		0.285029	22.3103
Q5VWJ9	SNX30			0.343404	-21.2762			1	0			0.495818	-1.18671			3.05e-06	19.9762	*
Q5VWQ8-3	DAB2IP			1	0			1	0			0.248526	19.7512			1.41e-06	19.4123	*
Q5VYK3	ECM29			0.343404	0.354645			0.886741	-0.265371			0.248526	0.455375			0.0163649	1.1215	*
Q5VZE5	NAA35			0.343404	20.2874			0.999882	0			7.68e-06	19.7955	*		0.29887	19.8445
Q5VZF2-3	MBNL2			0.593078	0.476275			0.634078	0			0.578955	-21.1639			1.09e-06	21.0422	*
Q5VZL5-2	ZMYM4			1	0			0.634078	0			0.248526	21.6517			3.53e-06	21.9606	*
Q5VZM2-2	RRAGB			0.405986	0.258645			0.542711	-0.614626			0.555692	-0.172746			0.0628808	-0.289814
Q5W0Z9-2	ZDHHC20			2.63e-06	-21.2456	*		0.700816	-20.2529			0.0486747	-1.14728	*		0.551224	-0.655758
Q5XKP0	QIL1			0.118708	-0.968793			0.584472	1.49245			0.774552	0.132857			0.20643	2.47746
Q658P3	STEAP3			0.568234	0			1	0			1.35e-05	21.6017	*		6.69e-06	21.2072	*
Q66K74-2	MAP1S			1	0			0.542711	-21.287			8.3e-08	22.3629	*		0.919735	0.318281
Q66LE6	PPP2R2D			1	0			0.634078	0			0.00031264	20.9486	*		0.299738	21.1108
Q66PJ3-7	ARL6IP4			0.999995	0			0.634078	2.50211			0.293523	20.5391			0.452522	2.31342
Q68CQ4	DIEXF			0.117383	0.37208			0.542711	21.9083			0.272385	0.274782			0.285029	22.7384
Q68DH5	LMBRD2			0.568234	0			0.542711	20.7917			0.607474	20.46			4.41e-06	19.8867	*
Q69YQ0-2	SPECC1L			6.26e-05	-23.3886	*		0.721457	-21.2341			0.553679	-0.98992			0.485935	2.15586
Q6BCY4	CYB5R2			1	0			0.634078	0			4.36e-06	22.3268	*		0.285029	22.1169
Q6DD88	ATL3			0.048215	-0.90499	*		0.872039	0.212864			0.40483	-0.214667			0.426746	-0.292034
Q6DHV7-2	ADAL			0.568234	0			1	0			1	0			1	0
Q6DT37	CDC42BPG			0.472948	-0.148672			0.542711	-0.350025			0.00215628	-1.428	*		0.285029	-0.587455
Q6EMK4	VASN			0.343404	20.0793			0.553052	-19.5505			1	0			0.285029	-19.5505
Q6GMV2	SMYD5			0.568234	0			0.542711	-21.8472			6.68e-06	21.1243	*		0.513744	-0.362384
Q6IAN0	DHRS7B			0.568234	-1.03038			0.542711	-23.4173			0.0312655	-0.761554	*		0.116088	-0.826011
Q6IBS0	TWF2			0.0581495	1.16837			0.55586	-0.678027			0.025269	1.05804	*		0.547483	0.10892
Q6IC98	GRAMD4			0.343404	-21.8299			0.542711	22.01			0.384851	-3.39732			0.292758	20.4373
Q6IQ20	NAPEPLD			0.999995	0			1	0			0.614486	20.1788			2.51e-06	20.7353	*
Q6IQ32	ADNP2			1	0			0.634078	0			1	0			0.285496	18.0296
Q6JQN1	ACAD10			0.899801	0.0364228			0.542711	-0.707869			0.0361589	-2.29579	*		0.105937	-1.21288
Q6L8Q7	PDE12			0.348334	-1.20648			0.999882	-0.366538			0.383058	0.977885			0.777767	0.560501
Q6MZZ7	CAPN13			1	0			1	0			1	0			1	0
Q6N021	TET2			1	0			0.634078	0			2.27e-05	19.1306	*		0.34923	20.3283
Q6N063	OGFOD2			1	0			1	0			0.495818	0			0.513744	0
Q6N069	NAA16			1	0			1	0			1	0			1.93e-07	19.1211	*
Q6NT55	CYP4F22			1	0			1	0			1	0			1	0
Q6NUN9	ZNF746			0.568234	0			1	0			0.495818	0			1.98e-05	17.943	*
Q6NUQ1	RINT1			1	0			0.542711	-20.0913			2.14e-05	20.3636	*		0.841474	0.0589608
Q6NVY1	HIBCH			0.00431164	-1.03632	*		0.673534	-0.281321			0.00162895	-1.26653	*		0.945321	0.0573639
Q6NW29	RWDD4			0.343404	22.4026			0.634078	-2.11387			0.248526	20.7926			0.121769	-1.77107
Q6NXG1	ESRP1			0.562208	0.182462			0.542711	-1.92277			0.0488692	1.4251	*		0.932291	-0.0446597
Q6NXT1	ANKRD54			1	0			1	0			1	0			1	0
Q6NXT4-4	SLC30A6			1	0			1	0			2.12e-05	19.4024	*		0.000127534	18.5278	*
Q6P158	DHX57			0.568234	0.69416			0.542711	-21.697			0.427658	2.86126			0.0061833	3.38104	*
Q6P161	MRPL54			1	0			1	0			0.248526	20.9238			6.12e-05	21.5721	*
Q6P179-3	ERAP2			1	0			1	0			0.495818	0			1	0
Q6P1K2	PMF1			0.568234	0			0.999882	0			0.495818	0			0.285316	20.7326
Q6P1M0	SLC27A4			0.0552642	-1.40138			0.634078	-0.817322			0.0205541	-0.949816	*		0.388403	-0.592115
Q6P1N9	TATDN1			0.281797	-1.34381			0.634078	-0.514901			0.0289458	1.63147	*		0.98697	0.124298
Q6P2C8	MED27			1	0			0.634078	-3.60549			0.495818	0			4.91e-06	-26.6202	*
Q6P3W7	SCYL2			0.046506	1.9449	*		0.634078	-1.0196			0.0044991	2.87628	*		0.0946576	0.652734
Q6P3X3	TTC27			0.568234	2.25464			0.999882	0			0.495818	1.24648			0.285029	21.388
Q6P4A7	SFXN4			0.947776	0.228037			0.634078	-0.611654			0.495818	-0.867549			0.012319	-1.43892	*
Q6P4E1-2	CASC4			0.343404	-20.5327			1	0			2.55e-05	-20.5327	*		1	0
Q6P4Q7	CNNM4			0.343404	-0.363024			0.299235	1.02489			0.0983248	-1.09659			0.0463548	1.11431	*
Q6P5R6	RPL22L1			1	0			0.706484	-20.3682			1.25e-05	22.2184	*		0.491144	1.8411
Q6PCB8-2	EMB			1	0			0.634078	0			5.28e-07	20.1655	*		0.323907	20.0198
Q6PCE3	PGM2L1			0.568234	0			1	0			0.243229	21.5507			0.000207987	21.0077	*
Q6PD74	AAGAB			0.0224389	2.1818	*		0.700033	0.469021			0.0787935	1.22199			0.316254	1.16023
Q6PI48	DARS2			0.999995	-0.0355751			0.818577	0.0631256			0.0433407	-0.471999	*		0.90329	0.0471394
Q6PK18	OGFOD3			0.568234	0			0.542711	22.4995			0.262375	20.9863			6.01e-06	21.304	*
Q6PL18	ATAD2			0.0504927	-0.579789			0.542711	-0.978468			0.00515992	-0.939105	*		0.0438061	-1.15733	*
Q6PL24	TMED8			1	0			0.634078	0			3.02e-06	21.7176	*		4.37e-06	22.263	*
Q6PML9	SLC30A9			1	0			1	0			1	0			1	0
Q6QNY0	BLOC1S3			1	0			1	0			0.248526	21.1904			1	0
Q6SPF0	SAMD1			0.669262	-21.7003			0.999882	-0.512089			0.514677	-0.203646			0.581273	-1.28646
Q6UN15	FIP1L1			0.642608	-0.243283			0.999882	-0.280849			0.696435	-0.119925			0.513744	0.665682
Q6UW02	CYP20A1			0.998009	-2.22124			0.542711	-0.550904			0.610406	-2.16324			0.0373655	-1.32033	*
Q6UWU4-2	C6orf89			0.964426	0.014697			0.702467	-19.9411			0.0194081	-1.29051	*		0.513744	0.227828
Q6UX01-3	LMBR1L			0.343404	20.6065			0.634078	0			0.609303	20.0531			0.285029	19.878
Q6UX07	DHRS13			0.000380139	-21.9075	*		0.542711	-22.3145			0.275243	-2.00687			0.383109	-3.63583
Q6UX65	DRAM2			1	0			0.634078	0			0.248526	19.4574			0.628567	18.9315
Q6UXG2	KIAA1324			0.26347	-0.295561			0.997209	0.0977702			0.00925885	-1.94501	*		0.298614	-0.858967
Q6UXV4	APOOL			0.343404	21.8665			0.999882	0			7.41e-05	22.1755	*		0.285029	22.1916
Q6WCQ1-3	MPRIP			0.568234	-0.977852			0.542711	21.614			0.657617	-0.0427436			8.04e-06	22.8443	*
Q6Y1H2	HACD2			0.384839	-0.435223			0.494552	3.04218			0.0373858	-2.11002	*		0.14885	2.6812
Q6YHK3-4	CD109			1	0			0.634078	0			6.83e-05	22.3144	*		0.247402	23.4957
Q6YHU6	THADA			0.663735	1.75476			0.999882	-0.226271			0.472337	0.248506			0.513744	1.45875
Q6YP21	CCBL2			0.34438	-0.404136			0.542711	-21.8805			0.392178	0.316203			0.53346	0.392858
Q6ZMG9	CERS6			0.544188	0.265901			0.700816	-19.7229			0.0174832	-0.990432	*		0.513744	0.580978
Q6ZMI0	PPP1R21			0.343404	19.3153			0.64486	-1.02038			4.15e-08	20.019	*		0.513744	-0.590509
Q6ZN55	ZNF574			0.343404	20.5014			1	0			1.56e-06	18.3442	*		7.96e-05	18.7507	*
Q6ZNB6-2	NFXL1			1	0			1	0			2.87e-06	21.3528	*		1.68e-07	21.8385	*
Q6ZS30	NBEAL1			0.653043	20.671			1	0			0.99128	0			2.72e-06	21.5635	*
Q6ZSR9	FLJ45252			0.67119	-19.4259			0.542711	-20.3292			0.978529	1.37923			0.60218	0.334816
Q6ZSZ5-6	ARHGEF18			1	0			0.634078	0			1.22e-05	20.181	*		0.289736	20.75
Q6ZT07	TBC1D9			0.343404	-20.4708			1.28e-05	21.2724	*		0.495818	0.890891			4.3e-06	21.3215	*
Q6ZT21-2	TMPPE			1	0			1	0			1	0			1	0
Q6ZTN6-3	ANKRD13D			1	0			1	0			0.495818	0			0.513744	0
Q6ZVM7	TOM1L2			0.0952095	-1.52967			0.634078	-0.284325			0.0219655	-1.63104	*		0.417279	-0.347146
Q6ZW49	PAXIP1			1	0			0.634078	0			1.02e-05	20.3483	*		0.285029	19.6988
Q709C8-4	VPS13C			0.669479	0.815382			0.634078	-0.736493			0.767708	-1.61125			0.976794	0.916228
Q70E73	RAPH1			1	0			0.542711	-21.9964			2.77e-06	21.0641	*		0.531165	-0.528596
Q719H9	KCTD1			1	0			1	0			1	0			1	0
Q71F23	CENPU			1	0			1	0			1	0			1	0
Q71RC9	SMIM5			0.000516795	-19.7586	*		1	0			0.000141298	-19.7586	*		1	0
Q75N03	CBLL1			1	0			0.7105	19.6106			3.02e-06	19.804	*		0.302887	19.9696
Q75QN2-2	INTS8			0.568234	-0.435524			0.542711	-21.4026			0.475381	-2.0202			0.0021881	-1.58245	*
Q7KZN9-2	COX15			8.16e-05	21.7955	*		0.634078	0			0.248526	20.8143			0.285029	22.0521
Q7L0X0	TRIL			0.568234	0			0.963349	0			0.611741	19.2392			0.424128	21.5823
Q7L0Y3	TRMT10C			0.0244481	-0.497077	*		0.634078	0.352198			0.180745	-0.0988204			0.2256	0.943049
Q7L1W4	LRRC8D			1	0			1	0			1	0			0.285029	17.7446
Q7L2J0	MEPCE			0.568234	0.447616			0.634078	0.131324			0.0274115	1.51648	*		0.231838	1.39824
Q7L2Z9	CENPQ			0.568234	3.14997			0.542711	22.7449			0.437974	3.22883			0.285029	23.5162
Q7L3T8	PARS2			0.568234	-0.333294			0.542711	-18.8855			0.476969	-1.30876			0.633933	0.390537
Q7L523	RRAGA			1	0			1	0			0.000569146	17.9099	*		5.8e-05	17.7793	*
Q7L592	NDUFAF7			0.568234	-0.973547			0.542711	-21.2309			0.248526	-0.918727			0.513744	-0.934171
Q7L5A8	FA2H			0.613579	-22.3206			0.634078	0			0.606491	-1.87841			1.34e-05	20.2804	*
Q7L5L3	GDPD3			0.343404	-23.0349			0.97727	1.1117			0.248526	-1.71798			0.396675	-2.55649
Q7L5N7	LPCAT2			0.66869	-17.7963			0.700816	19.331			0.939962	2.52403			0.598944	19.2086
Q7L7V1-2	DHX32			0.343404	19.6197			0.634078	0			6.24e-06	19.7836	*		0.285029	19.6949
Q7LBR1	CHMP1B			0.568234	0.667843			0.542711	-21.4753			0.994608	0.189643			0.602589	-21.4753
Q7LG56	RRM2B			0.723749	-0.138557			0.658645	-21.3969			0.00289727	2.58882	*		0.513744	1.6464
Q7RTV0	PHF5A			0.999995	-1.01858			0.634078	0.815628			0.495818	1.40048			0.692802	-0.0242558
Q7Z2K6	ERMP1			0.0561806	-2.07079			0.542711	-0.788617			0.0918024	-0.320093			0.209795	-0.417336
Q7Z2W9	MRPL21			0.954965	-0.251489			0.660679	-0.372132			0.011113	-0.992915	*		0.299976	-0.465135
Q7Z392	TRAPPC11			1	0			0.634078	0			0.248526	21.4782			1.95e-06	21.46	*
Q7Z3B4	NUP54			0.568234	-0.860826			0.582938	0.972146			0.0930786	1.24736			0.125959	1.62121
Q7Z3D6-5	C14orf159			1	0			1	0			1	0			1	0
Q7Z3J2	C16orf62			0.999995	-0.476227			0.634078	0.0602407			0.445475	0.442912			0.184587	1.32264
Q7Z3U7-6	MON2			0.343404	1.10578			0.634078	-1.95485			0.0123496	1.12463	*		0.285029	0.905794
Q7Z404-1	TMC4			2.83e-07	-23.3623	*		0.6957	0.137713			0.153021	-1.94382			0.989632	-0.228102
Q7Z406-6	MYH14			0.0516763	-0.974316			0.571033	0.359479			0.692151	-0.0640647			0.708017	-0.100065
Q7Z417	NUFIP2			0.999995	-2.04542			0.542711	-1.97049			0.445197	2.3104			0.0110074	-0.983512	*
Q7Z422-2	SZRD1			1	0			0.542711	-21.1968			2.4e-07	21.4322	*		0.513744	-0.113398
Q7Z434	MAVS			0.343404	-0.560597			0.542711	-1.92977			0.402311	0.0931404			0.0729193	-0.319994
Q7Z460	CLASP1			0.570538	0.526842			0.750655	0.449791			0.495818	1.23863			0.0444264	2.67625	*
Q7Z465	BNIPL			1	0			1	0			1	0			1	0
Q7Z4G1	COMMD6			1	0			0.999882	0			0.495818	0			0.319802	21.3714
Q7Z4G4	TRMT11			0.691062	-20.4909			0.636365	0.747027			0.495818	0.987512			0.521373	0.628946
Q7Z4H3	HDDC2			0.267969	0.211136			0.560511	-0.489091			0.0417016	1.0566	*		0.482982	-0.215059
Q7Z4L5	TTC21B			1	0			0.999882	0			1.22e-05	20.3269	*		0.285029	20.4616
Q7Z4Q2	HEATR3			0.819961	0.199793			0.634078	-0.671843			0.0276176	0.71075	*		0.140014	0.639265
Q7Z4R8	C6orf120			0.568234	-0.867528			0.634078	1.02216			0.137689	0.688404			0.513744	1.68816
Q7Z4W1	DCXR			0.343404	0.219921			0.542711	-1.39224			0.00609009	-1.18607	*		0.013548	-1.54479	*
Q7Z569	BRAP			0.568234	0			0.999882	0			3.28e-05	21.4424	*		0.644089	20.1078
Q7Z589-2	EMSY			1	0			1	0			1	0			0.513744	0
Q7Z698	SPRED2			1	0			1	0			1	0			1	0
Q7Z6B7-2	SRGAP1			0.702978	-19.3679			0.715276	20.5993			0.495818	1.24817			0.312508	21.0443
Q7Z6J0	SH3RF1			0.568234	0			0.634078	0			0.248526	20.0909			0.999982	0
Q7Z6J9	TSEN54			0.568234	0			0.542711	-21.0329			4.45e-06	20.8688	*		0.960873	0.220027
Q7Z6K5-2	ARPIN			0.966118	0.482702			0.542711	-19.2293			0.230331	-20.3539			5.22e-06	-19.2293	*
Q7Z6M1	RABEPK			1	0			1	0			1	0			0.513744	0
Q7Z6M4	MTERF4			0.568234	0			1	0			2.11e-06	20.4184	*		0.513744	0
Q7Z739	YTHDF3			0.133015	0.586204			0.686659	0.791895			0.0399663	0.562733	*		0.486491	0.865213
Q7Z7K0	CMC1			0.999995	0			0.700816	-20.0965			0.269478	19.7596			0.513744	0.54966
Q86SJ2	AMIGO2			1	0			1	0			2.91e-05	21.2878	*		0.285029	21.1686
Q86SR1	GALNT10			0.568234	-0.429752			0.544871	-20.8362			0.643121	0.536609			0.117812	1.37252
Q86SX6	GLRX5			0.0237651	-0.672285	*		0.542711	0.727423			0.0736504	-0.79532			0.722605	-0.155812
Q86SZ2	TRAPPC6B			0.597137	0.650618			0.967151	-2.93288			0.0493375	-1.37368	*		0.545724	-0.368546
Q86T03	TMEM55B			0.568234	-0.5994			0.634078	-0.314958			0.495818	0.198935			0.460795	-0.806285
Q86TB9-4	PATL1			0.568234	0			0.634078	0			4.65e-06	20.6383	*		0.285029	20.4849
Q86TJ2	TADA2B			0.568234	0			0.634078	0			0.610457	20.2379			0.282548	20.4482
Q86TM6	SYVN1			0.0342757	-0.860067	*		0.000105054	-20.6461	*		0.00234531	-2.34127	*		0.285029	0.520968
Q86U38	NOP9			0.936323	-0.509496			0.999882	-0.147105			0.0323046	0.806443	*		0.285029	0.666428
Q86U42-2	PABPN1			0.343404	0.0751051			0.634078	-0.676606			0.0241303	-1.14649	*		0.810513	0.044543
Q86U86-5	PBRM1			0.15742	-1.39293			0.281831	1.49614			0.500263	-0.555438			0.0273007	1.81142	*
Q86UB9-2	TMEM135			1	0			1	0			1	0			1	0
Q86UP2	KTN1			0.838647	0.0587834			0.722413	-0.49614			0.00433298	1.09348	*		0.174315	1.12145
Q86V24	ADIPOR2			1.37e-05	-23.3742	*		0.634078	0			0.227799	-23.3742			0.513744	0
Q86V88	MDP1			1	0			0.542711	-20.9714			1	0			9.04e-06	-20.9714	*
Q86VI3	IQGAP3			0.829936	0.628085			0.575933	-18.8236			0.0488692	2.3754	*		0.00069365	5.12279	*
Q86VI4-2	LAPTM4B			0.343404	20.6913			0.700816	-21.0487			0.248526	20.6674			0.529252	-0.474072
Q86VM9	ZC3H18			1	0			0.542711	-20.9838			1.25e-07	21.1431	*		0.513744	-0.365147
Q86VN1-2	VPS36			1	0			0.700816	-20.814			2.72e-05	19.5754	*		0.605877	-1.2574
Q86VP3-4	PACS2			1	0			0.542711	20.9506			0.248526	20.7861			3.14e-05	20.6629	*
Q86VR2	FAM134C			0.55972	-0.599411			0.634078	-2.11819			0.194648	-1.73292			0.285029	-0.603887
Q86VS8	HOOK3			0.381451	20.5332			0.553052	-19.8991			0.281155	20.6602			0.0104644	0.817858	*
Q86VW0	SESTD1			1	0			1	0			0.248526	16.5377			1.41e-05	16.9258	*
Q86W34	AMZ2			2.23e-06	21.9912	*		1	0			0.248526	20.8326			2.57e-06	20.6628	*
Q86W42	THOC6			0.574116	0.402751			0.671789	-0.00916186			0.574701	-0.428857			0.386081	0.370617
Q86W50	METTL16			0.568234	0			0.634078	0			0.248526	20.634			0.285029	20.5476
Q86W92-3	PPFIBP1			0.568234	0			0.700816	-19.7125			0.264625	20.6051			0.513744	0.505037
Q86WA8	LONP2			1	0			0.700816	-18.2139			0.248526	18.9407			0.989632	-0.110874
Q86WG5	SBF2			1	0			1	0			1	0			1	0
Q86WJ1	CHD1L			0.568234	0			0.571033	-1.78454			3.08e-07	22.2029	*		0.102935	1.8225
Q86WN1	FCHSD1			1	0			1	0			1	0			3.32e-05	20.1291	*
Q86WR0	CCDC25			0.999995	0			1	0			0.249997	20.5825			9.11e-06	20.5636	*
Q86X29-6	LSR			0.771172	-0.151602			0.781717	0.438883			0.0168022	0.72717	*		0.285029	0.868576
Q86X55	CARM1			0.0732602	1.19753			0.774891	0.0295609			0.0323046	1.22029	*		0.418471	0.35536
Q86XA9	HEATR5A			1	0			0.634078	0			3.47e-05	22.2186	*		2.11e-05	22.1124	*
Q86XJ1	GAS2L3			0.568234	0			0.634078	0			0.975467	0			0.586512	22.8172
Q86XK3-3	SFR1			1	0			1	0			1	0			1	0
Q86XP3	DDX42			0.219173	-0.448616			0.911851	-0.0461729			0.53228	-0.127535			0.771141	-0.218098
Q86XZ4	SPATS2			0.568234	0			0.634078	0			1	0			1	0
Q86Y37	CACUL1			1	0			1	0			1	0			0.513744	0
Q86Y39	NDUFA11			0.999995	-0.364947			0.634078	0			0.495818	-1.16916			4.94e-07	23.2363	*
Q86Y56	DNAAF5			0.229192	0.704849			0.542711	-1.54304			0.0340419	1.08018	*		0.53204	-0.238262
Q86Y79	PTRH1			0.343404	-22.8035			0.542711	-22.1814			0.495818	0.555972			0.513744	0.792319
Q86YS7-5	C2CD5			1	0			0.708291	-20.112			1.06e-05	20.4129	*		0.518009	0.203426
Q86YV5	SGK223			0.568234	0			1	0			0.495818	0			3.45e-06	20.0203	*
Q8IUC4	RHPN2			0.50256	0.190681			0.906816	0.581269			0.491598	-0.306107			0.745266	0.260933
Q8IUD2-3	ERC1			1	0			0.634078	-1.67332			8.3e-08	20.3576	*		0.285029	0.652379
Q8IUH3	RBM45			0.568234	0			1	0			0.266754	21.4921			0.285029	20.8614
Q8IUH5	ZDHHC17			0.568234	0			0.000273601	21.6169	*		0.616131	20.4822			0.285029	20.4593
Q8IUX4	APOBEC3F			1	0			1	0			1	0			1	0
Q8IV36	HID1			0.0424021	-0.543174	*		0.700093	-0.373903			0.000680763	-0.947449	*		0.0384789	-1.45615	*
Q8IV38	ANKMY2			1	0			0.634078	0			0.495818	0			1.72e-06	20.088	*
Q8IV50	LYSMD2			0.568234	2.15757			1	0			0.990091	1.29743			9.96e-08	21.586	*
Q8IVH2-3	FOXP4			0.568234	0			0.542711	-20.7842			0.495818	0			0.285029	-20.7842
Q8IVI9-3	NOSTRIN			0.343404	-23.5651			6e-05	23.2511	*		0.628925	-23.5651			0.513744	0
Q8IVM0	CCDC50			1	0			1	0			0.495818	0			3.18e-06	20.5968	*
Q8IVM0-2	CCDC50			0.343404	23.4377			0.860418	0.5681			4.35e-05	23.7415	*		0.328588	-0.859885
Q8IVU3	HERC6			1	0			1	0			0.248526	18.694			0.513744	0
Q8IW45	CARKD			1	0			3.43e-05	-20.7972	*		0.248526	19.157			0.321364	-1.38668
Q8IW92	GLB1L2			1	0			1	0			0.248526	17.7066			0.513744	0
Q8IWA4	MFN1			0.485902	-2.07859			0.687153	-0.0687325			0.146554	1.43223			0.00212126	3.68786	*
Q8IWB7	WDFY1			5.56e-06	-21.7299	*		0.634078	-0.801017			0.777985	0.374092			0.760429	0.257189
Q8IWC1-2	MAP7D3			1	0			0.637708	0.268692			0.248526	18.9728			0.257853	0.50618
Q8IWD4-2	CCDC117			1	0			1	0			2.31e-06	21.6992	*		1.23e-05	22.4218	*
Q8IWF6	DENND6A			1	0			1	0			1	0			1	0
Q8IWI9	MGA			1	0			0.634078	0			0.248526	21.881			8.74e-06	22.4119	*
Q8IWJ2	GCC2			0.663735	-20.5178			0.999882	-0.403102			0.599672	-20.5178			0.522837	0.483454
Q8IWT3	CUL9			0.343404	-24.0047			1	0			0.914298	-3.24361			0.285029	21.8556
Q8IWT6	LRRC8A			0.346964	-0.620725			0.69887	18.9795			0.0417016	-1.58679	*		0.285029	19.983
Q8IWV7	UBR1			0.343404	22.0463			0.747413	-18.6597			0.495818	0			0.658781	-18.6597
Q8IWV8-4	UBR2			0.613115	-20.3251			0.700816	-23.3906			0.883211	4.39667			0.513744	1.75151
Q8IWW6-2	ARHGAP12			0.572994	-1.06386			0.542711	1.53292			0.103078	1.84487			0.0216549	4.18594	*
Q8IWX8	CHERP			0.213983	-0.547			0.542711	-0.239058			0.00998463	1.00494	*		0.102356	0.495847
Q8IX12-2	CCAR1			0.0126957	-0.788634	*		0.713476	-0.1642			0.424602	-0.198503			0.989632	0.374541
Q8IXB1	DNAJC10			0.951467	0.746277			0.999882	-1.7759			0.109653	0.693149			0.487211	1.76923
Q8IXI2-4	RHOT1			1.04e-06	-20.5043	*		0.634078	-0.96552			0.0458846	-0.703061	*		0.285029	-20.9993
Q8IXL7-2	MSRB3			1	0			1	0			1	0			1	0
Q8IXM3	MRPL41			0.543728	-1.03683			0.637708	-0.467024			0.506051	-1.01805			0.381741	-0.666688
Q8IXM6	NRM			1	0			5.56e-06	-20.9741	*		0.248526	20.6091			0.822337	-0.210384
Q8IY18	SMC5			1	0			0.634078	0			1	0			0.513744	0
Q8IY21	DDX60			0.409811	-1.26699			0.634078	-2.88319			0.237211	1.24739			0.731024	-1.00678
Q8IY33-4	MICALL2			0.343404	-20.2559			1	0			0.901614	-2.22755			8.1e-08	20.123	*
Q8IY47	KBTBD2			1	0			1	0			1	0			6.81e-07	19.9845	*
Q8IY50	SLC35F3			0.343404	-1.62929			0.634245	0.170851			0.0189677	-1.57193	*		0.552776	-0.22672
Q8IY95-2	TMEM192			0.568234	-1.92983			0.831653	0.114698			0.516728	0.195912			0.109995	-0.843604
Q8IYB3-2	SRRM1			0.898695	0.0718212			0.561068	0.390897			0.415912	-0.140424			0.285496	0.38139
Q8IYB5-3	SMAP1			0.0912194	0.904473			0.634078	-0.634712			0.531783	-0.460585			0.0206484	-1.38077	*
Q8IYB8	SUPV3L1			0.136515	-1.67765			0.645825	-0.59977			0.023492	-0.781729	*		0.318633	1.16084
Q8IYS2	KIAA2013			0.650431	-22.1802			0.634078	0.0700646			0.522597	-0.514894			0.513744	-0.606649
Q8IZ73-2	RPUSD2			1	0			1	0			0.248526	19.1629			8.21e-07	19.7385	*
Q8IZ83	ALDH16A1			0.251493	1.27832			0.575632	-0.442664			0.0116444	2.14127	*		0.683826	0.261276
Q8IZD4	DCP1B			0.999995	0			0.634078	0			0.99388	0			6.69e-06	19.5734	*
Q8IZE3-2	SCYL3			0.6577	20.037			1	0			0.248526	19.4148			5.5e-05	19.5853	*
Q8IZH2	XRN1			0.953906	0.163075			0.658645	-0.36572			0.495818	-1.21429			0.513744	1.3975
Q8IZP0-10	ABI1			0.17949	-0.334912			0.715334	-0.0664818			0.661524	0.010069			0.661639	-0.184863
Q8IZV2-2	CMTM8			1	0			1	0			1	0			1	0
Q8IZV5	RDH10			0.667384	-21.2106			0.542711	23.8901			0.495818	2.80991			4.35e-06	22.3284	*
Q8N0U4	FAM185A			1	0			1	0			0.495818	0			1.19e-05	19.1329	*
Q8N0V3	RBFA			0.999995	0			0.542711	-19.2613			0.495818	0			0.999811	-0.189582
Q8N0Z6	TTC5			1	0			0.542711	20.9238			0.495818	0			0.354921	19.0751
Q8N131-2	TMEM123			0.999995	0			0.700816	-24.1678			0.248526	24.1602			0.568446	-1.20644
Q8N142	ADSSL1			0.899801	0.183788			0.542711	20.0422			0.464119	-2.1774			0.513744	0
Q8N1F8	STK11IP			0.370568	-0.662052			0.542711	1.24488			0.248526	-0.765201			0.334785	0.86533
Q8N2K0-3	ABHD12			0.021128	-1.47664	*		0.624177	0.219613			0.0182556	-1.08935	*		0.437275	-0.298111
Q8N335	GPD1L			0.999995	0.0977034			0.634078	-1.74859			0.495818	0.48212			0.620843	1.1307
Q8N392-2	ARHGAP18			1	0			1	0			1	0			0.513744	0
Q8N394	TMTC2			1	0			1	0			0.248526	20.3491			0.285029	20.9228
Q8N3F8	MICALL1			1	0			1	0			0.495818	0			0.285029	20.0371
Q8N3P4	VPS8			0.357277	-21.705			0.634078	-1.27812			0.517146	-0.739049			0.228625	-0.904959
Q8N3R3-4	TCAIM			0.568234	0			0.740953	-20.1814			0.000747291	23.8338	*		0.989632	0.610576
Q8N3Y1-2	FBXW8			5.56e-06	-20.6978	*		0.999882	0			0.248526	-20.6978			0.989632	0
Q8N442	GUF1			0.343404	-19.3033			0.999882	0.0999739			0.495818	1.41644			0.948539	1.91077
Q8N4Q1	CHCHD4			4.36e-06	-24.104	*		0.634078	0			0.0346935	-1.54347	*		2.21e-06	22.8787	*
Q8N4S7-3	PAQR4			1	0			1	0			6.44e-06	19.1607	*		0.285029	19.1284
Q8N511	TMEM199			0.568234	0.0663418			0.634078	-2.30993			0.417224	-1.05386			0.0165283	1.4066	*
Q8N531-2	FBXL6			1	0			0.542711	-21.3456			0.248526	21.0171			0.285029	-21.3456
Q8N539	FIBCD1			1	0			1	0			0.495818	0			0.513744	0
Q8N543	OGFOD1			0.343404	20.3902			0.649346	0.546407			4.4e-07	22.4848	*		0.513744	1.88786
Q8N565	MREG			0.568234	-0.401929			0.544571	22.515			0.786588	0.124612			0.285029	23.7595
Q8N5D0-5	WDTC1			0.343404	-21.593			1	0			1.55e-06	-21.593	*		1	0
Q8N5F7	NKAP			1	0			1	0			0.248526	21.0337			2.48e-06	21.6564	*
Q8N5G0	SMIM20			6.99e-05	22.0089	*		0.703866	20.6476			0.248526	20.9561			0.647898	20.1248
Q8N5I9	C12orf45			1	0			0.999882	0			1.65e-06	20.4	*		0.266469	20.2843
Q8N5M1	ATPAF2			0.511332	-0.760301			0.900572	-0.0254105			0.774475	-0.0306099			0.513744	-1.11719
Q8N5M4	TTC9C			3.29e-06	-22.3265	*		0.999882	-0.610287			0.945596	-0.217509			0.522575	-0.204362
Q8N5N7	MRPL50			7.62e-05	-23.2056	*		0.634078	0.918948			0.573196	0.0714705			0.513744	0.734166
Q8N680	ZBTB2			0.568234	0			1	0			0.248526	20.2651			3.56e-05	21.0597	*
Q8N697	SLC15A4			0.568234	-0.604026			9.5e-06	-21.2629	*		0.510623	-0.0280881			0.285029	-21.2629
Q8N6C5-2	IGSF1			0.343404	-21.4404			1	0			0.121958	2.48081			1.93e-07	24.1746	*
Q8N6I4-2	TMEM251			0.964491	0.305678			1	0			0.0855992	-1.1773			1.93e-07	22.306	*
Q8N6L1	KRTCAP2			1	0			1	0			1	0			0.513744	0
Q8N6N3	C1orf52			1	0			1	0			0.495818	0			4.77e-06	20.4505	*
Q8N6N7	ACBD7			0.343404	21.4074			0.542711	21.4495			0.495818	0			0.989632	0
Q8N6T3	ARFGAP1			0.420048	0.473402			0.542711	0.284302			0.0219655	1.09768	*		0.795807	-0.099937
Q8N8J7	C4orf32			0.343404	-22.5185			0.542711	21.3404			0.781131	-0.026365			0.285029	22.5536
Q8N8R5	C2orf69			1	0			1	0			1	0			1	0
Q8N8R7	ARL14EP			1	0			0.634078	0			0.495818	0			0.285029	19.2322
Q8N9N2-2	ASCC1			2.23e-06	22.3674	*		0.634078	0			2.17e-06	21.6187	*		1.93e-07	21.8554	*
Q8N9R8	SCAI			0.568234	0			2.53e-05	22.0607	*		0.60587	21.2116			5.69e-07	21.6737	*
Q8NAX2	KDF1			0.698013	-20.1505			0.634078	0			0.978134	0.797101			0.558491	21.4727
Q8NB14-2	USP38			0.568234	0			0.634078	0			0.248526	22.63			9.99e-07	22.8098	*
Q8NB46	ANKRD52			0.568234	0.808254			0.634078	-0.262797			0.495818	0.835403			0.301232	1.25197
Q8NB49-2	ATP11C			1	0			0.999882	0			5.03e-07	20.5992	*		0.298614	20.7399
Q8NBJ4-2	GOLM1			1	0			0.634078	0			0.000172794	21.4358	*		5.64e-05	20.6324	*
Q8NBJ5	COLGALT1			0.0694483	-1.6275			0.634078	-0.649512			0.0374671	1.22026	*		0.285029	0.692081
Q8NBM8	PCYOX1L			0.245462	-0.78443			0.542711	1.89124			0.0050197	-1.16092	*		0.351045	1.26714
Q8NBQ5	HSD17B11			0.270798	-22.6304			0.999882	0.879792			0.000341693	1.57442	*		0.0313364	5.18863	*
Q8NBS9	TXNDC5			0.0768475	-0.357176			0.542711	-0.199464			0.0493122	0.60402	*		0.0094913	1.20945	*
Q8NBZ7-2	UXS1			0.294968	-22.9002			0.701174	-0.142759			0.208596	1.38803			0.0121958	2.42056	*
Q8NC42	RNF149			0.568234	0			0.97713	0.0392553			5.57e-07	21.2741	*		0.0213872	-0.997585	*
Q8NC44	FAM134A			1.08e-05	-21.3058	*		0.870556	0.166249			0.221742	-0.702396			0.285029	-21.1821
Q8NCA5	FAM98A			0.430384	0.16019			0.634078	-0.45317			0.0307846	0.767141	*		0.675997	0.0621247
Q8NCC3	PLA2G15			2.36e-06	-21.5755	*		0.634078	-0.742674			0.135306	-1.26439			0.0341959	-1.01587	*
Q8NCH0	CHST14			0.868401	0.0111271			0.542711	-20.6055			8.6e-07	-20.9142	*		0.482476	-1.5452
Q8NCL4	GALNT6			0.064836	1.73686			0.634078	-3.11903			0.473872	-0.294299			0.427482	-1.94025
Q8NCN4	RNF169			1	0			1	0			0.495818	0			0.513744	0
Q8NCN5	PDPR			0.0519336	-1.55903			0.542711	-0.923821			0.00125986	-0.566204	*		0.338002	-0.523551
Q8NCW5	APOA1BP			0.619883	0.131982			0.542711	0.461352			0.0201748	-0.836959	*		0.285029	0.574382
Q8ND30	PPFIBP2			0.568234	0			1	0			4.89e-05	21.6049	*		1.83e-06	21.1028	*
Q8NDF8-5	PAPD5			1	0			1	0			1	0			1	0
Q8NDT2	RBM15B			5.58e-05	-21.7498	*		0.542711	20.996			0.611741	-0.485631			6.27e-07	20.8015	*
Q8NDX5-2	PHC3			0.568234	0			0.542711	-21.2731			0.254319	20.7222			0.815088	-0.085788
Q8NDZ4	C3orf58			0.427281	-0.618313			0.542711	0.818747			0.0415526	-1.54626	*		0.325111	0.371145
Q8NE71	ABCF1			0.343404	0.401153			0.999882	0.157877			0.0365093	0.853284	*		0.568237	0.225423
Q8NE86-3	MCU			0.0821824	-1.95			0.634078	0.814325			0.0590932	-0.81526			0.496982	1.67844
Q8NEC7	GSTCD			0.343404	20.6148			0.634078	0			0.999784	0			0.285029	20.0518
Q8NEF9	SRFBP1			0.622887	-0.811497			3.34e-05	20.3919	*		0.248526	-22.0207			1.49e-07	21.3312	*
Q8NEU8	APPL2			0.999995	-0.253391			0.637708	0.96488			0.484109	2.00241			0.351477	1.96237
Q8NEY8	PPHLN1			0.582409	-1.10534			0.694299	1.01899			0.0930786	2.28271			0.289116	1.79503
Q8NF37	LPCAT1			0.343404	-0.631949			0.542711	-0.937592			0.248526	0.723931			0.0149026	0.788081	*
Q8NFD5-4	ARID1B			1	0			1	0			0.248526	20.5793			1.08e-06	20.9314	*
Q8NFF5-2	FLAD1			0.692224	-0.107399			0.634078	-0.550534			0.573926	0.0209065			0.240751	0.433038
Q8NFJ5	GPRC5A			0.553549	-2.66076			0.542711	1.01204			0.0617989	1.58518			0.014393	3.15312	*
Q8NFU3	TSTD1			0.950836	4.466e-05			0.634078	-3.51302			0.0285142	-3.47418	*		0.457556	-2.1126
Q8NFW8	CMAS			0.999995	-0.484814			0.542711	2.6462			0.00342695	2.17895	*		0.0730355	3.42873
Q8NHP6-2	MOSPD2			1	0			0.634078	0			1	0			1	0
Q8NHP8	PLBD2			0.255035	-0.66904			0.571799	0.276181			0.319922	-0.324921			0.658844	-0.128002
Q8NHV4-2	NEDD1			1	0			0.999882	0			0.248526	20.4395			0.285029	20.8953
Q8NHZ8	CDC26			1	0			0.999882	0			0.248526	19.9021			0.647711	20.3767
Q8NI22	MCFD2			0.343404	-22.5097			1	0			0.521345	-0.220421			4.86e-05	22.184	*
Q8NI36	WDR36			0.322039	0.567027			0.634078	0.686339			0.551933	0.372744			0.246172	1.61573
Q8TAD4	SLC30A5			0.291542	-0.867605			0.542711	-21.7756			0.495818	-0.720594			0.0216885	-1.57715	*
[truncated: 994 more rows]
