# Supplementary material for: Proteomic profiling reveals that ESR1 mutations enhance cyclin-dependent kinase signaling
Source: Sci Rep. 2024 Mar 22;14:6873. doi: 10.1038/s41598-024-56412-8 (PMC10959978; doi:10.1038/s41598-024-56412-8)
Supplement: Supplementary file 12 — Supplementary Table S11. [file 41598_2024_56412_MOESM12_ESM.xlsx]

## Sheet: Sheet1
Table S11. Phosphoproteome differences between mutant and wt cells in estrogen deprivation and stimulation conditions.
Site.ID	Uniprot.ID	Gene.names	Position	Amino.acid	N.phosphorylations	Sequence.window	ESR1 target gene		MCF7-Y537N vs MCF7-wt								MCF7-Y537S vs MCF7-wt
									EtOH-t-test adj. pval.	EtOH-median.Log2 Ratio	sig		E2-t-test adj. pval.	E2-median.Log2 Ratio	sig		EtOH-t-test adj. pval.	EtOH-median.Log2 Ratio	sig		E2-t-test adj. pval.	E2-median.Log2 Ratio	sig
Q2M2I8-2_T389_1_QTQPNPGILPIQPALTPRKRATVQPPPQAAG	Q2M2I8-2	AAK1	T	389	1	QTQPNPGILPIQPALTPRKRATVQPPPQAAG	*		1	0			1	0			1	0			1	0
Q5T8D3-4_S82_2_KTVNGKAESSDSGAESEEEEAQEEVKGAEQS	Q5T8D3-4	ACBD5	S	82	2	KTVNGKAESSDSGAESEEEEAQEEVKGAEQS	*		0.581719	0			1	0			0.497395	0			0.000488868	23.0525	*
Q5TGY3_S1064_1_SAPTPLRCDSRASTVSPGGYMVPKGTTASAT	Q5TGY3	AHDC1	S	1064	1	SAPTPLRCDSRASTVSPGGYMVPKGTTASAT	*		0.581719	-2.67606			1	0			2.71232e-05	-23.6467	*		1	0
Q5TGY3_S1403_1_TVFDAGLQKAYSPTCSPTLGFKEELRPPPTK	Q5TGY3	AHDC1	S	1403	1	TVFDAGLQKAYSPTCSPTLGFKEELRPPPTK	*		1	0			1	0			1	0			1	0
Q5TGY3_S1507_1_LGRTEAACLSAPHLASPPATPKADKEPLEMA	Q5TGY3	AHDC1	S	1507	1	LGRTEAACLSAPHLASPPATPKADKEPLEMA	*		1	0			0.609023	0			0.277516	22.9147			0.999981	0
Q09666_S1068_1_PKFKMPEMHFRAPKMSLPDVDLDLKGPKMKG	Q09666	AHNAK	S	1068	1	PKFKMPEMHFRAPKMSLPDVDLDLKGPKMKG	*		0.581719	-5.39281			0.647791	-22.7935			0.277516	-23.5972			0.437574	-22.7935
Q09666_S2397_1_KAPKISMPDLDLHLKSPKAKGEVDVDVPKLE	Q09666	AHNAK	S	2397	1	KAPKISMPDLDLHLKSPKAKGEVDVDVPKLE	*		0.434867	23.6411			0.600239	23.6582			0.609523	23.2894			0.681206	22.8888
Q09666_S5031_1_GKGKKSKFKMPKIHMSGPKIKAKKQGFDLNV	Q09666	AHNAK	S	5031	1	GKGKKSKFKMPKIHMSGPKIKAKKQGFDLNV	*		0.000916396	-24.2746	*		0.609023	0			0.000812882	-24.2746	*		0.608652	0
Q09666_S5369_1_TKLNVGAPDVTLRGPSLQGDLAVSGDIKCPK	Q09666	AHNAK	S	5369	1	TKLNVGAPDVTLRGPSLQGDLAVSGDIKCPK	*		1	0			1	0			1	0			1	0
Q09666_S5620_1_ALNLDTSKFAGGLHFSGPKVEGGVKGGQIGL	Q09666	AHNAK	S	5620	1	ALNLDTSKFAGGLHFSGPKVEGGVKGGQIGL	*		1	0			1	0			1	0			1	0
Q09666_S5745_3_GSPEASISGSKGDLKSSKASLGSLEGEAEAE	Q09666	AHNAK	S	5745	3	GSPEASISGSKGDLKSSKASLGSLEGEAEAE	*		2.62797e-05	24.7837	*		0.609023	0			0.497395	0			0.437574	20.8247
Q09666_S5746_3_SPEASISGSKGDLKSSKASLGSLEGEAEAEA	Q09666	AHNAK	S	5746	3	SPEASISGSKGDLKSSKASLGSLEGEAEAEA	*		2.62797e-05	24.7837	*		0.609023	0			0.497395	0			0.437574	20.8247
Q09666_S5762_1_KASLGSLEGEAEAEASSPKGKFSLFKSKKPR	Q09666	AHNAK	S	5762	1	KASLGSLEGEAEAEASSPKGKFSLFKSKKPR	*		0.716081	-22.602			0.609023	0			0.498398	0.28782			0.000185847	25.0646	*
Q09666_S5782_1_KFSLFKSKKPRHRSNSFSDEREFSGPSTPTG	Q09666	AHNAK	S	5782	1	KFSLFKSKKPRHRSNSFSDEREFSGPSTPTG	*		0.000161453	24.0196	*		2.54973e-05	23.9912	*		8.33291e-06	25.1705	*		1.57314e-07	25.539	*
Q09666_S5830_1_GKHGKLKFGTFGGLGSKSKGHYEVTGSDDET	Q09666	AHNAK	S	5830	1	GKHGKLKFGTFGGLGSKSKGHYEVTGSDDET	*		0.581719	2.53202			0.532182	22.2954			0.497395	2.79739			2.90276e-05	23.4442	*
Q09666_T324_1_MKVPKFGVSTGREGQTPKAGLRVSAPEVSVG	Q09666	AHNAK	T	324	1	MKVPKFGVSTGREGQTPKAGLRVSAPEVSVG	*		1	0			1	0			1	0			1	0
Q09666_T4564_1_KGPKVDVKGPKVGIDTPDIDIHGPEGKLKGP	Q09666	AHNAK	T	4564	1	KGPKVDVKGPKVGIDTPDIDIHGPEGKLKGP	*		0.36876	-23.2605			0.609023	0			0.000591068	-23.2605	*		0.608652	0
Q09666_T694_1_KLKGPDVKLPDMSVKTPKISMPDVDLHVKGT	Q09666	AHNAK	T	694	1	KLKGPDVKLPDMSVKTPKISMPDVDLHVKGT	*		1	0			1	0			1	0			1	0
Q92667-2_S429_1_PPDAGLPLPGLPAEGSPPPKTYVSCLKSLLS	Q92667-2	AKAP1	S	429	1	PPDAGLPLPGLPAEGSPPPKTYVSCLKSLLS	*		2.98558e-06	23.5731	*		1	0			1	0			0.608652	0
Q92667-2_S445_1_PPPKTYVSCLKSLLSSPTKDSKPNISAHHIS	Q92667-2	AKAP1	S	445	1	PPPKTYVSCLKSLLSSPTKDSKPNISAHHIS	*		1.83768e-06	23.4366	*		0.532182	23.6261			5.25914e-06	23.9879	*		0.437574	24.0368
O43823_S323_1_FQLYEEPDTKLARVDSEGDFSENDDAAGDFR	O43823	AKAP8	S	323	1	FQLYEEPDTKLARVDSEGDFSENDDAAGDFR	*		0.0002436	22.5418	*		0.609023	0			1	0			0.000473701	21.1584	*
O43823_S328_1_EPDTKLARVDSEGDFSENDDAAGDFRSGDEE	O43823	AKAP8	S	328	1	EPDTKLARVDSEGDFSENDDAAGDFRSGDEE	*		3.63657e-06	24.0752	*		0.532182	22.8617			2.3913e-06	21.9481	*		0.437574	23.3956
P04083_S37_1_VQTVKSSKGGPGSAVSPYPTFNPSSDVAALH	P04083	ANXA1	S	37	1	VQTVKSSKGGPGSAVSPYPTFNPSSDVAALH	*		1	0			1	0			1	0			1	0
Q5TH69_S1061_2_ATGSAGLLGDPECEGSPPEHSPEQGRSLSTA	Q5TH69	ARFGEF3	S	1061	2	ATGSAGLLGDPECEGSPPEHSPEQGRSLSTA	*		0.999907	0			1	0			0.497395	0			0.437574	20.7232
Q5TH69_S1066_1_GLLGDPECEGSPPEHSPEQGRSLSTAPVVQP	Q5TH69	ARFGEF3	S	1066	1	GLLGDPECEGSPPEHSPEQGRSLSTAPVVQP	*		0.671349	-24.2885			0.532182	20.0391			0.554322	-24.2885			0.608652	0
Q5TH69_S1066_2_GLLGDPECEGSPPEHSPEQGRSLSTAPVVQP	Q5TH69	ARFGEF3	S	1066	2	GLLGDPECEGSPPEHSPEQGRSLSTAPVVQP	*		0.999907	0			1	0			0.497395	0			0.437574	20.7232
Q5TH69_S2061_1_KVEKKGEPLGPRGQDSPLLQRPQHLMDQGQM	Q5TH69	ARFGEF3	S	2061	1	KVEKKGEPLGPRGQDSPLLQRPQHLMDQGQM	*		0.581719	0			1	0			0.497395	0			1	0
Q5TH69_S632_1_AAEKDSGRSDVSDIGSDNCSLADEEQTPRDC	Q5TH69	ARFGEF3	S	632	1	AAEKDSGRSDVSDIGSDNCSLADEEQTPRDC	*		1.89321e-05	24.0145	*		0.532182	23.1003			0.277516	22.1492			0.000137464	21.2229	*
Q9NRY4_S589_1_ISSRFIRPSDRNQKNSLSDPNIDRINLVILG	Q9NRY4	ARHGAP35	S	589	1	ISSRFIRPSDRNQKNSLSDPNIDRINLVILG	*		0.36876	24.7288			0.532182	22.2039			0.497395	0			0.437574	22.4578
Q99856_S77_1_LAAMRAAAAGLGHPASPGGSEDGPPGSEEED	Q99856	ARID3A	S	77	1	LAAMRAAAAGLGHPASPGGSEDGPPGSEEED	*		7.62902e-05	-24.0979	*		0.999962	0			0.497395	-1.41096			0.687025	21.2104
Q99856_S77_2_LAAMRAAAAGLGHPASPGGSEDGPPGSEEED	Q99856	ARID3A	S	77	2	LAAMRAAAAGLGHPASPGGSEDGPPGSEEED	*		0.581719	-3.30438			0.999962	0			2.30532e-05	-24.8101	*		0.461091	24.36
Q99856_S77_3_LAAMRAAAAGLGHPASPGGSEDGPPGSEEED	Q99856	ARID3A	S	77	3	LAAMRAAAAGLGHPASPGGSEDGPPGSEEED	*		5.67009e-06	-26.0125	*		0.609023	0			3.70089e-06	-26.0125	*		0.608652	0
Q99856_S81_2_RAAAAGLGHPASPGGSEDGPPGSEEEDAARE	Q99856	ARID3A	S	81	2	RAAAAGLGHPASPGGSEDGPPGSEEEDAARE	*		0.36876	-24.8101			0.999962	0			2.30532e-05	-24.8101	*		0.681206	24.36
Q99856_S81_3_RAAAAGLGHPASPGGSEDGPPGSEEEDAARE	Q99856	ARID3A	S	81	3	RAAAAGLGHPASPGGSEDGPPGSEEEDAARE	*		5.67009e-06	-26.0125	*		0.609023	0			3.70089e-06	-26.0125	*		0.608652	0
Q92934_S118_1_NLWAAQRYGRELRRMSDEFVDSFKKGLPRPK	Q92934	BAD	S	118	1	NLWAAQRYGRELRRMSDEFVDSFKKGLPRPK	*		0.581719	-1.07855			0.609023	2.40787			0.423139	-5.46805			0.999981	-0.118819
Q9UHR4_S261_2_IKTPASTPVSGTPQASPMIERSNVVRKDYDT	Q9UHR4	BAIAP2L1	S	261	2	IKTPASTPVSGTPQASPMIERSNVVRKDYDT	*		4.42424e-05	24.052	*		0.999962	0			0.497395	0			0.437574	24.0231
P50895_S621_1_TGLLMGGASGGARGGSGGFGDEC_	P50895	BCAM	S	621	1	TGLLMGGASGGARGGSGGFGDEC	*		6.39706e-06	-24.8148	*		0.532182	-22.3847			4.08567e-06	-24.8148	*		0.999981	-2.64179
O75363_S399_1_EDSVPTGAEENVVCESPVEIIKSKEVESALQ	O75363	BCAS1	S	399	1	EDSVPTGAEENVVCESPVEIIKSKEVESALQ	*		2.83528e-05	-24.9633	*		0.999962	0			2.25708e-05	-24.9633	*		0.673968	23.6845
P20749_S41_1_PGAALPLRKRPLRAPSPEPAAPRGAAGLVVP	P20749	BCL3	S	41	1	PGAALPLRKRPLRAPSPEPAAPRGAAGLVVP	*		5.72627e-06	23.606	*		0.609023	0			0.277516	21.6452			0.437574	22.5146
P11274-2_S459_1_EEQRRHQDGLPYIDDSPSSSPHLSSKGRGSR	P11274-2	BCR	S	459	1	EEQRRHQDGLPYIDDSPSSSPHLSSKGRGSR	*		2.17619e-06	-23.3977	*		0.609023	0			0.488885	-3.87425			0.608652	0
P11274-2_S463_2_RHQDGLPYIDDSPSSSPHLSSKGRGSRDALV	P11274-2	BCR	S	463	2	RHQDGLPYIDDSPSSSPHLSSKGRGSRDALV	*		0.581719	0			0.609023	0			1	0			0.999981	0
Q9Y3E2_S81_1_THFRVAVVSSRFEGLSPLQRHRLVHAALAEE	Q9Y3E2	BOLA1	S	81	1	THFRVAVVSSRFEGLSPLQRHRLVHAALAEE	*		6.93166e-06	24.0064	*		0.000380523	23.1163	*		0.277516	20.7171			0.437574	22.0476
Q5T0Z8_S558_1_APSLTLPSVDYIPQDSPTPSVRQIRNELEAR	Q5T0Z8	C6orf132	S	558	1	APSLTLPSVDYIPQDSPTPSVRQIRNELEAR	*		1	0			1	0			1	0			1	0
Q5T0Z8_T661_1_TPEPAIPPKATLWPATPPKATLGPATPLKAT	Q5T0Z8	C6orf132	T	661	1	TPEPAIPPKATLWPATPPKATLGPATPLKAT	*		1	0			1	0			1	0			1	0
Q86UW7-3_S58_2_DAPGRAGGGGAARSVSPSPSVLSEGRDEPQR	Q86UW7-3	CADPS2	S	58	2	DAPGRAGGGGAARSVSPSPSVLSEGRDEPQR	*		0.671349	21.3682			0.609023	0			0.998552	0			0.00048055	23.1957	*
Q9NYV4-2_S1083_1_KETTSGTSTEPVKNSSPAPPQPAPGKVESGA	Q9NYV4-2	CDK12	S	1083	1	KETTSGTSTEPVKNSSPAPPQPAPGKVESGA	*		0.36876	24.5767			5.38246e-05	23.3193	*		2.34652e-05	24.1709	*		3.84528e-07	24.5908	*
Q9NYV4-2_S301_2_QSSTRSPSPYSRRQRSVSPYSRRRSSSYERS	Q9NYV4-2	CDK12	S	301	2	QSSTRSPSPYSRRQRSVSPYSRRRSSSYERS	*		1.46894e-05	25.3257	*		0.609023	0			0.497395	0			0.681206	25.1916
Q9NYV4-2_S303_2_STRSPSPYSRRQRSVSPYSRRRSSSYERSGS	Q9NYV4-2	CDK12	S	303	2	STRSPSPYSRRQRSVSPYSRRRSSSYERSGS	*		1.46894e-05	25.3257	*		0.609023	0			0.497395	0			0.681206	25.1916
Q9NYV4-2_S343_2_GRRRSSSPFLSKRSLSRSPLPSRKSMKSRSR	Q9NYV4-2	CDK12	S	343	2	GRRRSSSPFLSKRSLSRSPLPSRKSMKSRSR	*		0.581719	-2.08343			0.609023	0			3.07579e-06	-24.4804	*		0.444187	23.5066
Q9NYV4-2_S345_2_RRSSSPFLSKRSLSRSPLPSRKSMKSRSRSP	Q9NYV4-2	CDK12	S	345	2	RRSSSPFLSKRSLSRSPLPSRKSMKSRSRSP	*		0.581719	-2.08343			0.609023	0			3.07579e-06	-24.4804	*		0.444187	23.5066
Q00537-2_S122_1_GESDQASGTSSDEVQSPTGVCLRNRIHRRIS	Q00537-2	CDK17	S	122	1	GESDQASGTSSDEVQSPTGVCLRNRIHRRIS	*		0.581719	0			0.999962	0			0.497395	0			0.681206	21.1691
Q00537-2_S146_1_RIHRRISMEDLNKRLSLPADIRIPDGYLEKL	Q00537-2	CDK17	S	146	1	RIHRRISMEDLNKRLSLPADIRIPDGYLEKL	*		9.76351e-06	24.2291	*		0.000133035	23.7932	*		3.84988e-06	24.439	*		6.38986e-05	23.6206	*
Q00537-2_S180_1_SPPFDQPMSRRSRRASLSEIGFGKMETYIKL	Q00537-2	CDK17	S	180	1	SPPFDQPMSRRSRRASLSEIGFGKMETYIKL	*		1.1447e-05	24.9884	*		0.000164344	23.9708	*		0.497395	0			1.72988e-05	22.6382	*
Q00537-2_S9_1_MKKFKRRLSLTLRGSQTIDESLSE	Q00537-2	CDK17	S	9	1	MKKFKRRLSLTLRGSQTIDESLSE	*		0.36876	23.652			0.000231125	23.7068	*		0.277516	24.0637			0.437574	22.1241
Q07002_S132_1_SPDLPKPLSRMSRRASLSDIGFGKLETYVKL	Q07002	CDK18	S	132	1	SPDLPKPLSRMSRRASLSDIGFGKLETYVKL	*		0.36876	22.0947			0.000192195	23.8023	*		0.277516	23.2651			0.00016105	22.358	*
Q07002_S14_1_MIMNKMKNFKRRFSLSVPRTETIEESLAE	Q07002	CDK18	S	14	1	MIMNKMKNFKRRFSLSVPRTETIEESLAE	*		1	0			0.609023	0			0.497395	0			0.608652	0
Q07002_S74_1_STFSPTDSGEEPGQLSPGVQFQRRQNQRRFS	Q07002	CDK18	S	74	1	STFSPTDSGEEPGQLSPGVQFQRRQNQRRFS	*		1.13119e-05	24.5449	*		0.532182	23.0821			0.497395	0			0.437574	22.6907
Q96RK0_S1409_1_RKNSTDLDSAPEDPTSPKRKMRRRSSCSSEP	Q96RK0	CIC	S	1409	1	RKNSTDLDSAPEDPTSPKRKMRRRSSCSSEP	*		3.67124e-06	-26.8986	*		0.609023	0			2.2897e-06	-26.8986	*		0.608652	0
O75122_S327_1_GSVASLPQSDRSSSSSQESLNRPFSSKWSTA	O75122	CLASP2	S	327	1	GSVASLPQSDRSSSSSQESLNRPFSSKWSTA	*		0.999907	-0.325634			1	0			0.594012	-25.0358			0.000119718	25.0544	*
O75122_S370_1_SSKASSLPGSLQRSRSDIDVNAAAGAKAHHA	O75122	CLASP2	S	370	1	SSKASSLPGSLQRSRSDIDVNAAAGAKAHHA	*		0.36876	-2.91775			0.532182	19.7768			1.51619e-06	-24.9739	*		0.000131619	23.3481	*
O75122_S455_2_KADSRGRSRTKMVSQSQPGSRSGSPGRVLTT	O75122	CLASP2	S	455	2	KADSRGRSRTKMVSQSQPGSRSGSPGRVLTT	*		1	0			1	0			1	0			1	0
O75122_S459_2_RGRSRTKMVSQSQPGSRSGSPGRVLTTTALS	O75122	CLASP2	S	459	2	RGRSRTKMVSQSQPGSRSGSPGRVLTTTALS	*		1	0			1	0			1	0			1	0
O75122_S585_1_LGPGYGISQSSRLSSSVSAMRVLNTGSDVEE;SGPGYGISQSSRLSSSVSAMRVLNTGSDVEE	O75122	CLASP2	S	585	1	LGPGYGISQSSRLSSSVSAMRVLNTGSDVEE;SGPGYGISQSSRLSSSVSAMRVLNTGSDVEE	*		0.581719	0			1	0			1	0			1	0
O75153_S664_1_SLESKSEDPPGQEAGSEEEGSSASGLAKVKE	O75153	CLUH	S	664	1	SLESKSEDPPGQEAGSEEEGSSASGLAKVKE	*		5.29603e-05	22.185	*		0.609023	0			1	0			0.608652	0
Q53ET0_T501_1_YPYSSPSLVLPTQPHTPKSLQQPGLPSQSCS	Q53ET0	CRTC2	T	501	1	YPYSSPSLVLPTQPHTPKSLQQPGLPSQSCS	*		1	0			1	0			1	0			1	0
P49447_S250_1_LSMDFKTLTEGDSPGSQ_	P49447	CYB561	S	250	1	LSMDFKTLTEGDSPGSQ	*		7.36109e-06	-23.067	*		0.609023	0			4.71274e-06	-23.067	*		0.44106	21.9225
Q5QP82_S63_1_PPPARSPRRPGAPSLSPAPRSGELGLPGAPE	Q5QP82	DCAF10	S	63	1	PPPARSPRRPGAPSLSPAPRSGELGLPGAPE	*		7.53079e-06	23.6563	*		0.668077	23.033			0.277516	21.7935			0.681206	20.3787
Q9BUQ8_S39_1_RTPDRERDRDRDRKSSPSKDRKRHRSRDRRR	Q9BUQ8	DDX23	S	39	1	RTPDRERDRDRDRKSSPSKDRKRHRSRDRRR	*		0.000135065	-26.9313	*		0.609023	0			0.000118465	-26.9313	*		0.608652	0
O00571-2_S74_1_RSDSRGKSSFFSDRGSGSRGRFDDRGRSDYD	O00571-2	DDX3X	S	74	1	RSDSRGKSSFFSDRGSGSRGRFDDRGRSDYD	*		0.586601	-0.633524			0.999962	0			0.277516	-24.4364			0.437574	24.9736
Q8N8A6_S103_1_QGKRRKADGEDAGAESNEEAPGEPSAGSSEE	Q8N8A6	DDX51	S	103	1	QGKRRKADGEDAGAESNEEAPGEPSAGSSEE	*		6.04835e-05	-25.7517	*		0.609023	0			5.19938e-05	-25.7517	*		0.608652	0
Q9H410-4_S14_1_MSKTHDHQLESSLSPVEVFAKTSASLEMN	Q9H410-4	DSN1	S	14	1	MSKTHDHQLESSLSPVEVFAKTSASLEMN	*		0.656819	-24.3801			0.999962	0			0.277516	-24.3801			0.608652	0
O00418_S18_1_DEDLIFRLEGVDGGQSPRAGHDGDSDGDSDD	O00418	EEF2K	S	18	1	DEDLIFRLEGVDGGQSPRAGHDGDSDGDSDD	*		4.82018e-06	25.9748	*		0.532182	22.9819			0.277516	24.2218			0.437574	24.3959
O00418_S27_2_GVDGGQSPRAGHDGDSDGDSDDEEGYFICPI	O00418	EEF2K	S	27	2	GVDGGQSPRAGHDGDSDGDSDDEEGYFICPI	*		0.392275	-24.2439			0.609023	0			2.32637e-05	-24.2439	*		0.437574	23.9933
O00418_S31_2_GQSPRAGHDGDSDGDSDDEEGYFICPITDDP	O00418	EEF2K	S	31	2	GQSPRAGHDGDSDGDSDDEEGYFICPITDDP	*		2.91902e-05	-24.2439	*		0.609023	0			2.32637e-05	-24.2439	*		0.437574	23.9933
O00418_S470_1_EPREHGHSYSNRKYESDEDSLGSSGRVCVEK	O00418	EEF2K	S	470	1	EPREHGHSYSNRKYESDEDSLGSSGRVCVEK	*		0.581719	1.91089			0.000677268	22.3925	*		0.995449	-0.8694			0.437574	22.4057
Q8N3D4_S310_1_AQDTAPTPAPRLRKGSDALRPPVPQGEDEVP	Q8N3D4	EHBP1L1	S	310	1	AQDTAPTPAPRLRKGSDALRPPVPQGEDEVP	*		4.75709e-06	24.4578	*		0.000488401	22.8678	*		0.277516	23.675			0.437574	24.1018
Q13144_S544_1_SEQSMDSEEPDSRGGSPQMDDIKVFQNEVLG	Q13144	EIF2B5	S	544	1	SEQSMDSEEPDSRGGSPQMDDIKVFQNEVLG	*		0.36876	24.2613			2.96012e-05	23.3986	*		0.277516	22.7503			0.437574	23.3047
Q14152-2_S847_1_EERERRREEERRLGDSSLSRKDSRWGDRDSE	Q14152-2	EIF3A	S	847	1	EERERRREEERRLGDSSLSRKDSRWGDRDSE	*		0.36876	-25.8541			1	0			0.597218	-25.8541			2.49294e-05	24.9118	*
P06733_S263_1_ASEFFRSGKYDLDFKSPDDPSRYISPDQLAD	P06733	ENO1	S	263	1	ASEFFRSGKYDLDFKSPDDPSRYISPDQLAD	*		0.581719	0			0.00406439	20.9972	*		1	0			0.437574	18.812
Q9H201_S393_1_VLPAGPPTTDPWALNSPHHKLPSTGADPWGA	Q9H201	EPN3	S	393	1	VLPAGPPTTDPWALNSPHHKLPSTGADPWGA	*		0.999907	0			0.657228	22.6139			0.983772	0			0.608652	0
Q8TE68_S182_2_AAALRATQEELQRDRSPAAETPPLQRRPSVR	Q8TE68	EPS8L1	S	182	2	AAALRATQEELQRDRSPAAETPPLQRRPSVR	*		0.544522	1.14093			0.000222048	23.894	*		0.982122	-0.0672852			0.000132487	24.769	*
Q8TE68_S631_1_PSRAVPGPRAPEPQLSPGSDASEVRAWLQAK	Q8TE68	EPS8L1	S	631	1	PSRAVPGPRAPEPQLSPGSDASEVRAWLQAK	*		0.999907	0.12113			0.000473608	21.8933	*		0.277516	-23.1165			0.437574	22.9131
Q8TE68_T187_2_ATQEELQRDRSPAAETPPLQRRPSVRAVIST	Q8TE68	EPS8L1	T	187	2	ATQEELQRDRSPAAETPPLQRRPSVRAVIST	*		0.544522	1.14093			0.000222048	23.894	*		0.982122	-0.0672852			0.000132487	24.769	*
Q9H6S3-3_S28_1_ATNGSLGRSDGVAKMSPKDLFEQRKKYSNSN	Q9H6S3-3	EPS8L2	S	28	1	ATNGSLGRSDGVAKMSPKDLFEQRKKYSNSN	*		0.36876	-24.71			0.679173	-21.5117			0.00174494	-24.71	*		0.437574	-21.5117
Q9H6S3-3_S586_1_GAPFEQAGQKYWGPASPTHKLPPSFPGNKDE	Q9H6S3-3	EPS8L2	S	586	1	GAPFEQAGQKYWGPASPTHKLPPSFPGNKDE	*		3.67124e-06	28.3065	*		0.00022837	27.1511	*		9.42167e-07	26.8283	*		6.38986e-05	26.2291	*
P04626-3_S368_1_AGGMVHHRHRSSSTRSGGGDLTLGLEPSEEE	P04626-3	ERBB2	S	368	1	AGGMVHHRHRSSSTRSGGGDLTLGLEPSEEE	*		1.46894e-05	23.8992	*		0.532182	22.6434			0.277516	21.372			0.000132487	22.8843	*
Q9H6T0-2_S563_1_MSRVLMGGTLGRSGMSPPPCKLPCLSPPTYT	Q9H6T0-2	ESRP2	S	563	1	MSRVLMGGTLGRSGMSPPPCKLPCLSPPTYT	*		3.83498e-06	24.4899	*		0.532182	24.0293			9.89052e-06	22.2351	*		0.437574	23.2998
Q5VWN6_S2037_1_KISEAPFLHPAPRSRSPLLVTVVESDPRPQG	Q5VWN6	FAM208B	S	2037	1	KISEAPFLHPAPRSRSPLLVTVVESDPRPQG	*		0.999907	-2.43423			0.681606	-24.5826			0.960559	-2.58136			0.681206	-24.5826
Q5VWN6_S340_1_DSEEMLKAKKRVFPLSPASNLRVQPKRKASM	Q5VWN6	FAM208B	S	340	1	DSEEMLKAKKRVFPLSPASNLRVQPKRKASM	*		1	0			1	0			1	0			1	0
Q5T0W9_S388_1_RQFQPNQINENWKRHSYAGEQPETVPYLLLN	Q5T0W9	FAM83B	S	388	1	RQFQPNQINENWKRHSYAGEQPETVPYLLLN	*		0.999907	0			0.999962	0.509787			0.277516	22.2408			0.681546	-22.5857
Q5T0W9_S664_1_ENLKNQQTENLLKRRSFPLFDNSKANLDPGN	Q5T0W9	FAM83B	S	664	1	ENLKNQQTENLLKRRSFPLFDNSKANLDPGN	*		0.669881	23.2829			0.532182	21.8958			0.995449	0			6.42047e-05	22.4322	*
Q5T0W9_S764_1_EESNKELASKKEVKGSPSFLKKGSQKLRSLL	Q5T0W9	FAM83B	S	764	1	EESNKELASKKEVKGSPSFLKKGSQKLRSLL	*		6.39706e-06	23.5439	*		0.532182	23.0029			4.99662e-06	21.6908	*		0.437574	22.3181
Q5T0W9_S802_2_ENLSKNKAPAFYRLCSSSDTLVSEGEENQKP	Q5T0W9	FAM83B	S	802	2	ENLSKNKAPAFYRLCSSSDTLVSEGEENQKP	*		1.69874e-05	-24.3922	*		1	0			1.21713e-05	-24.3922	*		1	0
Q9UKT5-2_S12_1_MAGSEPRSGTNSPPPPFSDWGRLEAAI	Q9UKT5-2	FBXO4	S	12	1	MAGSEPRSGTNSPPPPFSDWGRLEAAI	*		1	0			1	0			1	0			1	0
Q8NFG4_S73_2_MRAHSPAEGASVESSSPGPKKSDMCEGCRSL	Q8NFG4	FLCN	S	73	2	MRAHSPAEGASVESSSPGPKKSDMCEGCRSL	*		0.581719	0			1	0			0.497395	0			0.608652	0
P21333-2_S1081_3_KPSKVKAFGPGLQGGSAGSPARFTIDTKGAG	P21333-2	FLNA	S	1081	3	KPSKVKAFGPGLQGGSAGSPARFTIDTKGAG	*		2.49841e-05	-26.1553	*		0.657677	-0.598078			1.93681e-05	-26.1553	*		0.681206	-24.5384
P21333-2_S1084_3_KVKAFGPGLQGGSAGSPARFTIDTKGAGTGG	P21333-2	FLNA	S	1084	3	KVKAFGPGLQGGSAGSPARFTIDTKGAGTGG	*		2.49841e-05	-26.1553	*		0.657677	-0.598078			1.93681e-05	-26.1553	*		0.681206	-24.5384
P21333-2_S1459_1_DVTDASKVKCSGPGLSPGMVRANLPQSFQVD	P21333-2	FLNA	S	1459	1	DVTDASKVKCSGPGLSPGMVRANLPQSFQVD	*		0.430708	-0.584889			0.609023	1.91125			0.0336862	-2.21173	*		0.608652	1.00993
P21333-2_S1726_1_KYVICVRFGGEHVPNSPFQVTALAGDQPSVQ	P21333-2	FLNA	S	1726	1	KYVICVRFGGEHVPNSPFQVTALAGDQPSVQ	*		0.669594	-24.143			0.999962	0			0.939722	-4.32293			0.999981	0
P21333-2_S1827_1_ITDNKDGTVTVRYAPSEAGLHEMDIRYDNMH	P21333-2	FLNA	S	1827	1	ITDNKDGTVTVRYAPSEAGLHEMDIRYDNMH	*		1	0			0.609023	0			1	0			1	0
P21333-2_S2120_1_NYIINIKFADQHVPGSPFSVKVTGEGRVKES	P21333-2	FLNA	S	2120	1	NYIINIKFADQHVPGSPFSVKVTGEGRVKES	*		0.581719	-0.906312			0.650319	-21.4204			0.497395	-1.37813			0.999981	-0.205316
P21333-2_S2362_1_VSLNGAKGAIDAKVHSPSGALEECYVTEIDQ	P21333-2	FLNA	S	2362	1	VSLNGAKGAIDAKVHSPSGALEECYVTEIDQ	*		0.999907	0			1	0			0.497395	0			0.608652	0
P21333-2_S966_1_YGGDPIPKSPFSVAVSPSLDLSKIKVSGLGE	P21333-2	FLNA	S	966	1	YGGDPIPKSPFSVAVSPSLDLSKIKVSGLGE	*		0.999907	0.307384			0.609023	1.15243			0.585837	-0.670232			0.999981	-0.707111
P21333-2_T1089_3_GPGLQGGSAGSPARFTIDTKGAGTGGLGLTV	P21333-2	FLNA	T	1089	3	GPGLQGGSAGSPARFTIDTKGAGTGGLGLTV	*		2.49841e-05	-26.1553	*		0.657677	-0.598078			1.93681e-05	-26.1553	*		0.681206	-24.5384
P21333-2_T1092_3_LQGGSAGSPARFTIDTKGAGTGGLGLTVEGP	P21333-2	FLNA	T	1092	3	LQGGSAGSPARFTIDTKGAGTGGLGLTVEGP	*		2.49841e-05	-26.1553	*		0.657677	-0.598078			1.93681e-05	-26.1553	*		0.681206	-24.5384
P21333-2_T2328_1_FVVPVASPSGDARRLTVSSLQESGLKVNQPA	P21333-2	FLNA	T	2328	1	FVVPVASPSGDARRLTVSSLQESGLKVNQPA	*		1	0			0.609023	0			1	0			0.608652	0
P85037_S101_1_AAPALVAAAAASVRQSPGPALARLEGREFEF	P85037	FOXK1	S	101	1	AAPALVAAAAASVRQSPGPALARLEGREFEF	*		0.581719	0			0.609023	0			4.96892e-06	24.8091	*		5.82598e-05	25.7921	*
P85037_S213_1_KIQFTSLYHKEEAPASPLRPLYPQISPLKIH	P85037	FOXK1	S	213	1	KIQFTSLYHKEEAPASPLRPLYPQISPLKIH	*		0.36876	22.8458			0.609023	4.23254			1.51533e-05	23.1211	*		0.978911	3.95037
P85037_S416_2_GVSCFRTPFGPLSSRSAPASPTHPGLMSPRS	P85037	FOXK1	S	416	2	GVSCFRTPFGPLSSRSAPASPTHPGLMSPRS	*		0.642103	1.52733			1	0			0.52957	0.346852			0.000287092	23.4701	*
P85037_S428_2_SSRSAPASPTHPGLMSPRSGGLQTPECLSRE	P85037	FOXK1	S	428	2	SSRSAPASPTHPGLMSPRSGGLQTPECLSRE	*		0.847901	-0.503292			0.673023	24.2228			1.06912e-05	-26.6027	*		0.999981	0
Q8IVP5_S13_1_MATRNPPPQDYESDDDSYEVLDLTEYAR	Q8IVP5	FUNDC1	S	13	1	MATRNPPPQDYESDDDSYEVLDLTEYAR	*		0.36876	-24.9317			0.609023	0			0.277516	-24.9317			0.608652	0
Q9BWH2_S151_1_EKDMKKAKEQLKIRKSNQIPTEVRSKAEEVV	Q9BWH2	FUNDC2	S	151	1	EKDMKKAKEQLKIRKSNQIPTEVRSKAEEVV	*		0.999907	0.477163			1	0			0.618975	-20.3571			3.41875e-06	21.5126	*
P04406_S192_1_TVHAITATQKTVDGPSGKLWRDGRGALQNII	P04406	GAPDH	S	192	1	TVHAITATQKTVDGPSGKLWRDGRGALQNII	*		1	0			1	0			1	0			1	0
Q99501_S352_1_RPRDQLPPHPRSRRYSGDSDSSASSAQSGPL	Q99501	GAS2L1	S	352	1	RPRDQLPPHPRSRRYSGDSDSSASSAQSGPL	*		0.999907	-0.457359			0.532182	20.6518			0.592602	-24.3205			0.000161381	25.4645	*
Q86VQ1_S223_1_WAEEGAEKRSHQRSASWGSADQLKEQIAKLR	Q86VQ1	GLCCI1	S	223	1	WAEEGAEKRSHQRSASWGSADQLKEQIAKLR	*		5.39978e-06	23.4639	*		0.609023	0			0.497395	0			0.000121362	22.8718	*
Q86VQ1_S303_1_PKSSVSRVPCNVEGISPELEKVFIKENNGKE	Q86VQ1	GLCCI1	S	303	1	PKSSVSRVPCNVEGISPELEKVFIKENNGKE	*		9.55049e-06	23.1963	*		0.532182	21.3581			0.277516	22.147			0.437574	23.2472
Q86VQ1_S345_1_RRAPLPAHYRSSSTRSIDTQTPSVQERSSSC	Q86VQ1	GLCCI1	S	345	1	RRAPLPAHYRSSSTRSIDTQTPSVQERSSSC	*		0.36876	21.4388			1	0			1	0			7.77796e-06	21.8674	*
P63092-3_S337_1_AKYFIRDEFLRISTASGDGRHYCYPHFTCAV	P63092-3	GNAS	S	337	1	AKYFIRDEFLRISTASGDGRHYCYPHFTCAV	*		0.369906	-24.7972			0.999962	-3.10552			2.92631e-05	-24.7972	*		0.999981	0.556433
Q13439-3_S41_1_SSNSSTPTRMRSRTSSFTEQLDEGTPNRESG	Q13439-3	GOLGA4	S	41	1	SSNSSTPTRMRSRTSSFTEQLDEGTPNRESG	*		0.36876	23.7119			0.609023	0			0.277516	22.4297			1.86142e-05	23.4147	*
Q92917_T216_1_KGLGLGANLTEAQALTPTGPSRMPRPDEEQE	Q92917	GPKOW	T	216	1	KGLGLGANLTEAQALTPTGPSRMPRPDEEQE	*		0.581719	0			1	0			1	0			1	0
Q9NQ84_S383_1_SVYQPTEMALMHKVPSEGAYDIILPRATANS	Q9NQ84	GPRC5C	S	383	1	SVYQPTEMALMHKVPSEGAYDIILPRATANS	*		1.14029e-05	22.6356	*		0.532182	19.988			0.497395	0			0.681206	18.1011
Q7Z2K8_S452_1_PGQAERVSVGKAGTVSPGKEDPVSSRREDPI	Q7Z2K8	GPRIN1	S	452	1	PGQAERVSVGKAGTVSPGKEDPVSSRREDPI	*		0.581719	0			0.000447009	22.3142	*		1	0			0.437574	21.1193
Q7Z2K8_S862_1_RAPSPPSRRDAGLQVSLGAAETRSVATGPMT	Q7Z2K8	GPRIN1	S	862	1	RAPSPPSRRDAGLQVSLGAAETRSVATGPMT	*		1	0			1	0			1	0			1	0
Q7Z2K8_T877_1_SLGAAETRSVATGPMTPQAAAPPAFPEVRVR	Q7Z2K8	GPRIN1	T	877	1	SLGAAETRSVATGPMTPQAAAPPAFPEVRVR	*		0.666495	-23.1151			0.00105831	21.8836	*		0.579428	-23.1151			1	0
P49840_S2_1_MSGGGPSGGGPGGSGRA	P49840	GSK3A	S	2	1	MSGGGPSGGGPGGSGRA	*		0.999907	0.0886267			1	0			0.985571	-1.53689			0.000139651	22.9746	*
Q8WUI4-3_S449_1_LPLAQGGHRPLSRAQSSPAAPASLSAPEPAS	Q8WUI4-3	HDAC7	S	449	1	LPLAQGGHRPLSRAQSSPAAPASLSAPEPAS	*		1	0			1	0			1	0			1	0
Q9Y5Z4_S181_1_GKVFDEKVYYTAGYNSPVKLLNRNNEVWLIQ	Q9Y5Z4	HEBP2	S	181	1	GKVFDEKVYYTAGYNSPVKLLNRNNEVWLIQ	*		1.23677e-05	23.612	*		0.000231125	21.9789	*		0.497395	0			0.000659389	20.8603	*
P51659_S3_1_MGSPLRFDGRVVLVTGAG	P51659	HSD17B4	S	3	1	MGSPLRFDGRVVLVTGAG	*		0.36876	-25.0094			1	0			1.46324e-06	-25.0094	*		0.608652	0
Q00613-2_S363_2_LTDARGHTDTEGRPPSPPPTSTPEKCLSVAC	Q00613-2	HSF1	S	363	2	LTDARGHTDTEGRPPSPPPTSTPEKCLSVAC	*		0.581719	3.27951			0.000468736	24.7265	*		0.997976	1.80387			0.000151044	26.042	*
Q00613-2_T367_2_RGHTDTEGRPPSPPPTSTPEKCLSVACLDKN	Q00613-2	HSF1	T	367	2	RGHTDTEGRPPSPPPTSTPEKCLSVACLDKN	*		0.581719	0			1	0			0.497395	0			0.608652	0
Q00613-2_T369_2_HTDTEGRPPSPPPTSTPEKCLSVACLDKNEL	Q00613-2	HSF1	T	369	2	HTDTEGRPPSPPPTSTPEKCLSVACLDKNEL	*		2.9286e-05	26.3824	*		0.000468736	24.7265	*		0.277516	24.9067			0.437574	26.042
P04792_S15_1_MTERRVPFSLLRGPSWDPFRDWYPHSRLFD	P04792	HSPB1	S	15	1	MTERRVPFSLLRGPSWDPFRDWYPHSRLFD	*		0.000367626	24.5802	*		2.84185e-05	26.1263	*		7.24554e-06	23.649	*		2.17656e-06	24.4353	*
Q7Z6Z7-2_S1395_1_AMSLGQDIPMDQRAESPEEVACRKEEEERKA	Q7Z6Z7-2	HUWE1	S	1395	1	AMSLGQDIPMDQRAESPEEVACRKEEEERKA	*		4.60579e-06	25.7478	*		2.42731e-05	25.6728	*		4.71274e-06	25.3964	*		2.83788e-06	25.5221	*
Q7Z6Z7-2_S1903_1_VANCCIRIALPAPRGSGTASDDEFENLRIKG	Q7Z6Z7-2	HUWE1	S	1903	1	VANCCIRIALPAPRGSGTASDDEFENLRIKG	*		1	0			1	0			1	0			1	0
Q7Z6Z7-2_S2362_2_ELEDLIDELLERDGGSGNSTIIVSRSGEDES	Q7Z6Z7-2	HUWE1	S	2362	2	ELEDLIDELLERDGGSGNSTIIVSRSGEDES	*		1	0			1	0			1	0			1	0
Q7Z6Z7-2_S2365_2_DLIDELLERDGGSGNSTIIVSRSGEDESQED	Q7Z6Z7-2	HUWE1	S	2365	2	DLIDELLERDGGSGNSTIIVSRSGEDESQED	*		1	0			1	0			1	0			1	0
Q7Z6Z7-2_S2887_2_GDTSAAGSSEQPRAGSSTPGDAPPAVAEVQG	Q7Z6Z7-2	HUWE1	S	2887	2	GDTSAAGSSEQPRAGSSTPGDAPPAVAEVQG	*		3.85849e-05	23.985	*		0.666132	22.6393			0.497395	0			0.437574	23.5378
Q7Z6Z7-2_S3646_1_EYNLEQQRRAQCETLSPDGLPEEQPQTTKLK	Q7Z6Z7-2	HUWE1	S	3646	1	EYNLEQQRRAQCETLSPDGLPEEQPQTTKLK	*		0.999907	0.38249			0.678684	21.5369			0.277516	-24.4903			0.680906	25.139
Q7Z6Z7-2_S3792_2_TSESSQSEASVRREESPMDVDQPSPSAQDTQ	Q7Z6Z7-2	HUWE1	S	3792	2	TSESSQSEASVRREESPMDVDQPSPSAQDTQ	*		1	0			1	0			1	0			1	0
Q7Z6Z7-2_S3800_1_ASVRREESPMDVDQPSPSAQDTQSIASDGTP	Q7Z6Z7-2	HUWE1	S	3800	1	ASVRREESPMDVDQPSPSAQDTQSIASDGTP	*		0.581719	0			0.609023	0			8.91387e-06	23.7774	*		0.437574	24.3631
Q9UKS7-3_S56_1_PSHMTSTNSVKLEMQSDEECDRKPLSREDEI	Q9UKS7-3	IKZF2	S	56	1	PSHMTSTNSVKLEMQSDEECDRKPLSREDEI	*		0.36876	22.9175			0.609023	0			6.89319e-06	22.4917	*		0.437574	21.3825
P40189-3_S606_1_WPNVPDPSKSHIAQWSPHTPPRHNFNSKDQM	P40189-3	IL6ST	S	606	1	WPNVPDPSKSHIAQWSPHTPPRHNFNSKDQM	*		0.581719	0			0.609023	0			1	0			1	0
Q9NZM3-4_S884_1_VNTSWQKKSAFTRTVSPGSVSPIHGQGQVVE	Q9NZM3-4	ITSN2	S	884	1	VNTSWQKKSAFTRTVSPGSVSPIHGQGQVVE	*		3.85675e-07	22.4394	*		0.532182	21.7822			0.497395	0			0.608652	0
Q8WYK2_T148_1_NRHRPTCIVRTDSVKTPESEGNPLLEQLEKK	Q8WYK2	JDP2	T	148	1	NRHRPTCIVRTDSVKTPESEGNPLLEQLEKK	*		0.659761	-24.5806			0.678684	-22.7371			0.277516	-24.5806			0.437574	-22.7371
Q63ZY3-3_S323_1_ARQADPQPQAWPPPDSPVRVDTVRVVEGPRE	Q63ZY3-3	KANK2	S	323	1	ARQADPQPQAWPPPDSPVRVDTVRVVEGPRE	*		0.581719	0			1	0			0.497395	0			1	0
A0MZ66-4_S494_1_RILRRRKVTAEADSSSPTGILATSESKSMPV	A0MZ66-4	KIAA1598	S	494	1	RILRRRKVTAEADSSSPTGILATSESKSMPV	*		1.53487e-05	24.6783	*		0.609023	0			1	0			1	0
Q07866-6_S552_1_DGGEEDGTGSLKRSGSFSKLRASIRRSSEKL	Q07866-6	KLC1	S	552	1	DGGEEDGTGSLKRSGSFSKLRASIRRSSEKL	*		0.224386	-4.16071			0.67076	-23.1494			5.38472e-06	-26.8454	*		0.678898	-23.1494
O14686_T1865_1_GVKASPVPSDPEKPGTPGEGMLSSDLDRIST	O14686	KMT2D	T	1865	1	GVKASPVPSDPEKPGTPGEGMLSSDLDRIST	*		1	0			1	0			1	0			1	0
O14686_T2332_1_GGLELKTPDVFKAPLTPRASQVEPQSPGLGL	O14686	KMT2D	T	2332	1	GGLELKTPDVFKAPLTPRASQVEPQSPGLGL	*		1	0			1	0			1	0			1	0
P05783_S15_1_MSFTTRSTFSTNYRSLGSVQAPSYGARPVS	P05783	KRT18	S	15	1	MSFTTRSTFSTNYRSLGSVQAPSYGARPVS	*		0.581719	0			0.656593	23.1599			6.00553e-05	22.9451	*		0.437574	25.2383
P05783_S18_1_FTTRSTFSTNYRSLGSVQAPSYGARPVSSAA	P05783	KRT18	S	18	1	FTTRSTFSTNYRSLGSVQAPSYGARPVSSAA	*		0.653372	27.1189			0.00219081	24.9083	*		0.497395	0			1	0
P05783_S31_1_LGSVQAPSYGARPVSSAASVYAGAGGSGSRI	P05783	KRT18	S	31	1	LGSVQAPSYGARPVSSAASVYAGAGGSGSRI	*		8.25766e-06	21.8474	*		0.609023	0			1	0			1	0
P05783_S319_1_QSLEIDLDSMRNLKASLENSLREVEARYALQ	P05783	KRT18	S	319	1	QSLEIDLDSMRNLKASLENSLREVEARYALQ	*		1	0			1	0			1	0			1	0
P05783_S323_1_IDLDSMRNLKASLENSLREVEARYALQMEQL	P05783	KRT18	S	323	1	IDLDSMRNLKASLENSLREVEARYALQMEQL	*		6.11572e-05	23.852	*		0.532182	23.1876			0.277516	19.8041			0.608652	0
P05783_S34_1_VQAPSYGARPVSSAASVYAGAGGSGSRISVS	P05783	KRT18	S	34	1	VQAPSYGARPVSSAASVYAGAGGSGSRISVS	*		2.17619e-06	24.5553	*		0.653357	22.7764			0.497395	0			0.608652	0
P05783_S7_1_MSFTTRSTFSTNYRSLGSVQAP	P05783	KRT18	S	7	1	MSFTTRSTFSTNYRSLGSVQAP	*		0.581719	3.15505			0.532182	24.661			0.998813	-0.248994			0.0005632	23.1526	*
P05783_S93_1_QNEKETMQSLNDRLASYLDRVRSLETENRRL	P05783	KRT18	S	93	1	QNEKETMQSLNDRLASYLDRVRSLETENRRL	*		1.82987e-05	23.5484	*		4.7196e-05	23.4308	*		0.277516	19.3076			0.437574	19.5694
P05783_T8_1_MSFTTRSTFSTNYRSLGSVQAPS	P05783	KRT18	T	8	1	MSFTTRSTFSTNYRSLGSVQAPS	*		0.999907	0			0.532182	22.8459			0.999547	0			0.437574	20.1989
Q71RC2-5_S512_1_SSVQKDGLNQTTIPVSPPSTTKPSRASTASP	Q71RC2-5	LARP4	S	512	1	SSVQKDGLNQTTIPVSPPSTTKPSRASTASP	*		1.5811e-05	24.6097	*		0.532182	24.2823			5.54735e-06	24.3731	*		0.437574	23.7222
Q9NZU5_S254_1_VEYVCELCKGAAPPDSPVVYSDRAGYNKQWH	Q9NZU5	LMCD1	S	254	1	VEYVCELCKGAAPPDSPVVYSDRAGYNKQWH	*		1	0			1	0			1	0			1	0
Q9NQ29_S336_1_SAKYKFSRERASREESWESGRSERGPPDWRL	Q9NQ29	LUC7L	S	336	1	SAKYKFSRERASREESWESGRSERGPPDWRL	*		4.7248e-06	24.1823	*		0.532182	21.8375			0.497395	0			0.608652	0
Q9NQ29_S363_1_DWRLESSNGKMASRRSEEKEAGEI_	Q9NQ29	LUC7L	S	363	1	DWRLESSNGKMASRRSEEKEAGEI	*		0.655213	28.7149			0.532182	25.4777			0.590128	26.925			5.81655e-05	27.775	*
Q8N4S9-2_S116_1_KPVSDIRYISDGVECSPPASPARPNHRSPLN	Q8N4S9-2	MARVELD2	S	116	1	KPVSDIRYISDGVECSPPASPARPNHRSPLN	*		0.581719	-2.2043			0.675841	-23.2792			0.00249743	-24.7569	*		0.437574	-23.2792
Q6P0Q8_S1364_1_TPSPPPPTASPQRSPSPLSGHVAQAFPTKLH	Q6P0Q8	MAST2	S	1364	1	TPSPPPPTASPQRSPSPLSGHVAQAFPTKLH	*		1	0			1	0			1	0			1	0
Q6P0Q8_S290_1_KHFSTESVPDEEGRQSPAMRPRSRSLSPGRS	Q6P0Q8	MAST2	S	290	1	KHFSTESVPDEEGRQSPAMRPRSRSLSPGRS	*		0.581719	0			1	0			0.497395	0			1	0
Q00987-8_S105_1_HLVSRPSTSSRRRAISETEENSDELSGERQR	Q00987-8	MDM2	S	105	1	HLVSRPSTSSRRRAISETEENSDELSGERQR	*		2.84885e-05	23.6069	*		0.000959831	21.4137	*		1	0			0.437789	18.462
Q71F56_S923_1_TQLTEFKMEVEDGLGSPKPEEIKDFSYVHKV	Q71F56	MED13L	S	923	1	TQLTEFKMEVEDGLGSPKPEEIKDFSYVHKV	*		0.581719	0			0.000333936	24.5599	*		0.277516	23.6317			0.437574	23.8912
Q02078-3_S255_1_GATGANSLGKVMPTKSPPPPGGGNLGMNSRK	Q02078-3	MEF2A	S	255	1	GATGANSLGKVMPTKSPPPPGGGNLGMNSRK	*		0.36876	-23.104			1	0			0.277516	-23.104			1	0
Q8IVT2_S394_2_DWVSEGPQPGLRRALSSDSILSPAPDARAAD	Q8IVT2	MISP	S	394	2	DWVSEGPQPGLRRALSSDSILSPAPDARAAD	*		0.581719	-0.532232			0.532182	-19.8652			4.36076e-06	-22.1723	*		0.437574	-19.8652
Q8IVT2_S541_1_WGWEVAGAPALRLQKSQSSDLLERERESVLR	Q8IVT2	MISP	S	541	1	WGWEVAGAPALRLQKSQSSDLLERERESVLR	*		1	0			1	0			1	0			1	0
Q9BV36-2_S266_1_ASGCHSHPEEQPTSISPSRHGALAELCPPGG	Q9BV36-2	MLPH	S	266	1	ASGCHSHPEEQPTSISPSRHGALAELCPPGG	*		0.599464	1.46065			0.999962	0			0.277516	-25.6798			0.999981	0
Q9BV36-2_S435_1_PGDPVQYNRTTDEELSELEDRVAVTASEVQQ	Q9BV36-2	MLPH	S	435	1	PGDPVQYNRTTDEELSELEDRVAVTASEVQQ	*		1.58935e-05	22.5083	*		0.669673	22.754			1	0			0.470804	21.0722
Q9BV36-2_S456_1_VAVTASEVQQAESEVSDIESRIAALRAAGLT	Q9BV36-2	MLPH	S	456	1	VAVTASEVQQAESEVSDIESRIAALRAAGLT	*		0.581719	1.66815			0.999962	2.50613			0.277516	-21.1382			0.437574	-19.8841
O00566_S167_2_AENSSKSDLRKSPVFSDEDSDLDFDISKLEQ	O00566	MPHOSPH10	S	167	2	AENSSKSDLRKSPVFSDEDSDLDFDISKLEQ	*		0.599285	-0.298862			0.609023	0			5.76903e-06	-23.308	*		0.608652	0
O00566_S171_2_SKSDLRKSPVFSDEDSDLDFDISKLEQQSKV	O00566	MPHOSPH10	S	171	2	SKSDLRKSPVFSDEDSDLDFDISKLEQQSKV	*		0.599285	-0.298862			0.609023	0			5.76903e-06	-23.308	*		0.608652	0
Q86UE4_S298_1_GGGWNEKSVKLSSQISAGEEKWNSVSPASAG	Q86UE4	MTDH	S	298	1	GGGWNEKSVKLSSQISAGEEKWNSVSPASAG	*		0.999907	1.60989			0.532182	23.0423			0.599156	-22.0112			0.437574	20.1568
Q86UE4_S308_1_LSSQISAGEEKWNSVSPASAGKRKTEPSAWS	Q86UE4	MTDH	S	308	1	LSSQISAGEEKWNSVSPASAGKRKTEPSAWS	*		0.36876	-25.3066			0.999962	-3.19935			0.00692188	-25.3066	*		0.437574	-23.461
Q86UE4_S426_1_SLLKSQEPIPDDQKVSDDDKEKGEGALPTGK	Q86UE4	MTDH	S	426	1	SLLKSQEPIPDDQKVSDDDKEKGEGALPTGK	*		1.46894e-05	24.7126	*		0.999962	1.74838			1.06791e-05	25.1536	*		0.608652	2.68319
Q86UE4_S494_1_KTRPKQEKAFSLKTISTSDPAEVLVKNSQPI	Q86UE4	MTDH	S	494	1	KTRPKQEKAFSLKTISTSDPAEVLVKNSQPI	*		0.36876	-21.837			0.609023	0			0.277516	-21.837			0.999981	0
Q86UE4_S568_1_NSVPPSQTKSETSWESPKQIKKKKKARRET_	Q86UE4	MTDH	S	568	1	NSVPPSQTKSETSWESPKQIKKKKKARRET	*		0.0160184	2.30296	*		0.609023	3.25919			0.0402463	1.60977	*		0.608652	2.93028
Q765P7_S264_2_LKGSDYSWSYQTPPSSPSSSSSRKSSMCSAP	Q765P7	MTSS1L	S	264	2	LKGSDYSWSYQTPPSSPSSSSSRKSSMCSAP	*		0.669966	23.479			1	0			0.497395	0			0.000406369	22.9957	*
Q765P7_S456_1_SPAASDLAMVLTRGLSLEHQKSSRDSLQYSS	Q765P7	MTSS1L	S	456	1	SPAASDLAMVLTRGLSLEHQKSSRDSLQYSS	*		0.671349	-2.34671			0.532902	23.5374			0.673931	-1.62938			0.437574	24.6338
Q765P7_S601_1_IRPPIVPVKTPTVPDSPGYMGPTRAGSEECV	Q765P7	MTSS1L	S	601	1	IRPPIVPVKTPTVPDSPGYMGPTRAGSEECV	*		3.94659e-05	25.8604	*		0.000604048	23.3786	*		0.000191945	24.2082	*		3.25153e-05	24.4347	*
Q9HC84_S2760_1_PPVPNTTATTHGRSLSPSSPHTVRTAWTSAT	Q9HC84	MUC5B	S	2760	1	PPVPNTTATTHGRSLSPSSPHTVRTAWTSAT	*		5.72627e-06	-24.7341	*		0.609023	0			3.72169e-06	-24.7341	*		0.608652	0
Q13459-2_S1405_1_KKKPGDASSLPDAGLSPGSQVDSKSTFKRLF	Q13459-2	MYO9B	S	1405	1	KKKPGDASSLPDAGLSPGSQVDSKSTFKRLF	*		0.581719	3.02767			0.609023	0			0.997976	-0.339228			0.000261511	21.4509	*
Q13459-2_S1992_1_KEDITYRLPELDPRGSDEENLDSETSASTES	Q13459-2	MYO9B	S	1992	1	KEDITYRLPELDPRGSDEENLDSETSASTES	*		2.4227e-05	23.6954	*		0.532182	21.8782			0.497395	0			0.608652	0
Q13459-2_T1346_1_SLDLSDRHRATGAALTPTEERRTSFSTSDVS	Q13459-2	MYO9B	T	1346	1	SLDLSDRHRATGAALTPTEERRTSFSTSDVS	*		4.75709e-06	25.5305	*		0.609023	3.33805			6.46769e-06	24.0365	*		0.608652	1.74369
Q13459-2_T1346_2_SLDLSDRHRATGAALTPTEERRTSFSTSDVS	Q13459-2	MYO9B	T	1346	2	SLDLSDRHRATGAALTPTEERRTSFSTSDVS	*		5.55628e-06	-24.9406	*		1	0			3.58416e-06	-24.9406	*		1	0
Q9NZM1-6_S718_1_TVLDTQIRKLRSRSLSQIHEAAVRMRSEATD	Q9NZM1-6	MYOF	S	718	1	TVLDTQIRKLRSRSLSQIHEAAVRMRSEATD	*		1.36268e-05	-23.4297	*		0.67076	-21.9905			9.16656e-06	-23.4297	*		0.681206	-21.9905
Q15742_S159_2_GHGSPGEKAGSARSFSPKSPLELGEKLSPLP	Q15742	NAB2	S	159	2	GHGSPGEKAGSARSFSPKSPLELGEKLSPLP	*		0.999907	0.53888			0.625919	0.332928			0.497395	-3.06707			0.610569	1.09464
Q15742_S162_2_SPGEKAGSARSFSPKSPLELGEKLSPLPGGP	Q15742	NAB2	S	162	2	SPGEKAGSARSFSPKSPLELGEKLSPLPGGP	*		0.999907	0.53888			0.625919	0.332928			0.497395	-3.06707			0.610569	1.09464
Q15742_S6_1_MHRAPSPTAEQPPGGGDSARR	Q15742	NAB2	S	6	1	MHRAPSPTAEQPPGGGDSARR	*		0.0405339	1.92293	*		0.609023	4.21278			0.567241	0.0968569			0.608652	2.95187
Q99733_S12_1_MADHSFSDGVPSDSVEAAKNASNTEKL	Q99733	NAP1L4	S	12	1	MADHSFSDGVPSDSVEAAKNASNTEKL	*		0.00110585	23.4763	*		0.639092	23.739			0.497395	0			0.437574	23.8534
Q99733_S12_2_MADHSFSDGVPSDSVEAAKNASNTEKL	Q99733	NAP1L4	S	12	2	MADHSFSDGVPSDSVEAAKNASNTEKL	*		2.67751e-05	22.6644	*		1	0			0.497395	0			0.608652	0
Q99733_S125_1_ITGDVEPTDAESEWHSENEEEEKLAGDMKSK	Q99733	NAP1L4	S	125	1	ITGDVEPTDAESEWHSENEEEEKLAGDMKSK	*		8.25766e-06	26.5379	*		4.7196e-05	25.6863	*		0.497395	0			3.19461e-06	24.3659	*
Q99733_S5_1_MADHSFSDGVPSDSVEAAKN	Q99733	NAP1L4	S	5	1	MADHSFSDGVPSDSVEAAKN	*		0.000837438	24.0879	*		0.999962	0			0.497395	0			0.608652	0
Q99733_S7_1_MADHSFSDGVPSDSVEAAKNAS	Q99733	NAP1L4	S	7	1	MADHSFSDGVPSDSVEAAKNAS	*		0.999907	0.822224			0.532182	22.9208			0.599216	-23.1156			0.000218365	23.3643	*
Q99733_S7_2_MADHSFSDGVPSDSVEAAKNAS	Q99733	NAP1L4	S	7	2	MADHSFSDGVPSDSVEAAKNAS	*		2.67751e-05	22.6644	*		1	0			0.497395	0			0.608652	0
O60934_S397_1_KEIKVSKMEQKFRMLSQDAPTVKESCKTSSN	O60934	NBN	S	397	1	KEIKVSKMEQKFRMLSQDAPTVKESCKTSSN	*		0.36876	21.0447			0.00191139	21.2949	*		1	0			1	0
Q9BTX1-4_S406_1_GRVSSSYPVEPKKLNSPEETAFQTPKSSQMP	Q9BTX1-4	NDC1	S	406	1	GRVSSSYPVEPKKLNSPEETAFQTPKSSQMP	*		0.581719	-1.91707			0.999962	0			6.50549e-06	-24.521	*		0.608652	0
P19838-3_S727_1_SSPVKTTSQAHSLPLSPASTRQQIDELRDSD	P19838-3	NFKB1	S	727	1	SSPVKTTSQAHSLPLSPASTRQQIDELRDSD	*		2.14331e-05	24.9106	*		0.668544	23.0079			0.00282028	23.6931	*		0.999981	0
Q02818_S369_1_LAAREAELNAKAQRLSQETEALGRSQGRLEA	Q02818	NUCB1	S	369	1	LAAREAELNAKAQRLSQETEALGRSQGRLEA	*		5.55412e-06	-25.4157	*		0.666132	-23.4843			0.251974	-1.15326			0.999981	0.559954
Q14980-2_S1955_1_EEMKTGDPQETLRRASMQPIQIAEGTGITTR	Q14980-2	NUMA1	S	1955	1	EEMKTGDPQETLRRASMQPIQIAEGTGITTR	*		0.581719	0			0.532182	-21.6601			0.497395	0			0.437574	-21.6601
Q9UKK3_S1335_1_APAVGSYLPPTARAHSPASLSFASYRQVASF	Q9UKK3	PARP4	S	1335	1	APAVGSYLPPTARAHSPASLSFASYRQVASF	*		0.999907	-0.0566323			0.532182	21.666			0.982122	-1.60702			1	0
Q9NVD7-2_S8_1_MATSPQKSPSVPKSPTPKSPPSR	Q9NVD7-2	PARVA	S	8	1	MATSPQKSPSVPKSPTPKSPPSR	*		0.36876	27.0088			0.532182	25.1741			0.318226	23.655			0.000222479	24.5437	*
Q08174-2_S949_1_QKSLKFNLMSDAPGDSPRIHLPLNYPPGSPD	Q08174-2	PCDH1	S	949	1	QKSLKFNLMSDAPGDSPRIHLPLNYPPGSPD	*		4.91712e-05	22.3961	*		0.684696	20.8951			0.497395	0			0.681206	22.0919
Q08174-2_S973_2_YPPGSPDLGRHYRSNSPLPSIQLQPQSPSAS	Q08174-2	PCDH1	S	973	2	YPPGSPDLGRHYRSNSPLPSIQLQPQSPSAS	*		0.36876	-23.6139			0.609023	0			1.0951e-05	-23.6139	*		1	0
Q08174-2_S984_1_YRSNSPLPSIQLQPQSPSASKKHQVVQDLPP	Q08174-2	PCDH1	S	984	1	YRSNSPLPSIQLQPQSPSASKKHQVVQDLPP	*		0.000235082	-25.0296	*		0.532182	-23.7278			0.000206562	-25.0296	*		0.681206	-23.7278
Q08174-2_S984_2_YRSNSPLPSIQLQPQSPSASKKHQVVQDLPP	Q08174-2	PCDH1	S	984	2	YRSNSPLPSIQLQPQSPSASKKHQVVQDLPP	*		0.36876	-23.6139			0.609023	0			1.0951e-05	-23.6139	*		1	0
Q15154-2_S69_2_VESDKRVTNDISPESSPGVGRRRTKTPHTFP	Q15154-2	PCM1	S	69	2	VESDKRVTNDISPESSPGVGRRRTKTPHTFP	*		0.36876	-24.3472			1	0			0.277516	-24.3472			0.000189462	22.0873	*
P49585_S315_3_KHMLKEGKGRMLQAISPKQSPSSSPTRERSP	P49585	PCYT1A	S	315	3	KHMLKEGKGRMLQAISPKQSPSSSPTRERSP	*		0.581719	-1.71956			0.67076	24.9553			9.15197e-06	-27.1732	*		0.608652	0
P49585_S319_3_KEGKGRMLQAISPKQSPSSSPTRERSPSPSF	P49585	PCYT1A	S	319	3	KEGKGRMLQAISPKQSPSSSPTRERSPSPSF	*		0.581719	-1.71956			0.67076	24.9553			9.15197e-06	-27.1732	*		0.608652	0
P49585_S343_1_RSPSPSFRWPFSGKTSPPCSPANLSRHKAAA	P49585	PCYT1A	S	343	1	RSPSPSFRWPFSGKTSPPCSPANLSRHKAAA	*		1.37563e-05	26.9716	*		0.000144533	25.2533	*		2.2897e-06	25.586	*		1.59854e-05	25.9611	*
P49585_T342_1_ERSPSPSFRWPFSGKTSPPCSPANLSRHKAA	P49585	PCYT1A	T	342	1	ERSPSPSFRWPFSGKTSPPCSPANLSRHKAA	*		1.37563e-05	26.9716	*		0.000144533	25.2533	*		2.2897e-06	25.586	*		1.59854e-05	25.9611	*
Q9H2J4_S234_1_VLLSSVRRSVLMKRDSDSEGD_	Q9H2J4	PDCL3	S	234	1	VLLSSVRRSVLMKRDSDSEGD	*		0.225224	-2.56364			0.609023	0			1.68649e-06	-25.5452	*		0.999981	0
Q9H2J4_S234_2_VLLSSVRRSVLMKRDSDSEGD_	Q9H2J4	PDCL3	S	234	2	VLLSSVRRSVLMKRDSDSEGD	*		3.67124e-06	-27.683	*		0.999962	0			2.2897e-06	-27.683	*		0.608652	0
Q9H2J4_S236_2_LSSVRRSVLMKRDSDSEGD_	Q9H2J4	PDCL3	S	236	2	LSSVRRSVLMKRDSDSEGD	*		3.67124e-06	-27.683	*		0.999962	0			2.2897e-06	-27.683	*		0.608652	0
P06401_S20_1_KAKGPRAPHVAGGPPSPEVGSPLLCRPAAGP	P06401	PGR	S	20	1	KAKGPRAPHVAGGPPSPEVGSPLLCRPAAGP	*		1	0			0.609023	0			6.23654e-06	23.0414	*		6.7808e-05	22.9385	*
Q8IZ21-3_S427_1_PLPMTPILEGSHRAHSLLFENSDSFSEDSST	Q8IZ21-3	PHACTR4	S	427	1	PLPMTPILEGSHRAHSLLFENSDSFSEDSST	*		1	0			1	0			1	0			1	0
Q96QT6_T880_1_DNVLYSCDFSEKTPPTPPSSIVAKVQSVIRR	Q96QT6	PHF12	T	880	1	DNVLYSCDFSEKTPPTPPSSIVAKVQSVIRR	*		2.73989e-05	21.6521	*		0.672973	20.6155			1.45176e-05	22.5093	*		0.681206	21.7086
Q99959-2_S151_1_VEERSLRHPLRRLEISPDSSPERAHYTHSDY	Q99959-2	PKP2	S	151	1	VEERSLRHPLRRLEISPDSSPERAHYTHSDY	*		0.36876	1.46276			0.00220233	22.7751	*		0.277516	-23.4344			0.437574	23.2238
Q99959-2_S151_2_VEERSLRHPLRRLEISPDSSPERAHYTHSDY	Q99959-2	PKP2	S	151	2	VEERSLRHPLRRLEISPDSSPERAHYTHSDY	*		1.81046e-05	25.6528	*		0.532182	24.7018			1.20201e-05	23.6089	*		0.437574	25.1661
Q15149-3_S42_1_DTLPWNLGKTQRSRRSGGGAGSNGSVLDPAE	Q15149-3	PLEC	S	42	1	DTLPWNLGKTQRSRRSGGGAGSNGSVLDPAE	*		0.999907	0			1	0			0.497395	0			0.000301454	22.6529	*
Q15149-4_S4249_1_DMLSGNAGGFRSRSSSVGSSSSYPISPAVSR	Q15149-4	PLEC	S	4249	1	DMLSGNAGGFRSRSSSVGSSSSYPISPAVSR	*		3.85675e-07	-31.2342	*		0.999962	-2.35702			0.00154971	-3.16898	*		0.633958	-1.04154
Q15149-4_S4476_3_LRLLEAAAQSTKGYYSPYSVSGSGSTAGSRT	Q15149-4	PLEC	S	4476	3	LRLLEAAAQSTKGYYSPYSVSGSGSTAGSRT	*		0.559116	-5.07264			1	0			6.15104e-06	-25.3429	*		0.608652	0
Q15149-4_T3893_1_SDARKLTFRGLRKQITMEELVRSQVMDEATA	Q15149-4	PLEC	T	3893	1	SDARKLTFRGLRKQITMEELVRSQVMDEATA	*		0.36876	-24.1691			0.532182	-24.0056			0.967398	-2.41015			0.674389	-24.0056
A1L390_S1040_1_RTTSPGGRPSARSPLSPTETFSWPDVRELCS	A1L390	PLEKHG3	S	1040	1	RTTSPGGRPSARSPLSPTETFSWPDVRELCS	*		0.36876	-21.8171			0.609023	0			0.277516	-21.8171			0.608652	0
A1L390_S640_2_KSSGFGSPRLVSRSSSVLSLEGSEKGLARHG	A1L390	PLEKHG3	S	640	2	KSSGFGSPRLVSRSSSVLSLEGSEKGLARHG	*		0.581719	0			1	0			0.497395	0			0.437574	20.2643
A1L390_S647_2_PRLVSRSSSVLSLEGSEKGLARHGSATDSLS	A1L390	PLEKHG3	S	647	2	PRLVSRSSSVLSLEGSEKGLARHGSATDSLS	*		0.581719	-1.20763			0.999962	0			4.71274e-06	-23.8527	*		0.67517	20.0342
Q96AD5-2_S104_1_AAYREALPGWMRNNLSLGDALAKWEECQRQL	Q96AD5-2	PNPLA2	S	104	1	AAYREALPGWMRNNLSLGDALAKWEECQRQL	*		0.36876	23.625			0.000310107	21.9631	*		0.277516	18.3619			1	0
Q9UKY4-2_S41_1_ARAAGRDVAAEAVARSPKRPAWGSRRFEAVG	Q9UKY4-2	POMT2	S	41	1	ARAAGRDVAAEAVARSPKRPAWGSRRFEAVG	*		3.6601e-05	24.8639	*		0.552263	22.7026			2.25803e-05	24.6624	*		0.437574	24.8899
Q9BZL4-5_S353_1_EEAPFSRRFGLLKTGSSGALGPPERRTAEGA	Q9BZL4-5	PPP1R12C	S	353	1	EEAPFSRRFGLLKTGSSGALGPPERRTAEGA	*		2.26968e-05	23.9037	*		0.609023	0			0.277516	21.7028			0.608652	0
Q8WUF5_S102_1_KAATDGADTPFGRSESAPTLHPYSPLSPKGR	Q8WUF5	PPP1R13L	S	102	1	KAATDGADTPFGRSESAPTLHPYSPLSPKGR	*		1	0			1	0			1	0			1	0
Q8WUF5_S110_1_TPFGRSESAPTLHPYSPLSPKGRPSSPRTPL	Q8WUF5	PPP1R13L	S	110	1	TPFGRSESAPTLHPYSPLSPKGRPSSPRTPL	*		1	0			1	0			1	0			1	0
Q8WUF5_S158_1_PRAFDGAGSSLGRAPSPRPGPGPLRQQGPPT	Q8WUF5	PPP1R13L	S	158	1	PRAFDGAGSSLGRAPSPRPGPGPLRQQGPPT	*		1	0			1	0			1	0			1	0
Q8WUF5_S183_1_QQGPPTPFDFLGRAGSPRGSPLAEGPQAFFP	Q8WUF5	PPP1R13L	S	183	1	QQGPPTPFDFLGRAGSPRGSPLAEGPQAFFP	*		0.581719	0			0.609023	0			1	0			1	0
Q8WUF5_S183_2_QQGPPTPFDFLGRAGSPRGSPLAEGPQAFFP	Q8WUF5	PPP1R13L	S	183	2	QQGPPTPFDFLGRAGSPRGSPLAEGPQAFFP	*		8.42271e-05	22.1211	*		0.999962	0			1	0			0.608652	0
Q8WUF5_S187_2_PTPFDFLGRAGSPRGSPLAEGPQAFFPERGP	Q8WUF5	PPP1R13L	S	187	2	PTPFDFLGRAGSPRGSPLAEGPQAFFPERGP	*		8.42271e-05	22.1211	*		0.999962	0			1	0			0.608652	0
Q8WUF5_S526_1_ARVLAEIPRPLKRRGSMEQAPAVALPPTHKK	Q8WUF5	PPP1R13L	S	526	1	ARVLAEIPRPLKRRGSMEQAPAVALPPTHKK	*		5.52779e-05	22.4674	*		1	0			1	0			1	0
Q92733_S157_1_KEPVKIAAPELHKGDSDSEEDEPTKKKTILQ	Q92733	PRCC	S	157	1	KEPVKIAAPELHKGDSDSEEDEPTKKKTILQ	*		2.27527e-05	25.195	*		0.638472	23.8377			0.277516	23.0014			0.6549	23.2588
P30041_T44_1_LGDSWGILFSHPRDFTPVCTTELGRAAKLAP	P30041	PRDX6	T	44	1	LGDSWGILFSHPRDFTPVCTTELGRAAKLAP	*		3.3655e-05	22.4123	*		0.609023	0			1	0			0.608652	0
Q12923-3_S1063_1_DPGQAYVLDVLHKRWSIVSSPEREITLVNLK	Q12923-3	PTPN13	S	1063	1	DPGQAYVLDVLHKRWSIVSSPEREITLVNLK	*		1	0			1	0			1	0			1	0
Q14671-2_S683_1_TAVANSNTGSGSRRDSLTGSSDLYKRTSSSL	Q14671-2	PUM1	S	683	1	TAVANSNTGSGSRRDSLTGSSDLYKRTSSSL	*		0.36876	26.393			0.532182	25.6242			0.277516	25.5138			0.437574	25.2062
Q6ZRP7_S578_1_GRDNLLDTYSADQGDSSEGGTLARGEEEEKR	Q6ZRP7	QSOX2	S	578	1	GRDNLLDTYSADQGDSSEGGTLARGEEEEKR	*		1	0			1	0			0.497395	0			0.00016105	22.2124	*
Q9NP72_S144_1_REVDRNEGLKFARKHSMLFIEASAKTCDGVQ	Q9NP72	RAB18	S	144	1	REVDRNEGLKFARKHSMLFIEASAKTCDGVQ	*		0.581719	0			1	0			1	0			1	0
Q3YEC7_S492_1_VAAPTKGPAPAPQQCSEPETKWSSIPASKPR	Q3YEC7	RABL6	S	492	1	VAAPTKGPAPAPQQCSEPETKWSSIPASKPR	*		6.14955e-05	23.6409	*		1	0			1	0			0.608652	0
Q3YEC7_S596_2_DTQRRADDFPVRDDPSDVTDEDEGPAEPPPP	Q3YEC7	RABL6	S	596	2	DTQRRADDFPVRDDPSDVTDEDEGPAEPPPP	*		4.93882e-05	24.9892	*		0.999962	0			1	0			0.437574	24.4759
Q3YEC7_T599_2_RRADDFPVRDDPSDVTDEDEGPAEPPPPPKL	Q3YEC7	RABL6	T	599	2	RRADDFPVRDDPSDVTDEDEGPAEPPPPPKL	*		4.93882e-05	24.9892	*		0.999962	0			1	0			0.437574	24.4759
Q2PPJ7-3_S373_2_DKSHSNSSTLSDRRLSNSSLCSIEEEHRMVY	Q2PPJ7-3	RALGAPA2	S	373	2	DKSHSNSSTLSDRRLSNSSLCSIEEEHRMVY	*		2.62797e-05	24.5295	*		0.532182	23.1486			0.497395	0			0.000192728	23.8026	*
Q2PPJ7-3_S820_2_VKREHEGITILVRRSSSPAELDLKDDLQQTQ	Q2PPJ7-3	RALGAPA2	S	820	2	VKREHEGITILVRRSSSPAELDLKDDLQQTQ	*		0.455741	-1.03521			0.628718	0.00137003			0.0257366	-3.02003	*		0.620539	0.56349
Q2PPJ7-3_S821_2_KREHEGITILVRRSSSPAELDLKDDLQQTQG	Q2PPJ7-3	RALGAPA2	S	821	2	KREHEGITILVRRSSSPAELDLKDDLQQTQG	*		0.455741	-1.03521			0.628718	0.00137003			0.0257366	-3.02003	*		0.620539	0.56349
Q86X27_S422_1_EETSWPAFERNRLYHSLGPVTRVARNGYRSH	Q86X27	RALGPS2	S	422	1	EETSWPAFERNRLYHSLGPVTRVARNGYRSH	*		0.669085	-23.9737			0.532182	22.8269			0.528416	-0.383793			0.00032894	22.461	*
Q9UKM9-2_S106_1_GEPKPDRPKGLKRAASAIYRLFDYRGRLSPV	Q9UKM9-2	RALY	S	106	1	GEPKPDRPKGLKRAASAIYRLFDYRGRLSPV	*		1.09281e-05	24.4992	*		0.000382856	23.3279	*		2.70531e-05	22.5213	*		0.000107922	24.0675	*
Q9UKM9-2_S279_2_DEEGLLTHSEEELEHSQDTDADDGALQ_	Q9UKM9-2	RALY	S	279	2	DEEGLLTHSEEELEHSQDTDADDGALQ	*		0.581719	-2.09227			0.700112	22.8498			0.000193551	-25.0514	*		0.999981	0
Q9UKM9-2_T282_2_GLLTHSEEELEHSQDTDADDGALQ_	Q9UKM9-2	RALY	T	282	2	GLLTHSEEELEHSQDTDADDGALQ	*		0.0170646	-2.7718	*		0.678684	-1.81297			0.497395	-3.01348			0.999981	-0.543653
P43487_S60_1_EEELFKMRAKLFRFASENDLPEWKERGTGDV	P43487	RANBP1	S	60	1	EEELFKMRAKLFRFASENDLPEWKERGTGDV	*		6.39706e-06	23.1657	*		0.532182	21.9447			1	0			1	0
Q8IY67-2_S617_1_REPALGPHGPSRHKMSPPPSGFGERSSGGSG	Q8IY67-2	RAVER1	S	617	1	REPALGPHGPSRHKMSPPPSGFGERSSGGSG	*		0.867518	-2.39854			0.647791	-0.41901			0.00202661	-28.5407	*		0.681206	-0.852153
Q16576_S3_1_MASKEMFEDTVEERVINE	Q16576	RBBP7	S	3	1	MASKEMFEDTVEERVINE	*		0.587474	-0.527371			0.999962	1.74757			2.98315e-05	-23.9717	*		0.437574	-21.6147
Q08999_S1112_1_TPTKKRGILLEDGSESPAKRICPENHSALLR	Q08999	RBL2	S	1112	1	TPTKKRGILLEDGSESPAKRICPENHSALLR	*		0.868565	0.197512			0.999962	0.564087			4.47511e-06	-24.0299	*		0.655859	-22.2795
P78332_S362_1_VAFEHESPADFQNSQSPVQDQDKSQLSGREE	P78332	RBM6	S	362	1	VAFEHESPADFQNSQSPVQDQDKSQLSGREE	*		2.17619e-06	24.8699	*		0.999962	0			1	0			0.664962	24.2912
Q9P2K3-3_S214_1_DRQARKLANRHNQGDSDDDVEETHPMDGNDS	Q9P2K3-3	RCOR3	S	214	1	DRQARKLANRHNQGDSDDDVEETHPMDGNDS	*		0.581719	0.369601			0.00218758	24.502	*		0.277516	-24.6011			0.437574	24.0108
Q9H6H4_S194_2_HRRPPIGYRAGGLQDSDTEDECWSDTEAVPR	Q9H6H4	REEP4	S	194	2	HRRPPIGYRAGGLQDSDTEDECWSDTEAVPR	*		0.86766	-0.477243			0.666515	24.4089			5.59547e-06	-24.8464	*		0.684939	19.6098
Q9H6H4_S224_1_RAPARPREKPLIRSQSLRVVKRKPPVREGTS	Q9H6H4	REEP4	S	224	1	RAPARPREKPLIRSQSLRVVKRKPPVREGTS	*		2.07442e-06	-23.4456	*		1	0			1.2966e-06	-23.4456	*		1	0
P31949_S5_1_MAKISSPTETERCIESLIAV	P31949	S100A11	S	5	1	MAKISSPTETERCIESLIAV	*		2.69329e-05	26.2734	*		0.609023	4.39064			1.82615e-05	24.759	*		0.608652	4.71527
Q9H7N4_S734_2_SPAPASSPKREVLYDSEGLSGEERGGKSSQK	Q9H7N4	SCAF1	S	734	2	SPAPASSPKREVLYDSEGLSGEERGGKSSQK	*		0.36876	22.5633			0.999962	0			1.5373e-05	22.0235	*		0.437574	22.3184
Q9H7N4_S738_2_ASSPKREVLYDSEGLSGEERGGKSSQKDRRR	Q9H7N4	SCAF1	S	738	2	ASSPKREVLYDSEGLSGEERGGKSSQKDRRR	*		0.36876	22.5633			0.999962	0			1.5373e-05	22.0235	*		0.437574	22.3184
Q9H7N4_T989_1_PSTPPPKAAPPPPALTPDSQTVDSSCKTPEV	Q9H7N4	SCAF1	T	989	1	PSTPPPKAAPPPPALTPDSQTVDSSCKTPEV	*		0.000250837	21.8932	*		0.532182	19.8054			0.277516	18.8779			0.608652	0
Q9H7N4_Y732_2_GPSPAPASSPKREVLYDSEGLSGEERGGKSS	Q9H7N4	SCAF1	Y	732	2	GPSPAPASSPKREVLYDSEGLSGEERGGKSS	*		1	0			1	0			1	0			1	0
Q14160_S1220_1_GVIANPFAAGIGHRNSLESISSIDRELSPEG	Q14160	SCRIB	S	1220	1	GVIANPFAAGIGHRNSLESISSIDRELSPEG	*		1	0			0.532182	22.371			5.42311e-06	22.769	*		3.41875e-06	23.551	*
Q14160_S1306_2_KMAESPCSPSGQQPPSPPSPDELPANVKQAY	Q14160	SCRIB	S	1306	2	KMAESPCSPSGQQPPSPPSPDELPANVKQAY	*		0.371205	-25.7286			0.609023	0			1.18697e-05	-25.7286	*		0.999981	0
Q14160_S1309_2_ESPCSPSGQQPPSPPSPDELPANVKQAYRAF	Q14160	SCRIB	S	1309	2	ESPCSPSGQQPPSPPSPDELPANVKQAYRAF	*		0.371205	-25.7286			0.609023	0			1.18697e-05	-25.7286	*		0.999981	0
Q14160_S1508_1_LEAEKRALWRAARMKSLEQDALRAQMVLSRS	Q14160	SCRIB	S	1508	1	LEAEKRALWRAARMKSLEQDALRAQMVLSRS	*		0.379044	-0.488231			0.631474	0.936466			0.0447295	-2.54858	*		0.608652	2.02296
Q14160_S35_1_RHCSLQAVPEEIYRYSRSLEELLLDANQLRE	Q14160	SCRIB	S	35	1	RHCSLQAVPEEIYRYSRSLEELLLDANQLRE	*		2.20144e-05	-22.7716	*		0.643565	-22.6455			1.63122e-05	-22.7716	*		0.437574	-22.6455
O94979-6_S1010_1_KRLEFLYDKLREQTLSPTITSGLHNIARSIE	O94979-6	SEC31A	S	1010	1	KRLEFLYDKLREQTLSPTITSGLHNIARSIE	*		0.36876	24.0107			0.532182	24.1235			5.38742e-06	25.2629	*		0.437574	23.9052
Q8NC51_S234_1_SGSHNWGTVKDELTESPKYIQKQISYNYSDL	Q8NC51	SERBP1	S	234	1	SGSHNWGTVKDELTESPKYIQKQISYNYSDL	*		0.666506	-1.25519			0.697282	-24.966			0.284677	-26.9021			0.681206	-24.966
Q8NC51_S25_1_GCVVTNRFDQLFDDESDPFEVLKAAENKKKE	Q8NC51	SERBP1	S	25	1	GCVVTNRFDQLFDDESDPFEVLKAAENKKKE	*		6.30948e-05	22.5344	*		1	0			1	0			1	0
Q9BYW2_S2080_2_PDKQTQNKEKRKRRSSLSPPSSAYERGTKRP	Q9BYW2	SETD2	S	2080	2	PDKQTQNKEKRKRRSSLSPPSSAYERGTKRP	*		0.36876	-24.8059			1	0			1.20201e-05	-24.8059	*		1	0
Q9BYW2_S2082_2_KQTQNKEKRKRRSSLSPPSSAYERGTKRPDD	Q9BYW2	SETD2	S	2082	2	KQTQNKEKRKRRSSLSPPSSAYERGTKRPDD	*		0.36876	-24.8059			1	0			1.20201e-05	-24.8059	*		1	0
Q13435_T780_1_ELRKKKIEEAMDGSETPQLFTVLPEKRTATV	Q13435	SF3B2	T	780	1	ELRKKKIEEAMDGSETPQLFTVLPEKRTATV	*		1	0			1	0			1	0			1	0
Q5FBB7-6_S436_1_KPTKTPTTTPPETQQSPHLSLKDITNVSLYP	Q5FBB7-6	SGOL1	S	436	1	KPTKTPTTTPPETQQSPHLSLKDITNVSLYP	*		0.581719	0			0.00268365	20.6383	*		0.277516	18.959			1	0
Q9H0F6-2_S165_1_ASTLKGPPPEADLPRSPGNLTEREELAGSLA	Q9H0F6-2	SHARPIN	S	165	1	ASTLKGPPPEADLPRSPGNLTEREELAGSLA	*		0.96117	3.85686			0.641087	23.9982			0.655598	-20.3828			0.608652	0
O60292_S158_1_RRRSKDVEFQDGWPRSPGRAFLPLRHRSSSE	O60292	SIPA1L3	S	158	1	RRRSKDVEFQDGWPRSPGRAFLPLRHRSSSE	*		1	0			1	0			1	0			1	0
O60292_S172_1_RSPGRAFLPLRHRSSSEITLSECDAEDAGEP	O60292	SIPA1L3	S	172	1	RSPGRAFLPLRHRSSSEITLSECDAEDAGEP	*		1	0			1	0			1	0			1	0
Q8WWI5_S652_1_GKGGVADSRELKPMASGASSA_	Q8WWI5	SLC44A1	S	652	1	GKGGVADSRELKPMASGASSA	*		1	0			1	0			1	0			1	0
P08047_S7_1_MSDQDHSMDEMTAVVKIEKGVG	P08047	SP1	S	7	1	MSDQDHSMDEMTAVVKIEKGVG	*		0.368979	20.8129			0.609023	0			0.277516	20.1267			1	0
Q8IUW3_S317_1_PEPSAFSFLSLRRELSRPGDLATPESSAAAS	Q8IUW3	SPATA2L	S	317	1	PEPSAFSFLSLRRELSRPGDLATPESSAAAS	*		1	0			0.609023	0			1	0			1	0
Q6ZRS2-3_S1701_1_SKDEPDTLTLRSGPPSPPSTATSFGGPRPRR	Q6ZRS2-3	SRCAP	S	1701	1	SKDEPDTLTLRSGPPSPPSTATSFGGPRPRR	*		0.676785	24.1753			0.999962	-0.657683			0.997659	0			0.681206	-23.7978
Q6ZRS2-3_S2858_1_SPPKRKRGRPPKNPPSPRPSQLPVLDRDSTS	Q6ZRS2-3	SRCAP	S	2858	1	SPPKRKRGRPPKNPPSPRPSQLPVLDRDSTS	*		0.581719	0			5.79239e-05	22.6147	*		0.277516	22.3673			0.608652	0
Q12846_S117_1_KAIEPQKEEADENYNSVNTRMRKTQHGVLSQ	Q12846	STX4	S	117	1	KAIEPQKEEADENYNSVNTRMRKTQHGVLSQ	*		0.999907	0			1	0			0.497395	0			0.437574	21.2817
Q5VT97-2_S622_1_KNSMSSKYSCKGGYLSDGDSPELTTKASKHG	Q5VT97-2	SYDE2	S	622	1	KNSMSSKYSCKGGYLSDGDSPELTTKASKHG	*		0.676576	20.9779			0.00142515	21.1149	*		0.989539	0			0.608652	0
O15056-3_S1124_1_QRPPPPTGLMVKKSASDASISSGTHGQYSIL	O15056-3	SYNJ2	S	1124	1	QRPPPPTGLMVKKSASDASISSGTHGQYSIL	*		1	0			1	0			1	0			1	0
Q86VP1-2_S624_1_AFYPDEIQRPPVRVPSWGLEDNVVCSQPARN	Q86VP1-2	TAX1BP1	S	624	1	AFYPDEIQRPPVRVPSWGLEDNVVCSQPARN	*		1	0			1	0			1	0			1	0
Q9Y2I9_S114_3_AGGGRGAEGRRRRRDSLDSSTEASGSDVVLG	Q9Y2I9	TBC1D30	S	114	3	AGGGRGAEGRRRRRDSLDSSTEASGSDVVLG	*		0.581719	-2.32871			1	0			2.232e-06	-24.6154	*		0.608652	0
Q9Y2I9_S117_3_GRGAEGRRRRRDSLDSSTEASGSDVVLGGRS	Q9Y2I9	TBC1D30	S	117	3	GRGAEGRRRRRDSLDSSTEASGSDVVLGGRS	*		0.581719	-2.32871			1	0			2.232e-06	-24.6154	*		0.608652	0
Q9Y2I9_S118_3_RGAEGRRRRRDSLDSSTEASGSDVVLGGRSG	Q9Y2I9	TBC1D30	S	118	3	RGAEGRRRRRDSLDSSTEASGSDVVLGGRSG	*		0.581719	-2.32871			1	0			2.232e-06	-24.6154	*		0.608652	0
Q9Y2I9_S800_1_GSSPEGSTRRTIEGQSPEPVFGDADVDVSAV	Q9Y2I9	TBC1D30	S	800	1	GSSPEGSTRRTIEGQSPEPVFGDADVDVSAV	*		0.581719	-0.948535			0.999962	-2.80676			2.00083e-06	-25.2969	*		0.999981	0.772717
Q13207_S360_1_RLHRARAEEKSCAADSDPEPERLSEERAGAP	Q13207	TBX2	S	360	1	RLHRARAEEKSCAADSDPEPERLSEERAGAP	*		0.609701	-0.099789			0.624391	0.854592			0.00445195	-3.06136	*		0.638212	0.427486
Q13207_S653_2_TTGLASEGSKAAGGNSREPSPLPELALRKVG	Q13207	TBX2	S	653	2	TTGLASEGSKAAGGNSREPSPLPELALRKVG	*		0.661106	0.672195			0.667366	24.4912			4.27878e-06	-25.3429	*		0.680943	24.5432
Q13207_S657_2_ASEGSKAAGGNSREPSPLPELALRKVGAPSR	Q13207	TBX2	S	657	2	ASEGSKAAGGNSREPSPLPELALRKVGAPSR	*		0.661106	0.672195			0.667366	24.4912			4.27878e-06	-25.3429	*		0.680943	24.5432
Q13207_S705_2_SIQRLVSGLESQRALSPGRESPK_	Q13207	TBX2	S	705	2	SIQRLVSGLESQRALSPGRESPK	*		0.622865	-0.142191			0.532182	25.1307			0.617264	-1.73823			7.29836e-05	27.2505	*
Q13207_S710_2_VSGLESQRALSPGRESPK_	Q13207	TBX2	S	710	2	VSGLESQRALSPGRESPK	*		0.622865	-0.142191			0.532182	25.1307			0.617264	-1.73823			7.29836e-05	27.2505	*
Q92754-2_S265_1_ALIVIDKSYMNPGDQSPADSNKTLEKMEKHR	Q92754-2	TFAP2C	S	265	1	ALIVIDKSYMNPGDQSPADSNKTLEKMEKHR	*		4.49189e-06	25.9149	*		0.999962	0			1	0			0.437574	24.8495
Q07157_S1570_1_SETAHKPDLSSKTPTSPKTLVKSHSLAQPPE	Q07157	TJP1	S	1570	1	SETAHKPDLSSKTPTSPKTLVKSHSLAQPPE	*		3.81384e-05	-27.0178	*		0.532182	-24.716			3.12805e-05	-27.0178	*		0.437574	-24.716
Q07157_S617_1_WRFRGLRSSKRNLRKSREDLSAQPVQTKFPA	Q07157	TJP1	S	617	1	WRFRGLRSSKRNLRKSREDLSAQPVQTKFPA	*		2.14032e-05	26.834	*		8.05941e-05	24.5978	*		1.99241e-05	23.8275	*		4.55156e-05	24.9393	*
Q07157_S968_1_NVRLEEPTPAPSTSYSPQADSLRTPSTEAAH	Q07157	TJP1	S	968	1	NVRLEEPTPAPSTSYSPQADSLRTPSTEAAH	*		1.1447e-05	22.8191	*		0.532182	22.165			1	0			0.608652	0
Q07157_T868_1_YTDQELDETLNDEVGTPPESAITRSSEPVRE	Q07157	TJP1	T	868	1	YTDQELDETLNDEVGTPPESAITRSSEPVRE	*		5.28751e-06	-24.4583	*		0.609023	0			3.38755e-06	-24.4583	*		0.608652	0
O95049-5_S335_1_PRESSYDIYRVPSSQSMEDRGYSPDTRVVRF	O95049-5	TJP3	S	335	1	PRESSYDIYRVPSSQSMEDRGYSPDTRVVRF	*		0.581719	0			1	0			0.497395	0			0.608652	0
O95049-5_S342_1_IYRVPSSQSMEDRGYSPDTRVVRFLKGKSIG	O95049-5	TJP3	S	342	1	IYRVPSSQSMEDRGYSPDTRVVRFLKGKSIG	*		0.581719	0			0.532182	22.7292			0.596486	21.6789			1.86142e-05	22.7065	*
O95049-5_S555_1_RLRGLRRGAKKTTQRSREDLSALTRQGRYPP	O95049-5	TJP3	S	555	1	RLRGLRRGAKKTTQRSREDLSALTRQGRYPP	*		0.37306	1.75697			0.000243494	23.4234	*		0.503173	-0.842917			0.437574	23.4987
O95049-5_S76_1_LPATKASPSSPGRQDSDEDDGPQRVEEVDQG	O95049-5	TJP3	S	76	1	LPATKASPSSPGRQDSDEDDGPQRVEEVDQG	*		0.36876	25.7409			0.000459041	25.4334	*		0.613102	24.5988			0.437574	26.2252
O95049-5_S76_2_LPATKASPSSPGRQDSDEDDGPQRVEEVDQG	O95049-5	TJP3	S	76	2	LPATKASPSSPGRQDSDEDDGPQRVEEVDQG	*		0.581719	0			1	0			1	0			0.437574	22.3843
O95049-5_T289_3_PPPPRHAQRSPEASQTDSPVESPRLRRESSV	O95049-5	TJP3	T	289	3	PPPPRHAQRSPEASQTDSPVESPRLRRESSV	*		0.36876	-1.89904			0.673023	24.3058			3.94192e-06	-26.7484	*		0.681546	23.4655
Q9Y4G6_T1843_1_MVDAIAEAMSKLDEGTPPEPKGTFVDYQTTV	Q9Y4G6	TLN2	T	1843	1	MVDAIAEAMSKLDEGTPPEPKGTFVDYQTTV	*		5.03482e-05	22.9433	*		0.609023	0			0.497395	0			0.608652	0
O15417_S1540_1_GPGRPRKRTHAPSALSPPRKRGKSGHSSGKL	O15417	TNRC18	S	1540	1	GPGRPRKRTHAPSALSPPRKRGKSGHSSGKL	*		0.581719	0			0.685311	19.5178			1	0			0.702596	18.3846
Q63HR2-6_S1003_1_QERSPGGHSDGASPRSPVPTTLPGLRHAPWQ	Q63HR2-6	TNS2	S	1003	1	QERSPGGHSDGASPRSPVPTTLPGLRHAPWQ	*		1	0			1	0			1	0			1	0
Q68CZ2_S660_1_RGVGSGPHPPDTQQPSPSKAFKPRFPGDQVV	Q68CZ2	TNS3	S	660	1	RGVGSGPHPPDTQQPSPSKAFKPRFPGDQVV	*		1	0			1	0			1	0			0.437574	21.1931
Q68CZ2_S901_1_RSCPETLTHAVGMSESPIGPKSTMLRADASS	Q68CZ2	TNS3	S	901	1	RSCPETLTHAVGMSESPIGPKSTMLRADASS	*		1	0			1	0			1	0			1	0
Q68CZ2_T632_1_ADNPGLVQAQPRVPLTPTRGTSSRVAVQRGV	Q68CZ2	TNS3	T	632	1	ADNPGLVQAQPRVPLTPTRGTSSRVAVQRGV	*		1	0			1	0			1	0			1	0
Q16890-5_S120_1_HSISMPAMRNSPTFKSFEERVETTVTSLKTK	Q16890-5	TPD52L1	S	120	1	HSISMPAMRNSPTFKSFEERVETTVTSLKTK	*		0.36876	26.413			0.532182	22.9357			0.277516	24.9716			0.000209201	23.4105	*
O43399_S12_1_MDSAGQDINLNSPNKGLLSDSMTDVPV	O43399	TPD52L2	S	12	1	MDSAGQDINLNSPNKGLLSDSMTDVPV	*		0.661106	23.536			0.609023	0			0.620315	20.7174			2.8732e-06	22.7248	*
Q15642-4_S296_2_DVEFEDFSQPMNRAPSDSSLGTPSDGRPELR	Q15642-4	TRIP10	S	296	2	DVEFEDFSQPMNRAPSDSSLGTPSDGRPELR	*		8.54593e-06	25.6545	*		0.000473608	24.6742	*		1.20693e-05	23.2499	*		0.608652	0
Q15642-4_S299_2_FEDFSQPMNRAPSDSSLGTPSDGRPELRGPG	Q15642-4	TRIP10	S	299	2	FEDFSQPMNRAPSDSSLGTPSDGRPELRGPG	*		8.54593e-06	25.6545	*		0.532182	22.4184			1.20693e-05	23.2499	*		0.437574	22.4181
P49815-4_S1388_1_DILGDPGDKADVGRLSPEVKARSQSGTLDGE	P49815-4	TSC2	S	1388	1	DILGDPGDKADVGRLSPEVKARSQSGTLDGE	*		0.36876	22.0958			3.98577e-05	22.2188	*		0.497395	0			1	0
Q92900-2_S1096_1_SYLGDEFKSQIDVALSQDSTYQGERAYQHGG	Q92900-2	UPF1	S	1096	1	SYLGDEFKSQIDVALSQDSTYQGERAYQHGG	*		0.36876	21.9696			0.532182	21.0718			0.277516	21.8383			4.3826e-05	22.4312	*
Q9P275_S952_1_SCSPMGDGDPEAMEESPRKKKKKKRKQETQR	Q9P275	USP36	S	952	1	SCSPMGDGDPEAMEESPRKKKKKKRKQETQR	*		9.76351e-06	22.3278	*		0.999962	0			1	0			0.999981	0
Q9H9J4-2_S856_1_EGPRDSALAEAPEGLSPAPPARSEEPCEQPL	Q9H9J4-2	USP42	S	856	1	EGPRDSALAEAPEGLSPAPPARSEEPCEQPL	*		0.581719	0			0.609023	0			0.277516	22.925			0.000105669	23.4089	*
Q5THJ4_S1138_1_IGFLQKSFPKEKDDLSPQPLMTDFERSFREQ	Q5THJ4	VPS13D	S	1138	1	IGFLQKSFPKEKDDLSPQPLMTDFERSFREQ	*		8.95813e-06	22.4606	*		0.532182	22.0077			1	0			0.608652	0
Q5THJ4_S1765_2_QKEVQDKDYPLTPPPSPTVDEPKILVGKSKF	Q5THJ4	VPS13D	S	1765	2	QKEVQDKDYPLTPPPSPTVDEPKILVGKSKF	*		0.667549	-0.696135			0.67076	22.8377			7.72934e-06	-24.1819	*		0.999981	0
Q5THJ4_T1761_2_SRKKQKEVQDKDYPLTPPPSPTVDEPKILVG	Q5THJ4	VPS13D	T	1761	2	SRKKQKEVQDKDYPLTPPPSPTVDEPKILVG	*		0.667549	-0.696135			0.67076	22.8377			7.72934e-06	-24.1819	*		0.999981	0
P23381-2_S426_1_VTDEIVKEFMTPRKLSFDFQ_	P23381-2	WARS	S	426	1	VTDEIVKEFMTPRKLSFDFQ	*		0.0866745	-1.87128			0.633881	-0.0964605			0.00330112	-5.82717	*		0.999981	-1.71945
O43379_S33_1_LPSVMAGVPARRGQSSPPPAPPICLRRRTRL	O43379	WDR62	S	33	1	LPSVMAGVPARRGQSSPPPAPPICLRRRTRL	*		1	0			1	0			1	0			1	0
Q6AWC2-5_S171_1_HLDQNIGRSEPDLRCSPVNSHLCLSRQTLDA	Q6AWC2-5	WWC2	S	171	1	HLDQNIGRSEPDLRCSPVNSHLCLSRQTLDA	*		1	0			1	0			1	0			1	0
O95365_S337_1_QMMSSVGRAGAAAGDSDEESRADDKGVMDYY	O95365	ZBTB7A	S	337	1	QMMSSVGRAGAAAGDSDEESRADDKGVMDYY	*		0.36876	-1.83			0.999962	-0.334928			0.0141821	-4.90509	*		0.999981	-0.716821
O15231-3_S454_1_PAQQPADPSTPERQSSPSGSEQLVRRESCGS	O15231-3	ZNF185	S	454	1	PAQQPADPSTPERQSSPSGSEQLVRRESCGS	*		0.671349	22.9699			0.609023	0			0.29761	23.4514			0.000108329	25.2399	*
O15231-3_S520_1_PTQQPADPSTPEQQNSPSGSEQFVRRESCTS	O15231-3	ZNF185	S	520	1	PTQQPADPSTPEQQNSPSGSEQFVRRESCTS	*		1.46894e-05	25.773	*		0.532182	21.6313			0.497395	0			0.437574	24.8549
O15231-3_T448_1_QGDPAVPAQQPADPSTPERQSSPSGSEQLVR	O15231-3	ZNF185	T	448	1	QGDPAVPAQQPADPSTPERQSSPSGSEQLVR	*		0.36876	24.532			0.000677268	22.6608	*		0.277516	21.3376			0.000359989	22.7353	*
Q96N77-2_S177_1_LEERDILRVTYTGDGSEHEGDTPELEAEPPR	Q96N77-2	ZNF641	S	177	1	LEERDILRVTYTGDGSEHEGDTPELEAEPPR	*		2.68801e-05	-24.231	*		0.999962	0			2.12368e-05	-24.231	*		0.999981	0
A0FGR8-6_S712_2_SVSKEGRKTSIKSHMSGSPGPGGSNTAPSTP	A0FGR8-6	ESYT2	S	712	2	SVSKEGRKTSIKSHMSGSPGPGGSNTAPSTP			0.589547	-0.724191			0.532182	23.6388			0.277516	-25.5314			0.00167075	24.6271	*
A0FGR8-6_S714_2_SKEGRKTSIKSHMSGSPGPGGSNTAPSTPVI	A0FGR8-6	ESYT2	S	714	2	SKEGRKTSIKSHMSGSPGPGGSNTAPSTPVI			0.589547	-0.724191			0.532182	23.6388			0.277516	-25.5314			0.00167075	24.6271	*
A1L170_S222_1_SQDESKLKMTECRRASSPSLIERNGFKLSLS	A1L170	C1orf226	S	222	1	SQDESKLKMTECRRASSPSLIERNGFKLSLS			0.36876	-24.7768			0.609023	0			3.36826e-07	-24.7768	*		0.681206	24.0808
A1L170_S222_2_SQDESKLKMTECRRASSPSLIERNGFKLSLS	A1L170	C1orf226	S	222	2	SQDESKLKMTECRRASSPSLIERNGFKLSLS			0.0667377	-3.20468			0.999962	-0.730251			0.0134125	-4.3109	*		0.641447	0.699824
A1L170_S223_1_QDESKLKMTECRRASSPSLIERNGFKLSLSP	A1L170	C1orf226	S	223	1	QDESKLKMTECRRASSPSLIERNGFKLSLSP			0.581719	-1.96528			0.999962	-3.12183			0.0148622	-3.75787	*		0.67724	-0.823971
A1L170_S223_2_QDESKLKMTECRRASSPSLIERNGFKLSLSP	A1L170	C1orf226	S	223	2	QDESKLKMTECRRASSPSLIERNGFKLSLSP			0.0667377	-3.20468			0.67076	-24.9826			0.0134125	-4.3109	*		0.641447	0.699824
A2RRP1-2_S473_1_RLETRAGEEDEGEEDSDSDYEISAKARYFGY	A2RRP1-2	NBAS	S	473	1	RLETRAGEEDEGEEDSDSDYEISAKARYFGY			0.556302	-1.37858			0.650286	-0.0802362			0.0262393	-3.60027	*		0.999981	-0.132551
A2RTX5-2_S358_1_FIREEYHKRDFTEVLSPNMYNSKLWEASGHW	A2RTX5-2	TARSL2	S	358	1	FIREEYHKRDFTEVLSPNMYNSKLWEASGHW			1	0			1	0			1	0			1	0
A5PL33-3_S253_1_SLGTSRLTRADLGPGSPPWAVKTEAVSGDCP	A5PL33-3	KRBA1	S	253	1	SLGTSRLTRADLGPGSPPWAVKTEAVSGDCP			1	0			1	0			1	0			1	0
A6ND36_S760_1_QAKGGQVPRLLPDPGSPRLAQNARPMTDGRA	A6ND36	FAM83G	S	760	1	QAKGGQVPRLLPDPGSPRLAQNARPMTDGRA			0.581719	-0.125594			0.999962	0			4.61516e-06	-24.3133	*		0.681206	22.6094
A6NEL2_S508_2_RRSLRRSSLAGRAKLSSSDEEYLDEGLLKRS	A6NEL2	SOWAHB	S	508	2	RRSLRRSSLAGRAKLSSSDEEYLDEGLLKRS			0.581719	-1.57845			0.609023	0			2.65299e-06	-23.1294	*		0.999981	0
A6NEL2_S508_3_RRSLRRSSLAGRAKLSSSDEEYLDEGLLKRS	A6NEL2	SOWAHB	S	508	3	RRSLRRSSLAGRAKLSSSDEEYLDEGLLKRS			0.581719	-2.02306			0.999962	0			1.58238e-05	-25.664	*		0.681206	22.604
A6NEL2_S509_2_RSLRRSSLAGRAKLSSSDEEYLDEGLLKRSR	A6NEL2	SOWAHB	S	509	2	RSLRRSSLAGRAKLSSSDEEYLDEGLLKRSR			0.581719	-1.57845			0.609023	0			2.65299e-06	-23.1294	*		0.999981	0
A6NEL2_S509_3_RSLRRSSLAGRAKLSSSDEEYLDEGLLKRSR	A6NEL2	SOWAHB	S	509	3	RSLRRSSLAGRAKLSSSDEEYLDEGLLKRSR			0.581719	-2.02306			0.999962	0			1.58238e-05	-25.664	*		0.681206	22.604
A6NEL2_S510_2_SLRRSSLAGRAKLSSSDEEYLDEGLLKRSRR	A6NEL2	SOWAHB	S	510	2	SLRRSSLAGRAKLSSSDEEYLDEGLLKRSRR			0.581719	-1.57845			0.609023	0			2.65299e-06	-23.1294	*		0.999981	0
A6NEL2_S510_3_SLRRSSLAGRAKLSSSDEEYLDEGLLKRSRR	A6NEL2	SOWAHB	S	510	3	SLRRSSLAGRAKLSSSDEEYLDEGLLKRSRR			0.581719	-2.02306			0.999962	0			1.58238e-05	-25.664	*		0.681206	22.604
A8CG34-2_S131_2_SDDHLNKRSRSSSMSSLTGAYTSGIPSSSRN	A8CG34-2	POM121C	S	131	2	SDDHLNKRSRSSSMSSLTGAYTSGIPSSSRN			1	0			0.609023	0			1	0			0.608652	0
B2RUZ4_S22_1_HVHYSRWEDGSRDGVSLGAVSSTEEASRCRR	B2RUZ4	SMIM1	S	22	1	HVHYSRWEDGSRDGVSLGAVSSTEEASRCRR			1	0			1	0			1	0			1	0
C9JI98_S175_1_QLATLEAGPGAAGAGSE_	C9JI98	TMEM238	S	175	1	QLATLEAGPGAAGAGSE			0.586601	-0.0697196			0.999962	-2.03472			6.56893e-06	-23.8145	*		0.620539	0.454573
C9JLW8_S21_2_VSRVVYNGKRTSSPRSPPSSSEIFTPAHEEN	C9JLW8	FAM195B	S	21	2	VSRVVYNGKRTSSPRSPPSSSEIFTPAHEEN			0.672579	-23.3943			1	0			0.587298	-23.3943			0.000237835	23.871	*
O00159-2_S373_1_LVGKINRSLASKDVESPSWRSTTVLGLLDIY	O00159-2	MYO1C	S	373	1	LVGKINRSLASKDVESPSWRSTTVLGLLDIY			0.0471742	1.6791	*		0.999962	2.83059			0.278419	-0.548555			0.608652	2.12254
O00159-2_S829_1_ELCIKNMVWKYCRSISPEWKQQLQQKAVASE	O00159-2	MYO1C	S	829	1	ELCIKNMVWKYCRSISPEWKQQLQQKAVASE			0.581719	0.646462			0.00303382	21.3663	*		0.983927	-1.35392			0.437574	22.3976
O00159-3_S10_1_MRYRASALGSDGVRVTMESALTARD	O00159-3	MYO1C	S	10	1	MRYRASALGSDGVRVTMESALTARD			0.999907	0			1	0			0.497395	0			0.000209201	22.4427	*
O00178_S580_1_KAVGTITKLLQTTNNSPMNSKPQQIKMQSTK	O00178	GTPBP1	S	580	1	KAVGTITKLLQTTNNSPMNSKPQQIKMQSTK			1	0			1	0			1	0			1	0
O00193_S17_1_SAARESHPHGVKRSASPDDDLGSSNWEAADL	O00193	SMAP	S	17	1	SAARESHPHGVKRSASPDDDLGSSNWEAADL			0.581719	0.455884			0.609023	1.41282			0.0452411	-2.4768	*		0.620539	0.8282
O00257_S182_1_KMYDLQYQGGHKEAPSPTCPDLGAKSHPPDK	O00257	CBX4	S	182	1	KMYDLQYQGGHKEAPSPTCPDLGAKSHPPDK			1	0			1	0			1	0			1	0
O00267-2_T1030_1_SEKVVSISSEHLEPITPTKNNKVKVILGEDR	O00267-2	SUPT5H	T	1030	1	SEKVVSISSEHLEPITPTKNNKVKVILGEDR			1	0			1	0			1	0			1	0
O00303_S258_1_DTERIGVDLIMKTCFSPNRVIGLSSDLQQVG	O00303	EIF3F	S	258	1	DTERIGVDLIMKTCFSPNRVIGLSSDLQQVG			4.65741e-06	24.9738	*		0.532182	24.9143			2.84538e-06	23.7325	*		0.437574	24.3352
O00423_S113_1_NNGTVLPKKPTGSLPSPSGVRKETAVPATKS	O00423	EML1	S	113	1	NNGTVLPKKPTGSLPSPSGVRKETAVPATKS			7.26511e-06	21.8268	*		0.609023	0			0.277516	21.6554			0.000403771	20.8132	*
O00429-3_S590_1_LLAEEKSKPIPIMPASPQKGHAVNLLDVPVP	O00429-3	DNM1L	S	590	1	LLAEEKSKPIPIMPASPQKGHAVNLLDVPVP			1	0			0.609023	0			1	0			0.608652	0
O00443_S329_1_TANCHLERKVNGKSLSVATVTRSQSLNIRTT	O00443	PIK3C2A	S	329	1	TANCHLERKVNGKSLSVATVTRSQSLNIRTT			1	0			1	0			1	0			1	0
O00443_S338_1_VNGKSLSVATVTRSQSLNIRTTQLAKAQGHI	O00443	PIK3C2A	S	338	1	VNGKSLSVATVTRSQSLNIRTTQLAKAQGHI			0.581719	-0.648649			0.632567	1.22789			0.0472682	-2.38129	*		0.608652	2.80709
O00512_S687_1_GNNPIFPRIPVEGPLSPSRGDFPKGIPPQMG	O00512	BCL9	S	687	1	GNNPIFPRIPVEGPLSPSRGDFPKGIPPQMG			0.000106484	23.8212	*		0.532182	23.1107			3.03098e-05	23.7132	*		0.437574	23.7003
O00512_S917_1_AASIKSPPVLGSAAASPVHLKSPSLPAPSPG	O00512	BCL9	S	917	1	AASIKSPPVLGSAAASPVHLKSPSLPAPSPG			1	0			1	0			1	0			1	0
O00515_S121_2_QAPIQERLEAEEGRNSLSPVQATQKPLVSKK	O00515	LAD1	S	121	2	QAPIQERLEAEEGRNSLSPVQATQKPLVSKK			4.98561e-05	25.077	*		0.609023	0			1	0			0.437574	23.8638
O00515_S123_2_PIQERLEAEEGRNSLSPVQATQKPLVSKKEL	O00515	LAD1	S	123	2	PIQERLEAEEGRNSLSPVQATQKPLVSKKEL			4.98561e-05	25.077	*		0.609023	0			1	0			0.437574	23.8638
O00515_S38_1_EEEQERERRRRHRNLSSTTDDEAPRLSQNGD	O00515	LAD1	S	38	1	EEEQERERRRRHRNLSSTTDDEAPRLSQNGD			1.1447e-05	27.1428	*		0.609023	4.35358			1.74989e-05	24.8183	*		0.608652	5.07619
O00567_S563_1_EEAGHRSGSKKKRKFSKEEPVSSGPEEAVGK	O00567	NOP56	S	563	1	EEAGHRSGSKKKRKFSKEEPVSSGPEEAVGK			0.999907	-0.0586737			0.999962	-0.487925			0.196891	-2.97799			0.681206	-2.88539
O00571-2_S578_1_HYKGSSRGRSKSSRFSGGFGARDYRQSSGAS	O00571-2	DDX3X;DDX3Y	S	578	1	HYKGSSRGRSKSSRFSGGFGARDYRQSSGAS			4.13789e-05	23.8541	*		0.00140128	22.2447	*		1.21476e-05	21.8472	*		0.000131773	23.5028	*
O00629_S60_1_LLKRRNVPHEDICEDSDIDGDYRVQNTSLEA	O00629	KPNA4	S	60	1	LLKRRNVPHEDICEDSDIDGDYRVQNTSLEA			1	0			1	0			1	0			0.608652	0
O00712-6_S43_2_NMEPSPTGDFYPSPSSPAAGSRTWHERDQDM	O00712-6	NFIB	S	43	2	NMEPSPTGDFYPSPSSPAAGSRTWHERDQDM			0.714056	19.6441			1	0			0.497395	0			0.608652	0
O14497_S382_1_SGGGGQPLARTPQPSSPMDQMGKMRPQPYGG	O14497	ARID1A	S	382	1	SGGGGQPLARTPQPSSPMDQMGKMRPQPYGG			0.36876	-24.3263			0.609023	0			1.20693e-05	-24.3263	*		0.608652	0
O14497_S696_1_FSPHTSPHLPGIRGPSPSPVGSPASVAQSRS	O14497	ARID1A	S	696	1	FSPHTSPHLPGIRGPSPSPVGSPASVAQSRS			0.36876	22.0909			0.532182	21.6985			5.51703e-06	22.6335	*		0.437574	20.55
O14545_S327_1_CNPSRALPSLNTGSSSPRGVEEPDVIFQNFL	O14545	TRAFD1	S	327	1	CNPSRALPSLNTGSSSPRGVEEPDVIFQNFL			7.12935e-05	28.0039	*		0.532182	25.3767			1.81196e-05	24.2607	*		0.437574	24.3124
O14545_S415_1_VTEGIPRLDSQPQETSPELPRRRVRHQGDLS	O14545	TRAFD1	S	415	1	VTEGIPRLDSQPQETSPELPRRRVRHQGDLS			0.889863	-0.322336			0.999962	2.26152			0.0314804	-3.00611	*		0.999981	-1.33995
O14545_S470_1_INNMTATYNQLSRSTSGPRPGCQPSSPCVPK	O14545	TRAFD1	S	470	1	INNMTATYNQLSRSTSGPRPGCQPSSPCVPK			0.581719	0			0.609023	0			1	0			1	0
O14578_S440_1_LGILGRSESVVSGLDSPAKTSSMEKKLLIKS	O14578	CIT	S	440	1	LGILGRSESVVSGLDSPAKTSSMEKKLLIKS			4.51203e-05	23.1582	*		0.609023	0			0.497395	0			1.70738e-05	21.2987	*
O14579-3_S13_1_MAPPAPGPASGGSGEVDELFDVKNAFYI	O14579-3	COPE	S	13	1	MAPPAPGPASGGSGEVDELFDVKNAFYI			0.999907	0			0.609023	0			0.982356	0			1	0
O14579-3_S99_1_VRMFADYLAHESRRDSIVAELDREMSRSVDV	O14579-3	COPE	S	99	1	VRMFADYLAHESRRDSIVAELDREMSRSVDV			0.581719	-2.49481			0.678684	-22.6132			7.90754e-05	-23.7393	*		0.437574	-22.6132
O14639-3_S304_1_SPINSASHIPSSKTASLPGYGRNGLHRPVST	O14639-3	ABLIM1	S	304	1	SPINSASHIPSSKTASLPGYGRNGLHRPVST			0.581719	-1.675			0.999962	0			4.47511e-06	-23.7918	*		0.608652	0
O14639-3_S51_1_SSESIYSRPGSSIPGSPGHTIYAKVDNEILD	O14639-3	ABLIM1	S	51	1	SSESIYSRPGSSIPGSPGHTIYAKVDNEILD			1	0			1	0			1	0			1	0
O14647_S1807_1_SQKSPHDSKSPLDHRSPLERSLEQKNNPDYN	O14647	CHD2	S	1807	1	SQKSPHDSKSPLDHRSPLERSLEQKNNPDYN			0.36876	23.7894			0.000141629	23.212	*		0.277516	22.4073			0.000112669	22.0861	*
O14681-3_S312_2_LQSALSSSTSAEKFPSPHPSPAKLKATAGH_	O14681-3	EI24	S	312	2	LQSALSSSTSAEKFPSPHPSPAKLKATAGH			1	0			1	0			1	0			3.14435e-06	22.5171	*
O14681-3_S316_2_LSSSTSAEKFPSPHPSPAKLKATAGH_	O14681-3	EI24	S	316	2	LSSSTSAEKFPSPHPSPAKLKATAGH			1	0			1	0			1	0			3.14435e-06	22.5171	*
O14730-2_S112_1_RREEKKFNGDSKVSISFENYRKVHPYEDSDS	O14730-2	RIOK3	S	112	1	RREEKKFNGDSKVSISFENYRKVHPYEDSDS			1	0			1	0			1	0			1	0
O14730-2_S125_3_SISFENYRKVHPYEDSDSSEDEVDWQDTRDD	O14730-2	RIOK3	S	125	3	SISFENYRKVHPYEDSDSSEDEVDWQDTRDD			1.25946e-05	25.2727	*		0.609023	0			0.277516	23.3258			0.437574	24.2018
O14730-2_S127_3_SFENYRKVHPYEDSDSSEDEVDWQDTRDDPY	O14730-2	RIOK3	S	127	3	SFENYRKVHPYEDSDSSEDEVDWQDTRDDPY			1.25946e-05	25.2727	*		0.609023	0			0.277516	23.3258			0.437574	24.2018
O14730-2_S128_3_FENYRKVHPYEDSDSSEDEVDWQDTRDDPYR	O14730-2	RIOK3	S	128	3	FENYRKVHPYEDSDSSEDEVDWQDTRDDPYR			1.25946e-05	25.2727	*		0.609023	0			0.277516	23.3258			0.437574	24.2018
O14737_S119_1_EKTTTVKFNRRKVMDSDEDDDY_	O14737	PDCD5	S	119	1	EKTTTVKFNRRKVMDSDEDDDY			0.36876	0.963926			0.609023	4.56641			0.0280737	-1.59239	*		0.608652	2.48869
O14745_S290_1_EAALESPRPALVRSASSDTSEELNSQDSPPK	O14745	SLC9A3R1	S	290	1	EAALESPRPALVRSASSDTSEELNSQDSPPK			2.8552e-05	26.0138	*		7.15779e-06	25.8676	*		0.277516	24.6082			1.02983e-06	25.9229	*
O14929-2_S276_1_EQYRSYRLDIKRRLISPYKKKQRDLAKMRKC	O14929-2	HAT1	S	276	1	EQYRSYRLDIKRRLISPYKKKQRDLAKMRKC			6.39706e-06	24.7969	*		0.000305197	23.3615	*		1.0951e-05	23.9963	*		3.0904e-05	22.3644	*
O14974-5_S212_1_QKKQNLLHSEKRDKKSPLIESTANMDNNQSQ	O14974-5	PPP1R12A	S	212	1	QKKQNLLHSEKRDKKSPLIESTANMDNNQSQ			0.581719	-0.195084			0.611302	1.20911			0.013791	-1.49423	*		0.608652	2.78892
O14974-5_S385_2_EGQKEKDTAGVTRSASSPRLSSSLDNKEKEK	O14974-5	PPP1R12A	S	385	2	EGQKEKDTAGVTRSASSPRLSSSLDNKEKEK			4.60579e-06	25.0172	*		0.609023	0			0.277516	23.7201			0.000454955	24.8604	*
O14974-5_S386_2_GQKEKDTAGVTRSASSPRLSSSLDNKEKEKD	O14974-5	PPP1R12A	S	386	2	GQKEKDTAGVTRSASSPRLSSSLDNKEKEKD			4.60579e-06	25.0172	*		0.609023	0			0.277516	23.7201			0.000454955	24.8604	*
O14974-5_S420_1_TRLAYVAPTIPRRLASTSDIEEKENRDSSSL	O14974-5	PPP1R12A	S	420	1	TRLAYVAPTIPRRLASTSDIEEKENRDSSSL			0.581719	0			0.609023	0			4.61516e-06	21.9814	*		4.33414e-05	23.1578	*
O14974-5_S775_1_REKRRSTGVSFWTQDSDENEQEQQSDTEEGS	O14974-5	PPP1R12A	S	775	1	REKRRSTGVSFWTQDSDENEQEQQSDTEEGS			8.53135e-06	25.2613	*		0.532182	23.9027			1	0			0.437574	20.7131
O14974-5_S775_2_REKRRSTGVSFWTQDSDENEQEQQSDTEEGS	O14974-5	PPP1R12A	S	775	2	REKRRSTGVSFWTQDSDENEQEQQSDTEEGS			0.581719	0.776167			0.609023	0			0.58018	-26.1013			0.608652	0
O14974-5_S784_1_SFWTQDSDENEQEQQSDTEEGSNKKETQTDS	O14974-5	PPP1R12A	S	784	1	SFWTQDSDENEQEQQSDTEEGSNKKETQTDS			3.67124e-06	25.7941	*		0.532182	24.825			0.497395	0			0.437574	21.4743
O14974-5_S784_2_SFWTQDSDENEQEQQSDTEEGSNKKETQTDS	O14974-5	PPP1R12A	S	784	2	SFWTQDSDENEQEQQSDTEEGSNKKETQTDS			0.00121342	26.2586	*		0.735609	-21.9661			1.59706e-06	24.4127	*		0.999981	3.58693
O14974-5_S816_1_SRYETSSTSAGDRYDSLLGRSGSYSYLEERK	O14974-5	PPP1R12A	S	816	1	SRYETSSTSAGDRYDSLLGRSGSYSYLEERK			1	0			1	0			1	0			1	0
O14974-5_S908_1_LEMEKRERRALERRISEMEEELKMLPDLKAD	O14974-5	PPP1R12A	S	908	1	LEMEKRERRALERRISEMEEELKMLPDLKAD			3.67124e-06	23.9901	*		0.00056076	22.9732	*		0.277516	19.1721			0.437574	22.3381
O15014_S358_2_LDCTRHDWAPPRFCDSPTSDLEMRNGRGRGK	O15014	ZNF609	S	358	2	LDCTRHDWAPPRFCDSPTSDLEMRNGRGRGK			0.368979	-22.6059			0.626504	0.868272			5.56152e-05	-22.6059	*		0.999981	-1.81111
O15014_S361_2_TRHDWAPPRFCDSPTSDLEMRNGRGRGKRMR	O15014	ZNF609	S	361	2	TRHDWAPPRFCDSPTSDLEMRNGRGRGKRMR			0.368979	-22.6059			0.532182	21.5149			5.56152e-05	-22.6059	*		0.681206	18.8356
O15014_S467_1_SSSEDSKGSKRVRTNSMGSATGPLPGTKVEP	O15014	ZNF609	S	467	1	SSSEDSKGSKRVRTNSMGSATGPLPGTKVEP			2.69843e-05	25.0229	*		0.532182	23.6221			1.59615e-05	22.0927	*		0.437574	22.7559
O15014_S560_1_LGSCNGASVSQKGSLSPARSATPKVRLVEPH	O15014	ZNF609	S	560	1	LGSCNGASVSQKGSLSPARSATPKVRLVEPH			0.581719	-4.01662			0.712914	22.7221			0.497395	-1.93478			0.688404	24.3124
O15014_S842_3_VVTQNGAEASSVKTNSPAYSDISDAGEDGEG	O15014	ZNF609	S	842	3	VVTQNGAEASSVKTNSPAYSDISDAGEDGEG			9.76351e-06	24.6913	*		0.669102	23.9981			1	0			0.450667	21.4643
O15014_S846_3_NGAEASSVKTNSPAYSDISDAGEDGEGKVDS	O15014	ZNF609	S	846	3	NGAEASSVKTNSPAYSDISDAGEDGEGKVDS			9.76351e-06	24.6913	*		0.669102	23.9981			1	0			0.450667	21.4643
O15014_S849_2_EASSVKTNSPAYSDISDAGEDGEGKVDSVKS	O15014	ZNF609	S	849	2	EASSVKTNSPAYSDISDAGEDGEGKVDSVKS			0.999907	-0.200467			0.609023	0			0.277516	-22.2485			0.681206	19.7255
O15014_S849_3_EASSVKTNSPAYSDISDAGEDGEGKVDSVKS	O15014	ZNF609	S	849	3	EASSVKTNSPAYSDISDAGEDGEGKVDSVKS			9.76351e-06	24.6913	*		0.669102	23.9981			1	0			0.450667	21.4643
O15018-2_S654_1_SKEANSSPGLGTPLKSPSLAKKDSLISESEL	O15018-2	PDZD2	S	654	1	SKEANSSPGLGTPLKSPSLAKKDSLISESEL			1	0			1	0			1	0			1	0
O15020_S2171_1_QRLEHSSFPEGPGPGSGDEANGPRGERQTRT	O15020	SPTBN2	S	2171	1	QRLEHSSFPEGPGPGSGDEANGPRGERQTRT			3.09343e-05	23.139	*		0.668544	19.2086			0.497395	0			0.437574	23.1554
O15021-2_S1273_1_PSYGSDKKHLCSRKHSLEVTQEEVQREQSQR	O15021-2	MAST4	S	1273	1	PSYGSDKKHLCSRKHSLEVTQEEVQREQSQR			0.36876	23.7771			0.609023	0			0.277516	25.0434			0.000689972	23.8051	*
O15021-2_S1585_1_RVDSGTEKPGLVAPESPVRKSPSEYKLEGRS	O15021-2	MAST4	S	1585	1	RVDSGTEKPGLVAPESPVRKSPSEYKLEGRS			0.36876	24.0017			0.673052	21.9629			5.2154e-06	24.3807	*		0.437574	23.9261
O15027-4_S1398_1_HNVAAGSYEAPLPPGSFHGDFAYGTYRSNFS	O15027-4	SEC16A	S	1398	1	HNVAAGSYEAPLPPGSFHGDFAYGTYRSNFS			1	0			1	0			1	0			1	0
O15027-4_S1964_1_LLPSAPQTLPDGPLASPARVPMFPVPLPPGP	O15027-4	SEC16A	S	1964	1	LLPSAPQTLPDGPLASPARVPMFPVPLPPGP			5.62098e-07	23.0325	*		0.532182	22.6167			0.277516	21.5048			0.999981	0
O15027-4_S2083_1_WDRADSGPTQPPLSLSPAPETKRPGQAAKKE	O15027-4	SEC16A	S	2083	1	WDRADSGPTQPPLSLSPAPETKRPGQAAKKE			0.581719	2.0752			0.000604048	24.7267	*		0.998813	-0.022856			0.00026445	23.8057	*
O15027-4_T2054_1_SELSEENFDGKFANLTPSRTVPDSEAPPGWD	O15027-4	SEC16A	T	2054	1	SELSEENFDGKFANLTPSRTVPDSEAPPGWD			1.66012e-05	22.7795	*		0.532182	22.1334			0.277516	21.6717			0.444187	20.9048
O15049_S101_1_LYYREHSRAGDFSKTSLPERGRFDKCRIRPS	O15049	N4BP3	S	101	1	LYYREHSRAGDFSKTSLPERGRFDKCRIRPS			0.609701	0.276299			0.676342	22.1204			0.0391258	-3.16432	*		0.999981	0
O15055_S977_1_CPATRATPPSAMGRASPPLFQSRSSSPLQLN	O15055	PER2	S	977	1	CPATRATPPSAMGRASPPLFQSRSSSPLQLN			0.36876	22.1218			0.532182	20.9893			0.277516	21.6268			0.608652	0
O15075-2_S330_3_NGTPGSQLSTPRSGKSPSPSPTSPGSLRKQR	O15075-2	DCLK1	S	330	3	NGTPGSQLSTPRSGKSPSPSPTSPGSLRKQR			0.999907	-1.00804			1	0			0.277516	-25.4464			0.000213858	24.3308	*
O15075-2_S332_3_TPGSQLSTPRSGKSPSPSPTSPGSLRKQRSS	O15075-2	DCLK1	S	332	3	TPGSQLSTPRSGKSPSPSPTSPGSLRKQRSS			0.674574	24.4384			1	0			0.497395	0			0.000213858	24.3308	*
O15075-2_S337_3_LSTPRSGKSPSPSPTSPGSLRKQRSSQHGGS	O15075-2	DCLK1	S	337	3	LSTPRSGKSPSPSPTSPGSLRKQRSSQHGGS			0.999907	-1.00804			1	0			0.277516	-25.4464			0.000213858	24.3308	*
O15085_S1457_2_MELAHRELLKSLGGESSGGTTPVGSFHTEAA	O15085	ARHGEF11	S	1457	2	MELAHRELLKSLGGESSGGTTPVGSFHTEAA			2.03827e-05	-23.8072	*		0.609023	0			0.277516	-23.8072			0.000326893	23.1876	*
O15085_S1458_2_ELAHRELLKSLGGESSGGTTPVGSFHTEAAR	O15085	ARHGEF11	S	1458	2	ELAHRELLKSLGGESSGGTTPVGSFHTEAAR			1.47568e-08	-24.9273	*		0.609023	0			0.277516	-24.9273			0.000326893	23.1876	*
O15085_S251_2_SLMNRNSVLSDPGLDSPRTSPVIMARVAQHH	O15085	ARHGEF11	S	251	2	SLMNRNSVLSDPGLDSPRTSPVIMARVAQHH			0.598599	-0.459026			0.609023	0			5.00171e-06	-23.9697	*		1	0
O15085_S556_1_GKPKSSSQSTFHIPLSPVEVKPGNVRNIIQH	O15085	ARHGEF11	S	556	1	GKPKSSSQSTFHIPLSPVEVKPGNVRNIIQH			0.668408	-24.9636			0.692533	-23.4968			0.578949	-24.9636			0.437574	-23.4968
O15116_S123_1_EAEKLKVQALKDRGLSIPRADTLDEY_	O15116	LSM1	S	123	1	EAEKLKVQALKDRGLSIPRADTLDEY			1	0			1	0			1	0			1	0
O15173_S104_1_ESPATSLPRMKKRDFSLEQLRQYDGSRNPRI	O15173	PGRMC2	S	104	1	ESPATSLPRMKKRDFSLEQLRQYDGSRNPRI			0.806339	0.747991			0.999962	0.190238			2.31919e-05	-23.5219	*		0.681206	-0.978582
O15173_S90_1_WGRRGLGAGAGAGEESPATSLPRMKKRDFSL	O15173	PGRMC2	S	90	1	WGRRGLGAGAGAGEESPATSLPRMKKRDFSL			0.999907	0			0.00118608	22.0139	*		0.635614	20.8416			0.608652	0
O15234_S148_1_EEKPDTKSTVTGERQSGDGQESTEPVENKVG	O15234	CASC3	S	148	1	EEKPDTKSTVTGERQSGDGQESTEPVENKVG			0.36876	-28.347			0.999962	0			4.99662e-06	-28.347	*		0.608652	0
O15240_S420_1_FAEEEDGEAGAEDKRSQEETPGHRRKEAEGT	O15240	VGF	S	420	1	FAEEEDGEAGAEDKRSQEETPGHRRKEAEGT			0.36876	-25.9279			0.533273	-18.4418			1.42627e-05	-25.9279	*		0.440335	-18.4418
O15297_T529_1_KMSTPGQMKAQEIERTPPTNFKRTLEESNSG	O15297	PPM1D	T	529	1	KMSTPGQMKAQEIERTPPTNFKRTLEESNSG			0.36876	-25.1549			0.999962	0			0.00403545	-25.1549	*		0.608652	0
O15327_S496_1_ILKKPPSPKSSTEESSPQDQPPVMRGQDSIP	O15327	INPP4B	S	496	1	ILKKPPSPKSSTEESSPQDQPPVMRGQDSIP			2.3123e-05	25.5842	*		0.657228	23.945			0.497395	0			0.608652	0
O15394_S765_1_SKELEEGKAAYLKDGSKEPIVEMRTEDERVT	O15394	NCAM2	S	765	1	SKELEEGKAAYLKDGSKEPIVEMRTEDERVT			0.538493	-4.50707			0.673052	-23.1842			8.67717e-05	-24.7315	*		0.437574	-23.1842
O15400-2_S131_1_KEFVARVRASSRVSGSFPEDSSKERNLVSWE	O15400-2	STX7	S	131	1	KEFVARVRASSRVSGSFPEDSSKERNLVSWE			0.581719	0			1	0			1	0			1	0
O15400-2_T79_1_KETDKYIKEFGSLPTTPSEQRQRKIQKDRLV	O15400-2	STX7	T	79	1	KETDKYIKEFGSLPTTPSEQRQRKIQKDRLV			0.36876	22.4981			0.609023	0			0.277516	22.1447			0.00067374	21.8173	*
O15438-2_S911_1_TYVVQKQFMRQLSALSSDGEGQGRPVPRRHL	O15438-2	ABCC3	S	911	1	TYVVQKQFMRQLSALSSDGEGQGRPVPRRHL			2.41289e-06	-24.2855	*		0.999962	0			1.54079e-06	-24.2855	*		0.681206	24.3631
O15541_S253_1_EGRYGVYEDENYEVGSDDEEIPFKCFICRQS	O15541	RNF113A	S	253	1	EGRYGVYEDENYEVGSDDEEIPFKCFICRQS			0.000255359	23.7819	*		0.933637	6.17118			0.497395	0			0.999981	5.36097
O15541_S6_1_MAEQLSPGKAVDQVCTFLFKK	O15541	RNF113A	S	6	1	MAEQLSPGKAVDQVCTFLFKK			2.05339e-05	24.5535	*		9.72509e-05	23.2686	*		0.497395	0			9.54382e-06	23.1406	*
O15550_S1061_1_SLREENEKRSHHKDHSDSESTSSDNSGRRRK	O15550	KDM6A	S	1061	1	SLREENEKRSHHKDHSDSESTSSDNSGRRRK			3.58906e-06	-23.0462	*		1	0			2.232e-06	-23.0462	*		1	0
O15551_S199_1_CPPREKKYTATKVVYSAPRSTGPGASLGTGY	O15551	CLDN3	S	199	1	CPPREKKYTATKVVYSAPRSTGPGASLGTGY			0.0577907	-4.07872			0.673023	-1.33724			0.0293118	-3.43852	*		0.999981	-3.25448
O15551_S199_2_CPPREKKYTATKVVYSAPRSTGPGASLGTGY	O15551	CLDN3	S	199	2	CPPREKKYTATKVVYSAPRSTGPGASLGTGY			0.36876	-24.7793			0.670878	-22.7585			4.57768e-05	-24.7793	*		0.999981	1.33549
O15551_S203_2_EKKYTATKVVYSAPRSTGPGASLGTGYDRKD	O15551	CLDN3	S	203	2	EKKYTATKVVYSAPRSTGPGASLGTGYDRKD			0.36876	-24.7793			0.532182	-22.7585			4.57768e-05	-24.7793	*		0.999981	1.33549
O43159_S223_1_PDQAPAEAPTEKTEVSPVPRTDSHEARAGAL	O43159	RRP8	S	223	1	PDQAPAEAPTEKTEVSPVPRTDSHEARAGAL			0.36876	21.9637			0.609023	0			1.2966e-06	22.5266	*		0.437574	21.614
O43159_S62_2_LEAASLSQHPPSLCISDSEEEEEERKKKCPK	O43159	RRP8	S	62	2	LEAASLSQHPPSLCISDSEEEEEERKKKCPK			0.999907	1.28771			0.668544	26.031			0.998451	-0.0969729			0.681206	26.3355
O43166-3_S288_1_RLFKEREKPLKRRSKSETGDSSIFRKLRNAK	O43166-3	SIPA1L1	S	288	1	RLFKEREKPLKRRSKSETGDSSIFRKLRNAK			0.36876	24.5019			0.00174736	22.7791	*		0.624637	22.7459			0.000153292	23.9382	*
O43251-6_T67_1_EAAADGGGGMQNEPLTPGYHGFPARDSQGNQ	O43251-6	RBFOX2	T	67	1	EAAADGGGGMQNEPLTPGYHGFPARDSQGNQ			1	0			0.609023	0			1	0			0.608652	0
O43290_S448_1_GDFGSRLRGRGRRRVSEVEEEKEPVPQPLPS	O43290	SART1	S	448	1	GDFGSRLRGRGRRRVSEVEEEKEPVPQPLPS			2.17619e-06	24.9664	*		7.21628e-05	25.0569	*		0.277516	24.137			0.00016105	25.6123	*
O43295-2_S871_1_GPSIDTPPRAAACPSSPHKIPLTRGRIESPE	O43295-2	SRGAP3	S	871	1	GPSIDTPPRAAACPSSPHKIPLTRGRIESPE			1	0			1	0			1	0			1	0
O43306-2_S576_1_EEKAMLAKLQRTRANSMEGLMPRWVPDRAFS	O43306-2	ADCY6	S	576	1	EEKAMLAKLQRTRANSMEGLMPRWVPDRAFS			0.581719	-1.05026			0.999962	0			2.8556e-06	-22.4756	*		0.999981	0
O43314_S1012_3_VGTGRRRRRSGEQITSSPVSPKSLAFTSSIF	O43314	PPIP5K2	S	1012	3	VGTGRRRRRSGEQITSSPVSPKSLAFTSSIF			1	0			1	0			1	0			1	0
O43353-2_S394_1_GLQPYPEILVVSRSPSLNLLQNKSM_	O43353-2	RIPK2	S	394	1	GLQPYPEILVVSRSPSLNLLQNKSM			0.590238	0.477018			0.668544	20.5846			0.277516	-21.4545			0.999981	0
O43432_S495_1_QTEEILDSQNLNSRRSPVPAQIAITVPKTWK	O43432	EIF4G3	S	495	1	QTEEILDSQNLNSRRSPVPAQIAITVPKTWK			3.67124e-06	23.1682	*		0.000474143	22.5396	*		6.05196e-06	23.2322	*		0.437574	21.9496
O43524_S253_1_PDGGKSGKAPRRRAVSMDNSNKYTKSRGRAA	O43524	FOXO3	S	253	1	PDGGKSGKAPRRRAVSMDNSNKYTKSRGRAA			0.669085	-23.0853			0.609023	0			0.277516	-23.0853			0.999981	0
O43581_S52_1_LCHWCQRKLGKRYKNSLETVGTPDSGRGRSE	O43581	SYT7	S	52	1	LCHWCQRKLGKRYKNSLETVGTPDSGRGRSE			4.56426e-05	-23.7947	*		0.999962	0			3.83991e-05	-23.7947	*		0.608652	0
O43583_S73_1_EKNFPNEFAKLTVENSPKQEAGISEGQGTAG	O43583	DENR	S	73	1	EKNFPNEFAKLTVENSPKQEAGISEGQGTAG			2.37032e-05	26.8066	*		0.000304879	24.7923	*		0.277516	24.6792			2.21059e-05	24.811	*
O43598_S169_1_LDRYFEADPPGQVAASPDPTT_	O43598	DNPH1	S	169	1	LDRYFEADPPGQVAASPDPTT			0.36876	27.2758			0.000141629	25.3917	*		0.290918	23.9041			0.437574	23.3055
O43683-2_S655_2_SCEENMVVPSRDGKFSPIQEKSPKQALSSHM	O43683-2	BUB1	S	655	2	SCEENMVVPSRDGKFSPIQEKSPKQALSSHM			0.36876	23.2351			1	0			0.497395	0			0.000155347	24.0723	*
O43683-2_S661_2_VVPSRDGKFSPIQEKSPKQALSSHMYSASLL	O43683-2	BUB1	S	661	2	VVPSRDGKFSPIQEKSPKQALSSHMYSASLL			0.36876	23.2351			1	0			0.497395	0			0.000155347	24.0723	*
O43707_S159_1_GMIWTIILRFAIQDISVEETSAKEGLLLWCQ	O43707	ACTN4;ACTN1;ACTN3;ACTN2	S	159	1	GMIWTIILRFAIQDISVEETSAKEGLLLWCQ			1.8029e-07	23.4674	*		0.000332801	22.1519	*		4.86813e-05	23.9011	*		7.95542e-05	24.0866	*
O43719_S642_1_KEEEEDTYEKVFDDESDEKEDEEYADEKGLE	O43719	HTATSF1	S	642	1	KEEEEDTYEKVFDDESDEKEDEEYADEKGLE			1.13119e-05	24.9488	*		5.38246e-05	25.8116	*		4.93579e-06	24.5136	*		4.33414e-05	24.0919	*
O43847_S94_1_ARLGADESEEEGRRGSLSNAGDPEIVKSPSD	O43847	NRD1	S	94	1	ARLGADESEEEGRRGSLSNAGDPEIVKSPSD			6.38448e-05	25.814	*		1.55558e-05	24.2363	*		0.277516	23.5517			3.75014e-06	25.0664	*
O43896_S915_1_EEAAPSDRMPSARPPSPPLSSWERVSRLMEE	O43896	KIF1C	S	915	1	EEAAPSDRMPSARPPSPPLSSWERVSRLMEE			0.36876	24.1507			0.999962	0			0.497395	0			0.999981	0
O60245_S1011_1_YKSSSPLPTVQLHPQSPTAGKKHQAVQDLPP	O60245	PCDH7	S	1011	1	YKSSSPLPTVQLHPQSPTAGKKHQAVQDLPP			0.0144199	-27.8133	*		0.532182	-25.9753			0.277516	-27.8133			0.437574	-25.9753
O60245_S974_1_PNGQRYDSVNEKLSDSPSMGRYRSVNGGPGS	O60245	PCDH7	S	974	1	PNGQRYDSVNEKLSDSPSMGRYRSVNGGPGS			1.15147e-05	-27.3605	*		0.532182	-24.008			7.7489e-06	-27.3605	*		0.437574	-24.008
O60271_S249_1_FQELSQPRSHTSLKVSNSPEPQKAVEQEDEL	O60271	SPAG9	S	249	1	FQELSQPRSHTSLKVSNSPEPQKAVEQEDEL			4.82831e-06	23.3367	*		0.532182	19.5321			0.277516	21.7561			0.437574	21.6101
O60271_S733_1_GLDTEGSKQRSASQSSLDKLDQELKEQQKEL	O60271	SPAG9	S	733	1	GLDTEGSKQRSASQSSLDKLDQELKEQQKEL			9.55049e-06	26.2617	*		0.532182	24.3901			1.21713e-05	25.3306	*		0.608652	0
O60271_T226_1_AGDGLLTPDAQKGGETPGSEQWKFQELSQPR	O60271	SPAG9	T	226	1	AGDGLLTPDAQKGGETPGSEQWKFQELSQPR			1	0			1	0			1	0			1	0
O60291-4_S501_1_QQGTRAASIENVLQDSSPEHCGRGPPADIYL	O60291-4	MGRN1	S	501	1	QQGTRAASIENVLQDSSPEHCGRGPPADIYL			0.999907	0			0.00180596	23.5907	*		0.642537	22.2081			0.608652	0
O60291-4_S502_1_QGTRAASIENVLQDSSPEHCGRGPPADIYLP	O60291-4	MGRN1	S	502	1	QGTRAASIENVLQDSSPEHCGRGPPADIYLP			4.97259e-06	24.488	*		0.532182	23.6152			1.21713e-05	23.2887	*		0.000189888	24.5112	*
O60293-2_S949_1_EQDRFGPNKMMRLDSSPVSSPRKHSAELIAM	O60293-2	ZFC3H1	S	949	1	EQDRFGPNKMMRLDSSPVSSPRKHSAELIAM			0.999907	-2.48248			0.609023	22.3277			0.00884112	-24.827	*		0.999981	0
O60318_S538_1_DGEVSPSTEDAPFQHSPLGKAAGRTGASSLL	O60318	MCM3AP	S	538	1	DGEVSPSTEDAPFQHSPLGKAAGRTGASSLL			0.581719	0			1	0			0.497395	0			1	0
O60333-2_S1011_1_NQSDFSSVAMTRSGLSLEELRIVEGQGQSSE	O60333-2	KIF1B	S	1011	1	NQSDFSSVAMTRSGLSLEELRIVEGQGQSSE			0.0802077	4.02342			0.000571433	23.8051	*		0.497395	1.15513			0.608652	0
O60333-2_S1408_1_TGIYELSLCKMSDTGSPGMQRRRRKILDTSV	O60333-2	KIF1B	S	1408	1	TGIYELSLCKMSDTGSPGMQRRRRKILDTSV			0.402076	24.5006			0.000581325	24.1136	*		0.661146	21.6996			0.00171942	24.1986	*
O60341_S131_1_AKVEYREMDESLANLSEDEYYSEEERNAKAE	O60341	KDM1A	S	131	1	AKVEYREMDESLANLSEDEYYSEEERNAKAE			0.000308199	21.5372	*		0.532182	22.4651			1	0			1	0
O60341_S137_1_EMDESLANLSEDEYYSEEERNAKAEKEKKLP	O60341	KDM1A	S	137	1	EMDESLANLSEDEYYSEEERNAKAEKEKKLP			1	0			1	0			1	0			0.000558705	20.9157	*
O60341_S166_1_LPPPPPQAPPEEENESEPEEPSGVEGAAFQS	O60341	KDM1A	S	166	1	LPPPPPQAPPEEENESEPEEPSGVEGAAFQS			0.376721	-24.2629			0.609023	0			1.20201e-05	-24.2629	*		0.608652	0
O60341_S849_1_YTLPRQATPGVPAQQSPSM_	O60341	KDM1A	S	849	1	YTLPRQATPGVPAQQSPSM			0.36876	-24.6832			0.673052	-22.294			7.72934e-06	-24.6832	*		0.999981	1.10979
O60353-2_S588_1_ASTPRLREQDCGEPASPAASISRLSGEQVDG	O60353-2	FZD6	S	588	1	ASTPRLREQDCGEPASPAASISRLSGEQVDG			0.108321	-1.91452			0.662107	-0.69446			0.0134125	-1.8616	*		0.612573	0.499443
O60502-3_S364_1_EDSTVSIQIKLENEGSDEDIETDVLYSPQMA	O60502-3	MGEA5	S	364	1	EDSTVSIQIKLENEGSDEDIETDVLYSPQMA			4.26374e-05	21.8438	*		0.609023	0			1	0			0.608652	0
O60504-2_S6_1_MADGGSPFLGRRDFVYPSSTR	O60504-2	SORBS3	S	6	1	MADGGSPFLGRRDFVYPSSTR			0.581719	2.24642			0.532182	22.3795			0.97268	-3.30289			6.3242e-05	22.6175	*
O60658-6_S385_1_NDLVGGLMSDGLRRLSGNEYVLSTKNTQMVS	O60658-6	PDE8A	S	385	1	NDLVGGLMSDGLRRLSGNEYVLSTKNTQMVS			0.0491058	-2.42833	*		0.669102	-1.5004			0.0154267	-4.19289	*		0.681546	-2.27117
O60664-3_S130_1_EKVLADTKELVSSKVSGAQEMVSSAKDTVAT	O60664-3	PLIN3	S	130	1	EKVLADTKELVSSKVSGAQEMVSSAKDTVAT			1.30989e-06	23.499	*		0.532182	23.0291			0.497395	0			0.999981	0
O60678_S25_2_GGRGAVENEEDLPELSDSGDEAAWEDEDDAD	O60678	PRMT3	S	25	2	GGRGAVENEEDLPELSDSGDEAAWEDEDDAD			0.611628	0.371836			0.999962	3.68195			1.58238e-05	-24.9994	*		0.608652	3.23908
O60678_S27_2_RGAVENEEDLPELSDSGDEAAWEDEDDADLP	O60678	PRMT3	S	27	2	RGAVENEEDLPELSDSGDEAAWEDEDDADLP			0.611628	0.371836			0.999962	3.68195			1.58238e-05	-24.9994	*		0.608652	3.23908
O60716-3_S230_1_RHYEDGYPGGSDNYGSLSRVTRIEERYRPSM	O60716-3	CTNND1	S	230	1	RHYEDGYPGGSDNYGSLSRVTRIEERYRPSM			0.0373549	-2.06614	*		0.999962	-2.78138			0.277516	-26.1653			0.999981	-0.585649
O60716-3_S268_1_RQDVYGPQPQVRVGGSSVDLHRFHPEPYGLE	O60716-3	CTNND1	S	268	1	RQDVYGPQPQVRVGGSSVDLHRFHPEPYGLE			0.581719	0			0.532182	-22.9808			0.693755	19.9313			0.666828	-22.9808
O60716-3_S346_1_SDQYYWAPLAQHERGSLASLDSLRKGGPPPP	O60716-3	CTNND1	S	346	1	SDQYYWAPLAQHERGSLASLDSLRKGGPPPP			0.36876	22.252			0.609023	0			2.232e-06	20.4297	*		1	0
O60716-3_S349_1_YYWAPLAQHERGSLASLDSLRKGGPPPPNWR	O60716-3	CTNND1	S	349	1	YYWAPLAQHERGSLASLDSLRKGGPPPPNWR			0.208443	-1.27293			0.650286	-0.836032			0.00915158	-2.93926	*		0.662015	-1.33403
O60716-3_S864_1_FQVNLNNASRSQSSHSYDDSTLPLIDRNQKS	O60716-3	CTNND1	S	864	1	FQVNLNNASRSQSSHSYDDSTLPLIDRNQKS			0.581719	-0.749073			0.669673	-24.1569			0.0161571	-2.95268	*		0.999981	-5.7676
O60749_S119_1_TPTTLIAPRIESKSMSAPVIFDRSREEIEEE	O60749	SNX2	S	119	1	TPTTLIAPRIESKSMSAPVIFDRSREEIEEE			0.747841	-0.319777			0.609023	0			2.62738e-05	-22.4203	*		1	0
O60762_S9_1_MASLEVSRSPRRSRRELEVRSPRQ	O60762	DPM1	S	9	1	MASLEVSRSPRRSRRELEVRSPRQ			0.16938	-1.66047			0.647438	-0.469639			0.011861	-4.04744	*		0.672718	-1.46079
O60763_S942_1_LKDLGHPVEEEDELESGDQEDEDDESEDPGK	O60763	USO1	S	942	1	LKDLGHPVEEEDELESGDQEDEDDESEDPGK			0.36876	-1.92627			0.63205	0.19901			0.005526	-3.02108	*		0.653305	-1.11736
O60825_S493_1_RPRNYSVGSRPLKPLSPLRAQDMQEGAD_	O60825	PFKFB2	S	493	1	RPRNYSVGSRPLKPLSPLRAQDMQEGAD			0.36876	23.3009			0.657677	23.767			5.28284e-06	23.1883	*		0.999981	0
O60832_T458_3_KTAKRKRESESESDETPPAAPQLIKKEKKKS	O60832	DKC1	T	458	3	KTAKRKRESESESDETPPAAPQLIKKEKKKS			0.664657	0.615116			0.999962	0			5.59038e-05	-24.9635	*		0.437574	24.3767
O60841_S107_2_TSKDKKKKGQKGKKQSFDDNDSEELEDKDSK	O60841	EIF5B	S	107	2	TSKDKKKKGQKGKKQSFDDNDSEELEDKDSK			0.36876	26.6863			0.000163239	27.1054	*		0.277516	24.4216			0.437574	24.4948
O60841_S113_2_KKGQKGKKQSFDDNDSEELEDKDSKSKKTAK	O60841	EIF5B	S	113	2	KKGQKGKKQSFDDNDSEELEDKDSKSKKTAK			0.36876	26.6863			0.000163239	27.1054	*		0.277516	24.4216			0.437574	24.4948
O60841_S1168_1_KGQEVCVKIEPIPGESPKMFGRHFEATDILV	O60841	EIF5B	S	1168	1	KGQEVCVKIEPIPGESPKMFGRHFEATDILV			2.98563e-05	23.3572	*		0.609023	0			0.497395	0			0.437574	22.3062
O60841_S182_2_DEDNSKKIKERSRINSSGESGDESDEFLQSR	O60841	EIF5B	S	182	2	DEDNSKKIKERSRINSSGESGDESDEFLQSR			0.581719	-0.842387			0.668544	23.2711			0.000210658	-23.9173	*		0.999981	0
O60936_T114_1_GYRDRSYDPPCPGHWTPEAPGSGTTCPGLPR	O60936	NOL3	T	114	1	GYRDRSYDPPCPGHWTPEAPGSGTTCPGLPR			0.581719	0			1	0			0.497395	0			1	0
O75044_S994_1_PLKTSPVVAPTSEPSSPLHTQLLKDPEPAFQ	O75044	SRGAP2	S	994	1	PLKTSPVVAPTSEPSSPLHTQLLKDPEPAFQ			1	0			1	0			1	0			1	0
O75145-2_S17_1_MCEVMPTISEDGRRGSALGPDEAGGELERLM	O75145-2	PPFIA3	S	17	1	MCEVMPTISEDGRRGSALGPDEAGGELERLM			0.36876	24.1169			0.0011367	22.0764	*		0.992806	0			1	0
O75152_S108_1_LFLPPSKTVLPTVPESPEEEVKASQLSVQQN	O75152	ZC3H11A	S	108	1	LFLPPSKTVLPTVPESPEEEVKASQLSVQQN			0.36876	2.95589			0.000337268	23.9369	*		0.291419	1.59022			5.65252e-05	23.6951	*
O75167-5_S442_1_QEIRQQIGTKLVRRLSQRPTTEELEQRNILK	O75167-5	PHACTR2	S	442	1	QEIRQQIGTKLVRRLSQRPTTEELEQRNILK			0.581719	-1.1171			0.667807	23.6057			3.41565e-06	-25.1714	*		0.437574	23.6661
O75179-4_S1454_1_PTAKEHYPVSSPSSPSPPAQPGGVSRNSPLD	O75179-4	ANKRD17	S	1454	1	PTAKEHYPVSSPSSPSPPAQPGGVSRNSPLD			0.999907	0			1	0			0.497395	0			0.608652	0
O75362_S570_1_KNLKRFFDGAKDVTGSPPAKQLKEMPSVFQN	O75362	ZNF217	S	570	1	KNLKRFFDGAKDVTGSPPAKQLKEMPSVFQN			0.38628	-22.7473			0.673023	-22.0647			7.51409e-06	-22.7473	*		0.437574	-22.0647
O75362_S795_1_FPAQSKSLPSAKGKQSPPGPGKAPLTSGIDS	O75362	ZNF217	S	795	1	FPAQSKSLPSAKGKQSPPGPGKAPLTSGIDS			0.36876	-24.6122			0.999962	-2.0812			0.000148629	-24.6122	*		0.681206	-23.7484
O75367-2_S170_2_ARKSKKKQGEVSKAASADSTTEGTPADGFTV	O75367-2	H2AFY	S	170	2	ARKSKKKQGEVSKAASADSTTEGTPADGFTV			0.999907	0			0.00117934	21.787	*		0.497395	0			0.437574	17.9925
O75367-2_T178_1_GEVSKAASADSTTEGTPADGFTVLSTKSLFL	O75367-2	H2AFY	T	178	1	GEVSKAASADSTTEGTPADGFTVLSTKSLFL			0.36876	-23.9284			0.609023	0			5.03666e-06	-23.9284	*		0.999981	0
O75369-8_S1536_1_PYMVSVKYADEEIPRSPFKVKVLPTYDASKV	O75369-8	FLNB	S	1536	1	PYMVSVKYADEEIPRSPFKVKVLPTYDASKV			0.581719	2.2033			0.000308434	22.3336	*		0.998813	0.634404			1.76459e-06	22.2399	*
O75369-8_S2138_1_EGRVKESITRTSRAPSVATVGSICDLNLKIP	O75369-8	FLNB	S	2138	1	EGRVKESITRTSRAPSVATVGSICDLNLKIP			1.56452e-05	22.5687	*		0.638279	21.4628			0.277516	21.6567			0.999981	0
O75369-8_S2449_1_SEFFINTTRAGPGTLSVTIEGPSKVKMDCQE	O75369-8	FLNB	S	2449	1	SEFFINTTRAGPGTLSVTIEGPSKVKMDCQE			1	0			1	0			1	0			1	0
O75369-8_T2585_1_KAGSNMLLIGVHGPTTPCEEVSMKHVGNQQY	O75369-8	FLNB	T	2585	1	KAGSNMLLIGVHGPTTPCEEVSMKHVGNQQY			0.581719	0			1	0			0.497395	0			1	0
O75376_S1111_1_SAKSATLPYIKQEEFSPRSQNSQPEGLLVRA	O75376	NCOR1	S	1111	1	SAKSATLPYIKQEEFSPRSQNSQPEGLLVRA			1.46868e-05	-23.5473	*		0.68684	-21.6976			0.277516	-23.5473			0.437574	-21.6976
O75376_S1322_1_SFEDGLKYPKQIKRESPPIRAFEGAITKGKP	O75376	NCOR1	S	1322	1	SFEDGLKYPKQIKRESPPIRAFEGAITKGKP			0.00059526	-25.2593	*		0.609023	0			0.000527332	-25.2593	*		0.608652	0
O75376_S158_2_AKKDPAFGGKHEAPSSPISGQPCGDDQNASP	O75376	NCOR1	S	158	2	AKKDPAFGGKHEAPSSPISGQPCGDDQNASP			1	0			1	0			1	0			0.437574	23.1633
O75376_S1977_2_SSHRYETPSDAIEVISPASSPAPPQEKLQTY	O75376	NCOR1	S	1977	2	SSHRYETPSDAIEVISPASSPAPPQEKLQTY			0.581719	-2.47927			0.999962	0			3.41565e-06	-26.2549	*		0.999981	0
O75376_S1981_2_YETPSDAIEVISPASSPAPPQEKLQTYQPEV	O75376	NCOR1	S	1981	2	YETPSDAIEVISPASSPAPPQEKLQTYQPEV			0.999907	-2.0817			0.999962	0			0.277516	-25.8574			0.999981	0
O75376_S2120_1_SQAQSVHHQRPGSRVSPENLVDKSRGSRPGK	O75376	NCOR1	S	2120	1	SQAQSVHHQRPGSRVSPENLVDKSRGSRPGK			3.64304e-05	23.6977	*		0.532182	21.1935			1.78932e-05	22.2145	*		1.70874e-06	23.0775	*
O75376_S2337_1_CKPKLISKSNSRKSKSPIPGQGYLGTERPSS	O75376	NCOR1	S	2337	1	CKPKLISKSNSRKSKSPIPGQGYLGTERPSS			0.676574	-24.3861			0.999962	0			0.59101	-24.3861			0.999981	0
O75376-2_S1874_2_SSHRYETPSDAIEVISPASSPAPPQEKLQTY	O75376-2	NCOR1	S	1874	2	SSHRYETPSDAIEVISPASSPAPPQEKLQTY			0.36876	24.374			0.609023	0			0.497395	0			1	0
O75376-2_S1878_2_YETPSDAIEVISPASSPAPPQEKLQTYQPEV	O75376-2	NCOR1	S	1878	2	YETPSDAIEVISPASSPAPPQEKLQTYQPEV			0.36876	24.374			1	0			0.497395	0			1	0
O75382-3_S379_2_SHVRQKAVRRPSSMYSTGGKRKDNPIEDELV	O75382-3	TRIM3	S	379	2	SHVRQKAVRRPSSMYSTGGKRKDNPIEDELV			1	0			1	0			1	0			1	0
O75385_S450_1_PTQVQNYQRIERNLQSPTQFQTPRSSAIRRS	O75385	ULK1	S	450	1	PTQVQNYQRIERNLQSPTQFQTPRSSAIRRS			0.999907	0.561439			0.999962	1.40735			0.277516	-21.8795			0.681546	-20.7542
O75385_S623_1_LPDFLQRNPLPPILGSPTKAVPSFDFPKTPS	O75385	ULK1	S	623	1	LPDFLQRNPLPPILGSPTKAVPSFDFPKTPS			0.36876	23.494			0.532182	23.1196			0.282917	17.5757			0.999981	0
O75396_S137_1_TKKLYIDSCARRNLGSINTELQDVQRIMVAN	O75396	SEC22B	S	137	1	TKKLYIDSCARRNLGSINTELQDVQRIMVAN			0.36876	-1.17039			0.657494	-0.385673			0.00588134	-3.94885	*		0.640818	0.480088
O75420_S137_1_RSRGRGRGDSCFYQRSIEEGDGAFGRSPREI	O75420	GIGYF1	S	137	1	RSRGRGRGDSCFYQRSIEEGDGAFGRSPREI			1.46894e-05	23.6652	*		0.532182	19.7884			0.277516	21.0499			0.437574	22.4649
O75420_S638_1_RGGDQNLLPTMSRSLSVPDSGRLWDVHTSAS	O75420	GIGYF1	S	638	1	RGGDQNLLPTMSRSLSVPDSGRLWDVHTSAS			2.31015e-05	25.3467	*		0.532182	22.2067			0.277516	22.5778			0.000153292	24.2007	*
O75427_S521_1_SFLFRSSSQSGSGPSSPDSVLRPRRYPQVPD	O75427	LRCH4	S	521	1	SFLFRSSSQSGSGPSSPDSVLRPRRYPQVPD			0.67295	22.477			0.609023	0			0.998451	0			1	0
O75448-2_S860_2_MRLLSSNEDDANILSSPTDRSMSSSLSASQL	O75448-2	MED24	S	860	2	MRLLSSNEDDANILSSPTDRSMSSSLSASQL			0.40496	-21.9			0.669102	19.4744			2.30009e-05	-21.9	*		0.67918	21.4099
O75494-2_S106_1_KTPNQMKAKEGRNVYSSSRYDDYDRYRRSRS	O75494-2	SRSF10	S	106	1	KTPNQMKAKEGRNVYSSSRYDDYDRYRRSRS			1	0			1	0			1	0			1	0
O75494-2_S131_1_YRRSRSRSYERRRSRSRSFDYNYRRSYSPRN	O75494-2	SRSF10	S	131	1	YRRSRSRSYERRRSRSRSFDYNYRRSYSPRN			1	0			0.000235061	20.9112	*		1	0			0.608652	0
O75494-2_S143_2_RSRSRSFDYNYRRSYSPRNRPTGRPRRSRSH	O75494-2	SRSF10	S	143	2	RSRSRSFDYNYRRSYSPRNRPTGRPRRSRSH			0.36876	-2.03189			0.999962	-0.76155			4.59736e-07	-29.1662	*		0.999981	-0.163037
O75533_T223_1_PGATPKKLSSWDQAETPGHTPSLRWDETPGR	O75533	SF3B1	T	223	1	PGATPKKLSSWDQAETPGHTPSLRWDETPGR			0.36876	-22.6975			1	0			0.277516	-22.6975			1	0
O75533_T223_2_PGATPKKLSSWDQAETPGHTPSLRWDETPGR	O75533	SF3B1	T	223	2	PGATPKKLSSWDQAETPGHTPSLRWDETPGR			0.581719	0			1	0			0.497395	0			0.437574	19.8057
O75533_T227_1_PKKLSSWDQAETPGHTPSLRWDETPGRAKGS	O75533	SF3B1	T	227	1	PKKLSSWDQAETPGHTPSLRWDETPGRAKGS			1	0			0.609023	0			1	0			0.608652	0
O75533_T244_2_SLRWDETPGRAKGSETPGATPGSKIWDPTPS	O75533	SF3B1	T	244	2	SLRWDETPGRAKGSETPGATPGSKIWDPTPS			1	0			1	0			1	0			1	0
O75533_T248_2_DETPGRAKGSETPGATPGSKIWDPTPSHTPA	O75533	SF3B1	T	248	2	DETPGRAKGSETPGATPGSKIWDPTPSHTPA			1	0			1	0			1	0			1	0
O75533_T313_1_KTERDTPGHGSGWAETPRTDRGGDSIGETPT	O75533	SF3B1	T	313	1	KTERDTPGHGSGWAETPRTDRGGDSIGETPT			1	0			1	0			1	0			1	0
O75533_T426_1_GYKVLPPPAGYVPIRTPARKLTATPTPLGGM	O75533	SF3B1	T	426	1	GYKVLPPPAGYVPIRTPARKLTATPTPLGGM			1	0			0.609023	0			1	0			0.608652	0
O75569_S18_1_QSRHRAEAPPLEREDSGTFSLGKMITAKPGK	O75569	PRKRA	S	18	1	QSRHRAEAPPLEREDSGTFSLGKMITAKPGK			0.409629	25.5576			5.38246e-05	24.6687	*		0.617157	23.5881			0.437574	24.422
O75643_S225_1_EEGDEDVYGEVREEASDDDMEGDEAVVRCTL	O75643	SNRNP200	S	225	1	EEGDEDVYGEVREEASDDDMEGDEAVVRCTL			0.581719	0			0.0001479	23.3685	*		0.277516	22.2768			0.608652	0
O75665_S774_1_HIASPSPCPDRMPLPSPTESRHSLSIPPVSS	O75665	OFD1	S	774	1	HIASPSPCPDRMPLPSPTESRHSLSIPPVSS			0.581719	0			1	0			1	0			1	0
O75691_T1741_1_KEYTCKSLSDNGQPGTPDPADSGGTSAKESE	O75691	UTP20	T	1741	1	KEYTCKSLSDNGQPGTPDPADSGGTSAKESE			0.999907	-0.0772197			0.731146	19.1031			3.41707e-05	-24.5621	*		0.681206	23.8901
O75764_S130_1_SPPRKKREDPKTRRDSVDSKSSASSSPKRPS	O75764	TCEA3	S	130	1	SPPRKKREDPKTRRDSVDSKSSASSSPKRPS			1	0			1	0			1	0			1	0
O75781-2_S124_1_KENAAAPSPVRAPAPSPAKEERKTEVVMNSQ	O75781-2	PALM	S	124	1	KENAAAPSPVRAPAPSPAKEERKTEVVMNSQ			0.36876	-24.7234			0.532182	-23.1948			1.56306e-05	-24.7234	*		0.437574	-23.1948
O75864_S50_1_ADGRLKAAAKRVTFPSDEDIVSGAVEPKDPW	O75864	PPP1R37	S	50	1	ADGRLKAAAKRVTFPSDEDIVSGAVEPKDPW			1.17084e-05	23.1621	*		0.532182	22.2835			1	0			0.608652	0
O76021_S361_1_KKRGRGKAQVKATNESEDEIPQLVPIGKKTP	O76021	RSL1D1	S	361	1	KKRGRGKAQVKATNESEDEIPQLVPIGKKTP			0.36876	-1.28043			0.532182	30.007			0.0348941	-3.07364	*		0.437574	28.2099
O76024_S32_1_PAPQPQARSRLNATASLEQERSERPRAPGPQ	O76024	WFS1	S	32	1	PAPQPQARSRLNATASLEQERSERPRAPGPQ			5.55628e-06	24.0633	*		0.609023	2.10341			2.232e-06	23.8693	*		0.608652	3.30386
O94826_T85_1_GRGDASGLKRNSERKTPEGRASPAPGSGHPE	O94826	TOMM70A	T	85	1	GRGDASGLKRNSERKTPEGRASPAPGSGHPE			0.36876	-21.3659			1	0			0.277516	-21.3659			1	0
O94880_S290_2_VLSRNSADDEELTNDSLTLSQSKSNEDSLIL	O94880	PHF14	S	290	2	VLSRNSADDEELTNDSLTLSQSKSNEDSLIL			0.996245	-0.274039			0.640517	0.492662			1.73552e-05	-23.886	*		0.681206	-22.0336
O94880_S308_1_LSQSKSNEDSLILEKSQNWSSQKMDHILICC	O94880	PHF14	S	308	1	LSQSKSNEDSLILEKSQNWSSQKMDHILICC			1	0			1	0			1	0			1	0
O94880_T287_1_KSKVLSRNSADDEELTNDSLTLSQSKSNEDS	O94880	PHF14	T	287	1	KSKVLSRNSADDEELTNDSLTLSQSKSNEDS			0.581719	0			1	0			0.497395	0			0.608652	0
O94880_T287_2_KSKVLSRNSADDEELTNDSLTLSQSKSNEDS	O94880	PHF14	T	287	2	KSKVLSRNSADDEELTNDSLTLSQSKSNEDS			0.996245	-0.274039			0.640517	0.492662			1.73552e-05	-23.886	*		0.681206	-22.0336
O94885_S721_1_SQEKLLVDSQGLSGCSPRDSGCYESSENLEN	O94885	SASH1	S	721	1	SQEKLLVDSQGLSGCSPRDSGCYESSENLEN			1.60054e-05	23.3769	*		0.532182	21.7681			0.497395	0			0.664818	19.6579
O94887-3_S439_1_DSSSSLTDPQVSYVKSPAAERRSGAVAGGPD	O94887-3	FARP2	S	439	1	DSSSSLTDPQVSYVKSPAAERRSGAVAGGPD			0.36876	25.845			0.000426737	24.417	*		0.277516	24.7366			0.000140102	24.8578	*
O94888_S280_2_DGLSSSPPKKCARSESLIDASEDSQLEAAIR	O94888	UBXN7	S	280	2	DGLSSSPPKKCARSESLIDASEDSQLEAAIR			0.676574	-19.7288			0.609023	0			0.277516	-19.7288			0.681206	18.6723
O94888_S288_2_KKCARSESLIDASEDSQLEAAIRASLQETHF	O94888	UBXN7	S	288	2	KKCARSESLIDASEDSQLEAAIRASLQETHF			0.36876	-19.7288			0.609023	0			0.277516	-19.7288			0.681206	18.6723
O94913_S511_1_KRRDRRSPKRRQRSMSPTSTPKAGKIRQSGA	O94913	PCF11	S	511	1	KRRDRRSPKRRQRSMSPTSTPKAGKIRQSGA			0.0271189	-2.44962	*		0.629976	-24.4955			0.455956	-4.31623			0.681206	-1.48754
O94913_S777_1_RDGPTKMIFEGPNKLSPRIDGPPTPASLRFD	O94913	PCF11	S	777	1	RDGPTKMIFEGPNKLSPRIDGPPTPASLRFD			0.581719	-1.76077			0.6937	-20.0171			0.00174494	-21.9891	*		0.437574	-20.0171
O94915_S1957_1_LRLSLIGDRRGDRRRSNTLDIMDGRINHSSS	O94915	FRYL	S	1957	1	LRLSLIGDRRGDRRRSNTLDIMDGRINHSSS			0.000881891	23.7141	*		0.609023	0			1	0			0.608652	0
O94915_S2272_1_VVPSDIPKTYGGDTGSPEISFTKIFNNVSKE	O94915	FRYL	S	2272	1	VVPSDIPKTYGGDTGSPEISFTKIFNNVSKE			3.5377e-05	22.8676	*		0.609023	0			0.497395	0			0.608652	0
O94929_S373_2_QDIYENLDLRQRRASSPGYIDSPTYSRQGMS	O94929	ABLIM3	S	373	2	QDIYENLDLRQRRASSPGYIDSPTYSRQGMS			0.581719	-2.11688			0.609023	0			4.27878e-06	-21.9574	*		0.437574	20.5108
O94929_S379_2_LDLRQRRASSPGYIDSPTYSRQGMSPTFSRS	O94929	ABLIM3	S	379	2	LDLRQRRASSPGYIDSPTYSRQGMSPTFSRS			0.36876	-21.9574			0.609023	0			4.27878e-06	-21.9574	*		0.999981	0
O94929_S388_1_SPGYIDSPTYSRQGMSPTFSRSPHHYYRSGP	O94929	ABLIM3	S	388	1	SPGYIDSPTYSRQGMSPTFSRSPHHYYRSGP			9.55049e-06	-23.1103	*		1	0			5.87418e-06	-23.1103	*		1	0
O95208_S173_1_ATGMGSNQITFGRGSSQPNLSTSHSEQEYGK	O95208	EPN2	S	173	1	ATGMGSNQITFGRGSSQPNLSTSHSEQEYGK			1.7316e-05	-25.0941	*		0.532182	-23.8518			0.497395	-1.9775			0.999981	0.530683
O95208-3_S134_1_ATGMGSNQITFGRGSSQPNLSTSHSEQEYGK	O95208-3	EPN2	S	134	1	ATGMGSNQITFGRGSSQPNLSTSHSEQEYGK			1.7316e-05	-25.0941	*		0.532182	-23.8518			0.497395	-1.9775			0.999981	0.530683
O95218-2_S153_1_AVGPASILKEVEDKESEGEEEDEDEDLSKYK	O95218-2	ZRANB2	S	153	1	AVGPASILKEVEDKESEGEEEDEDEDLSKYK			2.51002e-06	28.601	*		0.532182	28.1472			2.20649e-06	27.4471	*		0.437574	27.2518
O95218-2_S305_2_SRSSSSGDRKKRRTRSRSPESQVIGENTKQP	O95218-2	ZRANB2	S	305	2	SRSSSSGDRKKRRTRSRSPESQVIGENTKQP			0.581719	-1.61415			0.609023	0			5.65993e-06	-24.632	*		0.702596	19.9967
O95218-2_S307_2_SSSSGDRKKRRTRSRSPESQVIGENTKQP_	O95218-2	ZRANB2	S	307	2	SSSSGDRKKRRTRSRSPESQVIGENTKQP			0.581719	-1.61415			0.609023	0			5.65993e-06	-24.632	*		0.702596	19.9967
O95239_S394_1_VEPSENLQSLMEKNQSLVEENEKLSRGLSEA	O95239	KIF4A;KIF4B	S	394	1	VEPSENLQSLMEKNQSLVEENEKLSRGLSEA			0.581719	0			1	0			7.44302e-06	21.3579	*		0.000135016	23.0675	*
O95239_S801_1_ESGENPPPKLRRRTFSLTEVRGQVSESEDSI	O95239	KIF4A	S	801	1	ESGENPPPKLRRRTFSLTEVRGQVSESEDSI			0.0287917	4.35126	*		0.609023	4.80779			0.277516	2.4458			0.602526	4.14077
O95243-2_S318_1_TSEENSLVKKKERSLSSGSNFCSEQKTSGII	O95243-2	MBD4	S	318	1	TSEENSLVKKKERSLSSGSNFCSEQKTSGII			3.84941e-05	23.2664	*		0.609023	0			0.497395	0			0.437574	23.343
O95251-4_S102_2_VTPKKYPLRQTRSSGSETEQVVDFSDRETKN	O95251-4	KAT7	S	102	2	VTPKKYPLRQTRSSGSETEQVVDFSDRETKN			0.36876	20.5834			0.532182	21.8093			0.497395	0			0.000520997	21.3455	*
O95251-4_S102_3_VTPKKYPLRQTRSSGSETEQVVDFSDRETKN	O95251-4	KAT7	S	102	3	VTPKKYPLRQTRSSGSETEQVVDFSDRETKN			0.581719	3.07154			0.667298	22.0285			0.631694	-19.9146			0.437574	23.1625
O95251-4_S57_1_VTRSSARLSQSSQDSSPVRNLQSFGTEEPAY	O95251-4	KAT7	S	57	1	VTRSSARLSQSSQDSSPVRNLQSFGTEEPAY			0.669881	25.2395			0.609023	0			0.497395	0			1	0
O95359-3_S1562_1_SQLERSRQELASGLPSPAATQELPVERAAAF	O95359-3	TACC2	S	1562	1	SQLERSRQELASGLPSPAATQELPVERAAAF			1	0			1	0			1	0			1	0
O95359-3_S2317_2_PKMKKTPEKLDNTPASPPRSPAEPNDIPIAK	O95359-3	TACC2	S	2317	2	PKMKKTPEKLDNTPASPPRSPAEPNDIPIAK			0.587416	-0.0119635			0.999962	0			1.20201e-05	-24.7866	*		0.608652	0
O95359-3_S2321_2_KTPEKLDNTPASPPRSPAEPNDIPIAKGTYT	O95359-3	TACC2	S	2321	2	KTPEKLDNTPASPPRSPAEPNDIPIAKGTYT			0.587416	-0.0119635			0.999962	0			1.20201e-05	-24.7866	*		0.608652	0
O95359-3_S2359_1_DPNFNPFSSTSKMQESPKLPQQSYNFDPDTC	O95359-3	TACC2	S	2359	1	DPNFNPFSSTSKMQESPKLPQQSYNFDPDTC			4.22193e-05	24.6672	*		0.650834	23.8486			1	0			0.608652	0
O95359-3_S2512_1_QPSDLSTFVNETKFSSPTEELDYRNSYEIEY	O95359-3	TACC2	S	2512	1	QPSDLSTFVNETKFSSPTEELDYRNSYEIEY			2.34738e-05	22.1438	*		0.609023	0			0.277516	21.4636			0.608652	0
O95361_S60_1_VGSSEKLGRETEEQDSDSAEQGDPAGEGKEV	O95361	TRIM16	S	60	1	VGSSEKLGRETEEQDSDSAEQGDPAGEGKEV			0.581719	0			0.532182	22.7743			0.497395	0			2.75866e-06	24.6757	*
O95361_T55_1_VEEEDVGSSEKLGRETEEQDSDSAEQGDPAG	O95361	TRIM16	T	55	1	VEEEDVGSSEKLGRETEEQDSDSAEQGDPAG			0.581719	0			1	0			0.497395	0			1	0
O95425-3_S221_1_RRGQELSATRQAHDLSPAAESSSTFSFSGRD	O95425-3	SVIL	S	221	1	RRGQELSATRQAHDLSPAAESSSTFSFSGRD			0.36876	-1.57688			0.999962	-0.148769			0.0384932	-2.75221	*		0.647286	-1.16329
O95425-3_S270_1_QQAASRSPSFGDPQLSPEARPRVKVREKLVK	O95425-3	SVIL	S	270	1	QQAASRSPSFGDPQLSPEARPRVKVREKLVK			0.128297	-1.99742			0.662871	-0.752512			0.0295293	-2.62676	*		0.641447	-0.191115
O95425-3_S893_1_SATDYKFSSSIENSDSPVRSILKSQAWQPLV	O95425-3	SVIL	S	893	1	SATDYKFSSSIENSDSPVRSILKSQAWQPLV			1	0			0.000591614	21.725	*		0.497395	0			0.437574	19.384
O95429-2_S143_1_SYSTEVPSTYRSSGNSPTPVSRWIYPQQDCQ	O95429-2	BAG4	S	143	1	SYSTEVPSTYRSSGNSPTPVSRWIYPQQDCQ			0.581719	0			0.609023	0			0.497395	0			0.681546	20.4121
O95453-4_S382_1_QCIPYTLQNHYYRNNSFTAPSTVGKRNLSPS	O95453-4	PARN	S	382	1	QCIPYTLQNHYYRNNSFTAPSTVGKRNLSPS			4.51947e-05	24.0908	*		0.609023	0			1	0			0.437574	23.462
O95628-3_S415_1_DLIEKELSVQDQPSLSPTSLQNSSSHTTTAK	O95628-3	CNOT4	S	415	1	DLIEKELSVQDQPSLSPTSLQNSSSHTTTAK			0.581719	0			0.609023	0			0.277516	23.4694			0.608652	0
O95674_S21_1_QRVAHEPVAPPEDKESESEAKVDGETASDSE	O95674	CDS2	S	21	1	QRVAHEPVAPPEDKESESEAKVDGETASDSE			0.581719	0			1	0			1	0			1	0
O95674_S33_1_DKESESEAKVDGETASDSESRAESAPLPVSA	O95674	CDS2	S	33	1	DKESESEAKVDGETASDSESRAESAPLPVSA			0.642709	25.8648			0.00467611	25.159	*		0.277516	23.7617			0.608652	0
O95685_S25_2_LPSALGSRKLGPRSLSCLSDLDGGVALEPRA	O95685	PPP1R3D	S	25	2	LPSALGSRKLGPRSLSCLSDLDGGVALEPRA			1	0			1	0			1	0			1	0
O95685_S28_1_ALGSRKLGPRSLSCLSDLDGGVALEPRACRP	O95685	PPP1R3D	S	28	1	ALGSRKLGPRSLSCLSDLDGGVALEPRACRP			0.999907	0			0.999962	0			0.497395	0			0.608652	0
O95685_S28_2_ALGSRKLGPRSLSCLSDLDGGVALEPRACRP	O95685	PPP1R3D	S	28	2	ALGSRKLGPRSLSCLSDLDGGVALEPRACRP			1	0			1	0			1	0			1	0
O95685_S46_1_DGGVALEPRACRPPGSPGRAPPPTPAPSGCD	O95685	PPP1R3D	S	46	1	DGGVALEPRACRPPGSPGRAPPPTPAPSGCD			0.999907	-1.95771			0.999962	0			0.005163	-26.051	*		0.608652	0
O95685_S78_2_RLRPIILRRARSLPSSPERRQKAAGAPGAAC	O95685	PPP1R3D	S	78	2	RLRPIILRRARSLPSSPERRQKAAGAPGAAC			0.27028	-1.29396			0.609023	0			3.52528e-06	-25.7473	*		0.681206	23.9197
O95696-2_S906_1_VSPPKSAKNTETQPTSPQLGTKTFLSVVLPR	O95696-2	BRD1	S	906	1	VSPPKSAKNTETQPTSPQLGTKTFLSVVLPR			0.581719	0			0.532182	20.6924			5.38462e-05	21.0697	*		0.608652	0
O95772_S39_1_NIHSINPTQLMARIESYEGREKKGISDVRRT	O95772	STARD3NL	S	39	1	NIHSINPTQLMARIESYEGREKKGISDVRRT			0.0759706	-1.50636			0.999962	-1.94251			0.0457642	-3.09799	*		0.656504	-0.267092
O95785-4_S318_1_PGSSLEARSPSDLHISPLAKKLPPPPGSPLG	O95785-4	WIZ	S	318	1	PGSSLEARSPSDLHISPLAKKLPPPPGSPLG			0.581719	-3.53652			0.999962	-1.64512			0.497395	-1.68402			0.999981	-1.26019
O95785-4_S330_1_LHISPLAKKLPPPPGSPLGHSPTASPPPTAR	O95785-4	WIZ	S	330	1	LHISPLAKKLPPPPGSPLGHSPTASPPPTAR			2.05339e-05	21.9164	*		0.609023	0			1	0			0.608652	0
O95817_S289_1_SSREGSPARSSTPLHSPSPIRVHTVVDRPQQ	O95817	BAG3	S	289	1	SSREGSPARSSTPLHSPSPIRVHTVVDRPQQ			0.702822	3.38059			0.00401714	25.5717	*		0.632007	-0.274255			0.437574	22.2042
O95817_T285_1_VQGASSREGSPARSSTPLHSPSPIRVHTVVD	O95817	BAG3	T	285	1	VQGASSREGSPARSSTPLHSPSPIRVHTVVD			5.62098e-07	26.8386	*		0.00245776	25.6253	*		0.497395	0			0.000107922	23.7508	*
O95817_T406_1_ATEERAAPSTAPAEATPPKPGEAEAPPKHPG	O95817	BAG3	T	406	1	ATEERAAPSTAPAEATPPKPGEAEAPPKHPG			0.36876	24.0276			2.96012e-05	24.6136	*		2.65299e-06	24.2767	*		0.437574	23.9203
O95819-2_S625_1_LQGSGQQNSQAGQRNSTSSIEPRLLWERVEK	O95819-2	MAP4K4	S	625	1	LQGSGQQNSQAGQRNSTSSIEPRLLWERVEK			2.3123e-05	21.6722	*		0.00012205	21.4229	*		0.497395	0			4.52846e-06	23.0025	*
P00390-5_T301_1_KGIYAVGDVCGKALLTPVAIAAGRKLAHRLF	P00390-5	GSR	T	301	1	KGIYAVGDVCGKALLTPVAIAAGRKLAHRLF			1	0			1	0			1	0			1	0
P00519_S683_1_VPNGALRESGGSGFRSPHLWKKSSTLTSSRL	P00519	ABL1	S	683	1	VPNGALRESGGSGFRSPHLWKKSSTLTSSRL			1	0			1	0			1	0			1	0
P02545_S616_1_SGSGAQVGGPISSGSSASSVTVTRSYRSVGG	P02545	LMNA	S	616	1	SGSGAQVGGPISSGSSASSVTVTRSYRSVGG			1	0			1	0			1	0			1	0
P02545_S636_1_TVTRSYRSVGGSGGGSFGDNLVTRSYLLGNS	P02545	LMNA	S	636	1	TVTRSYRSVGGSGGGSFGDNLVTRSYLLGNS			0.36876	-1.23595			0.609023	2.35777			0.354706	-5.91043			0.999981	0.586178
P02794_S179_1_SGLAEYLFDKHTLGDSDNES_	P02794	FTH1	S	179	1	SGLAEYLFDKHTLGDSDNES			1.51106e-06	25.8299	*		0.609023	0			0.277516	26.8374			3.8134e-06	26.9484	*
P04049_S301_3_ESASPSALSSSPNNLSPTGWSQPKTPVPAQR	P04049	RAF1	S	301	3	ESASPSALSSSPNNLSPTGWSQPKTPVPAQR			0.36876	-24.0321			0.999962	0			0.277516	-24.0321			0.999981	0
P04075_S36_1_HRIVAPGKGILAADESTGSIAKRLQSIGTEN	P04075	ALDOA	S	36	1	HRIVAPGKGILAADESTGSIAKRLQSIGTEN			0.581719	4.16027			7.38847e-05	25.052	*		0.531379	0.71146			9.46144e-05	24.3523	*
P04075_S39_1_VAPGKGILAADESTGSIAKRLQSIGTENTEE	P04075	ALDOA	S	39	1	VAPGKGILAADESTGSIAKRLQSIGTENTEE			0.422861	2.78823			0.000446622	24.0215	*		0.277516	-21.5096			0.437574	22.5042
P04637-7_S260_1_TSRHKKLMFKTEGPDSD_	P04637-7	TP53	S	260	1	TSRHKKLMFKTEGPDSD			0.36876	-2.31901			0.675026	-22.1808			7.65354e-06	-24.2356	*		0.999981	-1.24566
P05388_S307_1_AAAPAKVEAKEESEESDEDMGFGLFD_	P05388	RPLP0;RPLP0P6	S	307	1	AAAPAKVEAKEESEESDEDMGFGLFD			0.000582671	26.5846	*		0.609023	0			1	0			0.000243149	24.3113	*
P05412_S243_1_EPQTVPEMPGETPPLSPIDMESQERIKAERK	P05412	JUN	S	243	1	EPQTVPEMPGETPPLSPIDMESQERIKAERK			0.669085	-23.6706			0.532182	22.4366			0.523556	-23.6706			1	0
P05455_S366_1_GKGKVQFQGKKTKFASDDEHDEHDENGATGP	P05455	SSB	S	366	1	GKGKVQFQGKKTKFASDDEHDEHDENGATGP			0.36876	27.5907			7.21628e-05	26.3815	*		0.277516	26.6991			7.8915e-06	27.096	*
P05783_S86_1_LAGMGGIQNEKETMQSLNDRLASYLDRVRSL	P05783	KRT18;KRT35	S	86	1	LAGMGGIQNEKETMQSLNDRLASYLDRVRSL			0.36876	22.4771			0.000140533	22.4249	*		1	0			0.437574	20.2999
P06400_S795_1_SPIPHIPRSPYKFPSSPLRIPGGNIYISPLK	P06400	RB1	S	795	1	SPIPHIPRSPYKFPSSPLRIPGGNIYISPLK			1.02299e-05	22.6511	*		0.00174927	21.7345	*		1.65149e-05	22.3775	*		0.608652	0
P06400_S855_1_GTSEKFQKINQMVCNSDRVLKRSAEGSNPPK	P06400	RB1	S	855	1	GTSEKFQKINQMVCNSDRVLKRSAEGSNPPK			1	0			1	0			1	0			1	0
P06400_T373_1_RKSNLDEEVNVIPPHTPVRTVMNTIQQLMMI	P06400	RB1	T	373	1	RKSNLDEEVNVIPPHTPVRTVMNTIQQLMMI			0.581719	0			2.4238e-06	22.7816	*		2.232e-06	22.8775	*		0.437574	22.8254
P06400_T821_2_ISPLKSPYKISEGLPTPTKMTPRSRILVSIG	P06400	RB1	T	821	2	ISPLKSPYKISEGLPTPTKMTPRSRILVSIG			0.581719	0			0.609023	0			1	0			0.000267413	22.9093	*
P06400_T826_2_SPYKISEGLPTPTKMTPRSRILVSIGESFGT	P06400	RB1	T	826	2	SPYKISEGLPTPTKMTPRSRILVSIGESFGT			0.581719	0			1	0			1	0			0.000267413	22.9093	*
P06493_T161_1_DFGLARAFGIPIRVYTHEVVTLWYRSPEVLL	P06493	CDK1	T	161	1	DFGLARAFGIPIRVYTHEVVTLWYRSPEVLL			1	0			1	0			1	0			1	0
P06744_T109_1_EGRAVLHVALRNRSNTPILVDGKDVMPEVNK	P06744	GPI	T	109	1	EGRAVLHVALRNRSNTPILVDGKDVMPEVNK			0.36876	22.8047			0.00219081	22.3602	*		0.277516	19.2738			0.437574	21.0299
P06748-2_S137_1_DAESEDEEEEDVKLLSISGKRSAPGGGSKVP	P06748-2	NPM1	S	137	1	DAESEDEEEEDVKLLSISGKRSAPGGGSKVP			1	0			1	0			1	0			1	0
P06748-2_S139_1_ESEDEEEEDVKLLSISGKRSAPGGGSKVPQK	P06748-2	NPM1	S	139	1	ESEDEEEEDVKLLSISGKRSAPGGGSKVPQK			0.36876	21.1961			0.532182	22.1985			3.41565e-06	22.6827	*		0.608652	0
P06748-2_S213_1_SFKKQEKTPKTPKGPSSVEDIKAKMQASIEK	P06748-2	NPM1	S	213	1	SFKKQEKTPKTPKGPSSVEDIKAKMQASIEK			0.36876	20.1612			0.000848348	20.1771	*		4.86813e-05	21.993	*		0.437574	22.6543
P06748-2_S225_1_KGPSSVEDIKAKMQASIEKGGSLPKVEAKFI	P06748-2	NPM1	S	225	1	KGPSSVEDIKAKMQASIEKGGSLPKVEAKFI			3.15671e-05	24.8913	*		0.609023	3.31449			1.16071e-05	24.9407	*		0.608652	3.92498
P06748-2_S231_1_EDIKAKMQASIEKGGSLPKVEAKFINYVKNC	P06748-2	NPM1	S	231	1	EDIKAKMQASIEKGGSLPKVEAKFINYVKNC			8.30042e-05	25.7036	*		0.532182	24.3505			0.277516	23.3196			0.999981	0
P06748-2_S70_1_DELHIVEAEAMNYEGSPIKVTLATLKMSVQP	P06748-2	NPM1	S	70	1	DELHIVEAEAMNYEGSPIKVTLATLKMSVQP			0.36876	21.4081			0.000171098	22.7201	*		0.277516	18.3596			0.608652	0
P07108_S2_1_MSQAEFEKAAEEVRHLK	P07108	DBI	S	2	1	MSQAEFEKAAEEVRHLK			0.581719	-1.80239			0.678048	-22.5768			2.2897e-06	-25.9133	*		0.437574	-22.5768
P07814_S885_2_KEYIPGQPPLSQSSDSSPTRNSEPAGLETPE	P07814	EPRS	S	885	2	KEYIPGQPPLSQSSDSSPTRNSEPAGLETPE			1	0			1	0			1	0			1	0
P07814_S886_1_EYIPGQPPLSQSSDSSPTRNSEPAGLETPEA	P07814	EPRS	S	886	1	EYIPGQPPLSQSSDSSPTRNSEPAGLETPEA			5.55412e-06	26.7612	*		0.000382856	25.7597	*		0.277516	24.2468			0.437574	25.9553
P07900_S263_1_EEKESEDKPEIEDVGSDEEEEKKDGDKKKKK	P07900	HSP90AA1	S	263	1	EEKESEDKPEIEDVGSDEEEEKKDGDKKKKK			1.49336e-05	25.1667	*		7.38847e-05	26.9159	*		0.277516	25.2722			0.000132487	24.6275	*
P07910_S260_1_DETNVKMESEGGADDSAEEGDLLDDDDNEDR	P07910	HNRNPC	S	260	1	DETNVKMESEGGADDSAEEGDLLDDDDNEDR			0.36876	24.1162			0.999962	0			3.23187e-06	24.4536	*		0.646334	24.764
P08238_S255_1_EDKDDEEKPKIEDVGSDEEDDSGKDKKKKTK;ENKDDEEKPKIEDVGSDEEDDSGKDKKKKTK	P08238	HSP90AB1;HSP90AB2P	S	255	1	EDKDDEEKPKIEDVGSDEEDDSGKDKKKKTK;ENKDDEEKPKIEDVGSDEEDDSGKDKKKKTK			1.83768e-06	30.3955	*		0.532182	30.2277			1.81544e-05	30.329	*		0.437574	30.1096
P08473_S4_1_MGKSESQMDITDINTPKPK	P08473	MME	S	4	1	MGKSESQMDITDINTPKPK			1.51106e-06	-23.1257	*		1	0			9.42167e-07	-23.1257	*		1	0
P08559-3_S262_2_GPILMELQTYRYHGHSMSDPGVSYRTREEIQ	P08559-3	PDHA1;PDHA2	S	262	2	GPILMELQTYRYHGHSMSDPGVSYRTREEIQ			0.581719	0			1	0			1	0			1	0
P08559-3_S269_2_QTYRYHGHSMSDPGVSYRTREEIQEVRSKSD	P08559-3	PDHA1;PDHA2	S	269	2	QTYRYHGHSMSDPGVSYRTREEIQEVRSKSD			0.581719	0			1	0			1	0			1	0
P08651-4_S261_2_SKRHKSGSMEEDVDTSPGGDYYTSPSSPTSS	P08651-4	NFIC	S	261	2	SKRHKSGSMEEDVDTSPGGDYYTSPSSPTSS			0.999907	0			1	0			0.497395	0			1	0
P08651-4_S300_2_EGGISSPVKKTEMDKSPFNSPSPQDSPRLSS	P08651-4	NFIC	S	300	2	EGGISSPVKKTEMDKSPFNSPSPQDSPRLSS			1.15276e-05	24.4022	*		0.532182	23.5679			0.277516	22.5393			0.437574	24.2445
P09429_S35_1_VQTCREEHKKKHPDASVNFSEFSKKCSERWK	P09429	HMGB1	S	35	1	VQTCREEHKKKHPDASVNFSEFSKKCSERWK			1	0			1	0			0.497395	0			1	0
P09651_S6_2_MSKSESPKEPEQLRKLFIGGL	P09651	HNRNPA1	S	6	2	MSKSESPKEPEQLRKLFIGGL			0.581719	-0.430138			0.999962	-1.60834			0.0161571	-3.25478	*		0.615572	1.07172
P09874_T368_1_QDRIFPPETSASVAATPPPSTASAPAAVNSS	P09874	PARP1	T	368	1	QDRIFPPETSASVAATPPPSTASAPAAVNSS			1	0			0.609023	0			1	0			1	0
P09884_S209_1_FSVHTATAVPSGKIASPVSRKEPPLTPVPLK	P09884	POLA1	S	209	1	FSVHTATAVPSGKIASPVSRKEPPLTPVPLK			3.85714e-05	23.6684	*		0.532182	21.912			0.277516	21.9454			0.437574	23.1605
P0C1Z6-2_S243_1_GPDKLLPYPTLASPASD_	P0C1Z6-2	TFPT	S	243	1	GPDKLLPYPTLASPASD			0.665848	23.3294			0.532182	21.141			0.497395	0			0.000658985	20.6405	*
P0DJ93_T62_3_DTGSQEGDHEPSGSETEEDTSSSPHRIRSAR	P0DJ93	SMIM13	T	62	3	DTGSQEGDHEPSGSETEEDTSSSPHRIRSAR			0.619186	-24.7216			1	0			0.277516	-24.7216			0.608652	0
P0DMV8-2_S576_1_GPGPGGFGAQGPKGGSGSGPTIEEVD_	P0DMV8-2	HSPA1A;HSPA1B	S	576	1	GPGPGGFGAQGPKGGSGSGPTIEEVD			0.386355	-24.7681			0.609023	0			1.20693e-05	-24.7681	*		0.608652	0
P10412_S187_1_SPKKAKAAKPKKAPKSPAKAKAVKPKAAKPK	P10412	HIST1H1E	S	187	1	SPKKAKAAKPKKAPKSPAKAKAVKPKAAKPK			0.000376842	-29.199	*		0.532182	-26.1214			0.345361	-7.20945			0.622525	-26.1214
P10412_S2_1_MSETAPAAPAAPAPAEK	P10412	HIST1H1E	S	2	1	MSETAPAAPAAPAPAEK			0.0939698	-5.95745			0.670365	-26.1318			1.4963e-06	-29.1163	*		0.437574	-26.1318
P10412_T146_1_PAGAAKKPKKATGAATPKKSAKKTPKKAKKP	P10412	HIST1H1E	T	146	1	PAGAAKKPKKATGAATPKKSAKKTPKKAKKP			0.36876	-23.7756			0.532182	-22.0553			0.277516	-23.7756			0.437574	-22.0553
P10636_S579_1_PVPMPDLKNVKSKIGSTENLKHQPGGGKVQI	P10636	MAPT	S	579	1	PVPMPDLKNVKSKIGSTENLKHQPGGGKVQI			0.660497	24.1286			1.41096e-05	24.0951	*		0.292237	23.0784			0.437574	23.2013
P10636_S713_1_NAKAKTDHGAEIVYKSPVVSGDTSPRHLSNV	P10636	MAPT	S	713	1	NAKAKTDHGAEIVYKSPVVSGDTSPRHLSNV			0.368979	-24.3768			1	0			0.000273205	-24.3768	*		0.608652	0
P10636_S713_3_NAKAKTDHGAEIVYKSPVVSGDTSPRHLSNV	P10636	MAPT	S	713	3	NAKAKTDHGAEIVYKSPVVSGDTSPRHLSNV			0.36876	2.22641			0.532182	25.5527			0.58018	-0.931665			0.000155429	26.4755	*
P10636_S717_2_KTDHGAEIVYKSPVVSGDTSPRHLSNVSSTG	P10636	MAPT	S	717	2	KTDHGAEIVYKSPVVSGDTSPRHLSNVSSTG			2.03151e-05	23.6081	*		1	0			0.497395	0			0.608652	0
P10636_S717_3_KTDHGAEIVYKSPVVSGDTSPRHLSNVSSTG	P10636	MAPT	S	717	3	KTDHGAEIVYKSPVVSGDTSPRHLSNVSSTG			0.36876	2.22641			0.532182	25.5527			0.58018	-0.931665			0.000155429	26.4755	*
P10636_S721_1_GAEIVYKSPVVSGDTSPRHLSNVSSTGSIDM	P10636	MAPT	S	721	1	GAEIVYKSPVVSGDTSPRHLSNVSSTGSIDM			6.31456e-05	27.7441	*		0.000516953	25.3567	*		0.277516	25.3587			0.437574	25.6622
P10636_T498_1_ANATRIPAKTPPAPKTPPSSGEPPKSGDRSG	P10636	MAPT	T	498	1	ANATRIPAKTPPAPKTPPSSGEPPKSGDRSG			1.09039e-05	25.6513	*		0.532182	25.1605			5.00171e-06	24.9721	*		0.437574	24.9251
P10636_T522_2_KSGDRSGYSSPGSPGTPGSRSRTPSLPTPPT	P10636	MAPT	T	522	2	KSGDRSGYSSPGSPGTPGSRSRTPSLPTPPT			0.581719	-0.959366			0.999962	0			1.16506e-05	-24.2753	*		0.437574	22.8285
P10636_T529_1_YSSPGSPGTPGSRSRTPSLPTPPTREPKKVA	P10636	MAPT	T	529	1	YSSPGSPGTPGSRSRTPSLPTPPTREPKKVA			1	0			1	0			0.497395	0			1	0
P10636_T580_1_VPMPDLKNVKSKIGSTENLKHQPGGGKVQII;VPMPDLKNVKSKIGSTENLKHQPGGGKVQIV	P10636	MAPT	T	580	1	VPMPDLKNVKSKIGSTENLKHQPGGGKVQII;VPMPDLKNVKSKIGSTENLKHQPGGGKVQIV			0.581719	0			0.609023	0			1.24021e-06	23.2421	*		0.608652	0
P10636_T720_2_HGAEIVYKSPVVSGDTSPRHLSNVSSTGSID	P10636	MAPT	T	720	2	HGAEIVYKSPVVSGDTSPRHLSNVSSTGSID			2.03151e-05	23.6081	*		1	0			0.497395	0			0.608652	0
P10636_T720_3_HGAEIVYKSPVVSGDTSPRHLSNVSSTGSID	P10636	MAPT	T	720	3	HGAEIVYKSPVVSGDTSPRHLSNVSSTGSID			0.312702	3.77923			0.000226405	26.503	*		0.392735	1.4506			0.437574	25.6259
P10644-2_S77_2_AKQIQNLQKAGTRTDSREDEISPPPPNPVVK	P10644-2	PRKAR1A	S	77	2	AKQIQNLQKAGTRTDSREDEISPPPPNPVVK			0.581719	-1.36206			0.685678	22.4958			0.277516	-25.6822			0.500867	23.8633
P10644-2_S83_2_LQKAGTRTDSREDEISPPPPNPVVKGRRRRG	P10644-2	PRKAR1A	S	83	2	LQKAGTRTDSREDEISPPPPNPVVKGRRRRG			0.581719	-1.36206			0.685678	22.4958			0.277516	-25.6822			0.500867	23.8633
P11137-3_S1551_1_SLPRPSSILPPRRGVSGDRDENSFSLNSSIS	P11137-3	MAP2	S	1551	1	SLPRPSSILPPRRGVSGDRDENSFSLNSSIS			1	0			1	0			1	0			1	0
P11137-3_S1778_2_HAKARVDHGAEIITQSPGRSSVASPRRLSNV	P11137-3	MAP2	S	1778	2	HAKARVDHGAEIITQSPGRSSVASPRRLSNV			0.374468	-9.22041			0.532182	-25.8243			4.96892e-06	-28.666	*		0.967532	-5.91158
P11137-3_T1601_1_TSTPTTPGSTAITPGTPPSYSSRTPGTPGTP	P11137-3	MAP2	T	1601	1	TSTPTTPGSTAITPGTPPSYSSRTPGTPGTP			0.000111678	-27.3741	*		0.643565	-25.149			0.277516	-2.99105			0.681206	-25.149
P11137-3_T1612_1_ITPGTPPSYSSRTPGTPGTPSYPRTPHTPGT	P11137-3	MAP2	T	1612	1	ITPGTPPSYSSRTPGTPGTPSYPRTPHTPGT			0.000160481	-24.4865	*		0.609023	0			0.277516	-24.4865			0.999981	0
P11137-3_T1612_2_ITPGTPPSYSSRTPGTPGTPSYPRTPHTPGT	P11137-3	MAP2	T	1612	2	ITPGTPPSYSSRTPGTPGTPSYPRTPHTPGT			6.22411e-05	-24.6076	*		0.609023	0			5.38462e-05	-24.6076	*		0.999981	0
P11137-3_T1615_2_GTPPSYSSRTPGTPGTPSYPRTPHTPGTPKS	P11137-3	MAP2	T	1615	2	GTPPSYSSRTPGTPGTPSYPRTPHTPGTPKS			6.22411e-05	-24.6076	*		0.609023	0			5.38462e-05	-24.6076	*		0.999981	0
P11137-3_T1776_1_REHAKARVDHGAEIITQSPGRSSVASPRRLS	P11137-3	MAP2	T	1776	1	REHAKARVDHGAEIITQSPGRSSVASPRRLS			1	0			0.609023	0			1.4637e-05	24.7024	*		0.681206	27.1309
P11387_S10_1_MSGDHLHNDSQIEADFRLNDSHKHK	P11387	TOP1	S	10	1	MSGDHLHNDSQIEADFRLNDSHKHK			1	0			0.609023	0			1	0			0.608652	0
P11388_S1469_3_KPDPAKTKNRRKRKPSTSDDSDSNFEKIVSK	P11388	TOP2A	S	1469	3	KPDPAKTKNRRKRKPSTSDDSDSNFEKIVSK			2.3123e-05	-25.0115	*		0.609023	0			1.76148e-05	-25.0115	*		0.608652	0
P11388_S1471_3_DPAKTKNRRKRKPSTSDDSDSNFEKIVSKAV	P11388	TOP2A	S	1471	3	DPAKTKNRRKRKPSTSDDSDSNFEKIVSKAV			2.3123e-05	-25.0115	*		0.609023	0			1.76148e-05	-25.0115	*		0.608652	0
P11388_S1474_3_KTKNRRKRKPSTSDDSDSNFEKIVSKAVTSK	P11388	TOP2A	S	1474	3	KTKNRRKRKPSTSDDSDSNFEKIVSKAVTSK			2.3123e-05	-25.0115	*		0.609023	0			1.76148e-05	-25.0115	*		0.608652	0
P11388_T1470_3_PDPAKTKNRRKRKPSTSDDSDSNFEKIVSKA	P11388	TOP2A	T	1470	3	PDPAKTKNRRKRKPSTSDDSDSNFEKIVSKA			2.3123e-05	-25.0115	*		0.609023	0			1.76148e-05	-25.0115	*		0.608652	0
P11413_S8_1_MAEQVALSRTQVCGILREELFQG	P11413	G6PD	S	8	1	MAEQVALSRTQVCGILREELFQG			1	0			1	0			1	0			1	0
P12270_S2155_1_LVVPHRTDGFAEAIHSPQVAGVPRFRFGPPE	P12270	TPR	S	2155	1	LVVPHRTDGFAEAIHSPQVAGVPRFRFGPPE			0.0436148	3.1646	*		0.609023	3.83055			0.330818	1.62713			0.608652	2.28911
P12532_T410_1_DCERRLERGQDIRIPTPVIHTKH_	P12532	CKMT1A	T	410	1	DCERRLERGQDIRIPTPVIHTKH			1	0			1	0			1	0			1	0
P13051_T60_1_AIPAKKAPAGQEEPGTPPSSPLSAEQLDRIQ	P13051	UNG	T	60	1	AIPAKKAPAGQEEPGTPPSSPLSAEQLDRIQ			0.36876	25.9225			0.00127416	24.0482	*		0.277516	24.426			0.00015392	25.1559	*
P13798_S185_1_RPKAESFFQTKALDVSASDDEIARLKKPDQA	P13798	APEH	S	185	1	RPKAESFFQTKALDVSASDDEIARLKKPDQA			1	0			1	0			1	0			1	0
P13861-2_S99_1_EDLEVPVPSRFNRRVSVCAETYNPDEEEEDT	P13861-2	PRKAR2A	S	99	1	EDLEVPVPSRFNRRVSVCAETYNPDEEEEDT			1	0			1	0			1	0			1	0
P13994_S332_1_GEPRVPEEAAQDRPMSPGDCPPETTETPKCS	P13994	CCDC130	S	332	1	GEPRVPEEAAQDRPMSPGDCPPETTETPKCS			0.999907	0.75009			0.999962	0			0.277516	-23.6416			0.999981	0
P14868_S249_1_VFTVSYFKNNAYLAQSPQLYKQMCICADFEK	P14868	DARS	S	249	1	VFTVSYFKNNAYLAQSPQLYKQMCICADFEK			3.6601e-05	23.3738	*		0.00820163	22.0726	*		0.277516	19.72			1	0
P14923_S665_1_FRISEDKNPDYRKRVSVELTNSLFKHDPAAW	P14923	JUP	S	665	1	FRISEDKNPDYRKRVSVELTNSLFKHDPAAW			0.999907	0.389253			0.647791	-0.462474			0.527405	1.0164			0.999981	-1.913
P15924_S22_1_SHPRINTLGRMIRAESGPDLRYEVTSGGGGT	P15924	DSP	S	22	1	SHPRINTLGRMIRAESGPDLRYEVTSGGGGT			2.17619e-06	25.8156	*		0.532182	25.2724			3.70472e-06	24.2133	*		0.437574	24.4642
P15924_S2821_1_ASVSSKGLPSPYNMSSAPGSRSGSRSGSRSG	P15924	DSP	S	2821	1	ASVSSKGLPSPYNMSSAPGSRSGSRSGSRSG			1.1447e-05	-24.129	*		0.648596	23.3523			7.68971e-06	-24.129	*		0.608652	0
P15924_S2821_2_ASVSSKGLPSPYNMSSAPGSRSGSRSGSRSG	P15924	DSP	S	2821	2	ASVSSKGLPSPYNMSSAPGSRSGSRSGSRSG			0.688357	-21.5506			0.609023	0			0.277516	-21.5506			0.681206	22.4165
P15924_S2825_2_SKGLPSPYNMSSAPGSRSGSRSGSRSGSRSG	P15924	DSP	S	2825	2	SKGLPSPYNMSSAPGSRSGSRSGSRSGSRSG			0.688357	-21.5506			0.609023	0			0.277516	-21.5506			0.681206	22.4165
P16070_S706_1_VEDRKPSGLNGEASKSQEMVHLVNKESSETP	P16070	CD44	S	706	1	VEDRKPSGLNGEASKSQEMVHLVNKESSETP			1	0			1	0			1	0			1	0
P16144-4_S1413_1_AYGTHLSPHVPHRVLSTSSTLTRDYNSLTRS	P16144-4	ITGB4	S	1413	1	AYGTHLSPHVPHRVLSTSSTLTRDYNSLTRS			1	0			1	0			1	0			1	0
P16144-4_T1460_1_SVSSHDSRLTAGVPDTPTRLVFSALGPTSLR	P16144-4	ITGB4	T	1460	1	SVSSHDSRLTAGVPDTPTRLVFSALGPTSLR			0.581719	0			0.609023	0			0.277516	20.2561			0.0001718	22.6562	*
P16401_S173_1_AKKPAAATVTKKVAKSPKKAKVAKPKKAAKS;KAKKPAAAGVKKVAKSPKKAKAAAKPKKATK	P16401	HIST1H1B;HIST1H1C	S	173	1	AKKPAAATVTKKVAKSPKKAKVAKPKKAAKS;KAKKPAAAGVKKVAKSPKKAKAAAKPKKATK			0.000160481	-30.6595	*		0.532182	-27.3683			0.35783	-6.68396			0.609972	-27.3683
P16401_S2_1_MSETAPAETATPAPVEK	P16401	HIST1H1B	S	2	1	MSETAPAETATPAPVEK			0.999907	-0.0359877			0.999962	0.00527011			0.0309185	-3.49702	*		0.664818	-0.685054
P16401_S92_1_EKNNSRIKLGLKSLVSKGTLVQTKGTGASGS	P16401	HIST1H1E;HIST1H1A;HIST1H1B;HIST1H1D;HIST1H1C	S	92	1	EKNNSRIKLGLKSLVSKGTLVQTKGTGASGS			0.581719	0			0.999962	0			0.497395	0			0.688404	18.7823
P16401_T138_1_AKKAGAAKAKKPAGATPKKAKKAAGAKKAVK	P16401	HIST1H1B	T	138	1	AKKAGAAKAKKPAGATPKKAKKAAGAKKAVK			0.369831	-23.2218			0.609023	0			0.280844	-23.2218			0.608652	0
P16403_T4_1_MSETAPAAPAAAPPAEKAP	P16403	HIST1H1C	T	4	1	MSETAPAAPAAAPPAEKAP			0.999907	0			0.532182	-21.9825			0.497395	0			0.437574	-21.9825
P16989_S370_1_GEAPTENPAPPTQQSSAE_	P16989	YBX3	S	370	1	GEAPTENPAPPTQQSSAE			0.75759	0.322524			0.609023	0			7.30381e-06	-24.1701	*		0.437574	23.5297
P17029_S13_1_MMTAESREATGLSPQAAQEKDGIVIVKV	P17029	ZKSCAN1	S	13	1	MMTAESREATGLSPQAAQEKDGIVIVKV			0.36876	26.7114			0.532182	25.7646			0.277516	25.2834			0.437574	25.7761
P17096_S102_1_PKKLEKEEEEGISQESSEEEQ_	P17096	HMGA1	S	102	1	PKKLEKEEEEGISQESSEEEQ			0.36876	-2.38268			0.660077	-1.10026			0.0174658	-3.7312	*		0.635099	-0.0226826
P17096_S36_1_TEKRGRGRPRKQPPVSPGTALVGSQKEPSEV	P17096	HMGA1	S	36	1	TEKRGRGRPRKQPPVSPGTALVGSQKEPSEV			1	0			0.609023	0			1	0			1	0
P17275_T255_1_KEEPQTVPEARSRDATPPVSPINMEDQERIK	P17275	JUNB	T	255	1	KEEPQTVPEARSRDATPPVSPINMEDQERIK			0.36876	-24.327			0.609023	0			5.00171e-06	-24.327	*		0.608652	0
P17706-3_S304_1_WKELSKEDLSPAFDHSPNKIMTEKYNGNRIG	P17706-3	PTPN2	S	304	1	WKELSKEDLSPAFDHSPNKIMTEKYNGNRIG			0.581719	0			0.532182	20.4679			0.497395	0			4.08631e-05	22.8869	*
P18206_S275_1_SKDTEAMKRALASIDSKLNQAKGWLRDPSAS	P18206	VCL	S	275	1	SKDTEAMKRALASIDSKLNQAKGWLRDPSAS			1	0			1	0			1	0			1	0
P18206_S345_1_QMTDQVADLRARGQGSSPVAMQKAQQVSQGL	P18206	VCL	S	345	1	QMTDQVADLRARGQGSSPVAMQKAQQVSQGL			0.36876	25.1665			0.622216	-0.21471			1.74989e-05	25.5208	*		0.623778	1.62761
P18583-10_S1556_1_IAKEMEHNTVCAAGTSPVGEIGEEKILPTSE	P18583-10	SON	S	1556	1	IAKEMEHNTVCAAGTSPVGEIGEEKILPTSE			0.616067	-0.445698			0.672991	24.5155			0.0398006	-2.38605	*		0.437574	27.94
P18583-10_S1780_2_RSAASPVVSSMPERASESSSEEKDDYEIFVK	P18583-10	SON	S	1780	2	RSAASPVVSSMPERASESSSEEKDDYEIFVK			0.663303	23.5017			0.670007	22.9186			0.996953	0			0.437574	24.5327
P18583-10_S2013_1_RRRSRSVVRRRSFSISPVRLRRSRTPLRRRF	P18583-10	SON	S	2013	1	RRRSRSVVRRRSFSISPVRLRRSRTPLRRRF			0.866624	-0.309284			0.609023	0.0854329			0.497395	-0.174058			0.608652	0.756368
P18583-10_T1555_1_LIAKEMEHNTVCAAGTSPVGEIGEEKILPTS	P18583-10	SON	T	1555	1	LIAKEMEHNTVCAAGTSPVGEIGEEKILPTS			0.581719	-1.91672			0.60995	2.67779			0.028722	-2.40145	*		0.645154	0.0185452
P18583-10_T959_1_LGQDPYRLGHDPYRLTPDPYRMSPRPYRIAP	P18583-10	SON	T	959	1	LGQDPYRLGHDPYRLTPDPYRMSPRPYRIAP			1	0			1	0			1	0			1	0
P18850_S16_1_MGEPAGVAGTMESPFSPGLFHRLDEDWDSAL	P18850	ATF6	S	16	1	MGEPAGVAGTMESPFSPGLFHRLDEDWDSAL			1	0			1	0			1	0			1	0
P18850_S94_1_QICTVKDIKAEPQPLSPASSSYSVSSPRSVD	P18850	ATF6	S	94	1	QICTVKDIKAEPQPLSPASSSYSVSSPRSVD			1	0			1	0			1	0			1	0
P18858-3_S36_1_SPVKRPGRKAARVLGSEGEEEDEALSPAKGQ	P18858-3	LIG1	S	36	1	SPVKRPGRKAARVLGSEGEEEDEALSPAKGQ			0.36876	26.6867			0.000231125	25.214	*		0.278453	24.0459			0.00013066	24.8808	*
P18858-3_S46_1_ARVLGSEGEEEDEALSPAKGQKPALDCSQVS	P18858-3	LIG1	S	46	1	ARVLGSEGEEEDEALSPAKGQKPALDCSQVS			9.08449e-06	26.0131	*		0.532182	24.9726			1.16506e-05	24.9167	*		0.437574	24.623
P18858-3_T164_1_QPTTPPKPLKTSKAETPTESVSEPEVATKQE	P18858-3	LIG1	T	164	1	QPTTPPKPLKTSKAETPTESVSEPEVATKQE			3.81392e-05	22.5799	*		0.532182	22.6706			0.277516	22.6469			0.437574	22.8598
P18887_S447_2_QPQTKTKPTQAAGPSSPQKPPTPEETKAASP	P18887	XRCC1	S	447	2	QPQTKTKPTQAAGPSSPQKPPTPEETKAASP			0.581719	0			0.532182	25.8173			0.497395	0			8.70687e-06	26.4107	*
P18887_T453_2_KPTQAAGPSSPQKPPTPEETKAASPVLQEDI	P18887	XRCC1	T	453	2	KPTQAAGPSSPQKPPTPEETKAASPVLQEDI			2.1397e-05	26.9878	*		0.532182	25.8173			0.277516	24.2933			0.437574	26.4107
P19338_S28_3_DPKKMAPPPKEVEEDSEDEEMSEDEEDDSSG	P19338	NCL	S	28	3	DPKKMAPPPKEVEEDSEDEEMSEDEEDDSSG			2.97244e-05	-26.8208	*		0.532182	25.9117			0.497395	-2.5749			0.437574	22.4014
P19338_S34_3_PPPKEVEEDSEDEEMSEDEEDDSSGEEVVIP	P19338	NCL	S	34	3	PPPKEVEEDSEDEEMSEDEEDDSSGEEVVIP			2.97244e-05	-26.8208	*		0.532182	25.9117			0.497395	-2.5749			0.437574	22.4014
P19338_S41_3_EDSEDEEMSEDEEDDSSGEEVVIPQKKGKKA	P19338	NCL	S	41	3	EDSEDEEMSEDEEDDSSGEEVVIPQKKGKKA			2.97244e-05	-26.8208	*		0.532182	25.9117			0.497395	-2.5749			0.437574	22.4014
P19634_S693_1_QKINNYLTVPAHKLDSPTMSRARIGSDPLAY	P19634	SLC9A1	S	693	1	QKINNYLTVPAHKLDSPTMSRARIGSDPLAY			0.0101661	2.43315	*		0.532182	26.769			0.0515882	2.27628			0.437574	26.7403
P19634_S703_1_AHKLDSPTMSRARIGSDPLAYEPKEDLPVIT	P19634	SLC9A1	S	703	1	AHKLDSPTMSRARIGSDPLAYEPKEDLPVIT			3.63657e-06	25.1315	*		3.05757e-05	24.539	*		5.54735e-06	24.4811	*		1.59854e-05	24.8281	*
P20810-9_S285_1_PDDAIDALSSDFTCGSPTAAGKKTEKEESTE	P20810-9	CAST	S	285	1	PDDAIDALSSDFTCGSPTAAGKKTEKEESTE			5.93055e-05	24.2376	*		0.609023	1.62438			0.497395	0			0.681206	-23.6932
P20839-3_T6_1_MEGPLTPPPLQGGGAAAVPEP	P20839-3	IMPDH1	T	6	1	MEGPLTPPPLQGGGAAAVPEP			1	0			0.609023	0			1	0			1	0
P20962_S2_1_MSEKSVEAAAELSAKDL	P20962	PTMS	S	2	1	MSEKSVEAAAELSAKDL			0.473585	-3.3264			0.999962	-1.77902			3.27003e-06	-25.9737	*		0.437574	-23.1236
P21127-9_S81_1_RKDEKRKEKRRHRSHSAEGGKHARVKEKERE	P21127-9	CDK11B	S	81	1	RKDEKRKEKRRHRSHSAEGGKHARVKEKERE			0.000229712	-25.3384	*		0.609023	0			0.00020184	-25.3384	*		0.608652	0
P21359-2_S864_1_GVCLQQRSNSGLATYSPPMGPVSERKGSMIS	P21359-2	NF1	S	864	1	GVCLQQRSNSGLATYSPPMGPVSERKGSMIS			0.000109836	22.1298	*		0.609023	0			0.277516	17.9205			0.437574	21.7749
P21709_S910_1_NFDPRMTLRLPSLSGSDGIPYRTVSEWLESI	P21709	EPHA1	S	910	1	NFDPRMTLRLPSLSGSDGIPYRTVSEWLESI			6.39706e-06	23.5795	*		0.000751082	22.906	*		1.81167e-05	23.4925	*		0.000132487	23.6683	*
P21964-2_S217_1_EVVDGLEKAIYKGPGSEAGP_	P21964-2	COMT	S	217	1	EVVDGLEKAIYKGPGSEAGP			1.66012e-05	-23.3907	*		0.609023	0			1.20201e-05	-23.3907	*		1	0
P22059_S190_1_ALELAKAKAVKMLAESDESGDEESVSQTDKT	P22059	OSBP	S	190	1	ALELAKAKAVKMLAESDESGDEESVSQTDKT			0.671349	23.2572			1	0			0.497395	0			1	0
P22234_S27_1_KLYEGKTKEVYELLDSPGKVLLQSKDQITAG	P22234	PAICS	S	27	1	KLYEGKTKEVYELLDSPGKVLLQSKDQITAG			0.36876	22.1459			0.000459041	21.1181	*		0.497395	0			1	0
P22314_S4_1_MSSSPLSKKRRVSGPDPKP	P22314	UBA1	S	4	1	MSSSPLSKKRRVSGPDPKP			0.303513	-1.86186			0.666132	-1.27515			0.00932378	-3.5815	*		0.647286	-0.41418
P22314_S46_1_SEVPSVPTNGMAKNGSEADIDEGLYSRQLYV	P22314	UBA1	S	46	1	SEVPSVPTNGMAKNGSEADIDEGLYSRQLYV			4.91312e-05	22.6267	*		0.609023	0			1	0			0.437574	20.4841
P22392-2_S235_1_RGDFCIQVGRNIIHGSDSVKSAEKEISLWFK	P22392-2	NME2;NME2P1	S	235	1	RGDFCIQVGRNIIHGSDSVKSAEKEISLWFK			0.558495	5.99108			0.000197666	25.577	*		0.497395	4.53629			0.000106548	26.9432	*
P22626_S259_1_YNGYGGGPGGGNFGGSPGYGGGRGGYGGGGP	P22626	HNRNPA2B1	S	259	1	YNGYGGGPGGGNFGGSPGYGGGRGGYGGGGP			0.581719	-4.83183			0.681606	21.6179			3.05876e-06	-26.0745	*		0.999981	0
P23193-2_S79_1_DLDEKKKEPAITSQNSPEAREESTSSGNVSN	P23193-2	TCEA1	S	79	1	DLDEKKKEPAITSQNSPEAREESTSSGNVSN			0.36876	23.5945			0.532182	23.1351			0.277516	21.9717			9.54382e-06	23.3397	*
P23246_S273_1_GPPPGGPGGRSEEKISDSEGFKANLSLLRRP	P23246	SFPQ	S	273	1	GPPPGGPGGRSEEKISDSEGFKANLSLLRRP			7.53736e-05	23.6434	*		0.532182	23.4335			0.277516	21.7235			0.999981	0
P23246_T687_1_AGPVGGQGPRGMGPGTPAGYGRGREEYEGPN	P23246	SFPQ	T	687	1	AGPVGGQGPRGMGPGTPAGYGRGREEYEGPN			0.581719	0			1	0			0.497395	0			1	0
P23396_T221_1_DHVSIVEPKDEILPTTPISEQKGGKPEPPAM	P23396	RPS3	T	221	1	DHVSIVEPKDEILPTTPISEQKGGKPEPPAM			0.0336791	3.78815	*		0.609023	4.25665			0.0520438	3.31365			0.608652	4.30035
P23443-3_S388_2_FSFEPKIRSPRRFIGSPRTPVSPVKFSPGDF	P23443-3	RPS6KB1	S	388	2	FSFEPKIRSPRRFIGSPRTPVSPVKFSPGDF			0.581719	0			0.00219081	20.4239	*		0.998813	0			1	0
P23443-3_S394_1_IRSPRRFIGSPRTPVSPVKFSPGDFWGRGAS	P23443-3	RPS6KB1	S	394	1	IRSPRRFIGSPRTPVSPVKFSPGDFWGRGAS			0.0174778	3.72438	*		0.609023	4.9984			0.0353687	4.22692	*		0.608652	4.61828
P23443-3_S394_2_IRSPRRFIGSPRTPVSPVKFSPGDFWGRGAS	P23443-3	RPS6KB1	S	394	2	IRSPRRFIGSPRTPVSPVKFSPGDFWGRGAS			8.32484e-05	23.6409	*		0.999962	0			0.277516	21.6845			0.437574	23.0026
P23443-3_T391_2_EPKIRSPRRFIGSPRTPVSPVKFSPGDFWGR	P23443-3	RPS6KB1	T	391	2	EPKIRSPRRFIGSPRTPVSPVKFSPGDFWGR			0.995298	2.18485			0.00219081	20.4239	*		0.607661	-19.6496			0.437574	22.19
P23497_S157_1_KGFENVIHDKLPLQESEEEEREERSGLQLSL	P23497	SP100	S	157	1	KGFENVIHDKLPLQESEEEEREERSGLQLSL			4.09762e-05	24.7776	*		0.532182	26.0366			0.497395	0			0.608652	0
P24593_S116_2_LNEKSYREQVKIERDSREHEEPTTSEMAEET	P24593	IGFBP5	S	116	2	LNEKSYREQVKIERDSREHEEPTTSEMAEET			0.581719	0			0.609023	0			0.497395	0			0.608652	0
P24928_S1864_1_SSPEYTPTSPKYSPTSPKYSPTSPKYSPTSP	P24928	POLR2A	S	1864	1	SSPEYTPTSPKYSPTSPKYSPTSPKYSPTSP			4.60579e-06	24.662	*		0.532182	25.0686			0.277516	25.2462			0.681206	22.2996
P24928_S1913_1_TSPVYTPTSPKYSPTSPTYSPTSPKYSPTSP	P24928	POLR2A	S	1913	1	TSPVYTPTSPKYSPTSPTYSPTSPKYSPTSP			0.581719	0.93431			0.000237924	24.3554	*		0.563353	-0.607782			0.000498568	24.4724	*
P24928_S1917_2_YTPTSPKYSPTSPTYSPTSPKYSPTSPTYSP	P24928	POLR2A	S	1917	2	YTPTSPKYSPTSPTYSPTSPKYSPTSPTYSP			0.63646	-0.460957			0.532182	23.5775			0.277516	-24.3109			0.00277666	24.2271	*
P24928_S1966_1_SPTYSLTSPAISPDDSDEEN_	P24928	POLR2A	S	1966	1	SPTYSLTSPAISPDDSDEEN			0.866947	-0.534035			0.609023	0			4.1782e-05	-25.1021	*		0.00035739	24.2537	*
P25054-2_S1259_1_ESARHKAVEFSSGAKSPSKSGAQTPKSPPEH	P25054-2	APC	S	1259	1	ESARHKAVEFSSGAKSPSKSGAQTPKSPPEH			4.64782e-05	24.434	*		0.000677268	21.9528	*		0.277516	22.4681			1	0
P25054-2_S2182_1_TTSPRGAKPSVKSELSPVARQTSQIGGSSKA	P25054-2	APC	S	2182	1	TTSPRGAKPSVKSELSPVARQTSQIGGSSKA			0.581719	-1.86719			0.999962	0			2.20649e-06	-24.1994	*		0.515866	22.0561
P25054-2_S2434_2_GRPAKRHDIARSHSESPSRLPINRSGTWKRE	P25054-2	APC	S	2434	2	GRPAKRHDIARSHSESPSRLPINRSGTWKRE			0.36876	-25.0781			0.609023	0			5.37189e-06	-25.0781	*		0.999981	0
P25098_S670_1_QQLVQRVPKMKNKPRSPVVELSKVPLVQRGS	P25098	ADRBK1	S	670	1	QQLVQRVPKMKNKPRSPVVELSKVPLVQRGS			2.84885e-05	23.9342	*		0.609023	0			0.277516	25.7656			0.000433311	25.1089	*
P25205_S711_1_QPDAKDGDSYDPYDFSDTEEEMPQVHTPKTA	P25205	MCM3	S	711	1	QPDAKDGDSYDPYDFSDTEEEMPQVHTPKTA			0.36876	27.3873			0.000832417	27.3353	*		0.614569	24.614			0.000123586	26.2648	*
P25205_S728_1_TEEEMPQVHTPKTADSQETKESQKVELSESR	P25205	MCM3	S	728	1	TEEEMPQVHTPKTADSQETKESQKVELSESR			7.31514e-06	24.9136	*		0.532182	24.8005			1	0			1	0
P25205_T722_2_PYDFSDTEEEMPQVHTPKTADSQETKESQKV	P25205	MCM3	T	722	2	PYDFSDTEEEMPQVHTPKTADSQETKESQKV			4.60579e-06	26.6983	*		0.532182	26.1732			0.497395	0			0.437574	26.0072
P25440_S633_1_KATKTAPPALPTGYDSEEEEESRPMSYDEKR	P25440	BRD2	S	633	1	KATKTAPPALPTGYDSEEEEESRPMSYDEKR			0.418513	-1.79097			0.999962	-0.107879			3.6828e-06	-26.5921	*		0.681206	-24.4357
P25929_S368_1_STMHTDVSKTSLKQASPVAFKKINNNDDNEK	P25929	NPY1R	S	368	1	STMHTDVSKTSLKQASPVAFKKINNNDDNEK			2.97244e-05	22.3467	*		1	0			0.497395	0			0.00071132	23.8889	*
P26045_S425_1_EDVFYTYKGSLAPQDSDSEVSQNRSPHQESL	P26045	PTPN3	S	425	1	EDVFYTYKGSLAPQDSDSEVSQNRSPHQESL			0.678659	22.4358			0.609023	0			0.632336	22.2728			0.000130117	24.551	*
P26358-2_S127_1_QARSEARRVGMADANSPPKPLSKPRTPRRSK	P26358-2	DNMT1	S	127	1	QARSEARRVGMADANSPPKPLSKPRTPRRSK			0.36876	22.4474			0.999962	0			0.277516	21.6275			0.999981	0
P26358-2_S730_1_ADDDEEVDDNIPEMPSPKKMHQGKKKKQNKN	P26358-2	DNMT1	S	730	1	ADDDEEVDDNIPEMPSPKKMHQGKKKKQNKN			0.36876	24.4081			0.00055651	23.259	*		0.998552	0			0.437574	23.253
P26368-2_S79_1_PLTRGAKEEHGGLIRSPRHEKKKKVRKYWDV	P26368-2	U2AF2	S	79	1	PLTRGAKEEHGGLIRSPRHEKKKKVRKYWDV			7.26511e-06	28.6561	*		0.532182	30.3029			2.232e-06	29.8293	*		0.437574	30.4206
P26639_S8_1_MFEEKASSPSGKMGGEEKPIGAG	P26639	TARS	S	8	1	MFEEKASSPSGKMGGEEKPIGAG			0.36876	-27.1383			0.999962	0			2.55993e-06	-27.1383	*		0.608652	0
P27361-2_T202_2_LARIADPEHDHTGFLTEYVATRWYRAPEIML	P27361-2	MAPK3	T	202	2	LARIADPEHDHTGFLTEYVATRWYRAPEIML			1	0			1	0			1	0			1	0
P27361-2_Y204_2_RIADPEHDHTGFLTEYVATRWYRAPEIMLNS	P27361-2	MAPK3	Y	204	2	RIADPEHDHTGFLTEYVATRWYRAPEIMLNS			1	0			1	0			1	0			1	0
P27816_S358_1_APAKDVTLLKETERASPIKMDLAPSKDMGPP	P27816	MAP4	S	358	1	APAKDVTLLKETERASPIKMDLAPSKDMGPP			0.0480114	4.14057	*		0.609023	4.79172			0.277516	2.86991			0.600489	4.46458
P27816_S440_1_ISSTEISSAEKVALSSETEVALARDMTLPPE	P27816	MAP4	S	440	1	ISSTEISSAEKVALSSETEVALARDMTLPPE			0.36876	19.4995			1	0			1	0			0.608652	0
P27816_S507_1_VAPSTVKEVGLLKDMSPLSETEMALGKDVTP	P27816	MAP4	S	507	1	VAPSTVKEVGLLKDMSPLSETEMALGKDVTP			2.49667e-05	22.8598	*		0.532182	23.4798			0.277516	22.6356			0.620236	20.8196
P27816_S827_1_TAAAVASTGPSSRSPSTLLPKKPTAIKTEGK	P27816	MAP4	S	827	1	TAAAVASTGPSSRSPSTLLPKKPTAIKTEGK			0.581719	0			0.532182	21.4368			0.277516	21.095			3.04704e-06	22.135	*
P27816_S941_1_NTSAPDLKNVRSKVGSTENIKHQPGGGRAKV	P27816	MAP4	S	941	1	NTSAPDLKNVRSKVGSTENIKHQPGGGRAKV			1.15276e-05	25.8536	*		0.532182	24.8777			8.95165e-06	24.8492	*		0.437574	25.5528
P27816-4_T28_1_AYMDENRNITFTCPRTPSELINKSSPLEVLG	P27816-4	MAP4	T	28	1	AYMDENRNITFTCPRTPSELINKSSPLEVLG			1	0			1	0			1	0			1	0
P27987-2_S43_2_PSGSETPPPPRRAVLSPGSVFSPGRGASFLF	P27987-2	ITPKB	S	43	2	PSGSETPPPPRRAVLSPGSVFSPGRGASFLF			0.640431	21.8058			0.532182	19.9651			0.497395	0			0.00120239	20.5108	*
P27987-2_S49_2_PPPPRRAVLSPGSVFSPGRGASFLFPPAESL	P27987-2	ITPKB	S	49	2	PPPPRRAVLSPGSVFSPGRGASFLFPPAESL			0.640431	21.8058			0.532182	19.9651			0.497395	0			0.00120239	20.5108	*
P28290_S668_1_EFTQYTTHHILKSLASIEAKCSDMSSENTTG	P28290	SSFA2	S	668	1	EFTQYTTHHILKSLASIEAKCSDMSSENTTG			0.0674535	-2.08308			0.669102	-1.21963			0.0121099	-3.38547	*		0.679769	-1.34592
P28290_S92_1_KIAIWLKDCRTPLGASLDEQSSSTLKGVLVR	P28290	SSFA2	S	92	1	KIAIWLKDCRTPLGASLDEQSSSTLKGVLVR			0.36876	-1.55714			0.673052	-24.303			0.0427948	-3.2229	*		0.681121	-0.678546
P28715_S563_1_ELCPYESKFDSSLLSSDDETKCKPNSASEVI	P28715	ERCC5	S	563	1	ELCPYESKFDSSLLSSDDETKCKPNSASEVI			3.58906e-06	23.1676	*		0.532182	20.0307			0.497395	0			0.608652	0
P28749_S1041_1_QRTKKRVIAIDSDAESPAKRVCQENDDVLLK	P28749	RBL1	S	1041	1	QRTKKRVIAIDSDAESPAKRVCQENDDVLLK			4.65747e-05	23.8488	*		0.00081737	21.4487	*		0.277516	21.7164			0.437574	20.1094
P28749_S749_1_LIPLSMNTNQESKVKSPVSLTAHSLIGASPK	P28749	RBL1	S	749	1	LIPLSMNTNQESKVKSPVSLTAHSLIGASPK			0.581719	0			0.609023	0			0.497395	0			1	0
P28749_T369_1_NLQQHFEKKRSFAPSTPLTGRRYLREKEAVI	P28749	RBL1	T	369	1	NLQQHFEKKRSFAPSTPLTGRRYLREKEAVI			0.368857	19.4781			0.532182	21.7427			0.277516	21.1665			0.000146089	21.5576	*
P29317_S901_1_DFDPRVSIRLPSTSGSEGVPFRTVSEWLESI	P29317	EPHA2	S	901	1	DFDPRVSIRLPSTSGSEGVPFRTVSEWLESI			0.36876	22.2964			0.609023	0			6.64554e-05	22.8719	*		5.65252e-05	23.0451	*
P29401_T287_1_QEIYSQIQSKKKILATPPQEDAPSVDIANIR	P29401	TKT	T	287	1	QEIYSQIQSKKKILATPPQEDAPSVDIANIR			0.999907	0.169708			0.999962	0			0.277516	-20.9306			0.999981	0
P29590-2_S518_1_RSSPEQPRPSTSKAVSPPHLDGPPSPRSPVI	P29590-2	PML	S	518	1	RSSPEQPRPSTSKAVSPPHLDGPPSPRSPVI			6.19378e-05	21.7066	*		0.999962	0			1	0			0.608652	0
P29692_S119_1_AISKLEARLNVLEKSSPGHRATAPQTQHVSP	P29692	EEF1D	S	119	1	AISKLEARLNVLEKSSPGHRATAPQTQHVSP			0.37306	-25.5693			0.676751	26.3467			0.497395	-2.51978			0.999981	0
P29692_S162_1_TPAEDDEDDDIDLFGSDNEEEDKEAAQLREE	P29692	EEF1D	S	162	1	TPAEDDEDDDIDLFGSDNEEEDKEAAQLREE			5.66065e-07	27.6798	*		0.532182	27.6239			1.51062e-06	26.9964	*		0.437574	27.4209
P29692_S162_2_TPAEDDEDDDIDLFGSDNEEEDKEAAQLREE	P29692	EEF1D	S	162	2	TPAEDDEDDDIDLFGSDNEEEDKEAAQLREE			0.00187952	24.3369	*		0.609023	0			0.277516	23.3284			2.75866e-06	24.0566	*
P29692_T147_2_VSPMRQVEPPAKKPATPAEDDEDDDIDLFGS	P29692	EEF1D	T	147	2	VSPMRQVEPPAKKPATPAEDDEDDDIDLFGS			0.00187952	24.3369	*		0.609023	0			0.277516	23.3284			2.75866e-06	24.0566	*
P29966_S101_1_EKGEPAAAAAPEAGASPVEKEAPAEGEAAEP	P29966	MARCKS	S	101	1	EKGEPAAAAAPEAGASPVEKEAPAEGEAAEP			0.36876	21.2966			0.532182	22.4824			9.09432e-06	23.9158	*		0.00354519	24.1996	*
P29966_S118_1_VEKEAPAEGEAAEPGSPTAAEGEAASAASST	P29966	MARCKS	S	118	1	VEKEAPAEGEAAEPGSPTAAEGEAASAASST			0.000117932	26.9129	*		7.90597e-05	26.333	*		4.27878e-06	26.4626	*		4.3826e-05	26.1138	*
P29966_S145_1_ASSTSSPKAEDGATPSPSNETPKKKKKRFSF	P29966	MARCKS	S	145	1	ASSTSSPKAEDGATPSPSNETPKKKKKRFSF			0.000220534	25.7884	*		0.666132	24.0592			7.19011e-05	26.0254	*		0.437574	25.3928
P29966_S147_1_STSSPKAEDGATPSPSNETPKKKKKRFSFKK	P29966	MARCKS	S	147	1	STSSPKAEDGATPSPSNETPKKKKKRFSFKK			4.16618e-05	26.8321	*		1.41096e-05	26.3449	*		2.09695e-05	26.7648	*		0.000105171	25.4676	*
P30086_S52_1_LGKVLTPTQVKNRPTSISWDGLDSGKLYTLV	P30086	PEBP1	S	52	1	LGKVLTPTQVKNRPTSISWDGLDSGKLYTLV			0.614416	24.8494			0.00232339	25.1313	*		0.561289	23.8017			0.00594642	24.6196	*
P30086_T51_1_ELGKVLTPTQVKNRPTSISWDGLDSGKLYTL	P30086	PEBP1	T	51	1	ELGKVLTPTQVKNRPTSISWDGLDSGKLYTL			0.581719	0			0.00642219	20.412	*		1	0			1	0
P30307-4_S95_1_DDNGNLVDSEMKYLGSPITTVPKLDKNPNLG	P30307-4	CDC25C	S	95	1	DDNGNLVDSEMKYLGSPITTVPKLDKNPNLG			0.0001853	23.5085	*		0.00129945	20.3278	*		0.497395	0			0.437574	18.7926
P30414_S379_1_HWKEEMQRLRAYRPPSGEKWSKGDKLSDPCS	P30414	NKTR	S	379	1	HWKEEMQRLRAYRPPSGEKWSKGDKLSDPCS			6.39706e-06	23.5094	*		0.532182	-24.1806			1	0			0.437574	-24.1806
P30622-2_S348_1_SGLLTETSSRYARKISGTTALQEALKEKQQH;TGLLTETSSRYARKISGTTALQEALKEKQQH	P30622-2	CLIP1;CLIP2	S	348	1	SGLLTETSSRYARKISGTTALQEALKEKQQH;TGLLTETSSRYARKISGTTALQEALKEKQQH			1.36564e-05	22.7713	*		0.000256593	22.4499	*		0.277516	22.1173			0.608652	0
P31274_S159_1_GSPGELRDRAPQTLPSPEADALAGSKHKEEK	P31274	HOXC9	S	159	1	GSPGELRDRAPQTLPSPEADALAGSKHKEEK			0.000326999	23.1597	*		0.609023	0			1	0			1	0
P31321_S83_1_RQKSNSQSDSHDEEVSPTPPNPVVKARRRRG	P31321	PRKAR1B	S	83	1	RQKSNSQSDSHDEEVSPTPPNPVVKARRRRG			0.000988611	24.4488	*		0.609023	0			1	0			0.437574	23.3477
P31323_S83_2_GTPSKGVNFAEEPMQSDSEDGEEEEAAPADA	P31323	PRKAR2B	S	83	2	GTPSKGVNFAEEPMQSDSEDGEEEEAAPADA			0.669085	24.1279			0.00560945	22.0892	*		0.902451	0			0.437574	22.3895
P31323_S85_2_PSKGVNFAEEPMQSDSEDGEEEEAAPADAGA	P31323	PRKAR2B	S	85	2	PSKGVNFAEEPMQSDSEDGEEEEAAPADAGA			0.669085	24.1279			0.00560945	22.0892	*		0.902451	0			0.437574	22.3895
P31350_S20_1_RVPLAPITDPQQLQLSPLKGLSLVDKENTPP	P31350	RRM2	S	20	1	RVPLAPITDPQQLQLSPLKGLSLVDKENTPP			2.98558e-06	24.2093	*		0.532182	23.0215			1.18697e-05	22.9263	*		0.437574	22.2321
P31350_T33_1_QLSPLKGLSLVDKENTPPALSGTRVLASKTA	P31350	RRM2	T	33	1	QLSPLKGLSLVDKENTPPALSGTRVLASKTA			0.36876	22.667			0.000382856	22.257	*		8.76084e-06	22.1796	*		0.437574	20.7337
P31749-2_S62_2_GLKKQEEEEMDFRSGSPSDNSGAEEMEVSLA	P31749-2	AKT1	S	62	2	GLKKQEEEEMDFRSGSPSDNSGAEEMEVSLA			5.41138e-05	23.9747	*		0.609023	0			1	0			0.608652	0
P31749-2_S67_2_EEEEMDFRSGSPSDNSGAEEMEVSLAKPKHR	P31749-2	AKT1	S	67	2	EEEEMDFRSGSPSDNSGAEEMEVSLAKPKHR			5.41138e-05	23.9747	*		0.609023	0			1	0			0.437574	20.4555
P31943_S23_1_GEGFVVKVRGLPWSCSADEVQRFFSDCKIQN	P31943	HNRNPH1	S	23	1	GEGFVVKVRGLPWSCSADEVQRFFSDCKIQN			9.88178e-06	22.339	*		1	0			1	0			1	0
P31948_S481_1_DGYQRCMMAQYNRHDSPEDVKRRAMADPEVQ	P31948	STIP1	S	481	1	DGYQRCMMAQYNRHDSPEDVKRRAMADPEVQ			0.36876	21.4037			1	0			1	0			1	0
P32519-2_S139_1_PEVMETQQVQEKYADSPGASSPEQPKRKKGR	P32519-2	ELF1	S	139	1	PEVMETQQVQEKYADSPGASSPEQPKRKKGR			2.50811e-05	23.3778	*		0.532182	23.7562			1	0			0.608652	0
P32519-2_S143_2_ETQQVQEKYADSPGASSPEQPKRKKGRKTKP	P32519-2	ELF1	S	143	2	ETQQVQEKYADSPGASSPEQPKRKKGRKTKP			1	0			0.609023	0			0.497395	0			0.999981	0
P33981-2_S435_1_KHTTFEQPVFSVSKQSPPISTSKWFDPKSIC	P33981-2	TTK	S	435	1	KHTTFEQPVFSVSKQSPPISTSKWFDPKSIC			1	0			1	0			1	0			1	0
P33991_S2_2_MSSPASTPSRRGSRRGR	P33991	MCM4	S	2	2	MSSPASTPSRRGSRRGR			0.000445214	23.7772	*		0.532182	21.3651			0.497395	0			0.437574	20.7273
P33991_S3_2_MSSPASTPSRRGSRRGRA	P33991	MCM4	S	3	2	MSSPASTPSRRGSRRGRA			0.000445214	23.7772	*		0.532182	21.3651			0.497395	0			0.437574	20.7273
P34932_S76_1_KNTVQGFKRFHGRAFSDPFVEAEKSNLAYDI	P34932	HSPA4	S	76	1	KNTVQGFKRFHGRAFSDPFVEAEKSNLAYDI			0.581719	-2.28794			0.999962	0			4.81474e-05	-23.7336	*		0.999981	0
P35221_S641_1_RKAVLMIRTPEELDDSDFETEDFDVRSRTSV	P35221	CTNNA1	S	641	1	RKAVLMIRTPEELDDSDFETEDFDVRSRTSV			0.36876	-1.59277			0.650834	0.158607			0.0087797	-3.26439	*		0.624862	0.0153903
P35221_S641_3_RKAVLMIRTPEELDDSDFETEDFDVRSRTSV	P35221	CTNNA1	S	641	3	RKAVLMIRTPEELDDSDFETEDFDVRSRTSV			6.39706e-06	-26.1635	*		0.757168	19.5853			4.26729e-06	-26.1635	*		0.72555	20.3501
P35221_S652_3_ELDDSDFETEDFDVRSRTSVQTEDDQLIAGQ	P35221	CTNNA1;CTNNA2	S	652	3	ELDDSDFETEDFDVRSRTSVQTEDDQLIAGQ			6.39706e-06	-26.1635	*		0.757168	19.5853			4.26729e-06	-26.1635	*		0.72555	20.3501
P35221_S655_2_DSDFETEDFDVRSRTSVQTEDDQLIAGQSAR	P35221	CTNNA1;CTNNA2	S	655	2	DSDFETEDFDVRSRTSVQTEDDQLIAGQSAR			0.365357	-2.49401			0.532182	-22.9589			7.51214e-06	-27.2025	*		0.640881	1.01528
P35221_S655_3_DSDFETEDFDVRSRTSVQTEDDQLIAGQSAR	P35221	CTNNA1;CTNNA2	S	655	3	DSDFETEDFDVRSRTSVQTEDDQLIAGQSAR			6.39706e-06	-26.1635	*		0.757168	19.5853			4.26729e-06	-26.1635	*		0.72555	20.3501
P35221_T658_2_FETEDFDVRSRTSVQTEDDQLIAGQSARAIM	P35221	CTNNA1;CTNNA2	T	658	2	FETEDFDVRSRTSVQTEDDQLIAGQSARAIM			0.130618	-2.15896			0.656758	0.375678			0.00952104	-3.74741	*		0.637171	0.990973
P35251-2_S108_2_SKPGKISRQDPVTYISETDEEDDFMCKKAAS	P35251-2	RFC1	S	108	2	SKPGKISRQDPVTYISETDEEDDFMCKKAAS			2.29026e-05	-24.6489	*		1	0			1.73552e-05	-24.6489	*		1	0
P35251-2_T110_2_PGKISRQDPVTYISETDEEDDFMCKKAASKS	P35251-2	RFC1	T	110	2	PGKISRQDPVTYISETDEEDDFMCKKAASKS			2.29026e-05	-24.6489	*		0.609023	0			1.73552e-05	-24.6489	*		0.681206	23.6094
P35568_S1100_2_AKVIRADPQGCRRRHSSETFSSTPSATRVGN	P35568	IRS1	S	1100	2	AKVIRADPQGCRRRHSSETFSSTPSATRVGN			0.667924	26.4301			0.000329295	24.8833	*		0.998451	0			0.437574	25.1202
P35568_S1101_2_KVIRADPQGCRRRHSSETFSSTPSATRVGNT	P35568	IRS1	S	1101	2	KVIRADPQGCRRRHSSETFSSTPSATRVGNT			0.667924	26.4301			0.000329295	24.8833	*		0.998451	0			0.437574	25.1202
P35568_S312_1_VGLTRRSRTESITATSPASMVGGKPGSFRVR	P35568	IRS1	S	312	1	VGLTRRSRTESITATSPASMVGGKPGSFRVR			7.69399e-06	24.9616	*		0.532182	22.4744			0.277516	22.3003			0.608652	0
P35568_S330_2_SMVGGKPGSFRVRASSDGEGTMSRPASVDGS	P35568	IRS1	S	330	2	SMVGGKPGSFRVRASSDGEGTMSRPASVDGS			0.581719	0.793055			0.532182	25.2297			0.992199	-1.44743			0.00367803	25.9038	*
P35568_S348_1_EGTMSRPASVDGSPVSPSTNRTHAHRHRGSA	P35568	IRS1	S	348	1	EGTMSRPASVDGSPVSPSTNRTHAHRHRGSA			0.246675	-1.41151			0.999962	1.96925			2.27215e-06	-26.5661	*		0.999981	3.35588
P35568_S348_2_EGTMSRPASVDGSPVSPSTNRTHAHRHRGSA	P35568	IRS1	S	348	2	EGTMSRPASVDGSPVSPSTNRTHAHRHRGSA			0.545593	0.793055			0.532182	25.2297			0.497395	-1.44743			0.00367803	25.9038	*
P35568_S374_1_HRGSARLHPPLNHSRSIPMPASRCSPSATSP	P35568	IRS1	S	374	1	HRGSARLHPPLNHSRSIPMPASRCSPSATSP			0.999907	0			0.609023	0			0.998552	0			8.11636e-05	23.9822	*
P35568_S636_1_PVPSGRKGSGDYMPMSPKSVSAPQQIINPIR	P35568	IRS1	S	636	1	PVPSGRKGSGDYMPMSPKSVSAPQQIINPIR			0.36876	25.0376			0.532182	23.4914			0.660519	21.2936			0.000423156	24.0395	*
P35568_T446_2_YGSSPCDFRSSFRSVTPDSLGHTPPARGEEE	P35568	IRS1	T	446	2	YGSSPCDFRSSFRSVTPDSLGHTPPARGEEE			3.5377e-05	23.7381	*		0.609023	0			0.497395	0			1	0
P35579_S364_1_LGNIVFKKERNTDQASMPDNTAAQKVSHLLG	P35579	MYH9	S	364	1	LGNIVFKKERNTDQASMPDNTAAQKVSHLLG			1	0			1	0			1	0			1	0
P35579_S751_1_GKQACVLMIKALELDSNLYRIGQSKVFFRAG	P35579	MYH9	S	751	1	GKQACVLMIKALELDSNLYRIGQSKVFFRAG			1	0			1	0			1	0			1	0
P35580_S1956_1_SGRRQLHLEGASLELSDDDTESKTSDVNETQ	P35580	MYH10	S	1956	1	SGRRQLHLEGASLELSDDDTESKTSDVNETQ			0.36876	23.3127			0.00216337	22.3726	*		1.9592e-05	21.886	*		1.57314e-07	22.7984	*
P35606-2_S131_1_VMQIVINPKDNNQFASASLDRTIKVWQLGSS	P35606-2	COPB2	S	131	1	VMQIVINPKDNNQFASASLDRTIKVWQLGSS			1	0			1	0			1	0			1	0
P35606-2_S830_2_PSRSTAQQELDGKPASPTPVIVASHTANKEE	P35606-2	COPB2	S	830	2	PSRSTAQQELDGKPASPTPVIVASHTANKEE			0.581719	0			0.609023	0			0.497395	0			0.608652	0
P35606-2_T832_1_RSTAQQELDGKPASPTPVIVASHTANKEEKS	P35606-2	COPB2	T	832	1	RSTAQQELDGKPASPTPVIVASHTANKEEKS			0.581719	0			0.532182	26.3666			0.000148092	24.9579	*		1	0
P35611_S12_1_MNGDSRAAVVTSPPPTTAPHKERYFDR	P35611	ADD1	S	12	1	MNGDSRAAVVTSPPPTTAPHKERYFDR			0.36876	24.4162			0.609023	0			0.277516	24.0461			0.000121181	23.1089	*
P35611_S358_1_LLNPEKYKAKSRSPGSPVGEGTGSPPKWQIG	P35611	ADD1	S	358	1	LLNPEKYKAKSRSPGSPVGEGTGSPPKWQIG			1	0			0.000153669	24.6273	*		0.277516	24.2819			0.608652	0
P35611_S726_1_PGKSPSKKKKKFRTPSFLKKSKKKSDS_;PSKSPSKKKKKFRTPSFLKKNKKKEKVEA_	P35611	ADD1;ADD2;ADD3	S	726	1	PGKSPSKKKKKFRTPSFLKKSKKKSDS			0.662965	23.3116			0.532182	22.0106			0.277516	23.9652			0.000146089	24.4822	*
P35658-2_S1012_1_AVVQAPRHAPVVRTPSIQPSLLPHAAPFAKS	P35658-2	NUP214	S	1012	1	AVVQAPRHAPVVRTPSIQPSLLPHAAPFAKS			1	0			1	0			1	0			1	0
P35658-2_S929_1_IESHTKSLPKVPAKLSPMKQAQLRNFLAKRK	P35658-2	NUP214	S	929	1	IESHTKSLPKVPAKLSPMKQAQLRNFLAKRK			0.581719	0			0.532182	21.3995			0.277516	23.3063			0.000222479	21.8848	*
P35658-2_T416_1_FYMINQNPGVKSLIKTPERLSLEGERQPKSP	P35658-2	NUP214	T	416	1	FYMINQNPGVKSLIKTPERLSLEGERQPKSP			1	0			1	0			1	0			1	0
P35658-2_T437_1_LEGERQPKSPGSTPTTPTSSQAPQKLDASAA	P35658-2	NUP214	T	437	1	LEGERQPKSPGSTPTTPTSSQAPQKLDASAA			0.36876	23.4644			0.000131415	23.2286	*		0.277516	23.103			0.608652	0
P36915_S51_3_SRSGSRERREEQTDTSDGESVTHHIRRLNQQ	P36915	GNL1	S	51	3	SRSGSRERREEQTDTSDGESVTHHIRRLNQQ			0.581719	2.72443			0.000237924	23.8976	*		0.596055	-22.7149			1.52664e-05	24.2628	*
P36915_T48_3_SSNSRSGSRERREEQTDTSDGESVTHHIRRL	P36915	GNL1	T	48	3	SSNSRSGSRERREEQTDTSDGESVTHHIRRL			0.581719	2.72443			0.000237924	23.8976	*		0.596055	-22.7149			1.52664e-05	24.2628	*
P36915_T50_3_NSRSGSRERREEQTDTSDGESVTHHIRRLNQ	P36915	GNL1	T	50	3	NSRSGSRERREEQTDTSDGESVTHHIRRLNQ			0.581719	2.72443			0.000237924	23.8976	*		0.596055	-22.7149			1.52664e-05	24.2628	*
P37837_S237_1_NYYKKFSYKTIVMGASFRNTGEIKALAGCDF	P37837	TALDO1	S	237	1	NYYKKFSYKTIVMGASFRNTGEIKALAGCDF			2.28926e-05	22.372	*		0.532182	19.7967			0.277516	19.4747			0.608652	0
P37837_S3_1_MSSSPVKRQRMESALDQL	P37837	TALDO1	S	3	1	MSSSPVKRQRMESALDQL			1	0			1	0			1	0			1	0
P38159_S124_1_FGAGRGGSGGTRGPPSRGGHMDDGGYSMNFN;LRGGRGGSGGTRGPPSRGGHMDDGGYSMNFN	P38159	RBMX;RBMXL1	S	124	1	FGAGRGGSGGTRGPPSRGGHMDDGGYSMNFN;LRGGRGGSGGTRGPPSRGGHMDDGGYSMNFN			1	0			1	0			1	0			1	0
P38398-8_S67_1_LEYANSYNFAKKENNSPEHLKDEVSIIQSMG	P38398-8	BRCA1	S	67	1	LEYANSYNFAKKENNSPEHLKDEVSIIQSMG			0.581719	0			0.609023	0			1	0			1	0
P38432_S272_1_ISDGPSKVTLEARNSSEKLPTELSKEEPSTK	P38432	COIL	S	272	1	ISDGPSKVTLEARNSSEKLPTELSKEEPSTK			1.98668e-05	25.177	*		0.999962	0			0.497395	0			0.633971	24.7244
P39687_S17_1_EMGRRIHLELRNRTPSDVKELVLDNSRSNEG	P39687	ANP32A	S	17	1	EMGRRIHLELRNRTPSDVKELVLDNSRSNEG			0.581719	0			0.999962	0			1	0			0.684939	19.9398
P39880-6_S1112_1_EKEALKRAYQQKPYPSPKTIEDLATQLNLKT	P39880-6	CUX1	S	1112	1	EKEALKRAYQQKPYPSPKTIEDLATQLNLKT			7.93885e-05	23.7445	*		0.609023	0			0.277516	23.7196			0.437574	22.254
P40222_S515_1_GPERRPEGPGAQAPSSPRVTEAPCYPGAPST	P40222	TXLNA	S	515	1	GPERRPEGPGAQAPSSPRVTEAPCYPGAPST			5.91539e-06	26.1122	*		1	0			0.277516	26.2417			0.608652	0
P40306_S230_1_CVITKTGAKLLRTLSSPTEPVKRSGRYHFVP	P40306	PSMB10	S	230	1	CVITKTGAKLLRTLSSPTEPVKRSGRYHFVP			0.36876	24.8615			0.532182	22.9022			0.998451	0			0.437574	20.209
P41162_S159_1_PTASSRFHFPPLDTHSPTNDVQPGRFSASSL	P41162	ETV3	S	159	1	PTASSRFHFPPLDTHSPTNDVQPGRFSASSL			0.999907	1.73563			0.609023	0			0.278378	-19.8641			1	0
P41229-4_S250_1_PEPCTKMTMRLRRNHSNAQFIESYVCRMCSR	P41229-4	KDM5C	S	250	1	PEPCTKMTMRLRRNHSNAQFIESYVCRMCSR			1	0			1	0			1	0			1	0
P42167_S159_2_KKLLKLREQGTESRSSTPLPTISSSAENTRQ	P42167	TMPO	S	159	2	KKLLKLREQGTESRSSTPLPTISSSAENTRQ			0.647151	-0.912056			0.609023	0			2.55173e-05	-26.4467	*		0.437574	21.9499
P42167_S180_2_ISSSAENTRQNGSNDSDRYSDNEEDSKIELK	P42167	TMPO	S	180	2	ISSSAENTRQNGSNDSDRYSDNEEDSKIELK			1	0			1	0			1	0			0.000260553	24.5265	*
P42167_S184_2_AENTRQNGSNDSDRYSDNEEDSKIELKLEKR	P42167	TMPO	S	184	2	AENTRQNGSNDSDRYSDNEEDSKIELKLEKR			1	0			1	0			1	0			0.000260553	24.5265	*
P42167_S66_3_PPLPAGTNSKGPPDFSSDEEREPTPVLGSGA	P42167	TMPO	S	66	3	PPLPAGTNSKGPPDFSSDEEREPTPVLGSGA			1.43358e-05	27.1721	*		0.708747	20.3689			0.00035952	24.4721	*		0.44039	25.9583
P42167_S67_3_PLPAGTNSKGPPDFSSDEEREPTPVLGSGAA	P42167	TMPO	S	67	3	PLPAGTNSKGPPDFSSDEEREPTPVLGSGAA			1.43358e-05	27.1721	*		0.708747	20.3689			0.00035952	24.4721	*		0.44039	25.9583
P42167_T160_2_KLLKLREQGTESRSSTPLPTISSSAENTRQN	P42167	TMPO	T	160	2	KLLKLREQGTESRSSTPLPTISSSAENTRQN			0.647151	-0.912056			0.999962	0			2.55173e-05	-26.4467	*		0.504569	21.9499
P42167_T355_1_VERDILKEMFPYEASTPTGISASCRRPIKGA	P42167	TMPO	T	355	1	VERDILKEMFPYEASTPTGISASCRRPIKGA			2.96622e-05	23.9234	*		0.609023	0			0.277516	20.2283			0.608652	0
P42167_T74_3_SKGPPDFSSDEEREPTPVLGSGAAAAGRSRA	P42167	TMPO	T	74	3	SKGPPDFSSDEEREPTPVLGSGAAAAGRSRA			1.43358e-05	27.1721	*		0.708747	20.3689			0.00035952	24.4721	*		0.44039	25.9583
P42356_S230_1_HSLRVLEELEGVRRRSFNDFRSILPSNLLTV	P42356	PI4KA	S	230	1	HSLRVLEELEGVRRRSFNDFRSILPSNLLTV			2.233e-05	23.8367	*		0.532182	22.7364			0.497395	0			0.608652	0
P42566_S796_1_PCPLPPGKRSINKLDSPDPFKLNDPFQPFPG	P42566	EPS15	S	796	1	PCPLPPGKRSINKLDSPDPFKLNDPFQPFPG			0.36876	19.4766			9.72509e-05	21.1408	*		0.277516	21.5424			0.437574	21.8943
P42677_S78_1_LCQPTGGKARLTEGCSFRRKQH_	P42677	RPS27;RPS27L	S	78	1	LCQPTGGKARLTEGCSFRRKQH			1	0			1	0			1	0			1	0
P42684-2_S900_1_PVLPTTHNHKVPVLISPTLKHTPADVQLIGT	P42684-2	ABL2	S	900	1	PVLPTTHNHKVPVLISPTLKHTPADVQLIGT			6.65594e-06	22.7389	*		0.532182	22.3149			0.277516	21.4254			0.637747	20.7386
P42685_S37_1_EADKSTVIENPGALCSPQSQRHGHYFVALFD	P42685	FRK	S	37	1	EADKSTVIENPGALCSPQSQRHGHYFVALFD			1	0			1	0			1	0			1	0
P46013_S2223_1_DKPTTHEKTTKIACRSPQPDPVGTPTIFKPQ	P46013	MKI67	S	2223	1	DKPTTHEKTTKIACRSPQPDPVGTPTIFKPQ			0.61608	-24.0598			0.999962	0			0.997976	-0.174573			0.999981	0
P46013_S308_1_RPKSGGSGHAVAEPASPEQELDQNKGKGRDV	P46013	MKI67	S	308	1	RPKSGGSGHAVAEPASPEQELDQNKGKGRDV			0.36876	-1.45324			0.655261	1.55181			0.0304391	-2.9155	*		0.608652	3.54338
P46013_S357_1_PAKMKTPVQYSQQQNSPQKHKNKDLYTTGRR	P46013	MKI67	S	357	1	PAKMKTPVQYSQQQNSPQKHKNKDLYTTGRR			0.36876	26.3588			0.532182	23.9249			0.277516	25.2605			3.25153e-05	26.5013	*
P46013_T1335_1_LDLTENLTGSKRRPQTPKEEAQALEDLTGFK	P46013	MKI67	T	1335	1	LDLTENLTGSKRRPQTPKEEAQALEDLTGFK			1	0			0.609023	0			3.08042e-07	21.9479	*		0.999981	0
P46019_S1015_1_INRLRSEMKQMTRRFSADEQFFSVGQAASSS	P46019	PHKA2	S	1015	1	INRLRSEMKQMTRRFSADEQFFSVGQAASSS			0.999907	-0.545993			0.532182	23.6232			0.277516	-24.224			0.608652	0
P46019_S1044_1_SSAHSSKSARSSTPSSPTGTSSSDSGGHHIG	P46019	PHKA2	S	1044	1	SSAHSSKSARSSTPSSPTGTSSSDSGGHHIG			0.581719	0			1	0			1	0			1	0
P46019_S729_1_VPMTLPTKVLSAHRKSLNLVDSPQPLLEKVP	P46019	PHKA2	S	729	1	VPMTLPTKVLSAHRKSLNLVDSPQPLLEKVP			0.36876	22.9857			0.609023	0			1	0			0.00147945	21.3469	*
P46020-3_S926_1_ERSVRPTDSNVSPAISIHEIGAVGATKTERT	P46020-3	PHKA1	S	926	1	ERSVRPTDSNVSPAISIHEIGAVGATKTERT			1	0			1	0			1	0			0.608652	0
P46100-4_S1310_2_KPRYRHRLLRHKLTVSDGESGEEKKTKPKEH	P46100-4	ATRX	S	1310	2	KPRYRHRLLRHKLTVSDGESGEEKKTKPKEH			8.35565e-06	24.3355	*		0.609023	0			0.277516	24.7594			1.0075e-06	24.6493	*
P46100-4_S1314_2_RHRLLRHKLTVSDGESGEEKKTKPKEHKEVK	P46100-4	ATRX	S	1314	2	RHRLLRHKLTVSDGESGEEKKTKPKEHKEVK			8.35565e-06	24.3355	*		0.609023	0			0.277516	24.7594			1.0075e-06	24.6493	*
P46100-4_S666_1_QKLSVPVRKKDKRNSSDSAIDNPKPNKLPKS	P46100-4	ATRX	S	666	1	QKLSVPVRKKDKRNSSDSAIDNPKPNKLPKS			0.581719	-1.52421			0.689599	-24.3231			0.497395	-2.05456			0.637171	-0.237594
P46100-4_S691_1_NKLPKSKQSETVDQNSDSDEMLAILKEVSRM	P46100-4	ATRX	S	691	1	NKLPKSKQSETVDQNSDSDEMLAILKEVSRM			0.581719	-0.621934			0.609023	0			1.20139e-05	-23.1216	*		0.999981	0
P46379-2_S1111_1_LRSDIQKRLQEDPNYSPQRFPNAQRAFADDP	P46379-2	BAG6	S	1111	1	LRSDIQKRLQEDPNYSPQRFPNAQRAFADDP			0.734883	-0.0747274			0.999962	1.74573			0.0186275	-2.06682	*		0.999981	1.71914
P46379-2_S958_2_PLPEEPMEVQGAERASPEPQRENASPAPGTT	P46379-2	BAG6	S	958	2	PLPEEPMEVQGAERASPEPQRENASPAPGTT			0.667924	23.932			0.532182	23.8073			0.999246	0			4.00072e-06	23.997	*
P46379-2_S967_2_QGAERASPEPQRENASPAPGTTAEEAMSRGP	P46379-2	BAG6	S	967	2	QGAERASPEPQRENASPAPGTTAEEAMSRGP			0.667924	23.932			0.532182	23.8073			0.999246	0			4.00072e-06	23.997	*
P46527_S10_1_MSNVRVSNGSPSLERMDARQAEHPK	P46527	CDKN1B	S	10	1	MSNVRVSNGSPSLERMDARQAEHPK			0.36876	-24.2142			1	0			1.92291e-06	-24.2142	*		0.608652	0
P46527_S178_1_QNKRANRTEENVSDGSPNAGSVEQTPKKPGL	P46527	CDKN1B	S	178	1	QNKRANRTEENVSDGSPNAGSVEQTPKKPGL			1	0			1	0			1	0			1	0
P46821_S1427_1_SFLSADDKASGRGAESPFEEKSGKQGSPDQV	P46821	MAP1B	S	1427	1	SFLSADDKASGRGAESPFEEKSGKQGSPDQV			1	0			0.609023	0			9.09815e-05	21.105	*		0.437574	22.7051
P46821_S1793_2_LSPKSDISPLTPRESSPLYSPTFSDSTSAVK	P46821	MAP1B	S	1793	2	LSPKSDISPLTPRESSPLYSPTFSDSTSAVK			1	0			1	0			1	0			0.000283311	23.1835	*
P46821_S1797_2_SDISPLTPRESSPLYSPTFSDSTSAVKEKTA	P46821	MAP1B	S	1797	2	SDISPLTPRESSPLYSPTFSDSTSAVKEKTA			1	0			1	0			1	0			0.000283311	23.1835	*
P46937-5_S105_2_KLPDSFFKPPEPKSHSRQASTDAGTAGALTP	P46937-5	YAP1	S	105	2	KLPDSFFKPPEPKSHSRQASTDAGTAGALTP			1.08123e-05	-24.9698	*		1	0			0.497395	-1.68861			0.437574	24.9174
P47736-3_S514_1_DLAKAAGISLIVPGKSPTRKKSGPFGSRRSS	P47736-3	RAP1GAP	S	514	1	DLAKAAGISLIVPGKSPTRKKSGPFGSRRSS			0.640228	-0.563258			0.532182	20.0776			0.614507	-1.50853			1	0
P48506_S8_1_MGLLSQGSPLSWEETKRHADHVR	P48506	GCLC	S	8	1	MGLLSQGSPLSWEETKRHADHVR			1	0			1	0			1	0			1	0
P48634_S1085_2_TGGPNHPPAPRGRTASETRSEGSEYEEIPKR	P48634	PRRC2A	S	1085	2	TGGPNHPPAPRGRTASETRSEGSEYEEIPKR			0.581719	0.341974			0.532182	25.8347			0.994848	-1.56391			0.000134106	26.2117	*
P48634_S1085_3_TGGPNHPPAPRGRTASETRSEGSEYEEIPKR	P48634	PRRC2A	S	1085	3	TGGPNHPPAPRGRTASETRSEGSEYEEIPKR			0.616067	-0.407576			0.532182	23.6951			0.989539	-1.98219			0.000107922	24.5064	*
P48634_S1089_3_NHPPAPRGRTASETRSEGSEYEEIPKRRRQR	P48634	PRRC2A	S	1089	3	NHPPAPRGRTASETRSEGSEYEEIPKRRRQR			0.616067	-0.407576			0.532182	23.6951			0.989539	-1.98219			0.000107922	24.5064	*
P48634_S1092_3_PAPRGRTASETRSEGSEYEEIPKRRRQRGSE	P48634	PRRC2A	S	1092	3	PAPRGRTASETRSEGSEYEEIPKRRRQRGSE			0.616067	-0.407576			0.532182	23.6951			0.989539	-1.98219			0.000107922	24.5064	*
P48634_S342_2_AGAHEEVDYTEKLKFSDEEDGRDSDEEGAEG	P48634	PRRC2A	S	342	2	AGAHEEVDYTEKLKFSDEEDGRDSDEEGAEG			1.54575e-06	25.4251	*		0.999962	0			0.277516	24.6933			0.437574	25.4526
P48634_S350_2_YTEKLKFSDEEDGRDSDEEGAEGHRDSQSAS	P48634	PRRC2A	S	350	2	YTEKLKFSDEEDGRDSDEEGAEGHRDSQSAS			1.54575e-06	25.4251	*		0.999962	0			0.277516	24.6933			0.437574	25.4526
P48634_S456_1_APEDEDEAWRQRRKQSSSEISLAVERARRRR	P48634	PRRC2A	S	456	1	APEDEDEAWRQRRKQSSSEISLAVERARRRR			0.581719	-1.33674			0.591695	22.0559			0.497395	-2.19561			0.44106	23.3155
P48634_S761_2_PGVHPSGLVPRERSDSGGSSSEPFDRHAPAM	P48634	PRRC2A	S	761	2	PGVHPSGLVPRERSDSGGSSSEPFDRHAPAM			0.000148468	24.366	*		1	0			1	0			0.608652	0
P48634_S808_1_GDVFTATPAEPRPLTSPLRQAADEDDKGMRS	P48634	PRRC2A	S	808	1	GDVFTATPAEPRPLTSPLRQAADEDDKGMRS			0.000227355	24.1249	*		0.532182	24.1138			0.277516	22.5609			0.437574	23.547
P48634_T1087_3_GPNHPPAPRGRTASETRSEGSEYEEIPKRRR	P48634	PRRC2A	T	1087	3	GPNHPPAPRGRTASETRSEGSEYEEIPKRRR			0.384027	24.9418			0.532182	23.6951			0.640533	23.3672			0.000107922	24.5064	*
P49006_S104_1_KKKFSFKKPFKLSGLSFKRNRKEGGGDSSAS	P49006	MARCKSL1	S	104	1	KKKFSFKKPFKLSGLSFKRNRKEGGGDSSAS			4.17595e-05	23.7249	*		0.000148572	24.679	*		1.20759e-05	24.7588	*		0.000528647	25.2064	*
P49006_S22_1_KAPRGDVTAEEAAGASPAKANGQENGHVKSN	P49006	MARCKSL1	S	22	1	KAPRGDVTAEEAAGASPAKANGQENGHVKSN			0.36876	23.667			0.532182	24.4589			4.30993e-06	24.4203	*		3.41875e-06	25.1161	*
P49006_T85_1_PSQGAEAKGEVPPKETPKKKKKFSFKKPFKL	P49006	MARCKSL1	T	85	1	PSQGAEAKGEVPPKETPKKKKKFSFKKPFKL			0.581719	0			0.532182	24.9138			1.59706e-06	27.2865	*		4.55156e-05	27.0341	*
P49023_S303_1_ERCWAAGWPRDGGRSSPGGQDEGGFMAQGKT	P49023	PXN	S	303	1	ERCWAAGWPRDGGRSSPGGQDEGGFMAQGKT			0.581719	-2.68993			0.532182	23.9256			0.497395	-3.19825			0.00042018	25.3008	*
P49116_S19_1_PSPRIQIISTDSAVASPQRIQIVTDQQTGQK	P49116	NR2C2	S	19	1	PSPRIQIISTDSAVASPQRIQIVTDQQTGQK			9.41702e-05	21.2868	*		0.609023	0			0.497395	0			0.608652	0
P49327_S1411_1_YGSTLFLCRRPTPQDSPIFLPVDDTSFRWVE	P49327	FASN	S	1411	1	YGSTLFLCRRPTPQDSPIFLPVDDTSFRWVE			0.36876	23.3311			0.532182	23.0641			0.277516	21.475			0.000303746	20.4323	*
P49450-2_S17_2_GPRRRSRKPEAPRRRSPSPTPTPGPSRRGPS	P49450-2	CENPA	S	17	2	GPRRRSRKPEAPRRRSPSPTPTPGPSRRGPS			1	0			1	0			1	0			1	0
P49450-2_T21_2_RSRKPEAPRRRSPSPTPTPGPSRRGPSLGAS	P49450-2	CENPA	T	21	2	RSRKPEAPRRRSPSPTPTPGPSRRGPSLGAS			1	0			1	0			1	0			1	0
P49454_S3079_1_EPTTKSVPVNNLPERSPTDSPREGLRVKRGR	P49454	CENPF	S	3079	1	EPTTKSVPVNNLPERSPTDSPREGLRVKRGR			1	0			1	0			1	0			0.000195519	21.9887	*
P49590_T59_1_SQLKAHQEKPNFIIKTPKGTRDLSPQHMVVR	P49590	HARS2	T	59	1	SQLKAHQEKPNFIIKTPKGTRDLSPQHMVVR			1	0			1	0			1	0			1	0
P49736_S108_1_EGLALDDEDVEELTASQREAAERAMRQRDRE	P49736	MCM2	S	108	1	EGLALDDEDVEELTASQREAAERAMRQRDRE			0.582761	1.15892			0.00271842	22.9207	*		0.902258	-5.15507			0.437574	21.0483
P49757-3_S183_1_TATFDASRTTFTREGSFRVTTATEQAEREEI	P49757-3	NUMB	S	183	1	TATFDASRTTFTREGSFRVTTATEQAEREEI			1	0			1	0			1	0			1	0
P49761_S224_2_YRERRDSDTYRCEERSPSFGEDYYGPSRSRH	P49761	CLK3	S	224	2	YRERRDSDTYRCEERSPSFGEDYYGPSRSRH			0.694941	-20.4906			0.609023	0			0.61593	-20.4906			0.678779	21.1697
P49761_S226_2_ERRDSDTYRCEERSPSFGEDYYGPSRSRHRR	P49761	CLK3	S	226	2	ERRDSDTYRCEERSPSFGEDYYGPSRSRHRR			0.694941	-20.4906			0.609023	0			0.61593	-20.4906			0.678779	21.1697
P49768-7_S332_2_PHRSTPESRAAVQELSSSILAGEDPEERGVK	P49768-7	PSEN1	S	332	2	PHRSTPESRAAVQELSSSILAGEDPEERGVK			0.598879	0.975537			0.532182	21.3164			0.000120198	-22.1221	*		0.437574	22.2557
P49768-7_S333_1_HRSTPESRAAVQELSSSILAGEDPEERGVKL	P49768-7	PSEN1	S	333	1	HRSTPESRAAVQELSSSILAGEDPEERGVKL			1	0			0.609023	0			1	0			0.608652	0
P49790-3_S718_1_KVTDNKCIACQAAKLSPRDTAKQTGIETPNK	P49790-3	NUP153	S	718	1	KVTDNKCIACQAAKLSPRDTAKQTGIETPNK			1.33866e-05	23.3163	*		0.672982	22.6602			0.497395	0			0.608652	0
P49792_S2276_2_GESTTGFNFSFKSALSPSKSPAKLNQSGTSV	P49792	RANBP2;RGPD4	S	2276	2	GESTTGFNFSFKSALSPSKSPAKLNQSGTSV			0.581719	0			0.609023	0			0.277516	22.8159			4.3826e-05	23.7106	*
P49792_S2280_2_TGFNFSFKSALSPSKSPAKLNQSGTSVGTDE	P49792	RANBP2;RGPD4	S	2280	2	TGFNFSFKSALSPSKSPAKLNQSGTSVGTDE			0.581719	0			0.609023	0			0.277516	22.8159			4.3826e-05	23.7106	*
P49792_S2668_1_LPPTFFCYKNRPDYVSEEEEDDEDFETAVKK	P49792	RANBP2	S	2668	1	LPPTFFCYKNRPDYVSEEEEDDEDFETAVKK			0.581719	-2.35829			0.685311	22.4984			0.00155092	-3.94243	*		0.999981	0
P49792_S781_1_GSLRNADSEIKHSTPSPTRYSLSPSKSYKYS	P49792	RANBP2	S	781	1	GSLRNADSEIKHSTPSPTRYSLSPSKSYKYS			0.000487186	-27.2207	*		0.532182	-25.0469			0.000428223	-27.2207	*		0.437574	-25.0469
P49792_T1396_2_SNKELVGPPLAETVFTPKTSPENVQDRFALV	P49792	RANBP2	T	1396	2	SNKELVGPPLAETVFTPKTSPENVQDRFALV			1	0			1	0			1	0			1	0
P49841_S9_1_MSGRPRTTSFAESCKPVQQPSAFG	P49841	GSK3B	S	9	1	MSGRPRTTSFAESCKPVQQPSAFG			1	0			1	0			1	0			1	0
P49916-4_S123_1_KAVVQAKLTTTGQVTSPVKGASFVTSTNPRK	P49916-4	LIG3	S	123	1	KAVVQAKLTTTGQVTSPVKGASFVTSTNPRK			2.835e-06	25.8416	*		0.665598	24.8722			1.54043e-05	24.2045	*		0.999981	0
P49916-4_S155_1_SGFSAKPNNSGEAPSSPTPKRSLSSSKCDPR	P49916-4	LIG3	S	155	1	SGFSAKPNNSGEAPSSPTPKRSLSSSKCDPR			1	0			0.609023	0			0.497395	0			1	0
P49916-4_T122_1_KKAVVQAKLTTTGQVTSPVKGASFVTSTNPR	P49916-4	LIG3	T	122	1	KKAVVQAKLTTTGQVTSPVKGASFVTSTNPR			0.581719	0			0.609023	0			0.497395	0			6.5326e-07	25.2742	*
P50151_S6_1_MSSGASASALQRLVEQLKLEA	P50151	GNG10	S	6	1	MSSGASASALQRLVEQLKLEA			1.83309e-05	22.0501	*		0.999962	0			1	0			0.608652	0
P50395_S61_1_ITPLEDLYKRFKIPGSPPESMGRGRDWNVDL	P50395	GDI2	S	61	1	ITPLEDLYKRFKIPGSPPESMGRGRDWNVDL			0.581719	0			0.609023	0			1	0			0.437574	19.5485
P50402_S49_1_YEKKIFEYETQRRRLSPPSSSAASSYSFSDL	P50402	EMD	S	49	1	YEKKIFEYETQRRRLSPPSSSAASSYSFSDL			1.96614e-05	25.237	*		0.668544	25.0972			2.84538e-06	24.9248	*		0.520276	24.1762
P50402_S8_1_MDNYADLSDTELTTLLRRYNIPH	P50402	EMD	S	8	1	MDNYADLSDTELTTLLRRYNIPH			0.581719	0			0.609023	0			1	0			1	0
P50548_S327_1_RYLQAHTQSVYNYHLSPRAFLHYPGLVVPQP	P50548	ERF	S	327	1	RYLQAHTQSVYNYHLSPRAFLHYPGLVVPQP			0.668002	24.5083			0.000488401	24.6438	*		0.287071	23.5584			0.000161381	23.1336	*
P50991_S381_1_NLNGSGKLLKITGCASPGKTVTIVVRGSNKL	P50991	CCT4	S	381	1	NLNGSGKLLKITGCASPGKTVTIVVRGSNKL			1	0			0.609023	0			1	0			1	0
P51397_S2_1_MSSPPEGKLETKAGHPP	P51397	DAP	S	2	1	MSSPPEGKLETKAGHPP			0.669085	27.5184			0.999962	0			0.993588	0			0.681206	24.4394
P51397_S3_1_MSSPPEGKLETKAGHPPA	P51397	DAP	S	3	1	MSSPPEGKLETKAGHPPA			0.614547	-0.166797			0.612982	0.698629			0.00676311	-2.53904	*		0.608652	1.2945
P51532-5_S1419_1_SKKQKKRGRPPAEKLSPNPPNLTKKMKKIVD	P51532-5	SMARCA4	S	1419	1	SKKQKKRGRPPAEKLSPNPPNLTKKMKKIVD			1.01626e-05	24.6979	*		0.532182	24.1357			4.59736e-07	25.4887	*		0.437574	24.4889
P51580_S14_1_MDGTRTSLDIEEYSDTEVQKNQVLTLEEW	P51580	TPMT	S	14	1	MDGTRTSLDIEEYSDTEVQKNQVLTLEEW			1.54993e-05	22.8242	*		0.609023	0			1	0			1	0
P51610_S1507_1_PVPGPSVPPPEELQVSPGPRQQLPPRQLLQS	P51610	HCFC1	S	1507	1	PVPGPSVPPPEELQVSPGPRQQLPPRQLLQS			0.67985	25.3192			0.999962	0			0.993588	0			0.608652	0
P51812_S715_1_KGAMAATYSALNRNQSPVLEPVGRSTLAQRR	P51812	RPS6KA3	S	715	1	KGAMAATYSALNRNQSPVLEPVGRSTLAQRR			4.16618e-05	23.8251	*		0.000920447	22.473	*		0.277516	22.2649			0.00026445	23.67	*
P51858_S132_1_EAAEGDGDKKGNAEGSSDEEGKLVIDEPAKE	P51858	HDGF	S	132	1	EAAEGDGDKKGNAEGSSDEEGKLVIDEPAKE			0.000509387	24.6288	*		0.609023	0			4.99662e-06	24.5953	*		0.437574	24.064
P51858_S133_1_AAEGDGDKKGNAEGSSDEEGKLVIDEPAKEK	P51858	HDGF	S	133	1	AAEGDGDKKGNAEGSSDEEGKLVIDEPAKEK			2.21411e-05	27.2069	*		0.532182	25.5873			3.41565e-06	26.5395	*		4.33414e-05	25.9346	*
P51957-3_S474_1_GEKRQVRRDLFAFQESPPRFLPSHPIVGKVD	P51957-3	NEK4	S	474	1	GEKRQVRRDLFAFQESPPRFLPSHPIVGKVD			7.56359e-05	22.3216	*		0.532182	17.9051			0.497395	0			0.437574	20.0301
P51991-2_S336_1_YGPMKGGSFGGRSSGSPYGGGYGSGGGSGGY	P51991-2	HNRNPA3	S	336	1	YGPMKGGSFGGRSSGSPYGGGYGSGGGSGGY			0.36876	-1.29776			0.60995	0.559775			0.00952369	-3.12965	*		0.667527	-1.98686
P52272-2_S413_1_MGLVMDRMGSVERMGSGIERMGPLGLDHMAS	P52272-2	HNRNPM	S	413	1	MGLVMDRMGSVERMGSGIERMGPLGLDHMAS			0.36876	-24.2058			0.609023	0			4.36076e-06	-24.2058	*		1	0
P52272-2_S536_1_ANNLERMGLERMGANSLERMGLERMGANSLE	P52272-2	HNRNPM	S	536	1	ANNLERMGLERMGANSLERMGLERMGANSLE			0.575152	-0.419324			0.609023	2.18348			0.0151607	-3.21916	*		0.608652	2.77268
P52272-2_S594_1_SFDRAIEMERGNFGGSFAGSFGGAGGHAPGV	P52272-2	HNRNPM	S	594	1	SFDRAIEMERGNFGGSFAGSFGGAGGHAPGV			1	0			1	0			1	0			1	0
P52272-2_S598_1_AIEMERGNFGGSFAGSFGGAGGHAPGVARKA	P52272-2	HNRNPM	S	598	1	AIEMERGNFGGSFAGSFGGAGGHAPGVARKA			0.581719	0			1	0			0.497395	0			1	0
P52292_T9_1_MSTNENANTPAARLHRFKNKGKDS	P52292	KPNA2	T	9	1	MSTNENANTPAARLHRFKNKGKDS			4.12091e-05	22.1146	*		1	0			0.277516	22.1347			0.000107922	22.874	*
P52569_S646_2_EKSAIQANDHHPRNLSSPFIFHEKTSEF_	P52569	SLC7A2	S	646	2	EKSAIQANDHHPRNLSSPFIFHEKTSEF			0.581719	-2.00453			0.609023	0			3.74546e-05	-22.21	*		0.696002	18.6753
P52569_S647_2_KSAIQANDHHPRNLSSPFIFHEKTSEF_	P52569	SLC7A2	S	647	2	KSAIQANDHHPRNLSSPFIFHEKTSEF			0.581719	-2.00453			0.609023	0			3.74546e-05	-22.21	*		0.696002	18.6753
P52594-2_S322_1_SGFGTTGKAPVGSVVSVPSQSSASSDKYAAL	P52594-2	AGFG1	S	322	1	SGFGTTGKAPVGSVVSVPSQSSASSDKYAAL			1	0			1	0			1	0			1	0
P52701_S137_1_EKGKSVRVHVQFFDDSPTRGWVSKRLLKPYT	P52701	MSH6	S	137	1	EKGKSVRVHVQFFDDSPTRGWVSKRLLKPYT			9.55049e-06	23.6872	*		0.000848348	23.2538	*		0.277516	22.4025			0.000149663	23.1906	*
P52756_S59_1_DDRRGDRYDDYRDYDSPERERERRNSDRSED	P52756	RBM5	S	59	1	DDRRGDRYDDYRDYDSPERERERRNSDRSED			8.53135e-06	26.0216	*		0.00040995	26.3897	*		8.46548e-05	23.2839	*		5.02922e-05	23.645	*
P52756_S624_1_ENPLKRGLVAAYSGDSDNEEELVERLESEEE	P52756	RBM5	S	624	1	ENPLKRGLVAAYSGDSDNEEELVERLESEEE			0.00133164	24.0992	*		1	0			1	0			1	0
P52948-6_S1028_1_FSRLPSKADTSQEICSPRLPISASHSSKTRS	P52948-6	NUP98	S	1028	1	FSRLPSKADTSQEICSPRLPISASHSSKTRS			0.36876	21.8825			0.532182	22.7359			0.497395	0			4.33414e-05	22.4506	*
P52948-6_S623_1_SNLFSPVNRDSENLASPSEYPENGERFSFLS	P52948-6	NUP98	S	623	1	SNLFSPVNRDSENLASPSEYPENGERFSFLS			5.28959e-05	-25.1649	*		0.723347	-21.8304			0.277516	-25.1649			0.999981	0.752955
P52948-6_S888_1_WVFKVSHFSKYGLQDSDEEEEEHPSKTSTKK	P52948-6	NUP98	S	888	1	WVFKVSHFSKYGLQDSDEEEEEHPSKTSTKK			0.36876	27.1603			0.000153669	24.9124	*		0.277516	25.8844			3.75014e-06	26.5026	*
P53367_S132_1_IKNPAMEKLELVRKWSLNTYKCTRQIISEKL	P53367	ARFIP1	S	132	1	IKNPAMEKLELVRKWSLNTYKCTRQIISEKL			1.72752e-06	27.276	*		0.000468736	26.6348	*		4.59736e-07	24.8391	*		0.000297764	24.8372	*
P53396_S481_1_PAKKAKPAMPQDSVPSPRSLQGKSTTLFSRH	P53396	ACLY	S	481	1	PAKKAKPAMPQDSVPSPRSLQGKSTTLFSRH			0.581719	-1.46313			0.999962	-1.45665			0.0345518	-3.49188	*		0.644267	0.441673
P53611_T3_1_MGTPQKDVIIKSDAPDTL	P53611	RABGGTB	T	3	1	MGTPQKDVIIKSDAPDTL			0.648142	24.785			0.532182	22.0976			0.277516	24.0727			7.29836e-05	23.6049	*
P54253_S88_1_QGIGLHKALSTGLDYSPPSAPRSVPVATTLP	P54253	ATXN1	S	88	1	QGIGLHKALSTGLDYSPPSAPRSVPVATTLP			0.581719	-0.78731			0.999962	-0.830781			0.277516	-24.4266			0.681206	-22.6994
P54259_S661_2_PGAYKTATPPGYKPGSPPSFRTGTPPGYRGT	P54259	ATN1	S	661	2	PGAYKTATPPGYKPGSPPSFRTGTPPGYRGT			0.581719	2.19601			0.609023	0			0.998451	0.48233			0.000131541	22.9757	*
P54259_S77_1_ASTPKVNKQGRSEEISESESEETNAPKKTKT	P54259	ATN1	S	77	1	ASTPKVNKQGRSEEISESESEETNAPKKTKT			0.581719	-1.64442			0.999962	-0.437042			0.0187667	-2.54183	*		0.608652	1.72794
P54259_T653_2_PYGKRAPSPGAYKTATPPGYKPGSPPSFRTG	P54259	ATN1	T	653	2	PYGKRAPSPGAYKTATPPGYKPGSPPSFRTG			0.581719	2.19601			0.609023	0			0.998451	0.48233			0.000131541	22.9757	*
P54274-2_S11_1_MAEDVSSAAPSPRGCADGRDADPTEE	P54274-2	TERF1	S	11	1	MAEDVSSAAPSPRGCADGRDADPTEE			0.581719	-0.557255			0.616628	1.04317			0.0282543	-3.55436	*		0.616336	1.19628
P55010_S389_2_KAEPFIKWLKEAEEESSGGEEEDEDENIEVV	P55010	EIF5	S	389	2	KAEPFIKWLKEAEEESSGGEEEDEDENIEVV			0.581719	3.41758			0.00747092	20.0725	*		0.995449	1.16586			6.30609e-05	26.022	*
P55010_S390_2_AEPFIKWLKEAEEESSGGEEEDEDENIEVVY	P55010	EIF5	S	390	2	AEPFIKWLKEAEEESSGGEEEDEDENIEVVY			0.581719	3.41758			0.00747092	20.0725	*		0.995449	1.16586			6.30609e-05	26.022	*
P55196_S1182_1_RADHRSSPNVANQPPSPGGKSAYASGTTAKI	P55196	MLLT4	S	1182	1	RADHRSSPNVANQPPSPGGKSAYASGTTAKI			0.563613	-4.1273			0.999962	0			0.0385632	-3.31054	*		0.999981	0
P55196_S1201_1_KSAYASGTTAKITSVSTGNLCTEEQTPPPRP	P55196	MLLT4	S	1201	1	KSAYASGTTAKITSVSTGNLCTEEQTPPPRP			1	0			1	0			1	0			1	0
P55196_S1779_1_CRDAKEKRSKSQDADSPGSSGAPENLTFKER	P55196	MLLT4	S	1779	1	CRDAKEKRSKSQDADSPGSSGAPENLTFKER			0.669085	23.4879			0.532182	22.3885			0.290649	22.5508			0.000155753	24.3113	*
P55196_S424_1_GSDSRDKPKLYRLQLSVTEVGTEKLDDNSIQ	P55196	MLLT4	S	424	1	GSDSRDKPKLYRLQLSVTEVGTEKLDDNSIQ			1	0			1	0			1	0			0.437574	18.4519
P55196_T1211_1_KITSVSTGNLCTEEQTPPPRPEAYPIPTQTY	P55196	MLLT4	T	1211	1	KITSVSTGNLCTEEQTPPPRPEAYPIPTQTY			0.581719	0			1	0			0.497395	0			1	0
P55209_S69_1_ERLDGLVETPTGYIESLPRVVKRRVNALKNL	P55209	NAP1L1	S	69	1	ERLDGLVETPTGYIESLPRVVKRRVNALKNL			1	0			1	0			1	0			1	0
P55209_T62_1_QILAALQERLDGLVETPTGYIESLPRVVKRR	P55209	NAP1L1	T	62	1	QILAALQERLDGLVETPTGYIESLPRVVKRR			3.67124e-06	24.0885	*		0.532182	22.7656			0.277516	22.189			0.999981	0
P55265-5_S530_1_VTGASLRRTMLLLSRSPEAQPKTLPLTGSTF	P55265-5	ADAR	S	530	1	VTGASLRRTMLLLSRSPEAQPKTLPLTGSTF			0.00652307	24.7425	*		0.678528	23.0958			0.277516	24.3684			0.999981	0
P55265-5_T306_1_HYSTEKESEKTAESQTPTPSATSFFSGKSPV	P55265-5	ADAR	T	306	1	HYSTEKESEKTAESQTPTPSATSFFSGKSPV			8.95813e-06	25.6277	*		0.000366119	23.7193	*		1.08931e-05	22.9191	*		0.437574	22.5913
P55317-2_S274_1_ESRKDPSGASNPSADSPLHRGVHGKTGQLEG	P55317-2	FOXA1	S	274	1	ESRKDPSGASNPSADSPLHRGVHGKTGQLEG			0.36876	-28.3371			0.609023	0			0.993588	-1.61771			0.999981	0
P55327-2_S131_1_SVGSVITKKLEDVKNSPTFKSFEEKVENLKS	P55327-2	TPD52	S	131	1	SVGSVITKKLEDVKNSPTFKSFEEKVENLKS			5.19884e-05	25.7671	*		0.532182	25.5174			4.96892e-06	25.9946	*		0.437574	25.2971
P55327-2_S136_1_ITKKLEDVKNSPTFKSFEEKVENLKSKVGGT	P55327-2	TPD52	S	136	1	ITKKLEDVKNSPTFKSFEEKVENLKSKVGGT			2.28926e-05	25.923	*		3.38011e-05	25.3135	*		1.16891e-06	25.6321	*		4.33414e-05	25.1873	*
P55347-2_S41_1_TEQDPNCSEPDAEGVSPPPVESQTPMDVDKQ	P55347-2	PKNOX1	S	41	1	TEQDPNCSEPDAEGVSPPPVESQTPMDVDKQ			0.581719	0			1	0			1	0			1	0
P56159-2_S139_1_VNSRLSDIFRVVPFISVEHIPKGNNCLDAAK	P56159-2	GFRA1	S	139	1	VNSRLSDIFRVVPFISVEHIPKGNNCLDAAK			1	0			1	0			1.53929e-05	22.9686	*		0.000144227	21.8302	*
P56181-2_S162_2_KVTSPSSSSSSSSSDSESDDEADVSEVTPRV	P56181-2	NDUFV3	S	162	2	KVTSPSSSSSSSSSDSESDDEADVSEVTPRV			0.581719	-0.70319			0.609023	0			1.03948e-06	-25.7753	*		0.437574	24.1744
P56181-2_S164_2_TSPSSSSSSSSSDSESDDEADVSEVTPRVVS	P56181-2	NDUFV3	S	164	2	TSPSSSSSSSSSDSESDDEADVSEVTPRVVS			0.36876	-0.88395			0.675721	24.5173			3.70472e-06	-26.0945	*		0.449042	24.1744
P56645_S1048_1_SRTPSHPTATVLSTGSPPSESPSRTGSAASG	P56645	PER3	S	1048	1	SRTPSHPTATVLSTGSPPSESPSRTGSAASG			1	0			1	0			1	0			1	0
P56962_S2_1_MSEDEEKVKLRRLEPAI	P56962	STX17	S	2	1	MSEDEEKVKLRRLEPAI			2.70625e-06	-24.8184	*		0.609023	0			1.69103e-06	-24.8184	*		0.608652	0
P57737-2_S21_1_VSKFRHTEARPPRRESWISDIRAGTAPSCRN	P57737-2	CORO7	S	21	1	VSKFRHTEARPPRRESWISDIRAGTAPSCRN			2.90625e-05	23.069	*		0.532182	20.493			0.497395	0			1	0
P57740_S37_1_TARKQSAQKRVLLQASQDENFGNTTPRNQVI	P57740	NUP107	S	37	1	TARKQSAQKRVLLQASQDENFGNTTPRNQVI			1.03184e-05	-21.451	*		0.999962	0			6.85887e-06	-21.451	*		0.685444	18.3343
P57740_T55_1_ENFGNTTPRNQVIPRTPSSFRQPFTPTSRSL	P57740	NUP107	T	55	1	ENFGNTTPRNQVIPRTPSSFRQPFTPTSRSL			1	0			1	0			1	0			1	0
P57768-2_S29_1_NSASSFTTNRNQRSSSFGSVSTSSNSSKGQL	P57768-2	SNX16	S	29	1	NSASSFTTNRNQRSSSFGSVSTSSNSSKGQL			1.72655e-05	-24.435	*		0.999962	0			0.277516	-24.435			0.999981	0
P59923_S171_1_MGTGALRSAQIWSLASPLRSSSALGDHLEPP	P59923	ZNF445	S	171	1	MGTGALRSAQIWSLASPLRSSSALGDHLEPP			0.36876	-20.6879			0.999962	0			0.560872	-20.6879			0.684872	18.0525
P60174_S249_1_VSDAVAQSTRIIYGGSVTGATCKELASQPDV	P60174	TPI1	S	249	1	VSDAVAQSTRIIYGGSVTGATCKELASQPDV			0.671349	-0.724375			0.532182	21.8674			0.497395	-2.97334			0.000431529	22.7419	*
P61244-2_S2_1_MSDNDDIEVESDADKRA	P61244-2	MAX	S	2	1	MSDNDDIEVESDADKRA			0.458099	-0.787837			0.647791	-0.0380622			0.0219082	-3.03452	*		0.999981	0.499556
P61244-6_S11_1_MSDNDDIEVESDEEQPRFQSAADKRA	P61244-6	MAX	S	11	1	MSDNDDIEVESDEEQPRFQSAADKRA			1.7316e-05	-24.1292	*		0.609023	0			1.24542e-05	-24.1292	*		0.608652	0
P61978-2_S116_1_LKKIIPTLEEGLQLPSPTATSQLPLESDAVE	P61978-2	HNRNPK	S	116	1	LKKIIPTLEEGLQLPSPTATSQLPLESDAVE			2.49841e-05	27.1516	*		0.999962	0			0.497395	0			0.681546	26.8274
P61978-2_S216_1_RVVECIKIILDLISESPIKGRAQPYDPNFYD	P61978-2	HNRNPK	S	216	1	RVVECIKIILDLISESPIKGRAQPYDPNFYD			0.581719	0			0.000143201	20.5909	*		0.497395	0			0.437574	20.1415
P62136_T320_1_KYGQFSGLNPGGRPITPPRNSAKAKK_	P62136	PPP1CA	T	320	1	KYGQFSGLNPGGRPITPPRNSAKAKK			0.000553081	23.1931	*		0.000153669	22.9618	*		0.497395	0			0.608652	0
P62140_T316_1_KAKYQYGGLNSGRPVTPPRTANPPKKR_	P62140	PPP1CB	T	316	1	KAKYQYGGLNSGRPVTPPRTANPPKKR			0.000422962	24.3459	*		0.609023	0			1	0			1	0
P62241_T130_1_SHYALPLGRKKGAKLTPEEEEILNKKRSKKI	P62241	RPS8	T	130	1	SHYALPLGRKKGAKLTPEEEEILNKKRSKKI			0.368857	19.7094			0.532182	21.9133			3.41321e-06	22.777	*		0.608652	0
P62491-2_S78_1_QIWDTAGLERYRAITSAYYRGAVGALLVFDL;QIWDTAGQERYRAITSAYYRGAVGALLVYDI	P62491-2	RAB25;RAB11A;RAB11B	S	78	1	QIWDTAGLERYRAITSAYYRGAVGALLVFDL;QIWDTAGQERYRAITSAYYRGAVGALLVYDI			5.9144e-05	22.3652	*		0.000536081	22.0748	*		0.497395	0			0.437574	21.6402
P62753_S247_3_RRLSSLRASTSKSESSQK_	P62753	RPS6	S	247	3	RRLSSLRASTSKSESSQK			0.635722	1.17085			0.999962	0			6.09432e-06	-25.4778	*		0.999981	0
P62805_S48_1_PAIRRLARRGGVKRISGLIYEETRGVLKVFL	P62805	HIST1H4A	S	48	1	PAIRRLARRGGVKRISGLIYEETRGVLKVFL			0.36876	25.2491			0.532182	25.7776			3.41565e-06	25.8292	*		0.437574	25.6014
P62879_S136_1_CSIYSLKTREGNVRVSRELPGHTGYLSCCRF	P62879	GNB2;GNB4	S	136	1	CSIYSLKTREGNVRVSRELPGHTGYLSCCRF			0.671198	-25.4314			0.690957	-23.1097			0.277516	-25.4314			0.437574	-23.1097
P62995_S14_2_MSDSGEQNYGERESRSASRSGSAHGSGKS	P62995	TRA2B	S	14	2	MSDSGEQNYGERESRSASRSGSAHGSGKS			0.36876	26.9014			1	0			0.998451	0			0.000121181	27.0565	*
P62995_S16_2_MSDSGEQNYGERESRSASRSGSAHGSGKSAR	P62995	TRA2B	S	16	2	MSDSGEQNYGERESRSASRSGSAHGSGKSAR			9.80025e-06	26.9014	*		0.999962	0			1	0			0.437574	27.0565
P62995_S270_2_DRDQIYRRRSPSPYYSRGGYRSRSRSRSYSP;DYDYRYRRRSPSPYYSRYRSRSRSRSYSPRR	P62995	TRA2B;TRA2A	S	270	2	DRDQIYRRRSPSPYYSRGGYRSRSRSRSYSP;DYDYRYRRRSPSPYYSRYRSRSRSRSYSPRR			0.581719	0			0.609023	0			0.997976	0			8.50983e-06	31.3413	*
P62995_S95_3_RSRSRSYSRDYRRRHSHSHSPMSTRRRHVGN	P62995	TRA2B	S	95	3	RSRSRSYSRDYRRRHSHSHSPMSTRRRHVGN			0.464071	-4.73163			0.791547	-20.7014			1.24021e-06	-25.0539	*		0.437574	-20.7014
P62995_S97_3_RSRSYSRDYRRRHSHSHSPMSTRRRHVGNRA	P62995	TRA2B	S	97	3	RSRSYSRDYRRRHSHSHSPMSTRRRHVGNRA			0.464071	-4.73163			0.791547	-20.7014			1.24021e-06	-25.0539	*		0.437574	-20.7014
P62995_S99_1_RSYSRDYRRRHSHSHSPMSTRRRHVGNRANP	P62995	TRA2B	S	99	1	RSYSRDYRRRHSHSHSPMSTRRRHVGNRANP			1.75201e-05	-25.3001	*		0.678684	-23.2938			0.277516	-25.3001			0.437574	-23.2938
P62995_S99_3_RSYSRDYRRRHSHSHSPMSTRRRHVGNRANP	P62995	TRA2B	S	99	3	RSYSRDYRRRHSHSHSPMSTRRRHVGNRANP			0.464071	-4.73163			0.791547	-20.7014			1.24021e-06	-25.0539	*		0.437574	-20.7014
P63261_S323_1_GIADRMQKEITALAPSTMKIKIIAPPERKYS	P63261	ACTB;ACTG2;ACTG1;ACTA1;ACTC1;ACTA2	S	323	1	GIADRMQKEITALAPSTMKIKIIAPPERKYS			3.04524e-05	22.241	*		0.532182	18.4098			0.497395	0			0.608652	0
P67809_S102_1_HQTAIKKNNPRKYLRSVGDGETVEFDVVEGE	P67809	YBX3;YBX1;YBX2	S	102	1	HQTAIKKNNPRKYLRSVGDGETVEFDVVEGE			0.36876	22.6614			0.609023	0			0.497395	0			0.437574	21.8175
P67809_S165_1_RRRGPPRNYQQNYQNSESGEKNEGSESAPEG	P67809	YBX1	S	165	1	RRRGPPRNYQQNYQNSESGEKNEGSESAPEG			0.999907	-0.592314			0.647791	-0.179254			0.991933	-1.44232			0.681206	-27.2037
P67809_S165_2_RRRGPPRNYQQNYQNSESGEKNEGSESAPEG	P67809	YBX1	S	165	2	RRRGPPRNYQQNYQNSESGEKNEGSESAPEG			0.607024	0.577814			0.999962	0			2.84538e-06	-24.545	*		0.608652	0
P67809_S167_2_RGPPRNYQQNYQNSESGEKNEGSESAPEGQA	P67809	YBX1	S	167	2	RGPPRNYQQNYQNSESGEKNEGSESAPEGQA			0.391325	0.632631			0.999962	0			2.84538e-06	-24.545	*		0.999981	0
P67809_S209_1_PPYYMRRPYGRRPQYSNPPVQGEVMEGADNQ	P67809	YBX1	S	209	1	PPYYMRRPYGRRPQYSNPPVQGEVMEGADNQ			1	0			1	0			1	0			1	0
P68402-3_S2_1_MSQGDSNPAAIPHAAED	P68402-3	PAFAH1B2	S	2	1	MSQGDSNPAAIPHAAED			1.41245e-05	24.3537	*		0.532182	23.5584			1	0			0.608652	0
P78314_S278_1_RAEPCPRVPATPRRMSDPPLSTMPTAPGLRK	P78314	SH3BP2	S	278	1	RAEPCPRVPATPRRMSDPPLSTMPTAPGLRK			0.36876	22.7133			0.609023	0			1	0			1	0
P78314_S427_1_HLQRSPPDGQSFRSFSFEKPRQPSQADTGGD	P78314	SH3BP2	S	427	1	HLQRSPPDGQSFRSFSFEKPRQPSQADTGGD			1.62105e-05	23.8308	*		0.609023	0			0.277516	21.9715			0.437574	19.412
P78344-2_S395_1_GSGIGTGPGVIQDRFSPTMGRHRSNQLFNGH	P78344-2	EIF4G2	S	395	1	GSGIGTGPGVIQDRFSPTMGRHRSNQLFNGH			0.36876	24.7255			0.532182	23.5591			0.277516	23.716			2.09425e-05	24.0334	*
P78347-2_S633_1_SKINTKALQSPKRPRSPGSNSKVPEIEVTVE	P78347-2	GTF2I	S	633	1	SKINTKALQSPKRPRSPGSNSKVPEIEVTVE			2.83528e-05	-27.7937	*		0.532182	-25.2733			0.277516	-27.7937			0.608652	-25.2733
P78347-2_T517_1_LLTHSTTEVTQPRTNTPVKEDWNVRITKLRK	P78347-2	GTF2I	T	517	1	LLTHSTTEVTQPRTNTPVKEDWNVRITKLRK			0.36876	21.0234			0.000434659	22.2601	*		6.09432e-06	22.5968	*		0.000177139	22.1686	*
P78559_S1675_1_PAGEQKELAPAWEDTSPEQDNRYWRGREDVA	P78559	MAP1A	S	1675	1	PAGEQKELAPAWEDTSPEQDNRYWRGREDVA			1	0			0.609023	0			1	0			0.608652	0
P78559_S1776_1_SSPQKGLEVERWLAESPVGLPPEEEDKLTRS	P78559	MAP1A	S	1776	1	SSPQKGLEVERWLAESPVGLPPEEEDKLTRS			1	0			1	0			1	0			1	0
P78559_T504_1_SRAIRGEKELSSEPQTPPAQKGTVPLPTISG	P78559	MAP1A	T	504	1	SRAIRGEKELSSEPQTPPAQKGTVPLPTISG			1	0			1	0			1	0			1	0
P81274_S408_1_DSSLNGVRPKLGRRHSMENMELMKLTPEKVQ	P81274	GPSM2	S	408	1	DSSLNGVRPKLGRRHSMENMELMKLTPEKVQ			0.999907	0			1	0			0.968433	0			1	0
P82094_S344_1_FSVQSLDSRSVSEINSDDELSGKGYALVPII	P82094	TMF1	S	344	1	FSVQSLDSRSVSEINSDDELSGKGYALVPII			0.581719	0			0.532182	22.2269			1.89369e-05	22.3668	*		0.608652	0
P82094_S927_2_TQETIKEKERKPFSVSSTPTMSRSSSISGVD	P82094	TMF1	S	927	2	TQETIKEKERKPFSVSSTPTMSRSSSISGVD			0.36876	-25.349			0.609023	0			7.30767e-06	-25.349	*		0.701241	19.6985
P83436_S506_1_NRILSTAGKYLSDSCSPRSLAGFQESILTDK	P83436	COG7	S	506	1	NRILSTAGKYLSDSCSPRSLAGFQESILTDK			0.606401	-0.317072			0.532182	22.2398			6.54006e-05	-26.1738	*		0.437574	25.3349
P85298-4_S424_1_PRTQATGLTKPTLPPSPLMAARRRL_	P85298-4	ARHGAP8	S	424	1	PRTQATGLTKPTLPPSPLMAARRRL			0.581719	0			0.609023	0			0.497395	0			1	0
P85299_S282_1_EAEGAAAGGTSIRRHSVSEMTSCPEPQGFSD	P85299	PRR5	S	282	1	EAEGAAAGGTSIRRHSVSEMTSCPEPQGFSD			1	0			1	0			1	0			1	0
P86452_S381_1_SDSDEPMLEVENRSESPIPVAEQGTLMRAQE	P86452	ZBED6	S	381	1	SDSDEPMLEVENRSESPIPVAEQGTLMRAQE			2.35214e-05	22.3388	*		0.609023	0			0.497395	0			0.437574	22.6348
P86791_S266_1_SLFPRHIEPELAGRDSPIRAEMPGNLQHYGR	P86791	CCZ1;CCZ1B	S	266	1	SLFPRHIEPELAGRDSPIRAEMPGNLQHYGR			1	0			6.14168e-05	22.0468	*		1	0			0.608652	0
P98164_T4612_1_IYAQMENEQKESVAATPPPSPSLPAKPKPPS	P98164	LRP2	T	4612	1	IYAQMENEQKESVAATPPPSPSLPAKPKPPS			1	0			1	0			1	0			1	0
P98174_S48_1_SDPGASEPGLLARRGSGSALGGPLDPQFVGP	P98174	FGD1	S	48	1	SDPGASEPGLLARRGSGSALGGPLDPQFVGP			1	0			1	0			1	0			1	0
P98175-5_S58_1_GWEVKRSQRLRRGPSSPRRPYQDMEYERRGG	P98175-5	RBM10	S	58	1	GWEVKRSQRLRRGPSSPRRPYQDMEYERRGG			4.09762e-05	-26.6137	*		0.609023	0			3.41707e-05	-26.6137	*		0.608652	0
P98175-5_S788_1_HTSMDLPKLASDDRPSPPRGLVAAYSGESDS	P98175-5	RBM10	S	788	1	HTSMDLPKLASDDRPSPPRGLVAAYSGESDS			0.0304177	1.09	*		0.624391	0.376152			0.497395	-0.295077			0.619493	-0.355137
P98175-5_S798_3_SDDRPSPPRGLVAAYSGESDSEEEQERGGPE	P98175-5	RBM10	S	798	3	SDDRPSPPRGLVAAYSGESDSEEEQERGGPE			0.36876	24.1418			0.609023	0			0.998451	0			0.00030543	22.3839	*
P98175-5_S801_1_RPSPPRGLVAAYSGESDSEEEQERGGPEREE	P98175-5	RBM10	S	801	1	RPSPPRGLVAAYSGESDSEEEQERGGPEREE			1.37563e-05	24.478	*		0.638279	23.6136			0.497395	0			0.437574	23.3272
P98175-5_S801_3_RPSPPRGLVAAYSGESDSEEEQERGGPEREE	P98175-5	RBM10	S	801	3	RPSPPRGLVAAYSGESDSEEEQERGGPEREE			0.36876	24.1418			0.532182	22.4971			0.998451	0			0.00030543	22.3839	*
P98175-5_S803_3_SPPRGLVAAYSGESDSEEEQERGGPEREEKL	P98175-5	RBM10	S	803	3	SPPRGLVAAYSGESDSEEEQERGGPEREEKL			0.36876	24.1418			0.532182	22.4971			0.998451	0			0.00030543	22.3839	*
Q00341_S31_1_RSGLVPQQIKVATLNSEEESDPPTYKDAFPP	Q00341	HDLBP	S	31	1	RSGLVPQQIKVATLNSEEESDPPTYKDAFPP			0.36876	24.402			0.532182	23.3343			0.497395	0			0.000107922	24.2396	*
Q00536_S119_1_HPPRKISTEDINKRLSLPADIRLPEGYLEKL	Q00536	CDK16	S	119	1	HPPRKISTEDINKRLSLPADIRLPEGYLEKL			9.76351e-06	24.2291	*		0.000133035	23.7932	*		3.84988e-06	24.439	*		6.38986e-05	23.6206	*
Q00536_S153_1_SPIFDKPLSRRLRRVSLSEIGFGKLETYIKL	Q00536	CDK16	S	153	1	SPIFDKPLSRRLRRVSLSEIGFGKLETYIKL			3.93242e-05	24.0666	*		0.000143984	24.1077	*		4.11219e-06	24.2133	*		0.00016798	23.0654	*
Q00839-2_S59_1_DEEAGGRPAMEPGNGSLDLGGDSAGRSGAGL	Q00839-2	HNRNPU	S	59	1	DEEAGGRPAMEPGNGSLDLGGDSAGRSGAGL			0.682627	-0.917181			0.999962	4.9236			1.50459e-05	-27.3288	*		0.999981	3.04368
Q01082_S2102_1_VRRQQEEEERKRRPPSPEPSTKVSEEAESQQ	Q01082	SPTBN1	S	2102	1	VRRQQEEEERKRRPPSPEPSTKVSEEAESQQ			1	0			0.54325	26.823			2.2279e-05	28.0621	*		0.681206	26.7758
Q01082_S2165_3_MVNGATEQRTSSKESSPIPSPTSDRKAKTAL	Q01082	SPTBN1	S	2165	3	MVNGATEQRTSSKESSPIPSPTSDRKAKTAL			2.50573e-05	26.0099	*		0.609023	0			0.497395	0			0.608652	0
Q01130-2_S2_1_MSYGRPPPDVEGMTSLK	Q01130-2	SRSF2	S	2	1	MSYGRPPPDVEGMTSLK			0.36876	24.1056			0.000488401	22.243	*		1	0			1	0
Q01130-2_S26_1_EGMTSLKVDNLTYRTSPDTLRRVFEKYGRVG	Q01130-2	SRSF2	S	26	1	EGMTSLKVDNLTYRTSPDTLRRVFEKYGRVG			0.000188944	26.3046	*		4.7196e-05	26.8387	*		7.46156e-07	26.759	*		2.57236e-06	26.8723	*
Q01201_S573_1_FPNHYREAAFGGGLLSPGPEAT_	Q01201	RELB	S	573	1	FPNHYREAAFGGGLLSPGPEAT			9.41702e-05	22.2333	*		0.609023	0			0.277516	19.4625			1	0
Q01804-5_S377_1_EDFDHTSRESNYFGLSPEERREKQAIEESRL	Q01804-5	OTUD4	S	377	1	EDFDHTSRESNYFGLSPEERREKQAIEESRL			1.10059e-05	23.1552	*		0.532182	21.5781			0.497395	0			0.608652	0
Q01804-5_S940_1_KTEKVKDPKTAADVVSPGANSVDSRVQRPKE	Q01804-5	OTUD4	S	940	1	KTEKVKDPKTAADVVSPGANSVDSRVQRPKE			0.571275	-1.70606			0.609023	0			0.277516	-23.9271			0.000256846	23.4038	*
Q01804-5_S957_1_GANSVDSRVQRPKEESSEDENEVSNILRSGR	Q01804-5	OTUD4	S	957	1	GANSVDSRVQRPKEESSEDENEVSNILRSGR			0.36876	-24.2222			1	0			0.277516	-24.2222			0.437574	22.6501
Q02535_S5_1_MKALSPVRGCYEAVCCLSER	Q02535	ID3	S	5	1	MKALSPVRGCYEAVCCLSER			0.581719	0			1	0			1	0			0.437574	18.8243
Q02880-2_S1517_3_PKRAPKQKKVVEAVNSDSDSEFGIPKKTTTP	Q02880-2	TOP2B	S	1517	3	PKRAPKQKKVVEAVNSDSDSEFGIPKKTTTP			1.46894e-05	-26.9586	*		0.653357	-22.9998			1.03028e-05	-26.9586	*		0.437574	-22.9998
Q02880-2_S1519_3_RAPKQKKVVEAVNSDSDSEFGIPKKTTTPKG	Q02880-2	TOP2B	S	1519	3	RAPKQKKVVEAVNSDSDSEFGIPKKTTTPKG			1.46894e-05	-26.9586	*		0.653357	-22.9998			1.03028e-05	-26.9586	*		0.437574	-22.9998
Q02880-2_S1521_2_PKQKKVVEAVNSDSDSEFGIPKKTTTPKGKG	Q02880-2	TOP2B	S	1521	2	PKQKKVVEAVNSDSDSEFGIPKKTTTPKGKG			1	0			0.999962	0			4.6067e-06	21.8289	*		0.608652	0
Q02880-2_S1521_3_PKQKKVVEAVNSDSDSEFGIPKKTTTPKGKG	Q02880-2	TOP2B	S	1521	3	PKQKKVVEAVNSDSDSEFGIPKKTTTPKGKG			1.46894e-05	-26.9586	*		0.653357	-22.9998			1.03028e-05	-26.9586	*		0.437574	-22.9998
Q02978_S6_1_MAATASAGAGGIDGKPRTSPK	Q02978	SLC25A11	S	6	1	MAATASAGAGGIDGKPRTSPK			4.31008e-05	-23.1364	*		0.532182	-22.1349			0.277516	-23.1364			0.437574	-22.1349
Q03001-13_S184_1_TFQEKTDVFSFRKAASLSSIPSGIERSLEKG	Q03001-13	DST	S	184	1	TFQEKTDVFSFRKAASLSSIPSGIERSLEKG			1	0			1	0			1	0			1	0
Q03164-2_S2083_1_SSKESQNTAEIISPPSPDRPPHSQTSGSCYY	Q03164-2	KMT2A	S	2083	1	SSKESQNTAEIISPPSPDRPPHSQTSGSCYY			0.678659	-23.5792			0.609023	0			0.277516	-23.5792			0.608652	0
Q03188_S333_1_ITIPRKAGSLKQRTISPAESTALLQGRKSRE	Q03188	CENPC	S	333	1	ITIPRKAGSLKQRTISPAESTALLQGRKSRE			7.8582e-06	22.0287	*		0.532182	19.4837			0.497395	0			0.000176541	20.1373	*
Q03188_S538_1_ISRRPSDWWVVKSEESPVYSNSSVRNELPMH	Q03188	CENPC	S	538	1	ISRRPSDWWVVKSEESPVYSNSSVRNELPMH			9.55049e-06	24.7671	*		0.669102	23.209			5.79108e-06	23.3254	*		0.437574	24.164
Q03252_S37_2_ATPLPGRAGGPATPLSPTRLSRLQEKEELRE	Q03252	LMNB2	S	37	2	ATPLPGRAGGPATPLSPTRLSRLQEKEELRE			0.999907	0			0.609023	0			0.627129	22.5341			0.000190042	23.8803	*
Q03252_T34_2_ATMATPLPGRAGGPATPLSPTRLSRLQEKEE	Q03252	LMNB2	T	34	2	ATMATPLPGRAGGPATPLSPTRLSRLQEKEE			0.999907	0			0.609023	0			0.627129	22.5341			0.000190042	23.8803	*
Q03468_S429_2_QKKVPVQEIDDDFFPSSGEEAEAASVGEGGG	Q03468	ERCC6	S	429	2	QKKVPVQEIDDDFFPSSGEEAEAASVGEGGG			0.581719	-0.87749			0.999962	-1.07692			9.45195e-06	-23.6109	*		0.680943	-18.9198
Q03468_S430_2_KKVPVQEIDDDFFPSSGEEAEAASVGEGGGG	Q03468	ERCC6	S	430	2	KKVPVQEIDDDFFPSSGEEAEAASVGEGGGG			0.581719	-0.87749			0.999962	-1.07692			9.45195e-06	-23.6109	*		0.680943	-18.9198
Q04637-5_S1021_2_RGDRLDRARTPATKRSFSKEVEERSRERPSQ	Q04637-5	EIF4G1	S	1021	2	RGDRLDRARTPATKRSFSKEVEERSRERPSQ			0.00153064	23.5897	*		1	0			1	0			0.437574	22.1998
Q04637-5_S1067_1_RGRDAVKREAALPPVSPLKAALSEEELEKKS	Q04637-5	EIF4G1	S	1067	1	RGRDAVKREAALPPVSPLKAALSEEELEKKS			0.0595298	3.42499			0.609023	3.62557			0.0448563	3.72182	*		0.608652	3.91
Q04637-5_S1432_1_SVTAFFKWLREAEEESDHN_	Q04637-5	EIF4G1	S	1432	1	SVTAFFKWLREAEEESDHN			0.434649	-0.882447			0.999962	0			3.53992e-05	-26.5881	*		0.681206	26.3613
Q04656-5_S1369_1_SEISVHVGIDDTSRNSPKLGLLDRIVNYSRA	Q04656-5	ATP7A	S	1369	1	SEISVHVGIDDTSRNSPKLGLLDRIVNYSRA			1	0			1	0			1	0			1	0
Q04941_S4_1_MADSERLSAPGCWAACTNF	Q04941	PLP2	S	4	1	MADSERLSAPGCWAACTNF			0.64809	-23.1488			1	0			0.277516	-23.1488			1	0
Q05209-2_S202_1_NTENMVSSIEPEKQDSPPPKPPRTRSCLVEG	Q05209-2	PTPN12	S	202	1	NTENMVSSIEPEKQDSPPPKPPRTRSCLVEG			1	0			0.609023	0			1	0			1	0
Q05209-2_S473_3_SPLFRTPLSFTNPLHSDDSDSDERNSDGAVT	Q05209-2	PTPN12	S	473	3	SPLFRTPLSFTNPLHSDDSDSDERNSDGAVT			0.00111068	24.5829	*		0.999962	0			1	0			0.437574	23.2975
Q05209-2_S476_3_FRTPLSFTNPLHSDDSDSDERNSDGAVTQNK	Q05209-2	PTPN12	S	476	3	FRTPLSFTNPLHSDDSDSDERNSDGAVTQNK			0.00111068	24.5829	*		0.999962	0			1	0			0.437574	23.2975
Q05209-2_S478_3_TPLSFTNPLHSDDSDSDERNSDGAVTQNKTN	Q05209-2	PTPN12	S	478	3	TPLSFTNPLHSDDSDSDERNSDGAVTQNKTN			0.00111068	24.5829	*		0.999962	0			1	0			0.437574	23.2975
Q05209-2_S543_1_TTHSGAEKDVDVSEDSPPPLPERTPESFVLA	Q05209-2	PTPN12	S	543	1	TTHSGAEKDVDVSEDSPPPLPERTPESFVLA			0.00011702	25.288	*		0.532182	24.05			0.277516	24.1699			0.608652	0
Q05397-7_S390_1_KLANSEKQGMRTHAVSVSETDDYAEIIDEED	Q05397-7	PTK2	S	390	1	KLANSEKQGMRTHAVSVSETDDYAEIIDEED			1	0			1	0			1	0			1	0
Q05519-2_S414_1_KKSKDKEKDRERKSESDKDVKVTRDYDEEEQ	Q05519-2	SRSF11	S	414	1	KKSKDKEKDRERKSESDKDVKVTRDYDEEEQ			0.36876	-23.4381			0.532182	-19.5771			0.277516	-23.4381			0.437574	-19.5771
Q05519-2_S455_1_EKKPIETGSPKTKECSVEKGTGDSLRESKVN	Q05519-2	SRSF11	S	455	1	EKKPIETGSPKTKECSVEKGTGDSLRESKVN			1.54584e-05	24.9881	*		0.532182	24.5612			0.00013923	24.1678	*		0.437574	25.223
Q06587_S38_1_RTPQEAIMDGTEIAVSPRSLHSELMCPICLD	Q06587	RING1	S	38	1	RTPQEAIMDGTEIAVSPRSLHSELMCPICLD			0.581719	-0.181636			0.67076	23.4404			2.65299e-06	-24.5521	*		0.684939	22.3588
Q07666_S18_2_RRDDPAARMSRSSGRSGSMDPSGAHPSVRQT	Q07666	KHDRBS1	S	18	2	RRDDPAARMSRSSGRSGSMDPSGAHPSVRQT			0.581719	0			0.609023	0			0.497395	0			0.608652	0
Q07889_S1134_1_TVFIQVTLPHGPRSASVSSISLTKGTDEVPV	Q07889	SOS1	S	1134	1	TVFIQVTLPHGPRSASVSSISLTKGTDEVPV			1	0			1	0			1	0			1	0
Q07889_S1134_2_TVFIQVTLPHGPRSASVSSISLTKGTDEVPV	Q07889	SOS1	S	1134	2	TVFIQVTLPHGPRSASVSSISLTKGTDEVPV			1	0			1	0			1	0			1	0
Q07889_S1210_1_RYSISDRTSISDPPESPPLLPPREPVRTPDV	Q07889	SOS1	S	1210	1	RYSISDRTSISDPPESPPLLPPREPVRTPDV			8.25766e-06	24.1217	*		0.609023	0			0.277516	22.7613			0.608652	0
Q07960_S51_1_DEMPDFPKSDDSKSSSPELVTHLKWDDPYYD	Q07960	ARHGAP1	S	51	1	DEMPDFPKSDDSKSSSPELVTHLKWDDPYYD			0.508235	5.74888			4.7196e-05	25.5277	*		0.428537	5.00298			4.13702e-05	26.269	*
Q08170_S412_1_EDTDRSQSRSPSRSVSKEREHAKSESSQREG	Q08170	SRSF4	S	412	1	EDTDRSQSRSPSRSVSKEREHAKSESSQREG			1	0			0.609023	0			0.497395	0			0.608652	0
Q08211_S449_1_RAAECNIVVTQPRRISAVSVAERVAFERGEE	Q08211	DHX9	S	449	1	RAAECNIVVTQPRRISAVSVAERVAFERGEE			1.46894e-05	-26.9951	*		0.532182	-24.2727			1.05122e-05	-26.9951	*		0.437574	-24.2727
Q08211_S87_1_INEIKSEEVPAFGVASPPPLTDTPDTTANAE	Q08211	DHX9	S	87	1	INEIKSEEVPAFGVASPPPLTDTPDTTANAE			0.36876	25.5108			0.000630141	26.1322	*		0.497395	0			1	0
Q08357_S256_1_KITGKLQKEGALSRVSDESLSKVQEAESPVF	Q08357	SLC20A2	S	256	1	KITGKLQKEGALSRVSDESLSKVQEAESPVF			2.32759e-05	24.5309	*		0.532182	21.0397			0.497395	0			0.608652	0
Q08357_S422_1_SSAPEDSEKLVGDTVSYSKKRLRYDSYSSYC	Q08357	SLC20A2	S	422	1	SSAPEDSEKLVGDTVSYSKKRLRYDSYSSYC			1	0			1	0			1	0			1	0
Q08378-4_S465_1_QAQVECSHSSQQRQDSLSSEVDTLKQSCWDL	Q08378-4	GOLGA3	S	465	1	QAQVECSHSSQQRQDSLSSEVDTLKQSCWDL			1	0			0.609023	0			1	0			0.681206	17.6987
Q08945_S444_1_GLKEGMNPSYDEYADSDEDQHDAYLERMKEE	Q08945	SSRP1	S	444	1	GLKEGMNPSYDEYADSDEDQHDAYLERMKEE			0.581719	0.272865			0.609023	2.85537			0.034212	-1.93579	*		0.608652	2.15454
Q08945_S667_3_SSRQLSESFKSKEFVSSDESSSGENKSKKKR	Q08945	SSRP1	S	667	3	SSRQLSESFKSKEFVSSDESSSGENKSKKKR			1.54993e-05	26.2312	*		0.668544	25.3858			0.277516	24.1731			0.681206	25.3642
Q08945_S668_3_SRQLSESFKSKEFVSSDESSSGENKSKKKRR	Q08945	SSRP1	S	668	3	SRQLSESFKSKEFVSSDESSSGENKSKKKRR			1.54993e-05	26.2312	*		0.668544	25.3858			0.277516	24.1731			0.681206	25.3642
Q08945_S671_3_LSESFKSKEFVSSDESSSGENKSKKKRRRSE	Q08945	SSRP1	S	671	3	LSESFKSKEFVSSDESSSGENKSKKKRRRSE			1.54993e-05	26.2312	*		0.668544	25.3858			0.277516	24.1731			0.681206	25.3642
Q08945_S672_3_SESFKSKEFVSSDESSSGENKSKKKRRRSED	Q08945	SSRP1	S	672	3	SESFKSKEFVSSDESSSGENKSKKKRRRSED			1.54993e-05	26.2312	*		0.668544	25.3858			0.277516	24.1731			0.681206	25.3642
Q08AD1-2_S572_1_QEMSILNSNIKLNQSSPDNVTDTKGALSPIT	Q08AD1-2	CAMSAP2	S	572	1	QEMSILNSNIKLNQSSPDNVTDTKGALSPIT			1.47358e-05	24.7339	*		0.532182	24.2201			0.277516	22.2692			0.437574	24.7296
Q08AD1-2_S646_1_LQDYDIRTGNTREALSPCPSTVSTKSQPGSS	Q08AD1-2	CAMSAP2	S	646	1	LQDYDIRTGNTREALSPCPSTVSTKSQPGSS			0.36876	23.329			0.609023	0			1	0			1	0
Q08AD1-2_S992_1_TPPRSVDSLPRLRRFSPSQVPIQTRSFVCFG	Q08AD1-2	CAMSAP2	S	992	1	TPPRSVDSLPRLRRFSPSQVPIQTRSFVCFG			0.669966	22.9182			0.730585	-20.9406			0.305121	22.077			0.701008	-20.9406
Q08AE8-2_S450_2_QRKKLLRAPTLAELDSSESEEETLHKSTSSS	Q08AE8-2	SPIRE1	S	450	2	QRKKLLRAPTLAELDSSESEEETLHKSTSSS			0.999907	-1.91874			0.609023	0			0.277516	-22.2579			0.000689972	22.4616	*
Q08AE8-2_S451_2_RKKLLRAPTLAELDSSESEEETLHKSTSSSS	Q08AE8-2	SPIRE1	S	451	2	RKKLLRAPTLAELDSSESEEETLHKSTSSSS			0.999907	-1.91874			0.609023	0			0.277516	-22.2579			0.000689972	22.4616	*
Q09161_S22_1_SDENDGGQPHKRRKTSDANETEDHLESLICK	Q09161	NCBP1	S	22	1	SDENDGGQPHKRRKTSDANETEDHLESLICK			0.798769	-0.0972881			0.609023	2.25886			0.150511	-2.03088			0.608652	1.88513
Q09161_T21_1_HSDENDGGQPHKRRKTSDANETEDHLESLIC	Q09161	NCBP1	T	21	1	HSDENDGGQPHKRRKTSDANETEDHLESLIC			0.875168	0.911535			0.999962	1.93807			0.277516	-24.6119			0.437574	-24.4763
Q09472_S12_1_MAENVVEPGPPSAKRPKLSSPALSASA	Q09472	EP300	S	12	1	MAENVVEPGPPSAKRPKLSSPALSASA			0.581719	0			1	0			1	0			0.608652	0
Q0JRZ9-3_S370_1_PAISRHSPVQMNRNLSNEELTKSKPSAPPNE	Q0JRZ9-3	FCHO2	S	370	1	PAISRHSPVQMNRNLSNEELTKSKPSAPPNE			0.477399	-0.642818			0.609318	0.654211			0.0261146	-3.03677	*		0.608652	1.2778
Q0JRZ9-3_S455_1_TSGKLSGINEIPRPFSPPVTSNTSPPPAAPL	Q0JRZ9-3	FCHO2	S	455	1	TSGKLSGINEIPRPFSPPVTSNTSPPPAAPL			0.999907	0			0.609023	0			0.497395	0			1	0
Q12767_S444_2_PETVLFFSGKVEPPHSSHEDLTDGLSTRSFC	Q12767	KIAA0195	S	444	2	PETVLFFSGKVEPPHSSHEDLTDGLSTRSFC			0.36876	-22.4174			0.676342	18.32			0.000130264	-22.4174	*		0.999981	0
Q12767_S445_1_ETVLFFSGKVEPPHSSHEDLTDGLSTRSFCH	Q12767	KIAA0195	S	445	1	ETVLFFSGKVEPPHSSHEDLTDGLSTRSFCH			2.17619e-06	24.209	*		1	0			1	0			0.608652	0
Q12767_S445_2_ETVLFFSGKVEPPHSSHEDLTDGLSTRSFCH	Q12767	KIAA0195	S	445	2	ETVLFFSGKVEPPHSSHEDLTDGLSTRSFCH			0.36876	-22.4174			0.676342	18.32			0.000130264	-22.4174	*		0.999981	0
Q12770-4_S458_1_RLSDGGKAGPEEPGDSPPLRHRPRGPPPPSL	Q12770-4	SCAP	S	458	1	RLSDGGKAGPEEPGDSPPLRHRPRGPPPPSL			0.36876	23.9619			0.532182	23.7447			0.613327	23.6797			9.42963e-05	23.9306	*
Q12774_S1125_1_QSQQRLESLSETPGPSSPRQPRKALVSSESY	Q12774	ARHGEF5	S	1125	1	QSQQRLESLSETPGPSSPRQPRKALVSSESY			3.22306e-05	26.0831	*		0.532182	23.929			0.277516	23.8117			0.608652	0
Q12774_S1126_1_SQQRLESLSETPGPSSPRQPRKALVSSESYL	Q12774	ARHGEF5	S	1126	1	SQQRLESLSETPGPSSPRQPRKALVSSESYL			1.928e-05	25.3573	*		0.609023	0			1	0			0.608652	0
Q12774_S445_2_TQIPGTQTESRAEELSPAALSPSLEPIRCSH	Q12774	ARHGEF5	S	445	2	TQIPGTQTESRAEELSPAALSPSLEPIRCSH			0.664657	21.6824			1	0			0.497395	0			0.000300582	21.0771	*
Q12774_S450_1_TQTESRAEELSPAALSPSLEPIRCSHQPISL	Q12774	ARHGEF5	S	450	1	TQTESRAEELSPAALSPSLEPIRCSHQPISL			2.06566e-05	23.6531	*		0.609023	0			7.61901e-05	22.3041	*		0.608652	0
Q12774_S450_2_TQTESRAEELSPAALSPSLEPIRCSHQPISL	Q12774	ARHGEF5	S	450	2	TQTESRAEELSPAALSPSLEPIRCSHQPISL			0.664657	21.6824			1	0			0.497395	0			0.000300582	21.0771	*
Q12789-3_S1062_2_NTPLGVVRCPRVRKNSSTDQGSDEEGSLQKE	Q12789-3	GTF3C1	S	1062	2	NTPLGVVRCPRVRKNSSTDQGSDEEGSLQKE			0.581719	0			1	0			1	0			2.04483e-05	23.7566	*
Q12789-3_S1068_2_VRCPRVRKNSSTDQGSDEEGSLQKEQESAMD	Q12789-3	GTF3C1	S	1068	2	VRCPRVRKNSSTDQGSDEEGSLQKEQESAMD			0.581719	0			1	0			1	0			2.04483e-05	23.7566	*
Q12789-3_S1611_1_SMVENEVIKSLGKDGSLEDDEDEEDDLDEGV	Q12789-3	GTF3C1	S	1611	1	SMVENEVIKSLGKDGSLEDDEDEEDDLDEGV			0.36876	-23.6499			0.999962	0			4.26729e-06	-23.6499	*		0.608652	0
Q12789-3_S1856_1_SSEDSPPEGQAPPSHSPRGTKRRASWASENG	Q12789-3	GTF3C1	S	1856	1	SSEDSPPEGQAPPSHSPRGTKRRASWASENG			0.581719	0			0.609023	0			1	0			0.608652	0
Q12789-3_S1865_1_QAPPSHSPRGTKRRASWASENGETDAEGTQM	Q12789-3	GTF3C1	S	1865	1	QAPPSHSPRGTKRRASWASENGETDAEGTQM			0.581719	1.42267			0.0029348	23.2939	*		0.569222	-23.1133			0.437574	23.0932
Q12802-4_S1629_1_HPFSGEERVDSLVSLSEEDLESDQREHRMFD	Q12802-4	AKAP13	S	1629	1	HPFSGEERVDSLVSLSEEDLESDQREHRMFD			1	0			7.00643e-05	20.1865	*		0.277516	19.0045			1	0
Q12802-4_S2378_1_FRDMAECSTPLPEDCSPTHSPRVLFRSNTEE	Q12802-4	AKAP13	S	2378	1	FRDMAECSTPLPEDCSPTHSPRVLFRSNTEE			0.36876	24.4129			0.65866	20.8209			0.497395	0			0.63403	24.3209
Q12830-4_S1231_1_GIGKTSTNSSKNLSESPVITKAKEGCQSDSM	Q12830-4	BPTF	S	1231	1	GIGKTSTNSSKNLSESPVITKAKEGCQSDSM			0.581719	-1.4655			0.609023	0			4.61699e-06	-23.2128	*		0.608652	0
Q12830-4_S2098_1_SVTTGTKMVLTTKVGSPATVTFQQNKNFHQT	Q12830-4	BPTF	S	2098	1	SVTTGTKMVLTTKVGSPATVTFQQNKNFHQT			4.51283e-05	22.1965	*		0.609023	0			0.497395	0			0.437574	21.4879
Q12857-2_S280_1_SLPSTSSTSSTKRLKSVEDEMDSPGEEPFYT	Q12857-2	NFIA	S	280	1	SLPSTSSTSSTKRLKSVEDEMDSPGEEPFYT			0.581719	0			1	0			1	0			0.608652	0
Q12857-2_S319_1_GSQSSGWHEVEPGMPSPTTLKKSEKSGFSSP	Q12857-2	NFIA	S	319	1	GSQSSGWHEVEPGMPSPTTLKKSEKSGFSSP			1	0			1	0			1	0			1	0
Q12872_S815_1_RRSRSRSRSPRRRAHSPERRREERSVPTAYR	Q12872	SFSWAP	S	815	1	RRSRSRSRSPRRRAHSPERRREERSVPTAYR			0.00010857	-24.0703	*		0.609023	0			9.50744e-05	-24.0703	*		0.608652	0
Q12873-2_S1364_2_YNDAAQEDQDNQSEYSVGSEEEDEDFDERPE	Q12873-2	CHD3	S	1364	2	YNDAAQEDQDNQSEYSVGSEEEDEDFDERPE			0.36876	-24.5343			0.609023	0			9.21576e-07	-24.5343	*		0.681546	20.4413
Q12873-2_S1367_2_AAQEDQDNQSEYSVGSEEEDEDFDERPEGRR	Q12873-2	CHD3	S	1367	2	AAQEDQDNQSEYSVGSEEEDEDFDERPEGRR			0.581719	-1.47452			0.609023	0			9.21576e-07	-24.5343	*		0.681546	20.4413
Q12873-2_S1601_1_NSRIGEKMETEADAPSPAPSLGERLEPRKIP	Q12873-2	CHD3	S	1601	1	NSRIGEKMETEADAPSPAPSLGERLEPRKIP			9.14764e-06	26.0177	*		0.532182	21.8116			0.277516	23.8591			0.437574	24.5237
Q12873-2_S713_1_YKKKKKELQGDGPPSSPTNDPTVKYETQPRF	Q12873-2	CHD3	S	713	1	YKKKKKELQGDGPPSSPTNDPTVKYETQPRF			0.36876	-26.9243			0.673023	-23.4891			1.28409e-05	-26.9243	*		0.437574	-23.4891
Q12874_S365_3_ARTGEEREEEEEEQISESESEDEENEIIYNP	Q12874	SF3A3	S	365	3	ARTGEEREEEEEEQISESESEDEENEIIYNP			0.36876	-1.35025			0.999962	-0.724041			0.0302683	-3.34596	*		0.999981	-5.14783
Q12874_S367_3_TGEEREEEEEEQISESESEDEENEIIYNPKN	Q12874	SF3A3	S	367	3	TGEEREEEEEEQISESESEDEENEIIYNPKN			0.36876	-1.35025			0.999962	-0.724041			0.0302683	-3.34596	*		0.999981	-5.14783
Q12874_S369_3_EEREEEEEEQISESESEDEENEIIYNPKNLP	Q12874	SF3A3	S	369	3	EEREEEEEEQISESESEDEENEIIYNPKNLP			0.36876	-1.35025			0.999962	-0.724041			0.0302683	-3.34596	*		0.999981	-5.14783
Q12888_S1462_1_TRRTDVGAGALRRSDSPEIPFQAAAGPSDGL	Q12888	TP53BP1	S	1462	1	TRRTDVGAGALRRSDSPEIPFQAAAGPSDGL			0.999907	0			0.999962	0.418549			0.322799	23.5002			0.437574	-23.9864
Q12888_S552_1_DEDGENTQIEDTEPMSPVLNSKFVPAENDSI	Q12888	TP53BP1	S	552	1	DEDGENTQIEDTEPMSPVLNSKFVPAENDSI			0.581719	0			0.0010109	25.4171	*		0.277516	24.5853			0.608652	0
Q12888_S771_1_VVIVDVKEPSPRVDVSCEPLEGVEKCSDSQS	Q12888	TP53BP1	S	771	1	VVIVDVKEPSPRVDVSCEPLEGVEKCSDSQS			0.36876	22.4876			0.00127471	20.6105	*		0.277516	19.1147			1	0
Q12888_S993_1_APDVDDKLCLRMKLVSPETEASEESLQFNLE	Q12888	TP53BP1	S	993	1	APDVDDKLCLRMKLVSPETEASEESLQFNLE			1	0			1	0			1	0			1	0
Q12888_T1056_1_EARQENEARSEDPPTTPIRGNLLHFPSSQGE	Q12888	TP53BP1	T	1056	1	EARQENEARSEDPPTTPIRGNLLHFPSSQGE			2.81148e-05	24.6269	*		9.72509e-05	24.3138	*		2.20649e-06	24.859	*		2.04187e-05	24.3762	*
Q12906-7_T596_1_KAYAALAALEKLFPDTPLALDANKKKRAPVP	Q12906-7	ILF3	T	596	1	KAYAALAALEKLFPDTPLALDANKKKRAPVP			2.3123e-05	22.6456	*		0.532182	21.6987			0.277516	21.8367			0.437574	20.709
Q12929_S659_2_PVPVSKVPANITRQNSSSSDSGGSIVRDSQR	Q12929	EPS8	S	659	2	PVPVSKVPANITRQNSSSSDSGGSIVRDSQR			2.65999e-05	-25.099	*		0.532182	-22.562			0.277516	-25.099			0.999981	2.15138
Q12929_S662_1_VSKVPANITRQNSSSSDSGGSIVRDSQRHKQ	Q12929	EPS8	S	662	1	VSKVPANITRQNSSSSDSGGSIVRDSQRHKQ			2.09049e-05	-24.4859	*		0.609023	0			1.54431e-05	-24.4859	*		0.681206	22.9285
Q12929_S662_2_VSKVPANITRQNSSSSDSGGSIVRDSQRHKQ	Q12929	EPS8	S	662	2	VSKVPANITRQNSSSSDSGGSIVRDSQRHKQ			2.65999e-05	-25.099	*		0.669102	-22.562			0.497395	-2.22764			0.999981	2.15138
Q12929_S815_1_RQEKISAAASDSGVESFDEGSSH_	Q12929	EPS8	S	815	1	RQEKISAAASDSGVESFDEGSSH			5.66065e-07	-22.6571	*		0.532182	18.2699			4.59736e-07	-22.6571	*		1	0
Q12955-5_S1463_1_LALRKRYSYLTEPGMSPQSPCERTDIRMAIV	Q12955-5	ANK3	S	1463	1	LALRKRYSYLTEPGMSPQSPCERTDIRMAIV			0.999907	-0.384112			0.626504	0.114442			0.277516	-23.5939			0.999981	0.112049
Q12986-3_S150_1_ESSTRSESGTDLREHSPSESEKEVVGADPRG	Q12986-3	NFX1	S	150	1	ESSTRSESGTDLREHSPSESEKEVVGADPRG			1	0			1	0			1	0			1	0
Q13009-2_S358_1_TDLLSRRSNATNSSYSPTTGRAFVGSDSGSS	Q13009-2	TIAM1	S	358	1	TDLLSRRSNATNSSYSPTTGRAFVGSDSGSS			1	0			1	0			1	0			1	0
Q13017-2_S968_1_NTRESTHQSEDVFLPSPRDCFPYNNYPDSDD	Q13017-2	ARHGAP5	S	968	1	NTRESTHQSEDVFLPSPRDCFPYNNYPDSDD			0.581719	0			0.000452901	20.5621	*		0.497395	0			0.608652	0
Q13029-5_S1283_1_SLNKHAAFSCPKKPLSPPKKKVSHSSKKGGH	Q13029-5	PRDM2	S	1283	1	SLNKHAAFSCPKKPLSPPKKKVSHSSKKGGH			0.674041	20.4757			0.609023	0			0.497395	0			1	0
Q13029-5_S442_1_PLGSTNSEAKKRRTASPPALPKIKAETDSDP	Q13029-5	PRDM2	S	442	1	PLGSTNSEAKKRRTASPPALPKIKAETDSDP			0.277887	-1.17596			0.999962	-2.42915			0.0467456	-2.72891	*		0.999981	-0.594806
Q13045-2_S381_1_KDPMARKMRLRRRKDSAQDDQAKQVLKGMSD	Q13045-2	FLII	S	381	1	KDPMARKMRLRRRKDSAQDDQAKQVLKGMSD			8.38674e-05	-24.0008	*		0.532182	-18.8679			7.31063e-05	-24.0008	*		0.439671	-18.8679
Q13098-5_S464_1_MMLRAAVLRNQIHVKSPPREGSQGELTPANS	Q13098-5	GPS1	S	464	1	MMLRAAVLRNQIHVKSPPREGSQGELTPANS			1.49268e-05	24.6	*		0.609023	0			0.497395	0			0.608652	0
Q13105_S120_1_ITACHALKSLAEPATSPGGNAEALATEGGDK	Q13105	ZBTB17	S	120	1	ITACHALKSLAEPATSPGGNAEALATEGGDK			0.36876	-25.2213			0.609023	0			2.25803e-05	-25.2213	*		0.608652	0
Q13111_S772_1_FQEHCRRGLLSNHTGSPRSPSTTYLHTPTPS	Q13111	CHAF1A	S	772	1	FQEHCRRGLLSNHTGSPRSPSTTYLHTPTPS			0.804321	0.171793			0.532182	22.0199			5.0351e-06	-23.2523	*		0.000219266	22.4033	*
Q13131_S486_1_LLDFRSIDDEITEAKSGTATPQRSGSVSNYR	Q13131	PRKAA1	S	486	1	LLDFRSIDDEITEAKSGTATPQRSGSVSNYR			0.36876	-1.21885			0.532182	-23.3605			0.0110515	-3.998	*		0.623778	0.884662
Q13164-2_Y82_1_GLCTSPAEHQYFMTEYVATRWYRAPELMLSL	Q13164-2	MAPK7	Y	82	1	GLCTSPAEHQYFMTEYVATRWYRAPELMLSL			1	0			1	0			1	0			1	0
Q13177_S58_1_VPEEKKPRHKIISIFSGTEKGSKKKEKERPE	Q13177	PAK2	S	58	1	VPEEKKPRHKIISIFSGTEKGSKKKEKERPE			0.36876	20.9343			0.532182	18.9473			0.00106733	22.1164	*		0.437574	21.6317
Q13185_S176_1_PQIVIAFYEERLTWHSCPEDEAQ_	Q13185	CBX3	S	176	1	PQIVIAFYEERLTWHSCPEDEAQ			0.36876	-0.565998			0.609023	1.88948			0.000101491	-5.96899	*		0.668201	-0.411944
Q13185_S95_2_QKAGKEKDGTKRKSLSDSESDDSKSKKKRDA	Q13185	CBX3	S	95	2	QKAGKEKDGTKRKSLSDSESDDSKSKKKRDA			1.05843e-05	23.1763	*		1	0			0.277516	22.7862			5.65252e-05	23.5658	*
Q13185_S97_2_AGKEKDGTKRKSLSDSESDDSKSKKKRDAAD	Q13185	CBX3	S	97	2	AGKEKDGTKRKSLSDSESDDSKSKKKRDAAD			1.05843e-05	23.1763	*		1	0			0.277516	22.7862			5.65252e-05	23.5658	*
Q13191_S977_1_VARSILREFAFPPPVSPRLNL_	Q13191	CBLB	S	977	1	VARSILREFAFPPPVSPRLNL			9.80025e-06	20.2945	*		0.532182	18.8077			0.497395	0			1	0
Q13242_S189_1_EGETSYIRVYPERSTSYGYSRSRSGSRGRDS	Q13242	SRSF9	S	189	1	EGETSYIRVYPERSTSYGYSRSRSGSRGRDS			0.36876	-1.30188			0.666132	-1.61194			0.0200681	-4.0856	*		0.999981	-2.58048
Q13263_S473_1_YSSAEPHVSGVKRSRSGEGEVSGLMRKVPRV	Q13263	TRIM28	S	473	1	YSSAEPHVSGVKRSRSGEGEVSGLMRKVPRV			0.684731	-0.29417			0.613132	0.975936			0.021872	-3.38162	*		0.615641	1.58864
Q13286-5_S12_1_MGGCAGSRRRFSDSEGEETVPEPRLPL	Q13286-5	CLN3	S	12	1	MGGCAGSRRRFSDSEGEETVPEPRLPL			0.581719	-1.48971			0.609023	1.9199			0.0303148	-3.8544	*		0.645819	0.336819
Q13286-5_S12_2_MGGCAGSRRRFSDSEGEETVPEPRLPL	Q13286-5	CLN3	S	12	2	MGGCAGSRRRFSDSEGEETVPEPRLPL			0.36876	-0.911896			0.625255	0.750351			0.0122815	-3.39655	*		0.622448	0.942583
Q13286-5_S14_1_MGGCAGSRRRFSDSEGEETVPEPRLPLLD	Q13286-5	CLN3	S	14	1	MGGCAGSRRRFSDSEGEETVPEPRLPLLD			0.581719	-0.551955			0.673052	23.5858			0.0501546	-2.04703			0.448908	24.5194
Q13286-5_S14_2_MGGCAGSRRRFSDSEGEETVPEPRLPLLD	Q13286-5	CLN3	S	14	2	MGGCAGSRRRFSDSEGEETVPEPRLPLLD			0.36876	-0.911896			0.625255	0.750351			0.0122815	-3.39655	*		0.622448	0.942583
Q13330_S449_1_TRLDGERPGPNRSNMSPHGLPARSSGSPKFA	Q13330	MTA1	S	449	1	TRLDGERPGPNRSNMSPHGLPARSSGSPKFA			0.581719	-2.61782			0.655893	0.309911			4.81327e-10	-26.4015	*		0.608652	1.88626
Q13330_T564_1_KPDPVKSVSSVLSSLTPAKVAPVINNGSPTI	Q13330	MTA1	T	564	1	KPDPVKSVSSVLSSLTPAKVAPVINNGSPTI			0.581719	0			0.669102	-21.1265			4.61516e-06	22.3158	*		0.611244	0.567655
Q13427_S585_1_DRSRRVRSRTHDRDRSRSKEYHRYREQEYRR	Q13427	PPIG	S	585	1	DRSRRVRSRTHDRDRSRSKEYHRYREQEYRR			0.581719	0			1	0			0.497395	0			0.000355658	21.3176	*
Q13427_S696_1_KADRDQSPFSKIKQSSQDNELKSSMLKNKED	Q13427	PPIG	S	696	1	KADRDQSPFSKIKQSSQDNELKSSMLKNKED			1.28162e-06	-24.7274	*		1	0			8.74959e-07	-24.7274	*		1	0
Q13428-6_S1219_1_DGKQEAKPQQAAGMLSPKTGGKEAASGTTPQ	Q13428-6	TCOF1	S	1219	1	DGKQEAKPQQAAGMLSPKTGGKEAASGTTPQ			2.21411e-05	25.2607	*		0.532182	24.6493			0.277516	23.7274			0.000129943	25.4627	*
Q13428-6_S171_1_SPRKSAEPSANTTLVSETEEEGSVPAFGAAA	Q13428-6	TCOF1	S	171	1	SPRKSAEPSANTTLVSETEEEGSVPAFGAAA			4.98561e-05	26.3968	*		0.532182	26.4556			0.277516	26.1262			0.437574	25.9738
Q13428-6_S171_2_SPRKSAEPSANTTLVSETEEEGSVPAFGAAA	Q13428-6	TCOF1	S	171	2	SPRKSAEPSANTTLVSETEEEGSVPAFGAAA			1	0			0.609023	0			1	0			0.608652	0
Q13428-6_T173_2_RKSAEPSANTTLVSETEEEGSVPAFGAAAKP	Q13428-6	TCOF1	T	173	2	RKSAEPSANTTLVSETEEEGSVPAFGAAAKP			1	0			0.609023	0			1	0			0.608652	0
Q13433-2_S203_1_DVEIKKQLSKYESQLSTNEEKVDTDDRTEGY	Q13433-2	SLC39A6	S	203	1	DVEIKKQLSKYESQLSTNEEKVDTDDRTEGY			1	0			1	0			0.277516	22.687			1	0
Q13442_S176_1_RKAKDDATLSGKRMQSLSLNK_	Q13442	PDAP1	S	176	1	RKAKDDATLSGKRMQSLSLNK			1	0			1	0			1	0			1	0
Q13442_S60_1_DGAAGDPKKEKKSLDSDESEDEEDDYQQKRK	Q13442	PDAP1	S	60	1	DGAAGDPKKEKKSLDSDESEDEEDDYQQKRK			0.669966	2.41107			0.000175092	25.5033	*		0.604163	-0.264			0.000178869	23.4886	*
Q13442_S63_1_AGDPKKEKKSLDSDESEDEEDDYQQKRKGVE	Q13442	PDAP1	S	63	1	AGDPKKEKKSLDSDESEDEEDDYQQKRKGVE			0.329557	1.97974			0.00113233	26.2169	*		0.497395	-0.308764			0.000238335	24.9223	*
Q13480-2_S402_1_TISTVDLNKLRKDASSQDCYDIPRAFPSDRS	Q13480-2	GAB1	S	402	1	TISTVDLNKLRKDASSQDCYDIPRAFPSDRS			1	0			1	0			1	0			1	0
Q13480-2_S419_1_DCYDIPRAFPSDRSSSLEGFHNHFKVKNVLT	Q13480-2	GAB1	S	419	1	DCYDIPRAFPSDRSSSLEGFHNHFKVKNVLT			1.60054e-05	23.4052	*		0.609023	0			0.497395	0			0.999981	0
Q13501_S332_1_ESEGRPEEQMESDNCSGGDDDWTHLSSKEVD	Q13501	SQSTM1	S	332	1	ESEGRPEEQMESDNCSGGDDDWTHLSSKEVD			2.68477e-05	26.2242	*		0.661845	24.3047			0.497395	0			0.681206	20.6863
Q13501_S366_1_GELQSLQMPESEGPSSLDPSQEGPTGLKEAA	Q13501	SQSTM1	S	366	1	GELQSLQMPESEGPSSLDPSQEGPTGLKEAA			0.36876	26.981			0.532182	25.3306			1	0			1	0
Q13501_T269_1_EVDIDVEHGGKRSRLTPVSPESSSTEEKSSS	Q13501	SQSTM1	T	269	1	EVDIDVEHGGKRSRLTPVSPESSSTEEKSSS			0.371935	27.2617			0.000373692	26.9132	*		0.371488	25.8903			0.437574	24.2999
Q13523_S20_2_ETQSLREQPEMEDANSEKSINEENGEVSEDQ	Q13523	PRPF4B	S	20	2	ETQSLREQPEMEDANSEKSINEENGEVSEDQ			0.36876	-24.0537			0.609023	0			0.277516	-24.0537			0.608652	0
Q13523_S23_2_SLREQPEMEDANSEKSINEENGEVSEDQSQN	Q13523	PRPF4B	S	23	2	SLREQPEMEDANSEKSINEENGEVSEDQSQN			0.36876	-24.0537			0.609023	0			0.277516	-24.0537			0.608652	0
Q13523_S32_1_DANSEKSINEENGEVSEDQSQNKHSRHKKKK	Q13523	PRPF4B	S	32	1	DANSEKSINEENGEVSEDQSQNKHSRHKKKK			1	0			1	0			1	0			1	0
Q13547_S421_1_SICSSDKRIACEEEFSDSEEEGEGGRKNSSN	Q13547	HDAC1	S	421	1	SICSSDKRIACEEEFSDSEEEGEGGRKNSSN			0.581719	0			0.0014931	24.969	*		1	0			1	0
Q13557-8_S472_1_RRDGKWQNVHFHRSGSPTVPIK_	Q13557-8	CAMK2D	S	472	1	RRDGKWQNVHFHRSGSPTVPIK			0.36876	-23.7011			1	0			7.19515e-06	-23.7011	*		0.437574	19.5408
Q13561_T198_1_ATKNSKGGSGGKTTGTPPDSSLVTYELHSRP	Q13561	DCTN2	T	198	1	ATKNSKGGSGGKTTGTPPDSSLVTYELHSRP			0.469654	-24.8882			1	0			0.00644584	-24.8882	*		0.437574	23.4565
Q13576_S16_1_MPHEELPSLQRPRYGSIVDDERLSAEEMDER	Q13576	IQGAP2	S	16	1	MPHEELPSLQRPRYGSIVDDERLSAEEMDER			1	0			1	0			1	0			1	0
Q13586_S519_1_TEPQHGLGSQRDLTHSDSESSLHMSDRQRVA	Q13586	STIM1	S	519	1	TEPQHGLGSQRDLTHSDSESSLHMSDRQRVA			7.80042e-06	-25.4994	*		1	0			4.96892e-06	-25.4994	*		1	0
Q13586_S521_1_PQHGLGSQRDLTHSDSESSLHMSDRQRVAPK	Q13586	STIM1	S	521	1	PQHGLGSQRDLTHSDSESSLHMSDRQRVAPK			5.62098e-07	-23.7224	*		0.609023	0			4.59736e-07	-23.7224	*		0.608652	0
Q13610_S485_1_FGRRERLVLGSARNSSISGPFGSRSSDTPME	Q13610	PWP1	S	485	1	FGRRERLVLGSARNSSISGPFGSRSSDTPME			0.875083	0.40026			0.609023	0			0.408845	-0.486558			0.000192249	23.4959	*
Q13610_S50_1_LIAEAKEKLQEEGGGSDEEETGSPSEDGMQS	Q13610	PWP1	S	50	1	LIAEAKEKLQEEGGGSDEEETGSPSEDGMQS			0.372519	-0.32936			0.999962	0.751034			0.0138554	-1.98663	*		0.608652	1.47023
Q13615-3_S613_1_TSPDDPPLSRLPKTRSYDNLTTACDNTVPLA	Q13615-3	MTMR3	S	613	1	TSPDDPPLSRLPKTRSYDNLTTACDNTVPLA			0.999907	0			1	0			0.497395	0			1	0
Q13615-3_T731_1_EGKEDPLLEKESRRKTPEASAIGLHQDPELG	Q13615-3	MTMR3	T	731	1	EGKEDPLLEKESRRKTPEASAIGLHQDPELG			0.36876	24.0234			0.532182	23.5594			1.84611e-06	23.3059	*		0.000390717	22.5305	*
Q13625-2_S575_1_SVQENHENERIPRPLSPTKLLPFLSNPYRNQ	Q13625-2	TP53BP2	S	575	1	SVQENHENERIPRPLSPTKLLPFLSNPYRNQ			0.581719	0			3.98577e-05	24.1856	*		4.14719e-06	25.4312	*		0.437574	24.5041
Q13765_S166_1_SNIQENTQTPTVQEESEEEEVDETGVEVKDI	Q13765	NACA	S	166	1	SNIQENTQTPTVQEESEEEEVDETGVEVKDI			0.36876	25.5195			0.000138989	25.7452	*		0.277516	25.8769			6.76391e-05	25.7329	*
Q13796_S313_1_FGPVWYVPDKKKAPSSPPPPPPPLRSDSFAA	Q13796	SHROOM2	S	313	1	FGPVWYVPDKKKAPSSPPPPPPPLRSDSFAA			2.52705e-05	23.2454	*		0.999962	0			4.96892e-06	23.6478	*		0.681206	22.495
Q13895_S98_1_RERTTRLGPRMPQDGSDDEDEEWPTLEKAAT	Q13895	BYSL	S	98	1	RERTTRLGPRMPQDGSDDEDEEWPTLEKAAT			0.877864	-0.348806			0.609023	1.14096			0.00645422	-3.48304	*		0.639053	-1.29252
Q13951-2_S173_1_RSHREEMEARRQQDPSPGSNLGGGDDLKLR_	Q13951-2	CBFB	S	173	1	RSHREEMEARRQQDPSPGSNLGGGDDLKLR			0.36876	-25.4162			0.678684	-22.5878			1.35327e-06	-25.4162	*		0.437574	-22.5878
Q14004-2_S317_2_EDKTEPKAYRRRRSLSPLGGRDDSPVSHRAS	Q14004-2	CDK13	S	317	2	EDKTEPKAYRRRRSLSPLGGRDDSPVSHRAS			5.667e-06	-24.9353	*		0.999962	0			0.277516	-24.9353			0.999981	0
Q14004-2_T1058_1_PRKDLSLGLDDSRTNTPQGVLPSSQLKSQGS	Q14004-2	CDK13	T	1058	1	PRKDLSLGLDDSRTNTPQGVLPSSQLKSQGS			5.55412e-06	21.7547	*		1	0			0.277516	20.4472			1	0
Q14135-2_S118_1_ALTKNSLDASRPAGLSPTLTPGERQQNRPSV	Q14135-2	VGLL4	S	118	1	ALTKNSLDASRPAGLSPTLTPGERQQNRPSV			0.999907	-0.778921			0.665379	23.1782			0.992806	-1.37577			0.999981	0
Q14135-2_S21_1_VASALSSHRTGPPPISPSKRKFSMEPGDEDL	Q14135-2	VGLL4	S	21	1	VASALSSHRTGPPPISPSKRKFSMEPGDEDL			2.8552e-05	23.0058	*		0.609023	0			0.497395	0			0.437574	22.7768
Q14135-2_S28_1_HRTGPPPISPSKRKFSMEPGDEDLDCDNDHV	Q14135-2	VGLL4	S	28	1	HRTGPPPISPSKRKFSMEPGDEDLDCDNDHV			1	0			1	0			1	0			1	0
Q14151_S832_1_DSRDGWGGYGSDKRLSEGRGLPPPPRGGRDW	Q14151	SAFB2	S	832	1	DSRDGWGGYGSDKRLSEGRGLPPPPRGGRDW			1.48984e-05	-25.5512	*		0.532182	-23.1864			1.06912e-05	-25.5512	*		0.437574	-23.1864
Q14155-6_S516_1_TMKKLLPKRKPERKPSDEEFASRKSTAALEE	Q14155-6	ARHGEF7	S	516	1	TMKKLLPKRKPERKPSDEEFASRKSTAALEE			3.09517e-05	25.2652	*		0.999962	0			1	0			0.682724	22.9475
Q14157-4_S409_1_LVQYDLKNPSDSAVHSPFTKRQAFTPSSTMM	Q14157-4	UBAP2L	S	409	1	LVQYDLKNPSDSAVHSPFTKRQAFTPSSTMM			0.000105798	22.8131	*		1	0			0.497395	0			0.437574	20.7639
Q14157-4_S455_2_AAPPPPSSPLPSKSTSAPQMSPGSSDNQSSS	Q14157-4	UBAP2L	S	455	2	AAPPPPSSPLPSKSTSAPQMSPGSSDNQSSS			9.55049e-06	27.1303	*		1	0			1	0			0.608652	0
Q14157-4_S460_1_PSSPLPSKSTSAPQMSPGSSDNQSSSPQPAQ	Q14157-4	UBAP2L	S	460	1	PSSPLPSKSTSAPQMSPGSSDNQSSSPQPAQ			9.61966e-06	-29.3587	*		0.533177	27.8058			0.277516	-1.2225			0.437574	29.2838
Q14157-4_S470_1_SAPQMSPGSSDNQSSSPQPAQQKLKQQKKKA	Q14157-4	UBAP2L	S	470	1	SAPQMSPGSSDNQSSSPQPAQQKLKQQKKKA			0.671683	26.8637			0.532182	26.5759			0.497395	0			0.00130765	26.2502	*
Q14157-4_S601_1_EQRSTQTRRYPSSISSSPQKDLTQAKNGFSS	Q14157-4	UBAP2L	S	601	1	EQRSTQTRRYPSSISSSPQKDLTQAKNGFSS			0.000377913	25.2355	*		1	0			1	0			1	0
Q14185_T1772_1_VSPSSPSSQQTPPPVTPRAKLSFSMQSSLEL	Q14185	DOCK1	T	1772	1	VSPSSPSSQQTPPPVTPRAKLSFSMQSSLEL			1	0			1	0			1	0			1	0
Q14244-5_S56_1_LSKYVDPVISKRLSSSSATLLNSPDRARRLQ	Q14244-5	MAP7	S	56	1	LSKYVDPVISKRLSSSSATLLNSPDRARRLQ			1	0			1	0			1	0			1	0
Q14247_S432_1_SSPVYEDAASFKAELSYRGPVSGTEPEPVYS	Q14247	CTTN	S	432	1	SSPVYEDAASFKAELSYRGPVSGTEPEPVYS			1	0			1	0			1	0			1	0
Q14493_S20_2_PRSPPRHQSRCDGDASPPSPARWSLGRKRRA	Q14493	SLBP	S	20	2	PRSPPRHQSRCDGDASPPSPARWSLGRKRRA			0.678659	-22.4941			0.609023	0			0.991321	-2.20514			0.000117348	23.3789	*
Q14493_S23_2_PPRHQSRCDGDASPPSPARWSLGRKRRADGR	Q14493	SLBP	S	23	2	PPRHQSRCDGDASPPSPARWSLGRKRRADGR			0.678659	-22.4941			0.609023	0			0.991321	-2.20514			0.000117348	23.3789	*
Q14527-2_S275_2_SSRPKRRKTAVQYIESSDSEEIETSELPQKM	Q14527-2	HLTF	S	275	2	SSRPKRRKTAVQYIESSDSEEIETSELPQKM			0.669881	-23.0256			1	0			0.277516	-23.0256			0.000616063	22.5925	*
Q14527-2_S276_2_SRPKRRKTAVQYIESSDSEEIETSELPQKMK	Q14527-2	HLTF	S	276	2	SRPKRRKTAVQYIESSDSEEIETSELPQKMK			0.669881	-23.0256			1	0			0.277516	-23.0256			0.000616063	22.5925	*
Q14527-2_S278_2_PKRRKTAVQYIESSDSEEIETSELPQKMKGK	Q14527-2	HLTF	S	278	2	PKRRKTAVQYIESSDSEEIETSELPQKMKGK			0.669881	-23.0256			1	0			0.277516	-23.0256			0.000616063	22.5925	*
Q14566_S762_1_ELVNWYLKEIESEIDSEEELINKKRIIEKVI	Q14566	MCM6	S	762	1	ELVNWYLKEIESEIDSEEELINKKRIIEKVI			0.00108921	24.325	*		0.532902	18.8775			0.277516	20.4542			1	0
Q14669-3_S352_1_LQAKLASLRKSTKKRSESPPAELPSLRRSTR	Q14669-3	TRIP12	S	352	1	LQAKLASLRKSTKKRSESPPAELPSLRRSTR			0.36876	-1.83854			0.67169	24.3086			0.0221544	-2.91792	*		0.465674	24.2117
Q14669-3_S352_2_LQAKLASLRKSTKKRSESPPAELPSLRRSTR	Q14669-3	TRIP12	S	352	2	LQAKLASLRKSTKKRSESPPAELPSLRRSTR			0.999907	-0.20391			0.537952	22.4366			1.42627e-05	-23.933	*		0.437574	23.4275
Q14669-3_S354_2_AKLASLRKSTKKRSESPPAELPSLRRSTRQK	Q14669-3	TRIP12	S	354	2	AKLASLRKSTKKRSESPPAELPSLRRSTRQK			0.999907	-0.20391			0.537952	22.4366			1.42627e-05	-23.933	*		0.437574	23.4275
Q14676_S299_1_PAGVILERSQPPGEDSDTDVDDDSRPPGRPA	Q14676	MDC1	S	299	1	PAGVILERSQPPGEDSDTDVDDDSRPPGRPA			0.581719	-1.82894			0.532182	25.2922			4.99662e-06	-26.4654	*		0.437574	24.1232
Q14676_S495_2_LVRAHSEKDQPPFGDSDDSVEADKSSPGIHL	Q14676	MDC1	S	495	2	LVRAHSEKDQPPFGDSDDSVEADKSSPGIHL			0.360714	-1.38751			0.555258	24.652			1.2966e-06	-26.6761	*		0.681206	24.6095
Q14676_S495_3_LVRAHSEKDQPPFGDSDDSVEADKSSPGIHL	Q14676	MDC1	S	495	3	LVRAHSEKDQPPFGDSDDSVEADKSSPGIHL			0.581719	-6.15108			0.999962	-2.95223			9.42167e-07	-26.8683	*		0.645154	0.0116203
Q14676_S498_2_AHSEKDQPPFGDSDDSVEADKSSPGIHLERS	Q14676	MDC1	S	498	2	AHSEKDQPPFGDSDDSVEADKSSPGIHLERS			0.360714	-1.38751			0.555258	24.652			1.2966e-06	-26.6761	*		0.681206	24.6095
Q14676_S498_3_AHSEKDQPPFGDSDDSVEADKSSPGIHLERS	Q14676	MDC1	S	498	3	AHSEKDQPPFGDSDDSVEADKSSPGIHLERS			0.581719	-6.15108			0.999962	-2.95223			9.42167e-07	-26.8683	*		0.645154	0.0116203
Q14676_T1800_1_ASQIQKVEPAGRSRFTPELQPKASQSRKRSL	Q14676	MDC1	T	1800	1	ASQIQKVEPAGRSRFTPELQPKASQSRKRSL			9.76975e-06	21.8009	*		0.609023	0			1	0			1	0
Q14678-2_S167_1_AASQINVCGVRKRSYSAGNASQLEQLSRARR	Q14678-2	KANK1	S	167	1	AASQINVCGVRKRSYSAGNASQLEQLSRARR			0.581719	0			1	0			1	0			1	0
Q14680-3_S335_1_HMEETPKRKGAKVFGSLERGLDKVITVLTRS	Q14680-3	MELK	S	335	1	HMEETPKRKGAKVFGSLERGLDKVITVLTRS			9.55049e-06	25.247	*		0.000709889	23.6109	*		1.22587e-05	24.02	*		0.000315143	23.9204	*
Q14684-2_S374_1_EKEKGSRVFCVEEEDSESSLQKRRRKKKKKH	Q14684-2	RRP1B	S	374	1	EKEKGSRVFCVEEEDSESSLQKRRRKKKKKH			6.85817e-07	-23.4743	*		0.532182	22.1364			0.277516	-23.4743			0.608652	0
Q14684-2_S718_2_PLHGVLKTPTSSPASSPLVAKKPLTTTPRRR	Q14684-2	RRP1B	S	718	2	PLHGVLKTPTSSPASSPLVAKKPLTTTPRRR			0.669966	-1.32649			0.673052	24.397			0.277516	-25.5896			0.438817	25.6819
Q14694_S547_1_LNGLHEEMLNLKKLLSPSNEKLTISNGPKNH	Q14694	USP10	S	547	1	LNGLHEEMLNLKKLLSPSNEKLTISNGPKNH			3.55325e-05	23.2332	*		0.609023	0			1	0			0.437574	22.9984
Q14694_S576_1_NHSVNEEEQEEQGEGSEDEWEQVGPRNKTSV	Q14694	USP10	S	576	1	NHSVNEEEQEEQGEGSEDEWEQVGPRNKTSV			0.581719	-0.826482			0.609023	1.31968			0.00221183	-2.47693	*		0.608652	1.42947
Q14696_S221_1_DKGKKKKEGDLKSRSSKEENRAGNKREDL_	Q14696	MESDC2	S	221	1	DKGKKKKEGDLKSRSSKEENRAGNKREDL			4.91627e-05	-25.4142	*		0.609023	0			4.1782e-05	-25.4142	*		0.608652	0
Q14699_S220_1_PGTGDVCSAPAGRNQSPEPSSGPRGEVPLAK	Q14699	RFTN1	S	220	1	PGTGDVCSAPAGRNQSPEPSSGPRGEVPLAK			2.3123e-05	-26.8174	*		0.532182	-24.0979			1.76148e-05	-26.8174	*		0.437574	-24.0979
Q14789-4_S463_1_EVSEISIVDIANKRSSSAEESGQDVLENTFS	Q14789-4	GOLGB1	S	463	1	EVSEISIVDIANKRSSSAEESGQDVLENTFS			1	0			1	0			1	0			1	0
Q147X3_S39_2_EPRCPFPAGAALACCSEDEEDDEEHEGGGSR	Q147X3	NAA30	S	39	2	EPRCPFPAGAALACCSEDEEDDEEHEGGGSR			0.581719	0			1	0			1	0			1	0
Q14802_T76_1_CKCKFGQKSGHHPGETPPLITPGSAQS_	Q14802	FXYD3	T	76	1	CKCKFGQKSGHHPGETPPLITPGSAQS			0.145749	-3.46159			0.669102	-1.28009			0.0233899	-3.19385	*		0.675182	-1.43074
Q14839_S1535_1_ELAEVEENKKMSQPGSPSPKTPTPSTPGDTQ	Q14839	CHD4	S	1535	1	ELAEVEENKKMSQPGSPSPKTPTPSTPGDTQ			0.668408	-28.393			0.679524	-27.2584			0.992199	-1.74916			0.613461	0.465846
Q14839_S308_3_PLKIKLGGFGSKRKRSSSEDDDLDVESDFDD	Q14839	CHD4	S	308	3	PLKIKLGGFGSKRKRSSSEDDDLDVESDFDD			0.303548	-1.38103			0.999962	0.412513			4.30993e-06	-25.8532	*		0.644267	1.17057
Q14839_S309_3_LKIKLGGFGSKRKRSSSEDDDLDVESDFDDA	Q14839	CHD4	S	309	3	LKIKLGGFGSKRKRSSSEDDDLDVESDFDDA			0.303548	-1.38103			0.999962	0.412513			4.30993e-06	-25.8532	*		0.644267	1.17057
Q14839_S310_3_KIKLGGFGSKRKRSSSEDDDLDVESDFDDAS	Q14839	CHD4	S	310	3	KIKLGGFGSKRKRSSSEDDDLDVESDFDDAS			0.303548	-1.38103			0.999962	0.412513			4.30993e-06	-25.8532	*		0.644267	1.17057
Q14839_S319_3_KRKRSSSEDDDLDVESDFDDASINSYSVSDG	Q14839	CHD4	S	319	3	KRKRSSSEDDDLDVESDFDDASINSYSVSDG			0.581719	-1.89364			0.699226	-17.8881			0.000217106	-25.9906	*		0.608652	6.07495
Q14938-6_S272_1_SITSPPSTSTTKRPKSIDDSEMESPVDDVFY	Q14938-6	NFIX	S	272	1	SITSPPSTSTTKRPKSIDDSEMESPVDDVFY			0.581719	0			0.609023	0			1	0			1	0
Q14966-3_S1100_1_LPEVQIEHDPELEKESPGLKNSPIDESEVQT	Q14966-3	ZNF638	S	1100	1	LPEVQIEHDPELEKESPGLKNSPIDESEVQT			0.581719	0			1	0			0.497395	0			1	0
Q14966-3_S128_1_SVAVKQSSVTQVTEQSPKVQSRYTKESASSI	Q14966-3	ZNF638	S	128	1	SVAVKQSSVTQVTEQSPKVQSRYTKESASSI			0.36876	-25.0055			0.609023	0			3.91263e-06	-25.0055	*		0.999981	0
Q14966-3_S558_2_YRIRNPFRGSPKCFRSVSPERMSRRSVRSSD	Q14966-3	ZNF638	S	558	2	YRIRNPFRGSPKCFRSVSPERMSRRSVRSSD			0.581719	-5.77381			0.678562	-23.5753			0.0137602	-3.7693	*		0.608652	2.91743
Q14966-3_S560_2_IRNPFRGSPKCFRSVSPERMSRRSVRSSDRK	Q14966-3	ZNF638	S	560	2	IRNPFRGSPKCFRSVSPERMSRRSVRSSDRK			0.581719	-5.77381			0.678562	-23.5753			0.0137602	-3.7693	*		0.608652	2.91743
Q14993_S81_1_RRAFCESDKTCFKLGSALLIRDTIKIFPKGL	Q14993	COL19A1	S	81	1	RRAFCESDKTCFKLGSALLIRDTIKIFPKGL			2.05339e-05	24.0812	*		0.000106338	23.0156	*		1.4359e-05	22.3007	*		0.000146287	21.6147	*
Q14C86-3_S466_1_KSSSLEMTPYNTPQLSPATTPANKKNRLPIA	Q14C86-3	GAPVD1	S	466	1	KSSSLEMTPYNTPQLSPATTPANKKNRLPIA			0.581719	0			1	0			0.497395	0			1	0
Q14CW9_S281_1_QALISRLQWDGSSDLSPSDSGSSKTSENQGW	Q14CW9	ATXN7L3	S	281	1	QALISRLQWDGSSDLSPSDSGSSKTSENQGW			0.616067	-0.789483			0.774216	-17.2777			2.15053e-05	-24.1497	*		0.999981	5.95616
Q14CZ0_S167_1_PPPRNSRAPPRLTVVSPNRATSTETSSSVET	Q14CZ0	C16orf72	S	167	1	PPPRNSRAPPRLTVVSPNRATSTETSSSVET			4.75192e-05	24.255	*		0.000141629	22.5085	*		1.4637e-05	22.3632	*		5.09501e-05	23.6549	*
Q15018_S368_3_GSGADLPPPQRAAGDSGEDSDDSDYENLIDP	Q15018	FAM175B	S	368	3	GSGADLPPPQRAAGDSGEDSDDSDYENLIDP			0.36876	24.8826			0.00132476	23.4735	*		0.497395	0			0.437574	19.9342
Q15018_S372_3_DLPPPQRAAGDSGEDSDDSDYENLIDPTEPS	Q15018	FAM175B	S	372	3	DLPPPQRAAGDSGEDSDDSDYENLIDPTEPS			0.36876	24.8826			0.00132476	23.4735	*		0.497395	0			0.437574	19.9342
Q15018_S375_3_PPQRAAGDSGEDSDDSDYENLIDPTEPSNSE	Q15018	FAM175B	S	375	3	PPQRAAGDSGEDSDDSDYENLIDPTEPSNSE			0.658493	23.442			0.00132476	23.4735	*		0.497395	0			0.437574	19.9342
Q15024_S177_1_NTRIPRVRVLEDEEGSKDIELSDDPYDCIRL	Q15024	EXOSC7	S	177	1	NTRIPRVRVLEDEEGSKDIELSDDPYDCIRL			0.611737	0.254271			0.532182	23.002			4.43077e-06	-23.5938	*		0.608652	0
Q15032-2_S845_1_SRHGNRGRRQAKKAASTDLGAGETVVGKVLE	Q15032-2	R3HDM1	S	845	1	SRHGNRGRRQAKKAASTDLGAGETVVGKVLE			0.368857	-24.4723			0.999962	0			6.94373e-06	-24.4723	*		0.437574	22.746
Q15036_S421_1_RSDSQQAVKSPPLLESPDATRESMVKLSSKL	Q15036	SNX17	S	421	1	RSDSQQAVKSPPLLESPDATRESMVKLSSKL			1.46894e-05	23.9051	*		0.000370061	22.1816	*		3.6916e-05	22.4443	*		8.11636e-05	22.1812	*
Q15036_S437_1_PDATRESMVKLSSKLSAVSLRGIGSPSTDAS	Q15036	SNX17	S	437	1	PDATRESMVKLSSKLSAVSLRGIGSPSTDAS			1	0			1	0			1	0			1	0
Q15036_S437_2_PDATRESMVKLSSKLSAVSLRGIGSPSTDAS	Q15036	SNX17	S	437	2	PDATRESMVKLSSKLSAVSLRGIGSPSTDAS			1	0			1	0			1	0			1	0
Q15053_S96_1_WISAQPKLLQMEKRPSLPV_	Q15053	KIAA0040	S	96	1	WISAQPKLLQMEKRPSLPV			0.36876	-23.0588			0.609023	0			0.277516	-23.0588			0.608652	0
Q15121_S104_1_ISEEDELDTKLTRIPSAKKYKDIIRQPSEEE	Q15121	PEA15	S	104	1	ISEEDELDTKLTRIPSAKKYKDIIRQPSEEE			0.36876	-27.0655			0.660356	-24.8526			3.22622e-07	-27.0655	*		0.437574	-24.8526
Q15131-4_T125_1_DFGLARAYGVPVKPMTPKVVTLWYRAPELLL	Q15131-4	CDK10	T	125	1	DFGLARAYGVPVKPMTPKVVTLWYRAPELLL			0.581719	0			0.999962	0			0.497395	0			0.999981	0
Q15233_S147_1_MPLRGKQLRVRFACHSASLTVRNLPQYVSNE	Q15233	NONO	S	147	1	MPLRGKQLRVRFACHSASLTVRNLPQYVSNE			1	0			1	0			1	0			1	0
Q15276-2_S410_1_NDMFKDGLRRAQSTDSLGTSGSLQSKALGYN	Q15276-2	RABEP1	S	410	1	NDMFKDGLRRAQSTDSLGTSGSLQSKALGYN			0.999907	-1.7185			1	0			0.277516	-22.887			0.437574	20.0382
Q15311_S29_2_EHRRVEHGSGLTRTPSSEEISPTKFPGLYRT	Q15311	RALBP1	S	29	2	EHRRVEHGSGLTRTPSSEEISPTKFPGLYRT			1.83578e-05	23.9747	*		0.532182	22.7096			1	0			0.608652	0
Q15311_S34_2_EHGSGLTRTPSSEEISPTKFPGLYRTGEPSP	Q15311	RALBP1	S	34	2	EHGSGLTRTPSSEEISPTKFPGLYRTGEPSP			1.83578e-05	23.9747	*		0.532182	22.7096			1	0			0.437574	23.1764
Q15311_T27_2_PSEHRRVEHGSGLTRTPSSEEISPTKFPGLY	Q15311	RALBP1	T	27	2	PSEHRRVEHGSGLTRTPSSEEISPTKFPGLY			1	0			1	0			1	0			1	0
Q15345-3_S155_1_TIDVSSDRRLCDQRFSPLLHSSRHVRQLTIC	Q15345-3	LRRC41	S	155	1	TIDVSSDRRLCDQRFSPLLHSSRHVRQLTIC			1	0			0.609023	0			1	0			1	0
Q15365_S264_1_AMMHGGTGFAGIDSSSPEVKGYWASLDASTQ	Q15365	PCBP1	S	264	1	AMMHGGTGFAGIDSSSPEVKGYWASLDASTQ			1	0			1	0			1	0			1	0
Q15366-6_S268_1_PMTHGNTGFSGIESSSPEVKGYWGLDASAQT	Q15366-6	PCBP2	S	268	1	PMTHGNTGFSGIESSSPEVKGYWGLDASAQT			1	0			1	0			1	0			1	0
Q15366-6_S361_1_LINVRLSSETGGMGSS_	Q15366-6	PCBP2	S	361	1	LINVRLSSETGGMGSS			0.372883	-23.3426			0.999962	0			5.23225e-06	-23.3426	*		0.608652	0
Q15388_S138_1_LTKLPTISQRIVSAQSLAEDDVE_	Q15388	TOMM20	S	138	1	LTKLPTISQRIVSAQSLAEDDVE			1.08652e-05	-24.2618	*		0.609023	0			7.21715e-06	-24.2618	*		0.608652	0
Q15398-1_T248_1_FQPLDGLKTYQVTPMTPRSANAFLTPSYTWT	Q15398-1	DLGAP5	T	248	1	FQPLDGLKTYQVTPMTPRSANAFLTPSYTWT			1	0			1	0			1	0			1	0
Q15418-3_S271_1_TFYFDTEFTSRTPKDSPGIPPSAGAHQLFRG	Q15418-3	RPS6KA1	S	271	1	TFYFDTEFTSRTPKDSPGIPPSAGAHQLFRG			0.402411	23.9624			0.000932253	23.4009	*		0.989316	0			0.439804	18.9854
Q15418-3_S288_1_GIPPSAGAHQLFRGFSFVATGLMEDDGKPRA	Q15418-3	RPS6KA1	S	288	1	GIPPSAGAHQLFRGFSFVATGLMEDDGKPRA			1	0			1	0			1	0			1	0
Q15477_S245_1_AVGQPGGPRGDTVSASPCSAPLARASSLEDL	Q15477	SKIV2L	S	245	1	AVGQPGGPRGDTVSASPCSAPLARASSLEDL			1.68775e-05	22.8428	*		0.532182	21.5925			1	0			1	0
Q15545_S171_1_YIESPDVEKEVKRLLSTDAEAVSTRWEIIAE	Q15545	TAF7	S	171	1	YIESPDVEKEVKRLLSTDAEAVSTRWEIIAE			0.36876	22.9592			0.532182	19.8466			1.33686e-05	19.3987	*		1	0
Q15648_S1433_1_GEGLRPQMASSKNYGSPLISGSTPKHERGSP	Q15648	MED1	S	1433	1	GEGLRPQMASSKNYGSPLISGSTPKHERGSP			0.750276	0.0581276			0.999962	0			1.3606e-05	-22.7091	*		0.444187	21.7072
Q15678_S594_1_TPDLASHRHKYVSGSSPDLVTRKVQLSVKTF	Q15678	PTPN14	S	594	1	TPDLASHRHKYVSGSSPDLVTRKVQLSVKTF			1	0			0.609023	0			0.497395	0			0.608652	0
Q15696_S349_1_NPNNEFWEANRDIYLSPDRTGSSFGKNSERR	Q15696	ZRSR2	S	349	1	NPNNEFWEANRDIYLSPDRTGSSFGKNSERR			0.36876	22.2857			0.532182	20.4847			0.277516	20.2478			3.3072e-05	21.9512	*
Q15717_S202_1_PNQNKNVALLSQLYHSPARRFGGPVHHQAQR	Q15717	ELAVL1	S	202	1	PNQNKNVALLSQLYHSPARRFGGPVHHQAQR			0.36876	21.4529			0.532182	21.7252			1.16583e-05	22.053	*		0.437574	21.2932
Q15751_S1521_2_RLIKSRSESDLSQPESDEEGYALSGRRNVDL	Q15751	HERC1	S	1521	2	RLIKSRSESDLSQPESDEEGYALSGRRNVDL			0.36876	20.17			0.609023	0			1	0			1	0
Q15796-2_T8_1_MSSILPFTPPVVKRLLGWKKSAG	Q15796-2	SMAD2	T	8	1	MSSILPFTPPVVKRLLGWKKSAG			9.55049e-06	23.7839	*		0.532182	22.6533			0.497395	0			0.608652	0
Q15831-2_S31_1_ELMSVGMDTFIHRIDSTEVIYQPRRKRAKLI	Q15831-2	STK11	S	31	1	ELMSVGMDTFIHRIDSTEVIYQPRRKRAKLI			4.60579e-06	24.095	*		0.000137432	23.126	*		1.17417e-05	22.2262	*		0.437574	23.0732
Q15853-4_S91_1_QTGTQRTIAPRTHPYSPKIDGTRTPRDERRR	Q15853-4	USF2	S	91	1	QTGTQRTIAPRTHPYSPKIDGTRTPRDERRR			1.97704e-05	-25.9205	*		0.999962	0			1.4553e-05	-25.9205	*		0.608652	0
Q15910-5_T478_1_KESSIIAPAPAEDVDTPPRKKKRKHRLWAAH	Q15910-5	EZH2	T	478	1	KESSIIAPAPAEDVDTPPRKKKRKHRLWAAH			0.36876	23.6351			0.532182	22.9563			0.277516	23.0959			0.000162204	22.2872	*
Q15911_S2230_1_PITSLEELKIDSRPPSPEPPKQEYWGSKRSS	Q15911	ZFHX3	S	2230	1	PITSLEELKIDSRPPSPEPPKQEYWGSKRSS			3.67124e-06	22.5793	*		0.532182	21.1799			4.59736e-07	22.6378	*		1	0
Q15911_S3432_1_ESPKPEEQKNTPREVSPLLPKLPEEPEAESK	Q15911	ZFHX3	S	3432	1	ESPKPEEQKNTPREVSPLLPKLPEEPEAESK			0.581719	-1.19996			0.668544	-23.8292			1.93681e-05	-23.94	*		0.437574	-23.8292
Q15942-2_S110_1_PRGPPASSPAPAPKFSPVTPKFTPVASKFSP	Q15942-2	ZYX	S	110	1	PRGPPASSPAPAPKFSPVTPKFTPVASKFSP			0.581719	3.57106			5.42772e-05	24.3441	*		0.497395	3.50351			5.66738e-06	25.032	*
Q15942-2_S124_1_FSPVTPKFTPVASKFSPGAPGGSGSQPNQKL	Q15942-2	ZYX	S	124	1	FSPVTPKFTPVASKFSPGAPGGSGSQPNQKL			0.36876	22.8439			0.000317009	22.4902	*		0.277516	23.0484			0.608652	0
Q16181-2_S333_1_YNGVDNNKNKGQLTKSPLAQMEEERREHVAK	Q16181-2	2021-09-07	S	333	1	YNGVDNNKNKGQLTKSPLAQMEEERREHVAK			0.581719	0			0.658624	22.9335			3.53937e-06	23.2435	*		0.999981	0
Q16186_S405_1_KEGDTKDKKDEEEDMSLD_	Q16186	ADRM1	S	405	1	KEGDTKDKKDEEEDMSLD			0.000567523	24.5013	*		0.609023	0			1	0			0.608652	0
Q16204_S52_1_GGGGGGGGKSGGIVISPFRLEELTNRLASLQ	Q16204	CCDC6	S	52	1	GGGGGGGGKSGGIVISPFRLEELTNRLASLQ			0.36876	21.9041			0.532182	22.8136			1.39363e-05	22.5145	*		0.999981	0
Q16512-2_S568_1_DISVEKLNLGTDSDSSPQKSSRDPPSSPSSL	Q16512-2	PKN1	S	568	1	DISVEKLNLGTDSDSSPQKSSRDPPSSPSSL			1.26795e-05	24.9976	*		0.626504	24.2275			0.497395	0			0.608652	0
Q16512-2_S922_1_VSNFDEEFTGEAPTLSPPRDARPLTAAEQAA	Q16512-2	PKN1	S	922	1	VSNFDEEFTGEAPTLSPPRDARPLTAAEQAA			0.000270882	23.7645	*		0.00147762	22.0144	*		0.278946	17.5022			1	0
Q16539-2_S2_1_MSQERPTFYRQELNKTI	Q16539-2	MAPK14	S	2	1	MSQERPTFYRQELNKTI			0.36876	26.7767			0.00038224	24.7497	*		0.581568	23.3784			0.000177147	24.7313	*
Q16543_S377_1_PLLEAVPKTGDEKDVSV_	Q16543	CDC37	S	377	1	PLLEAVPKTGDEKDVSV			1.36268e-05	23.725	*		0.677743	20.8589			0.277516	20.9347			0.681206	23.1468
Q16555-2_T473_1_VPRGLYDGPVCEVSVTPKTVTPASSAKTSPA	Q16555-2	DPYSL2	T	473	1	VPRGLYDGPVCEVSVTPKTVTPASSAKTSPA			0.999907	-0.741243			0.609023	0			0.611314	-23.6072			9.41404e-05	22.9784	*
Q16623-3_S14_1_MKDRTQELRTAKDSDDDDDVAVTVDRDRF	Q16623-3	STX1A	S	14	1	MKDRTQELRTAKDSDDDDDVAVTVDRDRF			9.00564e-06	25.6825	*		0.000243494	24.1699	*		0.277516	23.0334			0.437574	24.0805
Q16629-4_S194_1_SRSGSIKGSRYFQSPSRSRSRSRSISRPRSS	Q16629-4	SRSF7	S	194	1	SRSGSIKGSRYFQSPSRSRSRSRSISRPRSS			0.999907	2.25815			8.96065e-05	23.7913	*		0.997976	2.06035			1.59854e-05	23.444	*
Q16630-3_T331_1_PYDRGDYGPPGREMDTARTPLSEAEFEEIMN	Q16630-3	CPSF6	T	331	1	PYDRGDYGPPGREMDTARTPLSEAEFEEIMN			0.581719	0			1	0			0.497395	0			0.608652	0
Q16649_S301_1_SDGEDEQQVPKGPIHSPVELKHVHATVVKVP	Q16649	NFIL3	S	301	1	SDGEDEQQVPKGPIHSPVELKHVHATVVKVP			0.000221831	22.7382	*		0.609023	20.4342			1.62937e-05	22.4755	*		0.46372	22.0159
Q16822_S304_1_TSPAGKKRYVAAAFPSACGKTNLAMMRPALP	Q16822	PCK2	S	304	1	TSPAGKKRYVAAAFPSACGKTNLAMMRPALP			0.36876	19.3149			1	0			1	0			1	0
Q16851-2_S2_1_MSQDGASQFQEVIRQEL	Q16851-2	UGP2	S	2	1	MSQDGASQFQEVIRQEL			0.581719	3.97932			0.9738	4.48833			0.000356293	-19.3565	*		0.999981	3.37497
Q1ED39_S387_1_QKLKFLRLMGGFKNLSPSFSRPASTIARPNM	Q1ED39	KNOP1	S	387	1	QKLKFLRLMGGFKNLSPSFSRPASTIARPNM			0.581719	0			0.609023	0			0.497395	0			2.93824e-06	22.4074	*
Q1ED39_S42_1_TRYSVLNNDDYFADVSPLRATSPSKSVAHGQ	Q1ED39	KNOP1	S	42	1	TRYSVLNNDDYFADVSPLRATSPSKSVAHGQ			0.36876	23.1026			0.00192141	22.909	*		0.548416	20.8884			9.12405e-05	21.5688	*
Q1ED39_S48_1_NNDDYFADVSPLRATSPSKSVAHGQAPEMPL	Q1ED39	KNOP1	S	48	1	NNDDYFADVSPLRATSPSKSVAHGQAPEMPL			0.70419	24.257			0.670007	-25.7267			0.497395	0			0.437574	-25.7267
Q1KMD3_S161_1_EQGLGKREEDEPEERSGDETPGSEVPGDKAA	Q1KMD3	HNRNPUL2	S	161	1	EQGLGKREEDEPEERSGDETPGSEVPGDKAA			1.46868e-05	26.938	*		1.58891e-05	26.8284	*		2.67743e-06	27.168	*		2.09425e-05	27.0621	*
Q1KMD3_T165_1_GKREEDEPEERSGDETPGSEVPGDKAAEEQG	Q1KMD3	HNRNPUL2	T	165	1	GKREEDEPEERSGDETPGSEVPGDKAAEEQG			0.36876	24.1956			0.999962	0			0.000410179	22.9216	*		0.655657	24.4394
Q1MSJ5-2_S521_1_PALQNKIASKLQRPPSVDSIIRSFIHESSMS	Q1MSJ5-2	CSPP1	S	521	1	PALQNKIASKLQRPPSVDSIIRSFIHESSMS			1	0			1	0			1	0			1	0
Q2KHM9-2_S527_1_ENNDQKISAISEKPLSPHPIRITKTVDRKDP	Q2KHM9-2	KIAA0753	S	527	1	ENNDQKISAISEKPLSPHPIRITKTVDRKDP			1	0			0.609023	0			1	0			0.608652	0
Q2KHR3-2_S991_2_KVDNELKNLEHLSSFSSDEDDPGYSQDAYKS	Q2KHR3-2	QSER1	S	991	2	KVDNELKNLEHLSSFSSDEDDPGYSQDAYKS			0.36876	25.1535			0.000793621	24.3359	*		0.997976	0			0.437574	24.544
Q2KHR3-2_S992_2_VDNELKNLEHLSSFSSDEDDPGYSQDAYKSV	Q2KHR3-2	QSER1	S	992	2	VDNELKNLEHLSSFSSDEDDPGYSQDAYKSV			0.36876	25.1535			0.000793621	24.3359	*		0.997976	0			0.437574	24.544
Q2LD37-4_S3652_1_VGETEELPEIRVDAASPGPRVTFNIQDTFPE	Q2LD37-4	KIAA1109	S	3652	1	VGETEELPEIRVDAASPGPRVTFNIQDTFPE			0.36876	-23.0575			0.680293	-21.3013			2.58535e-05	-23.0575	*		0.437574	-21.3013
Q2NKX8_S1069_1_SSVKQFDASTPKNDISPPGRFFSSQIPSSVN	Q2NKX8	ERCC6L	S	1069	1	SSVKQFDASTPKNDISPPGRFFSSQIPSSVN			0.36876	23.1818			0.532182	21.5527			1.18697e-05	22.7948	*		9.51399e-05	23.5957	*
Q2YD98_S281_2_AGGGAQPSQTATGDPSDEDEDSDLEEFVRSH	Q2YD98	UVSSA	S	281	2	AGGGAQPSQTATGDPSDEDEDSDLEEFVRSH			0.582614	-0.529802			0.532182	23.1928			1.16506e-05	-24.2377	*		0.437574	23.0021
Q2YD98_S287_2_PSQTATGDPSDEDEDSDLEEFVRSHGLGSHK	Q2YD98	UVSSA	S	287	2	PSQTATGDPSDEDEDSDLEEFVRSHGLGSHK			0.582614	-0.529802			0.532182	23.1928			1.16506e-05	-24.2377	*		0.437574	23.0021
Q32MZ4-2_S68_1_DSERYSRRSRRNTSASDEDERMSVGSRGSLR	Q32MZ4-2	LRRFIP1	S	68	1	DSERYSRRSRRNTSASDEDERMSVGSRGSLR			0.36876	-25.5904			0.685678	-22.9444			4.71274e-06	-25.5904	*		0.681206	-22.9444
Q32MZ4-2_S68_2_DSERYSRRSRRNTSASDEDERMSVGSRGSLR	Q32MZ4-2	LRRFIP1	S	68	2	DSERYSRRSRRNTSASDEDERMSVGSRGSLR			0.581719	-3.50699			0.609023	0			1.69103e-06	-26.0015	*		0.999981	0
Q32MZ4-2_S690_1_GVAKDNAKIDGATQSSPAEPKSEDADRCTLP	Q32MZ4-2	LRRFIP1	S	690	1	GVAKDNAKIDGATQSSPAEPKSEDADRCTLP			1.56509e-05	25.336	*		0.609023	0			0.277516	24.6869			0.437574	24.2619
Q32MZ4-2_S709_1_PKSEDADRCTLPEHESPSQDISDACEAESTE	Q32MZ4-2	LRRFIP1	S	709	1	PKSEDADRCTLPEHESPSQDISDACEAESTE			0.36876	23.5138			1	0			0.497395	0			0.437574	20.5053
Q32MZ4-2_S744_1_SEHPSQTVRKALDSNSLENDDLSAPGREPGH	Q32MZ4-2	LRRFIP1	S	744	1	SEHPSQTVRKALDSNSLENDDLSAPGREPGH			0.587697	-0.298101			0.609023	0			9.89052e-06	-24.4428	*		1	0
Q32P44_T881_1_QWRVLGAGGAGPAPATPSRTPSLSPASSLDV	Q32P44	EML3	T	881	1	QWRVLGAGGAGPAPATPSRTPSLSPASSLDV			0.36876	22.0889			0.000231125	21.8643	*		0.277516	22.0258			0.000291291	21.4097	*
Q3B726_S60_1_YSCLVAGPHQRHIALSPRYLNRKRTGIREQL	Q3B726	TWISTNB	S	60	1	YSCLVAGPHQRHIALSPRYLNRKRTGIREQL			8.40072e-06	-22.2134	*		0.609023	0			5.31044e-06	-22.2134	*		0.723131	18.3951
Q3KQU3-2_S113_1_PPAMGPRDARPPRRSSQPSPTAVPASDSPPT	Q3KQU3-2	MAP7D1	S	113	1	PPAMGPRDARPPRRSSQPSPTAVPASDSPPT			0.36876	24.1874			1	0			0.277516	23.1294			1.59854e-05	25.3563	*
Q3KQU3-2_S116_1_MGPRDARPPRRSSQPSPTAVPASDSPPTKQE	Q3KQU3-2	MAP7D1	S	116	1	MGPRDARPPRRSSQPSPTAVPASDSPPTKQE			1	0			1	0			1	0			1	0
Q3KQU3-2_S409_1_LARERSLKKRQSLPASPRARLSASTASELSP	Q3KQU3-2	MAP7D1	S	409	1	LARERSLKKRQSLPASPRARLSASTASELSP			1	0			1	0			1	0			1	0
Q494U1-3_S524_1_QPPDAPQLVSSAREGSPEPWLPLTDGRSPRR	Q494U1-3	PLEKHN1	S	524	1	QPPDAPQLVSSAREGSPEPWLPLTDGRSPRR			0.408562	-22.2281			0.532182	21.3031			4.96373e-05	-22.2281	*		0.437574	19.5449
Q49MG5-2_S15_1_MSDEVFSTTLAYTKSPKVTKRTTFQDELIR	Q49MG5-2	MAP9	S	15	1	MSDEVFSTTLAYTKSPKVTKRTTFQDELIR			0.581719	0			1	0			1	0			1	0
Q4AC94_S2114_1_SPQPDEVQREGPSCPSPGPFCREELMVKSSF	Q4AC94	C2CD3	S	2114	1	SPQPDEVQREGPSCPSPGPFCREELMVKSSF			0.36876	21.4452			1	0			1	0			1	0
Q4AC94_S2132_1_PFCREELMVKSSFLSSPERAVNPHLPRQGSP	Q4AC94	C2CD3	S	2132	1	PFCREELMVKSSFLSSPERAVNPHLPRQGSP			2.97244e-05	21.721	*		0.532182	20.3847			2.35107e-05	19.6792	*		0.668239	21.4752
Q4G0J3_S300_1_SSLPEVRTGKRKRSSSEDAESLAPRSKVKKI	Q4G0J3	LARP7	S	300	1	SSLPEVRTGKRKRSSSEDAESLAPRSKVKKI			0.581719	-1.25596			0.609023	1.92593			0.0404514	-3.80336	*		0.608652	2.81902
Q4G0J3_S337_1_KEASEASKENRDIEISTEEEKDTGDLKDSSL	Q4G0J3	LARP7	S	337	1	KEASEASKENRDIEISTEEEKDTGDLKDSSL			2.1397e-05	24.2912	*		0.532182	21.9652			0.00014573	23.5915	*		0.608652	0
Q4KMP7_T148_1_PKTEEARPSPAPGPGTPTGTPTRTPSRTAPG	Q4KMP7	TBC1D10B	T	148	1	PKTEEARPSPAPGPGTPTGTPTRTPSRTAPG			4.92789e-06	27.8533	*		0.609023	3.13441			5.82725e-06	25.8087	*		0.608652	1.60448
Q4KMP7_T148_2_PKTEEARPSPAPGPGTPTGTPTRTPSRTAPG	Q4KMP7	TBC1D10B	T	148	2	PKTEEARPSPAPGPGTPTGTPTRTPSRTAPG			0.36876	25.7295			0.668544	24.4326			0.997976	0			0.437574	25.0231
Q4L180-6_S367_1_HFSKSLRPSLNGRRISDPQVFSKEVQTEAVD	Q4L180-6	FILIP1L	S	367	1	HFSKSLRPSLNGRRISDPQVFSKEVQTEAVD			0.0476409	-3.85532	*		0.532182	-24.3134			0.377429	-1.08538			0.61046	0.885249
Q4LE39-2_S580_1_KDEKYSPKNCKLRRLSKPPFQTNPSPEMVSK	Q4LE39-2	ARID4B	S	580	1	KDEKYSPKNCKLRRLSKPPFQTNPSPEMVSK			1	0			1	0			1	0			1	0
Q4LE39-2_S704_1_VSKSPERLRKDIEVLSEDTDYEEDEVTKKRK	Q4LE39-2	ARID4B	S	704	1	VSKSPERLRKDIEVLSEDTDYEEDEVTKKRK			0.581719	1.2955			0.640862	22.3051			4.7946e-05	-22.9304	*		0.437574	22.3473
Q52LW3_S589_1_GTMSSADDLDEREPPSPSETGPNSLGTFKKT	Q52LW3	ARHGAP29	S	589	1	GTMSSADDLDEREPPSPSETGPNSLGTFKKT			1	0			1	0			1	0			1	0
Q52LW3_S913_1_SIGVVDQGCFPKPLLSPEERDIERSMKSLFF	Q52LW3	ARHGAP29	S	913	1	SIGVVDQGCFPKPLLSPEERDIERSMKSLFF			1	0			1	0			1	0			1	0
Q52LW3_S949_1_IHTSESESKIFERATSFEESERKQNALGKCD	Q52LW3	ARHGAP29	S	949	1	IHTSESESKIFERATSFEESERKQNALGKCD			9.41702e-05	23.3218	*		0.00103066	23.4911	*		0.497395	0			0.608652	0
Q52LW3_T169_1_DVGNDSLLRLPVSRETKSFENVSVESVDSSS	Q52LW3	ARHGAP29	T	169	1	DVGNDSLLRLPVSRETKSFENVSVESVDSSS			0.581719	0			0.609023	0			1	0			1	0
Q53F19_S415_1_DEMDYDLELKMISTPSPKKSMKMTMYADEVE	Q53F19	C17orf85	S	415	1	DEMDYDLELKMISTPSPKKSMKMTMYADEVE			0.36876	-1.74381			0.632932	1.46192			0.0439595	-3.4788	*		0.682724	-22.3462
Q53GA4_S42_1_KRGVLTSDRLSLFPASPRARPKELRFHSILK	Q53GA4	PHLDA2	S	42	1	KRGVLTSDRLSLFPASPRARPKELRFHSILK			0.00256425	22.8258	*		0.609023	0			7.52757e-06	22.1881	*		0.437574	20.8252
Q53GL7_S431_1_PMEITMGSLEKAGPVSPGCVKLAGQEGLVEM	Q53GL7	PARP10	S	431	1	PMEITMGSLEKAGPVSPGCVKLAGQEGLVEM			0.00010328	25.3492	*		0.532182	22.8066			1	0			1	0
Q53GS9_S82_1_VPFVRVKREREVDEDSEPEREVRAKNGRVDS	Q53GS9	USP39	S	82	1	VPFVRVKREREVDEDSEPEREVRAKNGRVDS			0.571106	-7.31109			0.999962	-2.01955			0.0337339	-3.21331	*		0.681206	-2.13511
Q53RY4_S5_1_MRRCSLCAFDAARGPRRLMR	Q53RY4	KRTCAP3	S	5	1	MRRCSLCAFDAARGPRRLMR			0.164124	-1.50134			0.669673	-1.69668			0.0161143	-6.58116	*		0.999981	-2.96019
Q53SF7_S256_1_FSFFQRSKKKRDQTASAPATPLVNKHRPTFT	Q53SF7	COBLL1	S	256	1	FSFFQRSKKKRDQTASAPATPLVNKHRPTFT			1	0			1	0			1	0			1	0
Q53SF7_S326_1_AHIQERPASCIVKSMSVDETDKSPCEAGRVR	Q53SF7	COBLL1	S	326	1	AHIQERPASCIVKSMSVDETDKSPCEAGRVR			0.36876	23.8442			0.00174927	23.7242	*		0.497395	0			1	0
Q53T59_S194_1_EGPPVQSLKGEDAEESLEEEEALDPLGIMRS	Q53T59	HS1BP3	S	194	1	EGPPVQSLKGEDAEESLEEEEALDPLGIMRS			0.000216111	21.6453	*		1	0			1	0			1	0
Q53T59_S249_1_EVDPDEGLFGPGRKLSPQDPSEDVSSVDPLK	Q53T59	HS1BP3	S	249	1	EVDPDEGLFGPGRKLSPQDPSEDVSSVDPLK			0.36876	26.5774			0.00022837	25.6097	*		0.277516	24.4033			3.0407e-06	24.684	*
Q56NI9_S75_1_LKTTEINRLPSANQGSPFKSALSTVSFYNQN	Q56NI9	ESCO2	S	75	1	LKTTEINRLPSANQGSPFKSALSTVSFYNQN			0.36876	22.5518			0.609023	0			0.277516	21.8821			5.29752e-05	23.0417	*
Q5BKY9-2_S72_1_ENWKKELEKHREKLLSGSESSSKKRQRKKKE	Q5BKY9-2	FAM133B	S	72	1	ENWKKELEKHREKLLSGSESSSKKRQRKKKE			6.15744e-05	23.7554	*		2.96012e-05	21.503	*		5.44872e-05	20.8142	*		0.437574	23.1296
Q5BKZ1-3_S64_1_KPKLAKPMEKISLSKSPTKTDPKNEEEEKRR	Q5BKZ1-3	ZNF326	S	64	1	KPKLAKPMEKISLSKSPTKTDPKNEEEEKRR			0.36876	22.4862			0.000120213	24.4458	*		0.497395	0			3.41875e-06	24.1057	*
Q5FWE3-2_S431_1_SELDLRPPSPINLSRSIDAALFREHLVRDSV	Q5FWE3-2	PRRT3	S	431	1	SELDLRPPSPINLSRSIDAALFREHLVRDSV			0.581719	2.61367			0.532182	18.6251			0.510769	0.402676			0.000117348	22.8279	*
Q5HYI7-5_S250_1_KLTPAEEENNSFQRLSP_	Q5HYI7-5	MTX3	S	250	1	KLTPAEEENNSFQRLSP			0.530917	-1.21206			0.000920106	23.5235	*		0.456025	-4.02626			0.000195641	24.4494	*
Q5JSH3-2_S27_2_DAPEDVHLGGGYPVGSPGKVGLSTFKETENT	Q5JSH3-2	WDR44	S	27	2	DAPEDVHLGGGYPVGSPGKVGLSTFKETENT			3.57221e-05	24.5587	*		0.609023	5.04282			1	0			0.681206	-17.8072
Q5JSH3-2_S403_1_IMRRTKEYVSNDAAQSDDEEKLQSQPTDTDG	Q5JSH3-2	WDR44	S	403	1	IMRRTKEYVSNDAAQSDDEEKLQSQPTDTDG			0.999907	-1.17747			0.532182	23.0191			0.998451	-0.130304			6.12267e-05	25.3309	*
Q5JSZ5_S556_1_KAGEARKQAEKEVPWSPSAEKASPQENGPAV	Q5JSZ5	PRRC2B	S	556	1	KAGEARKQAEKEVPWSPSAEKASPQENGPAV			5.62098e-07	23.8793	*		0.000633871	22.8856	*		2.91255e-06	22.7818	*		0.000105669	23.4609	*
Q5JSZ5_S613_1_VAQSNSSEEEAREAGSPAQEFKYQKSLPPRF	Q5JSZ5	PRRC2B	S	613	1	VAQSNSSEEEAREAGSPAQEFKYQKSLPPRF			2.25354e-05	23.983	*		0.00012205	22.9001	*		0.277516	23.839			0.000146287	23.7965	*
Q5JTD0-4_S225_1_PQPNGECHSLGTARGSPEEELPLPAFEKLNP	Q5JTD0-4	TJAP1	S	225	1	PQPNGECHSLGTARGSPEEELPLPAFEKLNP			3.09517e-05	22.856	*		0.532182	22.1501			0.277516	22.715			0.437574	22.7471
Q5JU85-3_S536_1_ATGLCKQTYQRETRHSWDSPAFNNDVVQRRH	Q5JU85-3	IQSEC2	S	536	1	ATGLCKQTYQRETRHSWDSPAFNNDVVQRRH			1	0			0.609023	0			1	0			1	0
Q5JVS0-2_S108_1_KERKSLPAPVAQRPDSPGGGLQAPGQKRTPR	Q5JVS0-2	HABP4	S	108	1	KERKSLPAPVAQRPDSPGGGLQAPGQKRTPR			0.980787	-0.640024			0.999962	0.884369			0.520375	-1.62569			0.612573	-0.364523
Q5M775_S810_1_VDAAGRWPGVCVSRTSPTPPESATTVKSLIK	Q5M775	SPECC1	S	810	1	VDAAGRWPGVCVSRTSPTPPESATTVKSLIK			1	0			0.609023	0			0.497395	0			0.608652	0
Q5M775_S847_1_PGGAGQNISVHKTPRSPLSGIPVRTAPAAAV	Q5M775	SPECC1	S	847	1	PGGAGQNISVHKTPRSPLSGIPVRTAPAAAV			2.1397e-05	23.338	*		0.698969	-21.6889			0.497395	0			0.681546	-21.6889
Q5M775_S914_1_RTETLKPDPHLRKSPSLESLSRPPSLGFGDT	Q5M775	SPECC1	S	914	1	RTETLKPDPHLRKSPSLESLSRPPSLGFGDT			0.581719	-1.53037			0.999962	-0.299221			0.310239	-2.20051			0.681206	-24.1521
Q5PRF9_S271_1_LGARAAFTTPDHAPLSPQSSVASSGSEQTEE	Q5PRF9	SAMD4B	S	271	1	LGARAAFTTPDHAPLSPQSSVASSGSEQTEE			0.581719	0.058711			0.609023	0			0.277516	-25.0106			0.437574	23.8772
Q5PRF9_S592_1_PMPPRALPPGRMGLLSPSGIGGVSPRHALTS	Q5PRF9	SAMD4B	S	592	1	PMPPRALPPGRMGLLSPSGIGGVSPRHALTS			0.581719	0			1	0			1	0			1	0
Q5QJE6_S82_3_RKSRTTGSLPKGTEPSTDGETSEAESNYSVS	Q5QJE6	DNTTIP2	S	82	3	RKSRTTGSLPKGTEPSTDGETSEAESNYSVS			1.46894e-05	23.6518	*		0.532182	20.5575			0.277516	21.174			0.437574	20.6503
Q5QJE6_S88_3_GSLPKGTEPSTDGETSEAESNYSVSEHHDTI	Q5QJE6	DNTTIP2	S	88	3	GSLPKGTEPSTDGETSEAESNYSVSEHHDTI			0.581719	0			0.000505836	23.1851	*		0.277516	21.174			0.608652	0
Q5QJE6_T79_3_ARKRKSRTTGSLPKGTEPSTDGETSEAESNY	Q5QJE6	DNTTIP2	T	79	3	ARKRKSRTTGSLPKGTEPSTDGETSEAESNY			0.36876	23.3795			0.000505836	23.1851	*		0.277516	21.174			0.608652	0
Q5QJE6_T83_3_KSRTTGSLPKGTEPSTDGETSEAESNYSVSE	Q5QJE6	DNTTIP2	T	83	3	KSRTTGSLPKGTEPSTDGETSEAESNYSVSE			1.46894e-05	23.6518	*		0.000505836	23.1851	*		0.277516	21.174			0.437574	20.6503
Q5SQI0-7_S249_2_PRRATPPAHPPPRSSSLGNSPERGPLRPFVP	Q5SQI0-7	ATAT1	S	249	2	PRRATPPAHPPPRSSSLGNSPERGPLRPFVP			1	0			1	0			1	0			1	0
Q5SQI0-7_S253_2_TPPAHPPPRSSSLGNSPERGPLRPFVPEQEL	Q5SQI0-7	ATAT1	S	253	2	TPPAHPPPRSSSLGNSPERGPLRPFVPEQEL			1	0			1	0			1	0			1	0
Q5SRE5-2_S1598_1_LLSSLSRYFRRGAPSSPATGVLPSPQGKSTS	Q5SRE5-2	NUP188	S	1598	1	LLSSLSRYFRRGAPSSPATGVLPSPQGKSTS			0.66809	-24.1077			0.999962	0			0.581568	-24.1077			0.608652	0
Q5SSJ5_S6_1_MATDTSQGELVHPKALPLIVG	Q5SSJ5	HP1BP3	S	6	1	MATDTSQGELVHPKALPLIVG			0.36876	-25.1162			0.678684	-23.2359			1.42044e-06	-25.1162	*		0.681206	-23.2359
Q5SW79_T174_1_KSEEKAMDISAMPRGTPLYGQPSWWGDDEVD	Q5SW79	CEP170	T	174	1	KSEEKAMDISAMPRGTPLYGQPSWWGDDEVD			0.581719	0			1	0			1	0			1	0
Q5SYE7-2_S1229_1_VEPAENVSEALRAVPSPTTGEEGSVHSREAK	Q5SYE7-2	NHSL1	S	1229	1	VEPAENVSEALRAVPSPTTGEEGSVHSREAK			0.581719	0.680029			0.000262317	23.879	*		0.588913	-24.5407			0.437574	22.5884
Q5T0N5-3_S295_1_DFPFEDYSQHIYRTISDGTISASKQESGKMD	Q5T0N5-3	FNBP1L	S	295	1	DFPFEDYSQHIYRTISDGTISASKQESGKMD			2.23884e-05	25.0256	*		0.532182	23.3467			5.65993e-06	24.5177	*		0.437574	22.7315
Q5T0N5-3_S430_2_SEVEGKTGGRGDRRHSSDINHLVTQGRESPE	Q5T0N5-3	FNBP1L	S	430	2	SEVEGKTGGRGDRRHSSDINHLVTQGRESPE			0.581719	0.408803			0.00128959	25.0474	*		0.591509	-25.5929			0.00433558	25.1375	*
Q5T1M5_S1164_1_GAALRPSHHSQRSSLSGDEEDELFKGATLKA	Q5T1M5	FKBP15	S	1164	1	GAALRPSHHSQRSSLSGDEEDELFKGATLKA			0.34769	-1.7106			0.698971	-23.046			2.6606e-07	-25.8268	*		0.648762	-23.046
Q5T1V6-2_S64_1_AATIDRHISESCPFPSPGGQLAEVHSVSPEQ	Q5T1V6-2	DDX59	S	64	1	AATIDRHISESCPFPSPGGQLAEVHSVSPEQ			1	0			1	0			1	0			1	0
Q5T200-2_S77_1_GPSPRGKGYSSNYRRSPERPTGDLRERMKNK	Q5T200-2	ZC3H13	S	77	1	GPSPRGKGYSSNYRRSPERPTGDLRERMKNK			1.55963e-05	26.9498	*		0.532182	25.3739			0.277516	25.9988			0.437574	26.0326
Q5T200-2_S875_2_KHRLLSQVVRPQESRSLSPSHLTEDRQGRWK	Q5T200-2	ZC3H13	S	875	2	KHRLLSQVVRPQESRSLSPSHLTEDRQGRWK			0.36876	22.0511			0.532182	22.4313			1	0			3.38955e-05	22.2877	*
Q5T200-2_S877_2_RLLSQVVRPQESRSLSPSHLTEDRQGRWKEE	Q5T200-2	ZC3H13	S	877	2	RLLSQVVRPQESRSLSPSHLTEDRQGRWKEE			0.36876	22.0511			0.532182	22.4313			1	0			3.38955e-05	22.2877	*
Q5T200-2_S986_1_KEDDVGIERGNIETTSEDGQVFSPKKGQKKK	Q5T200-2	ZC3H13	S	986	1	KEDDVGIERGNIETTSEDGQVFSPKKGQKKK			0.586163	-0.252131			0.999962	0			1.20201e-05	-23.9946	*		0.608652	0
Q5T200-2_S993_2_ERGNIETTSEDGQVFSPKKGQKKKSIEKKRK	Q5T200-2	ZC3H13	S	993	2	ERGNIETTSEDGQVFSPKKGQKKKSIEKKRK			2.83436e-05	23.591	*		0.672459	20.1812			1	0			0.681206	20.0757
Q5T200-2_T364_3_PRRKRTPSPSYQRTLTPPLRRSASPYPSHSL	Q5T200-2	ZC3H13	T	364	3	PRRKRTPSPSYQRTLTPPLRRSASPYPSHSL			0.581719	-1.52127			0.692529	-21.5973			1.50459e-05	-24.1551	*		0.681206	-21.5973
Q5T2T1_S409_1_QHYGVTVPHTTRARRSQESDGVEYIFISKHL	Q5T2T1	MPP7	S	409	1	QHYGVTVPHTTRARRSQESDGVEYIFISKHL			0.581719	-3.02909			0.66907	-22.8404			9.11324e-05	-25.179	*		0.437574	-22.8404
Q5T3F8-2_S111_2_SAMHGDSHDRYERLTSVSSSVDFDQRDNGFC	Q5T3F8-2	TMEM63B	S	111	2	SAMHGDSHDRYERLTSVSSSVDFDQRDNGFC			1	0			1	0			1	0			1	0
Q5T3F8-2_S113_1_MHGDSHDRYERLTSVSSSVDFDQRDNGFCSW	Q5T3F8-2	TMEM63B	S	113	1	MHGDSHDRYERLTSVSSSVDFDQRDNGFCSW			1	0			1	0			1	0			1	0
Q5T3I0_S130_1_LTSGGEKPNKDLESCSDDDNQGSKSPKILTD	Q5T3I0	GPATCH4	S	130	1	LTSGGEKPNKDLESCSDDDNQGSKSPKILTD			0.999907	3.5673			1	0			0.277516	-22.4432			0.000481875	26.0145	*
Q5T4S7-3_S362_1_MAILHVGSAQQVRTGSTSSKEDDYESDAATI	Q5T4S7-3	UBR4	S	362	1	MAILHVGSAQQVRTGSTSSKEDDYESDAATI			1	0			1	0			1	0			1	0
Q5T5P2_S1044_1_DSPNSEQDLEKLGGKSPPPPPPPPRRSYLPG	Q5T5P2	KIAA1217	S	1044	1	DSPNSEQDLEKLGGKSPPPPPPPPRRSYLPG			0.581719	0			0.532182	19.7095			1	0			0.437574	19.3813
Q5T5Y3-2_S285_1_ADVVPQQADPEFPRASPRALGLTANARSPQG	Q5T5Y3-2	CAMSAP1	S	285	1	ADVVPQQADPEFPRASPRALGLTANARSPQG			0.36876	-0.709595			0.544573	23.3287			0.0224804	-2.6745	*		0.999981	0
Q5T8I3_S228_1_QSKVSGYSTCHSRSSSFSELCHRRNTSVGST	Q5T8I3	FAM102B	S	228	1	QSKVSGYSTCHSRSSSFSELCHRRNTSVGST			0.581719	2.30452			0.664404	23.6756			0.997976	-0.38571			0.437574	23.572
Q5TAQ9-2_S99_1_TGHYSINDENRVHDRSEEEEEEEEEEEEEQP	Q5TAQ9-2	DCAF8	S	99	1	TGHYSINDENRVHDRSEEEEEEEEEEEEEQP			2.72627e-06	26.7892	*		0.000231125	26.5284	*		4.96892e-06	24.3001	*		0.000328077	24.4547	*
Q5TCQ9_S1255_2_PSPLKNNPKRRPRDQSLSPSKGENKSCQVST	Q5TCQ9	MAGI3	S	1255	2	PSPLKNNPKRRPRDQSLSPSKGENKSCQVST			3.67124e-06	-25.8666	*		1	0			2.232e-06	-25.8666	*		1	0
Q5TCQ9_S1257_2_PLKNNPKRRPRDQSLSPSKGENKSCQVSTRA	Q5TCQ9	MAGI3	S	1257	2	PLKNNPKRRPRDQSLSPSKGENKSCQVSTRA			3.67124e-06	-25.8666	*		1	0			2.232e-06	-25.8666	*		1	0
Q5TKA1-2_T55_1_SLSNTWNEKYSSLQKTPVWKGRNTSSAVEMP	Q5TKA1-2	LIN9	T	55	1	SLSNTWNEKYSSLQKTPVWKGRNTSSAVEMP			1	0			1	0			1	0			1	0
Q5UIP0-2_S2367_1_DISEKTVNGIENKSLSPDEERLVSDIIDPVA	Q5UIP0-2	RIF1	S	2367	1	DISEKTVNGIENKSLSPDEERLVSDIIDPVA			1.46894e-05	23.2828	*		0.000141404	22.7624	*		4.88197e-05	23.3119	*		4.08631e-05	23.4874	*
Q5VT06_S1256_2_VSVSSDKGRSQKTPTSPLSPSSQKSLQFDVA	Q5VT06	CEP350	S	1256	2	VSVSSDKGRSQKTPTSPLSPSSQKSLQFDVA			3.86335e-05	22.2447	*		1	0			0.497395	0			0.608652	0
Q5VT06_S1259_2_SSDKGRSQKTPTSPLSPSSQKSLQFDVAGTS	Q5VT06	CEP350	S	1259	2	SSDKGRSQKTPTSPLSPSSQKSLQFDVAGTS			3.86335e-05	22.2447	*		1	0			0.497395	0			0.608652	0
Q5VT06_S1830_1_KATSPGPTDLETRSPSPISISSSETSSIMQK	Q5VT06	CEP350	S	1830	1	KATSPGPTDLETRSPSPISISSSETSSIMQK			1	0			1	0			1	0			1	0
Q5VT06_S2460_1_SIHSNVHSDRLLELKSPTELMKSKERSDVEH	Q5VT06	CEP350	S	2460	1	SIHSNVHSDRLLELKSPTELMKSKERSDVEH			0.999907	0			0.999962	0			0.995449	0			0.999981	0
Q5VT52-2_S1062_1_PIETLGYHSASNRRMSGEPIQTVESIRVPGK	Q5VT52-2	RPRD2	S	1062	1	PIETLGYHSASNRRMSGEPIQTVESIRVPGK			8.9987e-06	23.4623	*		0.609023	3.6708			0.497395	0			0.724035	-19.6302
Q5VT52-2_S337_1_PEPVTDNRDVEDMELSDVEDDGSKIIVEDRK	Q5VT52-2	RPRD2	S	337	1	PEPVTDNRDVEDMELSDVEDDGSKIIVEDRK			0.581719	0			0.532182	22.3193			0.277516	21.7295			1.59854e-05	22.2898	*
Q5VT52-2_S556_1_LPSSAQPFIPKSFNYSPNSSTSEVSSTSASK	Q5VT52-2	RPRD2	S	556	1	LPSSAQPFIPKSFNYSPNSSTSEVSSTSASK			0.500659	-0.776957			0.630176	0.639829			0.0448043	-2.8871	*		0.615522	0.975077
Q5VT52-2_S577_1_SEVSSTSASKASIGQSPGLPSTTFKLPSNSL	Q5VT52-2	RPRD2	S	577	1	SEVSSTSASKASIGQSPGLPSTTFKLPSNSL			5.55628e-06	24.8359	*		0.532182	23.9754			0.497395	0			0.681206	21.7619
Q5VT52-2_S721_2_TSSSVDTMSLLSKIISPGSSTPSSTRSPPPG	Q5VT52-2	RPRD2	S	721	2	TSSSVDTMSLLSKIISPGSSTPSSTRSPPPG			0.582693	-0.421685			0.999962	0			1.4359e-05	-23.86	*		0.608652	0
Q5VTL8_S491_1_QGRTDSVEKSKKREHSPSKEKSRKRSRSKER	Q5VTL8	PRPF38B	S	491	1	QGRTDSVEKSKKREHSPSKEKSRKRSRSKER			0.0187049	-25.8875	*		0.532182	-21.0399			0.0159235	-25.8875	*		0.437789	-21.0399
Q5VUA4_S136_1_DGRGDHPGDSGSRRRSPGLCSDSLEKSLRIT	Q5VUA4	ZNF318	S	136	1	DGRGDHPGDSGSRRRSPGLCSDSLEKSLRIT			0.370464	-23.1597			0.999962	0			1.11667e-05	-23.1597	*		0.437789	21.9234
Q5VUA4_S1856_1_LMTGSETPSKVVIKLSPQACSFTKAKLDSFL	Q5VUA4	ZNF318	S	1856	1	LMTGSETPSKVVIKLSPQACSFTKAKLDSFL			1	0			0.609023	0			1	0			1	0
Q5VUA4_S2189_1_DFVTRTSGVQKDKLCSPLSEPGDPSKCSSLE	Q5VUA4	ZNF318	S	2189	1	DFVTRTSGVQKDKLCSPLSEPGDPSKCSSLE			0.000113191	24.291	*		0.999962	0			1	0			0.680943	22.3616
Q5VV41_S6_2_MAQRHSDSSLEEKLLGHRFHS	Q5VV41	ARHGEF16	S	6	2	MAQRHSDSSLEEKLLGHRFHS			0.581719	-3.80828			0.609023	0			1.05604e-06	-25.4038	*		1	0
Q5VV41_S8_2_MAQRHSDSSLEEKLLGHRFHSEL	Q5VV41	ARHGEF16	S	8	2	MAQRHSDSSLEEKLLGHRFHSEL			0.36876	-25.4038			0.68239	-22.6796			1.05604e-06	-25.4038	*		0.437574	-22.6796
Q5VWQ8-3_S509_1_IENDLSGLIDFTRLPSPTPENKDLFFVTRSS	Q5VWQ8-3	DAB2IP	S	509	1	IENDLSGLIDFTRLPSPTPENKDLFFVTRSS			1	0			1	0			1	0			1	0
Q5VWQ8-3_S802_1_ELKPRAVHKQGPSPVSPNALDRTAAWLLTMN	Q5VWQ8-3	DAB2IP	S	802	1	ELKPRAVHKQGPSPVSPNALDRTAAWLLTMN			0.669966	-20.6891			0.609023	0			0.277516	-20.6891			0.681206	19.1504
Q5VZ89-5_S1184_1_RDLKTVSKDLRNKRSSLYGIAKVVQREDVET	Q5VZ89-5	DENND4C	S	1184	1	RDLKTVSKDLRNKRSSLYGIAKVVQREDVET			1	0			0.999962	0			0.497395	0			0.999981	0
Q5VZ89-5_S1293_3_SLPLDHGSPAQENPESEKSSPAVSRSKTFTG	Q5VZ89-5	DENND4C	S	1293	3	SLPLDHGSPAQENPESEKSSPAVSRSKTFTG			0.687612	21.948			0.609023	0			0.497395	0			0.681546	20.1596
Q5VZ89-5_S1297_2_DHGSPAQENPESEKSSPAVSRSKTFTGRFKQ	Q5VZ89-5	DENND4C	S	1297	2	DHGSPAQENPESEKSSPAVSRSKTFTGRFKQ			0.36876	-26.4065			0.00129945	24.8883	*		0.575175	-26.4065			0.608652	0
Q5VZ89-5_S741_1_KLCFSRHPTGNSITKSPPLMAKRTKQEIKTA	Q5VZ89-5	DENND4C	S	741	1	KLCFSRHPTGNSITKSPPLMAKRTKQEIKTA			0.581719	0			0.532182	21.4863			4.59736e-07	23.8458	*		0.437574	22.2084
Q5VZ89-5_S968_1_EVCDASAIVAKHSQPSPEPHSPTEPPAWGSS	Q5VZ89-5	DENND4C	S	968	1	EVCDASAIVAKHSQPSPEPHSPTEPPAWGSS			1	0			0.609023	0			1	0			1	0
Q5VZ89-5_S968_2_EVCDASAIVAKHSQPSPEPHSPTEPPAWGSS	Q5VZ89-5	DENND4C	S	968	2	EVCDASAIVAKHSQPSPEPHSPTEPPAWGSS			0.678659	0.369996			0.961732	7.16404			2.49424e-05	-25.4289	*		0.608652	7.97505
Q5VZ89-5_S973_2_SAIVAKHSQPSPEPHSPTEPPAWGSSIVKVP	Q5VZ89-5	DENND4C	S	973	2	SAIVAKHSQPSPEPHSPTEPPAWGSSIVKVP			0.678659	0.369996			0.961732	7.16404			2.49424e-05	-25.4289	*		0.608652	7.97505
Q5VZK9_S1288_1_PQKPRTASRPDDIPDSPSSPKVALLPPVLKK	Q5VZK9	LRRC16A	S	1288	1	PQKPRTASRPDDIPDSPSSPKVALLPPVLKK			0.581719	0			1	0			1	0			1	0
Q5VZK9_S1291_1_PRTASRPDDIPDSPSSPKVALLPPVLKKVPS	Q5VZK9	LRRC16A	S	1291	1	PRTASRPDDIPDSPSSPKVALLPPVLKKVPS			0.000427209	26.2176	*		0.532182	22.7335			1.5277e-05	23.5362	*		0.437574	23.3664
Q5VZK9_S1315_2_VLKKVPSDKERDGQSSPQPSPRTFSQEVSRR	Q5VZK9	LRRC16A	S	1315	2	VLKKVPSDKERDGQSSPQPSPRTFSQEVSRR			0.36876	23.9761			0.609023	0			1	0			0.000146916	24.0022	*
Q5VZK9_S1319_2_VPSDKERDGQSSPQPSPRTFSQEVSRRSWGQ	Q5VZK9	LRRC16A	S	1319	2	VPSDKERDGQSSPQPSPRTFSQEVSRRSWGQ			0.36876	23.9761			0.609023	0			1	0			0.000146916	24.0022	*
Q5VZK9_S968_1_IEDPPFPSLRQEKRSSGFISELPSEEGKKLE	Q5VZK9	LRRC16A	S	968	1	IEDPPFPSLRQEKRSSGFISELPSEEGKKLE			0.36876	24.1633			0.657475	22.5341			0.996396	0			0.999981	0
Q5VZL5-2_S122_1_TDDSLEVERRVTQHESDNENEIQIQNKLKKD	Q5VZL5-2	ZMYM4	S	122	1	TDDSLEVERRVTQHESDNENEIQIQNKLKKD			0.36876	-1.8114			0.547297	26.4545			0.0469062	-3.02333	*		0.448908	26.4724
Q5XKK7_S125_2_TALSQSPDENLVSLDSDSDGELGSRYSSGYS	Q5XKK7	FAM219B	S	125	2	TALSQSPDENLVSLDSDSDGELGSRYSSGYS			0.36876	23.5836			0.609023	0			0.497395	0			0.000689972	23.3542	*
Q5XKK7_S127_2_LSQSPDENLVSLDSDSDGELGSRYSSGYSSA	Q5XKK7	FAM219B	S	127	2	LSQSPDENLVSLDSDSDGELGSRYSSGYSSA			0.36876	23.5836			0.609023	0			0.497395	0			0.000689972	23.3542	*
Q5XUX1-3_S18_1_LPLGRCDDSRTWDDDSDPESETDPDAQAKAY	Q5XUX1-3	FBXW9	S	18	1	LPLGRCDDSRTWDDDSDPESETDPDAQAKAY			2.86555e-06	24.9574	*		0.000452901	23.9907	*		1.2966e-06	20.7714	*		0.437574	22.186
Q641Q2_S284_1_EEDIEDIEENTRPKRSRPTSFADELAARIKG	Q641Q2	FAM21A;FAM21C	S	284	1	EEDIEDIEENTRPKRSRPTSFADELAARIKG			2.52705e-05	23.923	*		0.532182	22.1785			0.277516	20.2538			0.437574	22.3553
Q641Q2_S352_1_EDNLFAPPKLTDEDFSPFGSGGGLFSGGKGL	Q641Q2	FAM21A;FAM21C	S	352	1	EDNLFAPPKLTDEDFSPFGSGGGLFSGGKGL			8.54593e-06	22.6628	*		0.609023	0			0.497395	0			0.608652	0
Q641Q2_S498_1_FGDEEGDLFKEKAVASPEATVSQTDENKARA	Q641Q2	FAM21A;FAM21C	S	498	1	FGDEEGDLFKEKAVASPEATVSQTDENKARA			0.36876	24.1558			1	0			0.277516	21.9327			0.00016105	23.5138	*
Q641Q2_S663_1_SGTLQSQEAKAVKKTSLFEEDEEDDLFAIAK	Q641Q2	FAM21A	S	663	1	SGTLQSQEAKAVKKTSLFEEDEEDDLFAIAK			0.36876	21.2876			0.00366999	21.0852	*		1	0			1	0
Q66K14-2_S411_2_KTPSKQPGSIGSRKASVVDPSTESSPAPQEG	Q66K14-2	TBC1D9B	S	411	2	KTPSKQPGSIGSRKASVVDPSTESSPAPQEG			0.36876	-24.4242			0.609023	0			1.64116e-05	-24.4242	*		0.681206	21.787
Q66K14-2_S432_2_TESSPAPQEGSEQPASPASPLSSRQSFCAQE	Q66K14-2	TBC1D9B	S	432	2	TESSPAPQEGSEQPASPASPLSSRQSFCAQE			0.992615	0.22306			0.609023	0			0.277516	-24.5387			0.000462615	24.9323	*
Q66K14-2_S435_1_SPAPQEGSEQPASPASPLSSRQSFCAQEAPT	Q66K14-2	TBC1D9B	S	435	1	SPAPQEGSEQPASPASPLSSRQSFCAQEAPT			0.0205528	-1.33729	*		0.66907	24.1166			0.101626	-1.64899			0.437574	25.6307
Q66K64_S310_1_LPSFCPEAAPARSSGSPEPSPAIAKAKEFVA	Q66K64	DCAF15	S	310	1	LPSFCPEAAPARSSGSPEPSPAIAKAKEFVA			3.86335e-05	24.9548	*		0.532182	22.6926			2.14252e-05	22.3855	*		0.000217998	24.2816	*
Q66K74-2_S703_1_EAGLSLPLRGPRARRSASPHDVDLCLVSPCE	Q66K74-2	MAP1S	S	703	1	EAGLSLPLRGPRARRSASPHDVDLCLVSPCE			0.999907	-0.487793			0.000912083	23.8055	*		0.588919	-23.8514			0.608652	0
Q66K74-2_S705_2_GLSLPLRGPRARRSASPHDVDLCLVSPCEFE	Q66K74-2	MAP1S	S	705	2	GLSLPLRGPRARRSASPHDVDLCLVSPCEFE			0.0107012	25.0682	*		1	0			1	0			0.608652	0
Q66K74-2_S733_1_EFEHRKAVPMAPAPASPGSSNDSSARSQERA	Q66K74-2	MAP1S	S	733	1	EFEHRKAVPMAPAPASPGSSNDSSARSQERA			0.588604	-0.456609			0.999962	1.60035			0.0349454	-3.64249	*		0.999981	2.44411
Q66PJ3_S239_1_TSQGRKASTAPGAEASPSPCITERSKQKARR	Q66PJ3	ARL6IP4	S	239	1	TSQGRKASTAPGAEASPSPCITERSKQKARR			0.581719	-1.57632			0.666132	22.7381			2.55993e-06	-25.2938	*		0.999981	0
Q66PJ3_S325_1_KEKAEAQQVEALPGPSLDQWHRSAGEEEDGP	Q66PJ3	ARL6IP4	S	325	1	KEKAEAQQVEALPGPSLDQWHRSAGEEEDGP			0.999907	-0.240532			0.532182	23.6143			0.568731	-22.1238			1	0
Q66PJ3-7_S44_1_RKDTSRNCSASTSQASPSPCITERSKQKARR	Q66PJ3-7	ARL6IP4	S	44	1	RKDTSRNCSASTSQASPSPCITERSKQKARR			0.37306	-24.5283			0.609023	0			2.55993e-06	-24.5283	*		0.437574	22.7573
Q674X7-3_S381_1_EDQKRKKKKEKMGFGSISRVFARGKQRKSLD	Q674X7-3	KAZN	S	381	1	EDQKRKKKKEKMGFGSISRVFARGKQRKSLD			2.09624e-05	22.1313	*		1	0			1	0			1	0
Q68DK7_S205_1_GTLAASEGRWKSMRKSPLGGGGGSGASSQAA	Q68DK7	MSL1	S	205	1	GTLAASEGRWKSMRKSPLGGGGGSGASSQAA			0.36876	22.7259			0.609023	0			1	0			0.000237835	23.5438	*
Q68DK7_S362_1_LAPEFSKVKTKTPKHSPIKEEPCGSLSETVC	Q68DK7	MSL1	S	362	1	LAPEFSKVKTKTPKHSPIKEEPCGSLSETVC			0.36876	22.474			0.532182	22.5995			1.51619e-06	22.6913	*		2.20669e-05	23.3392	*
Q68EM7-6_S676_1_QHPPSLSPKPPTRSPSPPTQHTGQPPGQPSA	Q68EM7-6	ARHGAP17	S	676	1	QHPPSLSPKPPTRSPSPPTQHTGQPPGQPSA			0.36876	26.059			0.532182	24.6176			0.63799	24.1291			0.608652	0
Q69YQ0-2_S384_1_SESEGIPSIERSRKGSSGNASEVSVACLTER	Q69YQ0-2	SPECC1L	S	384	1	SESEGIPSIERSRKGSSGNASEVSVACLTER			0.999907	0.905074			0.609023	0			0.57153	-22.8169			0.608652	0
Q69YQ0-2_S384_2_SESEGIPSIERSRKGSSGNASEVSVACLTER	Q69YQ0-2	SPECC1L	S	384	2	SESEGIPSIERSRKGSSGNASEVSVACLTER			0.581719	1.1324			0.532182	23.6796			0.277516	-0.775878			0.437574	24.3503
Q69YQ0-2_S385_2_ESEGIPSIERSRKGSSGNASEVSVACLTERI	Q69YQ0-2	SPECC1L	S	385	2	ESEGIPSIERSRKGSSGNASEVSVACLTERI			0.581719	1.1324			0.532182	23.6796			0.277516	-0.775878			0.437574	24.3503
Q69YU3_S461_1_RAPSLPAPPYAGAPGSPRTKRKLVRRHSMQT	Q69YU3	ANKRD34A	S	461	1	RAPSLPAPPYAGAPGSPRTKRKLVRRHSMQT			1	0			1	0			1	0			1	0
Q6FI81_T136_1_LSGLVEVKELQREPLTPEEVQSVREHLGHES	Q6FI81	CIAPIN1	T	136	1	LSGLVEVKELQREPLTPEEVQSVREHLGHES			1.46894e-05	21.1499	*		0.532182	20.061			0.497395	0			0.608652	0
Q6GYQ0-3_S820_1_DDAQILPRSTRVRHFSQSEETGNEVFGALNE	Q6GYQ0-3	RALGAPA1	S	820	1	DDAQILPRSTRVRHFSQSEETGNEVFGALNE			0.36876	-24.919			0.609023	0			0.277516	-24.919			1	0
Q6GYQ0-3_S907_2_ERLRSGNASTMTRRGSSPGSLEIPKDLPDIL	Q6GYQ0-3	RALGAPA1	S	907	2	ERLRSGNASTMTRRGSSPGSLEIPKDLPDIL			0.581719	0			0.609023	0			1.4359e-05	22.6092	*		0.608652	0
Q6GYQ0-3_S908_2_RLRSGNASTMTRRGSSPGSLEIPKDLPDILN	Q6GYQ0-3	RALGAPA1	S	908	2	RLRSGNASTMTRRGSSPGSLEIPKDLPDILN			0.581719	0			0.609023	0			1.4359e-05	22.6092	*		0.608652	0
Q6H8Q1-4_S132_1_EGDQDDRSYKQCRTSSPSSTGSVSLGRYTPT	Q6H8Q1-4	ABLIM2	S	132	1	EGDQDDRSYKQCRTSSPSSTGSVSLGRYTPT			0.581719	-2.94933			0.532182	21.1357			3.53982e-06	-24.3854	*		1	0
Q6ICG6-3_S245_1_GDTSPCGTEEDSSPASPMHERVTSFSTPPTP	Q6ICG6-3	KIAA0930	S	245	1	GDTSPCGTEEDSSPASPMHERVTSFSTPPTP			0.581719	0			1	0			1	0			1	0
Q6IQ23-2_S1057_1_GLNAESSKATFPRPKSALERLYSGDHQRGKM	Q6IQ23-2	PLEKHA7	S	1057	1	GLNAESSKATFPRPKSALERLYSGDHQRGKM			1	0			1	0			1	0			1	0
Q6IQ23-2_S612_1_KPPDQRRSVDISLGDSPRRARGHAVKNSSHV	Q6IQ23-2	PLEKHA7	S	612	1	KPPDQRRSVDISLGDSPRRARGHAVKNSSHV			0.581719	-1.12844			0.631491	0.597333			2.20649e-06	-22.7261	*		0.999981	-2.56325
Q6KC79_S1089_3_RKRSTVNEKPKYAEISSDEDNDSDEAFESSR	Q6KC79	NIPBL	S	1089	3	RKRSTVNEKPKYAEISSDEDNDSDEAFESSR			0.581719	-3.10023			0.647791	20.4533			0.00025997	-23.3403	*		0.999981	0
Q6KC79_S1090_3_KRSTVNEKPKYAEISSDEDNDSDEAFESSRK	Q6KC79	NIPBL	S	1090	3	KRSTVNEKPKYAEISSDEDNDSDEAFESSRK			0.581719	-3.10023			0.647791	20.4533			0.00025997	-23.3403	*		0.999981	0
Q6KC79_S1096_3_EKPKYAEISSDEDNDSDEAFESSRKRHKKDD	Q6KC79	NIPBL	S	1096	3	EKPKYAEISSDEDNDSDEAFESSRKRHKKDD			0.581719	-3.10023			0.647791	20.4533			0.00025997	-23.3403	*		0.999981	0
Q6KC79_S318_1_PCSSPRDVPPDILLDSPERKQKKQKKMKLGK	Q6KC79	NIPBL	S	318	1	PCSSPRDVPPDILLDSPERKQKKQKKMKLGK			0.589056	-0.647768			0.999962	0.020777			3.13089e-05	-23.1058	*		0.622191	0.419447
Q6KC79-2_S2672_2_GSPKNNTAAETEDDESDGEDRGGGTSGVRRR	Q6KC79-2	NIPBL	S	2672	2	GSPKNNTAAETEDDESDGEDRGGGTSGVRRR			1	0			1	0			1	0			0.608652	0
Q6KC79-2_T2667_2_SLLGGGSPKNNTAAETEDDESDGEDRGGGTS	Q6KC79-2	NIPBL	T	2667	2	SLLGGGSPKNNTAAETEDDESDGEDRGGGTS			1	0			1	0			1	0			0.608652	0
Q6MZP7-3_S89_2_STLNSTTQTPNKIAISPLKSPNKAVKSTVQT	Q6MZP7-3	LIN54	S	89	2	STLNSTTQTPNKIAISPLKSPNKAVKSTVQT			0.581719	3.36845			0.532182	22.2794			0.63803	-20.6003			0.000166541	23.4482	*
Q6MZP7-3_S93_2_STTQTPNKIAISPLKSPNKAVKSTVQTITVG	Q6MZP7-3	LIN54	S	93	2	STTQTPNKIAISPLKSPNKAVKSTVQTITVG			0.581719	3.36845			0.532182	22.2794			0.63803	-20.6003			0.000166541	23.4482	*
Q6NUK4_S152_1_AVKSQGAITERLRSFSMHDLTTIQGDEPVGQ	Q6NUK4	REEP3	S	152	1	AVKSQGAITERLRSFSMHDLTTIQGDEPVGQ			1	0			1	0			1	0			1	0
Q6NUK4_S242_1_KSVKTTKGRKEVRYGSLKYKVKKRPQVYF_	Q6NUK4	REEP3	S	242	1	KSVKTTKGRKEVRYGSLKYKVKKRPQVYF			0.36876	-1.49417			0.999962	-2.36974			9.70334e-06	-26.4607	*		0.999981	-1.21857
Q6NV74_S113_1_IPESGQDATRPVRVFSQENVCDRIKALQLKI	Q6NV74	KIAA1211L	S	113	1	IPESGQDATRPVRVFSQENVCDRIKALQLKI			1.44072e-05	26.0872	*		0.000452901	23.8276	*		0.277516	22.1511			0.437574	23.7173
Q6NWY9-2_S751_1_LDSVESGGAALGGRGSPSSHLLGADHGLRKA	Q6NWY9-2	PRPF40B	S	751	1	LDSVESGGAALGGRGSPSSHLLGADHGLRKA			0.581719	0			0.999962	0.101719			2.232e-06	22.7313	*		0.999981	0.236621
Q6NWY9-2_S819_1_QDKDRELQQAELPNRSPGFGIKKEKTGWDTS	Q6NWY9-2	PRPF40B	S	819	1	QDKDRELQQAELPNRSPGFGIKKEKTGWDTS			0.581719	0			0.609023	0			0.497395	0			1	0
Q6NZY4-2_S262_1_TPPLPKGTPPLTPSDSPQTRTASGAVDEDAL	Q6NZY4-2	ZCCHC8	S	262	1	TPPLPKGTPPLTPSDSPQTRTASGAVDEDAL			0.581719	0			0.609023	0			1	0			0.608652	0
Q6NZY4-2_T241_1_FQPPLPPDTPPLPRGTPPPVFTPPLPKGTPP	Q6NZY4-2	ZCCHC8	T	241	1	FQPPLPPDTPPLPRGTPPPVFTPPLPKGTPP			2.3123e-05	21.6178	*		0.999962	0			0.277516	18.965			0.608652	0
Q6P158-3_S25_1_KALLRDLQEQDADAGSERGLSGEEEDDEPDC	Q6P158-3	DHX57	S	25	1	KALLRDLQEQDADAGSERGLSGEEEDDEPDC			2.57527e-05	24.5635	*		8.05941e-05	23.6065	*		0.000342775	24.0732	*		1.57314e-07	25.1607	*
Q6P158-3_S25_2_KALLRDLQEQDADAGSERGLSGEEEDDEPDC	Q6P158-3	DHX57	S	25	2	KALLRDLQEQDADAGSERGLSGEEEDDEPDC			0.581719	0			1	0			0.497395	0			0.000615934	24.2948	*
Q6P158-3_S30_1_DLQEQDADAGSERGLSGEEEDDEPDCCNDER	Q6P158-3	DHX57	S	30	1	DLQEQDADAGSERGLSGEEEDDEPDCCNDER			1.30141e-06	23.826	*		0.000106212	22.634	*		2.49799e-06	23.4244	*		1.99564e-05	24.4294	*
Q6P158-3_S30_2_DLQEQDADAGSERGLSGEEEDDEPDCCNDER	Q6P158-3	DHX57	S	30	2	DLQEQDADAGSERGLSGEEEDDEPDCCNDER			0.581719	0			1	0			0.497395	0			0.000615934	24.2948	*
Q6P1L5_S273_1_EEYSEKKKGSHKRSASWGSTDQLKEIAKLRQ	Q6P1L5	FAM117B	S	273	1	EEYSEKKKGSHKRSASWGSTDQLKEIAKLRQ			3.67124e-06	22.9615	*		1	0			1	0			0.437574	20.3349
Q6P1M3_S1015_1_SGNWRSHRAAVGCSLSNGGAE_	Q6P1M3	LLGL2	S	1015	1	SGNWRSHRAAVGCSLSNGGAE			0.649692	0.169132			0.609023	0			0.58349	-24.4065			0.000155753	24.4299	*
Q6P1M3_S961_2_GNGAGPKKAPSRARNSGTQSDGEEKQPGLVM	Q6P1M3	LLGL2	S	961	2	GNGAGPKKAPSRARNSGTQSDGEEKQPGLVM			0.302027	-1.55481			0.655893	0.0414632			0.0195535	-3.30164	*		0.620539	1.25589
Q6P1M3_S965_1_GPKKAPSRARNSGTQSDGEEKQPGLVMERAL	Q6P1M3	LLGL2	S	965	1	GPKKAPSRARNSGTQSDGEEKQPGLVMERAL			0.210674	-1.83312			0.647467	0.0460903			0.0150637	-3.61044	*		0.615011	1.04718
Q6P1M3_T963_1_GAGPKKAPSRARNSGTQSDGEEKQPGLVMER	Q6P1M3	LLGL2	T	963	1	GAGPKKAPSRARNSGTQSDGEEKQPGLVMER			3.92749e-05	-28.7351	*		1	0			3.25558e-05	-28.7351	*		1	0
Q6P1N0-2_T120_1_AELNEVLGEEQKASETPPPVAQPKPEAPHPG	Q6P1N0-2	CC2D1A	T	120	1	AELNEVLGEEQKASETPPPVAQPKPEAPHPG			0.581719	0			0.532182	21.3011			0.277516	23.0886			0.608652	0
Q6P1X5_S1194_3_EPFTFSSPASGRSIRSPSLSD_	Q6P1X5	TAF2	S	1194	3	EPFTFSSPASGRSIRSPSLSD			0.582761	-0.862735			0.697172	19.446			5.31044e-06	-24.7114	*		0.448908	23.0243
Q6P1X5_S1196_3_FTFSSPASGRSIRSPSLSD_	Q6P1X5	TAF2	S	1196	3	FTFSSPASGRSIRSPSLSD			0.582761	-0.862735			0.697172	19.446			5.31044e-06	-24.7114	*		0.448908	23.0243
Q6P1X5_S1198_3_FSSPASGRSIRSPSLSD_	Q6P1X5	TAF2	S	1198	3	FSSPASGRSIRSPSLSD			0.582761	-0.862735			0.697172	19.446			5.31044e-06	-24.7114	*		0.448908	23.0243
Q6P3S6_S488_1_GYDLKIGLSLAPRRGSLPDQKDLRLGSIDLN	Q6P3S6	FBXO42	S	488	1	GYDLKIGLSLAPRRGSLPDQKDLRLGSIDLN			1.01028e-05	-24.8655	*		0.609023	0			6.63287e-06	-24.8655	*		0.608652	0
Q6P4E1_S366_1_DFHKLKQSRFFDENESPVDPQHGSKLADYNG	Q6P4E1	CASC4	S	366	1	DFHKLKQSRFFDENESPVDPQHGSKLADYNG			0.581719	-2.72584			0.668544	-24.484			0.0476168	-3.61253	*		0.999981	-0.0741786
Q6P597-3_S181_1_QLRQYDPPAESQQSESPPRRDSLASLFPSEE	Q6P597-3	KLC3	S	181	1	QLRQYDPPAESQQSESPPRRDSLASLFPSEE			1	0			1	0			1	0			1	0
Q6P597-3_S509_1_TQFPSWHLDKAPRTLSASTQDLSPH_	Q6P597-3	KLC3	S	509	1	TQFPSWHLDKAPRTLSASTQDLSPH			1	0			1	0			1	0			1	0
Q6P6C2-3_S53_2_EPYPVSGAKRKYQEDSDPERSDYEEQQLQKE	Q6P6C2-3	ALKBH5	S	53	2	EPYPVSGAKRKYQEDSDPERSDYEEQQLQKE			0.628406	-0.0608979			0.609023	0			7.56486e-07	-24.3551	*		0.437574	23.3254
Q6P6C2-3_S58_2_SGAKRKYQEDSDPERSDYEEQQLQKEEEARK	Q6P6C2-3	ALKBH5	S	58	2	SGAKRKYQEDSDPERSDYEEQQLQKEEEARK			0.628406	-0.0608979			0.609023	0			7.56486e-07	-24.3551	*		0.437574	23.3254
Q6P996-4_S708_1_SSVSHIEDLEKVERLSSGPEQITLEASSTEG	Q6P996-4	PDXDC1	S	708	1	SSVSHIEDLEKVERLSSGPEQITLEASSTEG			1	0			0.609023	0			1	0			0.608652	0
Q6P996-4_S729_1_ITLEASSTEGHPGAPSPQHTDQTEAFQKGVP	Q6P996-4	PDXDC1	S	729	1	ITLEASSTEGHPGAPSPQHTDQTEAFQKGVP			0.581719	0			0.609023	0			0.497395	0			1	0
Q6P996-4_T663_1_IYVYKAQGAGVTLPPTPSGSRTKQRLPGQKP	Q6P996-4	PDXDC1	T	663	1	IYVYKAQGAGVTLPPTPSGSRTKQRLPGQKP			1	0			1	0			1	0			1	0
Q6PD62_T925_1_RSKKGGEFDEFVNDDTDDDLPISKKKKRRKG	Q6PD62	CTR9	T	925	1	RSKKGGEFDEFVNDDTDDDLPISKKKKRRKG			0.368857	-1.47337			0.609023	1.83765			0.00407595	-3.36705	*		0.632981	-0.291443
Q6PJG9_S626_1_VHGGLLGAGCRGVGGSAERLEESVV_	Q6PJG9	LRFN4	S	626	1	VHGGLLGAGCRGVGGSAERLEESVV			0.36876	-24.3201			0.609023	0			7.81991e-06	-24.3201	*		0.608652	0
Q6PJT7-5_S409_1_LLAEVVQGQSRTPRISPPIKEEETKGDSVEK	Q6PJT7-5	ZC3H14	S	409	1	LLAEVVQGQSRTPRISPPIKEEETKGDSVEK			3.15177e-07	25.0666	*		0.532182	24.3731			0.277516	22.8751			0.437574	24.5307
Q6PKG0_S165_1_PAKVVRAAVPKQRKGSKVGDFGDAINWPTPG	Q6PKG0	LARP1	S	165	1	PAKVVRAAVPKQRKGSKVGDFGDAINWPTPG			0.396855	-25.6397			0.999962	0.374742			0.497395	-2.55664			0.681206	-23.6929
Q6PKG0_S627_1_EMEQMDGRKNTFTAWSDEESDYEIDDRDVNK	Q6PKG0	LARP1	S	627	1	EMEQMDGRKNTFTAWSDEESDYEIDDRDVNK			0.999907	1.48998			0.00015784	27.0865	*		0.577022	-25.7449			0.437574	23.444
Q6PKG0_S824_1_TLDAKMPRKRKTRHSSNPPLESHVGWVMDSR	Q6PKG0	LARP1	S	824	1	TLDAKMPRKRKTRHSSNPPLESHVGWVMDSR			0.999907	-0.908881			0.00193447	24.1818	*		0.637172	-2.64466			0.608652	0
Q6PKG0_S90_2_SPRPLQLPGAEGPAISDGEEGGGEPGAGGGA	Q6PKG0	LARP1	S	90	2	SPRPLQLPGAEGPAISDGEEGGGEPGAGGGA			9.98509e-06	25.0397	*		0.609023	0			1	0			0.608652	0
Q6PKG0_T376_1_YQFGYRKFDGVEGPRTPKYMNNITYYFDNVS	Q6PKG0	LARP1	T	376	1	YQFGYRKFDGVEGPRTPKYMNNITYYFDNVS			0.000226212	27.5466	*		0.532182	23.6329			0.277516	26.6855			0.000177147	25.2998	*
Q6PKG0_T649_1_EIDDRDVNKILIVTQTPHYMRRHPGGDRTGN	Q6PKG0	LARP1	T	649	1	EIDDRDVNKILIVTQTPHYMRRHPGGDRTGN			1	0			1	0			1	0			1	0
Q6PKG0_T782_2_LPTTVPESPNYRNTRTPRTPRTPQLKDSSQT	Q6PKG0	LARP1	T	782	2	LPTTVPESPNYRNTRTPRTPRTPQLKDSSQT			0.669085	24.1146			0.532182	24.1351			0.599156	24.1828			2.08737e-05	24.0765	*
Q6PKG0_T785_2_TVPESPNYRNTRTPRTPRTPQLKDSSQTSRF	Q6PKG0	LARP1	T	785	2	TVPESPNYRNTRTPRTPRTPQLKDSSQTSRF			0.6745	-25.9878			1	0			0.583952	-25.9878			0.000155097	25.0968	*
Q6R327-3_S1284_1_YLTPQSNHLSLSKSNSVSLVPPGSSHTLPRR	Q6R327-3	RICTOR	S	1284	1	YLTPQSNHLSLSKSNSVSLVPPGSSHTLPRR			1	0			1	0			1	0			1	0
Q6R327-3_S1302_1_LVPPGSSHTLPRRAQSLKAPSIATIKSLADC	Q6R327-3	RICTOR	S	1302	1	LVPPGSSHTLPRRAQSLKAPSIATIKSLADC			1	0			1	0			1	0			1	0
Q6U841-4_S89_1_KRDRERDSGLEDGRESPSFDTPSQRVQFILG	Q6U841-4	SLC4A10	S	89	1	KRDRERDSGLEDGRESPSFDTPSQRVQFILG			5.62098e-07	-23.987	*		0.532182	-22.0348			4.59736e-07	-23.987	*		0.437574	-22.0348
Q6UN15-5_S486_1_RERERTRERERERDHSPTPSVFNSDEERYRY	Q6UN15-5	FIP1L1	S	486	1	RERERTRERERERDHSPTPSVFNSDEERYRY			0.0134406	2.69962	*		0.609023	3.52115			0.121126	1.60887			0.608652	3.33975
Q6UN15-5_T66_3_DETAENGVPKPKVTETEDDSDSDSDDDEDDV	Q6UN15-5	FIP1L1	T	66	3	DETAENGVPKPKVTETEDDSDSDSDDDEDDV			0.999907	0			1	0			0.497395	0			0.00621984	23.1702	*
Q6VMQ6-2_S477_1_ETNPDLEEKMESSFGSPSKQESSESLPKEAF	Q6VMQ6-2	ATF7IP	S	477	1	ETNPDLEEKMESSFGSPSKQESSESLPKEAF			5.55412e-06	25.4069	*		0.63205	24.8263			6.28231e-05	24.3774	*		0.665867	20.5903
Q6VY07_S528_1_LKERQLSKPLSERTNSSDSERSPDLGHSTQI	Q6VY07	PACS1	S	528	1	LKERQLSKPLSERTNSSDSERSPDLGHSTQI			0.690572	-0.417886			0.668544	25.6662			0.00258214	-3.76925	*		0.681206	25.8191
Q6VY07_S534_2_SKPLSERTNSSDSERSPDLGHSTQIPRKVVY	Q6VY07	PACS1	S	534	2	SKPLSERTNSSDSERSPDLGHSTQIPRKVVY			0.999907	-2.93186			1	0			0.953469	-4.05136			1	0
Q6VY07_T504_1_DLQGSASPSKVEGVHTPRQKRSTPLKERQLS	Q6VY07	PACS1	T	504	1	DLQGSASPSKVEGVHTPRQKRSTPLKERQLS			1	0			1	0			1	0			1	0
Q6WCQ1-2_S220_2_QEEMRTKDQPDGSSLSPAQSPSQSQPPAASS	Q6WCQ1-2	MPRIP	S	220	2	QEEMRTKDQPDGSSLSPAQSPSQSQPPAASS			0.36876	22.7545			1	0			1	0			1.94295e-05	24.2912	*
Q6WCQ1-2_S224_2_RTKDQPDGSSLSPAQSPSQSQPPAASSLREP	Q6WCQ1-2	MPRIP	S	224	2	RTKDQPDGSSLSPAQSPSQSQPPAASSLREP			0.36876	22.7545			0.609023	0			0.497395	0			1.94295e-05	24.2912	*
Q6WKZ4_S528_1_PEAEPESKSEPRPPISSPRAPQTRAVKPRLE	Q6WKZ4	RAB11FIP1	S	528	1	PEAEPESKSEPRPPISSPRAPQTRAVKPRLE			0.000413864	25.3414	*		0.532182	24.8286			7.33089e-06	22.5633	*		0.479363	22.727
Q6ZRI8-3_S91_1_SFPIGQRLLGSKRKMSLNPIAKQIPQVVEAC	Q6ZRI8-3	ARHGAP36	S	91	1	SFPIGQRLLGSKRKMSLNPIAKQIPQVVEAC			0.581719	0			1	0			0.341748	22.2667			0.000439727	21.6877	*
Q6ZRV2_S5_3_MARRSQSSSQGDNPLAPGYL	Q6ZRV2	FAM83H	S	5	3	MARRSQSSSQGDNPLAPGYL			0.36876	26.0212			0.000382856	25.1964	*		0.277516	23.8243			0.000155753	25.5382	*
Q6ZRV2_S7_3_MARRSQSSSQGDNPLAPGYLPP	Q6ZRV2	FAM83H	S	7	3	MARRSQSSSQGDNPLAPGYLPP			0.36876	26.0212			0.000382856	25.1964	*		0.277516	23.8243			0.000155753	25.5382	*
Q6ZRV2_S785_1_REEVAAPGAVGGERRSLESCLLDLRDSFAQQ	Q6ZRV2	FAM83H	S	785	1	REEVAAPGAVGGERRSLESCLLDLRDSFAQQ			1.43748e-05	23.1438	*		0.532182	21.8119			0.277516	19.6471			0.437574	19.5137
Q6ZRV2_S8_3_MARRSQSSSQGDNPLAPGYLPPH	Q6ZRV2	FAM83H	S	8	3	MARRSQSSSQGDNPLAPGYLPPH			0.36876	26.0212			0.000382856	25.1964	*		0.277516	23.8243			0.000155753	25.5382	*
Q6ZRV2_S870_1_EGSGAHQVLHNESKGSPTSAYPERKGSPTPG	Q6ZRV2	FAM83H	S	870	1	EGSGAHQVLHNESKGSPTSAYPERKGSPTPG			0.581719	0			0.000333936	27.156	*		0.277516	24.2905			0.437574	21.2106
Q6ZRV2_S9_3_MARRSQSSSQGDNPLAPGYLPPHY	Q6ZRV2	FAM83H	S	9	3	MARRSQSSSQGDNPLAPGYLPPHY			0.36876	26.0212			0.000382856	25.1964	*		0.277516	23.8243			0.000155753	25.5382	*
Q6ZRV2_S903_1_TRRGSPTTGFIEQKGSPTSAYPERRGSPVPP	Q6ZRV2	FAM83H	S	903	1	TRRGSPTTGFIEQKGSPTSAYPERRGSPVPP			0.667261	-24.0371			0.609023	0			0.277516	-24.0371			0.608652	0
Q6ZS17-2_S347_1_NKASTVTKRFSTYSQSPPDTPSLREQAFYNM	Q6ZS17-2	FAM65A	S	347	1	NKASTVTKRFSTYSQSPPDTPSLREQAFYNM			1.41245e-05	24.8587	*		0.609023	0			0.497395	0			0.608652	0
Q6ZU35_S1042_1_QKRDEEEEATERKPASPPLPATQQEKPSQTP	Q6ZU35	KIAA1211	S	1042	1	QKRDEEEEATERKPASPPLPATQQEKPSQTP			1	0			1	0			1	0			1	0
Q6ZUM4-2_S291_1_ELPPEESESSRVDFGSSERLGSWQEKEEDAR	Q6ZUM4-2	ARHGAP27	S	291	1	ELPPEESESSRVDFGSSERLGSWQEKEEDAR			2.8552e-05	22.9616	*		0.532182	21.0923			0.277516	20.4936			0.437574	22.2679
Q6ZW49_S2_1_MSDQAPKVPEEMFREVK	Q6ZW49	PAXIP1	S	2	1	MSDQAPKVPEEMFREVK			0.581719	0			0.609023	0			0.497395	0			0.608652	0
Q70E73_S610_1_MESMNRPYTSLVPPLSPQPKIVTPYTASQPS	Q70E73	RAPH1	S	610	1	MESMNRPYTSLVPPLSPQPKIVTPYTASQPS			0.999907	0			0.609023	0			0.958767	0			1	0
Q76FK4-2_S297_1_SLIGLGIKNRVSCHDSDDDIMRNDREYDSGD	Q76FK4-2	NOL8	S	297	1	SLIGLGIKNRVSCHDSDDDIMRNDREYDSGD			5.53064e-06	24.2347	*		0.532182	24.7767			1	0			3.33526e-06	24.4699	*
Q76L83_S714_1_QGPGEGGEGQTARGGSPGSDRVSETGKGPTL	Q76L83	ASXL2	S	714	1	QGPGEGGEGQTARGGSPGSDRVSETGKGPTL			0.36876	-25.0862			0.609023	0			0.277516	-25.0862			0.608652	0
Q76L83_S834_1_SHPQGPSSCRQEKAPSPTGPALISGASPVHC	Q76L83	ASXL2	S	834	1	SHPQGPSSCRQEKAPSPTGPALISGASPVHC			0.999907	0			1	0			0.497395	0			1	0
Q7KZ85_S12_1_MSDFVESEAEESEEEYNDEGEVVPRVT	Q7KZ85	SUPT6H	S	12	1	MSDFVESEAEESEEEYNDEGEVVPRVT			0.975536	-6.88317			0.532182	19.2884			0.277516	-24.244			0.608652	0
Q7KZF4_S781_1_YGNREVLPSTRLGTLSPAFSTRVLPAQATEY	Q7KZF4	SND1	S	781	1	YGNREVLPSTRLGTLSPAFSTRVLPAQATEY			0.372519	-22.357			0.685173	-20.948			0.000400769	-22.357	*		0.437574	-20.948
Q7KZI7-13_S357_1_LKPRPSADLTNSSAPSPSHKVQRSVSANPKQ	Q7KZI7-13	MARK2	S	357	1	LKPRPSADLTNSSAPSPSHKVQRSVSANPKQ			1	0			1	0			1	0			1	0
Q7KZI7-13_S481_1_QNGKDSTAPQRVPVASPSAHNISSSGGAPDR	Q7KZI7-13	MARK2	S	481	1	QNGKDSTAPQRVPVASPSAHNISSSGGAPDR			0.581719	0			0.000785286	21.9383	*		0.277516	23.114			0.437574	22.3579
Q7KZI7-13_S483_1_GKDSTAPQRVPVASPSAHNISSSGGAPDRTN	Q7KZI7-13	MARK2	S	483	1	GKDSTAPQRVPVASPSAHNISSSGGAPDRTN			1	0			1	0			1	0			1	0
Q7KZI7-13_S7_1_MIRGRNSATSADEQPHIGNYRL	Q7KZI7-13	MARK2	S	7	1	MIRGRNSATSADEQPHIGNYRL			7.53604e-05	25.8702	*		0.00119553	24.9946	*		0.277516	23.0615			0.000177147	24.159	*
Q7L1Q6-2_S345_2_QMKKFVEWLKNAEEESESEAEEGD_	Q7L1Q6-2	BZW1	S	345	2	QMKKFVEWLKNAEEESESEAEEGD			0.595562	-1.82062			0.999962	0			0.000172264	-22.5905	*		0.999981	0
Q7L1Q6-2_S347_2_KKFVEWLKNAEEESESEAEEGD_	Q7L1Q6-2	BZW1	S	347	2	KKFVEWLKNAEEESESEAEEGD			0.595562	-1.82062			0.999962	0			0.000172264	-22.5905	*		0.999981	0
Q7L2J0_S216_1_LDEEVSRTLNAETPKSSPLPAKGRDPVEILI	Q7L2J0	MEPCE	S	216	1	LDEEVSRTLNAETPKSSPLPAKGRDPVEILI			2.27687e-05	-28.2819	*		0.999962	0			0.277516	-28.2819			0.999981	0
Q7L2J0_S60_2_GGTERGPGRCAPSAGSPAAAVGRESPGAAAT	Q7L2J0	MEPCE	S	60	2	GGTERGPGRCAPSAGSPAAAVGRESPGAAAT			0.36876	-24.2325			0.710483	-19.8178			3.41565e-06	-24.2325	*		0.685347	-19.8178
Q7L2J0_S69_1_CAPSAGSPAAAVGRESPGAAATSSSGPQAQQ	Q7L2J0	MEPCE	S	69	1	CAPSAGSPAAAVGRESPGAAATSSSGPQAQQ			0.842377	-1.05176			0.999962	0			0.00412012	-25.3101	*		0.608652	0
Q7L2J0_S69_2_CAPSAGSPAAAVGRESPGAAATSSSGPQAQQ	Q7L2J0	MEPCE	S	69	2	CAPSAGSPAAAVGRESPGAAATSSSGPQAQQ			0.36876	-24.2325			0.710483	-19.8178			3.41565e-06	-24.2325	*		0.685347	-19.8178
Q7L4I2_S4_1_MAASDTERDGLAPEKTSPD	Q7L4I2	RSRC2	S	4	1	MAASDTERDGLAPEKTSPD			0.692769	22.5628			0.609023	0			0.497395	0			0.608652	0
Q7L7X3_S421_1_YREEGDPRTRASDPQSPPQVSRHKSHYRNRE	Q7L7X3	TAOK1	S	421	1	YREEGDPRTRASDPQSPPQVSRHKSHYRNRE			6.39706e-06	24.6685	*		0.00241354	23.6153	*		1.16175e-05	22.9425	*		0.000105669	24.3319	*
Q7L7X3_S965_1_PMQGVPRGSSMGVRNSPQALRRTASGGRTEQ	Q7L7X3	TAOK1	S	965	1	PMQGVPRGSSMGVRNSPQALRRTASGGRTEQ			0.581719	0			4.7196e-05	22.4733	*		0.277516	23.8729			0.437574	23.2103
Q7L8J4_S30_1_QGELRPEVVEDEVPRSPVAEEPGGGGSSSSE	Q7L8J4	SH3BP5L	S	30	1	QGELRPEVVEDEVPRSPVAEEPGGGGSSSSE			1	0			1	0			1	0			1	0
Q7RTP6_S1310_1_PLPVQSQSDTKDRLGSPLAVDEALRRSDLVE	Q7RTP6	MICAL3	S	1310	1	PLPVQSQSDTKDRLGSPLAVDEALRRSDLVE			1.73627e-05	22.2271	*		0.532182	21.2386			0.497395	0			0.437574	19.5543
Q7RTP6_S1792_1_VLPVVRAELQLRRQLSFSEDSDLSSDDVLEK	Q7RTP6	MICAL3	S	1792	1	VLPVVRAELQLRRQLSFSEDSDLSSDDVLEK			0.581719	0			1	0			1	0			1	0
Q7Z2K6_S53_1_PLVDGCSGGGRTRKRSPGGSGGASRGAGTGL	Q7Z2K6	ERMP1	S	53	1	PLVDGCSGGGRTRKRSPGGSGGASRGAGTGL			5.00651e-05	-30.479	*		0.615572	-27.175			0.309081	-7.76521			0.942463	-5.36148
Q7Z2W4-3_S284_1_ERSCTPSPDQISHRASLEDAPVDDLTRKFTY	Q7Z2W4-3	ZC3HAV1	S	284	1	ERSCTPSPDQISHRASLEDAPVDDLTRKFTY			0.581719	0			4.7196e-05	21.8967	*		9.89052e-06	19.9197	*		1	0
Q7Z309-3_S134_2_PEKLYSPKRIDFTPVSPAPSPTRGFGKMFVS	Q7Z309-3	FAM122B	S	134	2	PEKLYSPKRIDFTPVSPAPSPTRGFGKMFVS			0.170788	3.45586			0.609023	4.12946			3.54983e-05	-22.9907	*		0.999981	1.77141
Q7Z309-3_S138_2_YSPKRIDFTPVSPAPSPTRGFGKMFVSSSGL	Q7Z309-3	FAM122B	S	138	2	YSPKRIDFTPVSPAPSPTRGFGKMFVSSSGL			0.170788	3.45586			0.609023	4.12946			3.54983e-05	-22.9907	*		0.999981	1.77141
Q7Z3C6_S735_1_QAQAEPERHVWHRRESDESGESAPDEGGEGA	Q7Z3C6	ATG9A	S	735	1	QAQAEPERHVWHRRESDESGESAPDEGGEGA			0.581719	-4.90006			0.609023	0			1.60456e-07	-26.375	*		0.608652	0
Q7Z3G6_S753_1_HGSRRDLYGQCPRTVSDLALQNAFGDRWGPY	Q7Z3G6	PRICKLE2	S	753	1	HGSRRDLYGQCPRTVSDLALQNAFGDRWGPY			0.581719	-1.17844			0.609023	0			1.64891e-06	-22.0443	*		0.999981	0
Q7Z3K3-5_S651_1_PPVQRSIQKRAVRKMSVMGRQTCLECSFEIP	Q7Z3K3-5	POGZ	S	651	1	PPVQRSIQKRAVRKMSVMGRQTCLECSFEIP			1	0			1	0			1	0			1	0
Q7Z3U7-2_S1214_1_IGPISGMSRPFVRTDSIGEKLGRYSSSEPPI	Q7Z3U7-2	MON2	S	1214	1	IGPISGMSRPFVRTDSIGEKLGRYSSSEPPI			0.36876	-26.0278			0.532182	-23.0892			4.75689e-06	-26.0278	*		0.437574	-23.0892
Q7Z417_S112_1_LNGNAGEREISLKNLSSDEATNPISRVLNGN	Q7Z417	NUFIP2	S	112	1	LNGNAGEREISLKNLSSDEATNPISRVLNGN			0.36876	24.4417			0.00091493	22.8509	*		0.620184	20.5196			0.608652	0
Q7Z417_S230_1_ESGYTTPKKRKARRNSAKGCENLNIVQDKIM	Q7Z417	NUFIP2	S	230	1	ESGYTTPKKRKARRNSAKGCENLNIVQDKIM			0.133839	-5.11942			0.999962	-4.79524			4.71274e-06	-28.0914	*		0.999981	-2.23085
Q7Z422-2_S19_1_SLRAGKRRQTAGKSKSPPKVPIVIQDDSLPA	Q7Z422-2	SZRD1	S	19	1	SLRAGKRRQTAGKSKSPPKVPIVIQDDSLPA			0.669594	-24.0155			0.999962	0			0.585729	-24.0155			0.999981	0
Q7Z434_S152_1_EPSYPMPVQETQAPESPGENSEQALQTLSPR	Q7Z434	MAVS	S	152	1	EPSYPMPVQETQAPESPGENSEQALQTLSPR			0.999907	-0.310418			0.669102	21.7236			0.277516	-24.0277			0.683717	19.9659
Q7Z434_S152_2_EPSYPMPVQETQAPESPGENSEQALQTLSPR	Q7Z434	MAVS	S	152	2	EPSYPMPVQETQAPESPGENSEQALQTLSPR			0.581719	-1.41517			0.999962	0			1.77724e-05	-25.2446	*		0.72555	19.2255
Q7Z434_S165_2_PESPGENSEQALQTLSPRAIPRNPDGGPLES	Q7Z434	MAVS	S	165	2	PESPGENSEQALQTLSPRAIPRNPDGGPLES			0.581719	-1.41517			0.999962	0			1.77724e-05	-25.2446	*		0.72555	19.2255
Q7Z460_S559_1_DSIVSLPQSDRSSSSSQESLNRPLSAKRSPT	Q7Z460	CLASP1	S	559	1	DSIVSLPQSDRSSSSSQESLNRPLSAKRSPT			0.36876	-24.4395			1	0			0.593473	-24.4395			6.70179e-05	24.6201	*
Q7Z465-3_S6_1_MRKRLSAPELRLSLTKGPGND	Q7Z465-3	BNIPL	S	6	1	MRKRLSAPELRLSLTKGPGND			5.55412e-06	-23.3174	*		0.609023	0			3.49527e-06	-23.3174	*		0.999981	0
Q7Z4H7_S552_1_QDHLVEEVARAVLSDSPQLSEGKEIKLEELI	Q7Z4H7	HAUS6	S	552	1	QDHLVEEVARAVLSDSPQLSEGKEIKLEELI			4.4919e-05	23.7265	*		0.609023	0			0.277516	21.2219			0.437574	22.9405
Q7Z4V5_S366_3_ERRRERADRGEAERGSGGSSGDELREDDEPV	Q7Z4V5	HDGFRP2	S	366	3	ERRRERADRGEAERGSGGSSGDELREDDEPV			0.613922	25.7442			0.532182	24.5436			0.277516	25.8349			3.38955e-05	26.5434	*
Q7Z4V5_S369_3_RERADRGEAERGSGGSSGDELREDDEPVKKR	Q7Z4V5	HDGFRP2	S	369	3	RERADRGEAERGSGGSSGDELREDDEPVKKR			0.613922	25.7442			0.532182	24.5436			0.277516	25.8349			3.38955e-05	26.5434	*
Q7Z4V5_S370_3_ERADRGEAERGSGGSSGDELREDDEPVKKRG	Q7Z4V5	HDGFRP2	S	370	3	ERADRGEAERGSGGSSGDELREDDEPVKKRG			0.613922	25.7442			0.532182	24.5436			0.277516	25.8349			3.38955e-05	26.5434	*
Q7Z569_S117_1_RSKDHSKECINAAPDSPSKQLPDQISFFSGN	Q7Z569	BRAP	S	117	1	RSKDHSKECINAAPDSPSKQLPDQISFFSGN			6.39706e-06	24.0074	*		7.87149e-05	24.4238	*		1.43199e-05	23.0139	*		4.52846e-06	23.1402	*
Q7Z589-6_S187_1_VPSGSIATVKSPRPASPASNVVVLPSGSTVY	Q7Z589-6	EMSY	S	187	1	VPSGSIATVKSPRPASPASNVVVLPSGSTVY			0.581719	-3.08072			0.999962	-3.89424			0.000244972	-26.0104	*		0.681206	-24.4479
Q7Z5J4-3_S1358_1_KFACKAPGASPGNPLSPSLSDKDRGLKGAGG	Q7Z5J4-3	RAI1	S	1358	1	KFACKAPGASPGNPLSPSLSDKDRGLKGAGG			0.955895	0.0217197			0.622556	0.550736			0.509195	-0.194495			0.999981	-0.415619
Q7Z5J4-3_S339_1_PDAAVRTPEQYYQTFSPSSSHSPARSVGRSP	Q7Z5J4-3	RAI1	S	339	1	PDAAVRTPEQYYQTFSPSSSHSPARSVGRSP			5.62098e-07	-23.1733	*		1	0			4.59736e-07	-23.1733	*		1	0
Q7Z5L9_S360_1_NGSKAVARTARKRKPSPEPEGEVGPPKINGE	Q7Z5L9	IRF2BP2	S	360	1	NGSKAVARTARKRKPSPEPEGEVGPPKINGE			0.581719	0			0.532182	22.183			8.71869e-06	23.1804	*		0.437574	23.6755
Q7Z6B7-2_S812_1_SGPVTEDKSSSKDMNSPTDRHPDGYLARQRK	Q7Z6B7-2	SRGAP1	S	812	1	SGPVTEDKSSSKDMNSPTDRHPDGYLARQRK			0.36876	22.9264			0.00133606	21.1995	*		0.497395	0			0.437574	19.1755
Q7Z6E9_S1277_1_SSTLVDYTSTSSTGGSPVRKSEEKTDTKRTV	Q7Z6E9	RBBP6	S	1277	1	SSTLVDYTSTSSTGGSPVRKSEEKTDTKRTV			0.373522	23.9078			0.000751082	23.1904	*		0.324695	22.5532			0.437574	22.8521
Q7Z6E9_S861_1_AAGAQPRPSANRENFSPERFLPLNIRNSPFT	Q7Z6E9	RBBP6	S	861	1	AAGAQPRPSANRENFSPERFLPLNIRNSPFT			1.65985e-06	26.079	*		8.7556e-05	26.1688	*		4.26729e-06	25.3188	*		1.14684e-05	25.749	*
Q7Z7G8-2_S1002_2_VMPVCRRKEDEVSIGSAPLAKQQSYQASEYA	Q7Z7G8-2	VPS13B	S	1002	2	VMPVCRRKEDEVSIGSAPLAKQQSYQASEYA			1.90639e-05	23.0927	*		0.777506	17.9836			1	0			0.999981	0
Q7Z7G8-2_S1773_1_ETSSRYSGAQDSGIGSDSVKIRIVQIEQHSG	Q7Z7G8-2	VPS13B	S	1773	1	ETSSRYSGAQDSGIGSDSVKIRIVQIEQHSG			2.17619e-06	-23.8858	*		0.609023	0			1.42044e-06	-23.8858	*		0.608652	0
Q7Z7G8-2_S999_2_VPLVMPVCRRKEDEVSIGSAPLAKQQSYQAS	Q7Z7G8-2	VPS13B	S	999	2	VPLVMPVCRRKEDEVSIGSAPLAKQQSYQAS			1.90639e-05	23.0927	*		0.777506	17.9836			1	0			0.999981	0
Q86SQ0-2_S384_1_LAGESDRVFATRRNFSCGSVEFDEADLESLR	Q86SQ0-2	PHLDB2	S	384	1	LAGESDRVFATRRNFSCGSVEFDEADLESLR			1	0			1	0			1	0			1	0
Q86SQ0-2_S513_1_ALMSPDTRYRCHRKDSLPDADLASCGSLSQS	Q86SQ0-2	PHLDB2	S	513	1	ALMSPDTRYRCHRKDSLPDADLASCGSLSQS			1	0			1	0			1	0			1	0
Q86T03_S162_1_CKRIINLGPVHPGPLSPEPQPMGVRVICGHC	Q86T03	TMEM55B	S	162	1	CKRIINLGPVHPGPLSPEPQPMGVRVICGHC			0.999907	-1.50367			0.999962	-1.24844			0.926078	-3.09138			0.681206	-22.2203
Q86TB9-2_T51_1_SPIIGSPPVRAVPIGTPPKQMAVPSFTQQIL	Q86TB9-2	PATL1	T	51	1	SPIIGSPPVRAVPIGTPPKQMAVPSFTQQIL			0.36876	21.9349			4.7196e-05	22.3519	*		2.73733e-06	21.8279	*		0.000381982	21.6065	*
Q86TC9-2_S653_1_MNEIEFRLERTPVDESDDEIQHDEIPTGKCI	Q86TC9-2	MYPN	S	653	1	MNEIEFRLERTPVDESDDEIQHDEIPTGKCI			0.581719	-1.27827			0.609023	0			1.62182e-05	-23.5828	*		1	0
Q86TM6-2_S561_1_PDAAELRRRRLQKLESPVAH_	Q86TM6-2	SYVN1	S	561	1	PDAAELRRRRLQKLESPVAH			0.581719	-3.34455			0.722668	-19.3668			5.62245e-05	-25.1444	*		0.999981	0.424121
Q86TN4-2_S191_1_KPLSLAGDEETECQSSPKHSSRERRRIQQ_	Q86TN4-2	TRPT1	S	191	1	KPLSLAGDEETECQSSPKHSSRERRRIQQ			0.36876	25.0247			0.532182	24.547			0.277516	24.1482			0.000105669	24.7846	*
Q86U06-3_S128_1_SRSRDHRREDRVHYRSPPLATGYRYGHSKSP	Q86U06-3	RBM23	S	128	1	SRSRDHRREDRVHYRSPPLATGYRYGHSKSP			0.669599	-24.8487			0.609023	1.01632			0.574381	-0.609352			0.637866	-0.383763
Q86U44_S43_1_QDSGHLDLRNPEAALSPTFRSDSPVPTAPTS	Q86U44	METTL3	S	43	1	QDSGHLDLRNPEAALSPTFRSDSPVPTAPTS			8.35565e-06	24.8959	*		0.532182	23.7206			7.99956e-06	22.5912	*		0.437574	22.788
Q86UU0-3_S21_2_NKTRLPHPRRREAPGSPPLSPRGHCPPAPAK	Q86UU0-3	BCL9L	S	21	2	NKTRLPHPRRREAPGSPPLSPRGHCPPAPAK			2.39748e-05	26.9976	*		0.532182	25.2016			7.51295e-06	24.6907	*		0.437574	26.3088
Q86UU0-3_S25_2_LPHPRRREAPGSPPLSPRGHCPPAPAKPMHP	Q86UU0-3	BCL9L	S	25	2	LPHPRRREAPGSPPLSPRGHCPPAPAKPMHP			2.39748e-05	26.9976	*		0.532182	25.2016			7.51295e-06	24.6907	*		0.437574	26.3088
Q86UU0-3_S88_1_KGVGAGNHGAKANQISPSNSSLKNPQAGVPP	Q86UU0-3	BCL9L	S	88	1	KGVGAGNHGAKANQISPSNSSLKNPQAGVPP			0.581719	0			0.609023	0			1	0			5.02922e-05	23.2638	*
Q86UU1-3_S470_1_RELPPLSPSLSRRALSPLPTRTTPDPKLNRE	Q86UU1-3	PHLDB1	S	470	1	RELPPLSPSLSRRALSPLPTRTTPDPKLNRE			0.000216111	22.1363	*		0.532182	20.3502			0.277516	21.1855			0.608652	0
Q86UU1-3_S563_1_TGASPCQSPCVQRKLSSGDLRVPVTRERKNS	Q86UU1-3	PHLDB1	S	563	1	TGASPCQSPCVQRKLSSGDLRVPVTRERKNS			0.36876	24.4035			6.59227e-05	23.3852	*		0.277516	22.4608			1.15777e-05	24.3032	*
Q86V15_S874_1_PASIMERISASKGLISPMMARLAAAALKPSA	Q86V15	CASZ1	S	874	1	PASIMERISASKGLISPMMARLAAAALKPSA			1	0			1	0			1	0			1	0
Q86VM9_S46_1_DSGSDQDLDGAGVRASDLEDEESAARGPSQE	Q86VM9	ZC3H18	S	46	1	DSGSDQDLDGAGVRASDLEDEESAARGPSQE			9.76351e-06	23.1058	*		1.41096e-05	23.2911	*		0.277516	22.8469			2.2826e-05	23.5298	*
Q86VM9_S6_1_MDVAESPERDPHSPEDEEQPQ	Q86VM9	ZC3H18	S	6	1	MDVAESPERDPHSPEDEEQPQ			0.581719	0			0.000299904	22.0286	*		1	0			0.437574	19.3883
Q86VM9_S67_2_ESAARGPSQEEEDNHSDEEDRASEPKSQDQD	Q86VM9	ZC3H18	S	67	2	ESAARGPSQEEEDNHSDEEDRASEPKSQDQD			0.36876	26.3338			0.532182	25.972			4.22733e-06	25.9239	*		1	0
Q86VM9_S67_3_ESAARGPSQEEEDNHSDEEDRASEPKSQDQD	Q86VM9	ZC3H18	S	67	3	ESAARGPSQEEEDNHSDEEDRASEPKSQDQD			6.39706e-06	25.3046	*		0.609023	0			0.497395	0			0.437574	25.1121
Q86VM9_S74_2_SQEEEDNHSDEEDRASEPKSQDQDSEVNELS	Q86VM9	ZC3H18	S	74	2	SQEEEDNHSDEEDRASEPKSQDQDSEVNELS			0.36876	26.3338			0.532182	25.972			4.22733e-06	25.9239	*		1	0
Q86VM9_S74_3_SQEEEDNHSDEEDRASEPKSQDQDSEVNELS	Q86VM9	ZC3H18	S	74	3	SQEEEDNHSDEEDRASEPKSQDQDSEVNELS			6.39706e-06	25.3046	*		0.609023	0			0.497395	0			0.437574	25.1121
Q86VM9_S78_3_EDNHSDEEDRASEPKSQDQDSEVNELSRGPT	Q86VM9	ZC3H18	S	78	3	EDNHSDEEDRASEPKSQDQDSEVNELSRGPT			6.39706e-06	25.3046	*		0.609023	0			0.497395	0			0.437574	25.1121
Q86VM9_S83_1_DEEDRASEPKSQDQDSEVNELSRGPTSSPCE	Q86VM9	ZC3H18	S	83	1	DEEDRASEPKSQDQDSEVNELSRGPTSSPCE			0.36876	22.5583			0.000140533	22.6602	*		3.53937e-06	22.1826	*		1	0
Q86VR2_S320_1_GQTPLTEGSEDLDGHSDPEESFARDLPDFPS	Q86VR2	FAM134C	S	320	1	GQTPLTEGSEDLDGHSDPEESFARDLPDFPS			5.55412e-06	-27.0641	*		0.999962	-2.02375			0.277516	-27.0641			0.999981	-4.19114
Q86WB0_S344_1_SQDATFSPGSEQAEKSPGPIVSRTRSWDSSS	Q86WB0	ZC3HC1	S	344	1	SQDATFSPGSEQAEKSPGPIVSRTRSWDSSS			0.36876	-0.812252			0.62802	0.42523			0.0322295	-2.26391	*		0.620763	0.452729
Q86WB0_S354_1_EQAEKSPGPIVSRTRSWDSSSPVDRPEPEAA	Q86WB0	ZC3HC1	S	354	1	EQAEKSPGPIVSRTRSWDSSSPVDRPEPEAA			0.532629	-1.76375			0.681606	19.8133			3.24878e-05	-25.8312	*		0.999981	0
Q86WB0_S354_2_EQAEKSPGPIVSRTRSWDSSSPVDRPEPEAA	Q86WB0	ZC3HC1	S	354	2	EQAEKSPGPIVSRTRSWDSSSPVDRPEPEAA			0.627872	-1.20111			0.609023	0			0.277516	-25.3803			0.000383808	23.3731	*
Q86WC4_S333_1_KRLKSSTSFANIQENSN_	Q86WC4	OSTM1	S	333	1	KRLKSSTSFANIQENSN			0.581719	-0.327933			0.558326	23.7601			0.0368723	-3.02632	*		0.457875	23.6219
Q86WJ1-5_S355_1_IPGLVEGSTKRKRVLSPEELEDRQKKRQEAA	Q86WJ1-5	CHD1L	S	355	1	IPGLVEGSTKRKRVLSPEELEDRQKKRQEAA			0.36876	21.0302			0.00056076	19.9765	*		0.277516	20.0473			0.437574	20.2169
Q86WR7_S43_1_RGGSLESRSSSSRSRSFTLDDESLKYLTHEE	Q86WR7	PROSER2	S	43	1	RGGSLESRSSSSRSRSFTLDDESLKYLTHEE			0.581719	2.34999			0.000382856	22.5864	*		0.277516	-22.3009			0.608652	0
Q86X02_S179_1_LCTSPRCKDAFRLHSSSLELGPRPLEQENER	Q86X02	CDR2L	S	179	1	LCTSPRCKDAFRLHSSSLELGPRPLEQENER			1	0			1	0			1	0			1	0
Q86X29-6_S176_1_SGVPSIYAPSTYAHLSPAKTPPPPAMIPMGP	Q86X29-6	LSR	S	176	1	SGVPSIYAPSTYAHLSPAKTPPPPAMIPMGP			1	0			0.668544	23.8819			7.99956e-06	23.8124	*		0.681206	22.7666
Q86X29-6_S311_1_LTPIRDEEWGGHSPRSPRGWDQEPAREQAGG	Q86X29-6	LSR	S	311	1	LTPIRDEEWGGHSPRSPRGWDQEPAREQAGG			0.36876	25.3391			0.999962	2.40975			0.277516	24.1048			0.999981	2.79269
Q86X29-6_S337_1_EQAGGGWRARRPRARSVDALDDLTPPSTAES	Q86X29-6	LSR	S	337	1	EQAGGGWRARRPRARSVDALDDLTPPSTAES			0.36876	-0.496267			0.619173	0.386357			0.0164731	-2.18175	*		0.624862	0.00363658
Q86X29-6_S374_1_SNGGRSRAYMPPRSRSRDDLYDQDDSRDFPR	Q86X29-6	LSR	S	374	1	SNGGRSRAYMPPRSRSRDDLYDQDDSRDFPR			0.581719	-4.6183			0.667477	-1.19374			0.0026296	-4.70577	*		0.665739	-0.719606
Q86X29-6_S384_1_PPRSRSRDDLYDQDDSRDFPRSRDPHYDDFR	Q86X29-6	LSR	S	384	1	PPRSRSRDDLYDQDDSRDFPRSRDPHYDDFR			1.13271e-06	-22.9243	*		0.609023	0			7.56486e-07	-22.9243	*		0.999981	0
Q86X29-6_T345_2_ARRPRARSVDALDDLTPPSTAESGSRSPTSN	Q86X29-6	LSR	T	345	2	ARRPRARSVDALDDLTPPSTAESGSRSPTSN			0.36876	-23.1361			0.999962	0			5.98334e-06	-23.1361	*		0.684939	20.3124
Q86X95_S202_1_GRNLTANDPSQEYVASEGEEDPEVEFLKSLT	Q86X95	CIR1	S	202	1	GRNLTANDPSQEYVASEGEEDPEVEFLKSLT			0.581719	-0.532153			0.999962	1.37273			3.66999e-06	-26.0462	*		0.999981	0.917628
Q86XJ1_S570_1_KSALNLNQPVSVSSVSPVKATQKSKDKNIVS	Q86XJ1	GAS2L3	S	570	1	KSALNLNQPVSVSSVSPVKATQKSKDKNIVS			1	0			1	0			1	0			0.608652	0
Q86XL3_S268_1_ICDYFPSPSKTSLPLSPVKTAPLFSNDRLKD	Q86XL3	ANKLE2	S	268	1	ICDYFPSPSKTSLPLSPVKTAPLFSNDRLKD			5.55412e-06	24.0103	*		0.532182	22.9891			5.6197e-06	22.8413	*		0.437574	22.5468
Q86XL3_S528_1_PRDPVLTLRAFAGPLSPAKAEDFRKLWKTPP	Q86XL3	ANKLE2	S	528	1	PRDPVLTLRAFAGPLSPAKAEDFRKLWKTPP			0.581719	0			0.609023	0			1	0			1	0
Q86XL3_S662_1_SLEEIKNRQNAARNNSPPTVGAFGHTRCSAF	Q86XL3	ANKLE2	S	662	1	SLEEIKNRQNAARNNSPPTVGAFGHTRCSAF			0.582761	-0.275111			0.999962	0			3.07579e-06	-23.3596	*		0.608652	0
Q86XN7-2_S591_1_PAATTLPVMIKTEPTSPTPSAFKGPSHSGNP	Q86XN7-2	PROSER1	S	591	1	PAATTLPVMIKTEPTSPTPSAFKGPSHSGNP			6.71845e-05	23.3824	*		0.000382856	22.0478	*		0.277516	22.7345			0.000146888	23.1658	*
Q86XP3_S96_1_EDSSNVDLPYIPAENSPTRQQFHSKPVDSDS	Q86XP3	DDX42	S	96	1	EDSSNVDLPYIPAENSPTRQQFHSKPVDSDS			5.75255e-05	24.1036	*		0.532182	19.4274			1	0			0.608652	0
Q86YP4-2_S340_1_NSTPTSVASVVTSAESPASRQAAAKLALRKQ	Q86YP4-2	GATAD2A	S	340	1	NSTPTSVASVVTSAESPASRQAAAKLALRKQ			1	0			1	0			1	0			1	0
Q86YS7-3_S260_1_LDKLSSPAAFLPACNSPSKEMKEIPFNEDPN	Q86YS7-3	C2CD5	S	260	1	LDKLSSPAAFLPACNSPSKEMKEIPFNEDPN			0.36876	23.432			0.609023	0			1	0			0.608652	0
Q86YS7-3_S295_1_SSGPSTPLKNQTYSFSPSKSYSRQSSSSDTD	Q86YS7-3	C2CD5	S	295	1	SSGPSTPLKNQTYSFSPSKSYSRQSSSSDTD			1.1447e-05	24.1541	*		0.532182	20.7509			2.01566e-05	21.2947	*		9.80744e-05	23.6582	*
Q86YS7-3_S323_1_DTDLSLTPKTGMGSGSAGKEGGPFKALLRQQ	Q86YS7-3	C2CD5	S	323	1	DTDLSLTPKTGMGSGSAGKEGGPFKALLRQQ			1.75408e-05	24.2764	*		1	0			0.497395	0			0.608652	0
Q86YS7-3_S659_3_PIPEPRQRSRLLRSQSESSDEVTELDLSHGK	Q86YS7-3	C2CD5	S	659	3	PIPEPRQRSRLLRSQSESSDEVTELDLSHGK			0.999907	0			0.00483725	20.376	*		0.497395	0			0.608652	0
Q86YS7-3_S661_3_PEPRQRSRLLRSQSESSDEVTELDLSHGKKD	Q86YS7-3	C2CD5	S	661	3	PEPRQRSRLLRSQSESSDEVTELDLSHGKKD			0.999907	0			0.00483725	20.376	*		0.497395	0			0.608652	0
Q86YS7-3_S662_2_EPRQRSRLLRSQSESSDEVTELDLSHGKKDA	Q86YS7-3	C2CD5	S	662	2	EPRQRSRLLRSQSESSDEVTELDLSHGKKDA			0.000580569	-23.853	*		0.532182	-22.8173			0.497395	-1.0961			0.999981	1.71277
Q86YS7-3_S662_3_EPRQRSRLLRSQSESSDEVTELDLSHGKKDA	Q86YS7-3	C2CD5	S	662	3	EPRQRSRLLRSQSESSDEVTELDLSHGKKDA			0.999907	0			0.00483725	20.376	*		0.497395	0			0.608652	0
Q8IU60-2_S246_3_FIRPLRDWLSRRFGDSSDSDNGFSSTGSTPA	Q8IU60-2	DCP2	S	246	3	FIRPLRDWLSRRFGDSSDSDNGFSSTGSTPA			0.36876	25.3648			0.532182	20.5392			0.985963	0			0.00045484	24.4829	*
Q8IU60-2_S247_3_IRPLRDWLSRRFGDSSDSDNGFSSTGSTPAK	Q8IU60-2	DCP2	S	247	3	IRPLRDWLSRRFGDSSDSDNGFSSTGSTPAK			0.36876	25.3648			0.532182	20.5392			0.985963	0			0.00045484	24.4829	*
Q8IU60-2_S249_3_PLRDWLSRRFGDSSDSDNGFSSTGSTPAKPT	Q8IU60-2	DCP2	S	249	3	PLRDWLSRRFGDSSDSDNGFSSTGSTPAKPT			0.36876	25.3648			0.532182	20.5392			0.985963	0			0.00045484	24.4829	*
Q8IU81_S384_1_APSRNLAPTPRRRKASPEPEGEAAGKMTTEE	Q8IU81	IRF2BP1	S	384	1	APSRNLAPTPRRRKASPEPEGEAAGKMTTEE			1.76642e-05	-26.1906	*		1	0			1.2812e-05	-26.1906	*		1	0
Q8IV50_S24_1_SLREGGPRAPRPSAPSPPPRSRSGSESEEAE	Q8IV50	LYSMD2	S	24	1	SLREGGPRAPRPSAPSPPPRSRSGSESEEAE			0.711667	-24.1908			0.000367219	25.9502	*		0.995449	0.774226			0.437574	24.0906
Q8IV56_S49_1_PAQPAPGEPTPPAPPSPDWTSSSRENQHPNL	Q8IV56	PRR15	S	49	1	PAQPAPGEPTPPAPPSPDWTSSSRENQHPNL			0.36876	23.9995			0.609023	0			0.497395	0			1	0
Q8IV56_S9_1_MADSGDAGSSGPWWKSLTNSRKKS	Q8IV56	PRR15	S	9	1	MADSGDAGSSGPWWKSLTNSRKKS			1	0			1	0			1	0			1	0
Q8IVH8-3_S329_1_RIHSTSRNVREEKTRSEITFGQVKFDPPLRK	Q8IVH8-3	MAP4K3	S	329	1	RIHSTSRNVREEKTRSEITFGQVKFDPPLRK			1	0			1	0			1	0			1	0
Q8IVL1-5_S382_1_AQTSLQPGAKYPDVASPTLRRLFGGKPTKQV	Q8IVL1-5	NAV2	S	382	1	AQTSLQPGAKYPDVASPTLRRLFGGKPTKQV			0.581719	0			0.00012205	23.3377	*		0.497395	0			1	0
Q8IW50-3_S87_2_DQSPDEKPLVALDTDSDDDFDMSRYSSSGYS	Q8IW50-3	FAM219A	S	87	2	DQSPDEKPLVALDTDSDDDFDMSRYSSSGYS			0.666506	23.7893			1	0			0.497395	0			0.000884857	22.9042	*
Q8IW50-3_T85_2_SLDQSPDEKPLVALDTDSDDDFDMSRYSSSG	Q8IW50-3	FAM219A	T	85	2	SLDQSPDEKPLVALDTDSDDDFDMSRYSSSG			0.666506	23.7893			1	0			0.497395	0			0.000884857	22.9042	*
Q8IWB9_S266_2_TQPRNTGGDSKTAPSSPLTSPSDTRSFFKVP	Q8IWB9	TEX2	S	266	2	TQPRNTGGDSKTAPSSPLTSPSDTRSFFKVP			0.658467	24.6388			0.684963	22.3083			0.998813	0			0.608652	0
Q8IWB9_S270_2_NTGGDSKTAPSSPLTSPSDTRSFFKVPEMEA	Q8IWB9	TEX2	S	270	2	NTGGDSKTAPSSPLTSPSDTRSFFKVPEMEA			0.658467	24.6388			0.532182	22.3083			0.998813	0			1	0
Q8IWC1-2_S449_1_MDKQALIPIAKKRLSSYTECYKWSSSPENAC	Q8IWC1-2	MAP7D3	S	449	1	MDKQALIPIAKKRLSSYTECYKWSSSPENAC			2.49841e-05	23.2396	*		0.532182	20.8132			1	0			0.608652	0
Q8IWE5_S559_1_PGTQEVLCQLKRDQPSPCLSSAEDSGVDEGQ	Q8IWE5	PLEKHM2	S	559	1	PGTQEVLCQLKRDQPSPCLSSAEDSGVDEGQ			1	0			1	0			1	0			1	0
Q8IWI9-3_S1208_1_VLSPTVKGKLLTGIKSPRSYTPKPNPVIREE	Q8IWI9-3	MGA	S	1208	1	VLSPTVKGKLLTGIKSPRSYTPKPNPVIREE			0.999907	0			0.673023	20.8559			0.497395	0			0.999981	0
Q8IWQ3-5_S535_1_PWRARLNSIKNSFLGSPRFHRRKLQVPTPEE	Q8IWQ3-5	BRSK2;BRSK1	S	535	1	PWRARLNSIKNSFLGSPRFHRRKLQVPTPEE			0.36876	19.52			1	0			1	0			0.000135016	21.4643	*
Q8IWS0-2_S156_1_ADLEESFNEHELEPSSPKSKKKSRKGRPRKT	Q8IWS0-2	PHF6	S	156	1	ADLEESFNEHELEPSSPKSKKKSRKGRPRKT			0.581719	-3.52259			0.999962	-1.3184			0.000183314	-27.6454	*		0.999981	-3.86953
Q8IWU5_S838_1_NPRTRNMDLGLKDGGSYEQYRQFQRRKWPEM	Q8IWU5	SULF2	S	838	1	NPRTRNMDLGLKDGGSYEQYRQFQRRKWPEM			0.581719	0			1	0			0.277516	21.8972			3.65565e-05	22.137	*
Q8IWW6-3_S201_1_LDVEKTSFSQEQSCDSAGEGSERIHQDSESG	Q8IWW6-3	ARHGAP12	S	201	1	LDVEKTSFSQEQSCDSAGEGSERIHQDSESG			8.04403e-06	26.3366	*		0.000378682	25.7437	*		2.73733e-06	22.9279	*		0.437574	24.0904
Q8IWW6-3_S213_2_SCDSAGEGSERIHQDSESGDELSSSSTEQIR	Q8IWW6-3	ARHGAP12	S	213	2	SCDSAGEGSERIHQDSESGDELSSSSTEQIR			0.36876	25.1752			0.000677268	24.8041	*		1.82587e-05	24.0858	*		0.608652	0
Q8IWW6-3_S215_1_DSAGEGSERIHQDSESGDELSSSSTEQIRAT	Q8IWW6-3	ARHGAP12	S	215	1	DSAGEGSERIHQDSESGDELSSSSTEQIRAT			1	0			0.000505836	24.1193	*		0.277516	22.6113			0.608652	0
Q8IWW6-3_S215_2_DSAGEGSERIHQDSESGDELSSSSTEQIRAT	Q8IWW6-3	ARHGAP12	S	215	2	DSAGEGSERIHQDSESGDELSSSSTEQIRAT			0.36876	25.1752			0.000677268	24.8041	*		1.82587e-05	24.0858	*		0.608652	0
Q8IWW6-3_S540_1_QAVETDEGIEEEIPDSPGIEKHDKEKEQKDP	Q8IWW6-3	ARHGAP12	S	540	1	QAVETDEGIEEEIPDSPGIEKHDKEKEQKDP			0.36876	24.6378			0.532182	20.9174			0.000817234	24.0824	*		0.608652	0
Q8IWX8_S813_3_SRSRSKSYSPGRRRRSRSRSPTPPSSAGLGS	Q8IWX8	CHERP	S	813	3	SRSRSKSYSPGRRRRSRSRSPTPPSSAGLGS			0.688357	-0.612355			0.532182	25.7961			0.497395	-3.09075			0.00303994	26.7671	*
Q8IWX8_S815_3_SRSKSYSPGRRRRSRSRSPTPPSSAGLGSNS	Q8IWX8	CHERP	S	815	3	SRSKSYSPGRRRRSRSRSPTPPSSAGLGSNS			0.688357	-0.612355			0.532182	25.7961			0.497395	-3.09075			0.00303994	26.7671	*
Q8IWX8_S817_3_SKSYSPGRRRRSRSRSPTPPSSAGLGSNSAP	Q8IWX8	CHERP	S	817	3	SKSYSPGRRRRSRSRSPTPPSSAGLGSNSAP			0.688357	-0.612355			0.532182	25.7961			0.497395	-3.09075			0.00303994	26.7671	*
Q8IWX8_T819_3_SYSPGRRRRSRSRSPTPPSSAGLGSNSAPPI	Q8IWX8	CHERP	T	819	3	SYSPGRRRRSRSRSPTPPSSAGLGSNSAPPI			0.688357	-0.612355			0.532182	25.7961			0.497395	-3.09075			0.00303994	26.7671	*
Q8IWZ3-6_T1678_1_TVSLPLSSPNIKLNLTSPKRGQKREEGWKEV	Q8IWZ3-6	ANKHD1	T	1678	1	TVSLPLSSPNIKLNLTSPKRGQKREEGWKEV			1	0			0.000909358	22.6158	*		1	0			0.608652	0
Q8IX01-4_S573_1_MIPPTKPEIQAKAPSSLSDAVPQRADHRVVG	Q8IX01-4	SUGP2	S	573	1	MIPPTKPEIQAKAPSSLSDAVPQRADHRVVG			3.89639e-05	-22.3758	*		0.999962	0			3.23441e-05	-22.3758	*		0.608652	0
Q8IX07_S901_2_AGPGVEARTPADRGPSPAPAPAASPQPGSRG	Q8IX07	ZFPM1	S	901	2	AGPGVEARTPADRGPSPAPAPAASPQPGSRG			5.55628e-06	-24.703	*		0.609023	0			3.63328e-06	-24.703	*		0.608652	0
Q8IX07_S909_2_TPADRGPSPAPAPAASPQPGSRGPRDGLGPE	Q8IX07	ZFPM1	S	909	2	TPADRGPSPAPAPAASPQPGSRGPRDGLGPE			5.55628e-06	-24.703	*		0.609023	0			3.63328e-06	-24.703	*		0.608652	0
Q8IX15_T451_1_PTPPPSTRSLNERAETPPLPIPPPPPDIQPL	Q8IX15	HOMEZ	T	451	1	PTPPPSTRSLNERAETPPLPIPPPPPDIQPL			1.80379e-05	24.2101	*		0.999962	-1.35103			0.497395	0			0.681121	-24.8442
Q8IX21_S317_1_LSNVENGHLSRKRSSSDSWEPTSAGSKQNKF	Q8IX21	FAM178A	S	317	1	LSNVENGHLSRKRSSSDSWEPTSAGSKQNKF			1.69874e-05	22.7474	*		0.609023	0			0.497395	0			1	0
Q8IXQ4_S140_3_KSDKGRDDPGQQETDSSEDEDIIGPMPAKGP	Q8IXQ4	GPALPP1	S	140	3	KSDKGRDDPGQQETDSSEDEDIIGPMPAKGP			0.000220289	24.588	*		0.662997	22.24			0.497395	0			0.999981	0
Q8IXQ4_S141_3_SDKGRDDPGQQETDSSEDEDIIGPMPAKGPV	Q8IXQ4	GPALPP1	S	141	3	SDKGRDDPGQQETDSSEDEDIIGPMPAKGPV			0.000220289	24.588	*		0.662997	22.24			0.497395	0			0.999981	0
Q8IXQ4_T138_3_TQKSDKGRDDPGQQETDSSEDEDIIGPMPAK	Q8IXQ4	GPALPP1	T	138	3	TQKSDKGRDDPGQQETDSSEDEDIIGPMPAK			0.000220289	24.588	*		0.662997	22.24			0.497395	0			0.999981	0
Q8IXT5_S575_1_HSSEDFRFPPEDFRHSPEDFRRPREEDFRRP	Q8IXT5	RBM12B	S	575	1	HSSEDFRFPPEDFRHSPEDFRRPREEDFRRP			5.41927e-05	23.5438	*		0.000231125	24.3218	*		3.83232e-06	22.8513	*		5.82598e-05	22.4602	*
Q8IXT5_S710_1_PEDDFRRPPEEDFRHSPEEDFRQSPQEHFRR	Q8IXT5	RBM12B	S	710	1	PEDDFRRPPEEDFRHSPEEDFRQSPQEHFRR			3.83532e-05	25.2137	*		0.532182	24.7466			9.42167e-07	23.4848	*		0.679769	23.7014
Q8IXT5_S718_1_PEEDFRHSPEEDFRQSPQEHFRRPPQEHFRR	Q8IXT5	RBM12B	S	718	1	PEEDFRHSPEEDFRQSPQEHFRRPPQEHFRR			0.647151	0.180623			0.678562	21.8963			7.99956e-06	-24.1349	*		0.999981	0
Q8IY26_S26_1_RPLGVSASSSSSSPGSPAHGGGGGGSRFEFQ	Q8IY26	PPAPDC2	S	26	1	RPLGVSASSSSSSPGSPAHGGGGGGSRFEFQ			0.581719	0			9.42825e-05	23.2303	*		0.277516	22.1375			0.608652	0
Q8IY33_S153_1_AAKLPSPAPARKPPLSPAQTNPVVQRRNEGA	Q8IY33	MICALL2	S	153	1	AAKLPSPAPARKPPLSPAQTNPVVQRRNEGA			1	0			0.690868	20.7777			0.277516	21.1351			0.999981	0
Q8IY33_S247_1_EPGTFVCTSHLPAAASASPKLTGLVPRQPGA	Q8IY33	MICALL2	S	247	1	EPGTFVCTSHLPAAASASPKLTGLVPRQPGA			1	0			0.609023	0			0.277516	23.5762			0.608652	0
Q8IY81_S584_1_QLPQTPPSCLKTEIMSPLYQDEAPKGTEASS	Q8IY81	FTSJ3	S	584	1	QLPQTPPSCLKTEIMSPLYQDEAPKGTEASS			5.843e-05	25.4723	*		0.532182	24.9865			0.277516	24.0272			0.437574	22.8397
Q8IY92-2_S1157_1_PSRRMNEAADSRDCRSPGLLDTTPIRGSCTT	Q8IY92-2	SLX4	S	1157	1	PSRRMNEAADSRDCRSPGLLDTTPIRGSCTT			2.3123e-05	23.1403	*		0.999962	1.00124			0.277516	18.0233			0.748425	-17.458
Q8IY92-2_S716_1_ERGLEVSHRLAPWQASPPHPCRFLLGPPQGG	Q8IY92-2	SLX4	S	716	1	ERGLEVSHRLAPWQASPPHPCRFLLGPPQGG			0.581719	0			0.609023	0			0.497395	0			1	0
Q8IYB3_S260_1_LKVPKPEPIPEPKEPSPEKNSKKEKEKEKTR	Q8IYB3	SRRM1	S	260	1	LKVPKPEPIPEPKEPSPEKNSKKEKEKEKTR			0.0351875	4.22168	*		0.609023	3.95185			0.0184491	4.35657	*		0.608652	3.75557
Q8IYB3_S431_1_TPQQSNRTRKSRVSVSPGRTSGKVTKHKGTE	Q8IYB3	SRRM1	S	431	1	TPQQSNRTRKSRVSVSPGRTSGKVTKHKGTE			0.0344964	-1.76496	*		0.647467	-0.773694			0.277516	-1.1752			0.629252	-0.0571399
Q8IYB3_S597_1_PSPPPRRRSPSPRRYSPPIQRRYSPSPPPKR	Q8IYB3	SRRM1	S	597	1	PSPPPRRRSPSPRRYSPPIQRRYSPSPPPKR			0.36876	-1.34924			0.650834	-1.15943			0.0475661	-2.44115	*		0.637171	-0.539637
Q8IYB3_S616_1_QRRYSPSPPPKRRTASPPPPPKRRASPSPPP	Q8IYB3	SRRM1	S	616	1	QRRYSPSPPPKRRTASPPPPPKRRASPSPPP			0.102515	-1.54397			0.66624	-1.40318			0.015347	-2.40185	*		0.648762	-1.12945
Q8IYB3_S694_2_NKRHSPSPRPRAPQTSSSPPPVRRGASSSPQ	Q8IYB3	SRRM1	S	694	2	NKRHSPSPRPRAPQTSSSPPPVRRGASSSPQ			2.28926e-05	25.4931	*		0.553793	23.9486			0.277516	23.2484			0.999981	0
Q8IYB3_S695_2_KRHSPSPRPRAPQTSSSPPPVRRGASSSPQR	Q8IYB3	SRRM1	S	695	2	KRHSPSPRPRAPQTSSSPPPVRRGASSSPQR			2.28926e-05	25.4931	*		0.532182	23.0849			0.277516	23.2484			0.608652	0
Q8IYB3_S738_1_RVSRTPEPKKIKKAASPSPQSVRRVSSSRSV	Q8IYB3	SRRM1	S	738	1	RVSRTPEPKKIKKAASPSPQSVRRVSSSRSV			0.179942	-1.45178			0.628204	-0.299385			0.0235113	-2.48833	*		0.630902	-0.549254
Q8IYB3_S791_3_PSTNWSPAVPVKKAKSPTPSPSPPRNSDQEG	Q8IYB3	SRRM1	S	791	3	PSTNWSPAVPVKKAKSPTPSPSPPRNSDQEG			9.55049e-06	26.4168	*		0.532182	25.5273			0.277516	23.8136			0.608652	0
Q8IYB3_S795_3_WSPAVPVKKAKSPTPSPSPPRNSDQEGGGKK	Q8IYB3	SRRM1	S	795	3	WSPAVPVKKAKSPTPSPSPPRNSDQEGGGKK			9.55049e-06	26.4168	*		0.532182	25.5273			0.277516	23.8136			0.608652	0
Q8IYB3_S797_3_PAVPVKKAKSPTPSPSPPRNSDQEGGGKKKK	Q8IYB3	SRRM1	S	797	3	PAVPVKKAKSPTPSPSPPRNSDQEGGGKKKK			9.55049e-06	26.4168	*		0.532182	25.5273			0.277516	23.8136			0.608652	0
Q8IYB3_S802_3_KKAKSPTPSPSPPRNSDQEGGGKKKKKKKDK	Q8IYB3	SRRM1	S	802	3	KKAKSPTPSPSPPRNSDQEGGGKKKKKKKDK			9.55049e-06	26.4168	*		0.532182	25.5273			0.277516	23.8136			0.608652	0
Q8IYB3_T793_3_TNWSPAVPVKKAKSPTPSPSPPRNSDQEGGG	Q8IYB3	SRRM1	T	793	3	TNWSPAVPVKKAKSPTPSPSPPRNSDQEGGG			9.55049e-06	26.4168	*		0.532182	25.5273			0.277516	23.8136			0.608652	0
Q8IYB3_T872_1_LAQEEPVAAPEPKKETESEAEDNLDDLEKHL	Q8IYB3	SRRM1	T	872	1	LAQEEPVAAPEPKKETESEAEDNLDDLEKHL			0.00010857	24.284	*		0.609023	4.75225			0.277516	22.4304			0.999981	4.22342
Q8IYB7_S875_1_PGTQGHLGPEKEEEESDGEPEDSSTS_	Q8IYB7	DIS3L2	S	875	1	PGTQGHLGPEKEEEESDGEPEDSSTS			0.581719	0			1	0			0.277516	24.7452			0.000158325	26.1831	*
Q8IYI6_S19_1_AMSDSGASRLRRQLESGGFEARLYVKQLSQQ	Q8IYI6	EXOC8	S	19	1	AMSDSGASRLRRQLESGGFEARLYVKQLSQQ			0.36876	-24.1853			0.532182	-21.8728			6.88019e-06	-24.1853	*		0.681206	-21.8728
Q8IYP9_S252_1_TTKDDPKGSSKMPAGSPTKAKEDWCAKCQLV	Q8IYP9	ZDHHC23	S	252	1	TTKDDPKGSSKMPAGSPTKAKEDWCAKCQLV			2.43397e-05	-26.0365	*		0.666132	-22.9043			1.871e-05	-26.0365	*		0.437574	-22.9043
Q8IZ73-2_S68_1_HQQNGDAGGDAKVELSPGPPKPAGREVEPAP	Q8IZ73-2	RPUSD2	S	68	1	HQQNGDAGGDAKVELSPGPPKPAGREVEPAP			0.36876	23.6492			0.532182	23.4067			1.03948e-06	23.5989	*		0.437574	22.9823
Q8IZA0-3_S420_1_KRKSKYKILDATDQESLELKPTSRAGIKQKG	Q8IZA0-3	KIAA0319L	S	420	1	KRKSKYKILDATDQESLELKPTSRAGIKQKG			0.581719	0			1	0			0.497395	0			1	0
Q8IZA0-3_S485_1_QNGSVPNGQTPLKARSPREEIL_	Q8IZA0-3	KIAA0319L	S	485	1	QNGSVPNGQTPLKARSPREEIL			1	0			0.609023	0			1	0			0.608652	0
Q8IZL8_S481_1_ISPPADALKLRSPRGSPDGSLQTGKPSAPKK	Q8IZL8	PELP1	S	481	1	ISPPADALKLRSPRGSPDGSLQTGKPSAPKK			0.669085	24.5563			0.532182	24.5078			0.603861	25.3522			0.437574	24.9839
Q8IZL8_T745_1_HRAGSNEDPILAPSGTPPPTIPPDETFGGRV	Q8IZL8	PELP1	T	745	1	HRAGSNEDPILAPSGTPPPTIPPDETFGGRV			0.36876	26.1595			0.609023	0			0.497395	0			0.608652	0
Q8IZM8_S576_1_AHLAQKKCQTLFGFDSDDESA_	Q8IZM8	ZNF654	S	576	1	AHLAQKKCQTLFGFDSDDESA			0.36876	-23.4974			0.999962	0			5.79108e-06	-23.4974	*		0.69265	19.268
Q8N122-3_S564_1_PVRDSPCTPRLRSVSSYGNIRAVATARSLNK	Q8N122-3	RPTOR	S	564	1	PVRDSPCTPRLRSVSSYGNIRAVATARSLNK			0.613379	-0.74285			0.582723	23.3123			1.57055e-05	-24.976	*		0.999981	0
Q8N122-3_S701_2_NARPQRVLDTSSLTQSAPASPTNKGVHIHQA	Q8N122-3	RPTOR	S	701	2	NARPQRVLDTSSLTQSAPASPTNKGVHIHQA			1	0			1	0			1	0			1	0
Q8N163_S671_2_RDDGEEEFAGAKLEDSEVRSVASNQSEMEFS	Q8N163	CCAR2	S	671	2	RDDGEEEFAGAKLEDSEVRSVASNQSEMEFS			0.581719	0			0.609023	0			1	0			0.608652	0
Q8N1G0_S1082_3_GSSARAQGPGRKRRQSSDSCSEEPDSTTPPA	Q8N1G0	ZNF687	S	1082	3	GSSARAQGPGRKRRQSSDSCSEEPDSTTPPA			8.71972e-06	-25.3726	*		0.609023	0			5.51703e-06	-25.3726	*		0.608652	0
Q8N1G0_S1083_3_SSARAQGPGRKRRQSSDSCSEEPDSTTPPAK	Q8N1G0	ZNF687	S	1083	3	SSARAQGPGRKRRQSSDSCSEEPDSTTPPAK			8.71972e-06	-25.3726	*		0.609023	0			5.51703e-06	-25.3726	*		0.608652	0
Q8N1G0_S1085_3_ARAQGPGRKRRQSSDSCSEEPDSTTPPAKSP	Q8N1G0	ZNF687	S	1085	3	ARAQGPGRKRRQSSDSCSEEPDSTTPPAKSP			8.71972e-06	-25.3726	*		0.609023	0			5.51703e-06	-25.3726	*		0.608652	0
Q8N1G0_S1087_3_AQGPGRKRRQSSDSCSEEPDSTTPPAKSPRG	Q8N1G0	ZNF687	S	1087	3	AQGPGRKRRQSSDSCSEEPDSTTPPAKSPRG			8.71972e-06	-25.3726	*		0.609023	0			5.51703e-06	-25.3726	*		0.608652	0
Q8N1G0_S1184_1_ALGLGDGEEEAPPSRSDPDGGDSPLPASGGP	Q8N1G0	ZNF687	S	1184	1	ALGLGDGEEEAPPSRSDPDGGDSPLPASGGP			0.581719	0			0.532182	22.7886			1	0			9.60994e-05	23.3675	*
Q8N1G0_S253_1_GSGSSPKATDIPASASPPPVAGVPFFKQSPG	Q8N1G0	ZNF687	S	253	1	GSGSSPKATDIPASASPPPVAGVPFFKQSPG			0.999907	1.48344			0.000235061	23.4817	*		0.997976	1.24195			0.437574	22.5945
Q8N1G2_S55_3_SHGAKASTTSLSGSDSETEGKQHSSDSFDDA	Q8N1G2	CMTR1	S	55	3	SHGAKASTTSLSGSDSETEGKQHSSDSFDDA			0.581719	3.33299			1	0			0.277516	-21.5239			0.608652	0
Q8N201_S13_1_MNRAKPTTVRRPSAAAKPSGHPPPGDFI	Q8N201	INTS1	S	13	1	MNRAKPTTVRRPSAAAKPSGHPPPGDFI			1	0			1	0			1	0			1	0
Q8N271_S815_3_VKTSKYFRPIRKRLSSTSSEETQLFHIPRVT	Q8N271	PROM2	S	815	3	VKTSKYFRPIRKRLSSTSSEETQLFHIPRVT			0.300923	-2.43529			0.705579	19.9296			5.75513e-06	-24.5373	*		0.999981	0
Q8N271_S818_3_SKYFRPIRKRLSSTSSEETQLFHIPRVTSLK	Q8N271	PROM2	S	818	3	SKYFRPIRKRLSSTSSEETQLFHIPRVTSLK			0.300923	-2.43529			0.705579	19.9296			5.75513e-06	-24.5373	*		0.999981	0
Q8N3C0_S2195_1_TQASLSAQVNTKVSDSLTDLALK_	Q8N3C0	ASCC3	S	2195	1	TQASLSAQVNTKVSDSLTDLALK			0.36876	-21.7489			1	0			2.84538e-06	-21.7489	*		1	0
Q8N3E9_S496_1_GKKLPAARSEDGRALSDREEEEEDDEEEEEE	Q8N3E9	PLCD3	S	496	1	GKKLPAARSEDGRALSDREEEEEDDEEEEEE			5.25435e-06	25.1069	*		0.000475833	25.0889	*		0.277516	22.9816			0.000226247	23.6123	*
Q8N3F8_S295_1_IPTKPRVPGKLQELASPPAGRPTPAPRKASE	Q8N3F8	MICALL1	S	295	1	IPTKPRVPGKLQELASPPAGRPTPAPRKASE			0.36876	21.935			0.695717	-20.5675			6.15206e-06	22.2065	*		0.706104	-20.5675
Q8N3F9_S357_1_YSSRAYFFDNPRRYDSDDDLPRLGSSREGSL	Q8N3F9	GPR137C	S	357	1	YSSRAYFFDNPRRYDSDDDLPRLGSSREGSL			0.36876	-23.5083			0.999962	0			3.53992e-05	-23.5083	*		0.608652	0
Q8N3X1_S18_1_KKSRAVPGRRPILQLSPPGPRGSTPGRDPEP	Q8N3X1	FNBP4	S	18	1	KKSRAVPGRRPILQLSPPGPRGSTPGRDPEP			0.581719	1.56925			0.668544	23.7256			0.497395	1.13708			0.43765	23.1145
Q8N573-2_S193_2_TPSSTFTGIRPARVVSSTSEEEEAFTEKFLK	Q8N573-2	OXR1	S	193	2	TPSSTFTGIRPARVVSSTSEEEEAFTEKFLK			2.0461e-05	23.472	*		0.532182	22.3754			0.497395	0			0.437574	22.723
Q8N573-2_S194_2_PSSTFTGIRPARVVSSTSEEEEAFTEKFLKI	Q8N573-2	OXR1	S	194	2	PSSTFTGIRPARVVSSTSEEEEAFTEKFLKI			2.0461e-05	23.472	*		0.609023	0			1	0			0.608652	0
Q8N5B7-2_S292_3_ALKALIRGKVSKDDRSDVESSSEEEDVTTCT	Q8N5B7-2	CERS5	S	292	3	ALKALIRGKVSKDDRSDVESSSEEEDVTTCT			0.616067	-0.282972			0.532182	20.7727			0.00011542	-25.7676	*		1	0
Q8N5B7-2_S296_3_LIRGKVSKDDRSDVESSSEEEDVTTCTKSPC	Q8N5B7-2	CERS5	S	296	3	LIRGKVSKDDRSDVESSSEEEDVTTCTKSPC			0.616067	-0.282972			0.532182	20.7727			0.00011542	-25.7676	*		1	0
Q8N5B7-2_S297_3_IRGKVSKDDRSDVESSSEEEDVTTCTKSPCD	Q8N5B7-2	CERS5	S	297	3	IRGKVSKDDRSDVESSSEEEDVTTCTKSPCD			0.616067	-0.282972			0.532182	20.7727			0.00011542	-25.7676	*		1	0
Q8N5B7-2_S298_3_RGKVSKDDRSDVESSSEEEDVTTCTKSPCDS	Q8N5B7-2	CERS5	S	298	3	RGKVSKDDRSDVESSSEEEDVTTCTKSPCDS			0.616067	-0.282972			0.532182	20.7727			0.00011542	-25.7676	*		1	0
Q8N5C8-2_S385_1_VEPSQRPGTAINRSPSPISNQPSPRNQHSLY	Q8N5C8-2	TAB3	S	385	1	VEPSQRPGTAINRSPSPISNQPSPRNQHSLY			1	0			1	0			1	0			1	0
Q8N5D0-5_S510_1_GGGAPVRLRSTSRKDSISEDEMVLRERSYDY	Q8N5D0-5	WDTC1	S	510	1	GGGAPVRLRSTSRKDSISEDEMVLRERSYDY			0.581719	0			0.609023	0			1.14054e-05	20.7952	*		0.608652	0
Q8N5G2_S331_1_TASSKNYKNASGVVNSSPRSHSATNGSIPSS	Q8N5G2	TMEM57	S	331	1	TASSKNYKNASGVVNSSPRSHSATNGSIPSS			0.000102758	-25.2524	*		0.668153	24.7836			8.98493e-05	-25.2524	*		0.681206	21.5504
Q8N5I9_S15_1_MEVHGKPKASPSCSSPTRDSSGVPVSKELL	Q8N5I9	C12orf45	S	15	1	MEVHGKPKASPSCSSPTRDSSGVPVSKELL			0.669881	25.8376			0.532182	22.4309			0.497395	0			1	0
Q8N612-2_S873_1_PAPRRSDPLVKSRRPSLGELLLRHAHSPTRA	Q8N612-2	FAM160A2	S	873	1	PAPRRSDPLVKSRRPSLGELLLRHAHSPTRA			1	0			1	0			1	0			1	0
Q8N697_S4_1_MEGSGGGAGERAPLLGARR	Q8N697	SLC15A4	S	4	1	MEGSGGGAGERAPLLGARR			0.371935	-24.1049			0.690868	-22.5285			1.39363e-05	-24.1049	*		0.437574	-22.5285
Q8N6H7_S240_1_LGAKKGLGAQKVSSQSFSEIERQAQVAEKLR	Q8N6H7	ARFGAP2	S	240	1	LGAKKGLGAQKVSSQSFSEIERQAQVAEKLR			0.999907	0			0.609023	0			0.497395	0			0.608652	0
Q8N6R0-2_S181_1_YAWLCSQLRRKARLGSVSLDLCDGDTGEPRY	Q8N6R0-2	METTL13	S	181	1	YAWLCSQLRRKARLGSVSLDLCDGDTGEPRY			1	0			1	0			1	0			1	0
Q8N6S5_T19_1_AESGWRSALRRRGPGTPGPVARPSYSSFTQG	Q8N6S5	ARL6IP6	T	19	1	AESGWRSALRRRGPGTPGPVARPSYSSFTQG			0.581719	0			3.05757e-05	21.3051	*		0.277516	22.1636			0.437574	22.1199
Q8N6T3_S361_1_SDSWTCADTSTERRSSDSWEVWGSASTNRNS	Q8N6T3	ARFGAP1	S	361	1	SDSWTCADTSTERRSSDSWEVWGSASTNRNS			0.674574	22.9478			0.532902	18.7175			0.497395	0			1	0
Q8N6T7-2_T267_1_PRVLERALPPLPRPPTPKLEPKEESPTRING	Q8N6T7-2	SIRT6	T	267	1	PRVLERALPPLPRPPTPKLEPKEESPTRING			0.671349	23.3791			0.999962	0			0.627277	22.4818			0.999981	0
Q8N8Q3-5_S67_1_HIRKSLGLPGPPTPRSPKAQRPVACPKGDSG	Q8N8Q3-5	ENDOV	S	67	1	HIRKSLGLPGPPTPRSPKAQRPVACPKGDSG			0.36876	22.1728			0.999962	0			0.497395	0			0.999981	0
Q8N9M1_S151_1_TSAASRMITNSLNHDSPPSTPPRRPDTSTSK	Q8N9M1	C19orf47	S	151	1	TSAASRMITNSLNHDSPPSTPPRRPDTSTSK			1	0			0.609023	0			1	0			1	0
Q8N9U0-2_S156_1_SRRFPPRSEVKRLYGSVCDLRTNKLPGSPGL	Q8N9U0-2	TC2N	S	156	1	SRRFPPRSEVKRLYGSVCDLRTNKLPGSPGL			0.581719	0			1	0			0.497395	0			0.608652	0
Q8NAV1_S193_2_EPRVSALEEDMDDVESSEEEEEEDEKLERVP	Q8NAV1	PRPF38A	S	193	2	EPRVSALEEDMDDVESSEEEEEEDEKLERVP			0.581719	0			0.650286	23.4721			6.91349e-06	23.9315	*		0.437574	25.2255
Q8NAV1_S194_2_PRVSALEEDMDDVESSEEEEEEDEKLERVPS	Q8NAV1	PRPF38A	S	194	2	PRVSALEEDMDDVESSEEEEEEDEKLERVPS			0.581719	0			0.650286	23.4721			6.91349e-06	23.9315	*		0.437574	25.2255
Q8NAV1_S277_3_SPRRHRSRSRDRRHRSRSKSPGHHRSHRHRS	Q8NAV1	PRPF38A	S	277	3	SPRRHRSRSRDRRHRSRSKSPGHHRSHRHRS			0.581719	0			0.609023	0			0.497395	0			0.608652	0
Q8NAV1_S279_3_RRHRSRSRDRRHRSRSKSPGHHRSHRHRSHS	Q8NAV1	PRPF38A	S	279	3	RRHRSRSRDRRHRSRSKSPGHHRSHRHRSHS			0.581719	0			0.609023	0			0.497395	0			0.608652	0
Q8NAV1_S281_3_HRSRSRDRRHRSRSKSPGHHRSHRHRSHSKS	Q8NAV1	PRPF38A	S	281	3	HRSRSRDRRHRSRSKSPGHHRSHRHRSHSKS			0.581719	0			0.609023	0			0.497395	0			0.608652	0
Q8NBA8_S132_1_CLPQDKCKVKIGRRFSEERDPELSTVCRKSG	Q8NBA8	DTWD2	S	132	1	CLPQDKCKVKIGRRFSEERDPELSTVCRKSG			0.548263	-5.5796			0.692277	-21.3587			2.2897e-06	-26.3914	*		0.437574	-21.3587
Q8NBU5_S322_1_ALLCVREYVNSTSEESHDEDEIRPVQQQDLH	Q8NBU5	ATAD1	S	322	1	ALLCVREYVNSTSEESHDEDEIRPVQQQDLH			0.581719	-3.60815			0.999962	-3.94271			2.46317e-05	-27.5223	*		0.681206	-23.8632
Q8NC56_S499_1_GEDMLVWRWTKPSSFSDSER_	Q8NC56	LEMD2	S	499	1	GEDMLVWRWTKPSSFSDSER			0.36876	-27.5016			0.696189	20.4789			0.0485125	-4.08793	*		0.999981	0
Q8NC56_S499_2_GEDMLVWRWTKPSSFSDSER_	Q8NC56	LEMD2	S	499	2	GEDMLVWRWTKPSSFSDSER			1.04663e-05	-24.961	*		1	0			6.89319e-06	-24.961	*		0.608652	0
Q8NCD3_S642_1_LNPDPHFQGFQKLPSSPLGCRKSLLGSTAIE	Q8NCD3	HJURP	S	642	1	LNPDPHFQGFQKLPSSPLGCRKSLLGSTAIE			4.41832e-05	22.6148	*		1	0			0.497395	0			0.437574	21.9417
Q8NCG7-2_S293_1_LLGEQSLLTRWSPAYSFSSDSPLDSSPKYPP	Q8NCG7-2	DAGLB	S	293	1	LLGEQSLLTRWSPAYSFSSDSPLDSSPKYPP			1	0			1	0			1	0			1	0
Q8NCN4_S693_1_RMFDNERRTVSRRKGSVDQYLLRSSNMAGAK	Q8NCN4	RNF169	S	693	1	RMFDNERRTVSRRKGSVDQYLLRSSNMAGAK			0.999907	0			0.999962	0			0.497395	0			0.608652	0
Q8ND76-3_S272_1_DKYKDLRRSARKRSASADNLTLPRWSPAIIS	Q8ND76-3	CCNY	S	272	1	DKYKDLRRSARKRSASADNLTLPRWSPAIIS			0.36876	-1.5122			0.659953	-1.18624			0.0289772	-2.75637	*		0.624862	0.0703571
Q8ND82_S80_1_GHSSSSSKGIKSEPHSPGIPEIFRTASQRCR	Q8ND82	ZNF280C	S	80	1	GHSSSSSKGIKSEPHSPGIPEIFRTASQRCR			8.24807e-05	23.1101	*		0.532182	23.9835			7.51295e-06	22.7865	*		0.608652	0
Q8NDT2_S552_1_LYSDRDRTFLEGDWTSPSKSSDRRNSLEGYS	Q8NDT2	RBM15B	S	552	1	LYSDRDRTFLEGDWTSPSKSSDRRNSLEGYS			0.36876	23.3877			0.00131317	23.1912	*		0.299182	21.4006			0.437574	23.2173
Q8NDX5-2_S296_1_IQPHSLIKHQQIPLHSPPSKVSHHQLILQQQ	Q8NDX5-2	PHC3	S	296	1	IQPHSLIKHQQIPLHSPPSKVSHHQLILQQQ			4.17595e-05	23.878	*		0.669102	24.4762			0.277516	23.2693			0.681206	22.3246
Q8NDX5-2_S597_2_DECVRMDRTPPPPTLSPAAITVGRGEDLTSE	Q8NDX5-2	PHC3	S	597	2	DECVRMDRTPPPPTLSPAAITVGRGEDLTSE			0.36876	22.298			0.532182	21.9392			1	0			0.999981	0
Q8NDX5-2_T590_2_EEMPEESDECVRMDRTPPPPTLSPAAITVGR	Q8NDX5-2	PHC3	T	590	2	EEMPEESDECVRMDRTPPPPTLSPAAITVGR			0.36876	22.298			0.532182	21.9392			1	0			0.999981	0
Q8NE71_S105_2_DDGEEKELMERLKKLSVPTSDEEDEVPAPKP	Q8NE71	ABCF1	S	105	2	DDGEEKELMERLKKLSVPTSDEEDEVPAPKP			0.581719	0.561777			0.532182	23.8238			0.590638	-24.7844			0.000216628	24.9695	*
Q8NE71_S166_1_PKPAKPEKNRINKAVSEEQQPALKGKKGKEE	Q8NE71	ABCF1	S	166	1	PKPAKPEKNRINKAVSEEQQPALKGKKGKEE			0.000346483	24.8392	*		0.000995537	21.1392	*		0.277516	21.5553			0.437574	21.4253
Q8NE71_S228_1_PPKQGKEKAKKAEQGSEEEGEGEEEEEEGGE	Q8NE71	ABCF1	S	228	1	PPKQGKEKAKKAEQGSEEEGEGEEEEEEGGE			0.0286608	1.4553	*		0.609023	3.48087			0.837742	-0.0385652			0.608652	3.4746
Q8NEJ9-2_S143_1_LRFKPHPSNMMSKLSSEDEEEDEAEDDQSEA	Q8NEJ9-2	NGDN	S	143	1	LRFKPHPSNMMSKLSSEDEEEDEAEDDQSEA			0.581719	-1.06311			0.609023	0			2.87357e-05	-23.8562	*		0.437574	23.6093
Q8NEV8-2_S1746_1_TSLREAEFSDNQRRLSPPFPLEPAQKSRVSS	Q8NEV8-2	EXPH5	S	1746	1	TSLREAEFSDNQRRLSPPFPLEPAQKSRVSS			0.36876	-22.3356			1	0			0.277516	-22.3356			1	0
Q8NEZ4-3_S113_1_VDNSKQLIPTLQRSVSEESANSLVSVGVEAK	Q8NEZ4-3	KMT2C	S	113	1	VDNSKQLIPTLQRSVSEESANSLVSVGVEAK			0.36876	-22.9596			0.65866	20.162			1.81196e-05	-22.9596	*		0.999981	0
Q8NEZ4-3_S4324_1_AKNSENKESIPSLPQSPMRETPSKAFHQYSN	Q8NEZ4-3	KMT2C	S	4324	1	AKNSENKESIPSLPQSPMRETPSKAFHQYSN			0.581719	0			1	0			0.497395	0			1	0
Q8NFC6_S1531_1_SVATSTEGKDKDVTLSPVKAGPATTTSSETR	Q8NFC6	BOD1L1	S	1531	1	SVATSTEGKDKDVTLSPVKAGPATTTSSETR			0.36876	26.0948			0.67076	23.5399			2.2897e-06	25.7404	*		0.437574	24.5182
Q8NFC6_S3029_1_SKTQLSPSIKRKREVSPPGARTRGQQRVEEA	Q8NFC6	BOD1L1	S	3029	1	SKTQLSPSIKRKREVSPPGARTRGQQRVEEA			0.171384	-2.39794			0.999962	-2.15571			0.0375751	-3.01684	*		0.999981	-0.226942
Q8NFC6_S484_1_AYVHKPYLYSKYYSDSDDELTVEQRRQSIAK	Q8NFC6	BOD1L1	S	484	1	AYVHKPYLYSKYYSDSDDELTVEQRRQSIAK			0.36876	22.5824			0.609023	0			1	0			0.000339968	21.8615	*
Q8NFD5-4_S805_1_APSPASFQRSLENRMSPSKSPFLPSMKMQKV	Q8NFD5-4	ARID1B	S	805	1	APSPASFQRSLENRMSPSKSPFLPSMKMQKV			1	0			1	0			1	0			1	0
Q8NFF5_S106_1_RGREGRTMTSRASELSPGRSVTAGIIIVGDE	Q8NFF5	FLAD1	S	106	1	RGREGRTMTSRASELSPGRSVTAGIIIVGDE			8.25766e-06	22.7426	*		0.000536081	20.9616	*		0.497395	0			1	0
Q8NFH5_T273_1_SSPSLAFTPPIKTLGTPTQPGSTPRISTMRP	Q8NFH5	NUP35	T	273	1	SSPSLAFTPPIKTLGTPTQPGSTPRISTMRP			1.69164e-05	23.678	*		0.609023	3.50223			0.000403853	22.7175	*		0.608652	2.71126
Q8NFH8-3_S326_2_NSLKARPRSRSYSSTSIEEAMKRGEDPPTPP	Q8NFH8-3	REPS2	S	326	2	NSLKARPRSRSYSSTSIEEAMKRGEDPPTPP			1	0			1	0			1	0			1	0
Q8NFH8-3_S353_1_PTPPPRPQKTHSRASSLDLNKVFQPSVPATK	Q8NFH8-3	REPS2	S	353	1	PTPPPRPQKTHSRASSLDLNKVFQPSVPATK			1.81063e-05	22.6227	*		0.609023	0			0.277516	22.0119			8.53623e-05	23.422	*
Q8NFJ5_S301_1_PQLVKKSYGVENRAYSQEEITQGFEETGDTL	Q8NFJ5	GPRC5A	S	301	1	PQLVKKSYGVENRAYSQEEITQGFEETGDTL			0.36876	23.4544			0.532182	24.0657			1.1943e-06	22.7507	*		0.608652	0
Q8NFJ5_S345_1_PPQKEFSIPRAHAWPSPYKDYEVKKEGS_	Q8NFJ5	GPRC5A	S	345	1	PPQKEFSIPRAHAWPSPYKDYEVKKEGS			0.581719	0			1	0			0.277516	23.7278			1	0
Q8NHG8_S113_1_QSPFSIPNSSSGPYGSQDSVHSSPEDGGGGR	Q8NHG8	ZNRF2	S	113	1	QSPFSIPNSSSGPYGSQDSVHSSPEDGGGGR			1	0			1	0			1	0			1	0
Q8NHG8_S119_1_PNSSSGPYGSQDSVHSSPEDGGGGRDRPVGG	Q8NHG8	ZNRF2	S	119	1	PNSSSGPYGSQDSVHSSPEDGGGGRDRPVGG			1	0			1	0			1	0			1	0
Q8NHH9-2_S24_1_RGQQPHQGLWRRRRTSDPSAAVNHVSSTTSL	Q8NHH9-2	ATL2	S	24	1	RGQQPHQGLWRRRRTSDPSAAVNHVSSTTSL			0.581719	0			1	0			1	0			1	0
Q8NHM5-4_S466_1_KSTTLAVDYPKTPTGSPATEVSAKWTHLTEF	Q8NHM5-4	KDM2B	S	466	1	KSTTLAVDYPKTPTGSPATEVSAKWTHLTEF			1.0493e-05	24.3963	*		0.609023	0			3.3493e-05	21.4579	*		0.608652	0
Q8NHM5-4_S845_1_EAPPKTRESDHSRSSSPTAGPSTEGAEGPEE	Q8NHM5-4	KDM2B	S	845	1	EAPPKTRESDHSRSSSPTAGPSTEGAEGPEE			0.36876	22.8375			0.00310326	24.2346	*		0.277516	21.2761			1	0
Q8NHQ9-2_S151_1_EKKKKMNEKRKREEGSDIEDEDMEELLNDTR	Q8NHQ9-2	DDX55	S	151	1	EKKKKMNEKRKREEGSDIEDEDMEELLNDTR			0.716433	-0.731894			0.659953	24.8181			4.61516e-06	-25.5107	*		0.999981	0
Q8TAA9_S338_1_GQSRAMIAAAARRRDSSHNELYYEEAEHERR	Q8TAA9	VANGL1	S	338	1	GQSRAMIAAAARRRDSSHNELYYEEAEHERR			0.36876	-24.7595			0.668544	-24.3797			0.000110141	-24.7595	*		0.437574	-24.3797
Q8TAD8_S99_1_ASGRRSKSPRSKRNRSPHHSTVKVKQEREDH	Q8TAD8	SNIP1	S	99	1	ASGRRSKSPRSKRNRSPHHSTVKVKQEREDH			4.7248e-06	-27.2414	*		0.999962	0			0.196563	-27.2414			0.999981	0
Q8TAQ2-2_S302_2_DRRDKKGGNYKKRKRSPSPSPTPEAKKKNAK	Q8TAQ2-2	SMARCC2	S	302	2	DRRDKKGGNYKKRKRSPSPSPTPEAKKKNAK			3.58906e-06	-23.6952	*		0.999962	0			0.277516	-23.6952			0.681206	20.747
Q8TAQ2-2_S304_2_RDKKGGNYKKRKRSPSPSPTPEAKKKNAKKG	Q8TAQ2-2	SMARCC2	S	304	2	RDKKGGNYKKRKRSPSPSPTPEAKKKNAKKG			3.58906e-06	-23.6952	*		0.999962	0			0.277516	-23.6952			0.681206	20.747
Q8TB45-2_S143_1_ELLNEKSPSSQETHDSPFCLRKQSHDNRKST	Q8TB45-2	DEPTOR	S	143	1	ELLNEKSPSSQETHDSPFCLRKQSHDNRKST			0.581719	0			0.609023	0			2.01566e-05	22.1783	*		0.437574	22.5298
Q8TB72-4_S126_1_ADCKDFNRTPGSRQASPTEVVERLGPNTNPS	Q8TB72-4	PUM2	S	126	1	ADCKDFNRTPGSRQASPTEVVERLGPNTNPS			0.0443757	-2.23458	*		0.648834	0.58775			0.0240575	-3.29163	*		0.608652	2.45599
Q8TB72-4_S531_1_SSVGSSASSSATRRESLSTSSDLYKRSSSSL	Q8TB72-4	PUM2	S	531	1	SSVGSSASSSATRRESLSTSSDLYKRSSSSL			7.36109e-06	-23.4317	*		0.609023	0			4.71274e-06	-23.4317	*		0.999981	0
Q8TBE0-3_S184_1_KRPRLGDLGGGSRDLSPEPAPDEGPRRDGDP	Q8TBE0-3	BAHD1	S	184	1	KRPRLGDLGGGSRDLSPEPAPDEGPRRDGDP			1.96614e-05	23.2448	*		0.609023	0			0.277516	21.7062			3.0407e-06	22.5631	*
Q8TBZ3-4_S364_1_TTPGNSVPPPLPRSNSLPHSAVSNAGSKSSV	Q8TBZ3-4	WDR20	S	364	1	TTPGNSVPPPLPRSNSLPHSAVSNAGSKSSV			0.36876	-0.744802			0.647791	-0.633435			0.00819316	-3.24161	*		0.615522	0.293644
Q8TC07-2_S70_1_DDALDSSSILYARKDSSSVVEWTQAPKERGH	Q8TC07-2	TBC1D15	S	70	1	DDALDSSSILYARKDSSSVVEWTQAPKERGH			0.581719	-1.23265			0.999962	0			3.44363e-05	-24.3944	*		0.608652	0
Q8TC76_S301_1_EELENLGMENFARANSDIISLNFRSASMISS	Q8TC76	FAM110B	S	301	1	EELENLGMENFARANSDIISLNFRSASMISS			1	0			1	0			1	0			1	0
Q8TC76_S95_1_LAKPPVCPAAKRALGSPTLKVFGNHAKTESG	Q8TC76	FAM110B	S	95	1	LAKPPVCPAAKRALGSPTLKVFGNHAKTESG			1	0			1	0			1	0			1	0
Q8TCU6_S1159_1_IKKVCFKVAEEDQEDSGHDTMSYRDSYSECN	Q8TCU6	PREX1	S	1159	1	IKKVCFKVAEEDQEDSGHDTMSYRDSYSECN			4.29898e-06	24.2731	*		0.532182	23.9199			1	0			1	0
Q8TCU6_S1182_1_RDSYSECNSNRDSVLSYTSVRSNSSYLGSDE	Q8TCU6	PREX1	S	1182	1	RDSYSECNSNRDSVLSYTSVRSNSSYLGSDE			1	0			1	0			1	0			1	0
Q8TCU6_S1200_1_SVRSNSSYLGSDEMGSGDELPCDMRIPSDKQ	Q8TCU6	PREX1	S	1200	1	SVRSNSSYLGSDEMGSGDELPCDMRIPSDKQ			0.510434	1.54778			0.65866	24.2209			4.20325e-05	-24.2734	*		0.437574	23.0383
Q8TCY9-2_S3_1_MASPGHSDLGEVAPEIKA	Q8TCY9-2	URGCP	S	3	1	MASPGHSDLGEVAPEIKA			0.581719	0			0.532182	19.2202			0.497395	0			1	0
Q8TD19_T883_1_SSPRLNPAVTCAGKGTPLTPPACACSSLQVE	Q8TD19	NEK9	T	883	1	SSPRLNPAVTCAGKGTPLTPPACACSSLQVE			1	0			1	0			1	0			1	0
Q8TDB6_S202_1_FLSEQFLESEQKQQFSPSMTERKPLSQQERD	Q8TDB6	DTX3L	S	202	1	FLSEQFLESEQKQQFSPSMTERKPLSQQERD			0.581719	1.76824			0.532182	24.3659			0.995449	-0.790497			0.437574	23.6029
Q8TDB6_S221_1_TERKPLSQQERDSCISPSEPETKAEQKSNYF	Q8TDB6	DTX3L	S	221	1	TERKPLSQQERDSCISPSEPETKAEQKSNYF			6.24608e-06	26.2033	*		0.000218091	24.9859	*		0.497395	0			0.437574	23.0067
Q8TDB6_S256_1_PYFEYFKYICPDKINSIEKRFGVNIEIQESS	Q8TDB6	DTX3L	S	256	1	PYFEYFKYICPDKINSIEKRFGVNIEIQESS			6.1786e-08	22.5727	*		0.668544	19.7566			1	0			0.608652	0
Q8TDD1_S75_1_GPGRPLPTFPTSECTSDVEPDTREMVRAQNK	Q8TDD1	DDX54	S	75	1	GPGRPLPTFPTSECTSDVEPDTREMVRAQNK			0.36876	24.0723			0.661249	24.0206			1	0			0.999981	0
Q8TDM6-4_S890_1_PPKIDYLLPGPGPAHSPQPSKRAGPLTPPKP	Q8TDM6-4	DLG5	S	890	1	PPKIDYLLPGPGPAHSPQPSKRAGPLTPPKP			0.36876	22.6117			0.609023	0			1	0			0.608652	0
Q8TDN4_S109_1_AKPGAGGACGARTRFSLLAAAERGGCIALAA	Q8TDN4	CABLES1	S	109	1	AKPGAGGACGARTRFSLLAAAERGGCIALAA			1	0			1	0			1	0			1	0
Q8TDN4_S291_1_EQLQRSRRRLISQRSSLETLEDIEENAPLRR	Q8TDN4	CABLES1	S	291	1	EQLQRSRRRLISQRSSLETLEDIEENAPLRR			2.07441e-05	23.9061	*		0.999962	0			1	0			0.999981	0
Q8TDP1_S3_1_MESGDEAAIERHRVHLRS	Q8TDP1	RNASEH2C	S	3	1	MESGDEAAIERHRVHLRS			1	0			1	0			1	0			1	0
Q8TDW5_S147_1_NVLGTDVVRQSILRRSPGAEEVQSQEQTRQD	Q8TDW5	SYTL5	S	147	1	NVLGTDVVRQSILRRSPGAEEVQSQEQTRQD			1.32334e-05	24.4495	*		1	0			0.277516	21.9625			5.62399e-05	24.4015	*
Q8TE77_S37_1_WDQAVQRRSRLQRRQSFAVLRGAVLGLQDGG	Q8TE77	SSH3	S	37	1	WDQAVQRRSRLQRRQSFAVLRGAVLGLQDGG			0.999907	0			0.609023	0			0.625592	22.7865			0.608652	0
Q8TE77_S649_2_CISSTPRFRKVVRQASVHDSGEEGEA_	Q8TE77	SSH3	S	649	2	CISSTPRFRKVVRQASVHDSGEEGEA			1	0			1	0			1	0			1	0
Q8TE77_S653_2_TPRFRKVVRQASVHDSGEEGEA_	Q8TE77	SSH3	S	653	2	TPRFRKVVRQASVHDSGEEGEA			1	0			1	0			1	0			1	0
Q8TE77_S87_1_EELHGDQTDFGQGSQSPQKQEEQRQHLHLMV	Q8TE77	SSH3	S	87	1	EELHGDQTDFGQGSQSPQKQEEQRQHLHLMV			3.67124e-06	25.8271	*		0.532182	25.2281			0.277516	23.663			0.608652	0
Q8TE99-2_S367_3_KEELFALYSAHDVTLSPVLSALGLSEARFPR	Q8TE99-2	PXYLP1	S	367	3	KEELFALYSAHDVTLSPVLSALGLSEARFPR			1.60054e-05	29.0138	*		0.609023	0			0.497395	0			0.608652	0
Q8TE99-2_S371_3_FALYSAHDVTLSPVLSALGLSEARFPRFAAR	Q8TE99-2	PXYLP1	S	371	3	FALYSAHDVTLSPVLSALGLSEARFPRFAAR			1.60054e-05	29.0138	*		0.609023	0			0.497395	0			0.608652	0
Q8TE99-2_S376_3_AHDVTLSPVLSALGLSEARFPRFAARLIFEL	Q8TE99-2	PXYLP1	S	376	3	AHDVTLSPVLSALGLSEARFPRFAARLIFEL			1.60054e-05	29.0138	*		0.609023	0			0.497395	0			0.608652	0
Q8TE99-2_T365_3_GRKEELFALYSAHDVTLSPVLSALGLSEARF	Q8TE99-2	PXYLP1	T	365	3	GRKEELFALYSAHDVTLSPVLSALGLSEARF			1.60054e-05	29.0138	*		0.609023	0			0.497395	0			0.608652	0
Q8TE99-2_Y359_3_MQRATEGRKEELFALYSAHDVTLSPVLSALG	Q8TE99-2	PXYLP1	Y	359	3	MQRATEGRKEELFALYSAHDVTLSPVLSALG			1.60054e-05	29.0138	*		0.609023	0			0.497395	0			0.608652	0
Q8TEA8_S205_1_KEDRSASSGAEGDVSSEREP_	Q8TEA8	DTD1	S	205	1	KEDRSASSGAEGDVSSEREP			6.39706e-06	-24.0916	*		0.609023	0			4.22733e-06	-24.0916	*		0.608652	0
Q8TEH3_S536_1_SAPFEWPQPYRTLRESDSAEGDEAESPEQQV;VPSPEQPQPYRTLRESDSAEGDEAESPEQQV	Q8TEH3	DENND1A	S	536	1	SAPFEWPQPYRTLRESDSAEGDEAESPEQQV;VPSPEQPQPYRTLRESDSAEGDEAESPEQQV			1	0			0.609023	0			1	0			1	0
Q8TEH3_T707_1_PTLGSITIPRPQGRKTPELGIVPPPPIPRPA	Q8TEH3	DENND1A	T	707	1	PTLGSITIPRPQGRKTPELGIVPPPPIPRPA			1	0			1	0			1	0			1	0
Q8TEK3_S834_1_VPGSMKLSPQDPRPLSPGALQLAGEKSSEKG	Q8TEK3	DOT1L	S	834	1	VPGSMKLSPQDPRPLSPGALQLAGEKSSEKG			0.624816	0.0471508			0.67239	22.7632			0.597218	-22.9781			0.999981	0
Q8TEM1_S1874_1_SSPTSPNALPPARKASPPSGLWSPAYASH_	Q8TEM1	NUP210	S	1874	1	SSPTSPNALPPARKASPPSGLWSPAYASH			0.6745	22.595			0.532182	-22.527			0.497395	0			0.681206	-22.527
Q8TEP8_S2110_1_GNVSLDVLPVKGPQGSPLLSRAARPPLDQLA	Q8TEP8	CEP192	S	2110	1	GNVSLDVLPVKGPQGSPLLSRAARPPLDQLA			0.36876	19.7161			1	0			1	0			1	0
Q8TEU7_S1094_1_LDVQGGAHKKRARRSSLLNAKKLYEDAQMAR	Q8TEU7	RAPGEF6	S	1094	1	LDVQGGAHKKRARRSSLLNAKKLYEDAQMAR			0.673999	-2.21351			0.722668	22.5066			0.978185	-2.90998			0.541377	23.9805
Q8TEU7_S1590_1_LQPFHPKLGDVTDADSEADENEQVSAV_	Q8TEU7	RAPGEF6	S	1590	1	LQPFHPKLGDVTDADSEADENEQVSAV			9.61966e-06	-24.0665	*		0.999962	0			6.1436e-06	-24.0665	*		0.681813	19.9509
Q8TEW0-4_S695_1_VARRISKCNELKSPGSPPGPELPIETALDDR	Q8TEW0-4	PARD3	S	695	1	VARRISKCNELKSPGSPPGPELPIETALDDR			0.637352	22.3578			0.000661556	21.0896	*		0.992806	0			0.437574	22.0107
Q8TEW0-4_S715_1_ELPIETALDDRERRISHSLYSGIEGLDESPS	Q8TEW0-4	PARD3	S	715	1	ELPIETALDDRERRISHSLYSGIEGLDESPS			0.995723	-4.39579			0.609023	0			0.575679	-24.3792			1	0
Q8TEW0-4_S728_1_RISHSLYSGIEGLDESPSRNAALSRIMGESG	Q8TEW0-4	PARD3	S	728	1	RISHSLYSGIEGLDESPSRNAALSRIMGESG			1.1201e-05	23.1853	*		0.609023	0			1	0			0.437574	22.0267
Q8TEW0-4_S852_1_SDASQLDFVKTRKSKSMDLGIADETKLNTVD	Q8TEW0-4	PARD3	S	852	1	SDASQLDFVKTRKSKSMDLGIADETKLNTVD			9.80025e-06	22.3861	*		0.532182	19.3157			0.497395	0			9.83317e-06	21.8377	*
Q8TEW0-4_S973_1_SGRESVSTASDQPSHSLERQMNGNQEKGDKT	Q8TEW0-4	PARD3	S	973	1	SGRESVSTASDQPSHSLERQMNGNQEKGDKT			1.0493e-05	-24.1297	*		0.609023	0			6.91349e-06	-24.1297	*		1	0
Q8TF01_S726_1_LKRKRESERTFSRSGSISVKIIRHDSRQDSK	Q8TF01	PNISR	S	726	1	LKRKRESERTFSRSGSISVKIIRHDSRQDSK			1	0			0.609023	0			1	0			0.608652	0
Q8TF40_S232_1_RAFSEQGPLRLIRSASFFAVHSNPMDMPGRE	Q8TF40	FNIP1	S	232	1	RAFSEQGPLRLIRSASFFAVHSNPMDMPGRE			1	0			1	0			1	0			1	0
Q8TF72_S1021_1_GARRRLTPEQKKRSYSEPEKMNEVGIVEEAE	Q8TF72	SHROOM3	S	1021	1	GARRRLTPEQKKRSYSEPEKMNEVGIVEEAE			1	0			1	0			1	0			1	0
Q8TF72_S1441_1_PPPSRAKWAHAAREDSLPEESSAPDFANLKH	Q8TF72	SHROOM3	S	1441	1	PPPSRAKWAHAAREDSLPEESSAPDFANLKH			1	0			1	0			1	0			1	0
Q8TF72_S664_1_QSLSGNFGKTKSAFSSLQNIPESLRRHSSLE	Q8TF72	SHROOM3	S	664	1	QSLSGNFGKTKSAFSSLQNIPESLRRHSSLE			1	0			1	0			1	0			1	0
Q8WU79-3_S160_1_SRKVVGSMPTAGSAGSVPENLNLFPEPGSKS	Q8WU79-3	SMAP2	S	160	1	SRKVVGSMPTAGSAGSVPENLNLFPEPGSKS			1	0			1	0			1	0			1	0
Q8WUB8-3_S280_1_KRKNKGTSDSSSGNVSEGESPPDSQEDSFQG	Q8WUB8-3	PHF10	S	280	1	KRKNKGTSDSSSGNVSEGESPPDSQEDSFQG			1	0			1	0			1	0			0.608652	0
Q8WUM0_S131_1_CLVCKEKLIIWKIALSPITKLSVCKELQLPP	Q8WUM0	NUP133	S	131	1	CLVCKEKLIIWKIALSPITKLSVCKELQLPP			0.581719	0			0.609023	0			1	0			1	0
Q8WVB6-2_S63_1_PPRTFEEALARGDAASSPAPAASVGSSQGGA	Q8WVB6-2	CHTF18	S	63	1	PPRTFEEALARGDAASSPAPAASVGSSQGGA			4.97259e-06	24.4383	*		0.532182	20.0173			0.497395	0			0.437574	18.7971
Q8WVB6-2_S64_1_PRTFEEALARGDAASSPAPAASVGSSQGGAR	Q8WVB6-2	CHTF18	S	64	1	PRTFEEALARGDAASSPAPAASVGSSQGGAR			4.97259e-06	24.4383	*		0.532182	20.0173			0.497395	0			0.437574	18.7971
Q8WVC0-2_S10_1_MADMEDLFGSDADSEAERKDSDSGS	Q8WVC0-2	LEO1	S	10	1	MADMEDLFGSDADSEAERKDSDSGS			7.89032e-05	21.277	*		1	0			1	0			0.437574	20.1592
Q8WVC0-2_S547_3_NRYKGGIREERARIYSSDSDEGSEEDKAQRL	Q8WVC0-2	LEO1	S	547	3	NRYKGGIREERARIYSSDSDEGSEEDKAQRL			0.581719	-2.12722			0.999962	1.71929			2.84538e-06	-27.0993	*		0.999981	1.65504
Q8WVC0-2_S548_3_RYKGGIREERARIYSSDSDEGSEEDKAQRLL	Q8WVC0-2	LEO1	S	548	3	RYKGGIREERARIYSSDSDEGSEEDKAQRLL			0.581719	-2.12722			0.999962	1.71929			2.84538e-06	-27.0993	*		0.999981	1.65504
Q8WVC0-2_S550_3_KGGIREERARIYSSDSDEGSEEDKAQRLLKA	Q8WVC0-2	LEO1	S	550	3	KGGIREERARIYSSDSDEGSEEDKAQRLLKA			0.581719	-2.12722			0.999962	1.71929			2.84538e-06	-27.0993	*		0.999981	1.65504
Q8WVC0-2_S554_3_REERARIYSSDSDEGSEEDKAQRLLKAKKLT	Q8WVC0-2	LEO1	S	554	3	REERARIYSSDSDEGSEEDKAQRLLKAKKLT			0.581719	-2.27763			0.999962	0			2.55993e-06	-27.0624	*		0.681546	23.706
Q8WVC0-2_S570_2_EEDKAQRLLKAKKLTSDEEGEPSGKRKAEDD	Q8WVC0-2	LEO1	S	570	2	EEDKAQRLLKAKKLTSDEEGEPSGKRKAEDD			2.45325e-05	24.2135	*		0.000310107	23.2402	*		0.277516	22.9829			0.437574	22.9184
Q8WVC0-2_S598_1_EDDDKANKKHKKYVISDEEEEDDD_	Q8WVC0-2	LEO1	S	598	1	EDDDKANKKHKKYVISDEEEEDDD			0.648291	-0.312898			0.609023	1.89547			0.0275007	-2.55841	*		0.608652	1.69514
Q8WVC0-2_T569_2_SEEDKAQRLLKAKKLTSDEEGEPSGKRKAED	Q8WVC0-2	LEO1	T	569	2	SEEDKAQRLLKAKKLTSDEEGEPSGKRKAED			2.45325e-05	24.2135	*		0.000310107	23.2402	*		0.277516	22.9829			0.437574	22.9184
Q8WVM8_S303_1_HLNRVNLEESSGVENSPAGARPKRKNKKSYD	Q8WVM8	SCFD1	S	303	1	HLNRVNLEESSGVENSPAGARPKRKNKKSYD			4.25922e-05	26.3426	*		0.000169682	25.0828	*		2.36154e-05	25.2049	*		0.000135016	26.1508	*
Q8WVV4-1_S123_1_PSTLHITQNTEQELHSPTVKLTTYPQTTIRK	Q8WVV4-1	POF1B	S	123	1	PSTLHITQNTEQELHSPTVKLTTYPQTTIRK			0.999907	0			1	0			0.497395	0			0.437574	22.3146
Q8WVV4-1_S76_1_KVVQALDPFNSREVLSPLKTTSSYQNLVWSD	Q8WVV4-1	POF1B	S	76	1	KVVQALDPFNSREVLSPLKTTSSYQNLVWSD			1.36268e-05	23.2127	*		0.000163239	22.1364	*		1.41928e-05	21.3849	*		0.000141828	21.0877	*
Q8WVV4-1_S98_1_SYQNLVWSDHSQELHSPTLKISTCAPSTLHI	Q8WVV4-1	POF1B	S	98	1	SYQNLVWSDHSQELHSPTLKISTCAPSTLHI			0.36876	23.9057			0.532182	23.6317			1	0			1	0
Q8WVV5-5_S312_1_VPEEGLKLHRVGTHQSL_	Q8WVV5-5	BTN2A2;BTN2A1	S	312	1	VPEEGLKLHRVGTHQSL			6.39706e-06	-24.9189	*		0.532182	-22.4535			0.277516	-24.9189			0.999981	-0.432398
Q8WW12_S108_1_SKPKETVPTLAPKTLSVAAAFNEDEDSEPEE	Q8WW12	PCNP	S	108	1	SKPKETVPTLAPKTLSVAAAFNEDEDSEPEE			0.999907	2.37587			1	0			0.995612	-0.464586			0.00643695	24.9091	*
Q8WWI1-3_S1176_1_NKEPVSLPGIMRRGESLDNLDSPRSNSWRQP	Q8WWI1-3	LMO7	S	1176	1	NKEPVSLPGIMRRGESLDNLDSPRSNSWRQP			0.36876	-1.30289			0.662997	-0.474687			0.00781514	-3.39742	*		0.657428	-0.3981
Q8WWI1-3_S276_1_CSSDITLRGGREGFESDTDSEFTFKMQDYNK	Q8WWI1-3	LMO7	S	276	1	CSSDITLRGGREGFESDTDSEFTFKMQDYNK			1.35561e-05	-22.4658	*		1	0			9.10447e-06	-22.4658	*		1	0
Q8WWI1-3_S471_1_SQNQKSTVPSRRRMYSFDDVLEEGKRPPTMT	Q8WWI1-3	LMO7	S	471	1	SQNQKSTVPSRRRMYSFDDVLEEGKRPPTMT			4.69749e-05	20.6426	*		0.532182	19.6189			0.497395	0			1	0
Q8WWM7_S594_1_KEKEVDGLLTSEPMGSPVSSKTESVSDKEDK	Q8WWM7	ATXN2L	S	594	1	KEKEVDGLLTSEPMGSPVSSKTESVSDKEDK			1.1355e-06	26.6366	*		0.000715309	26.0171	*		3.38697e-05	24.9622	*		0.000272539	25.7289	*
Q8WWM7_S680_2_EFNPTKPLLSVNKSTSTPTSPGPRTHSTPSI	Q8WWM7	ATXN2L	S	680	2	EFNPTKPLLSVNKSTSTPTSPGPRTHSTPSI			0.999907	0.174651			0.609023	0			0.277516	-22.3775			9.99513e-05	22.524	*
Q8WWM7_S684_2_TKPLLSVNKSTSTPTSPGPRTHSTPSIPVLT	Q8WWM7	ATXN2L	S	684	2	TKPLLSVNKSTSTPTSPGPRTHSTPSIPVLT			0.999907	-1.97405			0.609023	0			0.277516	-22.3775			9.99513e-05	22.524	*
Q8WWQ0_S1783_1_TRNQGRRTAFYNEDDSEEEQRQLLFEDTSLT	Q8WWQ0	PHIP	S	1783	1	TRNQGRRTAFYNEDDSEEEQRQLLFEDTSLT			8.22597e-06	24.7472	*		0.609023	3.33261			3.38755e-06	23.2346	*		0.999981	2.6539
Q8WWQ0_S911_1_KKEKKKVNEEKDGPISPKKKKPKERKQKRLA	Q8WWQ0	PHIP	S	911	1	KKEKKKVNEEKDGPISPKKKKPKERKQKRLA			0.581719	0			3.98577e-05	22.3615	*		2.84538e-06	21.6278	*		0.437574	22.6466
Q8WX92_S557_1_SQLGEKLEQLDHRKPSPAQAAETPALELPLP	Q8WX92	NELFB	S	557	1	SQLGEKLEQLDHRKPSPAQAAETPALELPLP			0.581719	3.41628			0.000461384	26.2548	*		0.497395	1.20669			0.608652	0
Q8WX93-3_S734_3_SPRSPSGHPHVRRPRSRSRDSGDENEPIQER	Q8WX93-3	PALLD	S	734	3	SPRSPSGHPHVRRPRSRSRDSGDENEPIQER			0.669966	24.6114			0.532182	26.9344			0.277516	27.4833			0.00639859	28.6917	*
Q8WX93-3_S736_3_RSPSGHPHVRRPRSRSRDSGDENEPIQERFF	Q8WX93-3	PALLD	S	736	3	RSPSGHPHVRRPRSRSRDSGDENEPIQERFF			0.669966	24.6114			0.532182	26.9344			0.277516	27.4833			0.00639859	28.6917	*
Q8WX93-3_S739_3_SGHPHVRRPRSRSRDSGDENEPIQERFFRPH	Q8WX93-3	PALLD	S	739	3	SGHPHVRRPRSRSRDSGDENEPIQERFFRPH			0.669966	24.6114			0.532182	26.9344			0.277516	27.4833			0.00639859	28.6917	*
Q8WXE0-2_S615_1_GGGPEPLPLPPARSPSQESIGARSRGSGHSQ	Q8WXE0-2	CASKIN2	S	615	1	GGGPEPLPLPPARSPSQESIGARSRGSGHSQ			6.39706e-06	25.7147	*		0.532182	23.6014			4.98023e-05	21.8819	*		0.437574	24.3298
Q8WXG6-6_S1189_1_KAHSLKPSIKEKLAGSPIRTSEDVSQRVYLY	Q8WXG6-6	MADD	S	1189	1	KAHSLKPSIKEKLAGSPIRTSEDVSQRVYLY			6.49312e-06	22.0219	*		0.609023	0			0.277516	20.9246			1	0
Q8WXG6-6_S770_1_QAEIGEGAQKLLRPNSLRLASDSDAESDSRA	Q8WXG6-6	MADD	S	770	1	QAEIGEGAQKLLRPNSLRLASDSDAESDSRA			1	0			1	0			1	0			1	0
Q8WXI9_S334_1_NLASHIQPGTVNRVSSPLPSPSAMTDAANSQ	Q8WXI9	GATAD2B	S	334	1	NLASHIQPGTVNRVSSPLPSPSAMTDAANSQ			1	0			0.609023	0			1	0			1	0
Q8WXX5_S109_1_DRDWEAYWRLLFKKISLEDIQAFEKTYKGSE	Q8WXX5	DNAJC9	S	109	1	DRDWEAYWRLLFKKISLEDIQAFEKTYKGSE			2.39353e-05	22.4658	*		0.609023	0			1	0			1	0
Q8WYA6-3_S293_1_RHIIKEYAENIGDGRSPEFRENEQKRILGLL	Q8WYA6-3	CTNNBL1	S	293	1	RHIIKEYAENIGDGRSPEFRENEQKRILGLL			0.36876	23.2928			0.00121812	22.9601	*		0.278147	19.1071			0.608652	0
Q8WYH8-2_S118_1_DLARFEADLKDKMEGSDFESSGGRGLKKGRG	Q8WYH8-2	ING5	S	118	1	DLARFEADLKDKMEGSDFESSGGRGLKKGRG			1	0			0.999962	0			1	0			0.608652	0
Q8WYP5_S2226_1_WSPPPIEIRLISPLASPADGVKSKPRKTTEV	Q8WYP5	AHCTF1	S	2226	1	WSPPPIEIRLISPLASPADGVKSKPRKTTEV			1	0			1	0			1	0			1	0
Q8WYQ5_S271_2_CAPKKRRTEEKYGGDSDHPSDGETSVQPMMT	Q8WYQ5	DGCR8	S	271	2	CAPKKRRTEEKYGGDSDHPSDGETSVQPMMT			0.581719	-2.82305			0.999962	0			4.19633e-06	-25.435	*		0.999981	0
Q8WYQ5_S275_2_KRRTEEKYGGDSDHPSDGETSVQPMMTKIKT	Q8WYQ5	DGCR8	S	275	2	KRRTEEKYGGDSDHPSDGETSVQPMMTKIKT			0.581719	-2.82305			0.999962	0			4.19633e-06	-25.435	*		0.999981	0
Q8WYQ5_S377_1_EEREQSSDLTPSGDVSPVKPLSRSAELEFPL	Q8WYQ5	DGCR8	S	377	1	EEREQSSDLTPSGDVSPVKPLSRSAELEFPL			0.36876	24.1375			0.532182	23.313			0.497395	0			1.59854e-05	23.456	*
Q8WYQ5_S95_1_FSKGRLLIDPNCSGHSPRTARHAPAVRKFSP	Q8WYQ5	DGCR8	S	95	1	FSKGRLLIDPNCSGHSPRTARHAPAVRKFSP			0.36876	-23.9166			1	0			8.52687e-06	-23.9166	*		1	0
Q92508_S1391_1_DTLGPKDPGLEPGPDSPGGSSPPRRQWWRPW	Q92508	PIEZO1	S	1391	1	DTLGPKDPGLEPGPDSPGGSSPPRRQWWRPW			8.31968e-06	25.7192	*		0.532182	24.8468			6.88019e-06	25.2588	*		0.437574	25.8978
Q92530_S153_1_IITPIHEQWEKANVSSPHREFPPATAREVDP	Q92530	PSMF1	S	153	1	IITPIHEQWEKANVSSPHREFPPATAREVDP			0.669085	24.4825			0.000627008	23.9782	*		0.996953	0			0.437574	22.6135
Q92538-3_S1769_1_EIPSELGACDFEKPESPRAASSSSPGSPVAS	Q92538-3	GBF1	S	1769	1	EIPSELGACDFEKPESPRAASSSSPGSPVAS			0.581719	0			0.609023	0			0.497395	0			0.608652	0
Q92538-3_S1780_1_EKPESPRAASSSSPGSPVASSPSRLSPTPDG	Q92538-3	GBF1	S	1780	1	EKPESPRAASSSSPGSPVASSPSRLSPTPDG			0.999907	0			0.000488401	24.2904	*		0.998451	0			0.608652	0
Q92538-3_S349_2_PDLQEGTHVEKSQSASVESIPEVLEECTSPA	Q92538-3	GBF1	S	349	2	PDLQEGTHVEKSQSASVESIPEVLEECTSPA			0.669966	-24.3516			1	0			0.277516	-24.3516			0.000884857	23.3738	*
Q92538-3_S352_2_QEGTHVEKSQSASVESIPEVLEECTSPADHS	Q92538-3	GBF1	S	352	2	QEGTHVEKSQSASVESIPEVLEECTSPADHS			0.999907	0.168674			0.532182	23.5246			0.277516	-24.3516			0.000884857	23.3738	*
Q92545_S1871_1_YNPWRIWSPTIGRRSSDPWSNSHFPHEN_	Q92545	TMEM131	S	1871	1	YNPWRIWSPTIGRRSSDPWSNSHFPHEN			0.36876	-25.7541			0.999962	0			2.7374e-08	-25.7541	*		0.999981	0
Q92597_S330_1_MPSASMTRLMRSRTASGSSVTSLDGTRSRSH	Q92597	NDRG1	S	330	1	MPSASMTRLMRSRTASGSSVTSLDGTRSRSH			0.36876	1.32465			5.42772e-05	22.8155	*		0.497395	-0.231543			0.000174971	24.702	*
Q92599-2_S10_1_MAATDLERFSNAEPEPRSLSLGGHV	Q92599-2	2021-09-08	S	10	1	MAATDLERFSNAEPEPRSLSLGGHV			0.581719	-0.949057			0.999962	0			9.64087e-06	-23.6387	*		0.999981	0
Q92609_S44_1_NKSGGDSNKNGRRTSSTLDSEGTFNSYRKEW	Q92609	TBC1D5	S	44	1	NKSGGDSNKNGRRTSSTLDSEGTFNSYRKEW			0.581719	0			0.609023	0			1	0			1	0
Q92609_S554_1_SPSVESLPGGREFTGSPPSSATKKDSFFSNI	Q92609	TBC1D5	S	554	1	SPSVESLPGGREFTGSPPSSATKKDSFFSNI			0.36876	25.2159			0.00151686	23.4234	*		0.626674	21.5406			0.437574	23.9882
Q92618_S116_1_PLGEMRASEGLDACASPTKSASACNRLLNGA	Q92618	ZNF516	S	116	1	PLGEMRASEGLDACASPTKSASACNRLLNGA			0.36876	22.3432			0.609023	22.6956			3.34012e-05	21.8672	*		0.713919	19.4264
Q92618_T930_1_KPVPAPGGGGFSRSATPTPTVIARAGAQPSA	Q92618	ZNF516	T	930	1	KPVPAPGGGGFSRSATPTPTVIARAGAQPSA			0.581719	-2.42953			0.609023	0			3.76947e-06	-22.4088	*		0.999981	0
Q92625_S624_1_PTSKPKAELKLSRSLSKSDSDLLTCSPTEDA	Q92625	ANKS1A	S	624	1	PTSKPKAELKLSRSLSKSDSDLLTCSPTEDA			1	0			1	0			1	0			1	0
Q92625_S626_1_SKPKAELKLSRSLSKSDSDLLTCSPTEDATM	Q92625	ANKS1A	S	626	1	SKPKAELKLSRSLSKSDSDLLTCSPTEDATM			1	0			1	0			1	0			1	0
Q92625_S661_1_ESLSNCSIGKKRLEKSPSFASEWDEIEKIMS	Q92625	ANKS1A	S	661	1	ESLSNCSIGKKRLEKSPSFASEWDEIEKIMS			0.581719	0			1	0			1	0			0.608652	0
Q92738_S642_1_AHPPSYSNPPVYHGNSPKHFPTANSSFASPQ	Q92738	USP6NL	S	642	1	AHPPSYSNPPVYHGNSPKHFPTANSSFASPQ			0.36876	21.2927			0.532182	20.6883			0.277516	22.0142			0.608652	0
Q92794_S1089_1_EDENELFPREYFRRLSSQDVLRCQSSSKRKS	Q92794	KAT6A	S	1089	1	EDENELFPREYFRRLSSQDVLRCQSSSKRKS			0.581719	-0.387284			0.693487	-22.9175			5.51703e-06	-24.6041	*		0.999981	0.606184
Q92794_S448_1_YSEQYRIRKRGNRKSSTSDWPTDNQDGWDGK	Q92794	KAT6A	S	448	1	YSEQYRIRKRGNRKSSTSDWPTDNQDGWDGK			1	0			1	0			1	0			1	0
Q92797_S1243_1_PKETAAGGLTLKEERSPQTLAPVGEDAMKTP	Q92797	SYMPK	S	1243	1	PKETAAGGLTLKEERSPQTLAPVGEDAMKTP			0.581719	0			0.609023	0			0.497395	0			1	0
Q92797_S1259_1_PQTLAPVGEDAMKTPSPAAEDAREPEAKGNS	Q92797	SYMPK	S	1259	1	PQTLAPVGEDAMKTPSPAAEDAREPEAKGNS			0.36876	-23.8319			0.999962	0			3.72472e-05	-23.8319	*		0.999981	0
Q92817_S2025_1_LLPAALEGYRCYRSASPTVPRSLR_	Q92817	EVPL	S	2025	1	LLPAALEGYRCYRSASPTVPRSLR			0.36876	-1.23639			0.651235	-0.635361			0.00999279	-3.28595	*		0.630902	0.189737
Q92834_S518_1_THIMSLNSNEKSLKLSPVQKQKKQQTIGELT	Q92834	RPGR	S	518	1	THIMSLNSNEKSLKLSPVQKQKKQQTIGELT			1	0			0.609023	0			1	0			1	0
Q92845-2_S16_1_MQGEDARYLKSIRLKSLNANTDITSLARKVV	Q92845-2	KIFAP3	S	16	1	MQGEDARYLKSIRLKSLNANTDITSLARKVV			1	0			1	0			1	0			1	0
Q92870-2_S334_1_RPVSIPADLQGSRKGSLSSVTPSPTPENEDL	Q92870-2	APBB2	S	334	1	RPVSIPADLQGSRKGSLSSVTPSPTPENEDL			1	0			1	0			1	0			0.608652	0
Q92870-2_S388_1_LKLRNAPHPDDDDSCSINSDPEAKCFAVRSL	Q92870-2	APBB2	S	388	1	LKLRNAPHPDDDDSCSINSDPEAKCFAVRSL			0.66756	-22.8479			1	0			0.277516	-22.8479			0.000121362	23.0747	*
Q92888-2_S830_1_GPPRDGDGVPGGGPLSPARTQEIQENLLSLE	Q92888-2	ARHGEF1	S	830	1	GPPRDGDGVPGGGPLSPARTQEIQENLLSLE			0.36876	22.461			0.532182	19.9305			0.277516	23.1498			0.000488868	22.436	*
Q92974-3_S136_1_KSVSTTNIAGHFNDESPLGLRRILSQSTDSL	Q92974-3	ARHGEF2	S	136	1	KSVSTTNIAGHFNDESPLGLRRILSQSTDSL			1	0			1	0			1	0			1	0
Q92974-3_S904_1_SVHRNFEDRERQELGSPEERLQDSSDPDTGS	Q92974-3	ARHGEF2	S	904	1	SVHRNFEDRERQELGSPEERLQDSSDPDTGS			1	0			1	0			3.11493e-05	23.3521	*		2.91501e-05	23.6005	*
Q92993-4_S180_1_PGRKRKSNCLGTDEDSQDSSDGIPSAPRMTG	Q92993-4	KAT5	S	180	1	PGRKRKSNCLGTDEDSQDSSDGIPSAPRMTG			0.581719	-0.766938			0.999962	0			2.73733e-06	-24.8349	*		0.681206	21.5806
Q969H4-2_S298_2_PPQTPPQVLDSPHQRSPSLSLAPLSPRAPSE	Q969H4-2	CNKSR1	S	298	2	PPQTPPQVLDSPHQRSPSLSLAPLSPRAPSE			0.581719	0			1	0			1	0			0.437574	17.7348
Q969H4-2_S307_1_DSPHQRSPSLSLAPLSPRAPSEDVFAFDLSS	Q969H4-2	CNKSR1	S	307	1	DSPHQRSPSLSLAPLSPRAPSEDVFAFDLSS			1.75376e-05	22.0741	*		0.609023	0			1	0			0.608652	0
Q969R2-3_S119_2_LELAKAKAVRVMNTHSDDSGDDDEATTPADK	Q969R2-3	OSBP2	S	119	2	LELAKAKAVRVMNTHSDDSGDDDEATTPADK			0.581719	-0.798444			0.609023	0			5.59547e-06	-26.269	*		0.608652	0
Q969V6_S385_1_KTELIERLRAYQDQISPVPGAPKAPAATSIL	Q969V6	MKL1	S	385	1	KTELIERLRAYQDQISPVPGAPKAPAATSIL			0.36876	21.5733			1	0			1	0			0.608652	0
Q969V6_S511_1_ILVKEEGPRAGSCCLSPGGRAELEGRDKDQM	Q969V6	MKL1	S	511	1	ILVKEEGPRAGSCCLSPGGRAELEGRDKDQM			1.66852e-05	24.6877	*		0.609023	0			0.277516	20.6593			0.437574	23.8727
Q96AE4_S140_1_RIQQESGCKIQIAPDSGGLPERSCMLTGTPE	Q96AE4	FUBP1	S	140	1	RIQQESGCKIQIAPDSGGLPERSCMLTGTPE			0.673999	20.776			0.999962	0			0.497395	0			0.681206	20.3619
Q96AJ1-2_S243_1_TKPNRRVRKSEPLDESDNDF_	Q96AJ1-2	CLUAP1	S	243	1	TKPNRRVRKSEPLDESDNDF			0.999907	0.606317			0.609023	0			6.47313e-06	-23.3995	*		0.000146278	22.5577	*
Q96AQ6-3_S146_3_PSTPKAAWIREEGRCSSSDDDTDVDMEGLRR	Q96AQ6-3	PBXIP1	S	146	3	PSTPKAAWIREEGRCSSSDDDTDVDMEGLRR			0.581719	-1.66614			0.712914	-19.7016			1.73552e-05	-26.0475	*		0.999981	4.02368
Q96AQ6-3_S147_3_STPKAAWIREEGRCSSSDDDTDVDMEGLRRR	Q96AQ6-3	PBXIP1	S	147	3	STPKAAWIREEGRCSSSDDDTDVDMEGLRRR			0.581719	-1.66614			0.712914	-19.7016			1.73552e-05	-26.0475	*		0.999981	4.02368
Q96AQ6-3_S148_3_TPKAAWIREEGRCSSSDDDTDVDMEGLRRRR	Q96AQ6-3	PBXIP1	S	148	3	TPKAAWIREEGRCSSSDDDTDVDMEGLRRRR			0.581719	-1.66614			0.712914	-19.7016			1.73552e-05	-26.0475	*		0.999981	4.02368
Q96B23-2_S66_1_VISSMPCLLMELRRDSSESQLASTESDKPTT	Q96B23-2	C18orf25	S	66	1	VISSMPCLLMELRRDSSESQLASTESDKPTT			0.374468	1.4897			0.609023	0			0.50898	-0.0843016			5.67753e-05	27.5745	*
Q96B36-3_S223_2_VPVWGFKEKRTEARSSDEENGPPSSPDLDRI	Q96B36-3	AKT1S1	S	223	2	VPVWGFKEKRTEARSSDEENGPPSSPDLDRI			0.581719	1.62795			0.532182	23.7228			0.55902	-0.944625			0.000155097	24.627	*
Q96B36-3_S232_2_RTEARSSDEENGPPSSPDLDRIAASMRALVL	Q96B36-3	AKT1S1	S	232	2	RTEARSSDEENGPPSSPDLDRIAASMRALVL			0.36876	25.8969			0.609023	0			1.63122e-05	23.3243	*		0.437574	22.8066
Q96B96-2_S43_1_QNNSKLPQHSRISLDSDDGVSRLGSAGSKVV	Q96B96-2	TMEM159	S	43	1	QNNSKLPQHSRISLDSDDGVSRLGSAGSKVV			9.55049e-06	-22.8449	*		0.609023	0			6.05196e-06	-22.8449	*		0.608652	0
Q96BH1_S450_1_LPRGQGAYRPGTRRESLGLESKDGS_	Q96BH1	RNF25	S	450	1	LPRGQGAYRPGTRRESLGLESKDGS			8.67392e-05	23.8002	*		0.532182	22.5822			0.000230207	23.8334	*		0.437574	22.8969
Q96CP6-2_S260_1_SDITSSGAADRSQEPSPVGSRRGHVTPNLSR	Q96CP6-2	GRAMD1A	S	260	1	SDITSSGAADRSQEPSPVGSRRGHVTPNLSR			0.669881	-23.9426			0.609023	0			0.99686	0.107394			0.000155753	24.8056	*
Q96CW6_S302_2_WSKYPLDVQKEFGYDSPHDLDSD_	Q96CW6	SLC7A6OS	S	302	2	WSKYPLDVQKEFGYDSPHDLDSD			4.56776e-05	24.9968	*		0.67076	19.2943			1	0			0.999981	0
Q96CW6_S308_2_DVQKEFGYDSPHDLDSD_	Q96CW6	SLC7A6OS	S	308	2	DVQKEFGYDSPHDLDSD			4.56776e-05	24.9968	*		0.67076	19.2943			1	0			0.999981	0
Q96D09_S512_1_EFKPGLFHGVGFRSTSPFGIPEEASEMLEAK	Q96D09	GPRASP2	S	512	1	EFKPGLFHGVGFRSTSPFGIPEEASEMLEAK			0.709738	19.8423			0.00102768	21.7832	*		0.992199	0			0.608652	0
Q96D46_S468_1_RKNVNIYRDSAIPVESDTDDEGAPRISLAEM	Q96D46	NMD3	S	468	1	RKNVNIYRDSAIPVESDTDDEGAPRISLAEM			0.999907	1.41065			0.609023	0			0.540578	-23.957			0.000193685	24.5983	*
Q96D46_S468_2_RKNVNIYRDSAIPVESDTDDEGAPRISLAEM	Q96D46	NMD3	S	468	2	RKNVNIYRDSAIPVESDTDDEGAPRISLAEM			0.581719	0.502481			0.00944696	24.0669	*		0.961845	-2.49711			0.608652	0
Q96D46_T470_2_NVNIYRDSAIPVESDTDDEGAPRISLAEMLE	Q96D46	NMD3	T	470	2	NVNIYRDSAIPVESDTDDEGAPRISLAEMLE			0.581719	0.502481			0.00944696	24.0669	*		0.961845	-2.49711			0.608652	0
Q96D71-3_S162_3_DTVQPRTSADAQEPASPVVSPQQSPPTSPHT	Q96D71-3	REPS1	S	162	3	DTVQPRTSADAQEPASPVVSPQQSPPTSPHT			0.581719	0.50699			0.532182	23.9789			5.79068e-06	-24.2194	*		0.437574	24.3494
Q96D71-3_S166_3_PRTSADAQEPASPVVSPQQSPPTSPHTWRKH	Q96D71-3	REPS1	S	166	3	PRTSADAQEPASPVVSPQQSPPTSPHTWRKH			0.581719	0.50699			0.532182	23.9789			5.79068e-06	-24.2194	*		0.437574	24.3494
Q96D71-3_S170_3_ADAQEPASPVVSPQQSPPTSPHTWRKHSRHP	Q96D71-3	REPS1	S	170	3	ADAQEPASPVVSPQQSPPTSPHTWRKHSRHP			0.581719	0.50699			0.532182	23.9789			5.79068e-06	-24.2194	*		0.437574	24.3494
Q96D71-3_S174_3_EPASPVVSPQQSPPTSPHTWRKHSRHPSGGN	Q96D71-3	REPS1	S	174	3	EPASPVVSPQQSPPTSPHTWRKHSRHPSGGN			0.36876	-24.2194			0.532182	23.9789			5.79068e-06	-24.2194	*		0.437574	24.3494
Q96D71-3_S272_2_RTVASATTAIEIRRQSSSYDDPWKITDEQRQ	Q96D71-3	REPS1	S	272	2	RTVASATTAIEIRRQSSSYDDPWKITDEQRQ			0.999907	1.15196			0.661695	23.6165			0.277516	-23.1677			0.672718	23.7697
Q96D71-3_T173_3_QEPASPVVSPQQSPPTSPHTWRKHSRHPSGG	Q96D71-3	REPS1	T	173	3	QEPASPVVSPQQSPPTSPHTWRKHSRHPSGG			0.629986	0.50699			0.532182	23.9789			5.79068e-06	-24.2194	*		0.437574	24.3494
Q96D71-3_T459_1_ADPDTAIVHPVPIRMTPSKIHMQEMELKRTG	Q96D71-3	REPS1	T	459	1	ADPDTAIVHPVPIRMTPSKIHMQEMELKRTG			1	0			1	0			1	0			1	0
Q96DF8_S292_1_QGKVGPDGKELIPQESPRVGGFGFVATPSPA	Q96DF8	DGCR14	S	292	1	QGKVGPDGKELIPQESPRVGGFGFVATPSPA			0.36876	24.0144			0.532182	22.8448			0.277516	23.2268			1.12577e-05	23.3002	*
Q96E09_S147_1_ASPKRIDFIPVSPAPSPTRGIGKQCFSPSLQ	Q96E09	FAM122A	S	147	1	ASPKRIDFIPVSPAPSPTRGIGKQCFSPSLQ			1	0			0.609023	0			1	0			1	0
Q96EB6-2_S14_1_MADEAALALQPGGSPSAAGADREAASSPA	Q96EB6-2	SIRT1	S	14	1	MADEAALALQPGGSPSAAGADREAASSPA			0.36876	24.1021			0.000125405	23.2641	*		0.277516	22.7774			1.27372e-05	23.379	*
Q96EB6-2_S14_2_MADEAALALQPGGSPSAAGADREAASSPA	Q96EB6-2	SIRT1	S	14	2	MADEAALALQPGGSPSAAGADREAASSPA			0.581719	-0.919324			0.999962	0			1.76148e-05	-25.6215	*		0.681206	23.2136
Q96EI5_S102_1_GSEREGKPEIEGKPESEGEPGSETRAAGKRP	Q96EI5	TCEAL4	S	102	1	GSEREGKPEIEGKPESEGEPGSETRAAGKRP			4.91627e-05	26.5973	*		0.000664119	27.042	*		0.277516	26.0399			0.000121815	25.8858	*
Q96ET8-2_S6_1_MLQQDSNDDTEDVSLFDAEEE	Q96ET8-2	TVP23C;TVP23B	S	6	1	MLQQDSNDDTEDVSLFDAEEE			0.671349	-1.41402			0.738446	17.4972			4.87497e-05	-24.6854	*		0.681206	23.2618
Q96EV8_S11_1_MLETLRERLLSVQQDFTSGLKTLSDK	Q96EV8	DTNBP1	S	11	1	MLETLRERLLSVQQDFTSGLKTLSDK			0.581719	0			1	0			1	0			1	0
Q96FQ6_S2_1_MSDCYTELEKAVIVLVE	Q96FQ6	S100A16	S	2	1	MSDCYTELEKAVIVLVE			6.87682e-06	23.5623	*		0.609023	5.03845			1.76148e-05	23.5605	*		0.540402	6.14931
Q96FZ2_S160_1_PQIKTEKSGSIGAADSPENWEKVWDNWRLLT	Q96FZ2	HMCES	S	160	1	PQIKTEKSGSIGAADSPENWEKVWDNWRLLT			0.36876	22.7401			0.00100644	22.3035	*		0.497395	0			0.437574	18.9503
Q96G23_S341_1_MAHKFITGKLVEDERSDREETESSEGEEAAA	Q96G23	CERS2	S	341	1	MAHKFITGKLVEDERSDREETESSEGEEAAA			0.581719	0			0.000475833	22.6485	*		1	0			1	0
Q96G27_T209_1_VTPASTPPSCRYRRLTGDSGIELCPCPASGE	Q96G27	WBP1	T	209	1	VTPASTPPSCRYRRLTGDSGIELCPCPASGE			0.36876	-23.8512			0.999962	0			0.277516	-23.8512			0.608652	0
Q96G74-2_S40_1_DRDRDSGVVGARPRASPPPQGPLPGPPGALH	Q96G74-2	OTUD5	S	40	1	DRDRDSGVVGARPRASPPPQGPLPGPPGALH			1.36564e-05	23.0441	*		0.999962	0			0.497395	0			0.608652	0
Q96GX5-2_S453_1_LGKRSLKRNFELVDSSPCKKIIQNKKTCVEY	Q96GX5-2	MASTL	S	453	1	LGKRSLKRNFELVDSSPCKKIIQNKKTCVEY			5.55412e-06	-22.6712	*		0.609023	0			3.53982e-06	-22.6712	*		0.437574	19.4883
Q96GX9-3_S49_1_DMFVCDINEKDISGPSPSKKLKKSQCTPLFM	Q96GX9-3	APIP	S	49	1	DMFVCDINEKDISGPSPSKKLKKSQCTPLFM			0.36876	21.1624			1	0			4.23709e-05	21.9952	*		4.00072e-06	22.0208	*
Q96HA1_S435_1_TRGISQLWKRNGPSSSPFSSPASSRSQTPER	Q96HA1	POM121C;POM121B;POM121	S	435	1	TRGISQLWKRNGPSSSPFSSPASSRSQTPER			0.36876	-24.3818			1	0			0.277516	-24.3818			0.000251117	22.9226	*
Q96HB5-2_S348_1_SDRASLFVARTRRSNSSEALLVDRAAGGGAG	Q96HB5-2	CCDC120	S	348	1	SDRASLFVARTRRSNSSEALLVDRAAGGGAG			0.581719	-0.85026			0.609023	0.88926			0.0403391	-3.38616	*		0.999981	1.85034
Q96HP0_S1308_1_AAFEYKGKKAFERINSLTFKKSLDMKARLEE	Q96HP0	DOCK6	S	1308	1	AAFEYKGKKAFERINSLTFKKSLDMKARLEE			0.581719	0.622352			0.69385	-23.0843			0.995449	0.349859			0.999981	1.10118
Q96HP0_S1343_1_TIGARQEMVRRSRERSPFGNPENVRWRKSVT	Q96HP0	DOCK6	S	1343	1	TIGARQEMVRRSRERSPFGNPENVRWRKSVT			6.37189e-06	-22.2425	*		0.999962	0			4.06868e-06	-22.2425	*		0.999981	0
Q96I25_S155_1_DRHEASGFARRPDPDSDEDEDYERERRKRSM	Q96I25	RBM17	S	155	1	DRHEASGFARRPDPDSDEDEDYERERRKRSM			0.999907	-0.378582			0.609023	1.37326			0.0255444	-2.10047	*		0.631808	-0.154467
Q96I25_S222_1_AAIPPPVYEEQDRPRSPTGPSNSFLANMGGT	Q96I25	RBM17	S	222	1	AAIPPPVYEEQDRPRSPTGPSNSFLANMGGT			0.581719	0			0.609023	0			4.36076e-06	24.9102	*		0.608652	0
Q96IF1_S79_1_AREQGSLDAERNQRGSFEAPRYEGSFPAGPP	Q96IF1	AJUBA	S	79	1	AREQGSLDAERNQRGSFEAPRYEGSFPAGPP			4.49189e-06	24.0803	*		0.609023	0			0.497395	0			0.437574	24.0026
Q96IG2-2_T385_1_THLPNIKVHAYFAPVTPPPSVGGSRQRFCRC	Q96IG2-2	FBXL20	T	385	1	THLPNIKVHAYFAPVTPPPSVGGSRQRFCRC			2.41289e-06	23.0765	*		0.689216	-21.7667			2.73733e-06	22.2389	*		0.639053	-0.850271
Q96JC9-2_S64_1_KPPVGPKTSPLKDNPSPEPQLDDIKRELRAE	Q96JC9-2	EAF1	S	64	1	KPPVGPKTSPLKDNPSPEPQLDDIKRELRAE			0.37306	-0.950434			0.999962	-0.492422			0.0271418	-2.9198	*		0.684599	-23.6135
Q96JG6-3_S529_1_YESDEQEKSAYQEYDSDSDVPEELKRDYVDE	Q96JG6-3	CCDC132	S	529	1	YESDEQEKSAYQEYDSDSDVPEELKRDYVDE			1.65985e-06	25.3448	*		0.532182	24.2426			0.277516	23.3248			3.3072e-05	24.2688	*
Q96JG6-3_S529_2_YESDEQEKSAYQEYDSDSDVPEELKRDYVDE	Q96JG6-3	CCDC132	S	529	2	YESDEQEKSAYQEYDSDSDVPEELKRDYVDE			1.10059e-05	25.0316	*		0.999962	0			0.497395	0			0.999981	0
Q96JG6-3_S531_2_SDEQEKSAYQEYDSDSDVPEELKRDYVDEQT	Q96JG6-3	CCDC132	S	531	2	SDEQEKSAYQEYDSDSDVPEELKRDYVDEQT			1.10059e-05	25.0316	*		0.638279	24.0127			0.497395	0			0.632684	24.0147
Q96JH7_S747_1_TEKLKQEQKGQPRTVSPSTIRDGPSSAPATP	Q96JH7	VCPIP1	S	747	1	TEKLKQEQKGQPRTVSPSTIRDGPSSAPATP			0.36876	22.5322			5.38246e-05	22.3883	*		0.277516	22.2715			0.608652	0
Q96JH7_S768_1_DGPSSAPATPTKAPYSPTTSKEKKIRITTND	Q96JH7	VCPIP1	S	768	1	DGPSSAPATPTKAPYSPTTSKEKKIRITTND			2.3123e-05	22.731	*		0.000143984	22.325	*		0.277516	23.05			0.437574	22.2908
Q96JH8-1_S391_1_SCRLCGAALGARGAASPTQAALPRRQQLLLE	Q96JH8-1	RADIL	S	391	1	SCRLCGAALGARGAASPTQAALPRRQQLLLE			3.14724e-05	-23.3001	*		0.532182	-20.9239			0.277516	-23.3001			0.437574	-20.9239
Q96JK2-2_S556_1_DDLSSSPTSSPERSTSTLEIQPSRASPTSDI	Q96JK2-2	DCAF5	S	556	1	DDLSSSPTSSPERSTSTLEIQPSRASPTSDI			1	0			0.609023	0			9.39632e-05	23.6807	*		0.437574	21.0327
Q96JM3_S284_2_KSARTTSPEPRKPSPSESPEPWKPFPAVSPE	Q96JM3	CHAMP1	S	284	2	KSARTTSPEPRKPSPSESPEPWKPFPAVSPE			0.36876	-21.7225			0.640517	22.1423			6.42531e-05	-21.7225	*		0.999981	0
Q96JM3_S286_2_ARTTSPEPRKPSPSESPEPWKPFPAVSPEPR	Q96JM3	CHAMP1	S	286	2	ARTTSPEPRKPSPSESPEPWKPFPAVSPEPR			0.402411	-23.8821			0.640517	22.1423			1.20201e-05	-23.8821	*		0.608652	0
Q96JM3_S297_2_SPSESPEPWKPFPAVSPEPRRPAPAVSPGSW	Q96JM3	CHAMP1	S	297	2	SPSESPEPWKPFPAVSPEPRRPAPAVSPGSW			0.589617	-0.40447			0.999962	0			1.20201e-05	-23.8821	*		0.608652	0
Q96JM3_S376_1_PTPSVSSASWKSSSVSPSSWKSPPASPESWK	Q96JM3	CHAMP1	S	376	1	PTPSVSSASWKSSSVSPSSWKSPPASPESWK			0.581719	-1.92653			0.609023	0			2.55993e-06	-22.7419	*		0.608652	0
Q96JM3_S427_2_VPPVSPELRKPGPPLSPEIRSPAGSPELRKP	Q96JM3	CHAMP1	S	427	2	VPPVSPELRKPGPPLSPEIRSPAGSPELRKP			0.999907	0			0.00336924	21.3546	*		0.997976	0			1	0
Q96JM3_S432_2_PELRKPGPPLSPEIRSPAGSPELRKPSGSPD	Q96JM3	CHAMP1	S	432	2	PELRKPGPPLSPEIRSPAGSPELRKPSGSPD			0.36876	22.3936			0.00336924	21.3546	*		0.997976	0			1	0
Q96JM3_S443_2_PEIRSPAGSPELRKPSGSPDLWKLSPDQRKT	Q96JM3	CHAMP1	S	443	2	PEIRSPAGSPELRKPSGSPDLWKLSPDQRKT			2.3123e-05	-22.8824	*		1	0			1.76148e-05	-22.8824	*		1	0
Q96JM3_S476_1_ASLDFPESQKSSRGGSPDLWKSSFFIEPQKP	Q96JM3	CHAMP1	S	476	1	ASLDFPESQKSSRGGSPDLWKSSFFIEPQKP			0.38628	-1.18844			0.636114	0.943727			0.00606761	-3.70476	*		0.653305	-0.0773826
Q96JM3_T103_1_PDKWNDKPKNQLNKETDPVKSPPLPEHQKIP	Q96JM3	CHAMP1	T	103	1	PDKWNDKPKNQLNKETDPVKSPPLPEHQKIP			1.78711e-05	24.7219	*		0.532182	22.4572			0.497395	0			0.608652	0
Q96JN8-2_S905_1_LATSNTATEKSFPLHSPVAGVAHRFHSTCGK	Q96JN8-2	NEURL4	S	905	1	LATSNTATEKSFPLHSPVAGVAHRFHSTCGK			0.581719	0			1	0			0.497395	0			1	0
[truncated: 702 more rows]
