# Supplementary material for: Proteomic profiling reveals that ESR1 mutations enhance cyclin-dependent kinase signaling
Source: Sci Rep. 2024 Mar 22;14:6873. doi: 10.1038/s41598-024-56412-8 (PMC10959978; doi:10.1038/s41598-024-56412-8)
Supplement: Supplementary file 13 — Supplementary Table S12. [file 41598_2024_56412_MOESM13_ESM.xlsx]

## Sheet: Sheet1
Table S12. GSEA results mutant-wt comparison (REACTOME database)
NAME	SIZE	ES	NES	NOM p-val	FDR q-val	FWER p-val	RANK AT MAX	LEADING EDGE	COMPARISON	TREATMENT	ENRICHMENT
REACTOME_EUKARYOTIC_TRANSLATION_INITIATION	107	0.512651	6.2016	0	0	0	2338	tags=87%, list=36%, signal=135%	MCF7 wt-Y537N	EtOH	Mutant enriched
REACTOME_REGULATION_OF_EXPRESSION_OF_SLITS_AND_ROBOS	137	0.417433	5.81056	0	0	0	2526	tags=80%, list=39%, signal=130%	MCF7 wt-Y537N	EtOH	Mutant enriched
REACTOME_RESPONSE_OF_EIF2AK4_GCN2_TO_AMINO_ACID_DEFICIENCY	85	0.48847	5.35102	0	0	0	2338	tags=85%, list=36%, signal=132%	MCF7 wt-Y537N	EtOH	Mutant enriched
REACTOME_SELENOAMINO_ACID_METABOLISM	91	0.475889	5.29068	0	0	0	2485	tags=86%, list=39%, signal=138%	MCF7 wt-Y537N	EtOH	Mutant enriched
REACTOME_EUKARYOTIC_TRANSLATION_ELONGATION	79	0.501736	5.2415	0	0	0	2420	tags=87%, list=38%, signal=139%	MCF7 wt-Y537N	EtOH	Mutant enriched
REACTOME_SIGNALING_BY_ROBO_RECEPTORS	167	0.351271	5.23052	0	0	0	2526	tags=74%, list=39%, signal=118%	MCF7 wt-Y537N	EtOH	Mutant enriched
REACTOME_CELLULAR_RESPONSES_TO_EXTERNAL_STIMULI	392	0.230061	5.10726	0	0	0	2783	tags=65%, list=43%, signal=108%	MCF7 wt-Y537N	EtOH	Mutant enriched
REACTOME_CELL_CYCLE_CHECKPOINTS	180	0.314291	4.85673	0	0	0	2598	tags=71%, list=41%, signal=116%	MCF7 wt-Y537N	EtOH	Mutant enriched
REACTOME_DNA_REPLICATION	98	0.410913	4.765	0	0	0	2506	tags=80%, list=39%, signal=129%	MCF7 wt-Y537N	EtOH	Mutant enriched
REACTOME_NONSENSE_MEDIATED_DECAY_NMD	98	0.416816	4.75459	0	0	0	2338	tags=78%, list=36%, signal=120%	MCF7 wt-Y537N	EtOH	Mutant enriched
REACTOME_SRP_DEPENDENT_COTRANSLATIONAL_PROTEIN_TARGETING_TO_MEMBRANE	98	0.393456	4.65913	0	0	0	2420	tags=77%, list=38%, signal=121%	MCF7 wt-Y537N	EtOH	Mutant enriched
REACTOME_CELLULAR_RESPONSE_TO_STARVATION	119	0.36129	4.59641	0	0	0	2519	tags=75%, list=39%, signal=121%	MCF7 wt-Y537N	EtOH	Mutant enriched
REACTOME_ANTIGEN_PROCESSING_UBIQUITINATION_PROTEASOME_DEGRADATION	160	0.312837	4.58578	0	0	0	2890	tags=76%, list=45%, signal=134%	MCF7 wt-Y537N	EtOH	Mutant enriched
REACTOME_G2_M_CHECKPOINTS	93	0.406722	4.58204	0	0	0	2529	tags=80%, list=39%, signal=130%	MCF7 wt-Y537N	EtOH	Mutant enriched
REACTOME_METABOLISM_OF_AMINO_ACIDS_AND_DERIVATIVES	227	0.261133	4.53119	0	0	0	2506	tags=64%, list=39%, signal=102%	MCF7 wt-Y537N	EtOH	Mutant enriched
REACTOME_SWITCHING_OF_ORIGINS_TO_A_POST_REPLICATIVE_STATE	72	0.442638	4.44564	0	0	0	2890	tags=89%, list=45%, signal=160%	MCF7 wt-Y537N	EtOH	Mutant enriched
REACTOME_DNA_REPLICATION_PRE_INITIATION	65	0.459525	4.41086	0	0	0	2506	tags=85%, list=39%, signal=138%	MCF7 wt-Y537N	EtOH	Mutant enriched
REACTOME_CELL_CYCLE	394	0.196298	4.37134	0	0	0	2510	tags=58%, list=39%, signal=89%	MCF7 wt-Y537N	EtOH	Mutant enriched
REACTOME_S_PHASE	121	0.339236	4.26056	0	0	0	2738	tags=76%, list=43%, signal=130%	MCF7 wt-Y537N	EtOH	Mutant enriched
REACTOME_ACTIVATION_OF_THE_MRNA_UPON_BINDING_OF_THE_CAP_BINDING_COMPLEX_AND_EIFS_AND_SUBSEQUENT_BINDING_TO_43S	55	0.476005	4.21695	0	0	0	2334	tags=84%, list=36%, signal=130%	MCF7 wt-Y537N	EtOH	Mutant enriched
REACTOME_APC_C_MEDIATED_DEGRADATION_OF_CELL_CYCLE_PROTEINS	71	0.412501	4.15126	0	0	0	2890	tags=86%, list=45%, signal=155%	MCF7 wt-Y537N	EtOH	Mutant enriched
REACTOME_ORC1_REMOVAL_FROM_CHROMATIN	58	0.455937	4.12267	0	0	0	2738	tags=88%, list=43%, signal=152%	MCF7 wt-Y537N	EtOH	Mutant enriched
REACTOME_INFLUENZA_INFECTION	132	0.308677	4.10965	0	0	0	2479	tags=69%, list=39%, signal=110%	MCF7 wt-Y537N	EtOH	Mutant enriched
REACTOME_ASSEMBLY_OF_THE_PRE_REPLICATIVE_COMPLEX	54	0.464476	4.00543	0	0	0	2506	tags=85%, list=39%, signal=139%	MCF7 wt-Y537N	EtOH	Mutant enriched
REACTOME_REGULATION_OF_MRNA_STABILITY_BY_PROTEINS_THAT_BIND_AU_RICH_ELEMENTS	69	0.411152	3.9905	0	0	0	2593	tags=81%, list=40%, signal=135%	MCF7 wt-Y537N	EtOH	Mutant enriched
REACTOME_APC_C_CDH1_MEDIATED_DEGRADATION_OF_CDC20_AND_OTHER_APC_C_CDH1_TARGETED_PROTEINS_IN_LATE_MITOSIS_EARLY_G1	62	0.423844	3.97172	0	0	0	2890	tags=87%, list=45%, signal=157%	MCF7 wt-Y537N	EtOH	Mutant enriched
REACTOME_MITOTIC_G2_G2_M_PHASES	116	0.319666	3.9623	0	0	0	2738	tags=74%, list=43%, signal=127%	MCF7 wt-Y537N	EtOH	Mutant enriched
REACTOME_SCF_SKP2_MEDIATED_DEGRADATION_OF_P27_P21	51	0.458502	3.87623	0	0	0	2738	tags=88%, list=43%, signal=153%	MCF7 wt-Y537N	EtOH	Mutant enriched
REACTOME_CELL_CYCLE_MITOTIC	331	0.186356	3.8608	0	0	0	2738	tags=60%, list=43%, signal=100%	MCF7 wt-Y537N	EtOH	Mutant enriched
REACTOME_MITOTIC_G1_PHASE_AND_G1_S_TRANSITION	102	0.332697	3.85512	0	0	0	2738	tags=75%, list=43%, signal=130%	MCF7 wt-Y537N	EtOH	Mutant enriched
REACTOME_NEDDYLATION	124	0.295969	3.8209	0	0	0	2738	tags=72%, list=43%, signal=123%	MCF7 wt-Y537N	EtOH	Mutant enriched
REACTOME_G1_S_DNA_DAMAGE_CHECKPOINTS	50	0.456058	3.80241	0	0	0	2738	tags=88%, list=43%, signal=152%	MCF7 wt-Y537N	EtOH	Mutant enriched
REACTOME_REGULATION_OF_RUNX2_EXPRESSION_AND_ACTIVITY	52	0.441466	3.78238	0	0	0	2738	tags=87%, list=43%, signal=150%	MCF7 wt-Y537N	EtOH	Mutant enriched
REACTOME_NEGATIVE_REGULATION_OF_NOTCH4_SIGNALING	47	0.46956	3.7785	0	0	0	2738	tags=89%, list=43%, signal=155%	MCF7 wt-Y537N	EtOH	Mutant enriched
REACTOME_TRANSCRIPTIONAL_REGULATION_BY_RUNX3	62	0.406558	3.77729	0	0	0	2793	tags=84%, list=44%, signal=147%	MCF7 wt-Y537N	EtOH	Mutant enriched
REACTOME_THE_ROLE_OF_GTSE1_IN_G2_M_PROGRESSION_AFTER_G2_CHECKPOINT	49	0.453518	3.72011	0	0	0	2738	tags=88%, list=43%, signal=152%	MCF7 wt-Y537N	EtOH	Mutant enriched
REACTOME_SEPARATION_OF_SISTER_CHROMATIDS	133	0.283773	3.71861	0	0	0	2506	tags=67%, list=39%, signal=108%	MCF7 wt-Y537N	EtOH	Mutant enriched
REACTOME_DECTIN_1_MEDIATED_NONCANONICAL_NF_KB_SIGNALING	50	0.432081	3.67693	0	0	0	2506	tags=82%, list=39%, signal=134%	MCF7 wt-Y537N	EtOH	Mutant enriched
REACTOME_CROSS_PRESENTATION_OF_SOLUBLE_EXOGENOUS_ANTIGENS_ENDOSOMES	42	0.468926	3.66306	0	0	0	2506	tags=86%, list=39%, signal=140%	MCF7 wt-Y537N	EtOH	Mutant enriched
REACTOME_UCH_PROTEINASES	67	0.373812	3.65737	0	0	0	2506	tags=76%, list=39%, signal=124%	MCF7 wt-Y537N	EtOH	Mutant enriched
REACTOME_STABILIZATION_OF_P53	45	0.456359	3.63169	0	0	0	2506	tags=84%, list=39%, signal=138%	MCF7 wt-Y537N	EtOH	Mutant enriched
REACTOME_REGULATION_OF_PTEN_STABILITY_AND_ACTIVITY	57	0.419458	3.62554	0	0	0	2506	tags=81%, list=39%, signal=131%	MCF7 wt-Y537N	EtOH	Mutant enriched
REACTOME_ASYMMETRIC_LOCALIZATION_OF_PCP_PROTEINS	46	0.43794	3.62006	0	0	0	2506	tags=83%, list=39%, signal=135%	MCF7 wt-Y537N	EtOH	Mutant enriched
REACTOME_RRNA_PROCESSING	176	0.236073	3.61524	0	0	0	2496	tags=62%, list=39%, signal=99%	MCF7 wt-Y537N	EtOH	Mutant enriched
REACTOME_INFECTIOUS_DISEASE	476	0.14695	3.61495	0	0	0	2479	tags=52%, list=39%, signal=79%	MCF7 wt-Y537N	EtOH	Mutant enriched
REACTOME_CLASS_I_MHC_MEDIATED_ANTIGEN_PROCESSING_PRESENTATION	201	0.222419	3.60001	0	0	0	2890	tags=67%, list=45%, signal=118%	MCF7 wt-Y537N	EtOH	Mutant enriched
REACTOME_MAPK6_MAPK4_SIGNALING	59	0.39198	3.55238	0	0	0	2506	tags=78%, list=39%, signal=127%	MCF7 wt-Y537N	EtOH	Mutant enriched
REACTOME_TCR_SIGNALING	74	0.363894	3.53824	0	0	0	2543	tags=76%, list=40%, signal=124%	MCF7 wt-Y537N	EtOH	Mutant enriched
REACTOME_AUF1_HNRNP_D0_BINDS_AND_DESTABILIZES_MRNA	44	0.452727	3.52839	0	0	0	2506	tags=84%, list=39%, signal=137%	MCF7 wt-Y537N	EtOH	Mutant enriched
REACTOME_INTERLEUKIN_1_FAMILY_SIGNALING	85	0.332624	3.52098	0	0	0	2871	tags=78%, list=45%, signal=139%	MCF7 wt-Y537N	EtOH	Mutant enriched
REACTOME_CYCLIN_A_CDK2_ASSOCIATED_EVENTS_AT_S_PHASE_ENTRY	62	0.382653	3.51067	0	0	0	2738	tags=81%, list=43%, signal=139%	MCF7 wt-Y537N	EtOH	Mutant enriched
REACTOME_CELLULAR_RESPONSE_TO_HYPOXIA	52	0.422078	3.49012	0	0	0	2738	tags=85%, list=43%, signal=147%	MCF7 wt-Y537N	EtOH	Mutant enriched
REACTOME_DEGRADATION_OF_AXIN	44	0.452727	3.4896	0	0	0	2506	tags=84%, list=39%, signal=137%	MCF7 wt-Y537N	EtOH	Mutant enriched
REACTOME_REGULATION_OF_RUNX3_EXPRESSION_AND_ACTIVITY	48	0.424389	3.47844	0	0	0	2506	tags=81%, list=39%, signal=132%	MCF7 wt-Y537N	EtOH	Mutant enriched
REACTOME_FCERI_MEDIATED_NF_KB_ACTIVATION	62	0.380813	3.47836	0	0	0	2543	tags=77%, list=40%, signal=127%	MCF7 wt-Y537N	EtOH	Mutant enriched
REACTOME_INTERLEUKIN_1_SIGNALING	71	0.355967	3.46247	0	0	0	2797	tags=79%, list=44%, signal=138%	MCF7 wt-Y537N	EtOH	Mutant enriched
REACTOME_DEVELOPMENTAL_BIOLOGY	423	0.146444	3.43996	0	0	0	2773	tags=57%, list=43%, signal=94%	MCF7 wt-Y537N	EtOH	Mutant enriched
REACTOME_ACTIVATION_OF_ATR_IN_RESPONSE_TO_REPLICATION_STRESS	23	0.596627	3.40176	0	0	0	2040	tags=91%, list=32%, signal=133%	MCF7 wt-Y537N	EtOH	Mutant enriched
REACTOME_TRANSCRIPTIONAL_REGULATION_BY_RUNX2	75	0.336437	3.39269	0	0	0	2738	tags=76%, list=43%, signal=131%	MCF7 wt-Y537N	EtOH	Mutant enriched
REACTOME_FC_EPSILON_RECEPTOR_FCERI_SIGNALING	92	0.299294	3.37934	0	0	0	2566	tags=70%, list=40%, signal=114%	MCF7 wt-Y537N	EtOH	Mutant enriched
REACTOME_METABOLISM_OF_POLYAMINES	45	0.43398	3.37516	0	0	0	2506	tags=82%, list=39%, signal=134%	MCF7 wt-Y537N	EtOH	Mutant enriched
REACTOME_DEGRADATION_OF_DVL	48	0.408896	3.35937	0	0	0	2738	tags=83%, list=43%, signal=144%	MCF7 wt-Y537N	EtOH	Mutant enriched
REACTOME_DOWNSTREAM_SIGNALING_EVENTS_OF_B_CELL_RECEPTOR_BCR	65	0.351471	3.30681	0	0	0	2797	tags=78%, list=44%, signal=138%	MCF7 wt-Y537N	EtOH	Mutant enriched
REACTOME_CLEC7A_DECTIN_1_SIGNALING	75	0.326759	3.28628	0	0	0	2543	tags=72%, list=40%, signal=118%	MCF7 wt-Y537N	EtOH	Mutant enriched
REACTOME_SIGNALING_BY_NOTCH4	56	0.379887	3.28494	0	0	0	2506	tags=77%, list=39%, signal=125%	MCF7 wt-Y537N	EtOH	Mutant enriched
REACTOME_RUNX1_REGULATES_TRANSCRIPTION_OF_GENES_INVOLVED_IN_DIFFERENTIATION_OF_HSCS	53	0.385483	3.28394	0	0	0	2506	tags=77%, list=39%, signal=126%	MCF7 wt-Y537N	EtOH	Mutant enriched
REACTOME_DEGRADATION_OF_BETA_CATENIN_BY_THE_DESTRUCTION_COMPLEX	62	0.354071	3.26507	0	0	0	2506	tags=74%, list=39%, signal=121%	MCF7 wt-Y537N	EtOH	Mutant enriched
REACTOME_NERVOUS_SYSTEM_DEVELOPMENT	307	0.164495	3.25028	0	0	0	2773	tags=59%, list=43%, signal=99%	MCF7 wt-Y537N	EtOH	Mutant enriched
REACTOME_DEGRADATION_OF_GLI1_BY_THE_PROTEASOME	50	0.395586	3.24978	0	0	0	2738	tags=82%, list=43%, signal=142%	MCF7 wt-Y537N	EtOH	Mutant enriched
REACTOME_TNFR2_NON_CANONICAL_NF_KB_PATHWAY	52	0.385787	3.21812	0	0	0	2599	tags=79%, list=41%, signal=132%	MCF7 wt-Y537N	EtOH	Mutant enriched
REACTOME_DEUBIQUITINATION	148	0.230624	3.19552	0	0	0	2798	tags=66%, list=44%, signal=115%	MCF7 wt-Y537N	EtOH	Mutant enriched
REACTOME_HEDGEHOG_ON_STATE	53	0.367996	3.16077	0	0	0	2738	tags=79%, list=43%, signal=137%	MCF7 wt-Y537N	EtOH	Mutant enriched
REACTOME_SIGNALING_BY_THE_B_CELL_RECEPTOR_BCR	80	0.304593	3.15997	0	0	0	2797	tags=74%, list=44%, signal=129%	MCF7 wt-Y537N	EtOH	Mutant enriched
REACTOME_METABOLISM_OF_NUCLEOTIDES	61	0.342007	3.11313	0	1.08915e-05	0.001	2240	tags=69%, list=35%, signal=105%	MCF7 wt-Y537N	EtOH	Mutant enriched
REACTOME_REGULATION_OF_RAS_BY_GAPS	52	0.363914	3.10141	0	1.0684e-05	0.001	2738	tags=79%, list=43%, signal=137%	MCF7 wt-Y537N	EtOH	Mutant enriched
REACTOME_TRANSCRIPTIONAL_REGULATION_BY_VENTX	26	0.49437	3.0902	0	2.11665e-05	0.002	3005	tags=96%, list=47%, signal=180%	MCF7 wt-Y537N	EtOH	Mutant enriched
REACTOME_UB_SPECIFIC_PROCESSING_PROTEASES	109	0.255555	3.07939	0	2.05839e-05	0.002	2798	tags=69%, list=44%, signal=120%	MCF7 wt-Y537N	EtOH	Mutant enriched
REACTOME_REGULATION_OF_HMOX1_EXPRESSION_AND_ACTIVITY	54	0.353254	3.06964	0	2.0213e-05	0.002	2738	tags=78%, list=43%, signal=135%	MCF7 wt-Y537N	EtOH	Mutant enriched
REACTOME_APOPTOSIS	115	0.247942	3.05949	0	2.97251e-05	0.003	2506	tags=63%, list=39%, signal=102%	MCF7 wt-Y537N	EtOH	Mutant enriched
REACTOME_MITOTIC_METAPHASE_AND_ANAPHASE	172	0.201323	3.05244	0	4.90325e-05	0.005	2506	tags=59%, list=39%, signal=94%	MCF7 wt-Y537N	EtOH	Mutant enriched
REACTOME_TRANSCRIPTIONAL_REGULATION_BY_TP53	228	0.172832	3.03487	0	5.74391e-05	0.006	3090	tags=65%, list=48%, signal=121%	MCF7 wt-Y537N	EtOH	Mutant enriched
REACTOME_TCF_DEPENDENT_SIGNALING_IN_RESPONSE_TO_WNT	91	0.271912	3.00763	0	5.60031e-05	0.006	2506	tags=66%, list=39%, signal=107%	MCF7 wt-Y537N	EtOH	Mutant enriched
REACTOME_INTRACELLULAR_SIGNALING_BY_SECOND_MESSENGERS	173	0.198238	3.00135	0	5.55403e-05	0.006	2837	tags=64%, list=44%, signal=111%	MCF7 wt-Y537N	EtOH	Mutant enriched
REACTOME_C_TYPE_LECTIN_RECEPTORS_CLRS	89	0.269601	2.99953	0	5.5085e-05	0.006	2543	tags=66%, list=40%, signal=108%	MCF7 wt-Y537N	EtOH	Mutant enriched
REACTOME_HEDGEHOG_LIGAND_BIOGENESIS	51	0.356646	2.98169	0	6.36694e-05	0.007	2506	tags=75%, list=39%, signal=121%	MCF7 wt-Y537N	EtOH	Mutant enriched
REACTOME_DNA_STRAND_ELONGATION	28	0.470775	2.96655	0	6.3156e-05	0.007	2030	tags=79%, list=32%, signal=115%	MCF7 wt-Y537N	EtOH	Mutant enriched
REACTOME_DNA_REPAIR	173	0.195134	2.95489	0	6.26507e-05	0.007	2486	tags=58%, list=39%, signal=92%	MCF7 wt-Y537N	EtOH	Mutant enriched
REACTOME_DEFECTIVE_CFTR_CAUSES_CYSTIC_FIBROSIS	50	0.351452	2.91407	0	8.51597e-05	0.01	2506	tags=74%, list=39%, signal=121%	MCF7 wt-Y537N	EtOH	Mutant enriched
REACTOME_HDR_THROUGH_HOMOLOGOUS_RECOMBINATION_HRR	32	0.435176	2.89592	0	9.15923e-05	0.011	2030	tags=75%, list=32%, signal=109%	MCF7 wt-Y537N	EtOH	Mutant enriched
REACTOME_M_PHASE	249	0.162175	2.89412	0	9.09139e-05	0.011	2474	tags=54%, list=39%, signal=85%	MCF7 wt-Y537N	EtOH	Mutant enriched
REACTOME_PROGRAMMED_CELL_DEATH	132	0.211553	2.83721	0	0.000126453	0.016	2506	tags=60%, list=39%, signal=96%	MCF7 wt-Y537N	EtOH	Mutant enriched
REACTOME_HOMOLOGY_DIRECTED_REPAIR	55	0.320558	2.83441	0	0.000125563	0.016	2040	tags=64%, list=32%, signal=93%	MCF7 wt-Y537N	EtOH	Mutant enriched
REACTOME_ACTIVATION_OF_THE_PRE_REPLICATIVE_COMPLEX	22	0.505973	2.82519	0	0.000129717	0.017	1428	tags=73%, list=22%, signal=93%	MCF7 wt-Y537N	EtOH	Mutant enriched
REACTOME_PCP_CE_PATHWAY	61	0.302932	2.82238	0	0.00013633	0.018	2593	tags=70%, list=40%, signal=117%	MCF7 wt-Y537N	EtOH	Mutant enriched
REACTOME_MITOTIC_SPINDLE_CHECKPOINT	83	0.262163	2.79131	0	0.000156055	0.021	3513	tags=81%, list=55%, signal=176%	MCF7 wt-Y537N	EtOH	Mutant enriched
REACTOME_DISEASES_OF_SIGNAL_TRANSDUCTION_BY_GROWTH_FACTOR_RECEPTORS_AND_SECOND_MESSENGERS	216	0.166866	2.78863	0	0.000162171	0.022	2822	tags=60%, list=44%, signal=104%	MCF7 wt-Y537N	EtOH	Mutant enriched
REACTOME_SYNTHESIS_OF_ACTIVE_UBIQUITIN_ROLES_OF_E1_AND_E2_ENZYMES	21	0.502804	2.77833	0	0.000196777	0.027	2890	tags=95%, list=45%, signal=173%	MCF7 wt-Y537N	EtOH	Mutant enriched
REACTOME_CYTOPROTECTION_BY_HMOX1	95	0.239204	2.77233	0	0.00020845	0.029	2738	tags=66%, list=43%, signal=114%	MCF7 wt-Y537N	EtOH	Mutant enriched
REACTOME_MAPK_FAMILY_SIGNALING_CASCADES	148	0.201195	2.77041	0	0.00021438	0.03	2506	tags=59%, list=39%, signal=94%	MCF7 wt-Y537N	EtOH	Mutant enriched
REACTOME_PTEN_REGULATION	106	0.235243	2.75958	0	0.000238315	0.034	2506	tags=62%, list=39%, signal=101%	MCF7 wt-Y537N	EtOH	Mutant enriched
REACTOME_ADAPTIVE_IMMUNE_SYSTEM	344	0.131515	2.75575	0	0.000242224	0.035	3057	tags=60%, list=48%, signal=109%	MCF7 wt-Y537N	EtOH	Mutant enriched
REACTOME_APC_C_CDC20_MEDIATED_DEGRADATION_OF_CYCLIN_B	19	0.532404	2.74139	0	0.000287231	0.041	3005	tags=100%, list=47%, signal=188%	MCF7 wt-Y537N	EtOH	Mutant enriched
REACTOME_ABC_TRANSPORTER_DISORDERS	54	0.315068	2.72552	0	0.000322157	0.047	2506	tags=70%, list=39%, signal=115%	MCF7 wt-Y537N	EtOH	Mutant enriched
REACTOME_CELLULAR_RESPONSE_TO_CHEMICAL_STRESS	112	0.224145	2.72255	0	0.000326709	0.048	2764	tags=65%, list=43%, signal=113%	MCF7 wt-Y537N	EtOH	Mutant enriched
REACTOME_TRANSLATION	248	0.155357	2.72239	0	0.000324764	0.048	2504	tags=54%, list=39%, signal=85%	MCF7 wt-Y537N	EtOH	Mutant enriched
REACTOME_DNA_DOUBLE_STRAND_BREAK_REPAIR	71	0.276051	2.72123	0	0.000322842	0.048	2040	tags=59%, list=32%, signal=86%	MCF7 wt-Y537N	EtOH	Mutant enriched
REACTOME_HOMOLOGOUS_DNA_PAIRING_AND_STRAND_EXCHANGE	21	0.494146	2.69925	0	0.000375339	0.057	2030	tags=81%, list=32%, signal=118%	MCF7 wt-Y537N	EtOH	Mutant enriched
REACTOME_SIGNALING_BY_NOTCH	97	0.235864	2.69801	0	0.00037317	0.057	2738	tags=66%, list=43%, signal=113%	MCF7 wt-Y537N	EtOH	Mutant enriched
REACTOME_APC_CDC20_MEDIATED_DEGRADATION_OF_NEK2A	20	0.482331	2.64092	0	0.000560565	0.089	3005	tags=95%, list=47%, signal=178%	MCF7 wt-Y537N	EtOH	Mutant enriched
REACTOME_SIGNALING_BY_WNT	133	0.195966	2.63989	0	0.000557485	0.089	2527	tags=59%, list=39%, signal=95%	MCF7 wt-Y537N	EtOH	Mutant enriched
REACTOME_RECRUITMENT_OF_MITOTIC_CENTROSOME_PROTEINS_AND_COMPLEXES	41	0.351521	2.63962	0	0.000554438	0.089	2293	tags=71%, list=36%, signal=109%	MCF7 wt-Y537N	EtOH	Mutant enriched
REACTOME_BETA_CATENIN_INDEPENDENT_WNT_SIGNALING	82	0.244602	2.6357	0	0.00056625	0.092	2593	tags=65%, list=40%, signal=107%	MCF7 wt-Y537N	EtOH	Mutant enriched
REACTOME_GAP_FILLING_DNA_REPAIR_SYNTHESIS_AND_LIGATION_IN_GG_NER	20	0.484515	2.62495	0	0.000595708	0.098	2030	tags=80%, list=32%, signal=117%	MCF7 wt-Y537N	EtOH	Mutant enriched
REACTOME_PHOSPHORYLATION_OF_THE_APC_C	17	0.532238	2.59964	0	0.000734932	0.123	3005	tags=100%, list=47%, signal=188%	MCF7 wt-Y537N	EtOH	Mutant enriched
REACTOME_G2_M_DNA_DAMAGE_CHECKPOINT	37	0.360762	2.59849	0	0.000731163	0.123	2030	tags=68%, list=32%, signal=98%	MCF7 wt-Y537N	EtOH	Mutant enriched
REACTOME_HEDGEHOG_OFF_STATE	66	0.272273	2.58256	0	0.000842792	0.143	2738	tags=70%, list=43%, signal=120%	MCF7 wt-Y537N	EtOH	Mutant enriched
REACTOME_SENESCENCE_ASSOCIATED_SECRETORY_PHENOTYPE_SASP	33	0.381274	2.56846	0	0.000923842	0.158	3005	tags=85%, list=47%, signal=159%	MCF7 wt-Y537N	EtOH	Mutant enriched
REACTOME_INTERCONVERSION_OF_NUCLEOTIDE_DI_AND_TRIPHOSPHATES	22	0.456517	2.56558	0	0.000924662	0.159	2035	tags=77%, list=32%, signal=113%	MCF7 wt-Y537N	EtOH	Mutant enriched
REACTOME_REGULATION_OF_TP53_ACTIVITY_THROUGH_PHOSPHORYLATION	52	0.30575	2.55338	0	0.000943981	0.165	2738	tags=73%, list=43%, signal=127%	MCF7 wt-Y537N	EtOH	Mutant enriched
REACTOME_SIGNALING_BY_INTERLEUKINS	184	0.166511	2.55222	0	0.000944821	0.165	3002	tags=63%, list=47%, signal=115%	MCF7 wt-Y537N	EtOH	Mutant enriched
REACTOME_TP53_REGULATES_TRANSCRIPTION_OF_CELL_CYCLE_GENES	23	0.432535	2.53076	0	0.00113597	0.196	2809	tags=87%, list=44%, signal=154%	MCF7 wt-Y537N	EtOH	Mutant enriched
REACTOME_HIV_INFECTION	179	0.160684	2.49016	0	0.00147652	0.248	2506	tags=55%, list=39%, signal=87%	MCF7 wt-Y537N	EtOH	Mutant enriched
REACTOME_NUCLEOTIDE_EXCISION_REPAIR	88	0.228607	2.4856	0	0.00151585	0.256	2486	tags=61%, list=39%, signal=99%	MCF7 wt-Y537N	EtOH	Mutant enriched
REACTOME_REGULATION_OF_PLK1_ACTIVITY_AT_G2_M_TRANSITION	44	0.31791	2.45801	0	0.00184711	0.3	2927	tags=77%, list=46%, signal=141%	MCF7 wt-Y537N	EtOH	Mutant enriched
REACTOME_CONVERSION_FROM_APC_C_CDC20_TO_APC_C_CDH1_IN_LATE_ANAPHASE	15	0.532071	2.44523	0	0.00202011	0.328	3005	tags=100%, list=47%, signal=188%	MCF7 wt-Y537N	EtOH	Mutant enriched
REACTOME_INHIBITION_OF_THE_PROTEOLYTIC_ACTIVITY_OF_APC_C_REQUIRED_FOR_THE_ONSET_OF_ANAPHASE_BY_MITOTIC_SPINDLE_CHECKPOINT_COMPONENTS	18	0.476609	2.41034	0	0.00253482	0.401	3005	tags=94%, list=47%, signal=177%	MCF7 wt-Y537N	EtOH	Mutant enriched
REACTOME_RECRUITMENT_OF_NUMA_TO_MITOTIC_CENTROSOMES	40	0.319998	2.38263	0	0.00301551	0.455	2927	tags=78%, list=46%, signal=142%	MCF7 wt-Y537N	EtOH	Mutant enriched
REACTOME_TRANSCRIPTION_COUPLED_NUCLEOTIDE_EXCISION_REPAIR_TC_NER	67	0.24548	2.3581	0	0.00351288	0.517	3224	tags=75%, list=50%, signal=149%	MCF7 wt-Y537N	EtOH	Mutant enriched
REACTOME_ABC_FAMILY_PROTEINS_MEDIATED_TRANSPORT	69	0.238975	2.35258	0.00193424	0.00366404	0.533	2570	tags=64%, list=40%, signal=105%	MCF7 wt-Y537N	EtOH	Mutant enriched
REACTOME_IRS_MEDIATED_SIGNALLING	21	0.419154	2.3342	0	0.00419819	0.589	2814	tags=86%, list=44%, signal=152%	MCF7 wt-Y537N	EtOH	Mutant enriched
REACTOME_REGULATION_OF_TP53_ACTIVITY	101	0.197855	2.32747	0.00207469	0.00434592	0.602	3509	tags=74%, list=55%, signal=162%	MCF7 wt-Y537N	EtOH	Mutant enriched
REACTOME_DEADENYLATION_DEPENDENT_MRNA_DECAY	45	0.298446	2.31449	0	0.00468096	0.634	2514	tags=69%, list=39%, signal=113%	MCF7 wt-Y537N	EtOH	Mutant enriched
REACTOME_DUAL_INCISION_IN_GG_NER	33	0.337189	2.30317	0	0.00505985	0.666	3286	tags=85%, list=51%, signal=173%	MCF7 wt-Y537N	EtOH	Mutant enriched
REACTOME_MITOTIC_PROMETAPHASE	120	0.182139	2.29727	0.00195312	0.00522352	0.682	2004	tags=49%, list=31%, signal=70%	MCF7 wt-Y537N	EtOH	Mutant enriched
REACTOME_PERK_REGULATES_GENE_EXPRESSION	21	0.412748	2.26238	0.00214133	0.00662024	0.769	3160	tags=90%, list=49%, signal=178%	MCF7 wt-Y537N	EtOH	Mutant enriched
REACTOME_ACTIVATION_OF_BH3_ONLY_PROTEINS	17	0.463297	2.26	0.00198807	0.00669031	0.777	1938	tags=76%, list=30%, signal=109%	MCF7 wt-Y537N	EtOH	Mutant enriched
REACTOME_PROCESSING_OF_DNA_DOUBLE_STRAND_BREAK_ENDS	38	0.314889	2.25361	0.00402414	0.00693537	0.793	2040	tags=63%, list=32%, signal=92%	MCF7 wt-Y537N	EtOH	Mutant enriched
REACTOME_RECOGNITION_OF_DNA_DAMAGE_BY_PCNA_CONTAINING_REPLICATION_COMPLEX	24	0.384015	2.24016	0.00204499	0.00743661	0.814	2887	tags=83%, list=45%, signal=151%	MCF7 wt-Y537N	EtOH	Mutant enriched
REACTOME_PCNA_DEPENDENT_LONG_PATCH_BASE_EXCISION_REPAIR	19	0.421094	2.23559	0.0019685	0.00757662	0.825	2030	tags=74%, list=32%, signal=108%	MCF7 wt-Y537N	EtOH	Mutant enriched
REACTOME_AURKA_ACTIVATION_BY_TPX2	35	0.316155	2.23539	0.00400802	0.00755213	0.825	2927	tags=77%, list=46%, signal=141%	MCF7 wt-Y537N	EtOH	Mutant enriched
REACTOME_NEGATIVE_REGULATION_OF_THE_PI3K_AKT_NETWORK	44	0.278971	2.21485	0.00193424	0.00867699	0.872	3466	tags=82%, list=54%, signal=177%	MCF7 wt-Y537N	EtOH	Mutant enriched
REACTOME_CELLULAR_SENESCENCE	71	0.219023	2.19053	0.00183824	0.0100034	0.913	3033	tags=69%, list=47%, signal=130%	MCF7 wt-Y537N	EtOH	Mutant enriched
REACTOME_EXTENSION_OF_TELOMERES	36	0.314289	2.18801	0	0.01009	0.915	2268	tags=67%, list=35%, signal=103%	MCF7 wt-Y537N	EtOH	Mutant enriched
REACTOME_RHOB_GTPASE_CYCLE	49	0.262058	2.18119	0.00203666	0.0104832	0.923	2517	tags=65%, list=39%, signal=107%	MCF7 wt-Y537N	EtOH	Mutant enriched
REACTOME_ANCHORING_OF_THE_BASAL_BODY_TO_THE_PLASMA_MEMBRANE	37	0.310077	2.17368	0.00392927	0.0108328	0.93	3565	tags=86%, list=56%, signal=194%	MCF7 wt-Y537N	EtOH	Mutant enriched
REACTOME_ABERRANT_REGULATION_OF_MITOTIC_EXIT_IN_CANCER_DUE_TO_RB1_DEFECTS	15	0.465248	2.16639	0.00198807	0.0112322	0.941	3005	tags=93%, list=47%, signal=175%	MCF7 wt-Y537N	EtOH	Mutant enriched
REACTOME_INSULIN_RECEPTOR_SIGNALLING_CASCADE	25	0.36205	2.16606	0	0.0112203	0.942	2814	tags=80%, list=44%, signal=142%	MCF7 wt-Y537N	EtOH	Mutant enriched
REACTOME_TELOMERE_MAINTENANCE	49	0.268035	2.16193	0	0.0113904	0.947	2479	tags=65%, list=39%, signal=106%	MCF7 wt-Y537N	EtOH	Mutant enriched
REACTOME_PROTEIN_UBIQUITINATION	44	0.277956	2.14649	0.0019084	0.0123609	0.959	2890	tags=73%, list=45%, signal=132%	MCF7 wt-Y537N	EtOH	Mutant enriched
REACTOME_CELL_DEATH_SIGNALLING_VIA_NRAGE_NRIF_AND_NADE	42	0.273239	2.13538	0.00568182	0.0130274	0.967	3599	tags=83%, list=56%, signal=189%	MCF7 wt-Y537N	EtOH	Mutant enriched
REACTOME_RHO_GTPASE_EFFECTORS	161	0.148828	2.13461	0	0.0130736	0.97	2452	tags=53%, list=38%, signal=83%	MCF7 wt-Y537N	EtOH	Mutant enriched
REACTOME_PKMTS_METHYLATE_HISTONE_LYSINES	26	0.354629	2.13404	0	0.0130595	0.97	2911	tags=81%, list=45%, signal=147%	MCF7 wt-Y537N	EtOH	Mutant enriched
REACTOME_NRAGE_SIGNALS_DEATH_THROUGH_JNK	35	0.301108	2.13382	0.00188324	0.0130234	0.97	3389	tags=83%, list=53%, signal=175%	MCF7 wt-Y537N	EtOH	Mutant enriched
REACTOME_LAGGING_STRAND_SYNTHESIS	18	0.406367	2.10439	0.00403226	0.0154795	0.984	2030	tags=72%, list=32%, signal=105%	MCF7 wt-Y537N	EtOH	Mutant enriched
REACTOME_GLOBAL_GENOME_NUCLEOTIDE_EXCISION_REPAIR_GG_NER	66	0.224733	2.08358	0.00603622	0.0173441	0.988	2457	tags=61%, list=38%, signal=97%	MCF7 wt-Y537N	EtOH	Mutant enriched
REACTOME_ANTIGEN_PROCESSING_CROSS_PRESENTATION	74	0.205679	2.06895	0.00575816	0.0189404	0.991	2506	tags=59%, list=39%, signal=97%	MCF7 wt-Y537N	EtOH	Mutant enriched
REACTOME_HDR_THROUGH_SINGLE_STRAND_ANNEALING_SSA	20	0.384202	2.06083	0.00199601	0.019681	0.993	2030	tags=70%, list=32%, signal=102%	MCF7 wt-Y537N	EtOH	Mutant enriched
REACTOME_TERMINATION_OF_TRANSLESION_DNA_SYNTHESIS	22	0.366078	2.05454	0.00192678	0.0202818	0.994	2030	tags=68%, list=32%, signal=99%	MCF7 wt-Y537N	EtOH	Mutant enriched
REACTOME_TELOMERE_C_STRAND_LAGGING_STRAND_SYNTHESIS	24	0.350984	2.04927	0.00828157	0.020946	0.995	2030	tags=67%, list=32%, signal=97%	MCF7 wt-Y537N	EtOH	Mutant enriched
REACTOME_RESOLUTION_OF_ABASIC_SITES_AP_SITES	32	0.309549	2.04657	0.00788955	0.0211811	0.995	2030	tags=63%, list=32%, signal=91%	MCF7 wt-Y537N	EtOH	Mutant enriched
REACTOME_DISEASES_OF_MITOTIC_CELL_CYCLE	23	0.358198	2.03035	0.00412371	0.0229473	0.997	3005	tags=83%, list=47%, signal=155%	MCF7 wt-Y537N	EtOH	Mutant enriched
REACTOME_SIGNALING_BY_HEDGEHOG	79	0.195158	2.02654	0.0021097	0.0233424	0.997	2738	tags=62%, list=43%, signal=107%	MCF7 wt-Y537N	EtOH	Mutant enriched
REACTOME_ATF4_ACTIVATES_GENES_IN_RESPONSE_TO_ENDOPLASMIC_RETICULUM_STRESS	17	0.408488	2.02555	0.0121212	0.023403	0.997	3042	tags=88%, list=47%, signal=168%	MCF7 wt-Y537N	EtOH	Mutant enriched
REACTOME_TRNA_MODIFICATION_IN_THE_NUCLEUS_AND_CYTOSOL	28	0.322728	2.02154	0.00195312	0.0239241	0.997	915	tags=46%, list=14%, signal=54%	MCF7 wt-Y537N	EtOH	Mutant enriched
REACTOME_AUTOPHAGY	85	0.188224	2.01739	0.0040568	0.0244192	0.997	2804	tags=62%, list=44%, signal=109%	MCF7 wt-Y537N	EtOH	Mutant enriched
REACTOME_PI3K_AKT_SIGNALING_IN_CANCER	41	0.269304	2.00672	0	0.0259765	0.999	3754	tags=85%, list=59%, signal=205%	MCF7 wt-Y537N	EtOH	Mutant enriched
REACTOME_SIGNALING_BY_TYPE_1_INSULIN_LIKE_GROWTH_FACTOR_1_RECEPTOR_IGF1R	23	0.344482	1.97708	0.00193424	0.0297594	1	2814	tags=78%, list=44%, signal=139%	MCF7 wt-Y537N	EtOH	Mutant enriched
REACTOME_BASE_EXCISION_REPAIR	35	0.284557	1.96181	0.00948767	0.0317892	1	2030	tags=60%, list=32%, signal=87%	MCF7 wt-Y537N	EtOH	Mutant enriched
REACTOME_DUAL_INCISION_IN_TC_NER	55	0.225856	1.96039	0.00598802	0.031889	1	3224	tags=73%, list=50%, signal=145%	MCF7 wt-Y537N	EtOH	Mutant enriched
REACTOME_CILIUM_ASSEMBLY	79	0.184605	1.95122	0.00203666	0.0335682	1	3778	tags=77%, list=59%, signal=186%	MCF7 wt-Y537N	EtOH	Mutant enriched
REACTOME_RMTS_METHYLATE_HISTONE_ARGININES	27	0.309097	1.94229	0.00194932	0.035281	1	2061	tags=63%, list=32%, signal=92%	MCF7 wt-Y537N	EtOH	Mutant enriched
REACTOME_RESOLUTION_OF_AP_SITES_VIA_THE_MULTIPLE_NUCLEOTIDE_PATCH_REPLACEMENT_PATHWAY	21	0.35082	1.92896	0.00383142	0.037679	1	2030	tags=67%, list=32%, signal=97%	MCF7 wt-Y537N	EtOH	Mutant enriched
REACTOME_TRANSLESION_SYNTHESIS_BY_Y_FAMILY_DNA_POLYMERASES_BYPASSES_LESIONS_ON_DNA_TEMPLATE	23	0.336384	1.92676	0.00567108	0.0381097	1	2030	tags=65%, list=32%, signal=95%	MCF7 wt-Y537N	EtOH	Mutant enriched
REACTOME_ACTIVATED_TAK1_MEDIATES_P38_MAPK_ACTIVATION	15	0.409084	1.91845	0.0105042	0.0396744	1	3364	tags=93%, list=53%, signal=196%	MCF7 wt-Y537N	EtOH	Mutant enriched
REACTOME_DNA_DAMAGE_BYPASS	30	0.296027	1.91735	0.00974659	0.039786	1	2169	tags=63%, list=34%, signal=95%	MCF7 wt-Y537N	EtOH	Mutant enriched
REACTOME_TRANSCRIPTIONAL_REGULATION_BY_RUNX1	111	0.158304	1.91379	0.00779727	0.040458	1	2581	tags=56%, list=40%, signal=92%	MCF7 wt-Y537N	EtOH	Mutant enriched
REACTOME_CHROMATIN_MODIFYING_ENZYMES	139	0.137631	1.8982	0.00788955	0.0439891	1	2916	tags=59%, list=46%, signal=106%	MCF7 wt-Y537N	EtOH	Mutant enriched
REACTOME_RHO_GTPASES_ACTIVATE_FORMINS	87	0.170657	1.87986	0.00604839	0.0482458	1	3560	tags=72%, list=56%, signal=161%	MCF7 wt-Y537N	EtOH	Mutant enriched
REACTOME_SIGNALING_BY_INSULIN_RECEPTOR	39	0.254494	1.8558	0.011236	0.0537658	1	2814	tags=69%, list=44%, signal=123%	MCF7 wt-Y537N	EtOH	Mutant enriched
REACTOME_HSP90_CHAPERONE_CYCLE_FOR_STEROID_HORMONE_RECEPTORS_SHR	23	0.322375	1.85132	0.0189036	0.0545337	1	2398	tags=70%, list=37%, signal=111%	MCF7 wt-Y537N	EtOH	Mutant enriched
REACTOME_CHROMOSOME_MAINTENANCE	59	0.20806	1.84834	0.00984252	0.055321	1	2479	tags=59%, list=39%, signal=96%	MCF7 wt-Y537N	EtOH	Mutant enriched
REACTOME_FLT3_SIGNALING	22	0.326369	1.82863	0.0118812	0.0598148	1	2866	tags=77%, list=45%, signal=139%	MCF7 wt-Y537N	EtOH	Mutant enriched
REACTOME_HIV_TRANSCRIPTION_INITIATION	38	0.246721	1.82325	0.0139442	0.0610463	1	3823	tags=84%, list=60%, signal=208%	MCF7 wt-Y537N	EtOH	Mutant enriched
REACTOME_TGF_BETA_RECEPTOR_SIGNALING_ACTIVATES_SMADS	21	0.326891	1.82037	0.0261194	0.0618399	1	2793	tags=76%, list=44%, signal=135%	MCF7 wt-Y537N	EtOH	Mutant enriched
REACTOME_TRANSCRIPTION_OF_THE_HIV_GENOME	55	0.206956	1.80757	0.0226804	0.0655172	1	4043	tags=84%, list=63%, signal=225%	MCF7 wt-Y537N	EtOH	Mutant enriched
REACTOME_DOWNREGULATION_OF_TGF_BETA_RECEPTOR_SIGNALING	16	0.377357	1.79653	0.019305	0.0686056	1	2793	tags=81%, list=44%, signal=144%	MCF7 wt-Y537N	EtOH	Mutant enriched
REACTOME_FOXO_MEDIATED_TRANSCRIPTION	32	0.272912	1.78827	0.0230769	0.0709325	1	2664	tags=69%, list=42%, signal=117%	MCF7 wt-Y537N	EtOH	Mutant enriched
REACTOME_PROTEIN_FOLDING	45	0.225177	1.76394	0.0391753	0.0781753	1	2553	tags=62%, list=40%, signal=103%	MCF7 wt-Y537N	EtOH	Mutant enriched
REACTOME_TOLL_LIKE_RECEPTOR_9_TLR9_CASCADE	52	0.207244	1.76305	0.0101833	0.0783785	1	3364	tags=73%, list=53%, signal=153%	MCF7 wt-Y537N	EtOH	Mutant enriched
REACTOME_RESOLUTION_OF_SISTER_CHROMATID_COHESION	79	0.171452	1.75053	0.0140845	0.0826591	1	2077	tags=49%, list=32%, signal=72%	MCF7 wt-Y537N	EtOH	Mutant enriched
REACTOME_MTOR_SIGNALLING	33	0.251277	1.69384	0.02537	0.103801	1	3057	tags=73%, list=48%, signal=138%	MCF7 wt-Y537N	EtOH	Mutant enriched
REACTOME_NUCLEOTIDE_BINDING_DOMAIN_LEUCINE_RICH_REPEAT_CONTAINING_RECEPTOR_NLR_SIGNALING_PATHWAYS	30	0.256307	1.6925	0.0325866	0.104025	1	3063	tags=73%, list=48%, signal=140%	MCF7 wt-Y537N	EtOH	Mutant enriched
REACTOME_LATE_ENDOSOMAL_MICROAUTOPHAGY	22	0.290468	1.65697	0.0190678	0.117929	1	2804	tags=73%, list=44%, signal=129%	MCF7 wt-Y537N	EtOH	Mutant enriched
REACTOME_CONSTITUTIVE_SIGNALING_BY_ABERRANT_PI3K_IN_CANCER	23	0.285987	1.65012	0.0387597	0.120934	1	3466	tags=83%, list=54%, signal=179%	MCF7 wt-Y537N	EtOH	Mutant enriched
REACTOME_INTRINSIC_PATHWAY_FOR_APOPTOSIS	37	0.22236	1.64435	0.0445344	0.123888	1	1180	tags=41%, list=18%, signal=49%	MCF7 wt-Y537N	EtOH	Mutant enriched
REACTOME_SELECTIVE_AUTOPHAGY	38	0.231768	1.6373	0.0415755	0.126162	1	2738	tags=66%, list=43%, signal=114%	MCF7 wt-Y537N	EtOH	Mutant enriched
REACTOME_TOLL_LIKE_RECEPTOR_CASCADES	77	0.158928	1.63277	0.0429448	0.127637	1	3403	tags=69%, list=53%, signal=145%	MCF7 wt-Y537N	EtOH	Mutant enriched
REACTOME_MRNA_SPLICING_MINOR_PATHWAY	43	0.211031	1.62661	0.0590717	0.129589	1	4616	tags=93%, list=72%, signal=331%	MCF7 wt-Y537N	EtOH	Mutant enriched
REACTOME_P75_NTR_RECEPTOR_MEDIATED_SIGNALLING	58	0.18194	1.60196	0.0444015	0.141472	1	4809	tags=93%, list=75%, signal=370%	MCF7 wt-Y537N	EtOH	Mutant enriched
REACTOME_CDC42_GTPASE_CYCLE	86	0.146733	1.59463	0.0477137	0.145187	1	4063	tags=78%, list=63%, signal=210%	MCF7 wt-Y537N	EtOH	Mutant enriched
REACTOME_SIGNALING_BY_FGFR2_IN_DISEASE	24	0.277149	1.58975	0.0464135	0.146359	1	4370	tags=96%, list=68%, signal=300%	MCF7 wt-Y537N	EtOH	Mutant enriched
REACTOME_REGULATION_OF_CHOLESTEROL_BIOSYNTHESIS_BY_SREBP_SREBF	39	0.217031	1.58804	0.0541761	0.147251	1	2724	tags=64%, list=43%, signal=111%	MCF7 wt-Y537N	EtOH	Mutant enriched
REACTOME_CYTOSOLIC_SENSORS_OF_PATHOGEN_ASSOCIATED_DNA	41	0.204083	1.57981	0.0546559	0.150988	1	4638	tags=93%, list=72%, signal=334%	MCF7 wt-Y537N	EtOH	Mutant enriched
REACTOME_NOD1_2_SIGNALING_PATHWAY	19	0.309577	1.57071	0.0502008	0.155575	1	3754	tags=89%, list=59%, signal=215%	MCF7 wt-Y537N	EtOH	Mutant enriched
REACTOME_NOTCH_HLH_TRANSCRIPTION_PATHWAY	15	0.328682	1.55252	0.0616016	0.163915	1	888	tags=47%, list=14%, signal=54%	MCF7 wt-Y537N	EtOH	Mutant enriched
REACTOME_CELLULAR_RESPONSE_TO_HEAT_STRESS	68	0.162899	1.54934	0.0583501	0.165289	1	1793	tags=44%, list=28%, signal=61%	MCF7 wt-Y537N	EtOH	Mutant enriched
REACTOME_RAC1_GTPASE_CYCLE	98	0.133035	1.5423	0.0567108	0.169768	1	4063	tags=77%, list=63%, signal=206%	MCF7 wt-Y537N	EtOH	Mutant enriched
REACTOME_RNA_POLYMERASE_III_TRANSCRIPTION_TERMINATION	17	0.300184	1.53197	0.0511247	0.175361	1	719	tags=41%, list=11%, signal=46%	MCF7 wt-Y537N	EtOH	Mutant enriched
REACTOME_FORMATION_OF_TC_NER_PRE_INCISION_COMPLEX	47	0.190921	1.52049	0.0481172	0.182021	1	2738	tags=62%, list=43%, signal=107%	MCF7 wt-Y537N	EtOH	Mutant enriched
REACTOME_ACTIVATION_OF_GENE_EXPRESSION_BY_SREBF_SREBP	31	0.220914	1.51707	0.0503145	0.184544	1	2724	tags=65%, list=43%, signal=112%	MCF7 wt-Y537N	EtOH	Mutant enriched
REACTOME_RAC3_GTPASE_CYCLE	61	0.160948	1.51334	0.0688259	0.185636	1	3389	tags=69%, list=53%, signal=145%	MCF7 wt-Y537N	EtOH	Mutant enriched
REACTOME_G_ALPHA_12_13_SIGNALLING_EVENTS	40	0.20139	1.50265	0.0740038	0.1921	1	3522	tags=75%, list=55%, signal=166%	MCF7 wt-Y537N	EtOH	Mutant enriched
REACTOME_RHO_GTPASES_ACTIVATE_PKNS	20	0.277736	1.48883	0.0808081	0.201218	1	2710	tags=70%, list=42%, signal=121%	MCF7 wt-Y537N	EtOH	Mutant enriched
REACTOME_MYD88_INDEPENDENT_TLR4_CASCADE	54	0.173875	1.488	0.0714286	0.201258	1	3403	tags=70%, list=53%, signal=149%	MCF7 wt-Y537N	EtOH	Mutant enriched
REACTOME_TP53_REGULATES_METABOLIC_GENES	59	0.164237	1.48711	0.0590631	0.201367	1	2540	tags=56%, list=40%, signal=92%	MCF7 wt-Y537N	EtOH	Mutant enriched
REACTOME_HSF1_DEPENDENT_TRANSACTIVATION	18	0.293856	1.47267	0.0831683	0.212879	1	1681	tags=56%, list=26%, signal=75%	MCF7 wt-Y537N	EtOH	Mutant enriched
REACTOME_CONSTITUTIVE_SIGNALING_BY_AKT1_E17K_IN_CANCER	17	0.297063	1.4658	0.0671937	0.216826	1	3754	tags=88%, list=59%, signal=213%	MCF7 wt-Y537N	EtOH	Mutant enriched
REACTOME_TP53_REGULATES_TRANSCRIPTION_OF_DNA_REPAIR_GENES	48	0.185616	1.46442	0.0965251	0.217424	1	3090	tags=67%, list=48%, signal=128%	MCF7 wt-Y537N	EtOH	Mutant enriched
REACTOME_ACTIVATION_OF_ANTERIOR_HOX_GENES_IN_HINDBRAIN_DEVELOPMENT_DURING_EARLY_EMBRYOGENESIS	31	0.224365	1.46296	0.0944882	0.2178	1	2702	tags=65%, list=42%, signal=111%	MCF7 wt-Y537N	EtOH	Mutant enriched
REACTOME_INOSITOL_PHOSPHATE_METABOLISM	26	0.242294	1.46095	0.078629	0.219399	1	1410	tags=46%, list=22%, signal=59%	MCF7 wt-Y537N	EtOH	Mutant enriched
REACTOME_SIGNALING_BY_RHO_GTPASES_MIRO_GTPASES_AND_RHOBTB3	387	0.0653932	1.4474	0.0923695	0.22852	1	5019	tags=84%, list=78%, signal=366%	MCF7 wt-Y537N	EtOH	Mutant enriched
REACTOME_DNA_DAMAGE_RECOGNITION_IN_GG_NER	31	0.218718	1.44413	0.0893536	0.230269	1	2738	tags=65%, list=43%, signal=112%	MCF7 wt-Y537N	EtOH	Mutant enriched
REACTOME_SIGNALING_BY_ERBB4	26	0.237387	1.43673	0.0761317	0.235734	1	2427	tags=62%, list=38%, signal=99%	MCF7 wt-Y537N	EtOH	Mutant enriched
REACTOME_SIGNALING_BY_TGF_BETA_RECEPTOR_COMPLEX	42	0.184169	1.4242	0.0835073	0.24585	1	2793	tags=62%, list=44%, signal=109%	MCF7 wt-Y537N	EtOH	Mutant enriched
REACTOME_THE_CITRIC_ACID_TCA_CYCLE_AND_RESPIRATORY_ELECTRON_TRANSPORT	122	-0.362136	-4.70135	0	0	0	2609	tags=76%, list=41%, signal=126%	MCF7 wt-Y537N	EtOH	wt enriched
REACTOME_MITOCHONDRIAL_TRANSLATION	89	-0.378314	-4.11423	0	0	0	2794	tags=81%, list=44%, signal=141%	MCF7 wt-Y537N	EtOH	wt enriched
REACTOME_COMPLEX_I_BIOGENESIS	52	-0.481468	-4.05545	0	0	0	2609	tags=88%, list=41%, signal=148%	MCF7 wt-Y537N	EtOH	wt enriched
REACTOME_RESPIRATORY_ELECTRON_TRANSPORT	88	-0.359243	-3.89439	0	0	0	2609	tags=76%, list=41%, signal=127%	MCF7 wt-Y537N	EtOH	wt enriched
REACTOME_RESPIRATORY_ELECTRON_TRANSPORT_ATP_SYNTHESIS_BY_CHEMIOSMOTIC_COUPLING_AND_HEAT_PRODUCTION_BY_UNCOUPLING_PROTEINS	90	-0.353466	-3.8034	0	0	0	2609	tags=76%, list=41%, signal=126%	MCF7 wt-Y537N	EtOH	wt enriched
REACTOME_GLYOXYLATE_METABOLISM_AND_GLYCINE_DEGRADATION	18	-0.592433	-3.00358	0	0.00016482	0.005	2267	tags=94%, list=35%, signal=146%	MCF7 wt-Y537N	EtOH	wt enriched
REACTOME_GLYCOSAMINOGLYCAN_METABOLISM	37	-0.411307	-2.96929	0	0.000158934	0.005	2749	tags=84%, list=43%, signal=146%	MCF7 wt-Y537N	EtOH	wt enriched
REACTOME_PYRUVATE_METABOLISM_AND_CITRIC_ACID_TCA_CYCLE	36	-0.40578	-2.82283	0	0.000510684	0.019	2399	tags=78%, list=37%, signal=124%	MCF7 wt-Y537N	EtOH	wt enriched
REACTOME_TRANSPORT_OF_MATURE_TRANSCRIPT_TO_CYTOPLASM	71	-0.28105	-2.78557	0	0.000684213	0.027	2642	tags=69%, list=41%, signal=116%	MCF7 wt-Y537N	EtOH	wt enriched
REACTOME_PROCESSING_OF_CAPPED_INTRON_CONTAINING_PRE_MRNA	198	-0.168768	-2.76897	0	0.000766411	0.032	2642	tags=58%, list=41%, signal=95%	MCF7 wt-Y537N	EtOH	wt enriched
REACTOME_INTERFERON_ALPHA_BETA_SIGNALING	38	-0.375838	-2.74803	0	0.000932353	0.04	1148	tags=55%, list=18%, signal=67%	MCF7 wt-Y537N	EtOH	wt enriched
REACTOME_NEUTROPHIL_DEGRANULATION	262	-0.146216	-2.69315	0	0.00142744	0.063	2306	tags=50%, list=36%, signal=75%	MCF7 wt-Y537N	EtOH	wt enriched
REACTOME_BRANCHED_CHAIN_AMINO_ACID_CATABOLISM	18	-0.531399	-2.69	0	0.00139345	0.063	2301	tags=89%, list=36%, signal=138%	MCF7 wt-Y537N	EtOH	wt enriched
REACTOME_IMMUNOREGULATORY_INTERACTIONS_BETWEEN_A_LYMPHOID_AND_A_NON_LYMPHOID_CELL	15	-0.571318	-2.65999	0	0.00153758	0.074	2329	tags=93%, list=36%, signal=146%	MCF7 wt-Y537N	EtOH	wt enriched
REACTOME_CITRIC_ACID_CYCLE_TCA_CYCLE	18	-0.516061	-2.64753	0	0.00158588	0.079	2399	tags=89%, list=37%, signal=142%	MCF7 wt-Y537N	EtOH	wt enriched
REACTOME_EXTRACELLULAR_MATRIX_ORGANIZATION	75	-0.263276	-2.64609	0	0.00160794	0.082	1751	tags=53%, list=27%, signal=73%	MCF7 wt-Y537N	EtOH	wt enriched
REACTOME_MITOCHONDRIAL_PROTEIN_IMPORT	43	-0.316782	-2.45031	0	0.0062009	0.338	2455	tags=70%, list=38%, signal=112%	MCF7 wt-Y537N	EtOH	wt enriched
REACTOME_MRNA_SPLICING	154	-0.169989	-2.42021	0.00190114	0.00741432	0.407	4721	tags=90%, list=74%, signal=335%	MCF7 wt-Y537N	EtOH	wt enriched
REACTOME_INTERFERON_SIGNALING	108	-0.192323	-2.39731	0	0.00812467	0.45	2349	tags=56%, list=37%, signal=86%	MCF7 wt-Y537N	EtOH	wt enriched
REACTOME_HEPARAN_SULFATE_HEPARIN_HS_GAG_METABOLISM	18	-0.461279	-2.39376	0	0.00816064	0.458	2749	tags=89%, list=43%, signal=155%	MCF7 wt-Y537N	EtOH	wt enriched
REACTOME_RAB_GERANYLGERANYLATION	47	-0.28887	-2.37056	0	0.00896871	0.512	2526	tags=68%, list=39%, signal=112%	MCF7 wt-Y537N	EtOH	wt enriched
REACTOME_HEMOSTASIS	238	-0.132536	-2.35303	0	0.00981662	0.546	2010	tags=44%, list=31%, signal=62%	MCF7 wt-Y537N	EtOH	wt enriched
REACTOME_SPHINGOLIPID_METABOLISM	46	-0.289857	-2.32705	0	0.011459	0.613	1500	tags=52%, list=23%, signal=68%	MCF7 wt-Y537N	EtOH	wt enriched
REACTOME_METABOLISM_OF_LIPIDS	363	-0.10228	-2.24969	0	0.0176134	0.796	3107	tags=58%, list=48%, signal=106%	MCF7 wt-Y537N	EtOH	wt enriched
REACTOME_MITOCHONDRIAL_CALCIUM_ION_TRANSPORT	15	-0.489476	-2.23507	0	0.018719	0.83	2425	tags=87%, list=38%, signal=139%	MCF7 wt-Y537N	EtOH	wt enriched
REACTOME_FATTY_ACYL_COA_BIOSYNTHESIS	19	-0.430898	-2.23076	0.00199601	0.0191038	0.843	2981	tags=89%, list=47%, signal=167%	MCF7 wt-Y537N	EtOH	wt enriched
REACTOME_SUMOYLATION_OF_RNA_BINDING_PROTEINS	37	-0.309504	-2.22395	0	0.0197915	0.861	2878	tags=76%, list=45%, signal=137%	MCF7 wt-Y537N	EtOH	wt enriched
REACTOME_FATTY_ACID_METABOLISM	88	-0.202628	-2.1996	0	0.021758	0.894	3089	tags=68%, list=48%, signal=130%	MCF7 wt-Y537N	EtOH	wt enriched
REACTOME_INTERFERON_GAMMA_SIGNALING	36	-0.305516	-2.18321	0	0.0230352	0.911	1614	tags=56%, list=25%, signal=74%	MCF7 wt-Y537N	EtOH	wt enriched
REACTOME_INTEGRIN_CELL_SURFACE_INTERACTIONS	22	-0.3871	-2.14141	0.0020284	0.0283367	0.964	2189	tags=73%, list=34%, signal=110%	MCF7 wt-Y537N	EtOH	wt enriched
REACTOME_CARDIAC_CONDUCTION	22	-0.384089	-2.13882	0	0.0282683	0.969	1917	tags=68%, list=30%, signal=97%	MCF7 wt-Y537N	EtOH	wt enriched
REACTOME_SUMOYLATION_OF_CHROMATIN_ORGANIZATION_PROTEINS	43	-0.273727	-2.12003	0	0.0307935	0.978	2878	tags=72%, list=45%, signal=130%	MCF7 wt-Y537N	EtOH	wt enriched
REACTOME_COLLAGEN_FORMATION	19	-0.385369	-2.0835	0.00785855	0.0368209	0.993	1923	tags=68%, list=30%, signal=97%	MCF7 wt-Y537N	EtOH	wt enriched
REACTOME_PROTEIN_LOCALIZATION	111	-0.169467	-2.07157	0.00980392	0.0388657	0.995	2455	tags=55%, list=38%, signal=88%	MCF7 wt-Y537N	EtOH	wt enriched
REACTOME_METABOLISM_OF_CARBOHYDRATES	136	-0.155272	-2.06249	0	0.0403319	0.995	2749	tags=58%, list=43%, signal=100%	MCF7 wt-Y537N	EtOH	wt enriched
REACTOME_O_LINKED_GLYCOSYLATION	20	-0.383725	-2.04592	0.00591716	0.0441257	0.996	1074	tags=55%, list=17%, signal=66%	MCF7 wt-Y537N	EtOH	wt enriched
REACTOME_RESPONSE_TO_ELEVATED_PLATELET_CYTOSOLIC_CA2	52	-0.239194	-2.04157	0.00588235	0.0449264	0.997	1438	tags=46%, list=22%, signal=59%	MCF7 wt-Y537N	EtOH	wt enriched
REACTOME_INTERACTIONS_OF_VPR_WITH_HOST_CELLULAR_PROTEINS	31	-0.304251	-2.02935	0	0.0479324	0.998	2608	tags=71%, list=41%, signal=119%	MCF7 wt-Y537N	EtOH	wt enriched
REACTOME_DISEASES_OF_GLYCOSYLATION	55	-0.229002	-1.9907	0.00422833	0.0568443	1	3439	tags=76%, list=54%, signal=163%	MCF7 wt-Y537N	EtOH	wt enriched
REACTOME_LDL_CLEARANCE	15	-0.419681	-1.98214	0.00212766	0.0587544	1	2444	tags=80%, list=38%, signal=129%	MCF7 wt-Y537N	EtOH	wt enriched
REACTOME_ASPARAGINE_N_LINKED_GLYCOSYLATION	190	-0.125685	-1.97799	0.00988142	0.0595837	1	2558	tags=52%, list=40%, signal=84%	MCF7 wt-Y537N	EtOH	wt enriched
REACTOME_TRANSPORT_OF_MATURE_MRNAS_DERIVED_FROM_INTRONLESS_TRANSCRIPTS	39	-0.261359	-1.96271	0.00770713	0.0633699	1	2608	tags=67%, list=41%, signal=112%	MCF7 wt-Y537N	EtOH	wt enriched
REACTOME_CLASS_I_PEROXISOMAL_MEMBRANE_PROTEIN_IMPORT	16	-0.398842	-1.95487	0.010142	0.0649745	1	3859	tags=100%, list=60%, signal=251%	MCF7 wt-Y537N	EtOH	wt enriched
REACTOME_REGULATION_OF_INSULIN_LIKE_GROWTH_FACTOR_IGF_TRANSPORT_AND_UPTAKE_BY_INSULIN_LIKE_GROWTH_FACTOR_BINDING_PROTEINS_IGFBPS	41	-0.266044	-1.94624	0.00775194	0.0669317	1	1589	tags=51%, list=25%, signal=68%	MCF7 wt-Y537N	EtOH	wt enriched
REACTOME_ION_HOMEOSTASIS	18	-0.368654	-1.92382	0.00409836	0.0744448	1	1917	tags=67%, list=30%, signal=95%	MCF7 wt-Y537N	EtOH	wt enriched
REACTOME_RNA_POLYMERASE_II_TRANSCRIPTION_TERMINATION	56	-0.214671	-1.92271	0.0112782	0.0744552	1	2642	tags=63%, list=41%, signal=105%	MCF7 wt-Y537N	EtOH	wt enriched
REACTOME_NUCLEAR_PORE_COMPLEX_NPC_DISASSEMBLY	32	-0.28201	-1.89168	0.0121457	0.0827947	1	2608	tags=69%, list=41%, signal=115%	MCF7 wt-Y537N	EtOH	wt enriched
REACTOME_REGULATION_OF_GLUCOKINASE_BY_GLUCOKINASE_REGULATORY_PROTEIN	27	-0.301463	-1.88896	0.00398406	0.0830872	1	2349	tags=67%, list=37%, signal=105%	MCF7 wt-Y537N	EtOH	wt enriched
REACTOME_TRANSPORT_OF_THE_SLBP_DEPENDANT_MATURE_MRNA	32	-0.28201	-1.88347	0.01002	0.0850477	1	2608	tags=69%, list=41%, signal=115%	MCF7 wt-Y537N	EtOH	wt enriched
REACTOME_CARGO_CONCENTRATION_IN_THE_ER	25	-0.317192	-1.87334	0.010395	0.087378	1	2846	tags=76%, list=44%, signal=136%	MCF7 wt-Y537N	EtOH	wt enriched
REACTOME_PROTEIN_PROTEIN_INTERACTIONS_AT_SYNAPSES	28	-0.294795	-1.86999	0.00792079	0.0884965	1	1324	tags=50%, list=21%, signal=63%	MCF7 wt-Y537N	EtOH	wt enriched
REACTOME_TRANSPORT_OF_SMALL_MOLECULES	257	-0.100758	-1.86125	0.0078125	0.0900292	1	4841	tags=85%, list=76%, signal=335%	MCF7 wt-Y537N	EtOH	wt enriched
REACTOME_PEPTIDE_HORMONE_METABOLISM	26	-0.301213	-1.86059	0.0121212	0.0894019	1	2761	tags=73%, list=43%, signal=128%	MCF7 wt-Y537N	EtOH	wt enriched
REACTOME_NEUROTRANSMITTER_RELEASE_CYCLE	18	-0.354576	-1.83249	0.0181818	0.101123	1	1651	tags=61%, list=26%, signal=82%	MCF7 wt-Y537N	EtOH	wt enriched
REACTOME_N_GLYCAN_TRIMMING_IN_THE_ER_AND_CALNEXIN_CALRETICULIN_CYCLE	20	-0.337803	-1.82661	0.0111732	0.102796	1	2008	tags=65%, list=31%, signal=94%	MCF7 wt-Y537N	EtOH	wt enriched
REACTOME_L1CAM_INTERACTIONS	48	-0.223528	-1.82405	0.0117647	0.10315	1	2317	tags=58%, list=36%, signal=91%	MCF7 wt-Y537N	EtOH	wt enriched
REACTOME_RECYCLING_PATHWAY_OF_L1	20	-0.339737	-1.80918	0.00596422	0.109118	1	2316	tags=70%, list=36%, signal=109%	MCF7 wt-Y537N	EtOH	wt enriched
REACTOME_ANTIVIRAL_MECHANISM_BY_IFN_STIMULATED_GENES	67	-0.187728	-1.80394	0.027668	0.111353	1	2349	tags=55%, list=37%, signal=86%	MCF7 wt-Y537N	EtOH	wt enriched
REACTOME_THE_ROLE_OF_NEF_IN_HIV_1_REPLICATION_AND_DISEASE_PATHOGENESIS	16	-0.37635	-1.80081	0.0153846	0.112086	1	2401	tags=75%, list=37%, signal=120%	MCF7 wt-Y537N	EtOH	wt enriched
REACTOME_GLUCOSE_METABOLISM	60	-0.194927	-1.78637	0.00613497	0.1153	1	2608	tags=60%, list=41%, signal=100%	MCF7 wt-Y537N	EtOH	wt enriched
REACTOME_SLC_MEDIATED_TRANSMEMBRANE_TRANSPORT	58	-0.199562	-1.78399	0.0191939	0.116173	1	3484	tags=74%, list=54%, signal=161%	MCF7 wt-Y537N	EtOH	wt enriched
REACTOME_SPHINGOLIPID_DE_NOVO_BIOSYNTHESIS	22	-0.31648	-1.77419	0.00860215	0.11811	1	1475	tags=55%, list=23%, signal=71%	MCF7 wt-Y537N	EtOH	wt enriched
REACTOME_DISEASES_ASSOCIATED_WITH_GLYCOSAMINOGLYCAN_METABOLISM	15	-0.371965	-1.75628	0.0291667	0.126686	1	2749	tags=80%, list=43%, signal=140%	MCF7 wt-Y537N	EtOH	wt enriched
REACTOME_SLC_TRANSPORTER_DISORDERS	42	-0.232133	-1.75257	0.019305	0.127948	1	3405	tags=76%, list=53%, signal=162%	MCF7 wt-Y537N	EtOH	wt enriched
REACTOME_HOST_INTERACTIONS_OF_HIV_FACTORS	100	-0.150549	-1.74827	0.0307102	0.129459	1	5010	tags=93%, list=78%, signal=420%	MCF7 wt-Y537N	EtOH	wt enriched
REACTOME_SUMOYLATION_OF_SUMOYLATION_PROTEINS	30	-0.26099	-1.73561	0.0222222	0.13517	1	2608	tags=67%, list=41%, signal=112%	MCF7 wt-Y537N	EtOH	wt enriched
REACTOME_SIGNALING_BY_RETINOIC_ACID	23	-0.302393	-1.73435	0.0253411	0.135492	1	2249	tags=65%, list=35%, signal=100%	MCF7 wt-Y537N	EtOH	wt enriched
REACTOME_EXPORT_OF_VIRAL_RIBONUCLEOPROTEINS_FROM_NUCLEUS	28	-0.277596	-1.73328	0.0143737	0.134997	1	2349	tags=64%, list=37%, signal=101%	MCF7 wt-Y537N	EtOH	wt enriched
REACTOME_CHONDROITIN_SULFATE_DERMATAN_SULFATE_METABOLISM	15	-0.371965	-1.73044	0.0257426	0.136303	1	2749	tags=80%, list=43%, signal=140%	MCF7 wt-Y537N	EtOH	wt enriched
REACTOME_NS1_MEDIATED_EFFECTS_ON_HOST_PATHWAYS	36	-0.246019	-1.72953	0.0157791	0.136333	1	2349	tags=61%, list=37%, signal=96%	MCF7 wt-Y537N	EtOH	wt enriched
REACTOME_CELL_SURFACE_INTERACTIONS_AT_THE_VASCULAR_WALL	49	-0.208694	-1.72579	0.0180723	0.138308	1	1943	tags=51%, list=30%, signal=73%	MCF7 wt-Y537N	EtOH	wt enriched
REACTOME_NEUREXINS_AND_NEUROLIGINS	19	-0.323683	-1.70671	0.0283224	0.149134	1	631	tags=42%, list=10%, signal=47%	MCF7 wt-Y537N	EtOH	wt enriched
REACTOME_POST_TRANSLATIONAL_MODIFICATION_SYNTHESIS_OF_GPI_ANCHORED_PROTEINS	18	-0.329386	-1.69093	0.0205339	0.157	1	1456	tags=56%, list=23%, signal=72%	MCF7 wt-Y537N	EtOH	wt enriched
REACTOME_GLUCONEOGENESIS	15	-0.364435	-1.68895	0.0242424	0.157417	1	2370	tags=73%, list=37%, signal=116%	MCF7 wt-Y537N	EtOH	wt enriched
REACTOME_GLYCOSPHINGOLIPID_METABOLISM	24	-0.288644	-1.67478	0.0243902	0.16435	1	1896	tags=58%, list=30%, signal=83%	MCF7 wt-Y537N	EtOH	wt enriched
REACTOME_PLATELET_ACTIVATION_SIGNALING_AND_AGGREGATION	112	-0.13729	-1.66966	0.0422535	0.166528	1	1711	tags=40%, list=27%, signal=54%	MCF7 wt-Y537N	EtOH	wt enriched
REACTOME_MUSCLE_CONTRACTION	40	-0.227372	-1.66947	0.0364372	0.166009	1	1917	tags=52%, list=30%, signal=74%	MCF7 wt-Y537N	EtOH	wt enriched
REACTOME_EPH_EPHRIN_MEDIATED_REPULSION_OF_CELLS	24	-0.283775	-1.66298	0.0363985	0.168984	1	2461	tags=67%, list=38%, signal=108%	MCF7 wt-Y537N	EtOH	wt enriched
REACTOME_NUCLEAR_IMPORT_OF_REV_PROTEIN	29	-0.255371	-1.65588	0.0412574	0.172435	1	2349	tags=62%, list=37%, signal=98%	MCF7 wt-Y537N	EtOH	wt enriched
REACTOME_TRANSPORT_OF_INORGANIC_CATIONS_ANIONS_AND_AMINO_ACIDS_OLIGOPEPTIDES	26	-0.277525	-1.64929	0.0321285	0.175334	1	3405	tags=81%, list=53%, signal=172%	MCF7 wt-Y537N	EtOH	wt enriched
REACTOME_RAB_GEFS_EXCHANGE_GTP_FOR_GDP_ON_RABS	58	-0.183108	-1.64859	0.0431373	0.175347	1	3478	tags=72%, list=54%, signal=157%	MCF7 wt-Y537N	EtOH	wt enriched
REACTOME_ECM_PROTEOGLYCANS	18	-0.316395	-1.64653	0.0353635	0.176478	1	1539	tags=56%, list=24%, signal=73%	MCF7 wt-Y537N	EtOH	wt enriched
REACTOME_RRNA_MODIFICATION_IN_THE_NUCLEUS_AND_CYTOSOL	54	-0.18873	-1.6368	0.0251046	0.183595	1	5209	tags=100%, list=81%, signal=530%	MCF7 wt-Y537N	EtOH	wt enriched
REACTOME_COPI_DEPENDENT_GOLGI_TO_ER_RETROGRADE_TRAFFIC	58	-0.182122	-1.63366	0.0349515	0.18309	1	2711	tags=60%, list=42%, signal=104%	MCF7 wt-Y537N	EtOH	wt enriched
REACTOME_RAB_REGULATION_OF_TRAFFICKING	79	-0.155431	-1.6311	0.0380952	0.184177	1	3478	tags=70%, list=54%, signal=150%	MCF7 wt-Y537N	EtOH	wt enriched
REACTOME_COPI_MEDIATED_ANTEROGRADE_TRANSPORT	64	-0.168872	-1.59087	0.0437376	0.206697	1	2734	tags=59%, list=43%, signal=103%	MCF7 wt-Y537N	EtOH	wt enriched
REACTOME_DEGRADATION_OF_THE_EXTRACELLULAR_MATRIX	31	-0.234731	-1.5834	0.0572597	0.210712	1	4498	tags=94%, list=70%, signal=312%	MCF7 wt-Y537N	EtOH	wt enriched
REACTOME_DISEASES_OF_METABOLISM	99	-0.135625	-1.5753	0.0413223	0.217395	1	4517	tags=84%, list=71%, signal=280%	MCF7 wt-Y537N	EtOH	wt enriched
REACTOME_DISORDERS_OF_TRANSMEMBRANE_TRANSPORTERS	96	-0.136917	-1.57021	0.0467091	0.220932	1	5010	tags=92%, list=78%, signal=414%	MCF7 wt-Y537N	EtOH	wt enriched
REACTOME_ANTIGEN_PRESENTATION_FOLDING_ASSEMBLY_AND_PEPTIDE_LOADING_OF_CLASS_I_MHC	19	-0.290561	-1.55849	0.0397727	0.230221	1	1517	tags=53%, list=24%, signal=69%	MCF7 wt-Y537N	EtOH	wt enriched
REACTOME_SUMOYLATION_OF_DNA_DAMAGE_RESPONSE_AND_REPAIR_PROTEINS	60	-0.171787	-1.54522	0.0643939	0.240427	1	3182	tags=67%, list=50%, signal=131%	MCF7 wt-Y537N	EtOH	wt enriched
REACTOME_EPH_EPHRIN_SIGNALING	52	-0.175219	-1.53475	0.0486815	0.24255	1	4432	tags=87%, list=69%, signal=278%	MCF7 wt-Y537N	EtOH	wt enriched
REACTOME_INTERACTIONS_OF_REV_WITH_HOST_CELLULAR_PROTEINS	32	-0.228417	-1.53262	0.0421687	0.241298	1	2349	tags=59%, list=37%, signal=93%	MCF7 wt-Y537N	EtOH	wt enriched
REACTOME_PLASMA_LIPOPROTEIN_ASSEMBLY_REMODELING_AND_CLEARANCE	23	-0.262293	-1.52337	0.0579151	0.245313	1	2505	tags=65%, list=39%, signal=107%	MCF7 wt-Y537N	EtOH	wt enriched
REACTOME_CELL_CYCLE	394	0.13067	2.89074	0	0.00361273	0.011	3799	tags=72%, list=59%, signal=165%	MCF7 wt-Y537S	EtOH	Mutant enriched
REACTOME_CELL_CYCLE_MITOTIC	331	0.129607	2.71271	0.0020202	0.00447624	0.036	3799	tags=72%, list=59%, signal=167%	MCF7 wt-Y537S	EtOH	Mutant enriched
REACTOME_CELLULAR_SENESCENCE	71	0.271954	2.69456	0	0.00505589	0.044	1705	tags=54%, list=27%, signal=72%	MCF7 wt-Y537S	EtOH	Mutant enriched
REACTOME_CELL_CYCLE_CHECKPOINTS	180	0.176078	2.66345	0	0.00574728	0.053	3779	tags=76%, list=59%, signal=180%	MCF7 wt-Y537S	EtOH	Mutant enriched
REACTOME_REGULATION_OF_LIPID_METABOLISM_BY_PPARALPHA	69	0.274182	2.63843	0	0.00697331	0.068	2254	tags=62%, list=35%, signal=95%	MCF7 wt-Y537S	EtOH	Mutant enriched
REACTOME_S_PHASE	121	0.20637	2.62994	0	0.00664975	0.07	3785	tags=79%, list=59%, signal=190%	MCF7 wt-Y537S	EtOH	Mutant enriched
REACTOME_ADAPTIVE_IMMUNE_SYSTEM	344	0.124402	2.62392	0	0.00619565	0.073	4050	tags=75%, list=63%, signal=193%	MCF7 wt-Y537S	EtOH	Mutant enriched
REACTOME_DEVELOPMENTAL_BIOLOGY	423	0.11254	2.61413	0	0.00625959	0.079	4021	tags=73%, list=63%, signal=184%	MCF7 wt-Y537S	EtOH	Mutant enriched
REACTOME_ANTIGEN_PROCESSING_UBIQUITINATION_PROTEASOME_DEGRADATION	160	0.172019	2.51261	0	0.0132392	0.193	4050	tags=80%, list=63%, signal=212%	MCF7 wt-Y537S	EtOH	Mutant enriched
REACTOME_DNA_REPLICATION	98	0.218549	2.48249	0	0.0158706	0.246	3785	tags=81%, list=59%, signal=194%	MCF7 wt-Y537S	EtOH	Mutant enriched
REACTOME_MITOTIC_G1_PHASE_AND_G1_S_TRANSITION	102	0.206489	2.452	0.00203666	0.0184219	0.309	3785	tags=79%, list=59%, signal=191%	MCF7 wt-Y537S	EtOH	Mutant enriched
REACTOME_DISEASES_OF_MITOTIC_CELL_CYCLE	23	0.422851	2.40929	0	0.0215136	0.392	1478	tags=65%, list=23%, signal=84%	MCF7 wt-Y537S	EtOH	Mutant enriched
REACTOME_TRANSCRIPTIONAL_REGULATION_OF_WHITE_ADIPOCYTE_DIFFERENTIATION	49	0.295048	2.40424	0	0.0215597	0.399	2438	tags=67%, list=38%, signal=108%	MCF7 wt-Y537S	EtOH	Mutant enriched
REACTOME_FORMATION_OF_THE_EARLY_ELONGATION_COMPLEX	31	0.355754	2.37795	0.00202429	0.0231227	0.462	3311	tags=87%, list=52%, signal=179%	MCF7 wt-Y537S	EtOH	Mutant enriched
REACTOME_TP53_REGULATES_TRANSCRIPTION_OF_CELL_DEATH_GENES	21	0.405329	2.324	0	0.0320031	0.611	1987	tags=71%, list=31%, signal=103%	MCF7 wt-Y537S	EtOH	Mutant enriched
REACTOME_RHO_GTPASE_EFFECTORS	161	0.156838	2.31772	0	0.0325396	0.625	3755	tags=74%, list=59%, signal=174%	MCF7 wt-Y537S	EtOH	Mutant enriched
REACTOME_DISEASES_OF_SIGNAL_TRANSDUCTION_BY_GROWTH_FACTOR_RECEPTORS_AND_SECOND_MESSENGERS	216	0.13669	2.3123	0	0.0320774	0.635	3958	tags=75%, list=62%, signal=190%	MCF7 wt-Y537S	EtOH	Mutant enriched
REACTOME_TRANSCRIPTIONAL_REGULATION_BY_TP53	228	0.129008	2.22024	0.00203666	0.0490848	0.851	3698	tags=70%, list=58%, signal=160%	MCF7 wt-Y537S	EtOH	Mutant enriched
REACTOME_SENESCENCE_ASSOCIATED_SECRETORY_PHENOTYPE_SASP	33	0.32662	2.22002	0.00195312	0.0481512	0.851	1606	tags=58%, list=25%, signal=76%	MCF7 wt-Y537S	EtOH	Mutant enriched
REACTOME_HIV_TRANSCRIPTION_ELONGATION	36	0.31489	2.21677	0	0.0480347	0.853	3332	tags=83%, list=52%, signal=173%	MCF7 wt-Y537S	EtOH	Mutant enriched
REACTOME_TP53_REGULATES_TRANSCRIPTION_OF_DNA_REPAIR_GENES	48	0.273503	2.21413	0.00201613	0.0477853	0.855	3332	tags=79%, list=52%, signal=164%	MCF7 wt-Y537S	EtOH	Mutant enriched
REACTOME_FORMATION_OF_RNA_POL_II_ELONGATION_COMPLEX	47	0.268995	2.20915	0	0.0467975	0.862	3332	tags=79%, list=52%, signal=163%	MCF7 wt-Y537S	EtOH	Mutant enriched
REACTOME_TRANSCRIPTIONAL_REGULATION_BY_VENTX	26	0.366051	2.20796	0.002	0.0464759	0.868	1606	tags=62%, list=25%, signal=82%	MCF7 wt-Y537S	EtOH	Mutant enriched
REACTOME_CLASS_I_MHC_MEDIATED_ANTIGEN_PROCESSING_PRESENTATION	201	0.133092	2.16496	0	0.0518233	0.936	4050	tags=76%, list=63%, signal=200%	MCF7 wt-Y537S	EtOH	Mutant enriched
REACTOME_SEPARATION_OF_SISTER_CHROMATIDS	133	0.157654	2.14142	0.00402414	0.0576079	0.961	3779	tags=74%, list=59%, signal=178%	MCF7 wt-Y537S	EtOH	Mutant enriched
REACTOME_INFECTIOUS_DISEASE	476	0.0874922	2.1378	0	0.0582103	0.964	5241	tags=90%, list=82%, signal=457%	MCF7 wt-Y537S	EtOH	Mutant enriched
REACTOME_CYCLIN_D_ASSOCIATED_EVENTS_IN_G1	24	0.364915	2.13357	0	0.0535813	0.967	2475	tags=75%, list=39%, signal=122%	MCF7 wt-Y537S	EtOH	Mutant enriched
REACTOME_MITOTIC_SPINDLE_CHECKPOINT	83	0.195615	2.08721	0	0.0626118	0.994	4397	tags=88%, list=69%, signal=277%	MCF7 wt-Y537S	EtOH	Mutant enriched
REACTOME_INTEGRIN_SIGNALING	19	0.385188	2.02675	0.002	0.0783807	0.999	3271	tags=89%, list=51%, signal=182%	MCF7 wt-Y537S	EtOH	Mutant enriched
REACTOME_ABERRANT_REGULATION_OF_MITOTIC_EXIT_IN_CANCER_DUE_TO_RB1_DEFECTS	15	0.436848	2.02345	0.00196464	0.0777334	0.999	1478	tags=67%, list=23%, signal=86%	MCF7 wt-Y537S	EtOH	Mutant enriched
REACTOME_FOXO_MEDIATED_TRANSCRIPTION	32	0.298162	2.02	0.00200401	0.0784914	0.999	4305	tags=97%, list=67%, signal=294%	MCF7 wt-Y537S	EtOH	Mutant enriched
REACTOME_DNA_STRAND_ELONGATION	28	0.316905	2.01591	0.00200401	0.0789816	1	3698	tags=89%, list=58%, signal=210%	MCF7 wt-Y537S	EtOH	Mutant enriched
REACTOME_PLATELET_AGGREGATION_PLUG_FORMATION	19	0.385188	2.01473	0.00199601	0.0781223	1	3271	tags=89%, list=51%, signal=182%	MCF7 wt-Y537S	EtOH	Mutant enriched
REACTOME_TRANSCRIPTION_OF_THE_HIV_GENOME	55	0.227193	2.00453	0.00578035	0.08121	1	3332	tags=75%, list=52%, signal=154%	MCF7 wt-Y537S	EtOH	Mutant enriched
REACTOME_ACTIVATION_OF_BH3_ONLY_PROTEINS	17	0.392056	2.00305	0.0060241	0.0806026	1	3147	tags=88%, list=49%, signal=173%	MCF7 wt-Y537S	EtOH	Mutant enriched
REACTOME_M_PHASE	249	0.10882	1.96778	0.00821355	0.0949043	1	5247	tags=92%, list=82%, signal=490%	MCF7 wt-Y537S	EtOH	Mutant enriched
REACTOME_CELLULAR_RESPONSES_TO_EXTERNAL_STIMULI	392	0.088432	1.95074	0.00627615	0.100127	1	3782	tags=67%, list=59%, signal=154%	MCF7 wt-Y537S	EtOH	Mutant enriched
REACTOME_ABORTIVE_ELONGATION_OF_HIV_1_TRANSCRIPT_IN_THE_ABSENCE_OF_TAT	22	0.347896	1.91405	0.0019802	0.114947	1	3311	tags=86%, list=52%, signal=178%	MCF7 wt-Y537S	EtOH	Mutant enriched
REACTOME_SWITCHING_OF_ORIGINS_TO_A_POST_REPLICATIVE_STATE	72	0.189932	1.91348	0.00603622	0.114474	1	3779	tags=78%, list=59%, signal=187%	MCF7 wt-Y537S	EtOH	Mutant enriched
REACTOME_MET_PROMOTES_CELL_MOTILITY	22	0.333281	1.90668	0.00739372	0.115846	1	4278	tags=100%, list=67%, signal=300%	MCF7 wt-Y537S	EtOH	Mutant enriched
REACTOME_CILIUM_ASSEMBLY	79	0.183452	1.90426	0.0059761	0.11671	1	4353	tags=86%, list=68%, signal=265%	MCF7 wt-Y537S	EtOH	Mutant enriched
REACTOME_RNA_POLYMERASE_III_TRANSCRIPTION_INITIATION_FROM_TYPE_3_PROMOTER	16	0.394031	1.89874	0.00409836	0.116528	1	2286	tags=75%, list=36%, signal=116%	MCF7 wt-Y537S	EtOH	Mutant enriched
REACTOME_G2_M_CHECKPOINTS	93	0.165105	1.89147	0.00206186	0.118928	1	3779	tags=75%, list=59%, signal=181%	MCF7 wt-Y537S	EtOH	Mutant enriched
REACTOME_CONSTITUTIVE_SIGNALING_BY_AKT1_E17K_IN_CANCER	17	0.374427	1.88914	0.00389105	0.119741	1	2129	tags=71%, list=33%, signal=105%	MCF7 wt-Y537S	EtOH	Mutant enriched
REACTOME_DNA_REPLICATION_PRE_INITIATION	65	0.195684	1.8786	0.0183299	0.123268	1	3785	tags=78%, list=59%, signal=190%	MCF7 wt-Y537S	EtOH	Mutant enriched
REACTOME_MRNA_CAPPING	27	0.299141	1.86347	0.00814664	0.125993	1	3311	tags=81%, list=52%, signal=168%	MCF7 wt-Y537S	EtOH	Mutant enriched
REACTOME_TRNA_MODIFICATION_IN_THE_NUCLEUS_AND_CYTOSOL	28	0.288043	1.86276	0.0142857	0.125745	1	2738	tags=71%, list=43%, signal=124%	MCF7 wt-Y537S	EtOH	Mutant enriched
REACTOME_FGFR2_ALTERNATIVE_SPLICING	21	0.341327	1.85813	0.00776699	0.126125	1	3311	tags=86%, list=52%, signal=177%	MCF7 wt-Y537S	EtOH	Mutant enriched
REACTOME_MHC_CLASS_II_ANTIGEN_PRESENTATION	67	0.193844	1.85658	0.0107066	0.125821	1	3647	tags=76%, list=57%, signal=175%	MCF7 wt-Y537S	EtOH	Mutant enriched
REACTOME_MEMBRANE_TRAFFICKING	428	0.0787015	1.84586	0.0179283	0.130847	1	3690	tags=65%, list=58%, signal=143%	MCF7 wt-Y537S	EtOH	Mutant enriched
REACTOME_HSP90_CHAPERONE_CYCLE_FOR_STEROID_HORMONE_RECEPTORS_SHR	23	0.320448	1.83802	0.0120724	0.132833	1	3246	tags=83%, list=51%, signal=167%	MCF7 wt-Y537S	EtOH	Mutant enriched
REACTOME_CYTOSOLIC_SENSORS_OF_PATHOGEN_ASSOCIATED_DNA	41	0.24224	1.83454	0.0157171	0.131828	1	1426	tags=46%, list=22%, signal=59%	MCF7 wt-Y537S	EtOH	Mutant enriched
REACTOME_TGF_BETA_RECEPTOR_SIGNALING_ACTIVATES_SMADS	21	0.328173	1.83117	0.00912409	0.132923	1	3395	tags=86%, list=53%, signal=182%	MCF7 wt-Y537S	EtOH	Mutant enriched
REACTOME_RHO_GTPASES_ACTIVATE_FORMINS	87	0.169278	1.82945	0.0310078	0.133338	1	3716	tags=75%, list=58%, signal=175%	MCF7 wt-Y537S	EtOH	Mutant enriched
REACTOME_SIGNALING_BY_TGFB_FAMILY_MEMBERS	46	0.232494	1.82655	0.0126316	0.13484	1	3395	tags=76%, list=53%, signal=161%	MCF7 wt-Y537S	EtOH	Mutant enriched
REACTOME_MITOTIC_METAPHASE_AND_ANAPHASE	172	0.119126	1.82415	0.0226337	0.135283	1	5328	tags=95%, list=83%, signal=548%	MCF7 wt-Y537S	EtOH	Mutant enriched
REACTOME_MITOTIC_G2_G2_M_PHASES	116	0.149342	1.8219	0.00744879	0.134922	1	4638	tags=87%, list=72%, signal=310%	MCF7 wt-Y537S	EtOH	Mutant enriched
REACTOME_OXIDATIVE_STRESS_INDUCED_SENESCENCE	32	0.266309	1.82008	0.0140562	0.134894	1	1705	tags=53%, list=27%, signal=72%	MCF7 wt-Y537S	EtOH	Mutant enriched
REACTOME_VESICLE_MEDIATED_TRANSPORT	438	0.0776194	1.8087	0.00998004	0.138332	1	3690	tags=65%, list=58%, signal=142%	MCF7 wt-Y537S	EtOH	Mutant enriched
REACTOME_PHOSPHORYLATION_OF_THE_APC_C	17	0.359937	1.79868	0.0190114	0.143141	1	4106	tags=100%, list=64%, signal=278%	MCF7 wt-Y537S	EtOH	Mutant enriched
REACTOME_ONCOGENIC_MAPK_SIGNALING	45	0.228129	1.79166	0.015444	0.146661	1	3958	tags=84%, list=62%, signal=219%	MCF7 wt-Y537S	EtOH	Mutant enriched
REACTOME_ACTIVATION_OF_THE_PRE_REPLICATIVE_COMPLEX	22	0.319271	1.79138	0.0222672	0.146194	1	3785	tags=91%, list=59%, signal=221%	MCF7 wt-Y537S	EtOH	Mutant enriched
REACTOME_SIGNALING_BY_RHO_GTPASES_MIRO_GTPASES_AND_RHOBTB3	387	0.0802511	1.78078	0.0152381	0.150268	1	3721	tags=66%, list=58%, signal=147%	MCF7 wt-Y537S	EtOH	Mutant enriched
REACTOME_COPI_INDEPENDENT_GOLGI_TO_ER_RETROGRADE_TRAFFIC	28	0.280149	1.77705	0.0305927	0.152596	1	3246	tags=79%, list=51%, signal=159%	MCF7 wt-Y537S	EtOH	Mutant enriched
REACTOME_SIGNALING_BY_TGF_BETA_RECEPTOR_COMPLEX	42	0.233389	1.77583	0.0197239	0.152902	1	3395	tags=76%, list=53%, signal=161%	MCF7 wt-Y537S	EtOH	Mutant enriched
REACTOME_APC_C_MEDIATED_DEGRADATION_OF_CELL_CYCLE_PROTEINS	71	0.181396	1.77238	0.021322	0.152946	1	4625	tags=90%, list=72%, signal=321%	MCF7 wt-Y537S	EtOH	Mutant enriched
REACTOME_TOLL_LIKE_RECEPTOR_CASCADES	77	0.170512	1.76397	0.0178218	0.155643	1	4661	tags=90%, list=73%, signal=325%	MCF7 wt-Y537S	EtOH	Mutant enriched
REACTOME_MAPK_FAMILY_SIGNALING_CASCADES	148	0.123929	1.75452	0.0299065	0.158712	1	3942	tags=74%, list=62%, signal=187%	MCF7 wt-Y537S	EtOH	Mutant enriched
REACTOME_MITOTIC_PROMETAPHASE	120	0.141208	1.75117	0.0205761	0.15945	1	4397	tags=83%, list=69%, signal=258%	MCF7 wt-Y537S	EtOH	Mutant enriched
REACTOME_REGULATION_OF_TP53_ACTIVITY	101	0.145284	1.74471	0.0155642	0.16108	1	4348	tags=82%, list=68%, signal=252%	MCF7 wt-Y537S	EtOH	Mutant enriched
REACTOME_APC_CDC20_MEDIATED_DEGRADATION_OF_NEK2A	20	0.320158	1.74341	0.0330097	0.160241	1	1478	tags=55%, list=23%, signal=71%	MCF7 wt-Y537S	EtOH	Mutant enriched
REACTOME_TRANSCRIPTIONAL_ACTIVITY_OF_SMAD2_SMAD3_SMAD4_HETEROTRIMER	22	0.30378	1.74173	0.0184426	0.160333	1	2719	tags=73%, list=42%, signal=126%	MCF7 wt-Y537S	EtOH	Mutant enriched
REACTOME_APC_C_CDH1_MEDIATED_DEGRADATION_OF_CDC20_AND_OTHER_APC_C_CDH1_TARGETED_PROTEINS_IN_LATE_MITOSIS_EARLY_G1	62	0.186014	1.74073	0.00982318	0.160534	1	3779	tags=77%, list=59%, signal=187%	MCF7 wt-Y537S	EtOH	Mutant enriched
REACTOME_CARGO_TRAFFICKING_TO_THE_PERICILIARY_MEMBRANE	20	0.316361	1.73354	0.0116505	0.162388	1	3104	tags=80%, list=48%, signal=155%	MCF7 wt-Y537S	EtOH	Mutant enriched
REACTOME_CONVERSION_FROM_APC_C_CDC20_TO_APC_C_CDH1_IN_LATE_ANAPHASE	15	0.370025	1.71925	0.015625	0.167948	1	1478	tags=60%, list=23%, signal=78%	MCF7 wt-Y537S	EtOH	Mutant enriched
REACTOME_RNA_POLYMERASE_III_TRANSCRIPTION_TERMINATION	17	0.349857	1.7058	0.0323887	0.17338	1	2286	tags=71%, list=36%, signal=109%	MCF7 wt-Y537S	EtOH	Mutant enriched
REACTOME_RAF_ACTIVATION	25	0.279875	1.69909	0.0247148	0.176819	1	3851	tags=88%, list=60%, signal=220%	MCF7 wt-Y537S	EtOH	Mutant enriched
REACTOME_PROTEIN_FOLDING	45	0.215338	1.69557	0.0357143	0.176768	1	3897	tags=82%, list=61%, signal=208%	MCF7 wt-Y537S	EtOH	Mutant enriched
REACTOME_HIV_TRANSCRIPTION_INITIATION	38	0.231268	1.68871	0.0273438	0.177924	1	3247	tags=74%, list=51%, signal=149%	MCF7 wt-Y537S	EtOH	Mutant enriched
REACTOME_CYCLIN_A_B1_B2_ASSOCIATED_EVENTS_DURING_G2_M_TRANSITION	19	0.32683	1.68213	0.0316832	0.181848	1	3981	tags=95%, list=62%, signal=249%	MCF7 wt-Y537S	EtOH	Mutant enriched
REACTOME_RNA_POLYMERASE_I_TRANSCRIPTION_TERMINATION	21	0.303573	1.68054	0.0319361	0.182656	1	3247	tags=81%, list=51%, signal=164%	MCF7 wt-Y537S	EtOH	Mutant enriched
REACTOME_PROTEIN_UBIQUITINATION	44	0.210075	1.67654	0.0183299	0.185005	1	4050	tags=84%, list=63%, signal=227%	MCF7 wt-Y537S	EtOH	Mutant enriched
REACTOME_AURKA_ACTIVATION_BY_TPX2	35	0.236006	1.67369	0.0278884	0.184565	1	4353	tags=91%, list=68%, signal=284%	MCF7 wt-Y537S	EtOH	Mutant enriched
REACTOME_INHIBITION_OF_THE_PROTEOLYTIC_ACTIVITY_OF_APC_C_REQUIRED_FOR_THE_ONSET_OF_ANAPHASE_BY_MITOTIC_SPINDLE_CHECKPOINT_COMPONENTS	18	0.325629	1.67216	0.0311284	0.18548	1	1478	tags=56%, list=23%, signal=72%	MCF7 wt-Y537S	EtOH	Mutant enriched
REACTOME_SIGNALING_BY_NOTCH1_PEST_DOMAIN_MUTANTS_IN_CANCER	24	0.287574	1.67073	0.0393375	0.186257	1	833	tags=42%, list=13%, signal=48%	MCF7 wt-Y537S	EtOH	Mutant enriched
REACTOME_CDC42_GTPASE_CYCLE	86	0.150055	1.65819	0.0383877	0.194533	1	3148	tags=64%, list=49%, signal=124%	MCF7 wt-Y537S	EtOH	Mutant enriched
REACTOME_ABC_FAMILY_PROTEINS_MEDIATED_TRANSPORT	69	0.169388	1.64944	0.0462428	0.199923	1	4961	tags=94%, list=77%, signal=413%	MCF7 wt-Y537S	EtOH	Mutant enriched
REACTOME_SIGNALING_BY_BRAF_AND_RAF_FUSIONS	38	0.225525	1.64935	0.0407332	0.199395	1	3958	tags=84%, list=62%, signal=219%	MCF7 wt-Y537S	EtOH	Mutant enriched
REACTOME_SIGNALING_BY_MET	52	0.193769	1.64722	0.0403071	0.200236	1	3080	tags=67%, list=48%, signal=129%	MCF7 wt-Y537S	EtOH	Mutant enriched
REACTOME_RHOF_GTPASE_CYCLE	28	0.264786	1.63299	0.0456432	0.208077	1	3344	tags=79%, list=52%, signal=164%	MCF7 wt-Y537S	EtOH	Mutant enriched
REACTOME_APOPTOSIS	115	0.130349	1.63236	0.028	0.208082	1	4973	tags=90%, list=78%, signal=397%	MCF7 wt-Y537S	EtOH	Mutant enriched
REACTOME_RHOJ_GTPASE_CYCLE	40	0.21487	1.63122	0.0313112	0.208572	1	3276	tags=73%, list=51%, signal=147%	MCF7 wt-Y537S	EtOH	Mutant enriched
REACTOME_DEGRADATION_OF_THE_EXTRACELLULAR_MATRIX	31	0.240873	1.61937	0.0399202	0.215418	1	1150	tags=42%, list=18%, signal=51%	MCF7 wt-Y537S	EtOH	Mutant enriched
REACTOME_PROGRAMMED_CELL_DEATH	132	0.120075	1.61007	0.0455446	0.219317	1	4973	tags=89%, list=78%, signal=391%	MCF7 wt-Y537S	EtOH	Mutant enriched
REACTOME_TRANSLESION_SYNTHESIS_BY_Y_FAMILY_DNA_POLYMERASES_BYPASSES_LESIONS_ON_DNA_TEMPLATE	23	0.279653	1.60442	0.056962	0.223954	1	3785	tags=87%, list=59%, signal=212%	MCF7 wt-Y537S	EtOH	Mutant enriched
REACTOME_APC_C_CDC20_MEDIATED_DEGRADATION_OF_CYCLIN_B	19	0.307262	1.58445	0.0521042	0.238892	1	4106	tags=95%, list=64%, signal=263%	MCF7 wt-Y537S	EtOH	Mutant enriched
REACTOME_DNA_DOUBLE_STRAND_BREAK_REPAIR	71	0.157602	1.57837	0.0489796	0.242569	1	4866	tags=92%, list=76%, signal=376%	MCF7 wt-Y537S	EtOH	Mutant enriched
REACTOME_RNA_POLYMERASE_I_TRANSCRIPTION_INITIATION	36	0.218996	1.57381	0.042065	0.243939	1	3587	tags=78%, list=56%, signal=176%	MCF7 wt-Y537S	EtOH	Mutant enriched
REACTOME_RNA_POLYMERASE_I_PROMOTER_ESCAPE	23	0.276656	1.57183	0.0486815	0.245608	1	3247	tags=78%, list=51%, signal=158%	MCF7 wt-Y537S	EtOH	Mutant enriched
REACTOME_DNA_REPAIR	173	0.101555	1.57125	0.0531496	0.245617	1	3736	tags=68%, list=58%, signal=159%	MCF7 wt-Y537S	EtOH	Mutant enriched
REACTOME_REGULATION_OF_TP53_EXPRESSION_AND_DEGRADATION	22	0.278935	1.57021	0.0623701	0.246213	1	4625	tags=100%, list=72%, signal=358%	MCF7 wt-Y537S	EtOH	Mutant enriched
REACTOME_SIGNALING_BY_RECEPTOR_TYROSINE_KINASES	240	0.0885979	1.56495	0.0595483	0.249782	1	4685	tags=82%, list=73%, signal=292%	MCF7 wt-Y537S	EtOH	Mutant enriched
REACTOME_THE_CITRIC_ACID_TCA_CYCLE_AND_RESPIRATORY_ELECTRON_TRANSPORT	122	-0.370373	-4.74341	0	0	0	1822	tags=65%, list=28%, signal=89%	MCF7 wt-Y537S	EtOH	wt enriched
REACTOME_TRANSLATION	248	-0.233473	-4.202	0	0	0	4195	tags=88%, list=65%, signal=245%	MCF7 wt-Y537S	EtOH	wt enriched
REACTOME_METABOLISM_OF_AMINO_ACIDS_AND_DERIVATIVES	227	-0.234779	-4.19475	0	0	0	4195	tags=88%, list=65%, signal=246%	MCF7 wt-Y537S	EtOH	wt enriched
REACTOME_RESPIRATORY_ELECTRON_TRANSPORT_ATP_SYNTHESIS_BY_CHEMIOSMOTIC_COUPLING_AND_HEAT_PRODUCTION_BY_UNCOUPLING_PROTEINS	90	-0.357946	-3.9001	0	0	0	1940	tags=66%, list=30%, signal=93%	MCF7 wt-Y537S	EtOH	wt enriched
REACTOME_REGULATION_OF_EXPRESSION_OF_SLITS_AND_ROBOS	137	-0.284179	-3.84044	0	0	0	4065	tags=91%, list=63%, signal=244%	MCF7 wt-Y537S	EtOH	wt enriched
REACTOME_RESPIRATORY_ELECTRON_TRANSPORT	88	-0.349895	-3.80358	0	0	0	1940	tags=65%, list=30%, signal=92%	MCF7 wt-Y537S	EtOH	wt enriched
REACTOME_RRNA_PROCESSING	176	-0.243931	-3.77642	0	0	0	4160	tags=89%, list=65%, signal=246%	MCF7 wt-Y537S	EtOH	wt enriched
REACTOME_EUKARYOTIC_TRANSLATION_INITIATION	107	-0.295036	-3.56779	0	0	0	4190	tags=94%, list=65%, signal=268%	MCF7 wt-Y537S	EtOH	wt enriched
REACTOME_MITOCHONDRIAL_TRANSLATION	89	-0.322158	-3.54694	0	0	0	1853	tags=61%, list=29%, signal=84%	MCF7 wt-Y537S	EtOH	wt enriched
REACTOME_SRP_DEPENDENT_COTRANSLATIONAL_PROTEIN_TARGETING_TO_MEMBRANE	98	-0.304503	-3.54394	0	0	0	4160	tags=95%, list=65%, signal=266%	MCF7 wt-Y537S	EtOH	wt enriched
REACTOME_NONSENSE_MEDIATED_DECAY_NMD	98	-0.294141	-3.40289	0	0	0	4160	tags=94%, list=65%, signal=264%	MCF7 wt-Y537S	EtOH	wt enriched
REACTOME_EUKARYOTIC_TRANSLATION_ELONGATION	79	-0.316798	-3.28697	0	0	0	4160	tags=96%, list=65%, signal=271%	MCF7 wt-Y537S	EtOH	wt enriched
REACTOME_GLYOXYLATE_METABOLISM_AND_GLYCINE_DEGRADATION	18	-0.622972	-3.21158	0	0	0	1360	tags=83%, list=21%, signal=105%	MCF7 wt-Y537S	EtOH	wt enriched
REACTOME_COMPLEX_I_BIOGENESIS	52	-0.380427	-3.18294	0	0	0	2019	tags=69%, list=32%, signal=100%	MCF7 wt-Y537S	EtOH	wt enriched
REACTOME_INFLUENZA_INFECTION	132	-0.22675	-3.08451	0	0	0	4160	tags=87%, list=65%, signal=243%	MCF7 wt-Y537S	EtOH	wt enriched
REACTOME_PYRUVATE_METABOLISM_AND_CITRIC_ACID_TCA_CYCLE	36	-0.434203	-3.06521	0	2.81616e-05	0.001	1684	tags=69%, list=26%, signal=94%	MCF7 wt-Y537S	EtOH	wt enriched
REACTOME_PROCESSING_OF_CAPPED_INTRON_CONTAINING_PRE_MRNA	198	-0.187785	-3.05889	0	2.71905e-05	0.001	4336	tags=86%, list=68%, signal=257%	MCF7 wt-Y537S	EtOH	wt enriched
REACTOME_SIGNALING_BY_ROBO_RECEPTORS	167	-0.200401	-3.01456	0	5.30339e-05	0.002	4160	tags=84%, list=65%, signal=234%	MCF7 wt-Y537S	EtOH	wt enriched
REACTOME_RESPONSE_OF_EIF2AK4_GCN2_TO_AMINO_ACID_DEFICIENCY	85	-0.284046	-2.98246	0	0.000123723	0.005	4160	tags=93%, list=65%, signal=261%	MCF7 wt-Y537S	EtOH	wt enriched
REACTOME_CELLULAR_RESPONSE_TO_STARVATION	119	-0.22907	-2.90081	0	0.000204251	0.009	4160	tags=87%, list=65%, signal=245%	MCF7 wt-Y537S	EtOH	wt enriched
REACTOME_SELENOAMINO_ACID_METABOLISM	91	-0.261201	-2.89939	0	0.000198578	0.009	4195	tags=91%, list=65%, signal=260%	MCF7 wt-Y537S	EtOH	wt enriched
REACTOME_ACTIVATION_OF_THE_MRNA_UPON_BINDING_OF_THE_CAP_BINDING_COMPLEX_AND_EIFS_AND_SUBSEQUENT_BINDING_TO_43S	55	-0.312503	-2.78668	0	0.000606072	0.032	4190	tags=96%, list=65%, signal=276%	MCF7 wt-Y537S	EtOH	wt enriched
REACTOME_HOST_INTERACTIONS_OF_HIV_FACTORS	100	-0.236588	-2.78185	0	0.000610665	0.033	4147	tags=88%, list=65%, signal=246%	MCF7 wt-Y537S	EtOH	wt enriched
REACTOME_NEUTROPHIL_DEGRANULATION	262	-0.145266	-2.71341	0	0.000863095	0.049	4097	tags=78%, list=64%, signal=207%	MCF7 wt-Y537S	EtOH	wt enriched
REACTOME_CITRIC_ACID_CYCLE_TCA_CYCLE	18	-0.516548	-2.66557	0	0.00129692	0.077	1684	tags=78%, list=26%, signal=105%	MCF7 wt-Y537S	EtOH	wt enriched
REACTOME_BRANCHED_CHAIN_AMINO_ACID_CATABOLISM	18	-0.52546	-2.61217	0	0.00173981	0.107	1983	tags=83%, list=31%, signal=120%	MCF7 wt-Y537S	EtOH	wt enriched
REACTOME_MRNA_SPLICING	154	-0.182104	-2.60245	0	0.00193604	0.12	4146	tags=82%, list=65%, signal=228%	MCF7 wt-Y537S	EtOH	wt enriched
REACTOME_DISORDERS_OF_TRANSMEMBRANE_TRANSPORTERS	96	-0.216915	-2.48237	0	0.00393714	0.261	3771	tags=80%, list=59%, signal=192%	MCF7 wt-Y537S	EtOH	wt enriched
REACTOME_RRNA_MODIFICATION_IN_THE_NUCLEUS_AND_CYTOSOL	54	-0.290321	-2.47291	0	0.00413587	0.277	4089	tags=93%, list=64%, signal=254%	MCF7 wt-Y537S	EtOH	wt enriched
REACTOME_REGULATION_OF_MRNA_STABILITY_BY_PROTEINS_THAT_BIND_AU_RICH_ELEMENTS	69	-0.2561	-2.46833	0	0.00424994	0.287	4042	tags=88%, list=63%, signal=237%	MCF7 wt-Y537S	EtOH	wt enriched
REACTOME_RNA_POLYMERASE_II_TRANSCRIPTION_TERMINATION	56	-0.266769	-2.35004	0	0.00904131	0.574	3112	tags=75%, list=49%, signal=145%	MCF7 wt-Y537S	EtOH	wt enriched
REACTOME_DEFECTIVE_CFTR_CAUSES_CYSTIC_FIBROSIS	50	-0.278773	-2.31727	0	0.0106661	0.654	3867	tags=88%, list=60%, signal=220%	MCF7 wt-Y537S	EtOH	wt enriched
REACTOME_DEGRADATION_OF_GLI1_BY_THE_PROTEASOME	50	-0.272188	-2.30626	0	0.0111492	0.68	4037	tags=90%, list=63%, signal=241%	MCF7 wt-Y537S	EtOH	wt enriched
REACTOME_DISEASES_ASSOCIATED_WITH_N_GLYCOSYLATION_OF_PROTEINS	17	-0.463123	-2.30403	0	0.0111398	0.685	2318	tags=82%, list=36%, signal=129%	MCF7 wt-Y537S	EtOH	wt enriched
REACTOME_TRANSPORT_OF_MATURE_TRANSCRIPT_TO_CYTOPLASM	71	-0.232426	-2.29856	0.00403226	0.0113313	0.708	3672	tags=80%, list=57%, signal=186%	MCF7 wt-Y537S	EtOH	wt enriched
REACTOME_UCH_PROTEINASES	67	-0.238227	-2.29709	0.00205761	0.0113668	0.715	4037	tags=87%, list=63%, signal=232%	MCF7 wt-Y537S	EtOH	wt enriched
REACTOME_NERVOUS_SYSTEM_DEVELOPMENT	307	-0.114204	-2.27724	0	0.0122951	0.751	4167	tags=76%, list=65%, signal=207%	MCF7 wt-Y537S	EtOH	wt enriched
REACTOME_METABOLISM_OF_POLYAMINES	45	-0.283164	-2.25302	0.00199601	0.0139963	0.787	4037	tags=91%, list=63%, signal=245%	MCF7 wt-Y537S	EtOH	wt enriched
REACTOME_ABC_TRANSPORTER_DISORDERS	54	-0.250561	-2.23831	0	0.0153029	0.816	3867	tags=85%, list=60%, signal=213%	MCF7 wt-Y537S	EtOH	wt enriched
REACTOME_AUF1_HNRNP_D0_BINDS_AND_DESTABILIZES_MRNA	44	-0.284918	-2.22973	0	0.0160497	0.835	3867	tags=89%, list=60%, signal=222%	MCF7 wt-Y537S	EtOH	wt enriched
REACTOME_PTEN_REGULATION	106	-0.182638	-2.22337	0.00203666	0.0165997	0.855	3867	tags=78%, list=60%, signal=194%	MCF7 wt-Y537S	EtOH	wt enriched
REACTOME_REGULATION_OF_PTEN_STABILITY_AND_ACTIVITY	57	-0.249476	-2.20604	0	0.0178638	0.883	4037	tags=88%, list=63%, signal=235%	MCF7 wt-Y537S	EtOH	wt enriched
REACTOME_ASPARAGINE_N_LINKED_GLYCOSYLATION	190	-0.139972	-2.19967	0	0.0183417	0.894	4425	tags=83%, list=69%, signal=259%	MCF7 wt-Y537S	EtOH	wt enriched
REACTOME_HEDGEHOG_LIGAND_BIOGENESIS	51	-0.261423	-2.19253	0.00401606	0.0190364	0.905	3867	tags=86%, list=60%, signal=216%	MCF7 wt-Y537S	EtOH	wt enriched
REACTOME_MAPK6_MAPK4_SIGNALING	59	-0.246323	-2.17568	0.00211416	0.0206613	0.928	3867	tags=85%, list=60%, signal=212%	MCF7 wt-Y537S	EtOH	wt enriched
REACTOME_PCP_CE_PATHWAY	61	-0.241213	-2.14597	0	0.0243919	0.961	4037	tags=87%, list=63%, signal=233%	MCF7 wt-Y537S	EtOH	wt enriched
REACTOME_NEGATIVE_REGULATION_OF_NOTCH4_SIGNALING	47	-0.26563	-2.14079	0	0.0247098	0.969	4037	tags=89%, list=63%, signal=240%	MCF7 wt-Y537S	EtOH	wt enriched
REACTOME_CROSS_PRESENTATION_OF_SOLUBLE_EXOGENOUS_ANTIGENS_ENDOSOMES	42	-0.279381	-2.12625	0	0.0267628	0.98	3867	tags=88%, list=60%, signal=221%	MCF7 wt-Y537S	EtOH	wt enriched
REACTOME_THE_ROLE_OF_GTSE1_IN_G2_M_PROGRESSION_AFTER_G2_CHECKPOINT	49	-0.255696	-2.11952	0.00206186	0.0274484	0.987	3867	tags=86%, list=60%, signal=215%	MCF7 wt-Y537S	EtOH	wt enriched
REACTOME_MITOCHONDRIAL_FATTY_ACID_BETA_OXIDATION	25	-0.352516	-2.11421	0.00410678	0.0277185	0.988	2108	tags=68%, list=33%, signal=101%	MCF7 wt-Y537S	EtOH	wt enriched
REACTOME_ORC1_REMOVAL_FROM_CHROMATIN	58	-0.234254	-2.08712	0.00407332	0.0314728	0.994	4037	tags=86%, list=63%, signal=231%	MCF7 wt-Y537S	EtOH	wt enriched
REACTOME_BIOSYNTHESIS_OF_THE_N_GLYCAN_PRECURSOR_DOLICHOL_LIPID_LINKED_OLIGOSACCHARIDE_LLO_AND_TRANSFER_TO_A_NASCENT_PROTEIN	47	-0.263191	-2.08072	0.0021097	0.0323959	0.994	2553	tags=66%, list=40%, signal=109%	MCF7 wt-Y537S	EtOH	wt enriched
REACTOME_TRANSPORT_OF_SMALL_MOLECULES	257	-0.112818	-2.07244	0	0.0334127	0.994	3994	tags=73%, list=62%, signal=186%	MCF7 wt-Y537S	EtOH	wt enriched
REACTOME_REGULATION_OF_HMOX1_EXPRESSION_AND_ACTIVITY	54	-0.242478	-2.05706	0.00195312	0.0360302	0.996	4037	tags=87%, list=63%, signal=233%	MCF7 wt-Y537S	EtOH	wt enriched
REACTOME_ER_TO_GOLGI_ANTEROGRADE_TRANSPORT	105	-0.169425	-2.0527	0.00806452	0.0368784	0.998	4425	tags=86%, list=69%, signal=273%	MCF7 wt-Y537S	EtOH	wt enriched
REACTOME_DEGRADATION_OF_AXIN	44	-0.262033	-2.04612	0.00608519	0.0377278	0.998	3867	tags=86%, list=60%, signal=216%	MCF7 wt-Y537S	EtOH	wt enriched
REACTOME_PYRUVATE_METABOLISM	17	-0.410771	-2.03776	0.00998004	0.0396445	0.999	1145	tags=59%, list=18%, signal=71%	MCF7 wt-Y537S	EtOH	wt enriched
REACTOME_INNATE_IMMUNE_SYSTEM	494	-0.0817217	-2.00968	0.00769231	0.0459391	1	4122	tags=72%, list=64%, signal=186%	MCF7 wt-Y537S	EtOH	wt enriched
REACTOME_CYTOPROTECTION_BY_HMOX1	95	-0.175881	-2.00919	0.00852879	0.0457529	1	3949	tags=79%, list=62%, signal=203%	MCF7 wt-Y537S	EtOH	wt enriched
REACTOME_ANTIGEN_PROCESSING_CROSS_PRESENTATION	74	-0.19616	-1.99781	0.00425532	0.0471773	1	3867	tags=80%, list=60%, signal=199%	MCF7 wt-Y537S	EtOH	wt enriched
REACTOME_ASYMMETRIC_LOCALIZATION_OF_PCP_PROTEINS	46	-0.246191	-1.99646	0.00610998	0.0472312	1	3867	tags=85%, list=60%, signal=212%	MCF7 wt-Y537S	EtOH	wt enriched
REACTOME_HEDGEHOG_ON_STATE	53	-0.228678	-1.99124	0.00393701	0.0480486	1	3867	tags=83%, list=60%, signal=208%	MCF7 wt-Y537S	EtOH	wt enriched
REACTOME_TNFR2_NON_CANONICAL_NF_KB_PATHWAY	52	-0.237375	-1.98623	0.00572519	0.048841	1	4037	tags=87%, list=63%, signal=232%	MCF7 wt-Y537S	EtOH	wt enriched
REACTOME_ASSEMBLY_OF_THE_PRE_REPLICATIVE_COMPLEX	54	-0.224534	-1.97692	0.008	0.0512027	1	4151	tags=87%, list=65%, signal=245%	MCF7 wt-Y537S	EtOH	wt enriched
REACTOME_DECTIN_1_MEDIATED_NONCANONICAL_NF_KB_SIGNALING	50	-0.231874	-1.96061	0.0157171	0.0552704	1	4037	tags=86%, list=63%, signal=231%	MCF7 wt-Y537S	EtOH	wt enriched
REACTOME_STABILIZATION_OF_P53	45	-0.242747	-1.92202	0.015534	0.0649264	1	3867	tags=84%, list=60%, signal=212%	MCF7 wt-Y537S	EtOH	wt enriched
REACTOME_CELLULAR_RESPONSE_TO_HYPOXIA	52	-0.22535	-1.91572	0.0142566	0.0669783	1	3867	tags=83%, list=60%, signal=207%	MCF7 wt-Y537S	EtOH	wt enriched
REACTOME_GLYCOSPHINGOLIPID_METABOLISM	24	-0.320611	-1.91413	0.00817996	0.066751	1	1425	tags=54%, list=22%, signal=69%	MCF7 wt-Y537S	EtOH	wt enriched
REACTOME_DEGRADATION_OF_DVL	48	-0.231666	-1.91232	0.0131579	0.0670212	1	3867	tags=83%, list=60%, signal=209%	MCF7 wt-Y537S	EtOH	wt enriched
REACTOME_DEGRADATION_OF_BETA_CATENIN_BY_THE_DESTRUCTION_COMPLEX	62	-0.205247	-1.895	0.00399202	0.0726565	1	4279	tags=87%, list=67%, signal=260%	MCF7 wt-Y537S	EtOH	wt enriched
REACTOME_COPI_MEDIATED_ANTEROGRADE_TRANSPORT	64	-0.20327	-1.89065	0.0075188	0.0730187	1	4518	tags=91%, list=71%, signal=304%	MCF7 wt-Y537S	EtOH	wt enriched
REACTOME_THE_ROLE_OF_NEF_IN_HIV_1_REPLICATION_AND_DISEASE_PATHOGENESIS	16	-0.38163	-1.85422	0.0152964	0.0843284	1	3969	tags=100%, list=62%, signal=262%	MCF7 wt-Y537S	EtOH	wt enriched
REACTOME_SPHINGOLIPID_METABOLISM	46	-0.235959	-1.8414	0.00824742	0.088894	1	1425	tags=46%, list=22%, signal=58%	MCF7 wt-Y537S	EtOH	wt enriched
REACTOME_HEDGEHOG_OFF_STATE	66	-0.191297	-1.82191	0.0142857	0.0964026	1	3933	tags=80%, list=61%, signal=206%	MCF7 wt-Y537S	EtOH	wt enriched
REACTOME_REGULATION_OF_RUNX2_EXPRESSION_AND_ACTIVITY	52	-0.217987	-1.81839	0.0225873	0.0971368	1	4037	tags=85%, list=63%, signal=227%	MCF7 wt-Y537S	EtOH	wt enriched
REACTOME_SIGNALING_BY_NOTCH4	56	-0.204268	-1.80543	0.0169173	0.0998211	1	4081	tags=84%, list=64%, signal=229%	MCF7 wt-Y537S	EtOH	wt enriched
REACTOME_SCF_SKP2_MEDIATED_DEGRADATION_OF_P27_P21	51	-0.214912	-1.80091	0.0178218	0.100647	1	4037	tags=84%, list=63%, signal=226%	MCF7 wt-Y537S	EtOH	wt enriched
REACTOME_G1_S_DNA_DAMAGE_CHECKPOINTS	50	-0.218301	-1.79912	0.0116279	0.101092	1	3867	tags=82%, list=60%, signal=205%	MCF7 wt-Y537S	EtOH	wt enriched
REACTOME_PROCESSING_OF_CAPPED_INTRONLESS_PRE_MRNA	24	-0.307255	-1.76758	0.0217391	0.115702	1	3112	tags=79%, list=49%, signal=153%	MCF7 wt-Y537S	EtOH	wt enriched
REACTOME_SIGNALING_BY_HEDGEHOG	79	-0.173242	-1.75749	0.0181452	0.119346	1	3933	tags=78%, list=61%, signal=201%	MCF7 wt-Y537S	EtOH	wt enriched
REACTOME_REGULATION_OF_RAS_BY_GAPS	52	-0.205961	-1.75489	0.0229008	0.119783	1	3867	tags=81%, list=60%, signal=202%	MCF7 wt-Y537S	EtOH	wt enriched
REACTOME_POST_TRANSLATIONAL_MODIFICATION_SYNTHESIS_OF_GPI_ANCHORED_PROTEINS	18	-0.329368	-1.7187	0.0114723	0.136068	1	2168	tags=67%, list=34%, signal=100%	MCF7 wt-Y537S	EtOH	wt enriched
REACTOME_REGULATION_OF_RUNX3_EXPRESSION_AND_ACTIVITY	48	-0.210676	-1.69956	0.028866	0.147733	1	3867	tags=81%, list=60%, signal=203%	MCF7 wt-Y537S	EtOH	wt enriched
REACTOME_ENERGY_DEPENDENT_REGULATION_OF_MTOR_BY_LKB1_AMPK	21	-0.309494	-1.69339	0.0251451	0.150468	1	2601	tags=71%, list=41%, signal=120%	MCF7 wt-Y537S	EtOH	wt enriched
REACTOME_SIGNALING_BY_WNT	133	-0.127404	-1.69059	0.0140845	0.151926	1	4308	tags=80%, list=67%, signal=238%	MCF7 wt-Y537S	EtOH	wt enriched
REACTOME_MITOCHONDRIAL_TRNA_AMINOACYLATION	18	-0.332012	-1.68273	0.0294118	0.156515	1	2863	tags=78%, list=45%, signal=140%	MCF7 wt-Y537S	EtOH	wt enriched
REACTOME_TRANSPORT_OF_MATURE_MRNAS_DERIVED_FROM_INTRONLESS_TRANSCRIPTS	39	-0.228917	-1.67344	0.0477223	0.162031	1	3636	tags=79%, list=57%, signal=183%	MCF7 wt-Y537S	EtOH	wt enriched
REACTOME_RUNX1_REGULATES_TRANSCRIPTION_OF_GENES_INVOLVED_IN_DIFFERENTIATION_OF_HSCS	53	-0.190627	-1.66958	0.0354331	0.164447	1	3867	tags=79%, list=60%, signal=198%	MCF7 wt-Y537S	EtOH	wt enriched
REACTOME_POSTMITOTIC_NUCLEAR_PORE_COMPLEX_NPC_REFORMATION	24	-0.282815	-1.6662	0.0309278	0.16497	1	3268	tags=79%, list=51%, signal=161%	MCF7 wt-Y537S	EtOH	wt enriched
REACTOME_PLASMA_LIPOPROTEIN_CLEARANCE	18	-0.328699	-1.66057	0.030426	0.167474	1	3952	tags=94%, list=62%, signal=246%	MCF7 wt-Y537S	EtOH	wt enriched
REACTOME_FCERI_MEDIATED_NF_KB_ACTIVATION	62	-0.178345	-1.64871	0.0353635	0.173527	1	3933	tags=79%, list=61%, signal=203%	MCF7 wt-Y537S	EtOH	wt enriched
REACTOME_TRANSPORT_OF_THE_SLBP_DEPENDANT_MATURE_MRNA	32	-0.246382	-1.63994	0.0346232	0.178729	1	3636	tags=81%, list=57%, signal=187%	MCF7 wt-Y537S	EtOH	wt enriched
REACTOME_DISEASES_OF_METABOLISM	99	-0.139083	-1.63785	0.042	0.179095	1	3395	tags=67%, list=53%, signal=140%	MCF7 wt-Y537S	EtOH	wt enriched
REACTOME_PROCESSING_OF_INTRONLESS_PRE_MRNAS	19	-0.304815	-1.63776	0.0469667	0.178473	1	3112	tags=79%, list=49%, signal=153%	MCF7 wt-Y537S	EtOH	wt enriched
REACTOME_RESPONSE_OF_MTB_TO_PHAGOCYTOSIS	16	-0.337408	-1.63347	0.0426357	0.180925	1	1849	tags=63%, list=29%, signal=88%	MCF7 wt-Y537S	EtOH	wt enriched
REACTOME_GLYCEROPHOSPHOLIPID_BIOSYNTHESIS	59	-0.180946	-1.63148	0.0458015	0.182017	1	1350	tags=39%, list=21%, signal=49%	MCF7 wt-Y537S	EtOH	wt enriched
REACTOME_DISEASES_OF_GLYCOSYLATION	55	-0.18541	-1.6313	0.0336842	0.181467	1	2318	tags=55%, list=36%, signal=85%	MCF7 wt-Y537S	EtOH	wt enriched
REACTOME_INTERFERON_SIGNALING	108	-0.13122	-1.62417	0.0316206	0.187007	1	2022	tags=44%, list=32%, signal=64%	MCF7 wt-Y537S	EtOH	wt enriched
REACTOME_RAB_GERANYLGERANYLATION	47	-0.202412	-1.62123	0.0246212	0.186676	1	1849	tags=49%, list=29%, signal=68%	MCF7 wt-Y537S	EtOH	wt enriched
REACTOME_TRANSPORT_TO_THE_GOLGI_AND_SUBSEQUENT_MODIFICATION	118	-0.125374	-1.6026	0.0456432	0.201132	1	4425	tags=81%, list=69%, signal=258%	MCF7 wt-Y537S	EtOH	wt enriched
REACTOME_TRNA_AMINOACYLATION	24	-0.266835	-1.59546	0.0442656	0.20644	1	3370	tags=79%, list=53%, signal=166%	MCF7 wt-Y537S	EtOH	wt enriched
REACTOME_INTERLEUKIN_12_FAMILY_SIGNALING	28	-0.251976	-1.58233	0.0413386	0.216984	1	4343	tags=93%, list=68%, signal=287%	MCF7 wt-Y537S	EtOH	wt enriched
REACTOME_CELLULAR_RESPONSE_TO_CHEMICAL_STRESS	112	-0.127092	-1.58008	0.0573123	0.217	1	3949	tags=74%, list=62%, signal=190%	MCF7 wt-Y537S	EtOH	wt enriched
REACTOME_BETA_CATENIN_INDEPENDENT_WNT_SIGNALING	82	-0.150469	-1.57803	0.0555556	0.218469	1	4128	tags=79%, list=64%, signal=220%	MCF7 wt-Y537S	EtOH	wt enriched
REACTOME_SYNTHESIS_OF_PC	16	-0.329232	-1.57177	0.058	0.221776	1	3503	tags=88%, list=55%, signal=193%	MCF7 wt-Y537S	EtOH	wt enriched
REACTOME_INTERACTIONS_OF_REV_WITH_HOST_CELLULAR_PROTEINS	32	-0.230799	-1.56213	0.0431211	0.227028	1	4336	tags=91%, list=68%, signal=279%	MCF7 wt-Y537S	EtOH	wt enriched
REACTOME_LDL_CLEARANCE	15	-0.33665	-1.55948	0.0681818	0.227486	1	3829	tags=93%, list=60%, signal=231%	MCF7 wt-Y537S	EtOH	wt enriched
REACTOME_NUCLEAR_ENVELOPE_BREAKDOWN	44	-0.200356	-1.55872	0.055102	0.227421	1	3677	tags=77%, list=57%, signal=180%	MCF7 wt-Y537S	EtOH	wt enriched
REACTOME_TCF_DEPENDENT_SIGNALING_IN_RESPONSE_TO_WNT	91	-0.138516	-1.55553	0.0549898	0.229253	1	4125	tags=78%, list=64%, signal=216%	MCF7 wt-Y537S	EtOH	wt enriched
REACTOME_HIV_INFECTION	179	-0.0991782	-1.54598	0.0422535	0.236032	1	4287	tags=77%, list=67%, signal=225%	MCF7 wt-Y537S	EtOH	wt enriched
REACTOME_TRANSFERRIN_ENDOCYTOSIS_AND_RECYCLING	16	-0.31559	-1.54318	0.0531496	0.238203	1	1588	tags=56%, list=25%, signal=75%	MCF7 wt-Y537S	EtOH	wt enriched
REACTOME_METABOLISM_OF_NUCLEOTIDES	61	-0.169693	-1.54113	0.0643863	0.238157	1	4911	tags=93%, list=77%, signal=396%	MCF7 wt-Y537S	EtOH	wt enriched
REACTOME_METABOLISM_OF_AMINO_ACIDS_AND_DERIVATIVES	227	0.225941	3.90853	0	0	0	3542	tags=77%, list=55%, signal=166%	SUM44PE wt-LTED	EtOH	Mutant enriched
REACTOME_EUKARYOTIC_TRANSLATION_INITIATION	107	0.317552	3.81106	0	0	0	3627	tags=88%, list=57%, signal=199%	SUM44PE wt-LTED	EtOH	Mutant enriched
REACTOME_REGULATION_OF_EXPRESSION_OF_SLITS_AND_ROBOS	137	0.272797	3.71798	0	0	0	3807	tags=86%, list=59%, signal=208%	SUM44PE wt-LTED	EtOH	Mutant enriched
REACTOME_SRP_DEPENDENT_COTRANSLATIONAL_PROTEIN_TARGETING_TO_MEMBRANE	98	0.279119	3.2516	0	0	0	3599	tags=84%, list=56%, signal=188%	SUM44PE wt-LTED	EtOH	Mutant enriched
REACTOME_SIGNALING_BY_ROBO_RECEPTORS	167	0.214356	3.21792	0	0.000131405	0.001	3764	tags=80%, list=59%, signal=188%	SUM44PE wt-LTED	EtOH	Mutant enriched
REACTOME_SELENOAMINO_ACID_METABOLISM	91	0.299764	3.21645	0	0.000118265	0.001	3527	tags=85%, list=55%, signal=186%	SUM44PE wt-LTED	EtOH	Mutant enriched
REACTOME_EUKARYOTIC_TRANSLATION_ELONGATION	79	0.302605	3.15091	0	0.000196596	0.002	3599	tags=86%, list=56%, signal=194%	SUM44PE wt-LTED	EtOH	Mutant enriched
REACTOME_TRANSLATION	248	0.175148	3.10487	0	0.000181474	0.002	3493	tags=71%, list=55%, signal=151%	SUM44PE wt-LTED	EtOH	Mutant enriched
REACTOME_RESPONSE_OF_EIF2AK4_GCN2_TO_AMINO_ACID_DEFICIENCY	85	0.289008	3.04071	0	0.000234607	0.003	3599	tags=85%, list=56%, signal=191%	SUM44PE wt-LTED	EtOH	Mutant enriched
REACTOME_REGULATION_OF_RUNX3_EXPRESSION_AND_ACTIVITY	48	0.367612	3.00257	0	0.000295436	0.004	3134	tags=85%, list=49%, signal=166%	SUM44PE wt-LTED	EtOH	Mutant enriched
REACTOME_NONSENSE_MEDIATED_DECAY_NMD	98	0.258076	2.99599	0	0.000262609	0.004	3601	tags=82%, list=56%, signal=184%	SUM44PE wt-LTED	EtOH	Mutant enriched
REACTOME_METABOLISM_OF_POLYAMINES	45	0.380027	2.98488	0	0.000248788	0.004	3134	tags=87%, list=49%, signal=168%	SUM44PE wt-LTED	EtOH	Mutant enriched
REACTOME_CELLULAR_RESPONSE_TO_STARVATION	119	0.233517	2.9348	0	0.000339373	0.006	3807	tags=82%, list=59%, signal=199%	SUM44PE wt-LTED	EtOH	Mutant enriched
REACTOME_HOST_INTERACTIONS_OF_HIV_FACTORS	100	0.248674	2.93306	0	0.000323947	0.006	3364	tags=77%, list=53%, signal=160%	SUM44PE wt-LTED	EtOH	Mutant enriched
REACTOME_SIGNALING_BY_WNT	133	0.219365	2.93257	0	0.000309862	0.006	3440	tags=75%, list=54%, signal=159%	SUM44PE wt-LTED	EtOH	Mutant enriched
REACTOME_MAPK6_MAPK4_SIGNALING	59	0.313274	2.80845	0	0.00094999	0.021	3440	tags=85%, list=54%, signal=181%	SUM44PE wt-LTED	EtOH	Mutant enriched
REACTOME_INFLUENZA_INFECTION	132	0.21068	2.78957	0	0.00104568	0.024	3822	tags=80%, list=60%, signal=195%	SUM44PE wt-LTED	EtOH	Mutant enriched
REACTOME_ACTIVATION_OF_THE_MRNA_UPON_BINDING_OF_THE_CAP_BINDING_COMPLEX_AND_EIFS_AND_SUBSEQUENT_BINDING_TO_43S	55	0.311882	2.75984	0	0.00134478	0.031	3493	tags=85%, list=55%, signal=186%	SUM44PE wt-LTED	EtOH	Mutant enriched
REACTOME_DECTIN_1_MEDIATED_NONCANONICAL_NF_KB_SIGNALING	50	0.325471	2.72144	0	0.0017993	0.047	3440	tags=86%, list=54%, signal=184%	SUM44PE wt-LTED	EtOH	Mutant enriched
REACTOME_DEGRADATION_OF_BETA_CATENIN_BY_THE_DESTRUCTION_COMPLEX	62	0.288302	2.68901	0	0.00203082	0.054	3440	tags=82%, list=54%, signal=176%	SUM44PE wt-LTED	EtOH	Mutant enriched
REACTOME_DISORDERS_OF_TRANSMEMBRANE_TRANSPORTERS	96	0.239691	2.6832	0	0.00210963	0.058	3692	tags=81%, list=58%, signal=189%	SUM44PE wt-LTED	EtOH	Mutant enriched
REACTOME_HEDGEHOG_ON_STATE	53	0.299306	2.65253	0	0.00266528	0.079	3658	tags=87%, list=57%, signal=201%	SUM44PE wt-LTED	EtOH	Mutant enriched
REACTOME_REGULATION_OF_RUNX2_EXPRESSION_AND_ACTIVITY	52	0.311614	2.64682	0	0.0025286	0.079	3440	tags=85%, list=54%, signal=181%	SUM44PE wt-LTED	EtOH	Mutant enriched
REACTOME_TNFR2_NON_CANONICAL_NF_KB_PATHWAY	52	0.311614	2.63821	0	0.00264347	0.085	3440	tags=85%, list=54%, signal=181%	SUM44PE wt-LTED	EtOH	Mutant enriched
REACTOME_CROSS_PRESENTATION_OF_SOLUBLE_EXOGENOUS_ANTIGENS_ENDOSOMES	42	0.346295	2.63362	0	0.00275001	0.089	3134	tags=83%, list=49%, signal=162%	SUM44PE wt-LTED	EtOH	Mutant enriched
REACTOME_BETA_CATENIN_INDEPENDENT_WNT_SIGNALING	82	0.246575	2.63073	0	0.00268454	0.089	3440	tags=78%, list=54%, signal=166%	SUM44PE wt-LTED	EtOH	Mutant enriched
REACTOME_NEGATIVE_REGULATION_OF_NOTCH4_SIGNALING	47	0.316315	2.60721	0	0.00319998	0.11	3440	tags=85%, list=54%, signal=182%	SUM44PE wt-LTED	EtOH	Mutant enriched
REACTOME_HEDGEHOG_OFF_STATE	66	0.26873	2.59259	0	0.00346608	0.119	3440	tags=80%, list=54%, signal=172%	SUM44PE wt-LTED	EtOH	Mutant enriched
REACTOME_DEGRADATION_OF_GLI1_BY_THE_PROTEASOME	50	0.305314	2.59127	0	0.00339073	0.119	3440	tags=84%, list=54%, signal=180%	SUM44PE wt-LTED	EtOH	Mutant enriched
REACTOME_DEGRADATION_OF_AXIN	44	0.331147	2.57927	0	0.00364336	0.13	3134	tags=82%, list=49%, signal=159%	SUM44PE wt-LTED	EtOH	Mutant enriched
REACTOME_REGULATION_OF_PTEN_STABILITY_AND_ACTIVITY	57	0.292844	2.57706	0	0.00361657	0.131	3310	tags=81%, list=52%, signal=165%	SUM44PE wt-LTED	EtOH	Mutant enriched
REACTOME_REGULATION_OF_HMOX1_EXPRESSION_AND_ACTIVITY	54	0.298783	2.57691	0	0.00354277	0.131	3440	tags=83%, list=54%, signal=178%	SUM44PE wt-LTED	EtOH	Mutant enriched
REACTOME_SIGNALING_BY_HEDGEHOG	79	0.250834	2.56779	0.00206186	0.00374845	0.143	3440	tags=78%, list=54%, signal=167%	SUM44PE wt-LTED	EtOH	Mutant enriched
REACTOME_CELLULAR_RESPONSES_TO_EXTERNAL_STIMULI	392	0.117106	2.56082	0	0.0038803	0.149	3822	tags=71%, list=60%, signal=164%	SUM44PE wt-LTED	EtOH	Mutant enriched
REACTOME_ASYMMETRIC_LOCALIZATION_OF_PCP_PROTEINS	46	0.317317	2.55189	0	0.00400591	0.157	3134	tags=80%, list=49%, signal=156%	SUM44PE wt-LTED	EtOH	Mutant enriched
REACTOME_ABC_TRANSPORTER_DISORDERS	54	0.290921	2.53314	0	0.00435092	0.179	3134	tags=78%, list=49%, signal=151%	SUM44PE wt-LTED	EtOH	Mutant enriched
REACTOME_AUF1_HNRNP_D0_BINDS_AND_DESTABILIZES_MRNA	44	0.328826	2.53281	0	0.0042943	0.18	3440	tags=86%, list=54%, signal=185%	SUM44PE wt-LTED	EtOH	Mutant enriched
REACTOME_TCF_DEPENDENT_SIGNALING_IN_RESPONSE_TO_WNT	91	0.228758	2.53181	0	0.00428067	0.182	3201	tags=73%, list=50%, signal=143%	SUM44PE wt-LTED	EtOH	Mutant enriched
REACTOME_THE_ROLE_OF_GTSE1_IN_G2_M_PROGRESSION_AFTER_G2_CHECKPOINT	49	0.308973	2.51151	0	0.00511569	0.22	3134	tags=80%, list=49%, signal=155%	SUM44PE wt-LTED	EtOH	Mutant enriched
REACTOME_ABC_FAMILY_PROTEINS_MEDIATED_TRANSPORT	69	0.254074	2.47701	0	0.00612656	0.276	3310	tags=77%, list=52%, signal=157%	SUM44PE wt-LTED	EtOH	Mutant enriched
REACTOME_STABILIZATION_OF_P53	45	0.312889	2.46934	0	0.00632546	0.292	3134	tags=80%, list=49%, signal=156%	SUM44PE wt-LTED	EtOH	Mutant enriched
REACTOME_PCP_CE_PATHWAY	61	0.268769	2.46768	0	0.0062756	0.299	3440	tags=80%, list=54%, signal=172%	SUM44PE wt-LTED	EtOH	Mutant enriched
REACTOME_SCF_SKP2_MEDIATED_DEGRADATION_OF_P27_P21	51	0.288759	2.46343	0	0.00637466	0.307	3440	tags=82%, list=54%, signal=176%	SUM44PE wt-LTED	EtOH	Mutant enriched
REACTOME_NEUTROPHIL_DEGRANULATION	262	0.131435	2.43512	0	0.00764229	0.367	3373	tags=65%, list=53%, signal=132%	SUM44PE wt-LTED	EtOH	Mutant enriched
REACTOME_UCH_PROTEINASES	67	0.248025	2.42609	0	0.00795401	0.378	3686	tags=82%, list=58%, signal=191%	SUM44PE wt-LTED	EtOH	Mutant enriched
REACTOME_G2_M_CHECKPOINTS	93	0.217675	2.42285	0	0.00803993	0.388	4136	tags=86%, list=65%, signal=239%	SUM44PE wt-LTED	EtOH	Mutant enriched
REACTOME_DEFECTIVE_CFTR_CAUSES_CYSTIC_FIBROSIS	50	0.292978	2.41713	0	0.00842829	0.408	3134	tags=78%, list=49%, signal=151%	SUM44PE wt-LTED	EtOH	Mutant enriched
REACTOME_G1_S_DNA_DAMAGE_CHECKPOINTS	50	0.292978	2.4126	0	0.00874023	0.428	3134	tags=78%, list=49%, signal=151%	SUM44PE wt-LTED	EtOH	Mutant enriched
REACTOME_TRANSPORT_OF_SMALL_MOLECULES	257	0.129897	2.38965	0	0.00966306	0.477	3164	tags=62%, list=49%, signal=117%	SUM44PE wt-LTED	EtOH	Mutant enriched
REACTOME_ASSEMBLY_OF_THE_PRE_REPLICATIVE_COMPLEX	54	0.272245	2.38669	0	0.00968926	0.483	3134	tags=76%, list=49%, signal=147%	SUM44PE wt-LTED	EtOH	Mutant enriched
REACTOME_DNA_REPLICATION_PRE_INITIATION	65	0.251707	2.38106	0	0.0099614	0.503	3134	tags=74%, list=49%, signal=143%	SUM44PE wt-LTED	EtOH	Mutant enriched
REACTOME_GLUCOSE_METABOLISM	60	0.260567	2.33982	0	0.0126869	0.607	3364	tags=78%, list=53%, signal=163%	SUM44PE wt-LTED	EtOH	Mutant enriched
REACTOME_HEDGEHOG_LIGAND_BIOGENESIS	51	0.277607	2.33569	0	0.0128714	0.614	3134	tags=76%, list=49%, signal=149%	SUM44PE wt-LTED	EtOH	Mutant enriched
REACTOME_MITOTIC_G1_PHASE_AND_G1_S_TRANSITION	102	0.201274	2.33444	0	0.0128736	0.619	3441	tags=74%, list=54%, signal=156%	SUM44PE wt-LTED	EtOH	Mutant enriched
REACTOME_DEGRADATION_OF_DVL	48	0.28365	2.32654	0	0.0133649	0.636	3134	tags=77%, list=49%, signal=150%	SUM44PE wt-LTED	EtOH	Mutant enriched
REACTOME_REGULATION_OF_RAS_BY_GAPS	52	0.273906	2.30248	0	0.0153259	0.694	3310	tags=79%, list=52%, signal=162%	SUM44PE wt-LTED	EtOH	Mutant enriched
REACTOME_ORC1_REMOVAL_FROM_CHROMATIN	58	0.258374	2.25548	0	0.0200279	0.802	3440	tags=79%, list=54%, signal=170%	SUM44PE wt-LTED	EtOH	Mutant enriched
REACTOME_REGULATION_OF_MRNA_STABILITY_BY_PROTEINS_THAT_BIND_AU_RICH_ELEMENTS	69	0.230565	2.23141	0	0.0225632	0.847	3459	tags=77%, list=54%, signal=165%	SUM44PE wt-LTED	EtOH	Mutant enriched
REACTOME_CYCLIN_A_CDK2_ASSOCIATED_EVENTS_AT_S_PHASE_ENTRY	62	0.239442	2.2269	0	0.0232328	0.858	3440	tags=77%, list=54%, signal=166%	SUM44PE wt-LTED	EtOH	Mutant enriched
REACTOME_CELLULAR_RESPONSE_TO_HYPOXIA	52	0.262825	2.22467	0	0.0234015	0.862	3134	tags=75%, list=49%, signal=146%	SUM44PE wt-LTED	EtOH	Mutant enriched
REACTOME_FCERI_MEDIATED_NF_KB_ACTIVATION	62	0.239442	2.20904	0	0.025612	0.893	3440	tags=77%, list=54%, signal=166%	SUM44PE wt-LTED	EtOH	Mutant enriched
REACTOME_SIGNALING_BY_NOTCH4	56	0.250838	2.20631	0.00195695	0.0258557	0.897	3440	tags=79%, list=54%, signal=168%	SUM44PE wt-LTED	EtOH	Mutant enriched
REACTOME_NERVOUS_SYSTEM_DEVELOPMENT	307	0.108993	2.18522	0.0020202	0.029421	0.924	3842	tags=70%, list=60%, signal=167%	SUM44PE wt-LTED	EtOH	Mutant enriched
REACTOME_RUNX1_REGULATES_TRANSCRIPTION_OF_GENES_INVOLVED_IN_DIFFERENTIATION_OF_HSCS	53	0.250275	2.17099	0.00396825	0.030453	0.938	3486	tags=79%, list=54%, signal=172%	SUM44PE wt-LTED	EtOH	Mutant enriched
REACTOME_INTERLEUKIN_12_FAMILY_SIGNALING	28	0.342614	2.14588	0.00214592	0.0344436	0.964	3534	tags=89%, list=55%, signal=198%	SUM44PE wt-LTED	EtOH	Mutant enriched
REACTOME_INNATE_IMMUNE_SYSTEM	494	0.0850175	2.12705	0.00396825	0.0381944	0.974	3465	tags=62%, list=54%, signal=124%	SUM44PE wt-LTED	EtOH	Mutant enriched
REACTOME_TRANSCRIPTIONAL_REGULATION_BY_RUNX3	62	0.227357	2.08106	0.0019685	0.0482182	0.991	3310	tags=74%, list=52%, signal=152%	SUM44PE wt-LTED	EtOH	Mutant enriched
REACTOME_COPI_MEDIATED_ANTEROGRADE_TRANSPORT	64	0.220036	2.07517	0.00587084	0.0495705	0.993	3809	tags=81%, list=59%, signal=198%	SUM44PE wt-LTED	EtOH	Mutant enriched
REACTOME_MITOTIC_G2_G2_M_PHASES	116	0.16418	2.07171	0.0040568	0.0500472	0.995	3440	tags=70%, list=54%, signal=148%	SUM44PE wt-LTED	EtOH	Mutant enriched
REACTOME_METABOLISM_OF_CARBOHYDRATES	136	0.149618	2.06711	0.00610998	0.051015	0.996	3442	tags=68%, list=54%, signal=145%	SUM44PE wt-LTED	EtOH	Mutant enriched
REACTOME_GOLGI_TO_ER_RETROGRADE_TRANSPORT	86	0.186917	2.04319	0.0038835	0.0565878	0.998	3809	tags=78%, list=59%, signal=190%	SUM44PE wt-LTED	EtOH	Mutant enriched
REACTOME_GENE_AND_PROTEIN_EXPRESSION_BY_JAK_STAT_SIGNALING_AFTER_INTERLEUKIN_12_STIMULATION	23	0.362605	2.02865	0.00416667	0.060396	0.998	3534	tags=91%, list=55%, signal=203%	SUM44PE wt-LTED	EtOH	Mutant enriched
REACTOME_DNA_REPLICATION	98	0.176659	1.99742	0.00392927	0.0694291	1	3134	tags=66%, list=49%, signal=128%	SUM44PE wt-LTED	EtOH	Mutant enriched
REACTOME_CLEC7A_DECTIN_1_SIGNALING	75	0.198589	1.96906	0.00943396	0.0788677	1	3440	tags=73%, list=54%, signal=157%	SUM44PE wt-LTED	EtOH	Mutant enriched
REACTOME_SWITCHING_OF_ORIGINS_TO_A_POST_REPLICATIVE_STATE	72	0.193421	1.95538	0.0118577	0.0835205	1	3134	tags=68%, list=49%, signal=132%	SUM44PE wt-LTED	EtOH	Mutant enriched
REACTOME_NEDDYLATION	124	0.151716	1.93701	0.00976562	0.0914817	1	3541	tags=70%, list=55%, signal=154%	SUM44PE wt-LTED	EtOH	Mutant enriched
REACTOME_INTERLEUKIN_12_SIGNALING	25	0.329546	1.93181	0.00403226	0.0934978	1	3534	tags=88%, list=55%, signal=195%	SUM44PE wt-LTED	EtOH	Mutant enriched
REACTOME_TRANSPORT_TO_THE_GOLGI_AND_SUBSEQUENT_MODIFICATION	118	0.147782	1.92263	0.00402414	0.0979426	1	3902	tags=75%, list=61%, signal=189%	SUM44PE wt-LTED	EtOH	Mutant enriched
REACTOME_UB_SPECIFIC_PROCESSING_PROTEASES	109	0.155593	1.92207	0.0116732	0.0976422	1	3310	tags=67%, list=52%, signal=136%	SUM44PE wt-LTED	EtOH	Mutant enriched
REACTOME_DOWNSTREAM_SIGNALING_EVENTS_OF_B_CELL_RECEPTOR_BCR	65	0.203457	1.91946	0.00592885	0.0983137	1	3440	tags=74%, list=54%, signal=158%	SUM44PE wt-LTED	EtOH	Mutant enriched
REACTOME_C_TYPE_LECTIN_RECEPTORS_CLRS	89	0.173202	1.90551	0.00823045	0.104472	1	3440	tags=71%, list=54%, signal=151%	SUM44PE wt-LTED	EtOH	Mutant enriched
REACTOME_TRANSCRIPTIONAL_REGULATION_BY_RUNX2	75	0.185098	1.90163	0.00828157	0.105388	1	3440	tags=72%, list=54%, signal=154%	SUM44PE wt-LTED	EtOH	Mutant enriched
REACTOME_CLATHRIN_MEDIATED_ENDOCYTOSIS	97	0.166483	1.89111	0.00595238	0.109997	1	3440	tags=70%, list=54%, signal=149%	SUM44PE wt-LTED	EtOH	Mutant enriched
REACTOME_S_PHASE	121	0.151851	1.88874	0.00398406	0.110758	1	3810	tags=74%, list=59%, signal=180%	SUM44PE wt-LTED	EtOH	Mutant enriched
REACTOME_CELL_CYCLE_CHECKPOINTS	180	0.119655	1.88806	0.00996016	0.109919	1	3810	tags=71%, list=59%, signal=171%	SUM44PE wt-LTED	EtOH	Mutant enriched
REACTOME_DEUBIQUITINATION	148	0.13337	1.88098	0.0100806	0.113689	1	3450	tags=67%, list=54%, signal=142%	SUM44PE wt-LTED	EtOH	Mutant enriched
REACTOME_ASPARAGINE_N_LINKED_GLYCOSYLATION	190	0.116529	1.87598	0.00821355	0.116105	1	3692	tags=69%, list=58%, signal=158%	SUM44PE wt-LTED	EtOH	Mutant enriched
REACTOME_RESPONSE_TO_ELEVATED_PLATELET_CYTOSOLIC_CA2	52	0.218732	1.84187	0.01417	0.130834	1	3291	tags=73%, list=51%, signal=149%	SUM44PE wt-LTED	EtOH	Mutant enriched
REACTOME_GLUCONEOGENESIS	15	0.393106	1.8395	0.0141129	0.131098	1	3039	tags=87%, list=47%, signal=164%	SUM44PE wt-LTED	EtOH	Mutant enriched
REACTOME_GLYCOLYSIS	47	0.221096	1.8165	0.01222	0.143625	1	3364	tags=74%, list=53%, signal=156%	SUM44PE wt-LTED	EtOH	Mutant enriched
REACTOME_SIGNALING_BY_NOTCH	97	0.155698	1.8087	0.0135922	0.146456	1	3442	tags=69%, list=54%, signal=147%	SUM44PE wt-LTED	EtOH	Mutant enriched
REACTOME_VESICLE_MEDIATED_TRANSPORT	438	0.0772025	1.79371	0.0119284	0.151371	1	3751	tags=66%, list=59%, signal=148%	SUM44PE wt-LTED	EtOH	Mutant enriched
REACTOME_RECYCLING_PATHWAY_OF_L1	20	0.321215	1.78797	0.0155642	0.154828	1	3073	tags=80%, list=48%, signal=153%	SUM44PE wt-LTED	EtOH	Mutant enriched
REACTOME_MEMBRANE_TRAFFICKING	428	0.0760102	1.75759	0.0209644	0.169977	1	3751	tags=66%, list=59%, signal=148%	SUM44PE wt-LTED	EtOH	Mutant enriched
REACTOME_PLASMA_LIPOPROTEIN_ASSEMBLY_REMODELING_AND_CLEARANCE	23	0.303912	1.75357	0.0194932	0.171936	1	3073	tags=78%, list=48%, signal=150%	SUM44PE wt-LTED	EtOH	Mutant enriched
REACTOME_HEMOSTASIS	238	0.0974853	1.73329	0.023622	0.180685	1	3651	tags=66%, list=57%, signal=149%	SUM44PE wt-LTED	EtOH	Mutant enriched
REACTOME_ER_TO_GOLGI_ANTEROGRADE_TRANSPORT	105	0.140982	1.73194	0.035503	0.180415	1	3809	tags=73%, list=59%, signal=178%	SUM44PE wt-LTED	EtOH	Mutant enriched
REACTOME_REGULATION_OF_HSF1_MEDIATED_HEAT_SHOCK_RESPONSE	55	0.193331	1.70298	0.0332681	0.201497	1	4712	tags=93%, list=74%, signal=347%	SUM44PE wt-LTED	EtOH	Mutant enriched
REACTOME_SIGNALING_BY_THE_B_CELL_RECEPTOR_BCR	80	0.164991	1.69412	0.0294737	0.206671	1	3440	tags=70%, list=54%, signal=149%	SUM44PE wt-LTED	EtOH	Mutant enriched
REACTOME_INTERACTIONS_OF_REV_WITH_HOST_CELLULAR_PROTEINS	32	0.248299	1.69082	0.0239044	0.206072	1	3822	tags=84%, list=60%, signal=208%	SUM44PE wt-LTED	EtOH	Mutant enriched
REACTOME_RRNA_PROCESSING	176	0.110031	1.6852	0.0211946	0.207691	1	3609	tags=67%, list=56%, signal=149%	SUM44PE wt-LTED	EtOH	Mutant enriched
REACTOME_NUCLEAR_EVENTS_KINASE_AND_TRANSCRIPTION_FACTOR_ACTIVATION	27	0.275177	1.67907	0.0364372	0.211654	1	2752	tags=70%, list=43%, signal=123%	SUM44PE wt-LTED	EtOH	Mutant enriched
REACTOME_LAGGING_STRAND_SYNTHESIS	18	0.32622	1.67842	0.0325866	0.211537	1	2898	tags=78%, list=45%, signal=142%	SUM44PE wt-LTED	EtOH	Mutant enriched
REACTOME_DNA_STRAND_ELONGATION	28	0.267479	1.67288	0.0311203	0.216684	1	3098	tags=75%, list=48%, signal=145%	SUM44PE wt-LTED	EtOH	Mutant enriched
REACTOME_FC_EPSILON_RECEPTOR_FCERI_SIGNALING	92	0.149866	1.66678	0.030426	0.219829	1	3440	tags=68%, list=54%, signal=146%	SUM44PE wt-LTED	EtOH	Mutant enriched
REACTOME_SNRNP_ASSEMBLY	46	0.209158	1.66475	0.0329897	0.221129	1	3822	tags=80%, list=60%, signal=198%	SUM44PE wt-LTED	EtOH	Mutant enriched
REACTOME_INTRA_GOLGI_AND_RETROGRADE_GOLGI_TO_ER_TRAFFIC	141	0.119919	1.65472	0.0279441	0.228159	1	3837	tags=72%, list=60%, signal=175%	SUM44PE wt-LTED	EtOH	Mutant enriched
REACTOME_TRANSPORT_OF_THE_SLBP_DEPENDANT_MATURE_MRNA	32	0.248299	1.64702	0.0453608	0.232329	1	3822	tags=84%, list=60%, signal=208%	SUM44PE wt-LTED	EtOH	Mutant enriched
REACTOME_ROLE_OF_PHOSPHOLIPIDS_IN_PHAGOCYTOSIS	17	0.326337	1.64521	0.0377359	0.233586	1	175	tags=35%, list=3%, signal=36%	SUM44PE wt-LTED	EtOH	Mutant enriched
REACTOME_POSTMITOTIC_NUCLEAR_PORE_COMPLEX_NPC_REFORMATION	24	0.279355	1.64107	0.0488323	0.234258	1	3822	tags=88%, list=60%, signal=216%	SUM44PE wt-LTED	EtOH	Mutant enriched
REACTOME_INTEGRATION_OF_ENERGY_METABOLISM	42	0.211207	1.64024	0.0376984	0.234388	1	2926	tags=67%, list=46%, signal=122%	SUM44PE wt-LTED	EtOH	Mutant enriched
REACTOME_PLATELET_ACTIVATION_SIGNALING_AND_AGGREGATION	112	0.131947	1.6227	0.0440882	0.246178	1	3516	tags=68%, list=55%, signal=148%	SUM44PE wt-LTED	EtOH	Mutant enriched
REACTOME_HCMV_INFECTION	69	-0.242531	-2.35116	0.00189394	0.215095	0.544	4128	tags=88%, list=64%, signal=246%	SUM44PE wt-LTED	EtOH	wt enriched
REACTOME_SIGNALING_BY_FGFR2_IN_DISEASE	24	-0.394825	-2.34571	0	0.167309	0.556	2820	tags=83%, list=44%, signal=148%	SUM44PE wt-LTED	EtOH	wt enriched
REACTOME_ENDOSOMAL_SORTING_COMPLEX_REQUIRED_FOR_TRANSPORT_ESCRT	27	-0.385301	-2.34445	0	0.135172	0.559	2526	tags=78%, list=39%, signal=128%	SUM44PE wt-LTED	EtOH	wt enriched
REACTOME_NEGATIVE_EPIGENETIC_REGULATION_OF_RRNA_EXPRESSION	37	-0.316467	-2.26326	0	0.134268	0.757	2141	tags=65%, list=33%, signal=97%	SUM44PE wt-LTED	EtOH	wt enriched
REACTOME_TRANSCRIPTIONAL_REGULATION_OF_WHITE_ADIPOCYTE_DIFFERENTIATION	49	-0.270082	-2.18488	0.00401606	0.185785	0.911	2991	tags=73%, list=47%, signal=137%	SUM44PE wt-LTED	EtOH	wt enriched
REACTOME_INFECTIOUS_DISEASE	476	-0.0881722	-2.18151	0	0.174024	0.917	4216	tags=74%, list=66%, signal=200%	SUM44PE wt-LTED	EtOH	wt enriched
REACTOME_CYTOSOLIC_SENSORS_OF_PATHOGEN_ASSOCIATED_DNA	41	-0.275197	-2.13724	0.00406504	0.219696	0.963	1687	tags=54%, list=26%, signal=72%	SUM44PE wt-LTED	EtOH	wt enriched
REACTOME_INHIBITION_OF_DNA_RECOMBINATION_AT_TELOMERE	16	-0.440815	-2.11779	0	0.215501	0.976	1989	tags=75%, list=31%, signal=108%	SUM44PE wt-LTED	EtOH	wt enriched
REACTOME_MITOTIC_PROMETAPHASE	120	-0.165385	-2.10249	0.00413223	0.221593	0.984	4247	tags=83%, list=66%, signal=240%	SUM44PE wt-LTED	EtOH	wt enriched
REACTOME_RHOV_GTPASE_CYCLE	23	-0.366167	-2.0942	0.00204918	0.208102	0.987	2399	tags=74%, list=37%, signal=118%	SUM44PE wt-LTED	EtOH	wt enriched
REACTOME_HIV_TRANSCRIPTION_INITIATION	38	-0.276611	-2.05191	0.00402414	0.247825	0.997	2623	tags=68%, list=41%, signal=115%	SUM44PE wt-LTED	EtOH	wt enriched
REACTOME_EPIGENETIC_REGULATION_OF_GENE_EXPRESSION	66	-0.213646	-2.04311	0.00411523	0.236674	0.997	2141	tags=55%, list=33%, signal=81%	SUM44PE wt-LTED	EtOH	wt enriched
REACTOME_BUDDING_AND_MATURATION_OF_HIV_VIRION	23	-0.346273	-2.00767	0.00598802	0.24902	1	2526	tags=74%, list=39%, signal=122%	SUM44PE wt-LTED	EtOH	wt enriched
REACTOME_SIGNALING_BY_FGFR2_IIIA_TM	15	-0.42768	-2.00218	0.00757576	0.249764	1	2820	tags=87%, list=44%, signal=154%	SUM44PE wt-LTED	EtOH	wt enriched
REACTOME_RESPIRATORY_ELECTRON_TRANSPORT_ATP_SYNTHESIS_BY_CHEMIOSMOTIC_COUPLING_AND_HEAT_PRODUCTION_BY_UNCOUPLING_PROTEINS	90	0.203866	2.2404	0.00190476	0.157933	0.825	2413	tags=58%, list=38%, signal=91%	MCF7 wt-Y537N	E2	Mutant enriched
REACTOME_EUKARYOTIC_TRANSLATION_INITIATION	107	0.181645	2.19557	0	0.170485	0.892	5082	tags=97%, list=79%, signal=462%	MCF7 wt-Y537N	E2	Mutant enriched
REACTOME_RESPIRATORY_ELECTRON_TRANSPORT	88	0.194072	2.15143	0	0.164539	0.958	2413	tags=57%, list=38%, signal=90%	MCF7 wt-Y537N	E2	Mutant enriched
REACTOME_MITOCHONDRIAL_BIOGENESIS	51	0.257132	2.14513	0	0.163045	0.965	2636	tags=67%, list=41%, signal=112%	MCF7 wt-Y537N	E2	Mutant enriched
REACTOME_GPVI_MEDIATED_ACTIVATION_CASCADE	18	0.413271	2.1213	0	0.161413	0.979	1274	tags=61%, list=20%, signal=76%	MCF7 wt-Y537N	E2	Mutant enriched
REACTOME_REGULATION_OF_EXPRESSION_OF_SLITS_AND_ROBOS	137	0.158953	2.11893	0.00198413	0.158171	0.981	5082	tags=95%, list=79%, signal=449%	MCF7 wt-Y537N	E2	Mutant enriched
REACTOME_SRP_DEPENDENT_COTRANSLATIONAL_PROTEIN_TARGETING_TO_MEMBRANE	98	0.179148	2.09568	0.00394477	0.164819	0.991	5145	tags=98%, list=80%, signal=490%	MCF7 wt-Y537N	E2	Mutant enriched
REACTOME_RESPONSE_OF_EIF2AK4_GCN2_TO_AMINO_ACID_DEFICIENCY	85	0.187539	2.05465	0.00371747	0.185682	0.996	5145	tags=99%, list=80%, signal=495%	MCF7 wt-Y537N	E2	Mutant enriched
REACTOME_SIGNALLING_TO_ERKS	24	0.346095	2.03346	0.00555556	0.203124	0.997	3396	tags=88%, list=53%, signal=185%	MCF7 wt-Y537N	E2	Mutant enriched
REACTOME_NEUTROPHIL_DEGRANULATION	262	0.112317	2.03249	0.00203666	0.198738	0.998	5080	tags=90%, list=79%, signal=417%	MCF7 wt-Y537N	E2	Mutant enriched
REACTOME_EUKARYOTIC_TRANSLATION_ELONGATION	79	0.186457	1.95774	0.00598802	0.236466	1	5145	tags=99%, list=80%, signal=495%	MCF7 wt-Y537N	E2	Mutant enriched
REACTOME_ACTIVATION_OF_BH3_ONLY_PROTEINS	17	0.390196	1.95134	0.00397614	0.227598	1	2782	tags=82%, list=43%, signal=145%	MCF7 wt-Y537N	E2	Mutant enriched
REACTOME_INTRINSIC_PATHWAY_FOR_APOPTOSIS	37	0.275103	1.93844	0	0.236957	1	1883	tags=57%, list=29%, signal=80%	MCF7 wt-Y537N	E2	Mutant enriched
REACTOME_INTERLEUKIN_2_FAMILY_SIGNALING	16	0.410793	1.93555	0.0107066	0.236895	1	1378	tags=63%, list=22%, signal=79%	MCF7 wt-Y537N	E2	Mutant enriched
REACTOME_MRNA_SPLICING	154	0.132656	1.91448	0.00201613	0.244433	1	2373	tags=50%, list=37%, signal=78%	MCF7 wt-Y537N	E2	Mutant enriched
REACTOME_RND1_GTPASE_CYCLE	25	0.324738	1.90296	0.0140562	0.237885	1	2027	tags=64%, list=32%, signal=93%	MCF7 wt-Y537N	E2	Mutant enriched
REACTOME_SELENOAMINO_ACID_METABOLISM	91	0.16621	1.88871	0.00587084	0.243009	1	5145	tags=97%, list=80%, signal=484%	MCF7 wt-Y537N	E2	Mutant enriched
REACTOME_ACTIVATION_OF_THE_MRNA_UPON_BINDING_OF_THE_CAP_BINDING_COMPLEX_AND_EIFS_AND_SUBSEQUENT_BINDING_TO_43S	55	0.215053	1.87478	0.0078125	0.241745	1	4807	tags=96%, list=75%, signal=383%	MCF7 wt-Y537N	E2	Mutant enriched
REACTOME_SIGNALING_BY_ROBO_RECEPTORS	167	0.126104	1.87404	0.0120724	0.239581	1	5082	tags=92%, list=79%, signal=431%	MCF7 wt-Y537N	E2	Mutant enriched
REACTOME_METABOLISM_OF_AMINO_ACIDS_AND_DERIVATIVES	227	-0.138205	-2.43042	0	0.128583	0.358	2929	tags=59%, list=46%, signal=105%	MCF7 wt-Y537N	E2	wt enriched
REACTOME_O_LINKED_GLYCOSYLATION	20	0.414216	2.21005	0.00400802	0.058063	0.896	2479	tags=80%, list=39%, signal=130%	MCF7 wt-Y537S	E2	Mutant enriched
REACTOME_HIV_TRANSCRIPTION_INITIATION	38	0.288672	2.13508	0.00194932	0.0742571	0.971	3050	tags=76%, list=48%, signal=145%	MCF7 wt-Y537S	E2	Mutant enriched
REACTOME_RHOF_GTPASE_CYCLE	28	0.315192	1.95441	0.00608519	0.142824	1	2336	tags=68%, list=36%, signal=106%	MCF7 wt-Y537S	E2	Mutant enriched
REACTOME_REGULATION_OF_LIPID_METABOLISM_BY_PPARALPHA	69	0.19793	1.95425	0.0059761	0.139143	1	2923	tags=65%, list=46%, signal=119%	MCF7 wt-Y537S	E2	Mutant enriched
REACTOME_RRNA_MODIFICATION_IN_THE_NUCLEUS_AND_CYTOSOL	54	0.219237	1.9088	0.00823045	0.153947	1	4064	tags=85%, list=63%, signal=231%	MCF7 wt-Y537S	E2	Mutant enriched
REACTOME_NEGATIVE_EPIGENETIC_REGULATION_OF_RRNA_EXPRESSION	37	0.259956	1.88276	0.00809717	0.156457	1	1460	tags=49%, list=23%, signal=63%	MCF7 wt-Y537S	E2	Mutant enriched
REACTOME_TP53_REGULATES_TRANSCRIPTION_OF_CELL_DEATH_GENES	21	0.340186	1.87241	0.00965251	0.164399	1	2403	tags=71%, list=38%, signal=114%	MCF7 wt-Y537S	E2	Mutant enriched
REACTOME_FOXO_MEDIATED_TRANSCRIPTION	32	0.276534	1.83268	0.0104603	0.18106	1	3642	tags=84%, list=57%, signal=195%	MCF7 wt-Y537S	E2	Mutant enriched
REACTOME_INTERFERON_SIGNALING	108	0.150278	1.80334	0.0178926	0.204605	1	3739	tags=73%, list=58%, signal=173%	MCF7 wt-Y537S	E2	Mutant enriched
REACTOME_RHOU_GTPASE_CYCLE	25	0.302488	1.80177	0.0180361	0.204571	1	2169	tags=64%, list=34%, signal=96%	MCF7 wt-Y537S	E2	Mutant enriched
REACTOME_STIMULI_SENSING_CHANNELS	20	0.326789	1.75873	0.0221328	0.226336	1	1756	tags=60%, list=27%, signal=82%	MCF7 wt-Y537S	E2	Mutant enriched
REACTOME_DEATH_RECEPTOR_SIGNALLING	82	0.16789	1.75783	0.01002	0.225694	1	2375	tags=54%, list=37%, signal=84%	MCF7 wt-Y537S	E2	Mutant enriched
REACTOME_METABOLISM_OF_AMINO_ACIDS_AND_DERIVATIVES	227	-0.291212	-5.07529	0	0	0	3564	tags=84%, list=56%, signal=182%	MCF7 wt-Y537S	E2	wt enriched
REACTOME_REGULATION_OF_EXPRESSION_OF_SLITS_AND_ROBOS	137	-0.314296	-4.24595	0	0	0	4110	tags=95%, list=64%, signal=259%	MCF7 wt-Y537S	E2	wt enriched
REACTOME_EUKARYOTIC_TRANSLATION_INITIATION	107	-0.340751	-4.1348	0	0	0	3902	tags=94%, list=61%, signal=237%	MCF7 wt-Y537S	E2	wt enriched
REACTOME_TRANSLATION	248	-0.222159	-4.00406	0	0	0	3903	tags=82%, list=61%, signal=202%	MCF7 wt-Y537S	E2	wt enriched
REACTOME_INFECTIOUS_DISEASE	476	-0.153218	-3.78138	0	0	0	4409	tags=83%, list=69%, signal=246%	MCF7 wt-Y537S	E2	wt enriched
REACTOME_SIGNALING_BY_ROBO_RECEPTORS	167	-0.255036	-3.76354	0	0	0	4126	tags=89%, list=64%, signal=244%	MCF7 wt-Y537S	E2	wt enriched
REACTOME_SRP_DEPENDENT_COTRANSLATIONAL_PROTEIN_TARGETING_TO_MEMBRANE	98	-0.330438	-3.70786	0	0	0	3931	tags=94%, list=61%, signal=239%	MCF7 wt-Y537S	E2	wt enriched
REACTOME_NONSENSE_MEDIATED_DECAY_NMD	98	-0.319442	-3.67257	0	0	0	3935	tags=93%, list=61%, signal=237%	MCF7 wt-Y537S	E2	wt enriched
REACTOME_INFLUENZA_INFECTION	132	-0.273394	-3.66414	0	0	0	4110	tags=91%, list=64%, signal=248%	MCF7 wt-Y537S	E2	wt enriched
REACTOME_SELENOAMINO_ACID_METABOLISM	91	-0.319248	-3.5457	0	0	0	4110	tags=96%, list=64%, signal=263%	MCF7 wt-Y537S	E2	wt enriched
REACTOME_PROCESSING_OF_CAPPED_INTRON_CONTAINING_PRE_MRNA	198	-0.219295	-3.4965	0	0	0	4108	tags=85%, list=64%, signal=231%	MCF7 wt-Y537S	E2	wt enriched
REACTOME_EUKARYOTIC_TRANSLATION_ELONGATION	79	-0.331936	-3.49484	0	0	0	3902	tags=94%, list=61%, signal=237%	MCF7 wt-Y537S	E2	wt enriched
REACTOME_CELLULAR_RESPONSES_TO_EXTERNAL_STIMULI	392	-0.155176	-3.45355	0	0	0	4069	tags=78%, list=64%, signal=201%	MCF7 wt-Y537S	E2	wt enriched
REACTOME_RESPONSE_OF_EIF2AK4_GCN2_TO_AMINO_ACID_DEFICIENCY	85	-0.30101	-3.36358	0	0	0	3902	tags=91%, list=61%, signal=229%	MCF7 wt-Y537S	E2	wt enriched
REACTOME_RRNA_PROCESSING	176	-0.219857	-3.32135	0	0	0	4310	tags=89%, list=67%, signal=263%	MCF7 wt-Y537S	E2	wt enriched
REACTOME_MRNA_SPLICING	154	-0.22423	-3.23858	0	0	0	4049	tags=85%, list=63%, signal=226%	MCF7 wt-Y537S	E2	wt enriched
REACTOME_HOST_INTERACTIONS_OF_HIV_FACTORS	100	-0.264833	-3.05528	0	7.10403e-05	0.002	4097	tags=90%, list=64%, signal=246%	MCF7 wt-Y537S	E2	wt enriched
REACTOME_CELLULAR_RESPONSE_TO_STARVATION	119	-0.237022	-3.04404	0	6.63042e-05	0.002	4110	tags=87%, list=64%, signal=239%	MCF7 wt-Y537S	E2	wt enriched
REACTOME_ACTIVATION_OF_THE_MRNA_UPON_BINDING_OF_THE_CAP_BINDING_COMPLEX_AND_EIFS_AND_SUBSEQUENT_BINDING_TO_43S	55	-0.339504	-2.9847	0	0.000130103	0.004	3902	tags=95%, list=61%, signal=240%	MCF7 wt-Y537S	E2	wt enriched
REACTOME_NERVOUS_SYSTEM_DEVELOPMENT	307	-0.144874	-2.87208	0	0.000215516	0.007	4126	tags=78%, list=64%, signal=209%	MCF7 wt-Y537S	E2	wt enriched
REACTOME_BETA_CATENIN_INDEPENDENT_WNT_SIGNALING	82	-0.259065	-2.76346	0	0.0009338	0.035	3363	tags=78%, list=52%, signal=162%	MCF7 wt-Y537S	E2	wt enriched
REACTOME_RNA_POLYMERASE_II_TRANSCRIPTION_TERMINATION	56	-0.318774	-2.72325	0	0.0013484	0.054	3697	tags=89%, list=58%, signal=209%	MCF7 wt-Y537S	E2	wt enriched
REACTOME_MAPK6_MAPK4_SIGNALING	59	-0.293484	-2.6719	0	0.00194984	0.078	4002	tags=92%, list=62%, signal=242%	MCF7 wt-Y537S	E2	wt enriched
REACTOME_STABILIZATION_OF_P53	45	-0.321967	-2.58865	0	0.00319924	0.134	3363	tags=84%, list=52%, signal=176%	MCF7 wt-Y537S	E2	wt enriched
REACTOME_REGULATION_OF_MRNA_STABILITY_BY_PROTEINS_THAT_BIND_AU_RICH_ELEMENTS	69	-0.262411	-2.58864	0.00190114	0.00313117	0.134	4002	tags=88%, list=62%, signal=233%	MCF7 wt-Y537S	E2	wt enriched
REACTOME_ORC1_REMOVAL_FROM_CHROMATIN	58	-0.283143	-2.58238	0	0.00314982	0.138	4058	tags=91%, list=63%, signal=247%	MCF7 wt-Y537S	E2	wt enriched
REACTOME_DEVELOPMENTAL_BIOLOGY	423	-0.110514	-2.57246	0	0.00341388	0.152	4126	tags=75%, list=64%, signal=196%	MCF7 wt-Y537S	E2	wt enriched
REACTOME_PTEN_REGULATION	106	-0.212262	-2.55598	0	0.00375694	0.173	4043	tags=84%, list=63%, signal=224%	MCF7 wt-Y537S	E2	wt enriched
REACTOME_ASSEMBLY_OF_THE_PRE_REPLICATIVE_COMPLEX	54	-0.304015	-2.54071	0	0.00407587	0.191	4002	tags=93%, list=62%, signal=245%	MCF7 wt-Y537S	E2	wt enriched
REACTOME_HEDGEHOG_ON_STATE	53	-0.288973	-2.51691	0	0.00475588	0.228	3363	tags=81%, list=52%, signal=169%	MCF7 wt-Y537S	E2	wt enriched
REACTOME_G1_S_DNA_DAMAGE_CHECKPOINTS	50	-0.297584	-2.51242	0	0.00483413	0.237	3363	tags=82%, list=52%, signal=171%	MCF7 wt-Y537S	E2	wt enriched
REACTOME_DEGRADATION_OF_BETA_CATENIN_BY_THE_DESTRUCTION_COMPLEX	62	-0.269232	-2.50086	0	0.00501584	0.251	3563	tags=82%, list=56%, signal=184%	MCF7 wt-Y537S	E2	wt enriched
REACTOME_SIGNALING_BY_WNT	133	-0.184866	-2.48973	0	0.00528958	0.267	4092	tags=82%, list=64%, signal=222%	MCF7 wt-Y537S	E2	wt enriched
REACTOME_AUF1_HNRNP_D0_BINDS_AND_DESTABILIZES_MRNA	44	-0.318357	-2.47676	0	0.00573799	0.29	3363	tags=84%, list=52%, signal=176%	MCF7 wt-Y537S	E2	wt enriched
REACTOME_PCP_CE_PATHWAY	61	-0.26641	-2.47044	0	0.0057802	0.299	3562	tags=82%, list=56%, signal=183%	MCF7 wt-Y537S	E2	wt enriched
REACTOME_HIV_INFECTION	179	-0.158421	-2.45821	0	0.00614857	0.32	4097	tags=79%, list=64%, signal=214%	MCF7 wt-Y537S	E2	wt enriched
REACTOME_TRANSPORT_OF_MATURE_TRANSCRIPT_TO_CYTOPLASM	71	-0.249066	-2.44356	0	0.0064727	0.341	4108	tags=89%, list=64%, signal=245%	MCF7 wt-Y537S	E2	wt enriched
REACTOME_PROGRAMMED_CELL_DEATH	132	-0.181835	-2.43205	0	0.00683526	0.362	4005	tags=80%, list=63%, signal=210%	MCF7 wt-Y537S	E2	wt enriched
REACTOME_REGULATION_OF_RUNX3_EXPRESSION_AND_ACTIVITY	48	-0.29589	-2.41489	0	0.00722233	0.396	4126	tags=94%, list=64%, signal=261%	MCF7 wt-Y537S	E2	wt enriched
REACTOME_DNA_REPLICATION_PRE_INITIATION	65	-0.254406	-2.39206	0	0.00823996	0.443	4006	tags=88%, list=63%, signal=232%	MCF7 wt-Y537S	E2	wt enriched
REACTOME_METABOLISM_OF_POLYAMINES	45	-0.299588	-2.38914	0	0.00836322	0.455	3363	tags=82%, list=52%, signal=172%	MCF7 wt-Y537S	E2	wt enriched
REACTOME_REGULATION_OF_HMOX1_EXPRESSION_AND_ACTIVITY	54	-0.276524	-2.37902	0.00193798	0.00893576	0.484	4058	tags=91%, list=63%, signal=245%	MCF7 wt-Y537S	E2	wt enriched
REACTOME_CROSS_PRESENTATION_OF_SOLUBLE_EXOGENOUS_ANTIGENS_ENDOSOMES	42	-0.310631	-2.37858	0	0.0088317	0.484	3363	tags=83%, list=52%, signal=174%	MCF7 wt-Y537S	E2	wt enriched
REACTOME_UCH_PROTEINASES	67	-0.243747	-2.3624	0	0.00953709	0.528	4002	tags=87%, list=62%, signal=228%	MCF7 wt-Y537S	E2	wt enriched
REACTOME_DISORDERS_OF_TRANSMEMBRANE_TRANSPORTERS	96	-0.20233	-2.35145	0	0.0100041	0.55	4130	tags=84%, list=64%, signal=234%	MCF7 wt-Y537S	E2	wt enriched
REACTOME_SIGNALING_BY_NOTCH4	56	-0.261933	-2.34455	0	0.0104154	0.569	4058	tags=89%, list=63%, signal=241%	MCF7 wt-Y537S	E2	wt enriched
REACTOME_INTERLEUKIN_1_FAMILY_SIGNALING	85	-0.217924	-2.33786	0	0.0108319	0.598	3372	tags=74%, list=53%, signal=154%	MCF7 wt-Y537S	E2	wt enriched
REACTOME_DEGRADATION_OF_GLI1_BY_THE_PROTEASOME	50	-0.277426	-2.33419	0	0.0106919	0.604	3363	tags=80%, list=52%, signal=167%	MCF7 wt-Y537S	E2	wt enriched
REACTOME_METABOLISM_OF_NUCLEOTIDES	61	-0.257718	-2.3287	0	0.0110457	0.625	3092	tags=74%, list=48%, signal=141%	MCF7 wt-Y537S	E2	wt enriched
REACTOME_NEGATIVE_REGULATION_OF_NOTCH4_SIGNALING	47	-0.285869	-2.31856	0.00210084	0.0116079	0.649	3363	tags=81%, list=52%, signal=169%	MCF7 wt-Y537S	E2	wt enriched
REACTOME_INTERLEUKIN_1_SIGNALING	71	-0.237047	-2.30163	0	0.012566	0.689	3372	tags=76%, list=53%, signal=159%	MCF7 wt-Y537S	E2	wt enriched
REACTOME_DEGRADATION_OF_AXIN	44	-0.295472	-2.28798	0.00204082	0.0135589	0.723	3363	tags=82%, list=52%, signal=171%	MCF7 wt-Y537S	E2	wt enriched
REACTOME_REGULATION_OF_RAS_BY_GAPS	52	-0.265881	-2.27123	0	0.0146777	0.76	3363	tags=79%, list=52%, signal=165%	MCF7 wt-Y537S	E2	wt enriched
REACTOME_APOPTOSIS	115	-0.180118	-2.26301	0.00394477	0.0150901	0.788	4439	tags=87%, list=69%, signal=278%	MCF7 wt-Y537S	E2	wt enriched
REACTOME_ASYMMETRIC_LOCALIZATION_OF_PCP_PROTEINS	46	-0.281631	-2.25788	0.00202429	0.0150722	0.795	3363	tags=80%, list=52%, signal=168%	MCF7 wt-Y537S	E2	wt enriched
REACTOME_REGULATION_OF_RUNX2_EXPRESSION_AND_ACTIVITY	52	-0.273343	-2.24884	0.00199203	0.0157412	0.817	3562	tags=83%, list=56%, signal=185%	MCF7 wt-Y537S	E2	wt enriched
REACTOME_PROCESSING_OF_CAPPED_INTRONLESS_PRE_MRNA	24	-0.384309	-2.24231	0	0.0162627	0.829	3688	tags=96%, list=58%, signal=225%	MCF7 wt-Y537S	E2	wt enriched
REACTOME_PROCESSING_OF_INTRONLESS_PRE_MRNAS	19	-0.425798	-2.23789	0	0.0164367	0.838	3688	tags=100%, list=58%, signal=235%	MCF7 wt-Y537S	E2	wt enriched
REACTOME_ABC_TRANSPORTER_DISORDERS	54	-0.25519	-2.22782	0.00609756	0.0171223	0.855	3363	tags=78%, list=52%, signal=162%	MCF7 wt-Y537S	E2	wt enriched
REACTOME_DEGRADATION_OF_DVL	48	-0.268943	-2.18249	0	0.0230928	0.922	3363	tags=79%, list=52%, signal=165%	MCF7 wt-Y537S	E2	wt enriched
REACTOME_DEFECTIVE_CFTR_CAUSES_CYSTIC_FIBROSIS	50	-0.257269	-2.16388	0.00197628	0.0252913	0.945	3363	tags=78%, list=52%, signal=163%	MCF7 wt-Y537S	E2	wt enriched
REACTOME_NEUTROPHIL_DEGRANULATION	262	-0.118903	-2.15331	0	0.0265927	0.953	3990	tags=74%, list=62%, signal=187%	MCF7 wt-Y537S	E2	wt enriched
REACTOME_DECTIN_1_MEDIATED_NONCANONICAL_NF_KB_SIGNALING	50	-0.257269	-2.15271	0	0.0264385	0.954	3363	tags=78%, list=52%, signal=163%	MCF7 wt-Y537S	E2	wt enriched
REACTOME_SWITCHING_OF_ORIGINS_TO_A_POST_REPLICATIVE_STATE	72	-0.215983	-2.14437	0	0.0276129	0.961	3438	tags=75%, list=54%, signal=160%	MCF7 wt-Y537S	E2	wt enriched
REACTOME_TCF_DEPENDENT_SIGNALING_IN_RESPONSE_TO_WNT	91	-0.191433	-2.12362	0.00587084	0.0312138	0.974	4002	tags=81%, list=62%, signal=214%	MCF7 wt-Y537S	E2	wt enriched
REACTOME_SIGNALING_BY_NOTCH	97	-0.187825	-2.1227	0.00379507	0.0311078	0.975	4166	tags=84%, list=65%, signal=235%	MCF7 wt-Y537S	E2	wt enriched
REACTOME_BRANCHED_CHAIN_AMINO_ACID_CATABOLISM	18	-0.411506	-2.1127	0.00207039	0.0327777	0.982	3067	tags=89%, list=48%, signal=170%	MCF7 wt-Y537S	E2	wt enriched
REACTOME_INTERLEUKIN_12_FAMILY_SIGNALING	28	-0.330672	-2.10179	0.00413223	0.0349691	0.985	3841	tags=93%, list=60%, signal=231%	MCF7 wt-Y537S	E2	wt enriched
REACTOME_REGULATION_OF_PTEN_STABILITY_AND_ACTIVITY	57	-0.237287	-2.09294	0.00592885	0.0362811	0.986	4002	tags=86%, list=62%, signal=227%	MCF7 wt-Y537S	E2	wt enriched
REACTOME_DNA_REPLICATION	98	-0.179641	-2.08437	0.00200401	0.0374335	0.987	4817	tags=93%, list=75%, signal=368%	MCF7 wt-Y537S	E2	wt enriched
REACTOME_TRANSCRIPTIONAL_REGULATION_BY_RUNX3	62	-0.219319	-2.06808	0.00390625	0.0406706	0.992	3363	tags=74%, list=52%, signal=155%	MCF7 wt-Y537S	E2	wt enriched
REACTOME_CELLULAR_RESPONSE_TO_HYPOXIA	52	-0.242883	-2.05002	0.00617284	0.0425827	0.995	4002	tags=87%, list=62%, signal=229%	MCF7 wt-Y537S	E2	wt enriched
REACTOME_GENE_AND_PROTEIN_EXPRESSION_BY_JAK_STAT_SIGNALING_AFTER_INTERLEUKIN_12_STIMULATION	23	-0.358464	-2.04311	0.00604839	0.0435742	0.996	3841	tags=96%, list=60%, signal=238%	MCF7 wt-Y537S	E2	wt enriched
REACTOME_CELLULAR_RESPONSE_TO_CHEMICAL_STRESS	112	-0.160049	-2.02716	0	0.0468331	0.997	4428	tags=85%, list=69%, signal=270%	MCF7 wt-Y537S	E2	wt enriched
REACTOME_MEMBRANE_TRAFFICKING	428	-0.0860449	-2.01932	0.00408163	0.048389	0.998	4187	tags=73%, list=65%, signal=198%	MCF7 wt-Y537S	E2	wt enriched
REACTOME_ASPARAGINE_N_LINKED_GLYCOSYLATION	190	-0.127084	-2.00802	0.00391389	0.0511113	0.999	3190	tags=62%, list=50%, signal=120%	MCF7 wt-Y537S	E2	wt enriched
REACTOME_TNFR2_NON_CANONICAL_NF_KB_PATHWAY	52	-0.234071	-1.97808	0.0105042	0.0576787	1	4058	tags=87%, list=63%, signal=234%	MCF7 wt-Y537S	E2	wt enriched
REACTOME_THE_ROLE_OF_GTSE1_IN_G2_M_PROGRESSION_AFTER_G2_CHECKPOINT	49	-0.234463	-1.96827	0.0039604	0.0594913	1	4002	tags=86%, list=62%, signal=227%	MCF7 wt-Y537S	E2	wt enriched
REACTOME_SCF_SKP2_MEDIATED_DEGRADATION_OF_P27_P21	51	-0.231373	-1.95765	0.0077821	0.0624224	1	4058	tags=86%, list=63%, signal=233%	MCF7 wt-Y537S	E2	wt enriched
REACTOME_VESICLE_MEDIATED_TRANSPORT	438	-0.0853646	-1.94979	0.00592885	0.0638299	1	4187	tags=73%, list=65%, signal=197%	MCF7 wt-Y537S	E2	wt enriched
REACTOME_HEDGEHOG_OFF_STATE	66	-0.204642	-1.93958	0.00754717	0.0662471	1	3363	tags=73%, list=52%, signal=151%	MCF7 wt-Y537S	E2	wt enriched
REACTOME_TRANSCRIPTIONAL_REGULATION_BY_MECP2	27	-0.305863	-1.91499	0.0181087	0.073811	1	3982	tags=93%, list=62%, signal=244%	MCF7 wt-Y537S	E2	wt enriched
REACTOME_HEDGEHOG_LIGAND_BIOGENESIS	51	-0.222128	-1.90828	0.00986193	0.0754746	1	3363	tags=75%, list=52%, signal=156%	MCF7 wt-Y537S	E2	wt enriched
REACTOME_SUMOYLATION_OF_CHROMATIN_ORGANIZATION_PROTEINS	43	-0.246072	-1.90488	0.00924214	0.076369	1	4097	tags=88%, list=64%, signal=243%	MCF7 wt-Y537S	E2	wt enriched
REACTOME_ER_TO_GOLGI_ANTEROGRADE_TRANSPORT	105	-0.156083	-1.89594	0.00784314	0.0788683	1	4265	tags=82%, list=67%, signal=241%	MCF7 wt-Y537S	E2	wt enriched
REACTOME_SNRNP_ASSEMBLY	46	-0.233119	-1.89437	0.0104384	0.0791538	1	4368	tags=91%, list=68%, signal=285%	MCF7 wt-Y537S	E2	wt enriched
REACTOME_ANTIGEN_PROCESSING_CROSS_PRESENTATION	74	-0.184659	-1.89014	0.00372439	0.0804686	1	4113	tags=82%, list=64%, signal=228%	MCF7 wt-Y537S	E2	wt enriched
REACTOME_TRANSCRIPTIONAL_REGULATION_BY_RUNX1	111	-0.152951	-1.88669	0.0139165	0.0811859	1	4002	tags=77%, list=62%, signal=203%	MCF7 wt-Y537S	E2	wt enriched
REACTOME_APC_C_CDH1_MEDIATED_DEGRADATION_OF_CDC20_AND_OTHER_APC_C_CDH1_TARGETED_PROTEINS_IN_LATE_MITOSIS_EARLY_G1	62	-0.207499	-1.88287	0.00994036	0.0816711	1	3438	tags=74%, list=54%, signal=159%	MCF7 wt-Y537S	E2	wt enriched
REACTOME_TRANSPORT_OF_MATURE_MRNAS_DERIVED_FROM_INTRONLESS_TRANSCRIPTS	39	-0.259716	-1.87916	0.0124224	0.0825577	1	4097	tags=90%, list=64%, signal=247%	MCF7 wt-Y537S	E2	wt enriched
REACTOME_MITOCHONDRIAL_TRANSLATION	89	-0.173882	-1.87498	0.0143737	0.0836577	1	1566	tags=42%, list=24%, signal=54%	MCF7 wt-Y537S	E2	wt enriched
REACTOME_SUMOYLATION_OF_RNA_BINDING_PROTEINS	37	-0.254058	-1.86191	0.012474	0.0883784	1	4097	tags=89%, list=64%, signal=246%	MCF7 wt-Y537S	E2	wt enriched
REACTOME_CYTOPROTECTION_BY_HMOX1	95	-0.164102	-1.84742	0.0116505	0.0939967	1	4428	tags=85%, list=69%, signal=272%	MCF7 wt-Y537S	E2	wt enriched
REACTOME_INTRA_GOLGI_TRAFFIC	32	-0.271726	-1.83775	0.0116959	0.096896	1	3074	tags=75%, list=48%, signal=143%	MCF7 wt-Y537S	E2	wt enriched
REACTOME_INTERLEUKIN_12_SIGNALING	25	-0.321912	-1.82757	0.00803213	0.0980879	1	3841	tags=92%, list=60%, signal=229%	MCF7 wt-Y537S	E2	wt enriched
REACTOME_RESPONSE_OF_MTB_TO_PHAGOCYTOSIS	16	-0.373377	-1.81012	0.0124481	0.105823	1	2420	tags=75%, list=38%, signal=120%	MCF7 wt-Y537S	E2	wt enriched
REACTOME_G2_M_CHECKPOINTS	93	-0.162203	-1.80096	0.0178218	0.108815	1	4006	tags=78%, list=63%, signal=206%	MCF7 wt-Y537S	E2	wt enriched
REACTOME_RUNX1_REGULATES_TRANSCRIPTION_OF_GENES_INVOLVED_IN_DIFFERENTIATION_OF_HSCS	53	-0.212871	-1.78937	0.0138889	0.112793	1	3363	tags=74%, list=52%, signal=154%	MCF7 wt-Y537S	E2	wt enriched
REACTOME_NEDDYLATION	124	-0.139628	-1.77977	0.0123457	0.118354	1	4549	tags=85%, list=71%, signal=286%	MCF7 wt-Y537S	E2	wt enriched
REACTOME_GLYOXYLATE_METABOLISM_AND_GLYCINE_DEGRADATION	18	-0.347072	-1.77783	0.0214008	0.118996	1	1343	tags=56%, list=21%, signal=70%	MCF7 wt-Y537S	E2	wt enriched
REACTOME_INTRACELLULAR_SIGNALING_BY_SECOND_MESSENGERS	173	-0.117978	-1.75357	0.024	0.130293	1	4043	tags=75%, list=63%, signal=197%	MCF7 wt-Y537S	E2	wt enriched
REACTOME_MEIOSIS	25	-0.292297	-1.74272	0.0217391	0.133368	1	4030	tags=92%, list=63%, signal=247%	MCF7 wt-Y537S	E2	wt enriched
REACTOME_MHC_CLASS_II_ANTIGEN_PRESENTATION	67	-0.178704	-1.73917	0.0320641	0.134256	1	4510	tags=88%, list=70%, signal=294%	MCF7 wt-Y537S	E2	wt enriched
REACTOME_CLEC7A_DECTIN_1_SIGNALING	75	-0.173001	-1.73544	0.0277228	0.135917	1	4800	tags=92%, list=75%, signal=363%	MCF7 wt-Y537S	E2	wt enriched
REACTOME_COPI_MEDIATED_ANTEROGRADE_TRANSPORT	64	-0.183968	-1.72349	0.0239044	0.141213	1	4240	tags=84%, list=66%, signal=247%	MCF7 wt-Y537S	E2	wt enriched
REACTOME_RHOBTB_GTPASE_CYCLE	24	-0.292052	-1.7144	0.015534	0.147375	1	3476	tags=83%, list=54%, signal=181%	MCF7 wt-Y537S	E2	wt enriched
REACTOME_S_PHASE	121	-0.137987	-1.71147	0.0208333	0.14889	1	4058	tags=77%, list=63%, signal=206%	MCF7 wt-Y537S	E2	wt enriched
REACTOME_SIGNALING_BY_INTERLEUKINS	184	-0.107375	-1.70384	0.0144928	0.15276	1	3372	tags=63%, list=53%, signal=129%	MCF7 wt-Y537S	E2	wt enriched
REACTOME_INTERCONVERSION_OF_NUCLEOTIDE_DI_AND_TRIPHOSPHATES	22	-0.30178	-1.70223	0.0250522	0.153418	1	3025	tags=77%, list=47%, signal=146%	MCF7 wt-Y537S	E2	wt enriched
REACTOME_TRANSCRIPTIONAL_REGULATION_BY_RUNX2	75	-0.171514	-1.70223	0.0242424	0.152856	1	4126	tags=81%, list=64%, signal=226%	MCF7 wt-Y537S	E2	wt enriched
REACTOME_MAPK_FAMILY_SIGNALING_CASCADES	148	-0.11945	-1.69332	0.0286885	0.158121	1	3669	tags=69%, list=57%, signal=158%	MCF7 wt-Y537S	E2	wt enriched
REACTOME_IRON_UPTAKE_AND_TRANSPORT	31	-0.25558	-1.69198	0.027027	0.158068	1	3125	tags=74%, list=49%, signal=144%	MCF7 wt-Y537S	E2	wt enriched
REACTOME_ENDOSOMAL_SORTING_COMPLEX_REQUIRED_FOR_TRANSPORT_ESCRT	27	-0.267892	-1.68113	0.024948	0.164639	1	1614	tags=52%, list=25%, signal=69%	MCF7 wt-Y537S	E2	wt enriched
REACTOME_TCR_SIGNALING	74	-0.166372	-1.67185	0.0167364	0.170722	1	3363	tags=69%, list=52%, signal=143%	MCF7 wt-Y537S	E2	wt enriched
REACTOME_REPRODUCTION	27	-0.261146	-1.66484	0.0366599	0.173621	1	4030	tags=89%, list=63%, signal=239%	MCF7 wt-Y537S	E2	wt enriched
REACTOME_NS1_MEDIATED_EFFECTS_ON_HOST_PATHWAYS	36	-0.239069	-1.66094	0.0262664	0.175845	1	4173	tags=89%, list=65%, signal=253%	MCF7 wt-Y537S	E2	wt enriched
REACTOME_ABC_FAMILY_PROTEINS_MEDIATED_TRANSPORT	69	-0.172774	-1.65854	0.0533597	0.177349	1	3363	tags=70%, list=52%, signal=145%	MCF7 wt-Y537S	E2	wt enriched
REACTOME_GLUCONEOGENESIS	15	-0.35364	-1.65536	0.0247934	0.178272	1	2439	tags=73%, list=38%, signal=118%	MCF7 wt-Y537S	E2	wt enriched
REACTOME_TRNA_PROCESSING_IN_THE_NUCLEUS	49	-0.198956	-1.65461	0.0351562	0.178341	1	4097	tags=84%, list=64%, signal=230%	MCF7 wt-Y537S	E2	wt enriched
REACTOME_DOWNSTREAM_SIGNALING_EVENTS_OF_B_CELL_RECEPTOR_BCR	65	-0.175836	-1.6546	0.0349794	0.177753	1	4800	tags=92%, list=75%, signal=364%	MCF7 wt-Y537S	E2	wt enriched
REACTOME_POSTMITOTIC_NUCLEAR_PORE_COMPLEX_NPC_REFORMATION	24	-0.278409	-1.65051	0.0374016	0.179572	1	4097	tags=92%, list=64%, signal=253%	MCF7 wt-Y537S	E2	wt enriched
REACTOME_MITOTIC_METAPHASE_AND_ANAPHASE	172	-0.107779	-1.64841	0.0423387	0.180744	1	4097	tags=74%, list=64%, signal=201%	MCF7 wt-Y537S	E2	wt enriched
REACTOME_APC_C_MEDIATED_DEGRADATION_OF_CELL_CYCLE_PROTEINS	71	-0.169661	-1.6451	0.0443548	0.183091	1	3438	tags=70%, list=54%, signal=150%	MCF7 wt-Y537S	E2	wt enriched
REACTOME_M_PHASE	249	-0.0896877	-1.63525	0.0441767	0.189604	1	4106	tags=73%, list=64%, signal=195%	MCF7 wt-Y537S	E2	wt enriched
REACTOME_CYCLIN_A_CDK2_ASSOCIATED_EVENTS_AT_S_PHASE_ENTRY	62	-0.174931	-1.61899	0.0291262	0.202129	1	4058	tags=81%, list=63%, signal=218%	MCF7 wt-Y537S	E2	wt enriched
REACTOME_INNATE_IMMUNE_SYSTEM	494	-0.0669214	-1.60437	0.0347648	0.213104	1	4002	tags=69%, list=62%, signal=169%	MCF7 wt-Y537S	E2	wt enriched
REACTOME_OXIDATIVE_STRESS_INDUCED_SENESCENCE	32	-0.239343	-1.60074	0.0463822	0.213438	1	2880	tags=69%, list=45%, signal=124%	MCF7 wt-Y537S	E2	wt enriched
REACTOME_INTERACTIONS_OF_REV_WITH_HOST_CELLULAR_PROTEINS	32	-0.236882	-1.5967	0.0612648	0.216733	1	4097	tags=88%, list=64%, signal=241%	MCF7 wt-Y537S	E2	wt enriched
REACTOME_TRANSPORT_OF_THE_SLBP_DEPENDANT_MATURE_MRNA	32	-0.236882	-1.58704	0.0426829	0.222856	1	4097	tags=88%, list=64%, signal=241%	MCF7 wt-Y537S	E2	wt enriched
REACTOME_REGULATION_OF_MECP2_EXPRESSION_AND_ACTIVITY	21	-0.284342	-1.56908	0.0464135	0.238545	1	3982	tags=90%, list=62%, signal=238%	MCF7 wt-Y537S	E2	wt enriched
REACTOME_PLATELET_HOMEOSTASIS	30	-0.241744	-1.56093	0.0512295	0.244377	1	3585	tags=80%, list=56%, signal=181%	MCF7 wt-Y537S	E2	wt enriched
REACTOME_FCERI_MEDIATED_NF_KB_ACTIVATION	62	-0.171995	-1.55859	0.0476191	0.2463	1	4800	tags=92%, list=75%, signal=363%	MCF7 wt-Y537S	E2	wt enriched
REACTOME_RHOBTB2_GTPASE_CYCLE	15	-0.330861	-1.55822	0.0554415	0.246017	1	3866	tags=93%, list=60%, signal=235%	MCF7 wt-Y537S	E2	wt enriched
