# Supplementary material for: Proteomic profiling reveals that ESR1 mutations enhance cyclin-dependent kinase signaling
Source: Sci Rep. 2024 Mar 22;14:6873. doi: 10.1038/s41598-024-56412-8 (PMC10959978; doi:10.1038/s41598-024-56412-8)
Supplement: Supplementary file 14 — Supplementary Table S13. [file 41598_2024_56412_MOESM14_ESM.xlsx]

## Sheet: prot.phospho.correl
Table S13.Combined dataset Spearman correlations
Site.ID	Uniprot.ID	Gene.names.x	Spearman.Rho.ALL	Spearman.Rho.MCF7.WT.EtOH	Spearman.Rho.MCF7.WT.E2	Spearman.Rho.MCF7.YN.EtOH	Spearman.Rho.MCF7.YN.E2	Spearman.Rho.MCF7.YS.EtOH	Spearman.Rho.MCF7.YS.E2	Spearman.p.ALL	Spearman.p.MCF7.WT.EtOH	Spearman.p.MCF7.WT.E2	Spearman.p.MCF7.YN.EtOH	Spearman.p.MCF7.YN.E2	Spearman.p.MCF7.YS.EtOH	Spearman.p.MCF7.YS.E2	Spearman.q.ALL	Spearman.q.MCF7.WT.EtOH	Spearman.q.MCF7.WT.E2	Spearman.q.MCF7.YN.EtOH	Spearman.q.MCF7.YN.E2	Spearman.q.MCF7.YS.EtOH	Spearman.q.MCF7.YS.E2
A0FGR8-6_T774__1_SSLLASPGHISVKEPTPSIASDISLPIATQE	A0FGR8-6	ESYT2	-0.0233741				-0.866025			0.92665				0.333333			0.987955				0.678895
A0FGR8-6_T726__1_MSGSPGPGGSNTAPSTPVIGGSDKPGMEEKA	A0FGR8-6	ESYT2	0.210367	0						0.402102	1						0.815704	1
A0FGR8-6_T726__2_MSGSPGPGGSNTAPSTPVIGGSDKPGMEEKA	A0FGR8-6	ESYT2	0.413841	1						0.087775	0.333333						0.554921	0.83836
A0FGR8-6_S776__1_LLASPGHISVKEPTPSIASDISLPIATQELR	A0FGR8-6	ESYT2	-0.0651269		0.866025	0		0.866025		0.797375		0.333333	1		0.333333		0.950683		0.601341	1		0.718918
A0FGR8-6_T722__2_IKSHMSGSPGPGGSNTAPSTPVIGGSDKPGM	A0FGR8-6	ESYT2	0.350612	0.866025						0.153729	0.333333						0.618027	0.83836
A0FGR8-6_S714__2_SKEGRKTSIKSHMSGSPGPGGSNTAPSTPVI	A0FGR8-6	ESYT2	-0.0584744	1		-1	0.5	-0.866025	1	0.817725	0.333333		0.333333	1	0.333333	0.333333	0.958665	0.83836		0.80211	1	0.718918	0.78623
A0FGR8-6_S712__2_SVSKEGRKTSIKSHMSGSPGPGGSNTAPSTP	A0FGR8-6	ESYT2	-0.0584744	1		-1	0.5	-0.866025	1	0.817725	0.333333		0.333333	1	0.333333	0.333333	0.958665	0.83836		0.80211	1	0.718918	0.78623
A0FGR8-6_S764__1_QGLHDLGRSSSSLLASPGHISVKEPTPSIAS	A0FGR8-6	ESYT2	-0.444636	0.866025	-0.866025	0.5	0.5	1	-0.5	0.0644874	0.333333	0.333333	1	1	0.333333	1	0.508886	0.83836	0.601341	1	1	0.718918	1
A1L170_S249__1_LSLSPISLAESWEDGSPPPQARTSSLDNEGP	A1L170	C1orf226	-0.18689			-0.5			0	0.457745			0.666667			1	0.835297			1			1
A1L170_S222__1_SQDESKLKMTECRRASSPSLIERNGFKLSLS	A1L170	C1orf226	0.158415	-1	0.866025	-0.5			-1	0.530115	0.333333	0.333333	0.666667			0.333333	0.86182	0.83836	0.601341	1			0.78623
A1L170_S222__2_SQDESKLKMTECRRASSPSLIERNGFKLSLS	A1L170	C1orf226	0.292523	0.5	1	0	0	-0.5	-1	0.238813	1	0.333333	1	1	1	0.333333	0.710839	1	0.601341	1	1	1	0.78623
A1L170_S258__1_ESWEDGSPPPQARTSSLDNEGPHPDLLSFE_	A1L170	C1orf226	0.147864	-0.5	0.866025	-0.5	0	-1	-1	0.55819	1	0.333333	0.666667	1	0.333333	0.333333	0.869578	1	0.601341	1	1	0.718918	0.78623
A1L170_S223__2_QDESKLKMTECRRASSPSLIERNGFKLSLSP	A1L170	C1orf226	0.222663	0.5	1	0	-0.5	-0.5	-1	0.374497	1	0.333333	1	0.666667	1	0.333333	0.805085	1	0.601341	1	1	1	0.78623
A1L170_S223__1_QDESKLKMTECRRASSPSLIERNGFKLSLSP	A1L170	C1orf226	0.254624	0.5	1	0	-0.866025	-0.5	-1	0.307892	1	0.333333	1	0.333333	1	0.333333	0.756622	1	0.601341	1	0.678895	1	0.78623
A1L390_S1081__1_AGGGRPRGPPVNRSHSVPENMVEPPLSGRVG	A1L390	PLEKHG3	-0.263399						0	0.290935						1	0.752593						1
A1L390_S76__1_SNNNSSSWLNVKGPLSPFNSRAAAGPAHHKL	A1L390	PLEKHG3	-0.362727		-0.866025		-0.5	-0.5	0.5	0.139041		0.333333		1	1	1	0.618027		0.601341		1	1	1
A1L390_S640__2_KSSGFGSPRLVSRSSSVLSLEGSEKGLARHG	A1L390	PLEKHG3	0.266431						1	0.28521						0.333333	0.751085						0.78623
A1L390_S643__1_GFGSPRLVSRSSSVLSLEGSEKGLARHGSAT	A1L390	PLEKHG3	-0.369342		-0.866025		-0.5	-0.5	0.5	0.131447		0.333333		1	1	1	0.607007		0.601341		1	1	1
A1L390_S741__1_NAEHHDAGFSVRRRESLSYIPKGLVRNSISR	A1L390	PLEKHG3	0.118213		-0.866025		-0.5	1	0.5	0.640375		0.333333		1	0.333333	1	0.911498		0.601341		1	0.718918	1
A1L390_S643__2_GFGSPRLVSRSSSVLSLEGSEKGLARHGSAT	A1L390	PLEKHG3	-0.248438		-0.866025		-0.5	0	0.5	0.320192		0.333333		1	1	1	0.766616		0.601341		1	1	1
A1L390_S631__1_RSSVAQEDSKSSGFGSPRLVSRSSSVLSLEG	A1L390	PLEKHG3	-0.616306		-0.866025		-0.5	-0.5	0.5	0.00645505		0.333333		1	1	1	0.238266		0.601341		1	1	1
A1L390_S1040__1_RTTSPGGRPSARSPLSPTETFSWPDVRELCS	A1L390	PLEKHG3	-0.217985				-0.866025		0.866025	0.384871				0.333333		0.333333	0.811905				0.678895		0.78623
A1L390_S433__1_NRYRCSPERLKKAWSSQDEVSTNVRQGRRQS	A1L390	PLEKHG3	-0.334824		-0.5				0.5	0.174418		0.666667				1	0.635541		1				1
A1L390_S647__2_PRLVSRSSSVLSLEGSEKGLARHGSATDSLS	A1L390	PLEKHG3	-0.618375		-0.5		-0.866025		-1	0.00622895		0.666667		0.333333		0.333333	0.234474		1		0.678895		0.78623
A1L390_S962__1_PPLQWEKVAPERDGKSPTVPCLQEEAGEPLG	A1L390	PLEKHG3	-0.266503		-0.5		-0.5			0.285075		0.666667		1			0.751085		1		1
A3KN83-3_S212__1_EGARMWINDMKMRSFSPTMKVPVVKEDDEPE	A3KN83-3	SBNO1	-0.192909	0.5	0	0.5	-0.866025	0.5	-1	0.44312	1	1	1	0.333333	1	0.333333	0.832228	1	1	1	0.678895	1	0.78623
A5YM69_S450__1_TQTESRAEELSPAALSPLLEPIRCSHQPISL	A5YM69	ARHGEF35	0.0578331		1		0	0.866025	-0.5	0.819693		0		1	0.333333	0.666667	0.959796		0		1	0.718918	1
A5YM69_S184__1_EEETSSDNSGQTRYYSPCEEHPAETNQNEGA	A5YM69	ARHGEF35	-0.0276539			0.5	-0.866025	0	1	0.913264			1	0.333333	1	0	0.987955			1	0.678895	1	0
A5YM69_S445__1_TQIPGTQTESRAEELSPAALSPLLEPIRCSH	A5YM69	ARHGEF35	0.645985			0.5				0.00377784			1				0.209188			1
A6ND36_S610__3_SHSGSSGRGPGPRRPSVASSVSEEYFEVREH	A6ND36	FAM83G	0.281845	-0.5			0.866025			0.25718	1			0.333333			0.734088	1			0.678895
A6ND36_S650__1_EQVANGPTPPPRRQLSAPHITRGTFVGPQGG	A6ND36	FAM83G	0.235725	1	-0.866025				-0.5	0.346366	0.333333	0.333333				0.666667	0.785291	0.83836	0.601341				1
A6ND36_S616__3_GRGPGPRRPSVASSVSEEYFEVREHSVPLRR	A6ND36	FAM83G	0.281845	-0.5			0.866025			0.25718	1			0.333333			0.734088	1			0.678895
A6ND36_S613__3_GSSGRGPGPRRPSVASSVSEEYFEVREHSVP	A6ND36	FAM83G	0.281845	-0.5			0.866025			0.25718	1			0.333333			0.734088	1			0.678895
A6ND36_S614__3_SSGRGPGPRRPSVASSVSEEYFEVREHSVPL	A6ND36	FAM83G	0.281845	-0.5			0.866025			0.25718	1			0.333333			0.734088	1			0.678895
A6ND36_S760__1_QAKGGQVPRLLPDPGSPRLAQNARPMTDGRA	A6ND36	FAM83G	0.503558	0.5	-0.5		1		0	0.0331319	1	0.666667		0		1	0.404871	1	1		0		1
A6NFI3_S10__1_______MAALHTTPDSPAAQLERAEDGSECD	A6NFI3	ZNF316	0.131199	0.5			0	-0.5	0.5	0.603815	1			1	1	1	0.896634	1			1	1	1
A6NFI3_S112__1_ALGTQERLSRGGDAKSPVLQEKGLQASRAPA	A6NFI3	ZNF316	0.0118189	-0.5			-0.5		0.5	0.962876	1			0.666667		1	0.992389	1			1		1
A6NKD9_S246__1_GPHKAPDGKAGATRRSLDDLSAPPHHRSIPN	A6NKD9	CCDC85C	0.224644		-0.866025		1		0.866025	0.37015		0.333333		0		0.333333	0.803822		0.601341		0		0.78623
A7E2V4-5_S1092__1_TEGFTEKNVPESSPHSPCEGLPSEAALTPRP	A7E2V4-5	ZSWIM8	-0.128373				-0.5			0.611698				0.666667			0.900454				1
A7E2V4-5_S1130__1_LALGSRGGYNGRGWGSPGRPKKKHTGMASID	A7E2V4-5	ZSWIM8	0.479894	0.866025		0.866025	0			0.0438555	0.333333		0.333333	1			0.461204	0.83836		0.80211	1
B2RBV5_S21__1_ADEAREPREEPGSPLSPAPRAGRENLASLER	B2RBV5	LOC93622
C9JI98_S175__1_QLATLEAGPGAAGAGSE______________	C9JI98	TMEM238	0.746297	-0.5		1				0.000375097	1		0.333333				0.0929087	1		0.80211
C9JI98_S124__1_PSALARLARKLSRRWSAPAAAGQRPAPGSRR	C9JI98	TMEM238	-0.322785							0.1914							0.655642
C9JLW8_S21__2_VSRVVYNGKRTSSPRSPPSSSEIFTPAHEEN	C9JLW8	FAM195B	-0.205305	-1		-0.866025		-0.866025	-0.5	0.413779	0.333333		0.333333		0.333333	1	0.820399	0.83836		0.80211		0.718918	1
E9PRG8_S123__1_TKAPQDVEMKDLEDES_______________	E9PRG8	C11orf98	-0.0438212	0	0.866025				-0.5	0.862925	1	0.333333				1	0.97806	1	0.601341				1
O00148_S183__1_VVGTPGRILALVRNRSFSLKNVKHFVLDECD	O00148	DDX39A	-0.192204			0.5	0.866025			0.444822			1	0.333333			0.833139			1	0.678895
O00151_S130__1_HIGSAHNRSAMPFTASPASSTTARVITNQYN	O00151	PDLIM1	0.0333577				-0.5	0.866025		0.895459				1	0.333333		0.987933				1	0.718918
O00151_S90__1_DNLTLTVARSEHKVWSPLVTEEGKRHPYKMN	O00151	PDLIM1	-0.216794			0.866025	-1	0.866025		0.387537			0.333333	0.333333	0.333333		0.813138			0.80211	0.678895	0.718918
O00154-4_S2__1_______________MSGPDVETPSAIQICRI	O00154-4	ACOT7	0.366599	0.866025		0				0.134561	0.333333		1				0.612282	0.83836		1
O00159-2_S829__1_ELCIKNMVWKYCRSISPEWKQQLQQKAVASE	O00159-2	MYO1C	0.266057	-0.5		-0.5				0.285912	1		1				0.752355	1		1
O00159-2_S373__1_LVGKINRSLASKDVESPSWRSTTVLGLLDIY	O00159-2	MYO1C	0.377564	0.5		-1				0.12242	1		0.333333				0.590386	1		0.80211
O00161_S110__1_SGKAYKTTWGDGGENSPCNVVSKQPGPVTNG	O00161	SNAP23	-0.109164	-0.5		0.5	-0.866025		0	0.666332	1		1	0.333333		1	0.917886	1		1	0.678895		1
O00161_S5__1____________MDNLSSEEIQQRAHQITDES	O00161	SNAP23	-0.171164	-0.5	0.5	0.5	-1	-0.5	-0.5	0.497079	1	1	1	0.333333	1	1	0.855851	1	1	1	0.678895	1	1
O00178_S24__1_AMDSPVPASMFAPEPSSPGAARAAAAAARLH	O00178	GTPBP1	-0.285696				-0.866025			0.250456				0.333333			0.726724				0.678895
O00178_S580__1_KAVGTITKLLQTTNNSPMNSKPQQIKMQSTK	O00178	GTPBP1
O00178_S44__2_ARAAAAAARLHGGFDSDCSEDGEALNGEPEL	O00178	GTPBP1	0.0863904		0	1	-0.866025		0.5	0.733218		1	0	0.333333		1	0.939241		1	0	0.678895		1
O00178_S24__2_AMDSPVPASMFAPEPSSPGAARAAAAAARLH	O00178	GTPBP1
O00178_S25__1_MDSPVPASMFAPEPSSPGAARAAAAAARLHG	O00178	GTPBP1	-0.226513			1	-0.866025			0.366076			0	0.333333			0.803822			0	0.678895
O00178_S47__2_AAAAARLHGGFDSDCSEDGEALNGEPELDLT	O00178	GTPBP1	0.0863904		0	1	-0.866025		0.5	0.733218		1	0	0.333333		1	0.939241		1	0	0.678895		1
O00192-2_S272__1_MVTAPLAQPERGSMGSLDRLVRRSPSVDSAR	O00192-2	ARVCF	0.212848					0.5	1	0.396446					1	0.333333	0.815704					1	0.78623
O00193_S15__1__MSAARESHPHGVKRSASPDDDLGSSNWEAA	O00193	SMAP	0.14878	-0.866025			-0.866025		0.5	0.555727	0.333333			0.333333		1	0.869578	0.83836			0.678895		1
O00193_S24__2_PHGVKRSASPDDDLGSSNWEAADLGNEERKQ	O00193	SMAP	0.257115	0.866025						0.303019	0.333333						0.755646	0.83836
O00193_S17__1_SAARESHPHGVKRSASPDDDLGSSNWEAADL	O00193	SMAP	0.122807	0.5	0.5	-0.5	0.5	0.5	0.5	0.626636	1	1	1	1	1	1	0.907911	1	1	1	1	1	1
O00193_S15__2__MSAARESHPHGVKRSASPDDDLGSSNWEAA	O00193	SMAP	0.257115	0.866025						0.303019	0.333333						0.755646	0.83836
O00203-3_S227__1_KEGDELEDNGKNFYESDDDQKEKTDKKKKPY	O00203-3	AP3B1	-0.163611			-0.5	-0.866025			0.516529			1	0.333333			0.855851			1	0.678895
O00221_S157__1_EARKGPDEAEESQYDSGIESLRSLRSLPEST	O00221	NFKBIE
O00257_S182__1_KMYDLQYQGGHKEAPSPTCPDLGAKSHPPDK	O00257	CBX4
O00264_S57__1_LYKIVRGDQPAASGDSDDDEPPPLPRLKRRD	O00264	PGRMC1	0.395253	1	0.5	-0.5	1	-1	0.5	0.105526	0.333333	1	1	0.333333	0.333333	1	0.567646	0.83836	1	1	0.678895	0.718918	1
O00264_S181__1_HVGKLLKEGEEPTVYSDEEEPKDESARKND_	O00264	PGRMC1	0.339525	0.5	0.5	-0.5	0.5	-1	0.5	0.168138	1	1	1	1	0.333333	1	0.630926	1	1	1	1	0.718918	1
O00267-2_T1030__1_SEKVVSISSEHLEPITPTKNNKVKVILGEDR	O00267-2	SUPT5H
O00267-2_S662__1_PRDVTNFTVGGFAPMSPRISSPMHPSAGGQR	O00267-2	SUPT5H	-0.337141	0.5	-1	0.5	-1	-1	-1	0.171269	1	0.333333	1	0.333333	0.333333	0.333333	0.633906	1	0.601341	1	0.678895	0.718918	0.78623
O00273_S315__1_TQSLHSLRSISASKASPPGDLQNPKRARQDP	O00273	DFFA	0.0388749	-1		1	-0.866025	-1	0.5	0.878281	0.333333		0.333333	0.333333	0.333333	1	0.981798	0.83836		0.80211	0.678895	0.718918	1
O00299_S156__1_DNYLTSPLPEEVDETSAEDEGVSQRKFLDGN	O00299	CLIC1	-0.304646	-0.866025		0			-1	0.219	0.333333		1			0.333333	0.687378	0.83836		1			0.78623
O00303_S258__1_DTERIGVDLIMKTCFSPNRVIGLSSDLQQVG	O00303	EIF3F	0.0990669		0	0.5	-0.5	-1	0.5	0.695727		1	1	1	0.333333	1	0.927749		1	1	1	0.718918	1
O00401_Y256__1_ISEAQLKDRETSKVIYDFIEKTGGVEAVKNE	O00401	WASL	-0.19866			1	-0.866025			0.429376			0.333333	0.333333			0.824886			0.80211	0.678895
O00418_S27__2_GVDGGQSPRAGHDGDSDGDSDDEEGYFICPI	O00418	EEF2K	-0.174557	0			0		1	0.488457	1			1		0.333333	0.855851	1			1		0.78623
O00418_S474__3_HGHSYSNRKYESDEDSLGSSGRVCVEKWNLL	O00418	EEF2K
O00418_S31__2_GQSPRAGHDGDSDGDSDDEEGYFICPITDDP	O00418	EEF2K	-0.0037561	0			0		1	0.988198	1			1		0.333333	0.997204	1			1		0.78623
O00418_S74__2_YYSNLTKSERYSSSGSPANSFHFKEAWKHAI	O00418	EEF2K	-0.256747		0		0		0	0.303735		1		1		1	0.755646		1		1		1
O00418_S71__2_VNKYYSNLTKSERYSSSGSPANSFHFKEAWK	O00418	EEF2K	-0.256747		0		0		0	0.303735		1		1		1	0.755646		1		1		1
O00418_S18__1_DEDLIFRLEGVDGGQSPRAGHDGDSDGDSDD	O00418	EEF2K	-0.12802				1	-0.5	-0.5	0.612687				0.333333	1	1	0.901116				0.678895	1	1
O00418_S74__1_YYSNLTKSERYSSSGSPANSFHFKEAWKHAI	O00418	EEF2K
O00418_S470__1_EPREHGHSYSNRKYESDEDSLGSSGRVCVEK	O00418	EEF2K	-0.468415	-0.866025			-0.5	-0.5	-0.5	0.0499233	0.333333			1	1	1	0.474592	0.83836			1	1	1
O00418_S470__3_EPREHGHSYSNRKYESDEDSLGSSGRVCVEK	O00418	EEF2K
O00418_S470__2_EPREHGHSYSNRKYESDEDSLGSSGRVCVEK	O00418	EEF2K	-0.0977195	0	0		0.5	-1	1	0.699682	1	1		1	0.333333	0.333333	0.929399	1	1		1	0.718918	0.78623
O00418_S445__1_DNHRESENSGDSGYPSEKRGELDDPEPREHG	O00418	EEF2K	0.077953						0.866025	0.7585						0.333333	0.943472						0.78623
O00418_S477__3_SYSNRKYESDEDSLGSSGRVCVEKWNLLNSS	O00418	EEF2K
O00418_S474__2_HGHSYSNRKYESDEDSLGSSGRVCVEKWNLL	O00418	EEF2K	-0.0977195	0	0		0.5	-1	1	0.699682	1	1		1	0.333333	0.333333	0.929399	1	1		1	0.718918	0.78623
O00423_S113__1_NNGTVLPKKPTGSLPSPSGVRKETAVPATKS	O00423	EML1	0.357331					0	0.866025	0.145457					1	0.333333	0.618027					1	0.78623
O00429-3_S590__1_LLAEEKSKPIPIMPASPQKGHAVNLLDVPVP	O00429-3	DNM1L	-0.192748				-0.866025		-0.866025	0.44351				0.333333		0.333333	0.832228				0.678895		0.78623
O00443_S259__1_TDLEITDSKVSNLQVSPKSEDISKFDWLDLD	O00443	PIK3C2A	0.0640165	1	0.866025	-0.5	0.5	-0.5	-0.5	0.800764	0.333333	0.333333	1	1	1	1	0.951443	0.83836	0.601341	1	1	1	1
O00443_S338__1_VNGKSLSVATVTRSQSLNIRTTQLAKAQGHI	O00443	PIK3C2A	0.441921	0.5	0.5	0.5	0.5	-0.5	-0.5	0.0663326	1	1	1	1	1	1	0.511625	1	1	1	1	1	1
O00443_S329__1_TANCHLERKVNGKSLSVATVTRSQSLNIRTT	O00443	PIK3C2A
O00505_S60__1_LLKKRNVPQEESLEDSDVDADFKAQNVTLEA	O00505	KPNA3	-0.0819897	1	0.866025	-0.5	-0.866025	1	0.5	0.746373	0.333333	0.333333	1	0.333333	0.333333	1	0.94199	0.83836	0.601341	1	0.678895	0.718918	1
O00515_S394__1_KPKKENSETTLTRSASMKLPDNTVKLGEKLE	O00515	LAD1	-0.085688	0	0	0		0.5	0.5	0.735313	1	1	1		1	1	0.939241	1	1	1		1	1
O00515_S355__1_TLQVKIPSKEEEADMSSPTQRTYSSSLKRSS	O00515	LAD1	0.307304	0.866025		0.866025	1		0.5	0.214803	0.333333		0.333333	0.333333		1	0.687378	0.83836		0.80211	0.678895		1
O00515_S356__1_LQVKIPSKEEEADMSSPTQRTYSSSLKRSSP	O00515	LAD1	0.0815273	0.5	0.5	1	1	-0.5	1	0.748151	1	1	0.333333	0.333333	1	0.333333	0.942886	1	1	0.80211	0.678895	1	0.78623
O00515_S123__2_PIQERLEAEEGRNSLSPVQATQKPLVSKKEL	O00515	LAD1	-0.20282			1	0.866025		0.5	0.419574			0.333333	0.333333		1	0.824192			0.80211	0.678895		1
O00515_S38__1_EEEQERERRRRHRNLSSTTDDEAPRLSQNGD	O00515	LAD1	-0.136931		0.5	1	1	-0.5	1	0.587952		1	0.333333	0.333333	1	0.333333	0.890876		1	0.80211	0.678895	1	0.78623
O00515_S177__1_VGREPEERKKGVPEKSPVLEKSSMPKKTAPE	O00515	LAD1	-0.22807	-1	0.5	0.5	1	0.5	1	0.361167	0.333333	1	1	0.333333	1	0.333333	0.799054	0.83836	1	1	0.678895	1	0.78623
O00515_S121__2_QAPIQERLEAEEGRNSLSPVQATQKPLVSKK	O00515	LAD1	-0.20282			1	0.866025		0.5	0.419574			0.333333	0.333333		1	0.824192			0.80211	0.678895		1
O00515_S123__1_PIQERLEAEEGRNSLSPVQATQKPLVSKKEL	O00515	LAD1	-0.09777			0		1	0.866025	0.699533			1		0.333333	0.333333	0.929399			1		0.718918	0.78623
O00559_S36__1_FLKRLICRSGRGRKLSGDQITLPTTVDYSSV	O00559	EBAG9	-0.437527		-0.866025			0.5	-0.5	0.0694		0.333333			1	1	0.523006		0.601341			1	1
O00566_S167__3_AENSSKSDLRKSPVFSDEDSDLDFDISKLEQ	O00566	MPHOSPH10	-0.0648534	0.5	-0.5	-0.5	0.5		-0.5	0.79821	1	1	1	1		1	0.950731	1	1	1	1		1
O00566_S171__3_SKSDLRKSPVFSDEDSDLDFDISKLEQQSKV	O00566	MPHOSPH10	-0.0648534	0.5	-0.5	-0.5	0.5		-0.5	0.79821	1	1	1	1		1	0.950731	1	1	1	1		1
O00566_S167__2_AENSSKSDLRKSPVFSDEDSDLDFDISKLEQ	O00566	MPHOSPH10	0.156117	0.5		-0.5	0		-0.866025	0.536175	1		1	1		0.333333	0.86182	1		1	1		0.78623
O00566_S163__3_MGERAENSSKSDLRKSPVFSDEDSDLDFDIS	O00566	MPHOSPH10	-0.0648534	0.5	-0.5	-0.5	0.5		-0.5	0.79821	1	1	1	1		1	0.950731	1	1	1	1		1
O00566_S171__2_SKSDLRKSPVFSDEDSDLDFDISKLEQQSKV	O00566	MPHOSPH10	0.156117	0.5		-0.5	0		-0.866025	0.536175	1		1	1		0.333333	0.86182	1		1	1		0.78623
O00566_S163__2_MGERAENSSKSDLRKSPVFSDEDSDLDFDIS	O00566	MPHOSPH10	-0.471485		-0.866025	-0.5	0		-0.866025	0.0482422		0.333333	1	1		0.333333	0.473349		0.601341	1	1		0.78623
O00567_S563__3_EEAGHRSGSKKKRKFSKEEPVSSGPEEAVGK	O00567	NOP56	-0.0368764	0.5	-0.866025	0.866025	-0.5			0.884498	1	0.333333	0.333333	1			0.984806	1	0.601341	0.80211	1
O00567_S569__3_SGSKKKRKFSKEEPVSSGPEEAVGKSSSKKK	O00567	NOP56	-0.0368764	0.5	-0.866025	0.866025	-0.5			0.884498	1	0.333333	0.333333	1			0.984806	1	0.601341	0.80211	1
O00567_S569__2_SGSKKKRKFSKEEPVSSGPEEAVGKSSSKKK	O00567	NOP56	0.0650155	0.5	-0.5	-0.5	-0.5	-1	1	0.79864	1	1	1	1	0.333333	0.333333	0.950731	1	1	1	1	0.718918	0.78623
O00567_T468__3_RLAALALASSENSSSTPEECEEMSEKPKKKK	O00567	NOP56	0.00491686	0.5		-0.5	0	0.866025		0.984552	1		1	1	0.333333		0.996912	1		1	1	0.718918
O00567_S563__1_EEAGHRSGSKKKRKFSKEEPVSSGPEEAVGK	O00567	NOP56	-0.00722767	-1	-0.5	-0.5	-0.5	1	1	0.977293	0.333333	1	1	1	0.333333	0.333333	0.996578	0.83836	1	1	1	0.718918	0.78623
O00567_S570__1_GSKKKRKFSKEEPVSSGPEEAVGKSSSKKKK	O00567	NOP56	-0.384933	0.5	-0.5	-0.5	-0.5	-0.5	1	0.115576	1	1	1	1	1	0.333333	0.577004	1	1	1	1	1	0.78623
O00567_S570__2_GSKKKRKFSKEEPVSSGPEEAVGKSSSKKKK	O00567	NOP56	0.0650155	0.5	-0.5	-0.5	-0.5	-1	1	0.79864	1	1	1	1	0.333333	0.333333	0.950731	1	1	1	1	0.718918	0.78623
O00567_S520__2_KPKKKKSFSKEELMSSDLEETAGSTSIPKRK	O00567	NOP56	0.00930716	0.5	-0.5	-0.5	-0.5	-1	1	0.970762	1	1	1	1	0.333333	0.333333	0.994074	1	1	1	1	0.718918	0.78623
O00567_S569__1_SGSKKKRKFSKEEPVSSGPEEAVGKSSSKKK	O00567	NOP56	-0.222203	0	-0.5	0.5	0.5	-0.866025	0.5	0.37551	1	1	1	1	0.333333	1	0.805662	1	1	1	1	0.718918	1
O00567_S570__3_GSKKKRKFSKEEPVSSGPEEAVGKSSSKKKK	O00567	NOP56	-0.0368764	0.5	-0.866025	0.866025	-0.5			0.884498	1	0.333333	0.333333	1			0.984806	1	0.601341	0.80211	1
O00567_S520__1_KPKKKKSFSKEELMSSDLEETAGSTSIPKRK	O00567	NOP56	-0.0967485	0.866025	0.5	0.5	-0.5	0.5	0.866025	0.702536	0.333333	1	1	1	1	0.333333	0.929458	0.83836	1	1	1	1	0.78623
O00567_S519__1_SKPKKKKSFSKEELMSSDLEETAGSTSIPKR	O00567	NOP56	0.103127	-1	-0.5	0.5	0	-0.5	-0.5	0.683853	0.333333	1	1	1	1	1	0.919601	0.83836	1	1	1	1	1
O00567_S519__2_SKPKKKKSFSKEELMSSDLEETAGSTSIPKR	O00567	NOP56	0.00930716	0.5	-0.5	-0.5	-0.5	-1	1	0.970762	1	1	1	1	0.333333	0.333333	0.994074	1	1	1	1	0.718918	0.78623
O00629_S60__1_LLKRRNVPHEDICEDSDIDGDYRVQNTSLEA	O00629	KPNA4	0.350612						0	0.153729						1	0.618027						1
O00750_S155__1_SSPGPGDIEGSCKKLSPPPLPPRASIWDTPP	O00750	PIK3C2B	-0.286187		-0.5		-0.866025	-1	0	0.249607		0.666667		0.333333	0.333333	1	0.726724		1		0.678895	0.718918	1
O14497_S696__1_FSPHTSPHLPGIRGPSPSPVGSPASVAQSRS	O14497	ARID1A	-0.157741			-1	-0.5	0.5	0.5	0.531888			0.333333	1	1	1	0.86182			0.80211	1	1	1
O14497_S696__2_FSPHTSPHLPGIRGPSPSPVGSPASVAQSRS	O14497	ARID1A
O14497_S363__1_AASGGAQQRSHHAPMSPGSSGGGGQPLARTP	O14497	ARID1A	0.32318	-1	-0.866025	0.5	0.5	0.5	0.5	0.190826	0.333333	0.333333	1	1	1	1	0.655642	0.83836	0.601341	1	1	1	1
O14497_S1944__1_SSEAIKESSKFPFGISPAQSHRNIKILEDEP	O14497	ARID1A
O14497_S772__1_PQMPQYSSPQPGSALSPRQPSGGQIHTGMGS	O14497	ARID1A	0.0699544			0		0.866025		0.782685			1		0.333333		0.944689			1		0.718918
O14497_S382__1_SGGGGQPLARTPQPSSPMDQMGKMRPQPYGG	O14497	ARID1A	0.537444	1		0.866025	-0.866025		0.866025	0.0214359	0.333333		0.333333	0.333333		0.333333	0.353664	0.83836		0.80211	0.678895		0.78623
O14497_S702__2_PHLPGIRGPSPSPVGSPASVAQSRSGPLSPA	O14497	ARID1A
O14497_S1184__1_PHSQIPPLPGMSRSNSVGIQDAFNDGSDSTF	O14497	ARID1A	-0.210476						-0.866025	0.401853						0.333333	0.815704						0.78623
O14641_S169__1_ESVVSLRRERPRRRDSSEHGAGGHRTGGPSR	O14641	DVL2	0.137957					0.866025	-0.5	0.585131					0.333333	1	0.890151					0.718918	1
O14641_S169__2_ESVVSLRRERPRRRDSSEHGAGGHRTGGPSR	O14641	DVL2	-0.35592							0.147169							0.618027
O14641_S170__2_SVVSLRRERPRRRDSSEHGAGGHRTGGPSRL	O14641	DVL2	-0.35592							0.147169							0.618027
O14647_S1807__1_SQKSPHDSKSPLDHRSPLERSLEQKNNPDYN	O14647	CHD2	0.0140454			-0.5	-0.866025	0.5	0.5	0.955888			1	0.333333	1	1	0.991332			1	0.678895	1	1
O14647_S1365__1_NKVPRLKEEHGIELSSPRHSDNPSEEGEVKD	O14647	CHD2	0.30316	0.5	1	0.5	-0.5	0	1	0.221369	1	0.333333	1	0.666667	1	0.333333	0.687539	1	0.601341	1	1	1	0.78623
O14681-3_S312__1_LQSALSSSTSAEKFPSPHPSPAKLKATAGH_	O14681-3	EI24
O14681-3_S316__1_LSSSTSAEKFPSPHPSPAKLKATAGH_____	O14681-3	EI24	-0.468939			-0.866025	-0.866025		-0.5	0.0496334			0.333333	0.333333		0.666667	0.474592			0.80211	0.678895		1
O14681-3_S316__2_LSSSTSAEKFPSPHPSPAKLKATAGH_____	O14681-3	EI24	-0.223213						-0.866025	0.373285						0.333333	0.80486						0.78623
O14681-3_S312__2_LQSALSSSTSAEKFPSPHPSPAKLKATAGH_	O14681-3	EI24	-0.223213						-0.866025	0.373285						0.333333	0.80486						0.78623
O14683_S14__1___MAAKQPPPLMKKHSQTDLVSRLKTRKILG	O14683	TP53I11	0.322877	0.5	1	0	-0.866025	-0.5	-0.866025	0.191266	1	0.333333	1	0.333333	1	0.333333	0.655642	1	0.601341	1	0.678895	1	0.78623
O14730-2_Y122__3_SKVSISFENYRKVHPYEDSDSSEDEVDWQDT	O14730-2	RIOK3	0.040775			0	-0.5	-0.5	-1	0.872377			1	0.666667	1	0.333333	0.980446			1	1	1	0.78623
O14730-2_S112__1_RREEKKFNGDSKVSISFENYRKVHPYEDSDS	O14730-2	RIOK3
O14730-2_S128__3_FENYRKVHPYEDSDSSEDEVDWQDTRDDPYR	O14730-2	RIOK3	0.3929			0.5	-0.5	-0.5	-1	0.106765			1	0.666667	1	0.333333	0.569625			1	1	1	0.78623
O14730-2_S125__3_SISFENYRKVHPYEDSDSSEDEVDWQDTRDD	O14730-2	RIOK3	0.3929			0.5	-0.5	-0.5	-1	0.106765			1	0.666667	1	0.333333	0.569625			1	1	1	0.78623
O14730-2_S127__3_SFENYRKVHPYEDSDSSEDEVDWQDTRDDPY	O14730-2	RIOK3	0.3929			0.5	-0.5	-0.5	-1	0.106765			1	0.666667	1	0.333333	0.569625			1	1	1	0.78623
O14737_S119__1_EKTTTVKFNRRKVMDSDEDDDY_________	O14737	PDCD5	-0.215686	-0.5	0.5	0.5	-0.5	-0.5	-1	0.38844	1	1	1	1	1	0.333333	0.813459	1	1	1	1	1	0.78623
O14745_S2__1_______________MSADAAAGAPLPRLCCL	O14745	SLC9A3R1	0.32575	-0.5	-0.5	1	0.5	-1	-0.5	0.187119	1	1	0.333333	1	0.333333	1	0.652188	1	1	0.80211	1	0.718918	1
O14745_S290__1_EAALESPRPALVRSASSDTSEELNSQDSPPK	O14745	SLC9A3R1	0.169044			1	-0.5	-1	-0.5	0.502503			0.333333	1	0.333333	1	0.855851			0.80211	1	0.718918	1
O14745_S280__1_QKENSREALAEAALESPRPALVRSASSDTSE	O14745	SLC9A3R1	0.201238	-0.5	-0.5	-0.5	0.5	-0.5	0.5	0.421685	1	1	1	1	1	1	0.824192	1	1	1	1	1	1
O14757-2_S186__1_YNKPLKKGAKRPRVTSGGVSESPSGFSKHIQ	O14757-2	CHEK1	-0.167047			-0.866025				0.507639			0.333333				0.855851			0.80211
O14777_T344__1_NGLNEEIARVELECETIKQENTRLQNIIDNQ	O14777	NDC80	-0.306509			-0.866025				0.216052			0.333333				0.687378			0.80211
O14828_S76__1_LPPPSAPSLQPSRKLSPTEPKNYGSYSTQAS	O14828	SCAMP3	0.28054	1	0		-0.5		0.866025	0.259483	0.333333	1		1		0.333333	0.734088	0.83836	1		1		0.78623
O14908_S232__1_AFDMISQRSAGGRPGSGPQLGTGRGTLRLRS	O14908	GIPC1	-0.359769	1	0.866025	0.5	-0.866025	0.5	-0.5	0.142533	0.333333	0.333333	1	0.333333	1	1	0.618027	0.83836	0.601341	1	0.678895	1	1
O14980_S391__1_LAAELYRESPFSTSASPLLSGSQHFDVPPRR	O14980	XPO1
O15013-7_S35__1_TNNNEEEEGEQFDFDSGDEIPEADRQAPSAP	O15013-7	ARHGEF10	-0.139508			-0.5		-0.5	0	0.580877			0.666667		0.666667	1	0.888092			1		1	1
O15013-7_S1221__1_GDSLGSMTQKSDLSSSSGSLSLSHGSSSLEH	O15013-7	ARHGEF10
O15014_S842__3_VVTQNGAEASSVKTNSPAYSDISDAGEDGEG	O15014	ZNF609	0.137458		-0.5		1			0.586503		0.666667		0.333333			0.890151		1		0.678895
O15014_S560__1_LGSCNGASVSQKGSLSPARSATPKVRLVEPH	O15014	ZNF609	-0.1893		-0.5		1			0.451861		0.666667		0.333333			0.835297		1		0.678895
O15014_T746__1_DKKKKESSKELESPLTPGKVCRAEEGKSPFR	O15014	ZNF609	0.297522		0		1			0.230508		1		0.333333			0.702267		1		0.678895
O15014_S846__3_NGAEASSVKTNSPAYSDISDAGEDGEGKVDS	O15014	ZNF609	0.137458		-0.5		1			0.586503		0.666667		0.333333			0.890151		1		0.678895
O15014_S846__2_NGAEASSVKTNSPAYSDISDAGEDGEGKVDS	O15014	ZNF609	0.174524		0		0.5			0.488541		1		1			0.855851		1		1
O15014_S491__1_PGTKVEPTVLDRNCPSPVLIDCPHPNCNKKY	O15014	ZNF609	-0.0170283		-0.5		0.866025			0.946532		0.666667		0.333333			0.989545		1		0.678895
O15014_S358__1_LDCTRHDWAPPRFCDSPTSDLEMRNGRGRGK	O15014	ZNF609	0.126804		0		1			0.616095		1		0.333333			0.902966		1		0.678895
O15014_S576__2_PARSATPKVRLVEPHSPSPSSKFSTKGLCKK	O15014	ZNF609	-0.116198		-0.5		1			0.646124		0.666667		0.333333			0.911498		1		0.678895
O15014_S842__2_VVTQNGAEASSVKTNSPAYSDISDAGEDGEG	O15014	ZNF609	0.0998235		0		0.5			0.693509		1		1			0.926279		1		1
O15014_S467__1_SSSEDSKGSKRVRTNSMGSATGPLPGTKVEP	O15014	ZNF609	0.177849				1			0.480165				0.333333			0.852843				0.678895
O15014_S842__1_VVTQNGAEASSVKTNSPAYSDISDAGEDGEG	O15014	ZNF609	0.197056				1			0.433188				0.333333			0.825879				0.678895
O15014_S361__2_TRHDWAPPRFCDSPTSDLEMRNGRGRGKRMR	O15014	ZNF609	0.340738		1		1			0.166459		0		0.333333			0.627148		0		0.678895
O15014_S578__2_RSATPKVRLVEPHSPSPSSKFSTKGLCKKKL	O15014	ZNF609	-0.116198		-0.5		1			0.646124		0.666667		0.333333			0.911498		1		0.678895
O15014_S849__2_EASSVKTNSPAYSDISDAGEDGEGKVDSVKS	O15014	ZNF609	-0.341475		-0.5					0.165485		0.666667					0.62704		1
O15014_S849__3_EASSVKTNSPAYSDISDAGEDGEGKVDSVKS	O15014	ZNF609	0.137458		-0.5		1			0.586503		0.666667		0.333333			0.890151		1		0.678895
O15014_S358__2_LDCTRHDWAPPRFCDSPTSDLEMRNGRGRGK	O15014	ZNF609	0.27656		0		1			0.266588		1		0.333333			0.739145		1		0.678895
O15014_S1055__1_WKQKPSIPPTLTKAPSLTDLVKSGPGKAKEP	O15014	ZNF609	-0.104715		-0.5		0.5			0.679231		0.666667		1			0.919601		1		1
O15020_S2171__1_QRLEHSSFPEGPGPGSGDEANGPRGERQTRT	O15020	SPTBN2	-0.206253		-0.866025	-1	-0.5	-0.866025	-0.5	0.411578		0.333333	0.333333	1	0.333333	1	0.820399		0.601341	0.80211	1	0.718918	1
O15042_S67__1_KHNYRNESARESLCDSPHQNLSRPLLENKLK	O15042	U2SURP	-0.18412		-1	-0.5	-0.5	-1	0	0.464557		0.333333	1	1	0.333333	1	0.83939		0.601341	1	1	0.718918	1
O15042_S479__2_ENQTPAHVYYRWKLYSILQGDSPTKWRTEDF	O15042	U2SURP	-0.0998592	-0.5	-0.866025	-0.866025	0.5	-0.866025	-0.5	0.693404	1	0.333333	0.333333	1	0.333333	1	0.926279	1	0.601341	0.80211	1	0.718918	1
O15042_S485__2_HVYYRWKLYSILQGDSPTKWRTEDFRMFKNG	O15042	U2SURP	-0.0998592	-0.5	-0.866025	-0.866025	0.5	-0.866025	-0.5	0.693404	1	0.333333	0.333333	1	0.333333	1	0.926279	1	0.601341	0.80211	1	0.718918	1
O15047_S470__1_EVRTSPRPASPARSGSPAPETTNESVPFAQH	O15047	SETD1A	-0.244582				-0.5			0.328003				0.666667			0.77246				1
O15049_T100__1_TLYYREHSRAGDFSKTSLPERGRFDKCRIRP	O15049	N4BP3	-0.306509				-0.866025			0.216052				0.333333			0.687378				0.678895
O15049_S176__1_GPRASQARAQLLHALSLDEGGPEPEPSLSDS	O15049	N4BP3	0.277326	-1		0.5	0			0.265212	0.333333		1	1			0.737099	0.83836		1	1
O15049_S101__1_LYYREHSRAGDFSKTSLPERGRFDKCRIRPS	O15049	N4BP3	0.539071	-0.5		-1	0			0.0209696	1		0.333333	1			0.35357	1		0.80211	1
O15056-3_S1124__1_QRPPPPTGLMVKKSASDASISSGTHGQYSIL	O15056-3	SYNJ2
O15075-2_S332__3_TPGSQLSTPRSGKSPSPSPTSPGSLRKQRSS	O15075-2	DCLK1	0.335018						0.5	0.174152						1	0.635541						1
O15075-2_S330__3_NGTPGSQLSTPRSGKSPSPSPTSPGSLRKQR	O15075-2	DCLK1	0.217576						0.5	0.385785						1	0.811905						1
O15075-2_S337__3_LSTPRSGKSPSPSPTSPGSLRKQRSSQHGGS	O15075-2	DCLK1	0.217576						0.5	0.385785						1	0.811905						1
O15116_S123__1_EAEKLKVQALKDRGLSIPRADTLDEY_____	O15116	LSM1
O15127_S319__1_FSQGIFSSRTFHRAASSAAQGAFQGN_____	O15127	SCAMP2
O15143_S310__1_GLTARERFQNLDKKASSEGGTAAGAGLDSLH	O15143	ARPC1B	-0.214807	-0.866025	0	-0.5	0		-0.5	0.392009	0.333333	1	1	1		1	0.815271	0.83836	1	1	1		1
O15164-2_S777__1_NSSNGKSEWLDPSQKSPLHVGETRKEDDPNE	O15164-2	TRIM24	0.109507		0.5	0.5	-0.5	-0.5	0.5	0.665343		1	1	1	1	1	0.917886		1	1	1	1	1
O15164-2_S774__1_HQDNSSNGKSEWLDPSQKSPLHVGETRKEDD	O15164-2	TRIM24	0.223973					1	-0.866025	0.371619					0.333333	0.333333	0.803822					0.718918	0.78623
O15164-2_S991__2_FPKPEFRNESEDNKFSDDSDDDFVQPRKKRL	O15164-2	TRIM24	0.0684657	1	0	-1	-1	1	0.5	0.787208	0.333333	1	0.333333	0.333333	0.333333	1	0.947895	0.83836	1	0.80211	0.678895	0.718918	1
O15164-2_S994__2_PEFRNESEDNKFSDDSDDDFVQPRKKRLKSI	O15164-2	TRIM24	0.0684657	1	0	-1	-1	1	0.5	0.787208	0.333333	1	0.333333	0.333333	0.333333	1	0.947895	0.83836	1	0.80211	0.678895	0.718918	1
O15173_T211__1_YVGRLLKPGEEPSEYTDEEDTKDHNKQD___	O15173	PGRMC2
O15173_S90__1_WGRRGLGAGAGAGEESPATSLPRMKKRDFSL	O15173	PGRMC2	-0.268509	-0.866025		-0.866025	0.5	-0.5	0.866025	0.281327	0.333333		0.333333	1	1	0.333333	0.749946	0.83836		0.80211	1	1	0.78623
O15173_S104__1_ESPATSLPRMKKRDFSLEQLRQYDGSRNPRI	O15173	PGRMC2	0.24506	-0.5	1	0.5	0.5		0.5	0.327029	1	0.333333	1	1		1	0.772176	1	0.601341	1	1		1
O15213_S41__1_RRYWEEETVPTTAGASPGPPRNKKNRELRPQ	O15213	WDR46	-0.570984	-0.5	0	0	-1	0.5	0.5	0.013326	1	1	1	0.333333	1	1	0.297917	1	1	1	0.678895	1	1
O15240_S420__1_FAEEEDGEAGAEDKRSQEETPGHRRKEAEGT	O15240	VGF	0.158648		0.5					0.5295		1					0.86182		1
O15258_S2__1_______________MSEGDSVGESVHGKPSV	O15258	RER1	0.303863			0.866025				0.220245			0.333333				0.687378			0.80211
O15258_S95__1_IAFLSPKVDPSLMEDSDDGPSLPTKQNEEFR	O15258	RER1	0.344777	-1	0	-0.5	1	0.866025	-1	0.161168	0.333333	1	1	0.333333	0.333333	0.333333	0.624927	0.83836	1	1	0.678895	0.718918	0.78623
O15264_S350__1_VDEWKQHIYKEIVNFSPIARKDSRRRSGMKL	O15264	MAPK13
O15297_S85__1_VAAREARDPLPDAGASPAPSRCCRRRSSVAF	O15297	PPM1D	0.0651329	0.5	0.866025	0.5	-0.866025	0	-0.5	0.797357	1	0.333333	1	0.333333	1	0.666667	0.950683	1	0.601341	1	0.678895	1	1
O15297_T529__1_KMSTPGQMKAQEIERTPPTNFKRTLEESNSG	O15297	PPM1D	0.270522	0.5	1	-0.866025	-0.5			0.277595	1	0	0.333333	0.666667			0.746032	1	0	0.80211	1
O15327_S496__1_ILKKPPSPKSSTEESSPQDQPPVMRGQDSIP	O15327	INPP4B	-0.179593		-0.866025	0.5	-1	-0.866025		0.475798		0.333333	1	0.333333	0.333333		0.851478		0.601341	1	0.678895	0.718918
O15372_S183__1_RLTPKLMEVCKEKDFSPEALKKANITFEYMF	O15372	EIF3H	0.343492			0.5		-1	-0.866025	0.162839			1		0.333333	0.333333	0.626199			1		0.718918	0.78623
O15379_S74__1_CRFHSEDYIDFLQRVSPTNMQGFTKSLNAFN	O15379	HDAC3	0.566836			1			0	0.0141699			0.333333			1	0.303898			0.80211			1
O15394_S765__1_SKELEEGKAAYLKDGSKEPIVEMRTEDERVT	O15394	NCAM2	0.593665	1	0.5	-0.5	0			0.00939209	0.333333	1	1	1			0.269501	0.83836	1	1	1
O15400-2_S2__1_______________MSYTPGVGGDPAQLAQR	O15400-2	STX7
O15400-2_S131__1_KEFVARVRASSRVSGSFPEDSSKERNLVSWE	O15400-2	STX7	0.350612			0.866025				0.153729			0.333333				0.618027			0.80211
O15400-2_T79__1_KETDKYIKEFGSLPTTPSEQRQRKIQKDRLV	O15400-2	STX7	0.408994			0.5	-0.866025	0.5	-0.5	0.0919331			1	0.333333	1	1	0.565176			1	0.678895	1	1
O15400-2_S126__2_AAEREKEFVARVRASSRVSGSFPEDSSKERN	O15400-2	STX7	-0.116871		0					0.644203		1					0.911498		1
O15400-2_S45__1_VEIQRTLNQLGTPQDSPELRQQLQQKQQYTN	O15400-2	STX7
O15400-2_S129__1_REKEFVARVRASSRVSGSFPEDSSKERNLVS	O15400-2	STX7	0.294791			0.866025			-0.866025	0.235022			0.333333			0.333333	0.708748			0.80211			0.78623
O15400-2_S125__2_QAAEREKEFVARVRASSRVSGSFPEDSSKER	O15400-2	STX7	-0.116871		0					0.644203		1					0.911498		1
O15417_T2146__1_EDEHLPRGGAVERPLTPAPRSCIIDKDELKD	O15417	TNRC18	-0.100767		0.5		-0.5	0.866025	0.866025	0.690746		1		0.666667	0.333333	0.333333	0.92462		1		1	0.718918	0.78623
O15417_S1857__1_ASGGGYRLGARERALSPGLEESGLGLLARFA	O15417	TNRC18	-0.221764		0		-0.866025	0.866025	0.866025	0.376478		1		0.333333	0.333333	0.333333	0.807101		1		0.678895	0.718918	0.78623
O15417_S1136__2_PERLALSPEDKPIRLSPSKITEPLREGPEEE	O15417	TNRC18	0.104223				0	1		0.680661				1	0		0.919601				1	0
O15417_S999__3_GTYGKAVSPPPSPRASPVAALKAKVIQKLED	O15417	TNRC18	-0.344066		0		-0.5	1		0.162091		1		0.666667	0		0.625352		1		1	0
O15417_S1540__1_GPGRPRKRTHAPSALSPPRKRGKSGHSSGKL	O15417	TNRC18	0.0290135		0		-0.866025		0.5	0.909016		1		0.333333		1	0.987955		1		0.678895		1
O15417_S2716__1_TKATKQAGKARPSAHSPGKKTPAPQPQAPPP	O15417	TNRC18
O15417_S263__1_EGRQDRGPPRLAERLSPFLAESKTKNAALQP	O15417	TNRC18	-0.344955		0		-0.5	-0.866025	0.866025	0.160937		1		0.666667	0.333333	0.333333	0.624927		1		1	0.718918	0.78623
O15417_S1127__2_PDVPLPADGPERLALSPEDKPIRLSPSKITE	O15417	TNRC18	0.104223				0	1		0.680661				1	0		0.919601				1	0
O15417_S1989__1_LRGPKEPGFEAGPEASDDDLWTRRRSERIFL	O15417	TNRC18	-0.280473		0		-0.5	1	0.866025	0.259602		1		0.666667	0	0.333333	0.734088		1		1	0	0.78623
O15417_S995__3_AGPAGTYGKAVSPPPSPRASPVAALKAKVIQ	O15417	TNRC18	-0.344066		0		-0.5	1		0.162091		1		0.666667	0		0.625352		1		1	0
O15417_S991__3_PGLAAGPAGTYGKAVSPPPSPRASPVAALKA	O15417	TNRC18	-0.344066		0		-0.5	1		0.162091		1		0.666667	0		0.625352		1		1	0
O15417_S1127__1_PDVPLPADGPERLALSPEDKPIRLSPSKITE	O15417	TNRC18	-0.30408		0.5		-0.5	-0.5	-0.866025	0.2199		1		0.666667	0.666667	0.333333	0.687378		1		1	1	0.78623
O15446_S285__1_KQEQINTEPLEDTVLSPTKKRKRQKGTEGME	O15446	CD3EAP	-0.186984	-0.5	0.866025	-0.866025	-1	0	-0.5	0.457516	0.666667	0.333333	0.333333	0.333333	1	1	0.835297	1	0.601341	0.80211	0.678895	1	1
O15446_S490__1_TVPQEEMPGPPLNSESGEEAPTGRDKKRKQQ	O15446	CD3EAP	-0.285696				-0.866025			0.250456				0.333333			0.726724				0.678895
O15541_S85__2_TRDSGKQKAAYGDLSSEEEEENEPESLGVVY	O15541	RNF113A	-0.26306		-0.866025			0.866025	0.5	0.291579		0.333333			0.333333	1	0.753025		0.601341			0.718918	1
O15541_S253__1_EGRYGVYEDENYEVGSDDEEIPFKCFICRQS	O15541	RNF113A	0.0710647		-0.866025			1	0.5	0.779316		0.333333			0	1	0.944689		0.601341			0	1
O15541_S84__2_KTRDSGKQKAAYGDLSSEEEEENEPESLGVV	O15541	RNF113A	-0.26306		-0.866025			0.866025	0.5	0.291579		0.333333			0.333333	1	0.753025		0.601341			0.718918	1
O15541_S6__1___________MAEQLSPGKAVDQVCTFLFKK	O15541	RNF113A	-0.0505653					-0.5	0.5	0.842063					0.666667	1	0.972135					1	1
O15550_S1061__1_SLREENEKRSHHKDHSDSESTSSDNSGRRRK	O15550	KDM6A	-0.27139							0.275996							0.746032
O15550_S829__2_SVASSPSSAISTATPSPKSTEQTTTNSVTSL	O15550	KDM6A	-0.215236						-0.866025	0.39104						0.333333	0.81388						0.78623
O15551_S199__1_CPPREKKYTATKVVYSAPRSTGPGASLGTGY	O15551	CLDN3	0.40062	0.5	0.5	1	-1	0.5	1	0.0994518	1	1	0.333333	0.333333	1	0.333333	0.565176	1	1	0.80211	0.678895	1	0.78623
O15551_S203__2_EKKYTATKVVYSAPRSTGPGASLGTGYDRKD	O15551	CLDN3	0.256046	0.5	0.5	-0.866025			0.5	0.305104	1	1	0.333333			1	0.756187	1	1	0.80211			1
O15551_S199__2_CPPREKKYTATKVVYSAPRSTGPGASLGTGY	O15551	CLDN3	0.155455	0.5	0.5	-0.866025	-0.866025		0.5	0.537926	1	1	0.333333	0.333333		1	0.86182	1	1	0.80211	0.678895		1
O15551_S203__1_EKKYTATKVVYSAPRSTGPGASLGTGYDRKD	O15551	CLDN3	-0.351909	-0.866025	0.866025	-0.866025	-0.5	0.5	0.5	0.152107	0.333333	0.333333	0.333333	1	1	1	0.618027	0.83836	0.601341	0.80211	1	1	1
O43148_T77__1_FEDDLVKESSSCGKDTPSKKRKLDPEIVPEE	O43148	RNMT	-0.15416		-0.866025	0			0	0.541358		0.333333	1			1	0.864961		0.601341	1			1
O43149_S1518__1_LPAADVSPATAEEPLSPSTPTRRPPFTRGRL	O43149	ZZEF1	0.216235				0	1	0	0.388792				1	0	1	0.813569				1	0	1
O43149_S1540__1_RPPFTRGRLRLLSFRSMEEARLVPTVKEKYP	O43149	ZZEF1	0.126649				0	-0.5		0.61653				1	0.666667		0.902966				1	1
O43150_S822__1_TNSVSVDGGSRQRSSSDPPAVHPPLPPLRVT	O43150	ASAP2	-0.207526	1	0		-0.5			0.408632	0	1		1			0.82002	0	1		1
O43150_S701__1_HVEYEWRLLHEDLDESDDDMDEKLQPSPNRR	O43150	ASAP2	-0.618182	-0.866025	0.866025		-0.5	-0.5	-0.5	0.0062497	0.333333	0.333333		1	1	1	0.234474	0.83836	0.601341		1	1	1
O43159_S223__1_PDQAPAEAPTEKTEVSPVPRTDSHEARAGAL	O43159	RRP8	0.115561			0.5	0	-1	-0.5	0.647944			1	1	0.333333	1	0.913002			1	1	0.718918	1
O43159_S62__2_LEAASLSQHPPSLCISDSEEEEEERKKKCPK	O43159	RRP8	-0.0180739	-1	-0.866025	-0.5	0.5	-0.5	1	0.943253	0.333333	0.333333	1	1	1	0.333333	0.989545	0.83836	0.601341	1	1	1	0.78623
O43159_S64__2_AASLSQHPPSLCISDSEEEEEERKKKCPKKA	O43159	RRP8	-0.0063069	-1	-0.866025	-0.5	0.5	-0.5	1	0.980185	0.333333	0.333333	1	1	1	0.333333	0.996857	0.83836	0.601341	1	1	1	0.78623
O43166-3_S1528__1_KSTIEEDLKKLIDLESPTPESQKSFKFHALS	O43166-3	SIPA1L1	0.164278	0.5				-1	1	0.5148	1				0.333333	0.333333	0.855851	1				0.718918	0.78623
O43166-3_S288__1_RLFKEREKPLKRRSKSETGDSSIFRKLRNAK	O43166-3	SIPA1L1	-0.226757	-0.866025				-0.5	1	0.365545	0.333333				1	0.333333	0.803533	0.83836				1	0.78623
O43166-3_S1564__1_FPSTPTSRRALHRTLSDESIYNSQREHFFTS	O43166-3	SIPA1L1	0.152948	1				-0.5	1	0.544581	0.333333				1	0.333333	0.866793	0.83836				1	0.78623
O43166-3_S1629__3_LGMKSLHGEFSASDSSLTDIQETRRQPMPDP	O43166-3	SIPA1L1	0.168241	1				-0.866025	0	0.504564	0.333333				0.333333	1	0.855851	0.83836				0.718918	1
O43166-3_S1624__3_RPSYTLGMKSLHGEFSASDSSLTDIQETRRQ	O43166-3	SIPA1L1	0.168241	1				-0.866025	0	0.504564	0.333333				0.333333	1	0.855851	0.83836				0.718918	1
O43166-3_S1547__1_ESQKSFKFHALSSPQSPFPSTPTSRRALHRT	O43166-3	SIPA1L1	-0.223225						0.866025	0.373261						0.333333	0.80486						0.78623
O43166-3_S208__1_SPTYKTGPSLHREYGSTSSIDKQGTSGESFF	O43166-3	SIPA1L1	0.238908					-0.866025	-0.5	0.3397					0.333333	1	0.784463					0.718918	1
O43166-3_S318__1_KGEELGKSSDLEDNRSEDSVRPWTCPKCFAH	O43166-3	SIPA1L1	0.106839	0						0.673062	1						0.919206	1
O43166-3_S162__1_ENMDSRFLMPEAYPSSPRKALRRIRQRSNSD	O43166-3	SIPA1L1	-0.131441	-0.5				0.866025		0.603142	1				0.333333		0.896556	1				0.718918
O43166-3_S1412__1_DAASHTSTMSSRHSASPVVFTSARSSPKEEL	O43166-3	SIPA1L1	-0.0204353	-0.5				-0.5	1	0.935853	1				1	0.333333	0.989545	1				1	0.78623
O43166-3_S1611__1_STYPSLPKSLPLRRPSYTLGMKSLHGEFSAS	O43166-3	SIPA1L1	-0.205286							0.413823							0.820399
O43166-3_S1626__2_SYTLGMKSLHGEFSASDSSLTDIQETRRQPM	O43166-3	SIPA1L1	0.0156947	-0.5						0.950714	1						0.990045	1
O43166-3_S1626__3_SYTLGMKSLHGEFSASDSSLTDIQETRRQPM	O43166-3	SIPA1L1	0.168241	1				-0.866025	0	0.504564	0.333333				0.333333	1	0.855851	0.83836				0.718918	1
O43166-3_S1234__1_CHLPAVSKVLPAFRESPSGRLMRQDPVVHLS	O43166-3	SIPA1L1	-0.0966479	-0.5					0.866025	0.702832	1					0.333333	0.929458	1					0.78623
O43166-3_S1629__2_LGMKSLHGEFSASDSSLTDIQETRRQPMPDP	O43166-3	SIPA1L1	0.0156947	-0.5						0.950714	1						0.990045	1
O43237_S194__1_KDFQDYMEPEEGCQGSPQRRGPLTSGSDEEN	O43237	DYNC1LI2	0.238513	-0.5	0	-0.5	-0.5	-1	0.5	0.340523	1	1	1	1	0.333333	1	0.78491	1	1	1	1	0.718918	1
O43237_S446__1_SFFNSLLSKKTGSPGSPGAGGVQSTAKKSGQ	O43237	DYNC1LI2	-0.0953418		0	1	-0.866025	0		0.706679		1	0.333333	0.333333	1		0.930463		1	0.80211	0.678895	1
O43290_T392__1_QSLSTVGPRLASEYLTPEEMVTFKKTKRRVK	O43290	SART1	-0.244717	0.5		-1	-0.5	0.5		0.327729	1		0.333333	1	1		0.77246	1		0.80211	1	1
O43290_S448__1_GDFGSRLRGRGRRRVSEVEEEKEPVPQPLPS	O43290	SART1	-0.492248			0.5	-0.5	-0.5	0.5	0.0379706			1	1	1	1	0.438358			1	1	1	1
O43353-2_S394__1_GLQPYPEILVVSRSPSLNLLQNKSM______	O43353-2	RIPK2	-0.577401	0	-0.866025		-0.866025	0	0.866025	0.0121	1	0.333333		0.333333	1	0.333333	0.287645	1	0.601341		0.678895	1	0.78623
O43395_S619__1_WDEQTSNTKGDDDEESDEEAVKKTNKCVLVW	O43395	PRPF3	-0.32045	0		-1	-1		-0.5	0.194817	1		0.333333	0.333333		1	0.660672	1		0.80211	0.678895		1
O43432_S1156__1_LPSATARPNTFMRGGSSKDLLDNQSQEEQRR	O43432	EIF4G3	0.24609	1	1	1	-0.866025	0.5	0.5	0.324937	0.333333	0.333333	0.333333	0.333333	1	1	0.769915	0.83836	0.601341	0.80211	0.678895	1	1
O43432_S1409__1_HNFLLEQKLDFIESDSPCSSEALSKKELSAE	O43432	EIF4G3	0.162285	1		0.5	-0.5		0.5	0.519982	0.333333		1	0.666667		1	0.856794	0.83836		1	1		1
O43432_S232__1_KQEEKPKPDPVLKSPSPVLRLVLSGEKKEQE	O43432	EIF4G3	0.185089	0.866025	0.866025	1	-0.866025	-0.5	0.5	0.462169	0.333333	0.333333	0.333333	0.333333	1	1	0.837044	0.83836	0.601341	0.80211	0.678895	1	1
O43432_S495__1_QTEEILDSQNLNSRRSPVPAQIAITVPKTWK	O43432	EIF4G3	-0.21374			-0.5	-0.866025	0.5	1	0.394422			1	0.333333	1	0.333333	0.815704			1	0.678895	1	0.78623
O43488_S255__1_EDKDGKQPVGRFFGNSWAETYRNRFWKEHHF	O43488	AKR7A2
O43491_S614__1_PTKAPHLQLIEGKKNSLRVEGDNIYVRHSNL	O43491	EPB41L2
O43491_S598__1_SIAVVQDGDGRREVRSPTKAPHLQLIEGKKN	O43491	EPB41L2	0.186325	-1	0.5	-0.866025	1	0.866025	-0.866025	0.459131	0.333333	1	0.333333	0.333333	0.333333	0.333333	0.835297	0.83836	1	0.80211	0.678895	0.718918	0.78623
O43493_S298__1_LADKGKLSPHAFKTESGEETDLISPPQEEVK	O43493	TGOLN2	0.136436						-0.5	0.589316						1	0.8914						1
O43493_T296__1_NQLADKGKLSPHAFKTESGEETDLISPPQEE	O43493	TGOLN2	0.136436						-0.5	0.589316						1	0.8914						1
O43572_S281__1_ESSSTLTVASRNSPASPLKELSGKLMKSIEQ	O43572	AKAP10	-0.274692					0.866025	-0.5	0.269963					0.333333	1	0.742433					0.718918	1
O43583_S73__1_EKNFPNEFAKLTVENSPKQEAGISEGQGTAG	O43583	DENR	0.0159476			0.5	-0.5	-0.5	0.5	0.949921			1	1	1	1	0.990045			1	1	1	1
O43598_S12__1_____MAAAMVPGRSESWERGEPGRPALYFCG	O43598	DNPH1	-0.0762975	0		-0.5	-0.866025	-0.866025	0	0.763489	1		1	0.333333	0.333333	1	0.943472	1		1	0.678895	0.718918	1
O43598_S169__1_LDRYFEADPPGQVAASPDPTT__________	O43598	DNPH1	-0.175542	0		0.5	-1	-1	-0.5	0.485969	1		1	0.333333	0.333333	1	0.854795	1		1	0.678895	0.718918	1
O43684-2_S211__1_LSSIEGRVAVEYLDPSPEVQKKKYAFKCHRL	O43684-2	BUB3	-0.0460654	0		-0.866025			-0.866025	0.855972	1		0.333333			0.333333	0.976728	1		0.80211			0.78623
O43719_S642__1_KEEEEDTYEKVFDDESDEKEDEEYADEKGLE	O43719	HTATSF1	0.254378			1	0.5	-0.5	-0.5	0.308374			0.333333	1	1	1	0.757122			0.80211	1	1	1
O43719_S624__2_KVLDEEGSEREFDEDSDEKEEEEDTYEKVFD	O43719	HTATSF1	0.358012			1	0.5	0.5	-0.5	0.144637			0.333333	1	1	1	0.618027			0.80211	1	1	1
O43719_S498__1_KESEEGNPVRGSEEDSPKKESKKKTLKNDCE	O43719	HTATSF1
O43719_S616__2_EFEDDGSEKVLDEEGSEREFDEDSDEKEEEE	O43719	HTATSF1	0.358012			1	0.5	0.5	-0.5	0.144637			0.333333	1	1	1	0.618027			0.80211	1	1	1
O43719_S453__1_GEFEEGASENNAKESSPEKEAEEGCPEKESE	O43719	HTATSF1	0.318627		0	0.5	0.5	0.5	0.5	0.197512		1	1	1	1	1	0.66648		1	1	1	1	1
O43752_S2__1_______________MSMEDPFFVVKGEVQKA	O43752	STX6	-0.141081	1	1	1	-0.5	0.5	0.5	0.576579	0.333333	0.333333	0.333333	1	1	1	0.885512	0.83836	0.601341	0.80211	1	1	1
O43765_S305__1_ELIEQLRSQIRSRTPSASNDDQQE_______	O43765	SGTA	-0.370111	-0.866025				-0.866025	-0.866025	0.130584	0.333333				0.333333	0.333333	0.604438	0.83836				0.718918	0.78623
O43765_T81__2_ATGKEMPQDLRSPARTPPSEEDSAEAERLKT	O43765	SGTA	-0.327959	-0.5	-0.866025	-0.5	0.5	-1	-0.5	0.183972	1	0.333333	1	1	0.333333	1	0.648481	1	0.601341	1	1	0.718918	1
O43765_S77__2_FEAAATGKEMPQDLRSPARTPPSEEDSAEAE	O43765	SGTA	-0.327959	-0.5	-0.866025	-0.5	0.5	-1	-0.5	0.183972	1	0.333333	1	1	0.333333	1	0.648481	1	0.601341	1	1	0.718918	1
O43765_S77__1_FEAAATGKEMPQDLRSPARTPPSEEDSAEAE	O43765	SGTA	0.0174731			-0.866025			-1	0.945137			0.333333			0.333333	0.989545			0.80211			0.78623
O43818_S50__2_DRGKSKGGGKMNEEISSDSESESLAPRKPEE	O43818	RRP9	0.295881	0.5	0.866025	-0.5	-0.5		-0.5	0.233214	1	0.333333	1	1		1	0.706543	1	0.601341	1	1		1
O43818_S50__3_DRGKSKGGGKMNEEISSDSESESLAPRKPEE	O43818	RRP9	0.284385	0.5	0.866025	-0.5	-0.5	1	-0.5	0.252732	1	0.333333	1	1	0.333333	1	0.727044	1	0.601341	1	1	0.718918	1
O43818_S53__3_KSKGGGKMNEEISSDSESESLAPRKPEEEEE	O43818	RRP9	0.284385	0.5	0.866025	-0.5	-0.5	1	-0.5	0.252732	1	0.333333	1	1	0.333333	1	0.727044	1	0.601341	1	1	0.718918	1
O43818_S51__3_RGKSKGGGKMNEEISSDSESESLAPRKPEEE	O43818	RRP9	0.284385	0.5	0.866025	-0.5	-0.5	1	-0.5	0.252732	1	0.333333	1	1	0.333333	1	0.727044	1	0.601341	1	1	0.718918	1
O43818_S51__2_RGKSKGGGKMNEEISSDSESESLAPRKPEEE	O43818	RRP9	0.294498	0.5	0.866025	-0.5	-0.5	0	-0.5	0.235509	1	0.333333	1	1	1	1	0.708748	1	0.601341	1	1	1	1
O43818_S53__2_KSKGGGKMNEEISSDSESESLAPRKPEEEEE	O43818	RRP9	0.316422	0.5	0.866025	-0.5	-0.866025	0	0.866025	0.200805	1	0.333333	1	0.333333	1	0.333333	0.670634	1	0.601341	1	0.678895	1	0.78623
O43823_S328__2_EPDTKLARVDSEGDFSENDDAAGDFRSGDEE	O43823	AKAP8	0.307987	0.5	0.5	0.5	0.5	0	0.5	0.213732	1	1	1	1	1	1	0.687378	1	1	1	1	1	1
O43823_S328__1_EPDTKLARVDSEGDFSENDDAAGDFRSGDEE	O43823	AKAP8	-0.213776		0.866025	-0.5	1	1	0.5	0.39434		0.333333	1	0.333333	0.333333	1	0.815704		0.601341	1	0.678895	0.718918	1
O43823_S323__2_FQLYEEPDTKLARVDSEGDFSENDDAAGDFR	O43823	AKAP8	0.307987	0.5	0.5	0.5	0.5	0	0.5	0.213732	1	1	1	1	1	1	0.687378	1	1	1	1	1	1
O43823_S323__1_FQLYEEPDTKLARVDSEGDFSENDDAAGDFR	O43823	AKAP8	-0.23124			-0.5	0.866025		0.5	0.355884			1	0.333333		1	0.792378			1	0.678895		1
O43824_S43__1_APSCPARALAAVGRRSPGNLEGPWGGGRGLR	O43824	GTPBP6	0.229989	0.866025	0	0.5	-0.5		-0.866025	0.358566	0.333333	1	1	1		0.333333	0.795036	0.83836	1	1	1		0.78623
O43847_S86__1_DLGENSRVARLGADESEEEGRRGSLSNAGDP	O43847	NRD1	0.105822				-0.866025		-0.866025	0.676012				0.333333		0.333333	0.919601				0.678895		0.78623
O43847_S94__1_ARLGADESEEEGRRGSLSNAGDPEIVKSPSD	O43847	NRD1	0.0903695			-1	0.5	-0.5	-0.5	0.721383			0.333333	1	1	1	0.93709			0.80211	1	1	1
O43896_S915__1_EEAAPSDRMPSARPPSPPLSSWERVSRLMEE	O43896	KIF1C	-0.167047		-0.5					0.507639		0.666667					0.855851		1
O43896_S674__2_EEADLLLEQQRLYADSDSGDDSDKRSCEESW	O43896	KIF1C	-0.264883		-0.5					0.288124		0.666667					0.752593		1
O43896_S1092__1_RYPPYTTPPRMRRQRSAPDLKESGAAV____	O43896	KIF1C	-0.0588235							0.816654							0.958274
O43896_S676__2_ADLLLEQQRLYADSDSGDDSDKRSCEESWRL	O43896	KIF1C	-0.264883		-0.5					0.288124		0.666667					0.752593		1
O43896_T1083__1_YPAQRPPGPRYPPYTTPPRMRRQRSAPDLKE	O43896	KIF1C	-0.205286		-0.5					0.413823		0.666667					0.820399		1
O60231_S103__1_RALLEKNRSYRLLEDSEESSEETVSRAGSSL	O60231	DHX16	0.400627	0.866025	0.866025	0.5	1	-0.5	0	0.0994448	0.333333	0.333333	1	0.333333	1	1	0.565176	0.83836	0.601341	1	0.678895	1	1
O60231_S160__1_KKKTGGSKQQTEKPESEDEWERTERERLQDL	O60231	DHX16	-0.347657	-0.5	-0.866025	-0.5	0	-1	1	0.157467	1	0.333333	1	1	0.333333	0.333333	0.619829	1	0.601341	1	1	0.718918	0.78623
O60231_T155__1_ASEKGKKKTGGSKQQTEKPESEDEWERTERE	O60231	DHX16
O60231_S106__1_LEKNRSYRLLEDSEESSEETVSRAGSSLQKK	O60231	DHX16	0.288637	-0.5		0.866025			0.5	0.245396	1		0.333333			1	0.722867	1		0.80211			1
O60231_S107__2_EKNRSYRLLEDSEESSEETVSRAGSSLQKKR	O60231	DHX16	0.239697	0	0.866025	-0.866025	1	0.866025		0.33806	1	0.333333	0.333333	0.333333	0.333333		0.784338	1	0.601341	0.80211	0.678895	0.718918
O60231_S103__2_RALLEKNRSYRLLEDSEESSEETVSRAGSSL	O60231	DHX16	0.465428	-0.5	-0.5	0.5	1	-0.5	0.5	0.0533721	1	1	1	0.333333	1	1	0.485827	1	1	1	0.678895	1	1
O60231_S106__2_LEKNRSYRLLEDSEESSEETVSRAGSSLQKK	O60231	DHX16	0.446051	-0.5	-0.5	0.5	1	-0.5	0.5	0.0635418	1	1	1	0.333333	1	1	0.50814	1	1	1	0.678895	1	1
O60238-2_S80__1_MFDVEMHTSRDHSSQSEEEVVEGEKEVEALK	O60238-2	BNIP3L	-0.0290368				0.5	0.5	0.5	0.908943				1	1	1	0.987955				1	1	1
O60244_S617__1_TKTGKQTRTNAKRKLSDDPCPVESKKTKRAG	O60244	MED14	-0.144628	-1	1	-1	-0.5	0.5	0.5	0.56693	0.333333	0.333333	0.333333	1	1	1	0.879155	0.83836	0.601341	0.80211	1	1	1
O60245_S1011__1_YKSSSPLPTVQLHPQSPTAGKKHQAVQDLPP	O60245	PCDH7	0.200396	0.5				-0.5		0.425273	1				0.666667		0.824886	1				1
O60245_S974__1_PNGQRYDSVNEKLSDSPSMGRYRSVNGGPGS	O60245	PCDH7	0.293933	-0.5						0.236452	1						0.709978	1
O60264_S66__1_AGPADAEMEEIFDDASPGKQKEIQEPDPTYE	O60264	SMARCA5	-0.325145		-1	1	-0.5		0	0.187988		0.333333	0.333333	1		1	0.652188		0.601341	0.80211	1		1
O60264_S116__1_LFAHFIQPAAQKTPTSPLKMKPGRPRIKKDE	O60264	SMARCA5	0.00103199	-0.5	-0.5	1	-0.5	1	0.5	1	1	1	0.333333	1	0.333333	1	1	1	1	0.80211	1	0.718918	1
O60291-4_S502__1_QGTRAASIENVLQDSSPEHCGRGPPADIYLP	O60291-4	MGRN1	0.0228737					0.5	-1	0.928217					1	0.333333	0.987955					1	0.78623
O60291-4_S493__1_EVDESSSPQQGTRAASIENVLQDSSPEHCGR	O60291-4	MGRN1	-0.234903		-0.5				-1	0.348099		0.666667				0.333333	0.785291		1				0.78623
O60291-4_S501__1_QQGTRAASIENVLQDSSPEHCGRGPPADIYL	O60291-4	MGRN1	-0.12761					-0.5	0.866025	0.613835					1	0.333333	0.901129					1	0.78623
O60292_S1544__2_RDTGQSPQKGLQRTLSDESLCSGRREPSFAS	O60292	SIPA1L3
O60292_S1364__1_EAAGRSHHADRRREVSPAPAVAGQSKGYRPK	O60292	SIPA1L3	0.255803	0	-0.5	0.5	0.866025		0	0.305579	1	0.666667	1	0.333333		1	0.756187	1	1	1	0.678895		1
O60292_S158__1_RRRSKDVEFQDGWPRSPGRAFLPLRHRSSSE	O60292	SIPA1L3
O60292_T1699__2_HSPVHSHLSLERGPPTPRTTPTMSEEPPLDL	O60292	SIPA1L3	0.109704	-0.5	-0.5	0			1	0.664774	0.666667	0.666667	1			0	0.917886	1	1	1			0
O60292_S1544__1_RDTGQSPQKGLQRTLSDESLCSGRREPSFAS	O60292	SIPA1L3	-0.0061588	0	-0.866025	-1	0.866025		-0.866025	0.98065	1	0.333333	0.333333	0.333333		0.333333	0.996857	1	0.601341	0.80211	0.678895		0.78623
O60292_S172__1_RSPGRAFLPLRHRSSSEITLSECDAEDAGEP	O60292	SIPA1L3
O60303_S691__1_NVSGKRKNSTNCRKDSLSQLEEYLRLSAVPT	O60303	KIAA0556	0.317631			0.866025	0.866025			0.198995			0.333333	0.333333			0.668726			0.80211	0.678895
O60318_S527__1_KPFSLKEKKPGDGEVSPSTEDAPFQHSPLGK	O60318	MCM3AP	-0.200481			0		-0.866025	0	0.425071			1		0.333333	1	0.824886			1		0.718918	1
O60318_S1926__1_LSHTIEPVMKTSVTTSPQSDMMREQLQLSEA	O60318	MCM3AP
O60318_S538__1_DGEVSPSTEDAPFQHSPLGKAAGRTGASSLL	O60318	MCM3AP	-0.147907							0.558075							0.869578
O60333-2_S1408__1_TGIYELSLCKMSDTGSPGMQRRRRKILDTSV	O60333-2	KIF1B	0.140762				0	0	0.866025	0.57745				1	1	0.333333	0.886098				1	1	0.78623
O60333-2_S1011__1_NQSDFSSVAMTRSGLSLEELRIVEGQGQSSE	O60333-2	KIF1B	0.171747				0	-0.866025	1	0.495593				1	0.333333	0	0.855851				1	0.718918	0
O60341_S137__2_EMDESLANLSEDEYYSEEERNAKAEKEKKLP	O60341	KDM1A	-0.0969813	-0.5	-0.5	1	0.5	-1	-0.5	0.701852	1	1	0.333333	1	0.333333	1	0.929399	1	1	0.80211	1	0.718918	1
O60341_S131__1_AKVEYREMDESLANLSEDEYYSEEERNAKAE	O60341	KDM1A	-0.207662			1	-1			0.408318			0.333333	0.333333			0.82002			0.80211	0.678895
O60341_S137__1_EMDESLANLSEDEYYSEEERNAKAEKEKKLP	O60341	KDM1A	0.0142961						-0.5	0.955102						1	0.991118						1
O60341_S166__1_LPPPPPQAPPEEENESEPEEPSGVEGAAFQS	O60341	KDM1A	0.176317	-1	-0.866025	0.866025				0.484015	0.333333	0.333333	0.333333				0.853515	0.83836	0.601341	0.80211
O60341_S849__1_YTLPRQATPGVPAQQSPSM____________	O60341	KDM1A	0.00992263	-0.5	-0.5	-0.866025	0		0.5	0.968829	1	1	0.333333	1		1	0.994074	1	1	0.80211	1		1
O60341_S131__2_AKVEYREMDESLANLSEDEYYSEEERNAKAE	O60341	KDM1A	0.0022659	-0.866025		1	0.5		-0.5	0.99288	0.333333		0.333333	1		1	0.998956	0.83836		0.80211	1		1
O60341_S126__2_SRRKRAKVEYREMDESLANLSEDEYYSEEER	O60341	KDM1A	-0.0897327		-0.866025	-0.5			-0.5	0.723273		0.333333	1			1	0.938369		0.601341	1			1
O60343-2_S588__2_NIFSRGANRMRGRLGSVDSFERSNSLASEKD	O60343-2	TBC1D4	-0.265419			0.866025				0.287112			0.333333				0.752593			0.80211
O60343-2_S666__1_KRKLNLQDGRAQGVRSPLLRQSSSEQCSDGE	O60343-2	TBC1D4	-0.232399	-0.5		0	1	0.866025		0.35341	1		1	0.333333	0.333333		0.790585	1		1	0.678895	0.718918
O60343-2_S691__2_QCSDGEGRKRTSSTCSNESLSVGGTSVTPRR	O60343-2	TBC1D4	0.171747			-0.5	0.5			0.495593			0.666667	1			0.855851			1	1
O60343-2_S694__3_DGEGRKRTSSTCSNESLSVGGTSVTPRRISW	O60343-2	TBC1D4	-0.133224	1		-0.5				0.598191	0.333333		0.666667				0.895036	0.83836		1
O60343-2_S591__1_SRGANRMRGRLGSVDSFERSNSLASEKDYSP	O60343-2	TBC1D4	-0.359392	1		0			-1	0.142983	0.333333		1			0.333333	0.618027	0.83836		1			0.78623
O60343-2_S569__1_FKLDILKNKAKRSLTSSLENIFSRGANRMRG	O60343-2	TBC1D4
O60343-2_S688__2_SSEQCSDGEGRKRTSSTCSNESLSVGGTSVT	O60343-2	TBC1D4	0.479283				0.5			0.0441639				1			0.461204				1
O60343-2_S591__2_SRGANRMRGRLGSVDSFERSNSLASEKDYSP	O60343-2	TBC1D4	-0.265419			0.866025				0.287112			0.333333				0.752593			0.80211
O60343-2_S588__1_NIFSRGANRMRGRLGSVDSFERSNSLASEKD	O60343-2	TBC1D4	0.0615575	1	1	0.866025	-1	-1	0.5	0.808279	0.333333	0	0.333333	0.333333	0.333333	1	0.954873	0.83836	0	0.80211	0.678895	0.718918	1
O60437_S14__1___MNSLFRKRNKGKYSPTVQTRSISNKELSE	O60437	PPL	-0.0613844		-0.866025	-0.5			-1	0.808809		0.333333	1			0.333333	0.954873		0.601341	1			0.78623
O60437_S1657__1_SVAVKREQRENHLRRSIVVIHPDTGRELSPE	O60437	PPL	0.385496		-0.866025	0.866025				0.114134		0.333333	0.333333				0.577004		0.601341	0.80211
O60437_S887__1_EVEVTHETLQRNRPDSGVEEAWKIRKELDEE	O60437	PPL	0.239007	1	0	-0.5				0.339493	0.333333	1	1				0.784463	0.83836	1	1
O60487_T214__1_ERLNQEKKVSVYLEDTD______________	O60487	MPZL2	0.531564	0.5	-0.866025	-0.866025		0.866025	0.5	0.0231891	1	0.333333	0.333333		0.333333	1	0.362605	1	0.601341	0.80211		0.718918	1
O60499-2_S85__1_IVEANPGKPAAQKSPSDLLDASAVSATSRYI	O60499-2	STX10	0.00158928			0	-0.5			0.995006			1	1			0.99915			1	1
O60504_S299__2_AELDKDLRAIETRLPSPKSSPAPRRAPEQRP	O60504	SORBS3
O60678_S27__2_RGAVENEEDLPELSDSGDEAAWEDEDDADLP	O60678	PRMT3	-0.53193	0	1	-1	-0.5		-0.5	0.023077	1	0.333333	0.333333	1		1	0.362605	1	0.601341	0.80211	1		1
O60678_S25__2_GGRGAVENEEDLPELSDSGDEAAWEDEDDAD	O60678	PRMT3	-0.53193	0	1	-1	-0.5		-0.5	0.023077	1	0.333333	0.333333	1		1	0.362605	1	0.601341	0.80211	1		1
O60684_S6__1___________METMASPGKDNYRMKSYKNNA	O60684	KPNA6	-0.103666	-1		-0.5	-0.866025	0.866025	-1	0.682283	0.333333		1	0.333333	0.333333	0.333333	0.919601	0.83836		1	0.678895	0.718918	0.78623
O60749_S119__1_TPTTLIAPRIESKSMSAPVIFDRSREEIEEE	O60749	SNX2	0.055169	-1		0.5	-0.866025			0.827878	0.333333		1	0.333333			0.963767	0.83836		1	0.678895
O60749_S185__1_LSMFSKSEFSVKRRFSDFLGLHSKLASKYLH	O60749	SNX2	0.185621			0	0.5		0	0.460859			1	1		1	0.836508			1	1		1
O60762_S7__2__________MASLEVSRSPRRSRRELEVRSP	O60762	DPM1	0.108171	-1	0.866025	0.866025			0.5	0.669204	0.333333	0.333333	0.333333			1	0.917886	0.83836	0.601341	0.80211			1
O60762_S9__1________MASLEVSRSPRRSRRELEVRSPRQ	O60762	DPM1	0.372549	0.5	1	-0.5	0.5	1	-0.5	0.128535	1	0.333333	1	1	0.333333	1	0.60126	1	0.601341	1	1	0.718918	1
O60762_S3__2______________MASLEVSRSPRRSRRELE	O60762	DPM1	0.108171	-1	0.866025	0.866025			0.5	0.669204	0.333333	0.333333	0.333333			1	0.917886	0.83836	0.601341	0.80211			1
O60762_S9__2________MASLEVSRSPRRSRRELEVRSPRQ	O60762	DPM1	0.490267	-0.866025	1		0.866025			0.0388709	0.333333	0.333333		0.333333			0.443096	0.83836	0.601341		0.678895
O60762_S7__1__________MASLEVSRSPRRSRRELEVRSP	O60762	DPM1	0.358101	0.5	1	-1	0.5	1	-1	0.144937	1	0.333333	0.333333	1	0.333333	0.333333	0.618027	1	0.601341	0.80211	1	0.718918	0.78623
O60832_S485__2_KKKSKKDKKAKAGLESGAEPGDGDSDTTKKK	O60832	DKC1	-0.017209	-0.866025	0	-1			0.5	0.945965	0.333333	1	0.333333			1	0.989545	0.83836	1	0.80211			1
O60832_S453__2_VAEAAKTAKRKRESESESDETPPAAPQLIKK	O60832	DKC1	0.486068	-0.5	-0.5	0.5	0.5	-0.5	0.5	0.0426843	1	1	1	1	1	1	0.457717	1	1	1	1	1	1
O60832_S485__1_KKKSKKDKKAKAGLESGAEPGDGDSDTTKKK	O60832	DKC1
O60832_S451__3_QVVAEAAKTAKRKRESESESDETPPAAPQLI	O60832	DKC1	0.302374	-0.5	-0.5	-1	0.5	-0.5	0.5	0.222023	1	1	0.333333	1	1	1	0.687611	1	1	0.80211	1	1	1
O60832_S453__3_VAEAAKTAKRKRESESESDETPPAAPQLIKK	O60832	DKC1	0.302374	-0.5	-0.5	-1	0.5	-0.5	0.5	0.222023	1	1	0.333333	1	1	1	0.687611	1	1	0.80211	1	1	1
O60832_S494__2_AKAGLESGAEPGDGDSDTTKKKKKKKKAKEV	O60832	DKC1	0.0300392		0	-1			0.5	0.905813		1	0.333333			1	0.987955		1	0.80211			1
O60832_S455__3_EAAKTAKRKRESESESDETPPAAPQLIKKEK	O60832	DKC1	0.302374	-0.5	-0.5	-1	0.5	-0.5	0.5	0.222023	1	1	0.333333	1	1	1	0.687611	1	1	0.80211	1	1	1
O60832_S451__1_QVVAEAAKTAKRKRESESESDETPPAAPQLI	O60832	DKC1	0.421511	0.5	0	0.5	0.5	0.866025	0.5	0.0814763	1	1	1	1	0.333333	1	0.550478	1	1	1	1	0.718918	1
O60832_S494__1_AKAGLESGAEPGDGDSDTTKKKKKKKKAKEV	O60832	DKC1	0.155911	-0.5	-0.5	0.5	0.5	0.5	-0.5	0.536718	1	1	1	1	1	1	0.86182	1	1	1	1	1	1
O60832_S513__1_KKKKKKKKAKEVELVSE______________	O60832	DKC1	0.486068	-0.5	-0.5	0.5	0.5	-0.5	0.5	0.0426843	1	1	1	1	1	1	0.457717	1	1	1	1	1	1
O60832_S451__2_QVVAEAAKTAKRKRESESESDETPPAAPQLI	O60832	DKC1	0.486068	-0.5	-0.5	0.5	0.5	-0.5	0.5	0.0426843	1	1	1	1	1	1	0.457717	1	1	1	1	1	1
O60832_S455__2_EAAKTAKRKRESESESDETPPAAPQLIKKEK	O60832	DKC1	0.194216	0		-1	0.5		0.866025	0.439978	1		0.333333	1		0.333333	0.831819	1		0.80211	1		0.78623
O60832_T458__3_KTAKRKRESESESDETPPAAPQLIKKEKKKS	O60832	DKC1	0.468858	-0.5	0	0.5	0		0.5	0.0496782	1	1	1	1		1	0.474592	1	1	1	1		1
O60841_S183__2_EDNSKKIKERSRINSSGESGDESDEFLQSRK	O60841	EIF5B	-0.27489			-0.866025	-0.5	-0.866025		0.269606			0.333333	1	0.333333		0.741826			0.80211	1	0.718918
O60841_S595__3_DKKPSKEMSSDSEYDSDDDRTKEERAYDKAK	O60841	EIF5B	-0.334474			-0.5				0.174896			1				0.635541			1
O60841_S190__2_KERSRINSSGESGDESDEFLQSRKGQKKNQK	O60841	EIF5B	-0.52805	-0.5	-0.866025	0.5	-1	0	0.866025	0.0242892	1	0.333333	1	0.333333	1	0.333333	0.366496	1	0.601341	1	0.678895	1	0.78623
O60841_S113__1_KKGQKGKKQSFDDNDSEELEDKDSKSKKTAK	O60841	EIF5B	-0.0960248	-0.5	0.866025	1	-0.5	-0.5	0.5	0.704666	1	0.333333	0.333333	1	1	1	0.929734	1	0.601341	0.80211	1	1	1
O60841_S183__3_EDNSKKIKERSRINSSGESGDESDEFLQSRK	O60841	EIF5B	-0.434653	-0.5	0.866025	0.5	-1	-0.5	0.5	0.071463	1	0.333333	1	0.333333	1	1	0.525803	1	0.601341	1	0.678895	1	1
O60841_S190__3_KERSRINSSGESGDESDEFLQSRKGQKKNQK	O60841	EIF5B	-0.461624	-0.5	0.866025	1	-1	-0.5	0.5	0.0537999	1	0.333333	0.333333	0.333333	1	1	0.486153	1	0.601341	0.80211	0.678895	1	1
O60841_S214__1_GQKKNQKNKPGPNIESGNEDDDASFKIKTVA	O60841	EIF5B	-0.180599	-1	0.5	1	-1	-0.5	0.5	0.471758	0.333333	1	0.333333	0.333333	1	1	0.846667	0.83836	1	0.80211	0.678895	1	1
O60841_S589__3_DSGKTLDKKPSKEMSSDSEYDSDDDRTKEER	O60841	EIF5B	-0.334474			-0.5				0.174896			1				0.635541			1
O60841_S107__1_TSKDKKKKGQKGKKQSFDDNDSEELEDKDSK	O60841	EIF5B	-0.21023	-0.5	0.866025	0.5	-0.5	0	0.5	0.402415	1	0.333333	1	1	1	1	0.815704	1	0.601341	1	1	1	1
O60841_S107__2_TSKDKKKKGQKGKKQSFDDNDSEELEDKDSK	O60841	EIF5B	-0.15325			-0.5	-1	-0.5	-0.5	0.543779			1	0.333333	1	1	0.866532			1	0.678895	1	1
O60841_S591__3_GKTLDKKPSKEMSSDSEYDSDDDRTKEERAY	O60841	EIF5B	-0.334474			-0.5				0.174896			1				0.635541			1
O60841_S164__1_KAKGKAQKSNKKWDGSEEDEDNSKKIKERSR	O60841	EIF5B	0.119923	-1	0.866025	-0.5	-0.5	-0.5	0.5	0.635514	0.333333	0.333333	1	1	1	1	0.911498	0.83836	0.601341	1	1	1	1
O60841_S135__2_DSKSKKTAKPKVEMYSGSDDDDDFNKLPKKA	O60841	EIF5B	-0.466701	-1	0.5	0.5	-0.5	-1	0.5	0.0508813	0.333333	1	1	1	0.333333	1	0.475864	0.83836	1	1	1	0.718918	1
O60841_S137__2_KSKKTAKPKVEMYSGSDDDDDFNKLPKKAKG	O60841	EIF5B	-0.0423335	-1	0.866025	1	-1	-0.5	0.5	0.867539	0.333333	0.333333	0.333333	0.333333	1	1	0.97966	0.83836	0.601341	0.80211	0.678895	1	1
O60841_S137__1_KSKKTAKPKVEMYSGSDDDDDFNKLPKKAKG	O60841	EIF5B	-0.505763	-0.5	0.866025	0.5	-1	-0.5	0.5	0.032247	1	0.333333	1	0.333333	1	1	0.402601	1	0.601341	1	0.678895	1	1
O60841_S1168__1_KGQEVCVKIEPIPGESPKMFGRHFEATDILV	O60841	EIF5B	-0.02465			0.5	-0.866025	-0.866025	0.5	0.922657			1	0.333333	0.333333	1	0.987955			1	0.678895	0.718918	1
O60841_S135__1_DSKSKKTAKPKVEMYSGSDDDDDFNKLPKKA	O60841	EIF5B	-0.15766		-0.866025	-0.5	-1	0	1	0.532103		0.333333	1	0.333333	1	0.333333	0.86182		0.601341	1	0.678895	1	0.78623
O60841_S186__3_SKKIKERSRINSSGESGDESDEFLQSRKGQK	O60841	EIF5B	-0.441108	-0.5	0.866025	0.5	-1	-0.5	0.5	0.0668919	1	0.333333	1	0.333333	1	1	0.514238	1	0.601341	1	0.678895	1	1
O60841_S182__3_DEDNSKKIKERSRINSSGESGDESDEFLQSR	O60841	EIF5B	-0.413906	-0.5	0.866025	0.5	-1	-0.5	0.5	0.0877201	1	0.333333	1	0.333333	1	1	0.554921	1	0.601341	1	0.678895	1	1
O60841_S182__2_DEDNSKKIKERSRINSSGESGDESDEFLQSR	O60841	EIF5B	-0.576615	-0.5	-0.866025	0.5	-1		0.866025	0.0122452	1	0.333333	1	0.333333		0.333333	0.287645	1	0.601341	1	0.678895		0.78623
O60841_S588__3_KDSGKTLDKKPSKEMSSDSEYDSDDDRTKEE	O60841	EIF5B	-0.334474			-0.5				0.174896			1				0.635541			1
O60841_S190__1_KERSRINSSGESGDESDEFLQSRKGQKKNQK	O60841	EIF5B	-0.275401	-0.5	-0.866025	0.5	-0.5	-0.5	0.5	0.268679	1	0.333333	1	1	1	1	0.74098	1	0.601341	1	1	1	1
O60841_S113__2_KKGQKGKKQSFDDNDSEELEDKDSKSKKTAK	O60841	EIF5B	-0.15325			-0.5	-1	-0.5	-0.5	0.543779			1	0.333333	1	1	0.866532			1	0.678895	1	1
O60885_S470__1_AKMPDEPEEPVVAVSSPAVPPPTKVVAPPSS	O60885	BRD4	-0.267249	1	0.866025		-0.5	0.866025		0.283677	0	0.333333		0.666667	0.333333		0.751085	0	0.601341		1	0.718918
O60885_S1126__1_KEEKIHSPIIRSEPFSPSLRPEPPKHPESIK	O60885	BRD4	-0.173571				-0.866025	0	0.866025	0.490956				0.333333	1	0.333333	0.855851				0.678895	1	0.78623
O60885_S1117__1_VQPQPLVVVKEEKIHSPIIRSEPFSPSLRPE	O60885	BRD4	-0.259547	-0.866025	1		-0.866025	-0.5	0.5	0.298306	0.333333	0.333333		0.333333	1	1	0.755646	0.83836	0.601341		0.678895	1	1
O60890_T753__1_IRPPVRPPDPPCRAATPQKPEPKPDIVAGNA	O60890	OPHN1
O60890_S703__1_ATNGPMPGSGPTKTPSFHIKRPAPRPLAHHK	O60890	OPHN1
O60927_S73__3_SKCCCIYEKPRAFGESSTESDEEEEEGCGHT	O60927	PPP1R11	-0.351337				-0.866025			0.15282				0.333333			0.618027				0.678895
O60927_S77__2_CIYEKPRAFGESSTESDEEEEEGCGHTHCVR	O60927	PPP1R11
O60927_S74__2_KCCCIYEKPRAFGESSTESDEEEEEGCGHTH	O60927	PPP1R11
O60927_T75__3_CCCIYEKPRAFGESSTESDEEEEEGCGHTHC	O60927	PPP1R11	-0.351337				-0.866025			0.15282				0.333333			0.618027				0.678895
O60927_S73__2_SKCCCIYEKPRAFGESSTESDEEEEEGCGHT	O60927	PPP1R11
O60927_S77__3_CIYEKPRAFGESSTESDEEEEEGCGHTHCVR	O60927	PPP1R11	-0.351337				-0.866025			0.15282				0.333333			0.618027				0.678895
O60927_S77__1_CIYEKPRAFGESSTESDEEEEEGCGHTHCVR	O60927	PPP1R11	-0.107934				-0.5			0.669891				0.666667			0.917886				1
O60927_T75__2_CCCIYEKPRAFGESSTESDEEEEEGCGHTHC	O60927	PPP1R11
O60927_S74__3_KCCCIYEKPRAFGESSTESDEEEEEGCGHTH	O60927	PPP1R11	-0.351337				-0.866025			0.15282				0.333333			0.618027				0.678895
O60934_S397__1_KEIKVSKMEQKFRMLSQDAPTVKESCKTSSN	O60934	NBN	0.00391816			-0.5	0.5			0.987689			1	1			0.997204			1	1
O60934_S432__1_VSNTLAKMRIPNYQLSPTKLPSINKSKDRAS	O60934	NBN	0.122009	0.5	0.5	-0.5	0.5	-0.5	-0.5	0.629603	1	1	1	1	1	1	0.909296	1	1	1	1	1	1
O60936_T114__1_GYRDRSYDPPCPGHWTPEAPGSGTTCPGLPR	O60936	NOL3	-0.0701223	0						0.782175	1						0.944689	1
O60941-6_S337__1_ASYVARLQHCARVLDSPSRLDEEHRLIARYA	O60941-6	DTNB	-0.107934					-0.5		0.669891					0.666667		0.917886					1
O75044_S994__1_PLKTSPVVAPTSEPSSPLHTQLLKDPEPAFQ	O75044	SRGAP2
O75044_S427__1_CFQYSNSMESVKSTVSETFMSKPSIAKRRAN	O75044	SRGAP2	-0.217635	0			-0.866025	-1		0.385654	1			0.333333	0.333333		0.811905	1			0.678895	0.718918
O75061-4_S557__1_STQSTPRRSATSTSASPTLRVGEGATFDPFG	O75061-4	DNAJC6	0.0671206			0				0.7913			1				0.949241			1
O75061-4_S553__2_SGPASTQSTPRRSATSTSASPTLRVGEGATF	O75061-4	DNAJC6
O75061-4_S557__2_STQSTPRRSATSTSASPTLRVGEGATFDPFG	O75061-4	DNAJC6
O75116_S1361__1_KKIPKKPPAPDPFARSSPRTSMKIQQNQSIR	O75116	ROCK2	-0.334346	-0.5	-0.866025	-0.866025	-0.866025		0.866025	0.175071	1	0.333333	0.333333	0.333333		0.333333	0.635541	1	0.601341	0.80211	0.678895		0.78623
O75122_S360__1_STVAGRVSAGSSKASSLPGSLQRSRSDIDVN	O75122	CLASP2
O75122_S327__1_GSVASLPQSDRSSSSSQESLNRPFSSKWSTA	O75122	CLASP2
O75122_S455__3_KADSRGRSRTKMVSQSQPGSRSGSPGRVLTT	O75122	CLASP2
O75122_S455__2_KADSRGRSRTKMVSQSQPGSRSGSPGRVLTT	O75122	CLASP2
O75122_S370__1_SSKASSLPGSLQRSRSDIDVNAAAGAKAHHA	O75122	CLASP2
O75122_S459__3_RGRSRTKMVSQSQPGSRSGSPGRVLTTTALS	O75122	CLASP2
O75122_S1029__1_PRSRDYNPYNYSDSISPFNKSALKEAMFDDD	O75122	CLASP2
O75122_S585__1_LGPGYGISQSSRLSSSVSAMRVLNTGSDVEE;SGPGYGISQSSRLSSSVSAMRVLNTGSDVEE	O75122	CLASP2
O75122_S596__1_RLSSSVSAMRVLNTGSDVEEAVADALKKPAR	O75122	CLASP2
O75122_S463__3_RTKMVSQSQPGSRSGSPGRVLTTTALSTVSS	O75122	CLASP2
O75122_S459__2_RGRSRTKMVSQSQPGSRSGSPGRVLTTTALS	O75122	CLASP2
O75122-3_S241__1_VQSSGGMILSVCKDKSFDDEESVDGNRPSSA	O75122-3	CLASP2	-0.0552613			-0.5			-1	0.827594			1			0.333333	0.963767			1			0.78623
O75151_S899__2_EDNPIFKSRSKKRKGSDDAPYSPTARVGPSV	O75151	PHF2	0.467908	0.5	0.866025	0.5		-0.866025	1	0.0502057	1	0.333333	1		0.333333	0.333333	0.474592	1	0.601341	1		0.718918	0.78623
O75151_S705__1_EFPIRRKKNAPKRDLSFLLDKKAVLPTPVTK	O75151	PHF2
O75151_S899__1_EDNPIFKSRSKKRKGSDDAPYSPTARVGPSV	O75151	PHF2	0.533815	-1	0.5	-0.5	-1	-0.5	1	0.0225052	0.333333	1	1	0.333333	1	0.333333	0.362605	0.83836	1	1	0.678895	1	0.78623
O75151_S625__1_PDSLLKMEEEQKLEKSPLAGNKDNKFSFSFS	O75151	PHF2	-0.160644			0.5		0.5	0.866025	0.524266			1		1	0.333333	0.859278			1		1	0.78623
O75151_S905__2_KSRSKKRKGSDDAPYSPTARVGPSVPRQDRP	O75151	PHF2	0.467908	0.5	0.866025	0.5		-0.866025	1	0.0502057	1	0.333333	1		0.333333	0.333333	0.474592	1	0.601341	1		0.718918	0.78623
O75151_S537__1_KLKDGGKKKGKKSRESASPTIPNLDLLEAHT	O75151	PHF2	0.387203	0	0.5		0.866025		1	0.112404	1	1		0.333333		0.333333	0.574297	1	1		0.678895		0.78623
O75151_S882__1_DACFKDSDYVYPSLESDEDNPIFKSRSKKRK	O75151	PHF2	-0.111581	-1	0.866025	0.5	-1	-0.5	1	0.659364	0.333333	0.333333	1	0.333333	1	0.333333	0.917886	0.83836	0.601341	1	0.678895	1	0.78623
O75151_S905__1_KSRSKKRKGSDDAPYSPTARVGPSVPRQDRP	O75151	PHF2	0.444788	0.5	0.5	0.5	-1	-0.5	1	0.0660107	1	1	1	0.333333	1	0.333333	0.511625	1	1	1	0.678895	1	0.78623
O75151_S539__1_KDGGKKKGKKSRESASPTIPNLDLLEAHTKE	O75151	PHF2	-0.234632	0.5		-0.5	-1	-1	1	0.348671	1		1	0.333333	0.333333	0.333333	0.785669	1		1	0.678895	0.718918	0.78623
O75152_S758__2_SGPSSSQMSMKTRRLSSASTGKPPLSVEDDF	O75152	ZC3H11A	0.127901		0.866025		0.866025	0	0.866025	0.613019		0.333333		0.333333	1	0.333333	0.901116		0.601341		0.678895	1	0.78623
O75152_S108__1_LFLPPSKTVLPTVPESPEEEVKASQLSVQQN	O75152	ZC3H11A	-0.0899185				0.866025	0	0.5	0.722721				0.333333	1	1	0.938273				0.678895	1	1
O75152_S758__1_SGPSSSQMSMKTRRLSSASTGKPPLSVEDDF	O75152	ZC3H11A	0.235266		1		0.866025	0.866025	0.5	0.347333		0.333333		0.333333	0.333333	1	0.785291		0.601341		0.678895	0.718918	1
O75152_S290__1_LVRLSLTERLGKRKFSAGGDSDPPLKRSLAQ	O75152	ZC3H11A	0.500549		1		0.866025	0.866025	0.5	0.0343701		0.333333		0.333333	0.333333	1	0.409873		0.601341		0.678895	0.718918	1
O75152_S132__1_QLSVQQNKLSVQSNPSPQLRSVMKVESSENV	O75152	ZC3H11A	0.152397		0.866025		1		0.866025	0.54605		0.333333		0		0.333333	0.867961		0.601341		0		0.78623
O75152_S761__2_SSSQMSMKTRRLSSASTGKPPLSVEDDFEKL	O75152	ZC3H11A
O75153_S664__1_SLESKSEDPPGQEAGSEEEGSSASGLAKVKE	O75153	CLUH	0.239007			-0.5	0		0	0.339493			1	1		1	0.784463			1	1		1
O75167-5_S442__1_QEIRQQIGTKLVRRLSQRPTTEELEQRNILK	O75167-5	PHACTR2	-0.0788273						-0.5	0.755869						1	0.943472						1
O75362_S407__1_LHSRVHKKDRRAGAESPTMSVDGRQPGTCSP	O75362	ZNF217	-0.45098	-0.5	-0.5	0.5	-0.5	-1	-1	0.062002	1	1	1	1	0.333333	0.333333	0.50814	1	1	1	1	0.718918	0.78623
O75362_S795__1_FPAQSKSLPSAKGKQSPPGPGKAPLTSGIDS	O75362	ZNF217	-0.439903	0.5	-0.5	0.866025	-0.5		-0.866025	0.0677284	1	1	0.333333	1		0.333333	0.517206	1	1	0.80211	1		0.78623
O75362_S570__1_KNLKRFFDGAKDVTGSPPAKQLKEMPSVFQN	O75362	ZNF217	-0.421397	-0.5	-0.5	0.866025	0			0.0815674	1	1	0.333333	1			0.550478	1	1	0.80211	1
O75362_T648__1_ETQANNLICRTKADVTPPPDGSTTHNLEVSP	O75362	ZNF217	-0.518276	0.5	-0.5	-1	-0.5	-0.5	-0.866025	0.0275642	1	1	0.333333	1	1	0.333333	0.377236	1	1	0.80211	1	1	0.78623
O75363_S399__1_EDSVPTGAEENVVCESPVEIIKSKEVESALQ	O75363	BCAS1	0.422519	1			-0.5		1	0.0806742	0.333333			0.666667		0.333333	0.550478	0.83836			1		0.78623
O75367-2_S170__2_ARKSKKKQGEVSKAASADSTTEGTPADGFTV	O75367-2	H2AFY	-0.63503	-0.866025		-0.866025	-1		-1	0.00463267	0.333333		0.333333	0.333333		0.333333	0.215857	0.83836		0.80211	0.678895		0.78623
O75367-2_T129__1_LAKKRGSKGKLEAIITPPPAKKAKSPSQKKP	O75367-2	H2AFY	0.00619515	0.5	1	-0.5	-1	0.5	1	0.980536	1	0.333333	1	0.333333	1	0.333333	0.996857	1	0.601341	1	0.678895	1	0.78623
O75367-2_S170__1_ARKSKKKQGEVSKAASADSTTEGTPADGFTV	O75367-2	H2AFY	-0.63785	0		-1	-1	-1		0.00439892	1		0.333333	0.333333	0.333333		0.215032	1		0.80211	0.678895	0.718918
O75367-2_T174__2_KKKQGEVSKAASADSTTEGTPADGFTVLSTK	O75367-2	H2AFY	-0.253635	0			-0.866025		-1	0.309838	1			0.333333		0.333333	0.757939	1			0.678895		0.78623
O75367-2_T178__1_GEVSKAASADSTTEGTPADGFTVLSTKSLFL	O75367-2	H2AFY	0.459726	1	0.866025	-0.866025			0	0.0549229	0.333333	0.333333	0.333333			1	0.486153	0.83836	0.601341	0.80211			1
O75367-2_T174__1_KKKQGEVSKAASADSTTEGTPADGFTVLSTK	O75367-2	H2AFY	-0.39736				-0.866025			0.102495				0.333333			0.565176				0.678895
O75367-2_S173__1_SKKKQGEVSKAASADSTTEGTPADGFTVLST	O75367-2	H2AFY
O75367-2_S173__2_SKKKQGEVSKAASADSTTEGTPADGFTVLST	O75367-2	H2AFY	-0.253635	0			-0.866025		-1	0.309838	1			0.333333		0.333333	0.757939	1			0.678895		0.78623
O75376_S2120__1_SQAQSVHHQRPGSRVSPENLVDKSRGSRPGK	O75376	NCOR1	0.284805			-1	0	0.5	0.5	0.252003			0.333333	1	1	1	0.727044			0.80211	1	1	1
O75376_S1322__1_SFEDGLKYPKQIKRESPPIRAFEGAITKGKP	O75376	NCOR1	-0.488544		-0.866025					0.0396673		0.333333					0.448338		0.601341
O75376_S1472__1_SVLRSTLHEAPKAQLSPGIYDDTSARRTPVS	O75376	NCOR1	-0.129884		0.5	-0.5	0	1	0.5	0.607479		1	1	1	0.333333	1	0.899612		1	1	1	0.718918	1
O75376_S158__1_AKKDPAFGGKHEAPSSPISGQPCGDDQNASP	O75376	NCOR1	-0.0714241						0	0.778226						1	0.944689						1
O75376_S2337__1_CKPKLISKSNSRKSKSPIPGQGYLGTERPSS	O75376	NCOR1	-0.414873		-0.866025	0	-0.5	-0.866025	-0.866025	0.0869075		0.333333	1	0.666667	0.333333	0.333333	0.554921		0.601341	1	1	0.718918	0.78623
O75376_S1111__1_SAKSATLPYIKQEEFSPRSQNSQPEGLLVRA	O75376	NCOR1	-0.435198		0.5		-0.5	0.866025		0.0710684		1		0.666667	0.333333		0.525803		1		1	0.718918
O75376_S2184__1_SQRGAEPAEQRNDARSPGSISYLPSFFTKLE	O75376	NCOR1	-0.524216				-0.5			0.0255357				0.666667			0.374478				1
O75376_S1533__1_KSTLTPTQRESIPAKSPVPGVDPVVSHSPFD	O75376	NCOR1
O75376_S1196__1_ALVKGSISRMPIEDSSPEKGREEAASKGHVI	O75376	NCOR1	-0.138612			-1	-0.866025	1	0.5	0.583334			0.333333	0.333333	0.333333	1	0.889842			0.80211	0.678895	0.718918	1
O75376_S1977__2_SSHRYETPSDAIEVISPASSPAPPQEKLQTY	O75376	NCOR1	-0.218102		0.866025	-0.5	-0.5		0.866025	0.384609		0.333333	1	0.666667		0.333333	0.811905		0.601341	1	1		0.78623
O75376_S1981__2_YETPSDAIEVISPASSPAPPQEKLQTYQPEV	O75376	NCOR1	-0.041846		0.866025	-0.5	-0.5		0.866025	0.869052		0.333333	1	0.666667		0.333333	0.980446		0.601341	1	1		0.78623
O75376_S172__2_SSPISGQPCGDDQNASPSKLSKEELIQSMDR	O75376	NCOR1	0.077953						0.5	0.7585						1	0.943472						1
O75376_S158__2_AKKDPAFGGKHEAPSSPISGQPCGDDQNASP	O75376	NCOR1	0.077953						0.5	0.7585						1	0.943472						1
O75376_S2151__1_SPERSHVSSEPYEPISPPQVPVVHEKQDSLL	O75376	NCOR1	-0.0216606		0.5	-0.5	-0.866025	1	0.5	0.932015		1	1	0.333333	0.333333	1	0.987955		1	1	0.678895	0.718918	1
O75396_S175__1_GEALSALDSKANNLSSLSKKYRQDAKYLNMH	O75396	SEC22B	0.292278	0.5	0.866025	0.5			-0.5	0.239224	1	0.333333	1			1	0.710839	1	0.601341	1			1
O75396_S137__1_TKKLYIDSCARRNLGSINTELQDVQRIMVAN	O75396	SEC22B	0.308566	0.5	1	0.5	-0.5	-0.5	-0.5	0.21233	1	0.333333	1	1	1	1	0.687378	1	0.601341	1	1	1	1
O75400-2_S911__1_TGKDSGNWDTSGSELSEGELEKRRRTLLEQL	O75400-2	PRPF40A	-0.0796279	-0.5	0.5	-0.5	1	-0.5	0.5	0.753462	1	1	1	0.333333	1	1	0.943472	1	1	1	0.678895	1	1
O75400-2_S906__2_SPKKKTGKDSGNWDTSGSELSEGELEKRRRT	O75400-2	PRPF40A	-0.0915087	0.5		-1	1		-0.5	0.718006	1		0.333333	0.333333		1	0.93539	1		0.80211	0.678895		1
O75400-2_S906__3_SPKKKTGKDSGNWDTSGSELSEGELEKRRRT	O75400-2	PRPF40A	-0.606855	-1	-0.5	-1	0.5	0.5	-1	0.00757394	0.333333	1	0.333333	1	1	0.333333	0.24462	0.83836	1	0.80211	1	1	0.78623
O75400-2_T905__3_KSPKKKTGKDSGNWDTSGSELSEGELEKRRR	O75400-2	PRPF40A	-0.579883	-1	-0.5	-1	0.5	0.5	-1	0.0116506	0.333333	1	0.333333	1	1	0.333333	0.279718	0.83836	1	0.80211	1	1	0.78623
O75400-2_S908__2_KKKTGKDSGNWDTSGSELSEGELEKRRRTLL	O75400-2	PRPF40A	0.0587723	0.866025		-0.5	1			0.816811	0.333333		1	0.333333			0.958274	0.83836		1	0.678895
O75400-2_S911__3_TGKDSGNWDTSGSELSEGELEKRRRTLLEQL	O75400-2	PRPF40A	-0.606855	-1	-0.5	-1	0.5	0.5	-1	0.00757394	0.333333	1	0.333333	1	1	0.333333	0.24462	0.83836	1	0.80211	1	1	0.78623
O75400-2_S911__2_TGKDSGNWDTSGSELSEGELEKRRRTLLEQL	O75400-2	PRPF40A	-0.284862	-1	0.866025	-1	1	0.866025	-0.5	0.251904	0.333333	0.333333	0.333333	0.333333	0.333333	1	0.727044	0.83836	0.601341	0.80211	0.678895	0.718918	1
O75400-2_S908__3_KKKTGKDSGNWDTSGSELSEGELEKRRRTLL	O75400-2	PRPF40A	-0.606855	-1	-0.5	-1	0.5	0.5	-1	0.00757394	0.333333	1	0.333333	1	1	0.333333	0.24462	0.83836	1	0.80211	1	1	0.78623
O75410-9_S276__1_KASYHFSPEELDENTSPLLGDARFQKSPPDL	O75410-9	TACC1	-0.05916	-0.5	1	0.5	1	-0.5	-0.5	0.815623	1	0.333333	1	0.333333	1	1	0.958274	1	0.601341	1	0.678895	1	1
O75410-9_S44__1_EDEAGGPEGDPEEEDSQAETKSLSFSSDSEG	O75410-9	TACC1
O75420_S538__1_EVIKMWGRVPFAPGPSPPPLLGNMDQERLKK	O75420	GIGYF1	0.510104			-0.5	1			0.0305575			1	0.333333			0.392413			1	0.678895
O75420_S638__1_RGGDQNLLPTMSRSLSVPDSGRLWDVHTSAS	O75420	GIGYF1	-0.0421144			-0.5	0.5	-0.5	-0.5	0.868219			1	1	1	1	0.980223			1	1	1	1
O75420_S237__2_DGDRWRSASPDGGPRSAGWREHGERRRKFEF	O75420	GIGYF1
O75420_S137__1_RSRGRGRGDSCFYQRSIEEGDGAFGRSPREI	O75420	GIGYF1	0.111354			-1	0.5	-0.5	-0.5	0.660016			0.333333	1	1	1	0.917886			0.80211	1	1	1
O75420_S28__2_LRALSGGGSVASPPPSPAMPKYKLADYRYGR	O75420	GIGYF1
O75427_S313__1_LDSGFHSVDSGSKRWSGNESTDEFSELSFRI	O75427	LRCH4	0.00569853			0.5				0.982096			1				0.996912			1
O75427_S25__1_AAGGEEAAATTSVPGSPGLPGRRSAERALEE	O75427	LRCH4	-0.0728858	0.5	0	0.5		-0.866025		0.773798	1	1	1		0.333333		0.944689	1	1	1		0.718918
O75427_S521__1_SFLFRSSSQSGSGPSSPDSVLRPRRYPQVPD	O75427	LRCH4	-0.0656422	0.866025		0.5		-0.866025		0.795804	0.333333		1		0.333333		0.950433	0.83836		1		0.718918
O75436_S315__1_EKLRKQRTNFHQRFESPESQASAEQPEM___	O75436	VPS26A
O75446_S138__2_RNRRKRKGSDDDGGDSPVQDIDTPEVDLYQL	O75446	SAP30	-0.0411526	0	-0.5	-0.5			0.866025	0.871204	1	0.666667	1			0.333333	0.980446	1	1	1			0.78623
O75446_S131__2_KNLIQSVRNRRKRKGSDDDGGDSPVQDIDTP	O75446	SAP30	-0.0411526	0	-0.5	-0.5			0.866025	0.871204	1	0.666667	1			0.333333	0.980446	1	1	1			0.78623
O75448-2_S860__2_MRLLSSNEDDANILSSPTDRSMSSSLSASQL	O75448-2	MED24	-0.0939077	0.5	0.866025	0	0		-0.5	0.71091	1	0.333333	1	1		1	0.933207	1	0.601341	1	1		1
O75448-2_S849__1_FPLDDVQPSKLMRLLSSNEDDANILSSPTDR	O75448-2	MED24	-0.391837	0.5	0.866025	-0.5	-0.866025	0.866025	-0.5	0.107801	1	0.333333	1	0.333333	0.333333	1	0.571431	1	0.601341	1	0.678895	0.718918	1
O75448-2_S860__1_MRLLSSNEDDANILSSPTDRSMSSSLSASQL	O75448-2	MED24	-0.148649	0.5	1	-0.5	-0.866025	-0.5	-0.5	0.556079	1	0.333333	1	0.333333	1	1	0.869578	1	0.601341	1	0.678895	1	1
O75475_S275__3_KRKNLAKTGVTSTSDSEEEGDDQEGEKKRKG	O75475	PSIP1	-0.0613844	-0.5		-0.5		-0.866025		0.808809	1		1		0.333333		0.954873	1		1		0.718918
O75475_S275__2_KRKNLAKTGVTSTSDSEEEGDDQEGEKKRKG	O75475	PSIP1	0.0258532	-0.5	0	0.5	-1	-0.5	-1	0.918893	1	1	1	0.333333	1	0.333333	0.987955	1	1	1	0.678895	1	0.78623
O75475_S177__1_AGVVTTATASVNLKVSPKRGRPAATEVKIPK	O75475	PSIP1	0.209755			0			0	0.403504			1			1	0.815704			1			1
O75475_S273__2_ESKRKNLAKTGVTSTSDSEEEGDDQEGEKKR	O75475	PSIP1	-0.00105115	-0.5	0	-0.866025	-0.5	0.866025	-1	0.996697	1	1	0.333333	1	0.333333	0.333333	0.99915	1	1	0.80211	1	0.718918	0.78623
O75475_S273__3_ESKRKNLAKTGVTSTSDSEEEGDDQEGEKKR	O75475	PSIP1	-0.0613844	-0.5		-0.5		-0.866025		0.808809	1		1		0.333333		0.954873	1		1		0.718918
O75475_T272__3_VESKRKNLAKTGVTSTSDSEEEGDDQEGEKK	O75475	PSIP1	-0.0613844	-0.5		-0.5		-0.866025		0.808809	1		1		0.333333		0.954873	1		1		0.718918
O75475_T272__2_VESKRKNLAKTGVTSTSDSEEEGDDQEGEKK	O75475	PSIP1	0.340999	-0.5	0	0.5	-0.5	0.866025	-0.5	0.166114	1	1	1	1	0.333333	1	0.627148	1	1	1	1	0.718918	1
O75475_T141__1_EKASNEDVTKAVDITTPKAARRGRKRKAEKQ	O75475	PSIP1	-0.0982422	0.866025	-0.5	-0.5	0.5	-1	-1	0.698146	0.333333	1	1	1	0.333333	0.333333	0.929399	0.83836	1	1	1	0.718918	0.78623
O75475_S106__1_KFSSQQAATKQSNASSDVEVEEKETSVSKED	O75475	PSIP1
O75509_S541__1_PNAKLENSALLTVEPSPQDKNKGFFVDESEP	O75509	TNFRSF21	0.783773					1	0.5	0.000118789					0.333333	1	0.0640341					0.718918	1
O75533_S129__2_DREDEYKKHRRTMIISPERLDPFADGGKTPD	O75533	SF3B1	-0.0382578	-0.866025		0			0.5	0.8802	0.333333		1			1	0.983316	0.83836		1			1
O75533_S129__1_DREDEYKKHRRTMIISPERLDPFADGGKTPD	O75533	SF3B1	-0.388749	0.866025	0.866025	1	-1	0.5		0.110853	0.333333	0.333333	0.333333	0.333333	1		0.571431	0.83836	0.601341	0.80211	0.678895	1
O75533_T211__1_RKRRWDQTADQTPGATPKKLSSWDQAETPGH	O75533	SF3B1	-0.189027	-0.5	-0.866025					0.452526	1	0.333333					0.835297	1	0.601341
O75533_T313__1_KTERDTPGHGSGWAETPRTDRGGDSIGETPT	O75533	SF3B1
O75533_T267__1_KIWDPTPSHTPAGAATPGRGDTPGHATPGHG	O75533	SF3B1	-0.297561	0.866025		0.5	-0.866025			0.230445	0.333333		1	0.333333			0.702267	0.83836		1	0.678895
O75533_T326__2_AETPRTDRGGDSIGETPTPGASKRKSRWDET	O75533	SF3B1	-0.0152595	-0.5	-0.866025	0		0	0.5	0.952079	1	0.333333	1		1	1	0.990115	1	0.601341	1		1	1
O75533_T326__1_AETPRTDRGGDSIGETPTPGASKRKSRWDET	O75533	SF3B1	-0.0623122	0	-0.5	0		-1	-0.5	0.805971	1	1	1		0.333333	1	0.954339	1	1	1		0.718918	1
O75533_T207__2_PPSKRKRRWDQTADQTPGATPKKLSSWDQAE	O75533	SF3B1
O75533_T248__2_DETPGRAKGSETPGATPGSKIWDPTPSHTPA	O75533	SF3B1
O75533_T227__2_PKKLSSWDQAETPGHTPSLRWDETPGRAKGS	O75533	SF3B1	0.0127526	-0.866025	-0.866025				0.5	0.959945	0.333333	0.333333				1	0.992389	0.83836	0.601341				1
O75533_S488__1_QYFDKLLVDVDESTLSPEEQKERKIMKLLLK	O75533	SF3B1	0.0708478			0	-0.5		0	0.779974			1	1		1	0.944689			1	1		1
O75533_T223__1_PGATPKKLSSWDQAETPGHTPSLRWDETPGR	O75533	SF3B1	0.209755	1						0.403504	0.333333						0.815704	0.83836
O75533_T244__2_SLRWDETPGRAKGSETPGATPGSKIWDPTPS	O75533	SF3B1
O75533_T434__1_AGYVPIRTPARKLTATPTPLGGMTGFHMQTE	O75533	SF3B1	-0.118005	1	-0.866025	0.866025	0	-0.866025		0.640969	0.333333	0.333333	0.333333	1	0.333333		0.911498	0.83836	0.601341	0.80211	1	0.718918
O75533_T426__1_GYKVLPPPAGYVPIRTPARKLTATPTPLGGM	O75533	SF3B1	-0.257115		-0.866025					0.303019		0.333333					0.755646		0.601341
O75533_T142__2_IISPERLDPFADGGKTPDPKMNARTYMDVMR	O75533	SF3B1	-0.0382578	-0.866025		0			0.5	0.8802	0.333333		1			1	0.983316	0.83836		1			1
O75533_T328__2_TPRTDRGGDSIGETPTPGASKRKSRWDETPA	O75533	SF3B1	-0.0152595	-0.5	-0.866025	0		0	0.5	0.952079	1	0.333333	1		1	1	0.990115	1	0.601341	1		1	1
O75533_T227__1_PKKLSSWDQAETPGHTPSLRWDETPGRAKGS	O75533	SF3B1	-0.257115		-0.866025					0.303019		0.333333					0.755646		0.601341
O75533_T436__1_YVPIRTPARKLTATPTPLGGMTGFHMQTEDR	O75533	SF3B1
O75533_T223__2_PGATPKKLSSWDQAETPGHTPSLRWDETPGR	O75533	SF3B1	0.211265	-0.866025					0.5	0.400049	0.333333					1	0.815704	0.83836					1
O75533_T211__2_RKRRWDQTADQTPGATPKKLSSWDQAETPGH	O75533	SF3B1
O75569_S18__1_QSRHRAEAPPLEREDSGTFSLGKMITAKPGK	O75569	PRKRA	-0.0499948	0		1	0.5	-0.5	0.5	0.843824	1		0.333333	1	1	1	0.972811	1		0.80211	1	1	1
O75674-2_S321__1_TTSEPSAPSQDLLDLSPSPRMPRATLGELNT	O75674-2	TOM1L1	0.118078				1	0.866025		0.64076				0.333333	0.333333		0.911498				0.678895	0.718918
O75674-2_S323__1_SEPSAPSQDLLDLSPSPRMPRATLGELNTMN	O75674-2	TOM1L1	-0.471668		-0.5		-0.5	-0.5	1	0.0481434		0.666667		1	1	0.333333	0.473235		1		1	1	0.78623
O75676-2_T681__2_SWLQDGSARSSPPLRTPDVLESSGPAVRSGL	O75676-2	RPS6KA4	-0.242155	-0.866025	0.866025	0	-0.866025	0	0	0.332977	0.333333	0.333333	1	0.333333	1	1	0.776422	0.83836	0.601341	1	0.678895	1	1
O75676-2_S343__1_VGNFAEEFTRLEPVYSPPGSPPPGDPRIFQG	O75676-2	RPS6KA4	0.30975			0.866025	1			0.210987			0.333333	0.333333			0.687378			0.80211	0.678895
O75691_T1741__1_KEYTCKSLSDNGQPGTPDPADSGGTSAKESE	O75691	UTP20	-0.00318951	0.5	-0.866025	0.5	-0.5		0.5	0.989979	1	0.333333	1	1		1	0.997331	1	0.601341	1	1		1
O75694-2_S933__1_DTLQELVNQSKAAPQSPSVPKKPGPPVLSSD	O75694-2	NUP155	-0.11272	-0.5	0.5	1	0.5	0.5	0.5	0.656087	1	1	0.333333	1	1	1	0.917554	1	1	0.80211	1	1	1
O75764_S130__1_SPPRKKREDPKTRRDSVDSKSSASSSPKRPS	O75764	TCEA3
O75764_S115__1_EKGLECSDWKPEAGLSPPRKKREDPKTRRDS	O75764	TCEA3
O75808_S296__1_AGASRLAELLSGKRLSVLEEEATEGGTSRVE	O75808	CAPN15	0.191321					0.866025		0.446955					0.333333		0.834161					0.718918
O75815_S370__2_VDTSPCPNSPVFRTGSEPALSPAVVRRVSSD	O75815	BCAR3
O75815_S83__2_SHMGTLPHSKSPRQNSPVTQDGIQESPWQDR	O75815	BCAR3
O75815_S78__1_SCDDFSHMGTLPHSKSPRQNSPVTQDGIQES	O75815	BCAR3
O75815_S290__1_EGSLTKGRPDVAKRLSLTMGGVQAREQNLPR	O75815	BCAR3	-0.157066				-0.866025			0.533667				0.333333			0.86182				0.678895
O75815_S83__1_SHMGTLPHSKSPRQNSPVTQDGIQESPWQDR	O75815	BCAR3	-0.157066							0.533667							0.86182
O75815_S370__1_VDTSPCPNSPVFRTGSEPALSPAVVRRVSSD	O75815	BCAR3	0.135222				0.866025			0.592663				0.333333			0.893061				0.678895
O75815_S375__1_CPNSPVFRTGSEPALSPAVVRRVSSDARAGE	O75815	BCAR3	-0.198044							0.430838							0.824886
O75815_S363__1_LPPQSSGVDTSPCPNSPVFRTGSEPALSPAV	O75815	BCAR3
O75815_S93__2_SPRQNSPVTQDGIQESPWQDRHGETFTFRDP	O75815	BCAR3
O75815_S375__2_CPNSPVFRTGSEPALSPAVVRRVSSDARAGE	O75815	BCAR3
O75821_S42__1_TSELLKGIPLATGDTSPEPELLPGAPLPPPK	O75821	EIF3G	0.103178			0.866025	0.866025	0	-0.5	0.683706			0.333333	0.333333	1	1	0.919601			0.80211	0.678895	1	1
O75822_S13__2____MAAAAAAAGDSDSWDADAFSVEDPVRKV	O75822	EIF3J	0.0478427	0.5	0.866025	0.5	0.5	-0.5	-0.5	0.850474	1	0.333333	1	1	1	1	0.974176	1	0.601341	1	1	1	1
O75822_S11__2______MAAAAAAAGDSDSWDADAFSVEDPVR	O75822	EIF3J	0.0478427	0.5	0.866025	0.5	0.5	-0.5	-0.5	0.850474	1	0.333333	1	1	1	1	0.974176	1	0.601341	1	1	1	1
O75822_T109__1_EIKKRLEEPEEPKVLTPEEQLADKLRLKKLQ	O75822	EIF3J
O75822_S11__1______MAAAAAAAGDSDSWDADAFSVEDPVR	O75822	EIF3J	-0.124871	0.5	0.5	0.5	-0.5	0.5	-0.5	0.620771	1	1	1	1	1	1	0.905215	1	1	1	1	1	1
O75822_S13__1____MAAAAAAAGDSDSWDADAFSVEDPVRKV	O75822	EIF3J	0.123446	0.5	0.866025	0.5	-1	0.5	-0.5	0.625543	1	0.333333	1	0.333333	1	1	0.907782	1	0.601341	1	0.678895	1	1
O75864_S561__1_PGSPSTPTEQRISVSSPGRGHKVFVVTRVES	O75864	PPP1R37	-0.0297715	0				0.5	-0.866025	0.906649	1				1	0.333333	0.987955	1				1	0.78623
O75864_S50__1_ADGRLKAAAKRVTFPSDEDIVSGAVEPKDPW	O75864	PPP1R37	-0.364554						-0.5	0.136914						0.666667	0.616384						1
O75864_S560__1_PPGSPSTPTEQRISVSSPGRGHKVFVVTRVE	O75864	PPP1R37	-0.0959313	-0.866025				1	0	0.704942	0.333333				0.333333	1	0.929734	0.83836				0.718918	1
O75909_S340__1_PQPSSPRQVKRAVVVSPKEENKAAEPPPPKI	O75909	CCNK	0.176836	-0.5	0.5	-1	-0.5	-1	0.5	0.482709	1	1	0.333333	1	0.333333	1	0.852843	1	1	0.80211	1	0.718918	1
O75970-5_S230__1_TVQLVIARGSLPQLVSPIVSRSPSAASTISA	O75970-5	MPDZ	0.0211674	0.866025		0		0.5	-1	0.93356	0.333333		1		1	0.333333	0.988196	0.83836		1		1	0.78623
O75970-5_S1078__1_ISVTNAQARAMLRRHSLIGPDIKITYVPAEH	O75970-5	MPDZ	-0.0388693	0		0		0	-0.5	0.878299	1		1		1	1	0.981798	1		1		1	1
O76021_T358__1_HGKKKRGRGKAQVKATNESEDEIPQLVPIGK	O76021	RSL1D1	-0.162665	0.5	0.866025	-0.5	-1	0.5	-1	0.518991	1	0.333333	1	0.333333	1	0.333333	0.856201	1	0.601341	1	0.678895	1	0.78623
O76021_S392__1_ANEKVEIQKHATGKKSPAKSPNPSTPRGKKR	O76021	RSL1D1	0.546119	0.866025	0.866025					0.0190413	0.333333	0.333333					0.342441	0.83836	0.601341
O76021_S361__1_KKRGRGKAQVKATNESEDEIPQLVPIGKKTP	O76021	RSL1D1	-0.163139	0.5	0.866025	-1	-0.5	0.5	1	0.517758	1	0.333333	0.333333	1	1	0.333333	0.855851	1	0.601341	0.80211	1	1	0.78623
O76024_S32__1_PAPQPQARSRLNATASLEQERSERPRAPGPQ	O76024	WFS1	0.0124483		1	-0.5	-1	0.5	0.5	0.9609		0.333333	1	0.333333	1	1	0.992389		0.601341	1	0.678895	1	1
O76061_S287__1_ARGRVGGLGAQGPSGSSEWEDEQSEYSDIRR	O76061	STC2	0.0265932			1	0			0.91658			0	1			0.987955			0	1
O76070_S124__1_GEASKEKEEVAEEAQSGGD____________	O76070	SNCG
O94762-4_S788__1_APEKYTGEEDGAGGHSPAPPQTEECLRERPS	O94762-4	RECQL5	0.0436593	-0.866025	-0.866025	-1	0.5	-0.5	-0.5	0.863427	0.333333	0.333333	0.333333	1	1	1	0.97806	0.83836	0.601341	0.80211	1	1	1
O94776_S435__1_PHSRGHLSRPEAQSLSPYTTSANRAKLLAKN	O94776	MTA2	-0.257532	0.5	0.866025	-0.5	-1	0.5	-0.5	0.302208	1	0.333333	1	0.333333	1	1	0.755646	1	0.601341	1	0.678895	1	1
O94804_S438__1_QVAQEKQVAEQGGDLSPAANRSQKASQSRPN	O94804	STK10	-0.637306		-0.866025	-0.5	0.5	-0.5	-0.5	0.00444327		0.333333	1	1	1	1	0.215261		0.601341	1	1	1	1
O94804_T952__1_MFFKLSEEAECPNPSTPSKAAKFFPYSSADA	O94804	STK10	-0.104663		-0.866025	-0.5	-0.5	0.5	-0.5	0.679381		0.333333	1	1	1	1	0.919601		0.601341	1	1	1	1
O94804_S450__2_GDLSPAANRSQKASQSRPNSSALETLGGEKL	O94804	STK10	-0.382506			0				0.117208			1				0.579209			1
O94804_S454__2_PAANRSQKASQSRPNSSALETLGGEKLANGS	O94804	STK10	-0.382506			0				0.117208			1				0.579209			1
O94804_S13__1____MAFANFRRILRLSTFEKRKSREYEHVRR	O94804	STK10	0.350064		-0.5	-1	-0.5	0.5	0.5	0.154416		1	0.333333	1	1	1	0.618027		1	0.80211	1	1	1
O94826_S91__1_GLKRNSERKTPEGRASPAPGSGHPEGPGAHL	O94826	TOMM70A	-0.155831	1	-0.5	-1	-1	-0.5	1	0.53564	0.333333	1	0.333333	0.333333	1	0.333333	0.86182	0.83836	1	0.80211	0.678895	1	0.78623
O94826_T85__1_GRGDASGLKRNSERKTPEGRASPAPGSGHPE	O94826	TOMM70A	0.0869255	-1						0.731623	0.333333						0.939241	0.83836
O94842-3_S152__2_LPPAQSPEDRLSTTPSPTSSLHEDGVEDFRR	O94842-3	TOX4	-0.523731	-0.866025	0	0.5	-1	0	-0.5	0.0256968	0.333333	1	1	0.333333	1	1	0.374814	0.83836	1	1	0.678895	1	1
O94842-3_S152__1_LPPAQSPEDRLSTTPSPTSSLHEDGVEDFRR	O94842-3	TOX4	0.0672534	0.866025	0	-0.5	0.866025	-1	0.866025	0.790896	0.333333	1	1	0.333333	0.333333	0.333333	0.949241	0.83836	1	1	0.678895	0.718918	0.78623
O94842-3_T149__2_GTILPPAQSPEDRLSTTPSPTSSLHEDGVED	O94842-3	TOX4	-0.256886	1	0	1	-0.866025	0	0.866025	0.303465	0.333333	1	0.333333	0.333333	1	0.333333	0.755646	0.83836	1	0.80211	0.678895	1	0.78623
O94842-3_T150__2_TILPPAQSPEDRLSTTPSPTSSLHEDGVEDF	O94842-3	TOX4	-0.483182	-0.866025			-1	0		0.0422256	0.333333			0.333333	1		0.457717	0.83836			0.678895	1
O94842-3_T149__3_GTILPPAQSPEDRLSTTPSPTSSLHEDGVED	O94842-3	TOX4	0.0692547		0	0.5		0	0.5	0.78481		1	1		1	1	0.946099		1	1		1	1
O94842-3_S152__3_LPPAQSPEDRLSTTPSPTSSLHEDGVEDFRR	O94842-3	TOX4	-0.423613	-1	0	1	-1	0	1	0.0798093	0.333333	1	0.333333	0.333333	1	0.333333	0.548853	0.83836	1	0.80211	0.678895	1	0.78623
O94842-3_S156__3_QSPEDRLSTTPSPTSSLHEDGVEDFRRQLPS	O94842-3	TOX4	-0.242978	0	0	0.5	0		-0.5	0.331286	1	1	1	1		1	0.774159	1	1	1	1		1
O94842-3_S156__2_QSPEDRLSTTPSPTSSLHEDGVEDFRRQLPS	O94842-3	TOX4	0.46835	0.866025	-0.5			0	1	0.0499599	0.333333	1			1	0.333333	0.474592	0.83836	1			1	0.78623
O94842-3_T149__1_GTILPPAQSPEDRLSTTPSPTSSLHEDGVED	O94842-3	TOX4	-0.140486	-0.5	-0.866025	0.866025	-0.866025	0.866025	-0.5	0.578204	1	0.333333	0.333333	0.333333	0.333333	1	0.886689	1	0.601341	0.80211	0.678895	0.718918	1
O94876-2_S203__1_SKPREIASLIRNKFGSADNIPNLKDSLEEGQ	O94876-2	TMCC1	-0.0102176	0.5			0	0.5	1	0.967903	1			1	1	0.333333	0.994074	1			1	1	0.78623
O94885_S90__1_SDVCERMEELRKRRVSQDLEVEKPDASPTSL	O94885	SASH1	-0.0116228	0.5	0		0.5	-0.5	-0.5	0.963492	1	1		1	1	1	0.992389	1	1		1	1	1
O94885_S387__1_FFSYPEEEKAQKVSRSLTEGEMKKGLGSLSH	O94885	SASH1
O94885_S137__1_STPEVERKNPLHKSNSEDSSVGKGDWKKKNK	O94885	SASH1	-0.0507074	0.5	-0.5				0.866025	0.841624	1	0.666667				0.333333	0.972135	1	1				0.78623
O94885_S813__1_SCDPPGVTGLNKNRRSLPVSICRSCETLEGP	O94885	SASH1	-0.124534	0.5			0.5	-0.866025	-1	0.622474	1			1	0.333333	0.333333	0.905508	1			1	0.718918	0.78623
O94885_S507__1_PDPEHLDKPKLKAGGSVESLRSSLSGQSSMS	O94885	SASH1	-0.186675	0.5	0		0.5	0.5	-0.5	0.458271	1	1		1	1	1	0.835297	1	1		1	1	1
O94885_S407__1_EMKKGLGSLSHGRTCSFGGFDLTNRSLHVGS	O94885	SASH1	-0.238072	0.5	-0.5		0	-0.866025	-0.866025	0.341443	1	0.666667		1	0.333333	0.333333	0.785143	1	1		1	0.718918	0.78623
O94885_S721__1_SQEKLLVDSQGLSGCSPRDSGCYESSENLEN	O94885	SASH1	0.0610447		1		0.5	0	0.5	0.809849		0		1	1	1	0.955685		0		1	1	1
O94885_S1028__1_SPDAPCLPVKRGSPASPTSPSDCPPALAPRP	O94885	SASH1	-0.187572				-0.5	-0.866025		0.456076				1	0.333333		0.835297				1	0.718918
O94885_S743__1_YESSENLENGKTRKASLLSAKSSTEPSLKSF	O94885	SASH1	-0.104093	-0.5	-0.5		0.5	-0.5	-0.866025	0.681042	1	0.666667		1	1	0.333333	0.919601	1	1		1	1	0.78623
O94888_S280__2_DGLSSSPPKKCARSESLIDASEDSQLEAAIR	O94888	UBXN7	-0.111859	0.5	0	0			-0.5	0.658564	1	1	1			1	0.917886	1	1	1			1
O94888_S280__1_DGLSSSPPKKCARSESLIDASEDSQLEAAIR	O94888	UBXN7	-0.110997	0.5	0.866025	-0.5	-1	0.5	1	0.661043	1	0.333333	1	0.333333	1	0.333333	0.917886	1	0.601341	1	0.678895	1	0.78623
O94888_S288__1_KKCARSESLIDASEDSQLEAAIRASLQETHF	O94888	UBXN7	-0.0882431	-0.5	0.866025	-0.5	0.866025	0	1	0.7277	1	0.333333	1	0.333333	1	0.333333	0.939241	1	0.601341	1	0.678895	1	0.78623
O94888_S288__2_KKCARSESLIDASEDSQLEAAIRASLQETHF	O94888	UBXN7	-0.10579	0.5	0				-0.5	0.676105	1	1				1	0.919601	1	1				1
O94903_S6__1___________MWRAGSMSAELGVGCALRAVN	O94903	PROSC
O94903_S244__1_FQHAVEVGSTNVRIGSTIFGERDYSKKPTPD	O94903	PROSC
O94913_S494__1_RSRSRSPKSRSPIIHSPKRRDRRSPKRRQRS	O94913	PCF11	0.289961	0.866025	0.866025	0.5	-1	0.866025	-0.866025	0.243141	0.333333	0.333333	1	0.333333	0.333333	0.333333	0.71778	0.83836	0.601341	1	0.678895	0.718918	0.78623
O94913_S705__1_RQLFQYQEGVREEQRSPFNDRFPLKRPRYED	O94913	PCF11	-0.30431			0	-1	-0.5		0.219533			1	0.333333	1		0.687378			1	0.678895	1
O94913_S511__2_KRRDRRSPKRRQRSMSPTSTPKAGKIRQSGA	O94913	PCF11	0.0479394	-0.5	0.866025	-1			0.866025	0.850175	1	0.333333	0.333333			0.333333	0.974176	1	0.601341	0.80211			0.78623
O94913_S509__2_SPKRRDRRSPKRRQRSMSPTSTPKAGKIRQS	O94913	PCF11	0.0479394	-0.5	0.866025	-1			0.866025	0.850175	1	0.333333	0.333333			0.333333	0.974176	1	0.601341	0.80211			0.78623
O94913_S1520__1_IMLNIVKNELQEPCDSPKVKEERIDTPPACT	O94913	PCF11	-0.338267	-0.866025		-1	-0.866025		0	0.169753	0.333333		0.333333	0.333333		1	0.63138	0.83836		0.80211	0.678895		1
O94913_S511__1_KRRDRRSPKRRQRSMSPTSTPKAGKIRQSGA	O94913	PCF11	0.0736524	-0.5	0.5	0.5	0.866025	0.5	0.5	0.771478	1	1	1	0.333333	1	1	0.944689	1	1	1	0.678895	1	1
O94913_S777__1_RDGPTKMIFEGPNKLSPRIDGPPTPASLRFD	O94913	PCF11	-0.0770405	1	0.5	1	-0.866025			0.761249	0.333333	1	0.333333	0.333333			0.943472	0.83836	1	0.80211	0.678895
O94915_S889__1_AATSSSSTSAGSVRCSPPETLASTPDSGYSI	O94915	FRYL
O94915_T1959__1_LSLIGDRRGDRRRSNTLDIMDGRINHSSSLA	O94915	FRYL	0.350793			0.866025				0.153502			0.333333				0.618027			0.80211
O94915_S2272__1_VVPSDIPKTYGGDTGSPEISFTKIFNNVSKE	O94915	FRYL	0.259498			0.5	-0.866025	0.866025	-0.866025	0.298401			1	0.333333	0.333333	0.333333	0.755646			1	0.678895	0.718918	0.78623
O94915_S844__1_AYTRLQLLSPQVDINSPINAKKVNTTTSSDS	O94915	FRYL
O94915_S1978__1_MDGRINHSSSLARTRSLSSLREKGMYDVQST	O94915	FRYL	0.22119	-0.5	0.866025	-0.5	-1	-0.5	-0.5	0.377746	0.666667	0.333333	1	0.333333	1	1	0.80886	1	0.601341	1	0.678895	1	1
O94915_S1957__1_LRLSLIGDRRGDRRRSNTLDIMDGRINHSSS	O94915	FRYL	0.184248			-0.5	-0.866025		-0.866025	0.46424			1	0.333333		0.333333	0.839096			1	0.678895		0.78623
O94923_S73__1_ASESNNYMNHVAKQQSEEAFPQEQQKAPPVV	O94923	GLCE
O94925-3_S449__1_LANGGFCPITGERVLSPEAVRNTLSLMHSCG	O94925-3	GLS
O94953_T1065__1_FSGEEAKAAKRPRVGTPLATEDSGRSQDYVA	O94953	KDM4B	0.232216				1			0.3538				0			0.790881				0
O94964-2_S1541__2_GIVQEFFRNVCGRAPSPTSSAGEEGTKKPEP	O94964-2	SOGA1
O94964-2_S1541__1_GIVQEFFRNVCGRAPSPTSSAGEEGTKKPEP	O94964-2	SOGA1	0.402897			0			1	0.0973651			1			0	0.565176			1			0
O94964-2_S175__1_AQPAPSAQQPPRPPASPDEPSVAASSVGSSR	O94964-2	SOGA1	-0.0856008							0.735573							0.939241
O94964-2_S1255__1_RSYTAPDKTGIRVYYSPPVARRLGVPVVHDK	O94964-2	SOGA1	0.262666			-0.866025			0.866025	0.292328			0.333333			0.333333	0.753583			0.80211			0.78623
O94967-2_S276__1_SKLSPYPSSPMRRPQSADAYMTRSLNPALDG	O94967-2	WDR47
O94967-2_S269__1_DLLTPLISKLSPYPSSPMRRPQSADAYMTRS	O94967-2	WDR47
O94979-6_S1010__1_KRLEFLYDKLREQTLSPTITSGLHNIARSIE	O94979-6	SEC31A	0.00330754			0.5	1	-1	-1	0.989608			1	0.333333	0.333333	0.333333	0.997331			1	0.678895	0.718918	0.78623
O94979-6_S760__1_DRLCRAQGEPVAGHESPKIPYEKQQLPKGRP	O94979-6	SEC31A	-0.0340557	-0.5	0.5	-0.5	0.5	0.5	-0.5	0.895303	1	1	1	1	1	1	0.987933	1	1	1	1	1	1
O95071-2_S327__1_ESVLRLRERRWLDGASFDNERGSTSKEGEPN	O95071-2	UBR5
O95155-2_S124__1_DGVSCEKSMSQVDVDSGIENMEVDENDRREK	O95155-2	UBE4B
O95155-2_S105__1_SNSLETQSQSLSRSQSMDIDGVSCEKSMSQV	O95155-2	UBE4B	-0.136175	0.5	0.866025	0.5	-0.866025	-0.5	-0.5	0.590034	1	0.333333	1	0.333333	1	1	0.891969	1	0.601341	1	0.678895	1	1
O95155-2_S674__1_RTVEDLKNNESQWKDSPLATRHREMLKRCKT	O95155-2	UBE4B
O95208-3_S153__2_LSTSHSEQEYGKAGGSPASYHGSTSPRVSSE	O95208-3	EPN2
O95208-3_S134__1_ATGMGSNQITFGRGSSQPNLSTSHSEQEYGK	O95208-3	EPN2	0.486961	0	1				0.866025	0.0404101	1	0.333333				0.333333	0.451163	1	0.601341				0.78623
O95208-3_S156__2_SHSEQEYGKAGGSPASYHGSTSPRVSSELEQ	O95208-3	EPN2
O95210_S211__1_DRVDHEEWEMVPRHSSWGDVGVGGSLKAPVL	O95210	STBD1	0.0171817				-1	0	0	0.946051				0.333333	1	1	0.989545				0.678895	1	1
O95218-2_S188__1_EDEDDADLSKYNLDASEEEDSNKKKSNRRSR	O95218-2	ZRANB2	0.43365				0.866025		1	0.0721937				0.333333		0.333333	0.525803				0.678895		0.78623
O95218-2_S153__1_AVGPASILKEVEDKESEGEEEDEDEDLSKYK	O95218-2	ZRANB2	0.0698682		0	-0.5	1	0.5	0.5	0.782946		1	1	0.333333	1	1	0.944689		1	1	0.678895	1	1
O95218-2_T303__2_SRSRSSSSGDRKKRRTRSRSPESQVIGENTK	O95218-2	ZRANB2	-0.215499	0.866025		-0.5			0.5	0.39045	0.333333		1			1	0.81388	0.83836		1			1
O95218-2_S307__2_SSSSGDRKKRRTRSRSPESQVIGENTKQP__	O95218-2	ZRANB2	-0.175607	-0.5	0	-0.5			0.5	0.485805	1	1	1			1	0.854795	1	1	1			1
O95218-2_S305__2_SRSSSSGDRKKRRTRSRSPESQVIGENTKQP	O95218-2	ZRANB2	-0.175607	-0.5	0	-0.5			0.5	0.485805	1	1	1			1	0.854795	1	1	1			1
O95218-2_S120__1_GFNERENVEYIEREESDGEYDEFGRKKKKYR	O95218-2	ZRANB2	0.0134159	-0.5	-0.5	1	0.5	0.5	0.5	0.960648	1	1	0.333333	1	1	1	0.992389	1	1	0.80211	1	1	1
O95232_S333__2_RSRERRRSRSRDRRRSRSHDRSERKHRSRSR	O95232	LUC7L3	0.0113357	1	0				0.866025	0.964393	0.333333	1				0.333333	0.99288	0.83836	1				0.78623
O95238-2_S5__1____________MGSASPGLSSVSPSHLLLPP	O95238-2	SPDEF	-0.235549			-0.866025				0.346737			0.333333				0.785291			0.80211
O95239_T799__2_KKESGENPPPKLRRRTFSLTEVRGQVSESED	O95239	KIF4A
O95239_S1225__1_KKRALASNTSFFSGCSPIEEEAH________	O95239	KIF4A	-0.119797		0.866025	-1	-0.5	0.866025		0.635871		0.333333	0.333333	1	0.333333		0.911498		0.601341	0.80211	1	0.718918
O95239_S394__1_VEPSENLQSLMEKNQSLVEENEKLSRGLSEA	O95239	KIF4A	0.134031			0.866025		-0.5	0.5	0.595957			0.333333		1	1	0.893822			0.80211		1	1
O95239_S801__2_ESGENPPPKLRRRTFSLTEVRGQVSESEDSI	O95239	KIF4A
O95239_S801__1_ESGENPPPKLRRRTFSLTEVRGQVSESEDSI	O95239	KIF4A	-0.0865532		1	-1	-1	-0.5	-0.5	0.732732		0.333333	0.333333	0.333333	1	1	0.939241		0.601341	0.80211	0.678895	1	1
O95251-4_S124__3_DFSDRETKNTADHDESPPRTPTGNAPSSESD	O95251-4	KAT7	-0.138513	0		0			-0.5	0.583606	1		1			1	0.890007	1		1			1
O95251-4_S102__3_VTPKKYPLRQTRSSGSETEQVVDFSDRETKN	O95251-4	KAT7	-0.134617	0.5	-0.866025	0	-1	0.866025	-1	0.594336	1	0.333333	1	0.333333	0.333333	0.333333	0.893676	1	0.601341	1	0.678895	0.718918	0.78623
O95251-4_S102__1_VTPKKYPLRQTRSSGSETEQVVDFSDRETKN	O95251-4	KAT7	-0.269233	0.5	-0.5	0	-0.5	0.5		0.27998	1	1	1	1	1		0.749432	1	1	1	1	1
O95251-4_S102__2_VTPKKYPLRQTRSSGSETEQVVDFSDRETKN	O95251-4	KAT7	0.345161			0.866025	-0.5	0.866025	-1	0.160671			0.333333	1	0.333333	0.333333	0.6245			0.80211	1	0.718918	0.78623
O95251-4_S124__2_DFSDRETKNTADHDESPPRTPTGNAPSSESD	O95251-4	KAT7	-0.286921	0.5	-0.5	-0.866025	-0.5	0.866025	-0.5	0.248342	1	1	0.333333	1	0.333333	1	0.726724	1	1	0.80211	1	0.718918	1
O95251-4_T128__2_RETKNTADHDESPPRTPTGNAPSSESDIDIS	O95251-4	KAT7	-0.237209	0.5	-0.5	-0.866025	0	0.866025	-0.5	0.343248	1	1	0.333333	1	0.333333	1	0.785291	1	1	0.80211	1	0.718918	1
O95251-4_S57__1_VTRSSARLSQSSQDSSPVRNLQSFGTEEPAY	O95251-4	KAT7	-0.423889	0		-0.866025	-0.866025			0.0795928	1		0.333333	0.333333			0.548755	1		0.80211	0.678895
O95251-4_T88__1_STRRVTRSQQQPTPVTPKKYPLRQTRSSGSE	O95251-4	KAT7	-0.0113636	0.5	-0.5	0.866025	-0.5	0.5	-1	0.964305	1	1	0.333333	1	1	0.333333	0.99288	1	1	0.80211	1	1	0.78623
O95251-4_T128__3_RETKNTADHDESPPRTPTGNAPSSESDIDIS	O95251-4	KAT7	-0.0928536	0.5		0			-0.5	0.714025	1		1			1	0.934692	1		1			1
O95251-4_S50__2_TSRRSARVTRSSARLSQSSQDSSPVRNLQSF	O95251-4	KAT7
O95292_S158__1_TTASKTETPIVSKSLSSSLDDTEVKKVMEEC	O95292	VAPB	0.00930716	0.866025	0.5	0.5	-0.5	1	-0.5	0.970762	0.333333	1	1	1	0.333333	1	0.994074	0.83836	1	1	1	0.718918	1
O95292_S159__2_TASKTETPIVSKSLSSSLDDTEVKKVMEECK	O95292	VAPB	-0.327819	-0.5		-0.866025			-0.5	0.18417	1		0.333333			1	0.648481	1		0.80211			1
O95292_T150__1_VEINKIISTTASKTETPIVSKSLSSSLDDTE	O95292	VAPB	0.0117545	0.866025	0	0.866025			0.5	0.963078	0.333333	1	0.333333			1	0.992389	0.83836	1	0.80211			1
O95292_S160__1_ASKTETPIVSKSLSSSLDDTEVKKVMEECKR	O95292	VAPB	0.188749	1	0.866025	0.5	-0.5	0.5	-0.5	0.453204	0.333333	0.333333	1	1	1	1	0.835297	0.83836	0.601341	1	1	1	1
O95292_S156__2_ISTTASKTETPIVSKSLSSSLDDTEVKKVME	O95292	VAPB	-0.449893	-0.5		-0.5			-0.5	0.0610251	1		1			1	0.507578	1		1			1
O95292_S156__1_ISTTASKTETPIVSKSLSSSLDDTEVKKVME	O95292	VAPB	0.116871		0					0.644203		1					0.911498		1
O95292_S159__1_TASKTETPIVSKSLSSSLDDTEVKKVMEECK	O95292	VAPB	-0.177245	-0.866025	0	0.5	-0.5	0.866025		0.48168	0.333333	1	1	1	0.333333		0.852843	0.83836	1	1	1	0.718918
O95295_S133__1_ARRRAMLDSGIYPPGSPGK____________	O95295	SNAPIN	0.356162	-1	0.866025	-1	-0.5	0	-0.5	0.146874	0.333333	0.333333	0.333333	1	1	1	0.618027	0.83836	0.601341	0.80211	1	1	1
O95359-3_S2226__1_EGVVPPASGGGRVQNSPPVGRKTLPLTTAPE	O95359-3	TACC2	-0.114095	-1	0.866025		-0.866025		1	0.652141	0.333333	0.333333		0.333333		0.333333	0.916141	0.83836	0.601341		0.678895		0.78623
O95359-3_S2317__2_PKMKKTPEKLDNTPASPPRSPAEPNDIPIAK	O95359-3	TACC2	0.0360481	-0.5	0.866025		-0.5			0.887076	1	0.333333		0.666667			0.984914	1	0.601341		1
O95359-3_S1562__1_SQLERSRQELASGLPSPAATQELPVERAAAF	O95359-3	TACC2
O95359-3_S749__1_KAQEGESTLEIRKMGSCDGEGLLTSPDQPRG	O95359-3	TACC2
O95359-3_S2359__1_DPNFNPFSSTSKMQESPKLPQQSYNFDPDTC	O95359-3	TACC2	-0.383089		0		-0.866025			0.116605		1		0.333333			0.579006		1		0.678895
O95359-3_S2569__1_SQESPVKSSPVRMSESPTPCSGSSFEETEAL	O95359-3	TACC2
O95359-3_S2567__1_DTSQESPVKSSPVRMSESPTPCSGSSFEETE	O95359-3	TACC2	-0.186103	-0.866025						0.459675	0.333333						0.835297	0.83836
O95359-3_S2321__2_KTPEKLDNTPASPPRSPAEPNDIPIAKGTYT	O95359-3	TACC2	0.0360481	-0.5	0.866025		-0.5			0.887076	1	0.333333		0.666667			0.984914	1	0.601341		1
O95359-3_S2512__1_QPSDLSTFVNETKFSSPTEELDYRNSYEIEY	O95359-3	TACC2	-0.444593				-0.5		0	0.0645167				0.666667		1	0.508886				1		1
O95361_S60__1_VGSSEKLGRETEEQDSDSAEQGDPAGEGKEV	O95361	TRIM16	0.522345			0.866025	0.5	0	0.5	0.0261617			0.333333	1	1	1	0.376535			0.80211	1	1	1
O95361_T55__1_VEEEDVGSSEKLGRETEEQDSDSAEQGDPAG	O95361	TRIM16	0.277784			0.866025		0.866025		0.264391			0.333333		0.333333		0.736275			0.80211		0.718918
O95365_S526__1_SPGATATPGAPAQPSSPDARRNGQEKHFKDE	O95365	ZBTB7A	0.0706864	1	-0.5	0.5	-1	0.5	1	0.780463	0.333333	1	1	0.333333	1	0.333333	0.944689	0.83836	1	1	0.678895	1	0.78623
O95365_S549__1_QEKHFKDEDEDEDVASPDGLGRLNVAGAGGG	O95365	ZBTB7A	-0.4333	1	-0.5	-0.5	-1	0.5	-0.5	0.0724499	0.333333	1	1	0.333333	1	1	0.526961	0.83836	1	1	0.678895	1	1
O95365_S337__1_QMMSSVGRAGAAAGDSDEESRADDKGVMDYY	O95365	ZBTB7A	-0.249741	-1	0.5	-0.5	-1	0.5	-0.5	0.317577	0.333333	1	1	0.333333	1	1	0.762832	0.83836	1	1	0.678895	1	1
O95379_S3__1______________MHSEAEESKEVATDVFNS	O95379	TNFAIP8
O95382_S984__1_SQLRVPEEPAAEEPASPEESSGLSLLHQESK	O95382	MAP3K6	0.0959642			0			-0.5	0.704845			1			0.666667	0.929734			1			1
O95394_S64__1_RSKQTKSTIGVMVTASHNPEEDNGVKLVDPL	O95394	PGM3	-0.335655	-0.866025	-0.866025		-1	0		0.173284	0.333333	0.333333		0.333333	1		0.635541	0.83836	0.601341		0.678895	1
O95396_S47__1_LLAEQEPQPERLVPVSPLPPKAALSRDEILR	O95396	MOCS3	-0.049969	0.866025	0	-1	-0.5	-0.5	0.5	0.843904	0.333333	1	0.333333	1	1	1	0.972811	0.83836	1	0.80211	1	1	1
O95400_S195__1_ARGGGKGRKGPGQPSSPQRLDRLSGLADQMV	O95400	CD2BP2	0.318102		0.866025	0.5	1	0	-0.866025	0.198292		0.333333	1	0.333333	1	0.333333	0.668281		0.601341	1	0.678895	1	0.78623
O95400_S49__1_SGGPGSRFKGKHSLDSDEEEDDDDGGSSKYD	O95400	CD2BP2	0.0271908	-1	0.866025	-0.5	0.5			0.914711	0.333333	0.333333	1	1			0.987955	0.83836	0.601341	1	1
O95429-2_S143__1_SYSTEVPSTYRSSGNSPTPVSRWIYPQQDCQ	O95429-2	BAG4	0.396472	1					-0.5	0.103335	0					1	0.565176	0					1
O95429-2_S209__1_PQSGPTVRPQEDAWASPGAYGMGGRYPWPSS	O95429-2	BAG4
O95433_S193__1_QPALKTEERKAKPAPSKTQARPVGVKIPTCK	O95433	AHSA1	-0.350612		-0.866025					0.153729		0.333333					0.618027		0.601341
O95571_S19__1_AVLRVARRQLSQRGGSGAPILLRQMFEPVSC	O95571	ETHE1
O95573_S6__2___________MNNHVSSKPSTMKLKHTINPI	O95573	ACSL3	0.109604	0		0			0.866025	0.665063	1		1			0.333333	0.917886	1		1			0.78623
O95573_S7__2__________MNNHVSSKPSTMKLKHTINPIL	O95573	ACSL3	0.109604	0		0			0.866025	0.665063	1		1			0.333333	0.917886	1		1			0.78623
O95671_S239__1_VKHDSIPAADTFEDLSDVEGGGSEPTQRDAG	O95671	ASMTL	-0.00515996	-1	-1	1	1	-0.5	-0.5	0.986878	0.333333	0.333333	0.333333	0.333333	1	1	0.997204	0.83836	0.601341	0.80211	0.678895	1	1
O95671_S21__1_VIGKLLHKRVVLASASPRRQEILSNAGLRFE	O95671	ASMTL	0.0144553	-1	-1	1	1	-0.5	-0.5	0.954602	0.333333	0.333333	0.333333	0.333333	1	1	0.991118	0.83836	0.601341	0.80211	0.678895	1	1
O95671_S421__1_LGKKAEDLFQDAYYQSPETRLRFMRAMHGMT	O95671	ASMTL	0.141726			-0.5				0.574818			1				0.884863			1
O95671_T234__2_DLRRSVKHDSIPAADTFEDLSDVEGGGSEPT	O95671	ASMTL	-0.39736		-0.866025					0.102495		0.333333					0.565176		0.601341
O95671_S239__2_VKHDSIPAADTFEDLSDVEGGGSEPTQRDAG	O95671	ASMTL	-0.39736		-0.866025					0.102495		0.333333					0.565176		0.601341
O95674_S21__1_QRVAHEPVAPPEDKESESEAKVDGETASDSE	O95674	CDS2	-0.351337			-0.5				0.15282			0.666667				0.618027			1
O95674_S33__1_DKESESEAKVDGETASDSESRAESAPLPVSA	O95674	CDS2	-0.450151	-0.866025		-0.866025	-0.5	0.5	0	0.0608586	0.333333		0.333333	1	1	1	0.507578	0.83836		0.80211	1	1	1
O95684-2_S156__1_GPTTGEGALDLSDVHSPPKSPEGKTSAQTTP	O95684-2	FGFR1OP	-0.219986			-0.5	-0.866025			0.380415			0.666667	0.333333			0.810099			1	0.678895
O95684-2_S160__2_GEGALDLSDVHSPPKSPEGKTSAQTTPSKKA	O95684-2	FGFR1OP	-0.424273		0	0	-0.5	1	-0.5	0.0792911		1	1	1	0.333333	1	0.54847		1	1	1	0.718918	1
O95684-2_S160__1_GEGALDLSDVHSPPKSPEGKTSAQTTPSKKA	O95684-2	FGFR1OP	0.0722408				0			0.775751				1			0.944689				1
O95684-2_S156__2_GPTTGEGALDLSDVHSPPKSPEGKTSAQTTP	O95684-2	FGFR1OP	-0.424273		0	0	-0.5	1	-0.5	0.0792911		1	1	1	0.333333	1	0.54847		1	1	1	0.718918	1
O95685_S25__2_LPSALGSRKLGPRSLSCLSDLDGGVALEPRA	O95685	PPP1R3D
O95685_S28__2_ALGSRKLGPRSLSCLSDLDGGVALEPRACRP	O95685	PPP1R3D
O95685_S28__1_ALGSRKLGPRSLSCLSDLDGGVALEPRACRP	O95685	PPP1R3D	-0.113357	0	-0.866025	0	0			0.654259	1	0.333333	1	1			0.91727	1	0.601341	1	1
O95685_S78__2_RLRPIILRRARSLPSSPERRQKAAGAPGAAC	O95685	PPP1R3D	-0.426673	0.5	0.866025	0.5			-1	0.0774279	1	0.333333	1			0.333333	0.545615	1	0.601341	1			0.78623
O95685_S46__1_DGGVALEPRACRPPGSPGRAPPPTPAPSGCD	O95685	PPP1R3D	-0.433919	-1	-0.866025	0.5	-0.866025			0.0719969	0.333333	0.333333	1	0.333333			0.525803	0.83836	0.601341	1	0.678895
O95685_S25__1_LPSALGSRKLGPRSLSCLSDLDGGVALEPRA	O95685	PPP1R3D
O95685_S74__2_GCDPRLRPIILRRARSLPSSPERRQKAAGAP	O95685	PPP1R3D	-0.376312	0.5	0.866025	-0.5		1	-0.5	0.123766	1	0.333333	1		0.333333	1	0.590386	1	0.601341	1		0.718918	1
O95685_S77__2_PRLRPIILRRARSLPSSPERRQKAAGAPGAA	O95685	PPP1R3D	-0.0521156	0	0.866025	1		1	-0.5	0.837281	1	0.333333	0.333333		0.333333	1	0.969295	1	0.601341	0.80211		0.718918	1
O95747_S339__1_SSGRLHKTEDGGWEWSDDEFDEESEEGKAAI	O95747	OXSR1	-0.134523			-1	0.5	0		0.594594			0.333333	1	1		0.893676			0.80211	1	1
O95785-4_S180__1_PSSPLLKKTPLALAGSPTPKNPEDKSPQLSL	O95785-4	WIZ	0.339792	1				-1	-0.5	0.167716	0				0.333333	1	0.630211	0				0.718918	1
O95785-4_S330__1_LHISPLAKKLPPPPGSPLGHSPTASPPPTAR	O95785-4	WIZ	-0.155565						0	0.537634						1	0.86182						1
O95785-4_S318__1_PGSSLEARSPSDLHISPLAKKLPPPPGSPLG	O95785-4	WIZ	0.162715	0.866025				-0.5	0.5	0.518861	0.333333				1	1	0.856201	0.83836				1	1
O95785-4_S201__1_PEDKSPQLSLSPRPASPKAQWPQSEDEGPLN	O95785-4	WIZ	-0.105644	0.866025				-1	0.5	0.676529	0.333333				0.333333	1	0.919601	0.83836				0.718918	1
O95785-4_S167__1_SPPGFSAKGLGHPPSSPLLKKTPLALAGSPT	O95785-4	WIZ	0.118249	0.866025				-0.5	-0.5	0.640274	0.333333				1	1	0.911498	0.83836				1	1
O95785-4_S201__2_PEDKSPQLSLSPRPASPKAQWPQSEDEGPLN	O95785-4	WIZ	0.0468069	0				-0.5	0.5	0.853677	1				1	1	0.976128	1				1	1
O95785-4_S196__2_PTPKNPEDKSPQLSLSPRPASPKAQWPQSED	O95785-4	WIZ	0.043056	0				-0.866025	0.5	0.865298	1				0.333333	1	0.97806	1				0.718918	1
O95817_S173__1_AAAQPPASHGPERSQSPAASDCSSSSSSASL	O95817	BAG3	-0.141456	-0.5	-0.866025	1	-0.5	-1	-1	0.575555	1	0.333333	0.333333	1	0.333333	0.333333	0.885291	1	0.601341	0.80211	1	0.718918	0.78623
O95817_S289__2_SSREGSPARSSTPLHSPSPIRVHTVVDRPQQ	O95817	BAG3	0.327422		-0.866025	0.5	-0.5	-0.866025	0.5	0.184734		0.333333	1	1	0.333333	1	0.649621		0.601341	1	1	0.718918	1
O95817_S279__2_SPFRSSVQGASSREGSPARSSTPLHSPSPIR	O95817	BAG3	-0.106427	-0.866025	-0.866025	0				0.674257	0.333333	0.333333	1				0.919206	0.83836	0.601341	1
O95817_T285__1_VQGASSREGSPARSSTPLHSPSPIRVHTVVD	O95817	BAG3	0.171697			-1	-0.5	-0.866025	-0.5	0.495719			0.333333	1	0.333333	1	0.855851			0.80211	1	0.718918	1
O95817_S279__3_SPFRSSVQGASSREGSPARSSTPLHSPSPIR	O95817	BAG3	-0.57245	-0.5	-0.866025		0			0.0130376	1	0.333333		1			0.297234	1	0.601341		1
O95817_S289__1_SSREGSPARSSTPLHSPSPIRVHTVVDRPQQ	O95817	BAG3	-0.0260702	-1		0.5	0.5	0.5	-1	0.918215	0.333333		1	1	1	0.333333	0.987955	0.83836		1	1	1	0.78623
O95817_T406__1_ATEERAAPSTAPAEATPPKPGEAEAPPKHPG	O95817	BAG3	0.179256			-0.5	0.5	-1	0.5	0.476639			1	1	0.333333	1	0.852139			1	1	0.718918	1
O95817_S386__1_VPCPPPSPGPSAVPSSPKSVATEERAAPSTA	O95817	BAG3	-0.0770571			-0.5	-0.5		-0.866025	0.761199			1	1		0.333333	0.943472			1	1		0.78623
O95817_T285__3_VQGASSREGSPARSSTPLHSPSPIRVHTVVD	O95817	BAG3
O95817_S377__1_VEVKVPPAPVPCPPPSPGPSAVPSSPKSVAT	O95817	BAG3	0.00929272	-0.5	-1	-0.5	-0.5	-0.5	-0.5	0.970807	1	0.333333	1	1	1	1	0.994074	1	0.601341	1	1	1	1
O95817_S289__3_SSREGSPARSSTPLHSPSPIRVHTVVDRPQQ	O95817	BAG3	-0.0885035	-0.5	-0.866025	1	0			0.726926	1	0.333333	0.333333	1			0.939241	1	0.601341	0.80211	1
O95817_T285__2_VQGASSREGSPARSSTPLHSPSPIRVHTVVD	O95817	BAG3	0.0405641		-0.866025		-0.5	-0.866025	0.5	0.873032		0.333333		1	0.333333	1	0.980446		0.601341		1	0.718918	1
O95819-2_S685__1_SGERFRVRSSSKSEGSPSQRLENAVKKPEDK	O95819-2	MAP4K4	0.315617						-0.5	0.202015						1	0.672475						1
O95819-2_S600__1_QRPAEPQVPVRTTSRSPVLSRRDSPLQGSGQ	O95819-2	MAP4K4	0.45124					-1	1	0.0601606					0.333333	0.333333	0.506728					0.718918	0.78623
O95819-2_S625__1_LQGSGQQNSQAGQRNSTSSIEPRLLWERVEK	O95819-2	MAP4K4	0.300658					-0.866025	-1	0.225395					0.333333	0.333333	0.691884					0.718918	0.78623
O95831-3_S264__1_YEKCLIATGGTPRSLSAIDRAGAEVKSRTTL	O95831-3	AIFM1	0.104231	0.5	0.5	-0.5	-1	0.5	0.5	0.680377	1	1	1	0.333333	1	1	0.919601	1	1	1	0.678895	1	1
O95857_S143__1_CCGFRSVNPNDTCLASCVKSDHSCSPCAPII	O95857	TSPAN13	-0.159556		-0.866025				0	0.527118		0.333333				1	0.861488		0.601341				1
O95983-2_S24__1_KKFRSKPQLARYLGGSMDLSTFDFRTGKMLM	O95983-2	MBD3
O95999_S138__1_EPFPDGATNNLSRSNSDESNFSEKLRASTVM	O95999	BCL10	0.269041						0.866025	0.280338						0.333333	0.749432						0.78623
O96007_S20__1_EISSSCFSLETKLPLSPPLVEDSAFEPSRKD	O96007	MOCS2	-0.058939		-0.5	0.866025		-0.5	-0.866025	0.8163		0.666667	0.333333		1	0.333333	0.958274		1	0.80211		1	0.78623
O96013_S181__1_GSGGPQESSRDKRPLSGPDVGTPQPAGLASG	O96013	PAK4	-0.407254	0.866025	1	0.5	-0.5	-0.5	-0.5	0.0934606	0.333333	0.333333	1	1	1	1	0.565176	0.83836	0.601341	1	1	1	1
O96013_S474__1_FGFCAQVSKEVPRRKSLVGTPYWMAPELISR	O96013	PAK4	-0.0702675					-0.866025		0.781734					0.333333		0.944689					0.718918
P00387-2_S123__1_LESMQIGDTIEFRGPSGLLVYQGKGKFAIRP	P00387-2	CYB5R3
P00533_T693__1_TLRRLLQERELVEPLTPSGEAPNQALLRILK	P00533	EGFR	0.510953		0.866025			0.5	1	0.0302355		0.333333			1	0.333333	0.392413		0.601341			1	0.78623
P02794_S179__1_SGLAEYLFDKHTLGDSDNES___________	P02794	FTH1	-0.226015			-0.5	-0.866025	-1	0.5	0.367158			1	0.333333	0.333333	1	0.803822			1	0.678895	0.718918	1
P04049_S642__1_RAAHTEDINACTLTTSPRLPVF_________	P04049	RAF1	-0.0236191					0		0.925883					1		0.987955					1
P04049_S301__2_ESASPSALSSSPNNLSPTGWSQPKTPVPAQR	P04049	RAF1	-0.193336	0		0.5	-0.866025		-0.866025	0.442092	1		1	0.333333		0.333333	0.832228	1		1	0.678895		0.78623
P04049_S259__1_SPSSEGSLSQRQRSTSTPNVHMVSTTLPVDS	P04049	RAF1	-0.0561789	0.866025				0		0.824773	0.333333				1		0.963101	0.83836				1
P04049_S301__3_ESASPSALSSSPNNLSPTGWSQPKTPVPAQR	P04049	RAF1	-0.286384	0	0		-0.866025		0	0.249267	1	1		0.333333		1	0.726724	1	1		0.678895		1
P04049_S621__1_IELLQHSLPKINRSASEPSLHRAAHTEDINA	P04049	RAF1	-0.0916589	0	0	-0.866025	0.5	-0.5	0.5	0.717561	1	1	0.333333	1	1	1	0.93539	1	1	0.80211	1	1	1
P04083_S37__1_VQTVKSSKGGPGSAVSPYPTFNPSSDVAALH	P04083	ANXA1
P04183_S13__1____MSCINLPTVLPGSPSKTRGQIQVILGPM	P04183	TK1	-0.195145	0.866025		-0.5	-1	-1	-0.866025	0.43775	0.333333		1	0.333333	0.333333	0.333333	0.828762	0.83836		1	0.678895	0.718918	0.78623
P04439_S356__2_GGSYTQAASSDSAQGSDVSLTACKV______	P04439	HLA-A
P04439_S352__2_SDRKGGSYTQAASSDSAQGSDVSLTACKV__	P04439	HLA-A
P05387_S102__2_APAAAEEKKDEKKEESEESDDDMGFGLFD__	P05387	RPLP2	0.0134159	0.5	-0.5	-0.5	1	-1	0.5	0.960648	1	1	1	0.333333	0.333333	1	0.992389	1	1	1	0.678895	0.718918	1
P05387_S102__1_APAAAEEKKDEKKEESEESDDDMGFGLFD__	P05387	RPLP2	-0.627602	1	0	-0.5	-0.5	-0.5	-1	0.00529738	0.333333	1	1	1	1	0.333333	0.224864	0.83836	1	1	1	1	0.78623
P05387_S105__2_AAEEKKDEKKEESEESDDDMGFGLFD_____	P05387	RPLP2	0.0134159	0.5	-0.5	-0.5	1	-1	0.5	0.960648	1	1	1	0.333333	0.333333	1	0.992389	1	1	1	0.678895	0.718918	1
P05387_S105__1_AAEEKKDEKKEESEESDDDMGFGLFD_____	P05387	RPLP2	-0.506708	0.5	-1	0.5	-1	0.5	-0.5	0.0337412	1	0.333333	1	0.333333	1	1	0.406844	1	0.601341	1	0.678895	1	1
P05388_S307__1_AAAPAKVEAKEESEESDEDMGFGLFD_____	P05388	RPLP0	0.341578			0.5	-0.866025		-1	0.165349			1	0.333333		0.333333	0.62704			1	0.678895		0.78623
P05388_S307__2_AAAPAKVEAKEESEESDEDMGFGLFD_____	P05388	RPLP0	0.084667	-1	0.5	-1	-0.5	-0.5	-0.5	0.738361	0.333333	1	0.333333	1	1	1	0.939282	0.83836	1	0.80211	1	1	1
P05388_S304__1_PAAAAAPAKVEAKEESEESDEDMGFGLFD__	P05388	RPLP0	-0.186841	-0.866025		0.5	-1			0.457867	0.333333		1	0.333333			0.835297	0.83836		1	0.678895
P05388_S304__2_PAAAAAPAKVEAKEESEESDEDMGFGLFD__	P05388	RPLP0	0.084667	-1	0.5	-1	-0.5	-0.5	-0.5	0.738361	0.333333	1	0.333333	1	1	1	0.939282	0.83836	1	0.80211	1	1	1
P05455_S366__1_GKGKVQFQGKKTKFASDDEHDEHDENGATGP	P05455	SSB	0.520362	-0.866025		-0.5	0.5	-0.5	-0.5	0.0268381	0.333333		1	1	1	1	0.37708	0.83836		1	1	1	1
P05455_S92__1_AELMEISEDKTKIRRSPSKPLPEVTDEYKND	P05455	SSB	-0.119024	0.5			0	0		0.638067	1			1	1		0.911498	1			1	1
P06400_S855__1_GTSEKFQKINQMVCNSDRVLKRSAEGSNPPK	P06400	RB1
P06400_S249__1_LLKEPYKTAVIPINGSPRTPRRGQNRSARIA	P06400	RB1	0.00626362	0	0.866025	1	-0.866025		-0.5	0.980321	1	0.333333	0	0.333333		1	0.996857	1	0.601341	0	0.678895		1
P06400_S795__1_SPIPHIPRSPYKFPSSPLRIPGGNIYISPLK	P06400	RB1	-0.14871			0.866025	-1	0.5	0	0.555916			0.333333	0.333333	1	1	0.869578			0.80211	0.678895	1	1
P06400_S788__2_STRPPTLSPIPHIPRSPYKFPSSPLRIPGGN	P06400	RB1	0.0234957						-0.866025	0.92627						0.333333	0.987955						0.78623
P06400_T826__1_SPYKISEGLPTPTKMTPRSRILVSIGESFGT	P06400	RB1	0.264032	1					0	0.289733	0					1	0.752593	0					1
P06400_T356__1_KTLQTDSIDSFETQRTPRKSNLDEEVNVIPP	P06400	RB1	0.346894			-0.5	0.5	0.5	-0.5	0.158441			0.666667	1	1	1	0.621244			1	1	1	1
P06400_T823__1_PLKSPYKISEGLPTPTKMTPRSRILVSIGES	P06400	RB1	-0.16447				-0.866025			0.514301				0.333333			0.855851				0.678895
P06400_S807__1_FPSSPLRIPGGNIYISPLKSPYKISEGLPTP	P06400	RB1	-0.141654		1	0.866025	-1	0.5	-0.866025	0.575014		0.333333	0.333333	0.333333	1	0.333333	0.884863		0.601341	0.80211	0.678895	1	0.78623
P06400_T823__2_PLKSPYKISEGLPTPTKMTPRSRILVSIGES	P06400	RB1	-0.190147			-0.5	-1		0	0.449801			0.666667	0.333333		1	0.835297			1	0.678895		1
P06400_T373__1_RKSNLDEEVNVIPPHTPVRTVMNTIQQLMMI	P06400	RB1	0.441083			-0.5	-0.5	0.5	0.5	0.0669098			0.666667	1	1	1	0.514238			1	1	1	1
P06400_T821__2_ISPLKSPYKISEGLPTPTKMTPRSRILVSIG	P06400	RB1	0.0393853			-0.5	-0.866025		-1	0.876694			0.666667	0.333333		0.333333	0.981702			1	0.678895		0.78623
P06400_T826__2_SPYKISEGLPTPTKMTPRSRILVSIGESFGT	P06400	RB1	0.217922			1			-1	0.385013			0			0.333333	0.811905			0			0.78623
P06401_S20__1_KAKGPRAPHVAGGPPSPEVGSPLLCRPAAGP	P06401	PGR	-0.142104				0.866025	-0.5	1	0.573788				0.333333	1	0.333333	0.884481				0.678895	1	0.78623
P06401_S162__1_LPEDPPAAPATQRVLSPLMSRSGCKVGDSSG	P06401	PGR	0.0453758						1	0.858107						0.333333	0.976728						0.78623
P06454-2_S2__1_______________MSDAAVDTSSEITTKDL	P06454-2	PTMA	0.372549	-1	-0.5	-0.5	-0.5	0.5	-0.5	0.128535	0.333333	1	1	1	1	1	0.60126	0.83836	1	1	1	1	1
P06454-2_S9__1________MSDAAVDTSSEITTKDLKEKKEVV	P06454-2	PTMA	0.584283	-1	0	0.5	0.5	0.5	-0.5	0.010887	0.333333	1	1	1	1	1	0.269501	0.83836	1	1	1	1	1
P06493_T14__1___MEDYTKIEKIGEGTYGVVYKGRHKTTGQV	P06493	CDK1	-0.215377			-0.866025	-1		0	0.390723			0.333333	0.333333		1	0.81388			0.80211	0.678895		1
P06493_Y19__1_YTKIEKIGEGTYGVVYKGRHKTTGQVVAMKK	P06493	CDK1	0.116871			-0.866025				0.644203			0.333333				0.911498			0.80211
P06493_T161__1_DFGLARAFGIPIRVYTHEVVTLWYRSPEVLL	P06493	CDK1
P06493_Y15__1__MEDYTKIEKIGEGTYGVVYKGRHKTTGQVV	P06493	CDK1	0.00103252	1	-0.866025	1	-0.5	-0.5	-1	0.996756	0.333333	0.333333	0.333333	1	1	0.333333	0.99915	0.83836	0.601341	0.80211	1	1	0.78623
P06493_T14__2___MEDYTKIEKIGEGTYGVVYKGRHKTTGQV	P06493	CDK1	-0.096353	0.866025		0	-0.866025		0	0.7037	0.333333		1	0.333333		1	0.929473	0.83836		1	0.678895		1
P06493_Y15__2__MEDYTKIEKIGEGTYGVVYKGRHKTTGQVV	P06493	CDK1	-0.096353	0.866025		0	-0.866025		0	0.7037	0.333333		1	0.333333		1	0.929473	0.83836		1	0.678895		1
P06703_S46__1_KKELKELIQKELTIGSKLQDAEIARLMEDLD	P06703	S100A6
P07108_S2__1_______________MSQAEFEKAAEEVRHLK	P07108	DBI	-0.244717	1	-0.5	0.5	0.866025			0.327729	0.333333	1	1	0.333333			0.77246	0.83836	1	1	0.678895
P07199_S156__1_ARARNAAPRTPAAPASPAAVPSEGSGGSTTG	P07199	CENPB	0.42407	0.5	1	-0.5	-0.5	1	0.5	0.0794503	1	0.333333	1	1	0.333333	1	0.54847	1	0.601341	1	1	0.718918	1
P07203_S153__1_DDATALMTDPKLITWSPVCRNDVAWNFEKFL	P07203	GPX1
P07954-2_S3__1______________MASQNSFRIEYDTFGELK	P07954-2	FH
P08047_S2__1_______________MSDQDHSMDEMTAVVKI	P08047	SP1	-0.163657		-0.5	0	-0.866025		0.866025	0.51641		0.666667	1	0.333333		0.333333	0.855851		1	1	0.678895		0.78623
P08047_S59__1_GSSSSTGGGGQESQPSPLALLAATCSRIESP	P08047	SP1	-0.136596		-0.5	0.866025	-0.5		1	0.588876		0.666667	0.333333	0.666667		0.333333	0.8914		1	0.80211	1		0.78623
P08047_S7__1__________MSDQDHSMDEMTAVVKIEKGVG	P08047	SP1	-0.277794			-0.866025	-0.5	0.866025		0.264372			0.333333	0.666667	0.333333		0.736275			0.80211	1	0.718918
P08069_T1366__1_GGRKNERALPLPQSSTC______________	P08069	IGF1R	0.24302	0.5	0	-1	-1	1	-0.5	0.3312	1	1	0.333333	0.333333	0.333333	1	0.774159	1	1	0.80211	0.678895	0.718918	1
P08134_S152__1_EPVRSEEGRDMANRISAFGYLECSAKTKEGV	P08134	RHOC	0.210476						0.866025	0.401853						0.333333	0.815704						0.78623
P08195-2_S64__1_EDEAEAAAAAKFTGLSKEELLKVAGSPGWVR	P08195-2	SLC3A2	-0.414405					0.866025		0.0873001					0.333333		0.554921					0.718918
P08473_S4__1_____________MGKSESQMDITDINTPKPK	P08473	MME	0.00348771	0.5						0.989042	1						0.997331	1
P08493_Y82__1_ELNREACDDYRLCERYAMVYGYNAAYNRYFR	P08493	MGP
P08559-3_S262__2_GPILMELQTYRYHGHSMSDPGVSYRTREEIQ	P08559-3	PDHA1	-0.0701223			-0.866025				0.782175			0.333333				0.944689			0.80211
P08559-3_S269__2_QTYRYHGHSMSDPGVSYRTREEIQEVRSKSD	P08559-3	PDHA1	-0.0701223			-0.866025				0.782175			0.333333				0.944689			0.80211
P08559-3_S264__1_ILMELQTYRYHGHSMSDPGVSYRTREEIQEV	P08559-3	PDHA1	-0.137135	1			-0.866025	-0.866025	-0.866025	0.58739	0.333333			0.333333	0.333333	0.333333	0.890522	0.83836			0.678895	0.718918	0.78623
P08559-3_S264__2_ILMELQTYRYHGHSMSDPGVSYRTREEIQEV	P08559-3	PDHA1
P08559-3_S262__1_GPILMELQTYRYHGHSMSDPGVSYRTREEIQ	P08559-3	PDHA1	0.19199	-0.866025	0.866025	0		-0.866025	0.866025	0.445339	0.333333	0.333333	1		0.333333	0.333333	0.833405	0.83836	0.601341	1		0.718918	0.78623
P08559-3_S201__1_PCIFICENNRYGMGTSVERAAASTDYYKRGD	P08559-3	PDHA1	-0.347931	0	1	0.5	-1	-0.866025	-0.5	0.157117	1	0.333333	1	0.333333	0.333333	1	0.619829	1	0.601341	1	0.678895	0.718918	1
P08621_S226__1_SGRDDTSRYDERPGPSPLPHRDRDRDRERER	P08621	SNRNP70	0.0516262	0.5	-0.5	-1	0.5	0.5	1	0.83879	1	1	0.333333	1	1	0.333333	0.970195	1	1	0.80211	1	1	0.78623
P09104-2_S40__1_YTAKGLFRAAVPSGASTGIYEALELRDGDKQ	P09104-2	ENO2
P09382_S30__1_GECLRVRGEVAPDAKSFVLNLGKDSNNLCLH	P09382	LGALS1
P09493-5_S6__1___________MAGSSSLEAVRRKIRSLQEQA	P09493-5	TPM1
P09496-2_S176__1_NRAAEEAFVNDIDESSPGTEWERVARLCDFN	P09496-2	CLTA	-0.324023	-1		-0.5	0.866025	0		0.189605	0.333333		1	0.333333	1		0.655642	0.83836		1	0.678895	1
P09525_S12__1_____MATKGGTVKAASGFNAMEDAQTLRKAM	P09525	ANXA4
P09543-2_S150__1_RLDCAQLKEKNQWQLSADDLKKLKPGLEKDF	P09543-2	CNP	-0.315754	0.5	-0.866025	-1	-0.866025		-0.866025	0.201808	1	0.333333	0.333333	0.333333		0.333333	0.672475	1	0.601341	0.80211	0.678895		0.78623
P09601_S229__1_FEELQELLTHDTKDQSPSRAPGLRQRASNKV	P09601	HMOX1
P09758_S322__1_KKVEIKELGELRKEPSL______________	P09758	TACSTD2	-0.227181	-0.5	0.5	-1	1	0.5	-0.5	0.364624	1	1	0.333333	0.333333	1	1	0.802443	1	1	0.80211	0.678895	1	1
P09884_S209__1_FSVHTATAVPSGKIASPVSRKEPPLTPVPLK	P09884	POLA1	0.0147657				0.5	1	0.5	0.953628				1	0.333333	1	0.990755				1	0.718918	1
P09972_S45__1_ILAADESVGSMAKRLSQIGVENTEENRRLYR	P09972	ALDOC	-0.0701223			-0.866025				0.782175			0.333333				0.944689			0.80211
P0C1Z6-2_S240__1_VSRGPDKLLPYPTLASPASD___________	P0C1Z6-2	TFPT	-0.252058		-0.5				1	0.312958		0.666667				0.333333	0.760946		1				0.78623
P0C1Z6-2_S243__1_GPDKLLPYPTLASPASD______________	P0C1Z6-2	TFPT	-0.16219				-0.5		-0.5	0.52023				1		1	0.856937				1		1
P0C1Z6-2_S240__2_VSRGPDKLLPYPTLASPASD___________	P0C1Z6-2	TFPT	-0.15592		-0.5				0.866025	0.536695		0.666667				0.333333	0.86182		1				0.78623
P0C1Z6-2_S171__1_TLSPPRRTPAPPEPGSPAPGEGPSGRKRRRV	P0C1Z6-2	TFPT	-0.472979		0		-0.5	0.5	-0.5	0.0474396		1		1	1	1	0.471604		1		1	1	1
P0C1Z6-2_S243__2_GPDKLLPYPTLASPASD______________	P0C1Z6-2	TFPT	-0.15592		-0.5				0.866025	0.536695		0.666667				0.333333	0.86182		1				0.78623
P10398_S257__1_DAAGSRGGSDGTPRGSPSPASVSSGRKSPHS	P10398	ARAF	-0.160812			-1	0	-0.5	-1	0.523828			0.333333	1	1	0.333333	0.859278			0.80211	1	1	0.78623
P10398_S582__1_IELLQRSLPKIERSASEPSLHRTQADELPAC	P10398	ARAF	-0.450301	0.5	0.866025	0.866025	-0.5	-0.5	-0.5	0.0607623	1	0.333333	0.333333	1	1	1	0.507578	1	0.601341	0.80211	1	1	1
P10412_S2__2_______________MSETAPAAPAAPAPAEK	P10412	HIST1H1E	-0.253088		0			0.5		0.310919		1			1		0.758222		1			1
P10412_T4__1_____________MSETAPAAPAAPAPAEKTP	P10412	HIST1H1E	-0.341475							0.165485							0.62704
P10412_T4__2_____________MSETAPAAPAAPAPAEKTP	P10412	HIST1H1E	-0.0813036		-0.5			-0.5		0.74843		0.666667			1		0.942886		1			1
P10412_T18__1_ETAPAAPAAPAPAEKTPVKKKARKSAGAAKR	P10412	HIST1H1E	-0.160435		0			-0.5		0.524815		1			1		0.859278		1			1
P10412_T146__1_PAGAAKKPKKATGAATPKKSAKKTPKKAKKP	P10412	HIST1H1E	0.0261721		0					0.917896		1					0.987955		1
P10412_S2__1_______________MSETAPAAPAAPAPAEK	P10412	HIST1H1E	-0.168004		0					0.505174		1					0.855851		1
P10412_T18__2_ETAPAAPAAPAPAEKTPVKKKARKSAGAAKR	P10412	HIST1H1E	-0.284481		0			-0.5		0.252565		1			1		0.727044		1			1
P10412_S187__1_SPKKAKAAKPKKAPKSPAKAKAVKPKAAKPK	P10412	HIST1H1E	0.315638		0			0.5		0.201984		1			1		0.672475		1			1
P10588_S34__2_DKAGGYPRAAEDDSASPPGAASDAEPGDEER	P10588	NR2F6	-0.0523957						0	0.836417						1	0.968502						1
P10588_S40__2_PRAAEDDSASPPGAASDAEPGDEERPGLQVD	P10588	NR2F6	-0.164391						0	0.514505						1	0.855851						1
P10588_S32__2_GVDKAGGYPRAAEDDSASPPGAASDAEPGDE	P10588	NR2F6
P11137-3_S1636__1_TPHTPGTPKSAILVPSEKKVAIIRTPPKSPA	P11137-3	MAP2
P11137-3_S1782__2_RVDHGAEIITQSPGRSSVASPRRLSNVSSSG	P11137-3	MAP2	0.598142	0	1					0.00873938	1	0.333333					0.259125	1	0.601341
P11137-3_T1776__1_REHAKARVDHGAEIITQSPGRSSVASPRRLS	P11137-3	MAP2	0.115379		0.866025			-0.866025	0.866025	0.648463		0.333333			0.333333	0.333333	0.913401		0.601341			0.718918	0.78623
P11137-3_S829__1_RLASVSADAEVARRKSVPSETVVEDSRTGLP	P11137-3	MAP2	0.332115	0.5					0.866025	0.178147	1					0.333333	0.640999	1					0.78623
P11137-3_T1776__3_REHAKARVDHGAEIITQSPGRSSVASPRRLS	P11137-3	MAP2	0.308271	0.5	0.866025				-0.866025	0.213288	1	0.333333				0.333333	0.687378	1	0.601341				0.78623
P11137-3_S1782__3_RVDHGAEIITQSPGRSSVASPRRLSNVSSSG	P11137-3	MAP2	0.293111	0.5	1		1	-0.866025	0.866025	0.237826	1	0.333333		0	0.333333	0.333333	0.710839	1	0.601341		0	0.718918	0.78623
P11137-3_S1786__3_GAEIITQSPGRSSVASPRRLSNVSSSGSINL	P11137-3	MAP2	0.354822	0.5	1		1	-0.5	0.866025	0.148509	1	0.333333		0	0.666667	0.333333	0.618027	1	0.601341		0	1	0.78623
P11137-3_S1778__3_HAKARVDHGAEIITQSPGRSSVASPRRLSNV	P11137-3	MAP2	0.264262	0.5	1		1	-0.866025	0.866025	0.289299	1	0.333333		0	0.333333	0.333333	0.752593	1	0.601341		0	0.718918	0.78623
P11137-3_T1645__1_SAILVPSEKKVAIIRTPPKSPATPKQLRLIN	P11137-3	MAP2	0.417578	0.5	1			0	0.866025	0.0846637	1	0.333333			1	0.333333	0.552769	1	0.601341			1	0.78623
P11137-3_S1778__1_HAKARVDHGAEIITQSPGRSSVASPRRLSNV	P11137-3	MAP2	0.198935	0.5	1		0	-0.866025	0.866025	0.428725	1	0.333333		1	0.333333	0.333333	0.824886	1	0.601341		1	0.718918	0.78623
P11137-3_S1778__2_HAKARVDHGAEIITQSPGRSSVASPRRLSNV	P11137-3	MAP2	0.309855	0.5	1				-0.866025	0.210824	1	0.333333				0.333333	0.687378	1	0.601341				0.78623
P11137-3_T1601__2_TSTPTTPGSTAITPGTPPSYSSRTPGTPGTP	P11137-3	MAP2	0.193568	-1	0					0.441535	0.333333	1					0.832228	0.83836	1
P11137-3_S1786__2_GAEIITQSPGRSSVASPRRLSNVSSSGSINL	P11137-3	MAP2	0.207519	-1	0.866025					0.40865	0.333333	0.333333					0.82002	0.83836	0.601341
P11137-3_T1601__1_TSTPTTPGSTAITPGTPPSYSSRTPGTPGTP	P11137-3	MAP2	0.561333	0.5	1		1	-0.866025	1	0.0153544	1	0.333333		0	0.333333	0	0.316577	1	0.601341		0	0.718918	0
P11137-3_S1783__3_VDHGAEIITQSPGRSSVASPRRLSNVSSSGS	P11137-3	MAP2	0.293111	0.5	1		1	-0.866025	0.866025	0.237826	1	0.333333		0	0.333333	0.333333	0.710839	1	0.601341		0	0.718918	0.78623
P11137-3_T1612__2_ITPGTPPSYSSRTPGTPGTPSYPRTPHTPGT	P11137-3	MAP2	0.308271	0.5	0.866025				-0.5	0.213288	1	0.333333				0.666667	0.687378	1	0.601341				1
P11137-3_T1615__2_GTPPSYSSRTPGTPGTPSYPRTPHTPGTPKS	P11137-3	MAP2	0.308271	0.5	0.866025				-0.5	0.213288	1	0.333333				0.666667	0.687378	1	0.601341				1
P11137-3_S817__1_LPEMLDLAGTRSRLASVSADAEVARRKSVPS	P11137-3	MAP2	0.436232		0.866025					0.0703241		0.333333					0.524147		0.601341
P11137-3_S1551__1_SLPRPSSILPPRRGVSGDRDENSFSLNSSIS	P11137-3	MAP2
P11137-3_S281__1_PTEAKKDEWGLVAPISPGPLTPMREKDVFDD	P11137-3	MAP2	-0.108112		0		-0.866025			0.669374		1		0.333333			0.917886		1		0.678895
P11137-3_T1612__1_ITPGTPPSYSSRTPGTPGTPSYPRTPHTPGT	P11137-3	MAP2	0.242229	1	0.866025			-0.5	-0.5	0.332826	0.333333	0.333333			0.666667	0.666667	0.776402	0.83836	0.601341			1	1
P11274-2_S1220__1_FLQLEAIPAPDSKRQSILFSTEV________	P11274-2	BCR
P11274-2_S459__1_EEQRRHQDGLPYIDDSPSSSPHLSSKGRGSR	P11274-2	BCR	-0.201331					-0.5	0	0.423069					1	1	0.824829					1	1
P11274-2_S459__2_EEQRRHQDGLPYIDDSPSSSPHLSSKGRGSR	P11274-2	BCR	0.227846		1				0.866025	0.363185		0				0.333333	0.800422		0				0.78623
P11274-2_S463__2_RHQDGLPYIDDSPSSSPHLSSKGRGSRDALV	P11274-2	BCR	0.399218		1				0.866025	0.100752		0				0.333333	0.565176		0				0.78623
P11274-2_S122__1_PPPAEEPEARPDGEGSPGKARPGTARRPGAA	P11274-2	BCR
P11362-21_S820__2_DQYSPSFPDTRSSTCSSGEDSVFSHEPLPEE	P11362-21	FGFR1
P11362-21_S821__2_QYSPSFPDTRSSTCSSGEDSVFSHEPLPEEP	P11362-21	FGFR1
P11387_S10__1_______MSGDHLHNDSQIEADFRLNDSHKHK	P11387	TOP1	0.350612		0.866025					0.153729		0.333333					0.618027		0.601341
P11387_S2__1_______________MSGDHLHNDSQIEADFR	P11387	TOP1	0.642515	1	0.5	0.5	1	0.866025		0.00403333	0.333333	1	1	0.333333	0.333333		0.210425	0.83836	1	1	0.678895	0.718918
P11388_S1525__1_AKSVRAKKPIKYLEESDEDDLF_________	P11388	TOP2A	-0.149949	-1	0	1	-1	0.5	-0.5	0.552592	0.333333	1	0.333333	0.333333	1	1	0.869344	0.83836	1	0.80211	0.678895	1	1
P11388_S1213__1_GKAKGKKTQMAEVLPSPRGQRVIPRITIEMK	P11388	TOP2A	-0.378741	0.5	-0.5	1	-1	0.5	-0.5	0.121931	1	1	0.333333	0.333333	1	1	0.590186	1	1	0.80211	0.678895	1	1
P11388_S1377__1_PKLSNKELKPQKSVVSDLEADDVKGSVPLSS	P11388	TOP2A	0.133688		-0.866025	0.5	-0.866025	-0.866025	-1	0.596906		0.333333	1	0.333333	0.333333	0.333333	0.8947		0.601341	1	0.678895	0.718918	0.78623
P11388_S1474__3_KTKNRRKRKPSTSDDSDSNFEKIVSKAVTSK	P11388	TOP2A	-0.44209	-0.5	-0.866025					0.066216	1	0.333333					0.511625	1	0.601341
P11388_T1244__1_AEAEKKNKKKIKNENTEGSPQEDGVELEGLK	P11388	TOP2A	0.0181272		0	0.5	-1	0.866025	-0.5	0.943086		1	1	0.333333	0.333333	1	0.989545		1	1	0.678895	0.718918	1
P11388_S1393__1_DLEADDVKGSVPLSSSPPATHFPDETEITNP	P11388	TOP2A	0.413841					0.866025	0	0.087775					0.333333	1	0.554921					0.718918	1
P11388_S4__1_____________MEVSPLQPVNENMQVNKIK	P11388	TOP2A	0.0377937	0.866025		0.866025				0.881644	0.333333		0.333333				0.983511	0.83836		0.80211
P11388_S1247__1_EKKNKKKIKNENTEGSPQEDGVELEGLKQRL	P11388	TOP2A	-0.0319917	0.5	-0.5	-0.5	-1	0.5	-0.5	0.901814	1	1	1	0.333333	1	1	0.987955	1	1	1	0.678895	1	1
P11388_S1469__3_KPDPAKTKNRRKRKPSTSDDSDSNFEKIVSK	P11388	TOP2A	-0.44209	-0.5	-0.866025					0.066216	1	0.333333					0.511625	1	0.601341
P11388_S1471__3_DPAKTKNRRKRKPSTSDDSDSNFEKIVSKAV	P11388	TOP2A	-0.44209	-0.5	-0.866025					0.066216	1	0.333333					0.511625	1	0.601341
P11388_T1470__3_PDPAKTKNRRKRKPSTSDDSDSNFEKIVSKA	P11388	TOP2A	-0.44209	-0.5	-0.866025					0.066216	1	0.333333					0.511625	1	0.601341
P11441_S90__1_EKVLLEEGEAQRLADSPPPQVWQLISKVLAR	P11441	UBL4A
P11717_S2484__1_QKTVSSTKLVSFHDDSDEDLLHI________	P11717	IGF2R	-0.527348	0.5	-0.5	-1	-0.5	-0.5	0.5	0.0263412	1	1	0.333333	1	1	1	0.37708	1	1	0.80211	1	1	1
P11717_S2409__1_KSVKALSSLHGDDQDSEDEVLTIPEVKVHSG	P11717	IGF2R	-0.473684	-0.5	-0.5	-1	-0.5	-0.5	0.5	0.0488745	1	1	0.333333	1	1	1	0.473424	1	1	0.80211	1	1	1
P11717_S2409__2_KSVKALSSLHGDDQDSEDEVLTIPEVKVHSG	P11717	IGF2R
P12268_S416__1_FFSDGIRLKKYRGMGSLDAMDKHLSSQNRYF	P12268	IMPDH2
P12268_S122__1_VKKYEQGFITDPVVLSPKDRVRDVFEAKARH	P12268	IMPDH2	0.257115			-0.866025				0.303019			0.333333				0.755646			0.80211
P12270_S2155__1_LVVPHRTDGFAEAIHSPQVAGVPRFRFGPPE	P12270	TPR	-0.700722	0.5	1	-0.5	-1	-0.5	0.5	0.00165486	1	0.333333	1	0.333333	1	1	0.144827	1	0.601341	1	0.678895	1	1
P12270_S379__1_KRKGAILSEEELAAMSPTAAAVAKIVKPGMK	P12270	TPR	-0.084092	0.5	0	0.5	-1	0	0.5	0.74008	1	1	1	0.333333	1	1	0.939282	1	1	1	0.678895	1	1
P12270_T2116__1_IQMTRRQSVGRGLQLTPGIGGMQQHFFDDED	P12270	TPR
P12270_T2137__1_MQQHFFDDEDRTVPSTPTLVVPHRTDGFAEA	P12270	TPR
P12532_T410__1_DCERRLERGQDIRIPTPVIHTKH________	P12532	CKMT1A
P12694_S347__2_RIGHHSTSDDSSAYRSVDEVNYWDKQDHPIS	P12694	BCKDHA
P12694_S347__1_RIGHHSTSDDSSAYRSVDEVNYWDKQDHPIS	P12694	BCKDHA
P12694_S337__2_QPFLIEAMTYRIGHHSTSDDSSAYRSVDEVN	P12694	BCKDHA	0.350612	0						0.153729	1						0.618027	1
P13051_S64__2_KKAPAGQEEPGTPPSSPLSAEQLDRIQRNKA	P13051	UNG	0.0650483	1		-0.5	-0.5	0	0.5	0.797615	0.333333		1	1	1	1	0.950731	0.83836		1	1	1	1
P13051_S23__1_YSFFSPSPARKRHAPSPEPAVQGTGVAGVPE	P13051	UNG	0.0754914	0.5	-0.866025	0.5	-0.5	1	-0.5	0.765921	1	0.333333	1	1	0.333333	1	0.943472	1	0.601341	1	1	0.718918	1
P13051_S12__1_____MIGQKTLYSFFSPSPARKRHAPSPEPA	P13051	UNG	-0.0968961				-0.5	0.866025		0.702102				1	0.333333		0.929399				1	0.718918
P13051_T60__1_AIPAKKAPAGQEEPGTPPSSPLSAEQLDRIQ	P13051	UNG	0.322228	-0.866025		0.5	-0.5	1	-0.5	0.192211	0.333333		1	1	0.333333	1	0.656348	0.83836		1	1	0.718918	1
P13051_T60__2_AIPAKKAPAGQEEPGTPPSSPLSAEQLDRIQ	P13051	UNG	0.169044	1		0.5	-0.5	1	0.5	0.502503	0.333333		1	1	0.333333	1	0.855851	0.83836		1	1	0.718918	1
P13051_S64__1_KKAPAGQEEPGTPPSSPLSAEQLDRIQRNKA	P13051	UNG	0.0233741			0				0.92665			1				0.987955			1
P13489_S2__1_______________MSLDIQSLDIQCEELSD	P13489	RNH1	-0.610044	-0.5	1	0.5	-0.5	-0.866025	-0.866025	0.00718015	1	0.333333	1	1	0.333333	0.333333	0.240966	1	0.601341	1	1	0.718918	0.78623
P13796_S5__1____________MARGSVSDEEMMELREAFAK	P13796	LCP1	0.350612			0				0.153729			1				0.618027			1
P13798_S185__1_RPKAESFFQTKALDVSASDDEIARLKKPDQA	P13798	APEH
P13798_S187__1_KAESFFQTKALDVSASDDEIARLKKPDQAIK	P13798	APEH	-0.529685	-0.5	-0.5	0.5	0.5	-1	-0.5	0.0237724	1	1	1	1	0.333333	1	0.365808	1	1	1	1	0.718918	1
P13807-2_S663__2_DTATSSSLSTPSEPLSPTSSLGEERN_____	P13807-2	GYS1	0.293865	0.866025					0.5	0.236565	0.333333					1	0.709978	0.83836					1
P13861-2_S78__2_PPEPGPDRVADAKGDSESEEDEDLEVPVPSR	P13861-2	PRKAR2A	-0.318885	-0.5	0.5	-1	-0.5	0.5	-0.5	0.196815	1	1	0.333333	1	1	1	0.664542	1	1	0.80211	1	1	1
P13861-2_S80__2_EPGPDRVADAKGDSESEEDEDLEVPVPSRFN	P13861-2	PRKAR2A	-0.318885	-0.5	0.5	-1	-0.5	0.5	-0.5	0.196815	1	1	0.333333	1	1	1	0.664542	1	1	0.80211	1	1	1
P13861-2_S80__1_EPGPDRVADAKGDSESEEDEDLEVPVPSRFN	P13861-2	PRKAR2A	-0.201735	-0.866025		-0.866025	-0.866025			0.422121	0.333333		0.333333	0.333333			0.824192	0.83836		0.80211	0.678895
P13861-2_S99__1_EDLEVPVPSRFNRRVSVCAETYNPDEEEEDT	P13861-2	PRKAR2A
P13861-2_S78__1_PPEPGPDRVADAKGDSESEEDEDLEVPVPSR	P13861-2	PRKAR2A	-0.201735	-0.866025		-0.866025	-0.866025			0.422121	0.333333		0.333333	0.333333			0.824192	0.83836		0.80211	0.678895
P14868_S249__1_VFTVSYFKNNAYLAQSPQLYKQMCICADFEK	P14868	DARS	0.175607			0.5	-1	-0.5		0.485805			1	0.333333	1		0.854795			1	0.678895	1
P14868_T52__1_SQEKPDRVLVRVRDLTIQKADEVVWVRARVH	P14868	DARS	0.39736			0.866025				0.102495			0.333333				0.565176			0.80211
P14923_S182__1_NQLSKKEASRRALMGSPQLVAAVVRTMQNTS	P14923	JUP	-0.175529	0.5	1	0.5	-1	0.5	0.5	0.486001	1	0.333333	1	0.333333	1	1	0.854795	1	0.601341	1	0.678895	1	1
P14923_S665__1_FRISEDKNPDYRKRVSVELTNSLFKHDPAAW	P14923	JUP	0.0736524	1	1	0.5	-1	1	0.5	0.771478	0.333333	0.333333	1	0.333333	0.333333	1	0.944689	0.83836	0.601341	1	0.678895	0.718918	1
P15056_T401__1_QGFRGDGGSTTGLSATPPASLPGSLTNVKAL	P15056	BRAF
P15056_S446__1_SSEDRNRMKTLGRRDSSDDWEIPDGQITVGQ	P15056	BRAF	0.352435						0.866025	0.151453						0.333333	0.618027						0.78623
P15056_S729__1_IELLARSLPKIHRSASEPSLNRAGFQTEDFS	P15056	BRAF	0.354287						0.866025	0.149166						0.333333	0.618027						0.78623
P15104_S322__1_SNINDFSAGVANRSASIRIPRTVGQEKKGYF	P15104	GLUL
P15336-5_T51__2_KFGPARNDSVIVADQTPTPTRFLKNCEEVGL	P15336-5	ATF2
P15336-5_S94__1_KKASEDDIKKMPLDLSPLATPIIRSKIEEPS	P15336-5	ATF2
P15336-5_T53__1_GPARNDSVIVADQTPTPTRFLKNCEEVGLFN	P15336-5	ATF2
P15336-5_S310__1_QSLQQPATSTTETPASPAHTTPQTQSTSGRR	P15336-5	ATF2
P15336-5_T53__2_GPARNDSVIVADQTPTPTRFLKNCEEVGLFN	P15336-5	ATF2
P15374_S130__1_SGSTLKKFLEESVSMSPEERARYLENYDAIR	P15374	UCHL3	-0.0141696			-0.5	-0.866025		-0.866025	0.955499			1	0.333333		0.333333	0.991118			1	0.678895		0.78623
P15408-3_S161__1_VAHGPVCKISPEERRSPPAPGLQPMRSGGGS	P15408-3	FOSL2	-0.274907					0	-0.5	0.269573					1	1	0.741826					1	1
P15408-3_S269__2_PASPSESCSKAHRRSSSSGDQSSDSLNSPTL	P15408-3	FOSL2	0.254641						1	0.307857						0.333333	0.756622						0.78623
P15408-3_S281__2_RRSSSSGDQSSDSLNSPTLLAL_________	P15408-3	FOSL2	0.222527						-0.5	0.374796						1	0.805085						1
P15408-3_S155__1_KLEFMLVAHGPVCKISPEERRSPPAPGLQPM	P15408-3	FOSL2	-0.235549					-0.5		0.346737					0.666667		0.785291					1
P15408-3_S278__2_KAHRRSSSSGDQSSDSLNSPTLLAL______	P15408-3	FOSL2	-0.322785							0.1914							0.655642
P15880_S264__1_SYLTPDLWKETVFTKSPYQEFTDHLVKTHTR	P15880	RPS2	0.257292		-0.5	0.866025	0.5			0.302674		1	0.333333	1			0.755646		1	0.80211	1
P15923-2_S530__1_EEEKKELKAPRARTSSTDEVLSLEEKDLRDR	P15923-2	TCF3	-0.147907						-0.5	0.558075						0.666667	0.869578						1
P15923-2_S379__1_AGTSQWPRAGAPGALSPSYDGGLHGLQSKIE	P15923-2	TCF3	-0.0233741						0	0.92665						1	0.987955						1
P15924_S166__3_ALYKAISVPRVRRASSKGGGGYTCQSGSGWD	P15924	DSP	0.142224	0.866025	0.866025	0.866025	0.5	-1	-0.866025	0.573461	0.333333	0.333333	0.333333	1	0.333333	0.333333	0.884228	0.83836	0.601341	0.80211	1	0.718918	0.78623
P15924_S22__1_SHPRINTLGRMIRAESGPDLRYEVTSGGGGT	P15924	DSP	0.0948957		0.866025	1	-1	-1	-0.5	0.707994		0.333333	0.333333	0.333333	0.333333	1	0.930658		0.601341	0.80211	0.678895	0.718918	1
P15924_S2815__1_LRLLEAASVSSKGLPSPYNMSSAPGSRSGSR	P15924	DSP	0.135019			-0.866025		-0.5		0.593224			0.333333		1		0.893061			0.80211		1
P15924_S2825__2_SKGLPSPYNMSSAPGSRSGSRSGSRSGSRSG	P15924	DSP	0.0442517	1	0.866025	0			-1	0.86159	0.333333	0.333333	1			0.333333	0.978031	0.83836	0.601341	1			0.78623
P15924_S166__2_ALYKAISVPRVRRASSKGGGGYTCQSGSGWD	P15924	DSP	-0.220033	0.5	1	1	-1	-1	0.866025	0.38031	1	0.333333	0.333333	0.333333	0.333333	0.333333	0.810099	1	0.601341	0.80211	0.678895	0.718918	0.78623
P15924_S1658__1_HLREKQRTQEELRRLSSEVEALRRQLLQEQE	P15924	DSP	-0.542339	-0.866025			-0.866025			0.0200572	0.333333			0.333333			0.346594	0.83836			0.678895
P15924_S2821__1_ASVSSKGLPSPYNMSSAPGSRSGSRSGSRSG	P15924	DSP	-0.75105	0.5	0		-1			0.00032778	1	1		0.333333			0.0929087	1	1		0.678895
P15924_S165__3_RALYKAISVPRVRRASSKGGGGYTCQSGSGW	P15924	DSP	0.0896282	0.866025	0.866025	1	0.5	-1	-0.866025	0.723583	0.333333	0.333333	0.333333	1	0.333333	0.333333	0.938376	0.83836	0.601341	0.80211	1	0.718918	0.78623
P15924_S176__1_VRRASSKGGGGYTCQSGSGWDEFTKHVTSEC	P15924	DSP	-0.403509	1	1	0.5	-1	-0.5	0.5	0.0979605	0.333333	0.333333	1	0.333333	1	1	0.565176	0.83836	0.601341	1	0.678895	1	1
P15924_S176__3_VRRASSKGGGGYTCQSGSGWDEFTKHVTSEC	P15924	DSP	-0.102698	0.866025	1	1	-1	-1	0.5	0.685104	0.333333	0.333333	0.333333	0.333333	0.333333	1	0.920599	0.83836	0.601341	0.80211	0.678895	0.718918	1
P15924_S2821__2_ASVSSKGLPSPYNMSSAPGSRSGSRSGSRSG	P15924	DSP	0.0442517	1	0.866025	0			-1	0.86159	0.333333	0.333333	1			0.333333	0.978031	0.83836	0.601341	1			0.78623
P15924_S2825__1_SKGLPSPYNMSSAPGSRSGSRSGSRSGSRSG	P15924	DSP	-0.317477	0.5	1	1	-1	0	0.5	0.199224	1	0.333333	0.333333	0.333333	1	1	0.668726	1	0.601341	0.80211	0.678895	1	1
P15924_S176__2_VRRASSKGGGGYTCQSGSGWDEFTKHVTSEC	P15924	DSP	-0.453179	1		0.5	-1		0	0.0589318	0.333333		1	0.333333		1	0.50302	0.83836		1	0.678895		1
P15924_S165__2_RALYKAISVPRVRRASSKGGGGYTCQSGSGW	P15924	DSP	-0.287348	0.5	1	1	-1	-1	0.866025	0.247606	1	0.333333	0.333333	0.333333	0.333333	0.333333	0.72583	1	0.601341	0.80211	0.678895	0.718918	0.78623
P15924_S2209__1_PHTGLLLLSVQKRSMSFQGIRQPVTVTELVD	P15924	DSP	0.24506	0.866025	1	0.5	-1	-1	0.5	0.327029	0.333333	0.333333	1	0.333333	0.333333	1	0.772176	0.83836	0.601341	1	0.678895	0.718918	1
P16070_S706__1_VEDRKPSGLNGEASKSQEMVHLVNKESSETP	P16070	CD44
P16144-4_T1460__1_SVSSHDSRLTAGVPDTPTRLVFSALGPTSLR	P16144-4	ITGB4	0.376792			0.866025	0.866025	-1	1	0.123248			0.333333	0.333333	0.333333	0.333333	0.590386			0.80211	0.678895	0.718918	0.78623
P16144-4_S1413__1_AYGTHLSPHVPHRVLSTSSTLTRDYNSLTRS	P16144-4	ITGB4
P16144-4_S1404__1_HRMTTTSAAAYGTHLSPHVPHRVLSTSSTLT	P16144-4	ITGB4	-0.125757	1	0	-1	1	0		0.619033	0.333333	1	0.333333	0.333333	1		0.904064	0.83836	1	0.80211	0.678895	1
P16220_S142__1_ILSRRPSYRKILNDLSSDAPGVPRIEEEKSE	P16220	CREB1	-0.620741				-0.866025		-0.5	0.00597826				0.333333		1	0.233367				0.678895		1
P16220_S340__1_LIEELKALKDLYCHKSD______________	P16220	CREB1	-0.638222				-0.5			0.00436877				0.666667			0.215032				1
P16383-2_S16__3_MAHRPKRTFRQRAADSSDSDGAEESPAEPGA	P16383-2	GCFC2	-0.178058			-0.5			-1	0.47964			0.666667			0.333333	0.852843			1			0.78623
P16383-2_S17__3_AHRPKRTFRQRAADSSDSDGAEESPAEPGAP	P16383-2	GCFC2	-0.178058			-0.5			-1	0.47964			0.666667			0.333333	0.852843			1			0.78623
P16383-2_S19__3_RPKRTFRQRAADSSDSDGAEESPAEPGAPRE	P16383-2	GCFC2	-0.178058			-0.5			-1	0.47964			0.666667			0.333333	0.852843			1			0.78623
P16401_S105__1_LVSKGTLVQTKGTGASGSFKLNKKAASGEAK;LVSKGTLVQTKGTGASGSFKLNKKAASGEGK	P16401	HIST1H1B	0.0982636				-1			0.698084				0.333333			0.929399				0.678895
P16401_T11__1______MSETAPAETATPAPVEKSPAKKKATK	P16401	HIST1H1B	0.223879			0.5	-1			0.371824			1	0.333333			0.803822			1	0.678895
P16401_S173__1_AKKPAAATVTKKVAKSPKKAKVAKPKKAAKS;KAKKPAAAGVKKVAKSPKKAKAAAKPKKATK	P16401	HIST1H1B	0.452046	1	0.5			0.5	0.866025	0.0596472	0.333333	1			1	0.333333	0.504404	0.83836	1			1	0.78623
P16401_S92__1_EKNNSRIKLGLKSLVSKGTLVQTKGTGASGS	P16401	HIST1H1B	-0.279032		0	-0.866025	-0.866025	0.866025	-1	0.262162		1	0.333333	0.333333	0.333333	0.333333	0.735994		1	0.80211	0.678895	0.718918	0.78623
P16401_T4__1_____________MSETAPAETATPAPVEKSP	P16401	HIST1H1B	0.322595	1			-1	0.866025		0.191677	0.333333			0.333333	0.333333		0.656175	0.83836			0.678895	0.718918
P16401_T138__1_AKKAGAAKAKKPAGATPKKAKKAAGAKKAVK	P16401	HIST1H1B	0.424119	-0.5	0.866025					0.0794121	1	0.333333					0.54847	1	0.601341
P16401_S2__1_______________MSETAPAETATPAPVEK	P16401	HIST1H1B	0.520392	-0.5	0.5	0.5	-1	1	-1	0.0268276	1	1	1	0.333333	0.333333	0.333333	0.37708	1	1	1	0.678895	0.718918	0.78623
P16401_S18__1_ETAPAETATPAPVEKSPAKKKATKKAAGAGA	P16401	HIST1H1B	-0.00928793	0.5	0.5	-0.5	-1	1	-1	0.97376	1	1	1	0.333333	0.333333	0.333333	0.995613	1	1	1	0.678895	0.718918	0.78623
P16401_S2__2_______________MSETAPAETATPAPVEK	P16401	HIST1H1B	0.403509	-0.5	0.5	0.5	-1	1	-1	0.0979605	1	1	1	0.333333	0.333333	0.333333	0.565176	1	1	1	0.678895	0.718918	0.78623
P16401_S18__2_ETAPAETATPAPVEKSPAKKKATKKAAGAGA	P16401	HIST1H1B	0.403509	-0.5	0.5	0.5	-1	1	-1	0.0979605	1	1	1	0.333333	0.333333	0.333333	0.565176	1	1	1	0.678895	0.718918	0.78623
P16401_T11__2______MSETAPAETATPAPVEKSPAKKKATK	P16401	HIST1H1B	-0.39736						-0.866025	0.102495						0.333333	0.565176						0.78623
P16401_S189__1_PKKAKAAAKPKKATKSPAKPKAVKPKAAKPK	P16401	HIST1H1B	0.573434	0.5	0.866025					0.0128468	1	0.333333					0.2955	1	0.601341
P16402_T18__2_ETAPLAPTIPAPAEKTPVKKKAKKAGATAGK	P16402	HIST1H1D	-0.0906359	-0.866025	0.866025	0	-0.5		0.5	0.720593	0.333333	0.333333	1	1		1	0.936873	0.83836	0.601341	1	1		1
P16402_T18__1_ETAPLAPTIPAPAEKTPVKKKAKKAGATAGK	P16402	HIST1H1D	-0.149639	-0.5	1	1	-0.5	-0.5	0.5	0.552219	1	0.333333	0.333333	1	1	1	0.869344	1	0.601341	0.80211	1	1	1
P16402_S2__2_______________MSETAPLAPTIPAPAEK	P16402	HIST1H1D	0.212459	-0.866025		0.5	-0.5		0.866025	0.397328	0.333333		1	1		0.333333	0.815704	0.83836		1	1		0.78623
P16402_S37__1_KKAKKAGATAGKRKASGPPVSELITKAVAAS;KKKARKSAGAAKRKASGPPVSELITKAVAAS	P16402	HIST1H1D	0.422085	-1	1	1	-0.5	-1	0.5	0.0824121	0.333333	0.333333	0.333333	1	0.333333	1	0.55134	0.83836	0.601341	0.80211	1	0.718918	1
P16402_T147__1_PAGAAKKPKKVAGAATPKKSIKKTPKKVKKP	P16402	HIST1H1D	0.0701223		0					0.782175		1					0.944689		1
P16402_S189__1_SAKKVKTPQPKKAAKSPAKAKAPKPKAAKPK	P16402	HIST1H1D	0.255742	-0.5	0.866025					0.305698	1	0.333333					0.756187	1	0.601341
P16402_S2__1_______________MSETAPLAPTIPAPAEK	P16402	HIST1H1D	0.428498	-0.5	1	0.5	-0.5	-1	0.5	0.0760329	1	0.333333	1	1	0.333333	1	0.540747	1	0.601341	1	1	0.718918	1
P16403_T4__1_____________MSETAPAAPAAAPPAEKAP	P16403	HIST1H1C	0.379744	0.866025	0.5	0.866025				0.120101	0.333333	1	0.333333				0.585507	0.83836	1	0.80211
P16403_S2__1_______________MSETAPAAPAAAPPAEK	P16403	HIST1H1C	0.686275	-1	0.5	-0.5	1	0.5	0.5	0.00222583	0.333333	1	1	0.333333	1	1	0.161567	0.83836	1	1	0.678895	1	1
P16403_T146__1_PVGAAKKPKKAAGGATPKKSAKKTPKKAKKP	P16403	HIST1H1C	0.249384	1	1					0.318292	0.333333	0.333333					0.762832	0.83836	0.601341
P16403_S36__1_KKKAAKKAGGTPRKASGPPVSELITKAVAAS	P16403	HIST1H1C	0.758514	-0.5	1	-0.5	1	0.5	1	0.000401645	1	0.333333	1	0.333333	1	0.333333	0.0929087	1	0.601341	1	0.678895	1	0.78623
P16615_S663__1_TSKAFTGREFDELNPSAQRDACLNARCFARV	P16615	ATP2A2	-0.0837644	-0.5	0.5	0.5	1	1	1	0.74106	1	1	1	0.333333	0.333333	0.333333	0.939282	1	1	1	0.678895	0.718918	0.78623
P16949_S25__2_ELEKRASGQAFELILSPRSKESVPEFPLSPP	P16949	STMN1	0.116694		0.866025	0.5	0	-0.866025	-0.5	0.644707		0.333333	1	1	0.333333	1	0.911498		0.601341	1	1	0.718918	1
P16949_S63__1_EEIQKKLEAAEERRKSHEAEVLKQLAEKREH	P16949	STMN1	0.402503				0.866025	0.866025		0.0977239				0.333333	0.333333		0.565176				0.678895	0.718918
P16949_S25__1_ELEKRASGQAFELILSPRSKESVPEFPLSPP	P16949	STMN1	-0.401652	0.5	-0.5	-1	-0.5	0.5	-0.5	0.0985017	1	1	0.333333	1	1	1	0.565176	1	1	0.80211	1	1	1
P16949_S46__1_SEAPRTLASPKKKDLSLEEIQKKLEAAEERR;SVPEFPLSPPKKKDLSLEEIQKKLEAAEERR	P16949	STMN1	-0.0331888	0		0.5	0	0.866025	-0.866025	0.895985	1		1	1	0.333333	0.333333	0.987933	1		1	1	0.718918	0.78623
P16949_S38__1_ILSPRSKESVPEFPLSPPKKKDLSLEEIQKK	P16949	STMN1	-0.202285	0.5	0.5	0.5	-0.5	0.5	-0.5	0.42083	1	1	1	1	1	1	0.824192	1	1	1	1	1	1
P16949_S16__1_MASSDIQVKELEKRASGQAFELILSPRSKES	P16949	STMN1	-0.489434	-0.5		-0.866025	-0.5	0.5	0	0.0392545	1		0.333333	1	1	1	0.446531	1		0.80211	1	1	1
P16949_S4__1_____________MASSDIQVKELEKRASGQA	P16949	STMN1
P16949_S16__2_MASSDIQVKELEKRASGQAFELILSPRSKES	P16949	STMN1	0.116694		0.866025	0.5	0	-0.866025	-0.5	0.644707		0.333333	1	1	0.333333	1	0.911498		0.601341	1	1	0.718918	1
P16989_S203__3_PPRNYAGEEEEEGSGSSEGFDPPATDRQFSG	P16989	YBX3	0.0347598	-0.5	-0.5	0.5	-0.866025	0.866025	-1	0.891089	1	0.666667	1	0.333333	0.333333	0.333333	0.985898	1	1	1	0.678895	0.718918	0.78623
P16989_S201__3_RGPPRNYAGEEEEEGSGSSEGFDPPATDRQF	P16989	YBX3	0.0347598	-0.5	-0.5	0.5	-0.866025	0.866025	-1	0.891089	1	0.666667	1	0.333333	0.333333	0.333333	0.985898	1	1	1	0.678895	0.718918	0.78623
P16989_S201__2_RGPPRNYAGEEEEEGSGSSEGFDPPATDRQF	P16989	YBX3	0.13762	-0.5		0.5		0	-1	0.586058	1		1		1	0.333333	0.890151	1		1		1	0.78623
P16989_S204__3_PRNYAGEEEEEGSGSSEGFDPPATDRQFSGA	P16989	YBX3	0.0347598	-0.5	-0.5	0.5	-0.866025	0.866025	-1	0.891089	1	0.666667	1	0.333333	0.333333	0.333333	0.985898	1	1	1	0.678895	0.718918	0.78623
P16989_S203__2_PPRNYAGEEEEEGSGSSEGFDPPATDRQFSG	P16989	YBX3	0.13762	-0.5		0.5		0	-1	0.586058	1		1		1	0.333333	0.890151	1		1		1	0.78623
P16989_S204__2_PRNYAGEEEEEGSGSSEGFDPPATDRQFSGA	P16989	YBX3	0.13762	-0.5		0.5		0	-1	0.586058	1		1		1	0.333333	0.890151	1		1		1	0.78623
P16989_S370__1_GEAPTENPAPPTQQSSAE_____________	P16989	YBX3	0.065183	-0.5		0.5	-0.866025		-1	0.797204	1		1	0.333333		0.333333	0.950683	1		1	0.678895		0.78623
P17029_S13__1____MMTAESREATGLSPQAAQEKDGIVIVKV	P17029	ZKSCAN1	0.58701		0.866025	0.5	-0.5	0.5	0.5	0.0104341		0.333333	1	1	1	1	0.269501		0.601341	1	1	1	1
P17029_T10__1_______MMTAESREATGLSPQAAQEKDGIVI	P17029	ZKSCAN1	0.119797			-0.5	-0.5	-1	-0.866025	0.635871			1	1	0.333333	0.333333	0.911498			1	1	0.718918	0.78623
P17096-2_T42__1_GRPRKQPPKEPSEVPTPKRPRGRPKGSKNKG	P17096-2	HMGA1	-0.168028				0			0.505114				1			0.855851				1
P17275_T255__2_KEEPQTVPEARSRDATPPVSPINMEDQERIK	P17275	JUNB	-0.331888					-0.5	0.5	0.178462					1	1	0.641012					1	1
P17275_T255__1_KEEPQTVPEARSRDATPPVSPINMEDQERIK	P17275	JUNB	-0.420026							0.0826696							0.55134
P17275_S259__3_QTVPEARSRDATPPVSPINMEDQERIKVERK	P17275	JUNB	-0.011713					-0.866025	0	0.963208					0.333333	1	0.992389					0.718918	1
P17275_T255__3_KEEPQTVPEARSRDATPPVSPINMEDQERIK	P17275	JUNB	-0.011713					-0.866025	0	0.963208					0.333333	1	0.992389					0.718918	1
P17275_S251__1_ASTFKEEPQTVPEARSRDATPPVSPINMEDQ	P17275	JUNB	-0.0722268					0.866025	0.5	0.775793					0.333333	1	0.944689					0.718918	1
P17275_S259__2_QTVPEARSRDATPPVSPINMEDQERIKVERK	P17275	JUNB	-0.331888					-0.5	0.5	0.178462					1	1	0.641012					1	1
P17275_S251__2_ASTFKEEPQTVPEARSRDATPPVSPINMEDQ	P17275	JUNB	-0.350659						-0.866025	0.15367						0.333333	0.618027						0.78623
P17275_S251__3_ASTFKEEPQTVPEARSRDATPPVSPINMEDQ	P17275	JUNB	-0.011713					-0.866025	0	0.963208					0.333333	1	0.992389					0.718918	1
P17535_S90__1_ADGAPSAAPPDGLLASPDLGLLKLASPELER	P17535	JUND	0.16325		-0.866025		0.866025		-0.5	0.517467		0.333333		0.333333		1	0.855851		0.601341		0.678895		1
P17535_S100__1_DGLLASPDLGLLKLASPELERLIIQSNGLVT	P17535	JUND	-0.16207		0.5		0.5	-0.5	-0.5	0.520543		1		1	1	1	0.856937		1		1	1	1
P17544-4_T53__2_GPARTDSVIIADQTPTPTRFLKNCEEVGLFN	P17544-4	ATF7	0.023808					0.866025		0.925292					0.333333		0.987955					0.718918
P17544-4_T51__2_KFGPARTDSVIIADQTPTPTRFLKNCEEVGL	P17544-4	ATF7	0.023808					0.866025		0.925292					0.333333		0.987955					0.718918
P17544-4_T101__1_EKKAAAGPLDMSLPSTPDIKIKEEEPVEVDS	P17544-4	ATF7	-0.0588235							0.816654							0.958274
P17544-4_T53__1_GPARTDSVIIADQTPTPTRFLKNCEEVGLFN	P17544-4	ATF7	-0.285696					-0.5		0.250456					0.666667		0.726724					1
P17706-3_S304__1_WKELSKEDLSPAFDHSPNKIMTEKYNGNRIG	P17706-3	PTPN2	-0.266455			0	-0.5	0.866025	-1	0.285166			1	1	0.333333	0.333333	0.751085			1	1	0.718918	0.78623
P17812_S575__2_RLSPRDTYSDRSGSSSPDSEITELKFPSINH	P17812	CTPS1	-0.203069	0.866025		1	0.866025		-0.5	0.418993	0.333333		0.333333	0.333333		1	0.824192	0.83836		0.80211	0.678895		1
P17812_S574__2_CRLSPRDTYSDRSGSSSPDSEITELKFPSIN	P17812	CTPS1	-0.203069	0.866025		1	0.866025		-0.5	0.418993	0.333333		0.333333	0.333333		1	0.824192	0.83836		0.80211	0.678895		1
P17812_S575__3_RLSPRDTYSDRSGSSSPDSEITELKFPSINH	P17812	CTPS1	-0.0949361			1			-0.5	0.707875			0.333333			1	0.930658			0.80211			1
P17812_S575__1_RLSPRDTYSDRSGSSSPDSEITELKFPSINH	P17812	CTPS1	-0.391393	1		1	-0.5		-0.5	0.108237	0.333333		0.333333	1		1	0.571431	0.83836		0.80211	1		1
P17812_S574__3_CRLSPRDTYSDRSGSSSPDSEITELKFPSIN	P17812	CTPS1	-0.0949361			1			-0.5	0.707875			0.333333			1	0.930658			0.80211			1
P17858_S775__1_AYVSGELEHVTRRTLSMDKGF__________	P17858	PFKL	-0.526588	0.5	1	-1	-1	-1	-0.5	0.0247589	1	0.333333	0.333333	0.333333	0.333333	1	0.368156	1	0.601341	0.80211	0.678895	0.718918	1
P17980_S376__1_ARARIMQIHSRKMNVSPDVNYEELARCTDDF	P17980	PSMC3
P17987_S551__1_ESKDDKHGSYEDAVHSGALND__________	P17987	TCP1	0.382578		0.866025	0			0.5	0.117134		0.333333	1			1	0.579209		0.601341	1			1
P17987_S544__1_DLIKLHPESKDDKHGSYEDAVHSGALND___	P17987	TCP1	0.0233741			-0.866025				0.92665			0.333333				0.987955			0.80211
P18031_S365__1_KGSPLNAAPYGIESMSQDTEVRSRVVGGSLR	P18031	PTPN1	0.583877	1	0		0.5		0.866025	0.0109557	0.333333	1		1		0.333333	0.269501	0.83836	1		1		0.78623
P18031_S50__1_AKLPKNKNRNRYRDVSPFDHSRIKLHQEDND	P18031	PTPN1	0.543304	-1	1	-0.5	0.5	-0.866025	0.866025	0.019794	0.333333	0.333333	1	1	0.333333	0.333333	0.345345	0.83836	0.601341	1	1	0.718918	0.78623
P18031_S378__1_SMSQDTEVRSRVVGGSLRGAQAASPAKGEPS	P18031	PTPN1	0.0132278		0.866025				0	0.958454		0.333333				1	0.992389		0.601341				1
P18206_S795__1_REAVKAASDELSKTISPMVMDAKAVAGNISD	P18206	VCL	0.0982636			0			0	0.698084			1			1	0.929399			1			1
P18206_S290__1_SKLNQAKGWLRDPSASPGDAGEQAIRQILDE	P18206	VCL	-0.55119	0.5	0.866025	0.5	-1	-0.5	-0.5	0.0177422	1	0.333333	1	0.333333	1	1	0.328563	1	0.601341	1	0.678895	1	1
P18206_S345__1_QMTDQVADLRARGQGSSPVAMQKAQQVSQGL	P18206	VCL	0.0239846		1	-1	-1	-1	-0.5	0.924739		0.333333	0.333333	0.333333	0.333333	1	0.987955		0.601341	0.80211	0.678895	0.718918	1
P18206_S275__1_SKDTEAMKRALASIDSKLNQAKGWLRDPSAS	P18206	VCL
P18206_S721__1_VEKMTGLVDEAIDTKSLLDASEEAIKKDLDK	P18206	VCL
P18206_S809__1_ISPMVMDAKAVAGNISDPGLQKSFLDSGYRI	P18206	VCL	-0.137135			1	-0.866025		-0.5	0.58739			0.333333	0.333333		1	0.890522			0.80211	0.678895		1
P18206_S288__1_IDSKLNQAKGWLRDPSASPGDAGEQAIRQIL	P18206	VCL	-0.47809				-1			0.04477				0.333333			0.462709				0.678895
P18206_Y822__1_NISDPGLQKSFLDSGYRILGAVAKVREAFQP	P18206	VCL
P18206_S346__1_MTDQVADLRARGQGSSPVAMQKAQQVSQGLD	P18206	VCL	-0.237919	0.5	0.5	0.866025		-0.866025	0	0.341763	1	1	0.333333		0.333333	1	0.785291	1	1	0.80211		0.718918	1
P18433-6_Y789__1_FCYKVVQEYIDAFSDYANFK___________	P18433-6	PTPRA
P18827_S285__1_LVGFMLYRMKKKDEGSYSLEEPKQANGGAYQ	P18827	SDC1	0.163703						0	0.516291						1	0.855851						1
P18850_S16__1_MGEPAGVAGTMESPFSPGLFHRLDEDWDSAL	P18850	ATF6
P18850_S94__1_QICTVKDIKAEPQPLSPASSSYSVSSPRSVD	P18850	ATF6
P18858-3_S36__2_SPVKRPGRKAARVLGSEGEEEDEALSPAKGQ	P18858-3	LIG1	0.509825	0.866025	-1	1	-1	0.5	-0.5	0.030664	0.333333	0.333333	0.333333	0.333333	1	1	0.392413	0.83836	0.601341	0.80211	0.678895	1	1
P18858-3_S46__2_ARVLGSEGEEEDEALSPAKGQKPALDCSQVS	P18858-3	LIG1	0.509825	0.866025	-1	1	-1	0.5	-0.5	0.030664	0.333333	0.333333	0.333333	0.333333	1	1	0.392413	0.83836	0.601341	0.80211	0.678895	1	1
P18858-3_S880__2_LYRKQSQIQNQQGEDSGSDPEDTY_______	P18858-3	LIG1	-0.0754851	1	-0.866025	1	-1	-0.866025	-0.5	0.76594	0.333333	0.333333	0.333333	0.333333	0.333333	1	0.943472	0.83836	0.601341	0.80211	0.678895	0.718918	1
P18858-3_S36__1_SPVKRPGRKAARVLGSEGEEEDEALSPAKGQ	P18858-3	LIG1	0.493249	0.866025		1	-1	0.5	-0.5	0.0375216	0.333333		0.333333	0.333333	1	1	0.435026	0.83836		0.80211	0.678895	1	1
P18858-3_T164__1_QPTTPPKPLKTSKAETPTESVSEPEVATKQE	P18858-3	LIG1	0.241451			-0.5	-0.5	-0.5	-1	0.33443			1	1	1	0.333333	0.779139			1	1	1	0.78623
P18858-3_S788__1_ELEEHHQSLKALVLPSPRPYVRIDGAVIPDH	P18858-3	LIG1
P18858-3_S882__2_RKQSQIQNQQGEDSGSDPEDTY_________	P18858-3	LIG1	-0.0754851	1	-0.866025	1	-1	-0.866025	-0.5	0.76594	0.333333	0.333333	0.333333	0.333333	0.333333	1	0.943472	0.83836	0.601341	0.80211	0.678895	0.718918	1
P18858-3_S111__1_KQLPKRTIQEVLEEQSEDEDREAKRKKEEEE	P18858-3	LIG1	0.0722767	0.5	0	-0.5	-1	-1	-0.5	0.775642	1	1	1	0.333333	0.333333	1	0.944689	1	1	1	0.678895	0.718918	1
P18858-3_S46__1_ARVLGSEGEEEDEALSPAKGQKPALDCSQVS	P18858-3	LIG1	0.468221		0	0.5	-1	-0.5	-1	0.050031		1	1	0.333333	1	0.333333	0.474592		1	1	0.678895	1	0.78623
P18858-3_S21__1_MAALKEWNGVVSESDSPVKRPGRKAARVLGS	P18858-3	LIG1	0.19294		-0.866025	1	-0.5	-0.5	-0.5	0.443046		0.333333	0.333333	1	1	1	0.832228		0.601341	0.80211	1	1	1
P18887_T453__2_KPTQAAGPSSPQKPPTPEETKAASPVLQEDI	P18887	XRCC1	-0.105115		0.866025	0.5	-1	0.5	-0.5	0.678067		0.333333	1	0.333333	1	1	0.919601		0.601341	1	0.678895	1	1
P18887_S266__1_NQEEKKTPSKPPAQLSPSVPKRPKLPAPTRT	P18887	XRCC1	-0.058773			-0.866025	0	-0.866025		0.816809			0.333333	1	0.333333		0.958274			0.80211	1	0.718918
P18887_S447__2_QPQTKTKPTQAAGPSSPQKPPTPEETKAASP	P18887	XRCC1	-0.451916			-0.866025	-1	0	-0.5	0.0597298			0.333333	0.333333	1	1	0.504404			0.80211	0.678895	1	1
P18887_S226__1_YAAATLQASSAASSASPVSRAIGSTSKPQES	P18887	XRCC1
P19105_S19__1_KRTKTKTKKRPQRATSNVFAMFDQSQIQEFK	P19105	MYL12A	-0.0701223				-0.866025			0.782175				0.333333			0.944689				0.678895
P19174_S1263__1_SFESRYQQPFEDFRISQEHLADHFDSRERRA	P19174	PLCG1	0.00755874			-0.866025	0			0.976253			0.333333	1			0.996578			0.80211	1
P19174_S1248__1_SDASGQLFHGRAREGSFESRYQQPFEDFRIS	P19174	PLCG1	-0.435725	-0.5	0.866025	-1	0.5	-0.5	0.5	0.0706881	1	0.333333	0.333333	1	1	1	0.525416	1	0.601341	0.80211	1	1	1
P19419_S324__1_QPQKGRKPRDLELPLSPSLLGGPGPERTPGS	P19419	ELK1
P19634_S796__1_APSDSPSSQRIQRCLSDPGPHPEPGEGEPFF	P19634	SLC9A1	-0.0211674	-0.866025	0		-0.5	0.866025	1	0.93356	0.333333	1		1	0.333333	0.333333	0.988196	0.83836	1		1	0.718918	0.78623
P19634_S703__1_AHKLDSPTMSRARIGSDPLAYEPKEDLPVIT	P19634	SLC9A1	-0.0223055				0.5	0.5	-0.5	0.929995				1	1	1	0.987955				1	1	1
P19634_S785__1_SSPGTDDVFTPAPSDSPSSQRIQRCLSDPGP	P19634	SLC9A1	0.295726	-0.5	-0.5		1	1	0.5	0.23347	1	1		0.333333	0.333333	1	0.706925	1	1		0.678895	0.718918	1
P19634_S693__1_QKINNYLTVPAHKLDSPTMSRARIGSDPLAY	P19634	SLC9A1	-0.0406906	-0.5	0		0.5	0.5	0.5	0.872639	1	1		1	1	1	0.980446	1	1		1	1	1
P20042_S2__1_______________MSGDEMIFDPTMSKKKK	P20042	EIF2S2	-0.116615	-1	-0.5	-0.5	-0.5	0.5	-1	0.644362	0.333333	1	1	1	1	0.333333	0.911498	0.83836	1	1	1	1	0.78623
P20042_S67__1_KDLEADEEDTRKKDASDDLDDLNFFNQKKKK	P20042	EIF2S2	0.131777			1	0	-0.866025		0.602208			0.333333	1	0.333333		0.896224			0.80211	1	0.718918
P20042_T111__1_EGVKDLKIESDVQEPTEPEDDLDIMLGNKKK	P20042	EIF2S2
P20839-3_T6__1___________MEGPLTPPPLQGGGAAAVPEP	P20839-3	IMPDH1	-0.351337				-0.866025			0.15282				0.333333			0.618027				0.678895
P20962_S5__1____________MSEKSVEAAAELSAKDLKEK	P20962	PTMS	0.419974	0.5	-0.5	-1	1		0.866025	0.0827112	1	0.666667	0.333333	0.333333		0.333333	0.55134	1	1	0.80211	0.678895		0.78623
P20962_S2__1_______________MSEKSVEAAAELSAKDL	P20962	PTMS	0.398673	1	-0.866025	-0.5	-0.5			0.101261	0.333333	0.333333	1	1			0.565176	0.83836	0.601341	1	1
P20962_S5__2____________MSEKSVEAAAELSAKDLKEK	P20962	PTMS	0.33763	0.866025	-0.5	-0.5	0	-0.866025	0.5	0.170611	0.333333	0.666667	1	1	0.333333	1	0.63282	0.83836	1	1	1	0.718918	1
P20962_S2__2_______________MSEKSVEAAAELSAKDL	P20962	PTMS	0.33763	0.866025	-0.5	-0.5	0	-0.866025	0.5	0.170611	0.333333	0.666667	1	1	0.333333	1	0.63282	0.83836	1	1	1	0.718918	1
P21266_S2__1_______________MSCESSMVLGYWDIRGL	P21266	GSTM3	-0.116871			0.866025				0.644203			0.333333				0.911498			0.80211
P21291_S192__1_PKGFGFGQGAGALVHSE______________	P21291	CSRP1	-0.0865532	0.5	0	0.5	1	-0.5	0	0.732732	1	1	1	0.333333	1	1	0.939241	1	1	1	0.678895	1	1
P21359-2_S864__1_GVCLQQRSNSGLATYSPPMGPVSERKGSMIS	P21359-2	NF1	0.0487498					0.5	-0.5	0.847669					1	1	0.973911					1	1
P21359-2_T2493__1_GSEGYLAATYPTVGQTSPRARKSMSLDMGQP	P21359-2	NF1	0.163636					0	0.5	0.516464					1	1	0.855851					1	1
P21709_S910__2_NFDPRMTLRLPSLSGSDGIPYRTVSEWLESI	P21709	EPHA1	0.129365		0		0.5	0.866025	-0.5	0.608927		1		1	0.333333	1	0.900454		1		1	0.718918	1
P21709_S906__2_RTIANFDPRMTLRLPSLSGSDGIPYRTVSEW	P21709	EPHA1	0.212788		0		0.5	1	-0.5	0.396582		1		1	0.333333	1	0.815704		1		1	0.718918	1
P21709_S910__1_NFDPRMTLRLPSLSGSDGIPYRTVSEWLESI	P21709	EPHA1	0.202874				0.5	1	-0.5	0.419449				1	0.333333	1	0.824192				1	0.718918	1
P21964-2_S81__1_GAYCGYSAVRMARLLSPGARLITIEINPDCA	P21964-2	COMT	-0.215113	-0.5		0.5	-0.866025			0.39132	1		1	0.333333			0.814149	1		1	0.678895
P21964-2_S217__1_EVVDGLEKAIYKGPGSEAGP___________	P21964-2	COMT	-0.382578	0.5			0			0.117134	1			1			0.579209	1			1
P22059_S386__2_NLGHKRTGSNISGASSDISLDEQYKHQLEET	P22059	OSBP	-0.0701223			0				0.782175			1				0.944689			1
P22059_S193__1_LAKAKAVKMLAESDESGDEESVSQTDKTELQ	P22059	OSBP	-0.286636	-0.5		-0.5	-0.5		0.866025	0.248832	1		1	1		0.333333	0.726724	1		1	1		0.78623
P22059_S240__1_NDLIAKHGTALQRSLSELESLKLPAESNEKI	P22059	OSBP	-0.225296			-0.5	-0.866025	0		0.368725			1	0.333333	1		0.803822			1	0.678895	1
P22059_S190__2_ALELAKAKAVKMLAESDESGDEESVSQTDKT	P22059	OSBP	-0.505689	-0.5	-0.5	-0.5	-0.5	-0.866025	-1	0.0322763	1	1	1	1	0.333333	0.333333	0.402601	1	1	1	1	0.718918	0.78623
P22059_S382__3_TMPENLGHKRTGSNISGASSDISLDEQYKHQ	P22059	OSBP	-0.247674	-1	-0.866025	-0.5			0.5	0.321732	0.333333	0.333333	1			1	0.767349	0.83836	0.601341	1			1
P22059_S193__2_LAKAKAVKMLAESDESGDEESVSQTDKTELQ	P22059	OSBP	-0.505689	-0.5	-0.5	-0.5	-0.5	-0.866025	-1	0.0322763	1	1	1	1	0.333333	0.333333	0.402601	1	1	1	1	0.718918	0.78623
P22059_S379__2_EIITMPENLGHKRTGSNISGASSDISLDEQY	P22059	OSBP	-0.201735	-0.5		0.866025				0.422121	1		0.333333				0.824192	1		0.80211
P22059_S379__1_EIITMPENLGHKRTGSNISGASSDISLDEQY	P22059	OSBP	0.542339						0.5	0.0200572						1	0.346594						1
P22059_S190__1_ALELAKAKAVKMLAESDESGDEESVSQTDKT	P22059	OSBP	-0.335165	-0.866025		-0.5				0.173952	0.333333		1				0.635541	0.83836		1
P22059_S385__2_ENLGHKRTGSNISGASSDISLDEQYKHQLEE	P22059	OSBP	-0.0701223			0				0.782175			1				0.944689			1
P22059_S351__1_VGSGKDQCCSGKGDMSDEDDENEFFDAPEII	P22059	OSBP	-0.281563			-1				0.257676			0.333333				0.734088			0.80211
P22059_S385__3_ENLGHKRTGSNISGASSDISLDEQYKHQLEE	P22059	OSBP	-0.247674	-1	-0.866025	-0.5			0.5	0.321732	0.333333	0.333333	1			1	0.767349	0.83836	0.601341	1			1
P22059_S379__3_EIITMPENLGHKRTGSNISGASSDISLDEQY	P22059	OSBP	-0.247674	-1	-0.866025	-0.5			0.5	0.321732	0.333333	0.333333	1			1	0.767349	0.83836	0.601341	1			1
P22059_S386__3_NLGHKRTGSNISGASSDISLDEQYKHQLEET	P22059	OSBP	-0.257115				-0.866025			0.303019				0.333333			0.755646				0.678895
P22059_S382__2_TMPENLGHKRTGSNISGASSDISLDEQYKHQ	P22059	OSBP	-0.201735	-0.5		0.866025				0.422121	1		0.333333				0.824192	1		0.80211
P22087_S124__1_KNLVPGESVYGEKRVSISEGDDKIEYRAWNP	P22087	FBL	-0.177594	-0.5	-1	-0.5	-1	1	0.5	0.480803	1	0.333333	1	0.333333	0.333333	1	0.852843	1	0.601341	1	0.678895	0.718918	1
P22234_S27__1_KLYEGKTKEVYELLDSPGKVLLQSKDQITAG	P22234	PAICS	0.207737			0.5	-1	-0.866025		0.408145			1	0.333333	0.333333		0.82002			1	0.678895	0.718918
P22234_S107__1_EMIPIEWVCRRIATGSFLKRNPGVKEGYKFY	P22234	PAICS	0.34088			0.5	-0.5	-0.866025		0.166272			1	1	0.333333		0.627148			1	1	0.718918
P22455-3_S209__1_ATVQKLSRFPLARQFSLESGSSGKSSSSLVR	P22455-3	FGFR4	0.642006			0				0.00407198			1				0.210425			1
P22455-3_S363__1_LREFLRARRPPGPDLSPDGPRSSEGPLSFPV	P22455-3	FGFR4	-0.0856008							0.735573							0.939241
P22681_S483__1_FMMKELAGAKVERPPSPFSMAPQASLPPVPP	P22681	CBL	0.136596	1	-0.866025		1	0	0.866025	0.588876	0	0.333333		0	1	0.333333	0.8914	0	0.601341		0	1	0.78623
P23246_S273__1_GPPPGGPGGRSEEKISDSEGFKANLSLLRRP	P23246	SFPQ	-0.232169		-0.866025	1	-0.5	1	0.866025	0.3539		0.333333	0.333333	1	0.333333	0.333333	0.790881		0.601341	0.80211	1	0.718918	0.78623
P23246_T687__1_AGPVGGQGPRGMGPGTPAGYGRGREEYEGPN	P23246	SFPQ	0.163619	0						0.51651	1						0.855851	1
P23497_S407__3_RESFKKRVIGQDHDFSESSEEEAPAEASSGA	P23497	SP100	0.217257	-0.5	-0.5	-0.5	0	1	0.5	0.3865	1	0.666667	1	1	0.333333	1	0.811905	1	1	1	1	0.718918	1
P23497_S409__3_SFKKRVIGQDHDFSESSEEEAPAEASSGALR	P23497	SP100	0.217257	-0.5	-0.5	-0.5	0	1	0.5	0.3865	1	0.666667	1	1	0.333333	1	0.811905	1	1	1	1	0.718918	1
P23497_S410__2_FKKRVIGQDHDFSESSEEEAPAEASSGALRS	P23497	SP100	-0.199847	0.5	-0.866025	0.5	0	0.5		0.426568	1	0.333333	1	1	1		0.824886	1	0.601341	1	1	1
P23497_S362__1_APRSEPVINNDNPLESNDEKEGQEATCSRPQ	P23497	SP100	-0.282729			-0.5	0			0.255627			1	1			0.733104			1	1
P23497_S18__1_GGGGDLSTRRLNECISPVANEMNHLPAHSHD	P23497	SP100	-0.0932119	0.5		0	0			0.712966	1		1	1			0.933756	1		1	1
P23497_S157__1_KGFENVIHDKLPLQESEEEEREERSGLQLSL	P23497	SP100	-0.0353974			0.5	0	0.866025	0	0.889103			1	1	0.333333	1	0.98535			1	1	0.718918	1
P23497_S410__3_FKKRVIGQDHDFSESSEEEAPAEASSGALRS	P23497	SP100	0.217257	-0.5	-0.5	-0.5	0	1	0.5	0.3865	1	0.666667	1	1	0.333333	1	0.811905	1	1	1	1	0.718918	1
P23497_S409__2_SFKKRVIGQDHDFSESSEEEAPAEASSGALR	P23497	SP100	-0.199847	0.5	-0.866025	0.5	0	0.5		0.426568	1	0.333333	1	1	1		0.824886	1	0.601341	1	1	1
P23511-2_S297__1_KRGEGGRFFSPKEKDSPHMQDPNQADEEAMT	P23511-2	NFYA	-0.458186				0.866025	0.866025		0.055847				0.333333	0.333333		0.491128				0.678895	0.718918
P23588_S498__2_AWVKRSSNPPARSQSSDTEQQSPTSGGGKVA	P23588	EIF4B	-0.303863	0.866025						0.220245	0.333333						0.687378	0.83836
P23588_S406__1_LDEPKLERRPRERHPSWRSEETQERERSRTG	P23588	EIF4B	0.00491686		0		0	0.5	0.5	0.984552		1		1	1	1	0.996912		1		1	1	1
P23588_S207__1_SDKTDTDWRARPATDSFDDYPPRRGDDSFGD	P23588	EIF4B	-0.251515	1	0	-0.5	-0.866025		0.5	0.314039	0.333333	1	1	0.333333		1	0.760946	0.83836	1	1	0.678895		1
P23588_S497__2_NAWVKRSSNPPARSQSSDTEQQSPTSGGGKV	P23588	EIF4B	-0.303863	0.866025						0.220245	0.333333						0.687378	0.83836
P23588_S597__1_NPASKFSSASKYAALSVDGEDENEGEDYAE_	P23588	EIF4B	-0.436758	0.5	-0.5	0.5	-1	0.5	-1	0.0699479	1	1	1	0.333333	1	0.333333	0.524147	1	1	1	0.678895	1	0.78623
P23771_S115__1_GKALGSHHTASPWNLSPFSKTSIHHGSPGPL	P23771	GATA3	-0.227181	0.5	0.5	-0.5	-1	1	-0.5	0.364624	1	1	1	0.333333	0.333333	1	0.802443	1	1	1	0.678895	0.718918	1
P23771_S162__1_SPHLFTFPPTPPKDVSPDPSLSTPGSAGSAR	P23771	GATA3	-0.00647915	-0.866025	0.866025	0.5	-0.5	1	0.866025	0.979644	0.333333	0.333333	1	1	0.333333	0.333333	0.996857	0.83836	0.601341	1	1	0.718918	0.78623
P24534_S106__1_GATDSKDDDDIDLFGSDDEEESEEAKRLREE	P24534	EEF1B2	0.616099	-1	1	1	0.5	0.5	1	0.00767423	0.333333	0.333333	0.333333	1	1	0.333333	0.246393	0.83836	0.601341	0.80211	1	1	0.78623
P24534_S106__2_GATDSKDDDDIDLFGSDDEEESEEAKRLREE	P24534	EEF1B2	0.115752	1	1	1	-0.5	-1	-0.5	0.647398	0.333333	0.333333	0.333333	1	0.333333	1	0.912648	0.83836	0.601341	0.80211	1	0.718918	1
P24593_S116__1_LNEKSYREQVKIERDSREHEEPTTSEMAEET	P24593	IGFBP5	0.471748	0.866025	0.5			0.5	1	0.0480998	0.333333	1			1	0.333333	0.473235	0.83836	1			1	0.78623
P24593_S116__2_LNEKSYREQVKIERDSREHEEPTTSEMAEET	P24593	IGFBP5	-0.0868092	-0.5	0					0.731969	0.666667	1					0.939241	1	1
P24928_S1920__2_TSPKYSPTSPTYSPTSPKYSPTSPTYSPTSP	P24928	POLR2A	0.0701223	0.866025						0.782175	0.333333						0.944689	0.83836
P24928_S1920__1_TSPKYSPTSPTYSPTSPKYSPTSPTYSPTSP	P24928	POLR2A	0.0174731			1			0.866025	0.945137			0.333333			0.333333	0.989545			0.80211			0.78623
P24928_T1915__1_PVYTPTSPKYSPTSPTYSPTSPKYSPTSPTY	P24928	POLR2A	-0.0240883			-0.5	0.866025	0.866025		0.924415			1	0.333333	0.333333		0.987955			1	0.678895	0.718918
P24928_T1915__2_PVYTPTSPKYSPTSPTYSPTSPKYSPTSPTY	P24928	POLR2A
P24928_S1917__1_YTPTSPKYSPTSPTYSPTSPKYSPTSPTYSP	P24928	POLR2A	0.036383	1	-0.866025	0		-0.5	0	0.886034	0.333333	0.333333	1		1	1	0.984806	0.83836	0.601341	1		1	1
P24928_S1910__2_YSPTSPVYTPTSPKYSPTSPTYSPTSPKYSP	P24928	POLR2A
P24928_S1864__1_SSPEYTPTSPKYSPTSPKYSPTSPKYSPTSP	P24928	POLR2A	-0.0478427		-0.866025	-0.5	-0.5	0.5	-0.5	0.850474		0.333333	1	1	1	1	0.974176		0.601341	1	1	1	1
P24928_S1864__2_SSPEYTPTSPKYSPTSPKYSPTSPKYSPTSP	P24928	POLR2A	-0.0452031	0.866025	-0.866025	-0.5	0.866025		-0.5	0.858643	0.333333	0.333333	1	0.333333		1	0.976728	0.83836	0.601341	1	0.678895		1
P24928_S1892__2_TSPTYSPTTPKYSPTSPTYSPTSPVYTPTSP	P24928	POLR2A	0.218211	0.866025		-0.866025			1	0.384366	0.333333		0.333333			0.333333	0.811905	0.83836		0.80211			0.78623
P24928_S1882__2_YSPTSPKYSPTSPTYSPTTPKYSPTSPTYSP	P24928	POLR2A	-0.399495	0.5		-1	-0.866025	-0.866025		0.100494	1		0.333333	0.333333	0.333333		0.565176	1		0.80211	0.678895	0.718918
P24928_S1868__2_YTPTSPKYSPTSPKYSPTSPKYSPTSPTYSP	P24928	POLR2A	-0.0452031	0.866025	-0.866025	-0.5	0.866025		-0.5	0.858643	0.333333	0.333333	1	0.333333		1	0.976728	0.83836	0.601341	1	0.678895		1
P24928_S1966__1_SPTYSLTSPAISPDDSDEEN___________	P24928	POLR2A	-0.238649	0.5		-0.5	-0.866025		-0.5	0.340241	1		1	0.333333		1	0.784773	1		1	0.678895		1
P24928_S1917__2_YTPTSPKYSPTSPTYSPTSPKYSPTSPTYSP	P24928	POLR2A	-0.1501	0.5		-1	-0.5		-0.5	0.552186	1		0.333333	1		1	0.869344	1		0.80211	1		1
P24928_S1892__1_TSPTYSPTTPKYSPTSPTYSPTSPVYTPTSP	P24928	POLR2A	-0.111512	-0.5	-0.866025	-0.866025	0.866025	0	-0.866025	0.659562	1	0.333333	0.333333	0.333333	1	0.333333	0.917886	1	0.601341	0.80211	0.678895	1	0.78623
P24928_S1906__2_TSPTYSPTSPVYTPTSPKYSPTSPTYSPTSP	P24928	POLR2A	0.452711	0.866025					1	0.0592266	0.333333					0.333333	0.504404	0.83836					0.78623
P24928_S1878__2_TSPKYSPTSPKYSPTSPTYSPTTPKYSPTSP	P24928	POLR2A	-0.307304	0.866025		-1	-0.5	-0.866025		0.214803	0.333333		0.333333	1	0.333333		0.687378	0.83836		0.80211	1	0.718918
P24928_S1913__1_TSPVYTPTSPKYSPTSPTYSPTSPKYSPTSP	P24928	POLR2A	-0.0757272	-1		-0.5	-0.5	0.5	-0.5	0.76521	0.333333		1	1	1	1	0.943472	0.83836		1	1	1	1
P24928_S1899__2_TTPKYSPTSPTYSPTSPVYTPTSPKYSPTSP	P24928	POLR2A	0.0841884	0.866025		-0.866025			0.866025	0.739792	0.333333		0.333333			0.333333	0.939282	0.83836		0.80211			0.78623
P24928_S1913__2_TSPVYTPTSPKYSPTSPTYSPTSPKYSPTSP	P24928	POLR2A	-0.0739499	0.5		-0.866025	0.5		-0.5	0.770579	1		0.333333	1		1	0.944689	1		0.80211	1		1
P24928_S1878__1_TSPKYSPTSPKYSPTSPTYSPTTPKYSPTSP	P24928	POLR2A	-0.322141	-0.5	0	0.5	-1	0.866025	-0.5	0.192339	1	1	1	0.333333	0.333333	1	0.656372	1	1	1	0.678895	0.718918	1
P24928_S1850__1_ASPKYTPTSPSYSPSSPEYTPTSPKYSPTSP	P24928	POLR2A	-0.0233741				0			0.92665				1			0.987955				1
P25098_S670__1_QQLVQRVPKMKNKPRSPVVELSKVPLVQRGS	P25098	ADRBK1	0.329652			0.5	0	-0.5	-0.5	0.181584			1	1	1	1	0.64576			1	1	1	1
P25106_S350__1_SAKTGLTKLIDASRVSETEYSALEQSTK___	P25106	ACKR3	0.130381		0		-0.5	-0.5	0.5	0.606093		1		1	1	1	0.89817		1		1	1	1
P25205_T713__3_DAKDGDSYDPYDFSDTEEEMPQVHTPKTADS	P25205	MCM3	0.364388	-0.866025	0.866025	0.5			0.866025	0.137106	0.333333	0.333333	1			0.333333	0.616384	0.83836	0.601341	1			0.78623
P25205_S728__1_TEEEMPQVHTPKTADSQETKESQKVELSESR	P25205	MCM3	0.455812			-1	-0.5			0.0572942			0.333333	1			0.496646			0.80211	1
P25205_S711__3_QPDAKDGDSYDPYDFSDTEEEMPQVHTPKTA	P25205	MCM3	0.364388	-0.866025	0.866025	0.5			0.866025	0.137106	0.333333	0.333333	1			0.333333	0.616384	0.83836	0.601341	1			0.78623
P25205_Y708__2_KTRQPDAKDGDSYDPYDFSDTEEEMPQVHTP	P25205	MCM3	0.28054	0.866025	0.866025	-0.5	-1	0.866025		0.259483	0.333333	0.333333	1	0.333333	0.333333		0.734088	0.83836	0.601341	1	0.678895	0.718918
P25205_T722__3_PYDFSDTEEEMPQVHTPKTADSQETKESQKV	P25205	MCM3	0.364388	-0.866025	0.866025	0.5			0.866025	0.137106	0.333333	0.333333	1			0.333333	0.616384	0.83836	0.601341	1			0.78623
P25205_Y708__3_KTRQPDAKDGDSYDPYDFSDTEEEMPQVHTP	P25205	MCM3	0.181924	-1		0.5			1	0.469994	0.333333		1			0.333333	0.844712	0.83836		1			0.78623
P25205_T713__2_DAKDGDSYDPYDFSDTEEEMPQVHTPKTADS	P25205	MCM3	0.0417933	-1	0.866025	0.5			0.866025	0.869215	0.333333	0.333333	1			0.333333	0.980446	0.83836	0.601341	1			0.78623
P25205_S711__2_QPDAKDGDSYDPYDFSDTEEEMPQVHTPKTA	P25205	MCM3	0.497814	0.866025	0.866025	1	-0.5	0.866025	-0.5	0.0355258	0.333333	0.333333	0.333333	1	0.333333	1	0.419963	0.83836	0.601341	0.80211	1	0.718918	1
P25205_T722__2_PYDFSDTEEEMPQVHTPKTADSQETKESQKV	P25205	MCM3	0.513511		0.866025	0.5	-1	0.866025	-0.5	0.0292805		0.333333	1	0.333333	0.333333	1	0.383759		0.601341	1	0.678895	0.718918	1
P25205_T722__1_PYDFSDTEEEMPQVHTPKTADSQETKESQKV	P25205	MCM3	0.277723			-1	0		-0.866025	0.264499			0.333333	1		0.333333	0.736275			0.80211	1		0.78623
P25205_S711__1_QPDAKDGDSYDPYDFSDTEEEMPQVHTPKTA	P25205	MCM3	0.240713	0		-0.5	-0.5	0.5	-0.5	0.335953	1		1	1	1	1	0.781327	1		1	1	1	1
P25325-2_S15__1__MAEPGSRESETRARSPSVAAMASPQLCRAL	P25325-2	MPST	-0.272825	-1	-1	-0.5	0.5	0.5	1	0.273364	0.333333	0.333333	1	1	1	0.333333	0.745364	0.83836	0.601341	1	1	1	0.78623
P25440_S298__1_ADTTTPTPTAILAPGSPASPPGSLEPKAARL	P25440	BRD2	-0.103652	1	0		-0.5			0.682325	0.333333	1		0.666667			0.919601	0.83836	1		1
P25440_S633__1_KATKTAPPALPTGYDSEEEEESRPMSYDEKR	P25440	BRD2	-0.201355	0.5	1	0.5	-0.866025		0	0.423013	1	0.333333	1	0.333333		1	0.824829	1	0.601341	1	0.678895		1
P25440_S301__1_TTPTPTAILAPGSPASPPGSLEPKAARLPPM	P25440	BRD2	-0.0342487	1	0.866025	0.5	-0.5	-0.866025	-0.5	0.892681	0.333333	0.333333	1	0.666667	0.333333	1	0.986495	0.83836	0.601341	1	1	0.718918	1
P25490_S247__1_IDHETVVEEQIIGENSPPDYSEYMTGKKLPP	P25490	YY1	0.134895	-1		-1		-0.5	0.5	0.593566	0.333333		0.333333		1	1	0.893061	0.83836		0.80211		1	1
P25786_Y6__1___________MFRNQYDNDVTVWSPQGRIHQ	P25786	PSMA1
P25788-2_S243__1_EAEKYAKESLKEEDESDDDNM__________	P25788-2	PSMA3	0.668432	-0.5	0	0.5	0.5		-0.5	0.00242564	1	1	1	1		1	0.164519	1	1	1	1		1
P25789_S13__1____MSRRYDSRTTIFSPEGRLYQVEYAMEAI	P25789	PSMA4	-0.102025			-0.5	0.5	-0.5		0.687071			1	1	1		0.922555			1	1	1
P25929_S363__2_ETIAMSTMHTDVSKTSLKQASPVAFKKINNN	P25929	NPY1R
P25929_S368__1_STMHTDVSKTSLKQASPVAFKKINNNDDNEK	P25929	NPY1R
P25929_S363__1_ETIAMSTMHTDVSKTSLKQASPVAFKKINNN	P25929	NPY1R
P25929_S368__2_STMHTDVSKTSLKQASPVAFKKINNNDDNEK	P25929	NPY1R
P26045_S357__2_KKVIGGMVWNPAMRRSLSVEHLETKSLPSRS	P26045	PTPN3	-0.031113						0.5	0.902461						1	0.987955						1
P26045_S357__1_KKVIGGMVWNPAMRRSLSVEHLETKSLPSRS	P26045	PTPN3	-0.215236							0.39104							0.81388
P26045_S425__1_EDVFYTYKGSLAPQDSDSEVSQNRSPHQESL	P26045	PTPN3	0.311153				0.866025	0.866025	-0.5	0.208819				0.333333	0.333333	1	0.685754				0.678895	0.718918	1
P26045_S359__2_VIGGMVWNPAMRRSLSVEHLETKSLPSRSPP	P26045	PTPN3	-0.031113						0.5	0.902461						1	0.987955						1
P26045_S359__1_VIGGMVWNPAMRRSLSVEHLETKSLPSRSPP	P26045	PTPN3	-0.294303				-0.5	1	0.5	0.235835				1	0	1	0.709335				1	0	1
P26358-2_S748__1_KMHQGKKKKQNKNRISWVGEAVKTDGKKSYY	P26358-2	DNMT1
P26358-2_S730__1_ADDDEEVDDNIPEMPSPKKMHQGKKKKQNKN	P26358-2	DNMT1	0.514012	-0.866025		1	0.5	0.866025	-0.5	0.0290963	0.333333		0.333333	1	0.333333	1	0.382267	0.83836		0.80211	1	0.718918	1
P26358-2_S127__1_QARSEARRVGMADANSPPKPLSKPRTPRRSK	P26358-2	DNMT1	-0.111512		-0.866025	0.5	-0.866025	-0.5	-0.866025	0.659562		0.333333	1	0.333333	1	0.333333	0.917886		0.601341	1	0.678895	1	0.78623
P26368-2_S2__1_______________MSDFDEFERQLNENKQE	P26368-2	U2AF2	-0.219814	0.5	0.5	0.5	-0.5	0.5	0.5	0.379222	1	1	1	1	1	1	0.809783	1	1	1	1	1	1
P26368-2_S79__1_PLTRGAKEEHGGLIRSPRHEKKKKVRKYWDV	P26368-2	U2AF2	0.37854		0	-0.5	-0.5	0.5	-1	0.121378		1	1	1	1	0.333333	0.588619		1	1	1	1	0.78623
P26368-2_S53__1_KRRSRSRDRRNRDQRSASRDRRRRSKPLTRG	P26368-2	U2AF2	-0.0701223	0.866025						0.782175	0.333333						0.944689	0.83836
P26373_S77__1_PTVRYHTKVRAGRGFSLEELRVAGIHKKVAR	P26373	RPL13	-0.14236			0.5	0	-0.866025	-0.866025	0.573092			1	1	0.333333	0.333333	0.884228			1	1	0.718918	0.78623
P26639_S8__1_________MFEEKASSPSGKMGGEEKPIGAG	P26639	TARS	-0.317137	-1	0.866025	0	0			0.199732	0.333333	0.333333	1	1			0.669392	0.83836	0.601341	1	1
P27707_S74__1_CNVQSTQDEFEELTMSQKNGGNVLQMMYEKP	P27707	DCK
P28066_S56__1_QTSEGVCLAVEKRITSPLMEPSSIEKIVEID	P28066	PSMA5	0.147651	0.5	1	-0.5	-0.5	0.5	1	0.558764	1	0.333333	1	1	1	0.333333	0.869973	1	0.601341	1	1	1	0.78623
P28066_S16__1_MFLTRSEYDRGVNTFSPEGRLFQVEYAIEAI	P28066	PSMA5	-0.154879	1	0.866025	-0.5	-1	0.5	0.5	0.539452	0.333333	0.333333	1	0.333333	1	1	0.863441	0.83836	0.601341	1	0.678895	1	1
P28074_T262__1_SSDNVADLHEKYSGSTP______________	P28074	PSMB5	0.024815	0	0.866025	-0.5			-0.866025	0.922141	1	0.333333	1			0.333333	0.987955	1	0.601341	1			0.78623
P28347_S11__2______MEPSSWSGSESPAENMERMSDSADKP	P28347	TEAD1
P28347_S11__1______MEPSSWSGSESPAENMERMSDSADKP	P28347	TEAD1	-0.250824			0.866025	-0.5		0.866025	0.315414			0.333333	0.666667		0.333333	0.760946			0.80211	1		0.78623
P29317_S901__1_DFDPRVSIRLPSTSGSEGVPFRTVSEWLESI	P29317	EPHA2	0.839144			0		1	1	1.34283e-05			1		0.333333	0.333333	0.026458			1		0.718918	0.78623
P29372-5_S61__1_GPPTTPGPYRSIYFSSPKGHLTRLGLEFFDQ	P29372-5	MPG	0.031173			0.5			-0.5	0.902273			1			1	0.987955			1			1
P29966_S27__1_GEAAAERPGEAAVASSPSKANGQENGHVKVN	P29966	MARCKS	0.406282						-1	0.0943215						0.333333	0.565176						0.78623
P29966_S101__1_EKGEPAAAAAPEAGASPVEKEAPAEGEAAEP	P29966	MARCKS	0.517252			-1	0.5	-0.5	-0.5	0.0279265			0.333333	1	1	1	0.377236			0.80211	1	1	1
P29966_S147__1_STSSPKAEDGATPSPSNETPKKKKKRFSFKK	P29966	MARCKS	0.442534			-1	0.5	-0.5	0.5	0.0659123			0.333333	1	1	1	0.511625			0.80211	1	1	1
P29966_S145__1_ASSTSSPKAEDGATPSPSNETPKKKKKRFSF	P29966	MARCKS	0.519268		0	-1	0.5	0.5	0.5	0.0272171		1	0.333333	1	1	1	0.377236		1	0.80211	1	1	1
P29966_S118__1_VEKEAPAEGEAAEPGSPTAAEGEAASAASST	P29966	MARCKS	0.633843			-0.5	0.5	0.5	-0.5	0.00473405			1	1	1	1	0.215857			1	1	1	1
P29966_S170__1_KKRFSFKKSFKLSGFSFKKNKKEAGEGGEAE	P29966	MARCKS	0.532576	-0.866025	-0.5	-0.5	0.5	0.5	0.5	0.0228797	0.333333	1	1	1	1	1	0.362605	0.83836	1	1	1	1	1
P30038_S44__1_SLKVANEPVLAFTQGSPERDALQKALKDLKG	P30038	ALDH4A1
P30043_S82__1_GQDAVIVLLGTRNDLSPTTVMSEGARNIVAA	P30043	BLVRB
P30050_S165__1_DIIDDINSGAVECPAS_______________	P30050	RPL12	-0.0701223			0.866025				0.782175			0.333333				0.944689			0.80211
P30050_S38__1_GATSALAPKIGPLGLSPKKVGDDIAKATGDW	P30050	RPL12	-0.537668	0.5	0.5	0.5	-0.5	0.5	0.5	0.0231587	1	1	1	1	1	1	0.362605	1	1	1	1	1	1
P30414_S379__1_HWKEEMQRLRAYRPPSGEKWSKGDKLSDPCS	P30414	NKTR	-0.200547			0.866025				0.424917			0.333333				0.824886			0.80211
P30414_S463__2_CRRHKQTKKRRILIPSDIESSKSSTRRMKSS	P30414	NKTR	-0.176778			-0.5			1	0.482854			0.666667			0.333333	0.852843			1			0.78623
P30414_T1155__1_AKVEETSPLGNARLDTPDINIVLKQDMATEH	P30414	NKTR
P30414_S463__1_CRRHKQTKKRRILIPSDIESSKSSTRRMKSS	P30414	NKTR	0.00587207			0.866025	0.5	0.866025	-0.5	0.981551			0.333333	1	0.333333	1	0.996912			0.80211	1	0.718918	1
P30520_S451__1_LQIPVKWIGVGKSRESMIQLF__________	P30520	ADSS
P30566_S9__1________MAAGGDHGSPDSYRSPLASRYASP	P30566	ADSL	-0.340573	-0.5	0.5	-0.5	-0.5		-0.5	0.166679	1	1	1	1		1	0.627148	1	1	1	1		1
P30622-2_S147__1_DEANGLQTTPASRATSPLCTSTASMVSSSPS	P30622-2	CLIP1
P30622-2_S180__1_SNIPQKPSQPAAKEPSATPPISNLTKTASES	P30622-2	CLIP1	0.303863			0.866025				0.220245			0.333333				0.687378			0.80211
P30622-2_S204__3_TKTASESISNLSEAGSIKKGERELKIGDRVL	P30622-2	CLIP1	-0.236632	0.5	0				-0.866025	0.344459	1	1				0.333333	0.785291	1	1				0.78623
P30622-2_S200__2_ISNLTKTASESISNLSEAGSIKKGERELKIG	P30622-2	CLIP1	-0.334474	-0.866025					0	0.174896	0.333333					1	0.635541	0.83836					1
P30622-2_S348__1_SGLLTETSSRYARKISGTTALQEALKEKQQH;TGLLTETSSRYARKISGTTALQEALKEKQQH	P30622-2	CLIP1	0.422263			-1	0.5	1	0.866025	0.0808772			0.333333	1	0.333333	0.333333	0.550478			0.80211	1	0.718918	0.78623
P30622-2_S195__1_SATPPISNLTKTASESISNLSEAGSIKKGER	P30622-2	CLIP1	-0.210367						0.866025	0.402102						0.333333	0.815704						0.78623
P30622-2_S204__2_TKTASESISNLSEAGSIKKGERELKIGDRVL	P30622-2	CLIP1	-0.114773	0.5		0			0	0.650197	1		1			1	0.914382	1		1			1
P30622-2_S195__3_SATPPISNLTKTASESISNLSEAGSIKKGER	P30622-2	CLIP1	-0.236632	0.5	0				-0.866025	0.344459	1	1				0.333333	0.785291	1	1				0.78623
P30622-2_S204__1_TKTASESISNLSEAGSIKKGERELKIGDRVL	P30622-2	CLIP1	0.428458	-0.5	1	-0.5	0.5		0.5	0.0760634	1	0.333333	1	1		1	0.540747	1	0.601341	1	1		1
P30622-2_S200__1_ISNLTKTASESISNLSEAGSIKKGERELKIG	P30622-2	CLIP1	-0.00377937				0.866025	-0.866025		0.988125				0.333333	0.333333		0.997204				0.678895	0.718918
P30622-2_S200__3_ISNLTKTASESISNLSEAGSIKKGERELKIG	P30622-2	CLIP1	-0.236632	0.5	0				-0.866025	0.344459	1	1				0.333333	0.785291	1	1				0.78623
P30622-2_S195__2_SATPPISNLTKTASESISNLSEAGSIKKGER	P30622-2	CLIP1	0.257115			0				0.303019			1				0.755646			1
P31321_S83__1_RQKSNSQSDSHDEEVSPTPPNPVVKARRRRG	P31321	PRKAR1B	-0.0102489						0.5	0.967805						1	0.994074						1
P31321_S83__2_RQKSNSQSDSHDEEVSPTPPNPVVKARRRRG	P31321	PRKAR1B	0.25057						-0.866025	0.31592						0.333333	0.761521						0.78623
P31323_S83__2_GTPSKGVNFAEEPMQSDSEDGEEEEAAPADA	P31323	PRKAR2B	0.205584	0.866025		0.5	-0.866025	-0.5	0.5	0.41313	0.333333		1	0.333333	0.666667	1	0.820399	0.83836		1	0.678895	1	1
P31323_S85__2_PSKGVNFAEEPMQSDSEDGEEEEAAPADAGA	P31323	PRKAR2B	0.205584	0.866025		0.5	-0.866025	-0.5	0.5	0.41313	0.333333		1	0.333333	0.666667	1	0.820399	0.83836		1	0.678895	1	1
P31930_S212__1_LAQAVEGPSENVRKLSRADLTEYLSTHYKAP	P31930	UQCRC1	-0.0498497	0.5	-0.5	0	0	0.866025	0	0.844272	1	1	1	1	0.333333	1	0.972822	1	1	1	1	0.718918	1
P31946_S232__1_TLIMQLLRDNLTLWTSENQGDEGDAGEGEN_	P31946	YWHAB
P32519-2_S144__2_TQQVQEKYADSPGASSPEQPKRKKGRKTKPP	P32519-2	ELF1	0.0808059		0.866025				-1	0.749924		0.333333				0.333333	0.942981		0.601341				0.78623
P32519-2_S408__1_SIRTIQAPTQVPVVVSPRNQQLHTVTLQTVP	P32519-2	ELF1	-0.278813		0		-0.5	0.5		0.262551		1		0.666667	1		0.736229		1		1	1
P32519-2_S143__1_ETQQVQEKYADSPGASSPEQPKRKKGRKTKP	P32519-2	ELF1	-0.614983				-0.5			0.00660301				0.666667			0.240456				1
P32519-2_S163__1_PKRKKGRKTKPPRPDSPATTPNISVKKKNKD	P32519-2	ELF1	-0.0826518		1		-0.866025	0.5	1	0.74439		0.333333		0.333333	1	0.333333	0.941036		0.601341		0.678895	1	0.78623
P32519-2_S144__1_TQQVQEKYADSPGASSPEQPKRKKGRKTKPP	P32519-2	ELF1	-0.225989		1		-0.866025	0.866025	0.866025	0.367216		0.333333		0.333333	0.333333	0.333333	0.803822		0.601341		0.678895	0.718918	0.78623
P32519-2_S139__1_PEVMETQQVQEKYADSPGASSPEQPKRKKGR	P32519-2	ELF1	-0.389356		0.866025		-0.866025			0.110248		0.333333		0.333333			0.571431		0.601341		0.678895
P32519-2_S139__2_PEVMETQQVQEKYADSPGASSPEQPKRKKGR	P32519-2	ELF1	0.196795		0.866025			0	-1	0.43381		0.333333			1	0.333333	0.825879		0.601341			1	0.78623
P32519-2_S143__2_ETQQVQEKYADSPGASSPEQPKRKKGRKTKP	P32519-2	ELF1	0.397251		0.866025			0	-0.866025	0.102598		0.333333			1	0.333333	0.565176		0.601341			1	0.78623
P33316_S88__1_VGAAGWKGELPKAGGSPAPGPETPAISPSKR	P33316	DUT	-0.10325	-0.866025	0	0.866025				0.683496	0.333333	1	0.333333				0.919601	0.83836	1	0.80211
P33981-2_S435__1_KHTTFEQPVFSVSKQSPPISTSKWFDPKSIC	P33981-2	TTK
P33991_S326__1_HTTRVEMDRGRIAEPSVCGRCHTTHSMALIH	P33991	MCM4	0.137947			0.866025			0	0.585159			0.333333			1	0.890151			0.80211			1
P33991_S3__2______________MSSPASTPSRRGSRRGRA	P33991	MCM4	0.0181272			-0.5	-1	-0.866025	-0.5	0.943086			1	0.333333	0.333333	1	0.989545			1	0.678895	0.718918	1
P33991_S131__1_PDLGSAQKGLQVDLQSDGAAAEDIVASEQSL	P33991	MCM4
P33991_S3__1______________MSSPASTPSRRGSRRGRA	P33991	MCM4	-0.366934	0			-0.866025	-0.866025		0.134177	1			0.333333	0.333333		0.612282	1			0.678895	0.718918
P33991_S2__2_______________MSSPASTPSRRGSRRGR	P33991	MCM4	0.0181272			-0.5	-1	-0.866025	-0.5	0.943086			1	0.333333	0.333333	1	0.989545			1	0.678895	0.718918	1
P35221_S655__1_DSDFETEDFDVRSRTSVQTEDDQLIAGQSAR	P35221	CTNNA1	0.0281559	-0.5	0.5	-0.5	-1	-1	1	0.911695	1	1	1	0.333333	0.333333	0.333333	0.987955	1	1	1	0.678895	0.718918	0.78623
P35221_S655__2_DSDFETEDFDVRSRTSVQTEDDQLIAGQSAR	P35221	CTNNA1	-0.00531585	-0.5	0.5	-0.5			1	0.983298	1	1	1			0.333333	0.996912	1	1	1			0.78623
P35221_T645__3_LMIRTPEELDDSDFETEDFDVRSRTSVQTED	P35221	CTNNA1	0.198374	-0.5	0.866025		-0.5		-0.5	0.430056	1	0.333333		1		1	0.824886	1	0.601341		1		1
P35221_S655__3_DSDFETEDFDVRSRTSVQTEDDQLIAGQSAR	P35221	CTNNA1	0.111029	-0.5	0.866025		-0.5		-0.5	0.660952	1	0.333333		1		1	0.917886	1	0.601341		1		1
P35221_S652__3_ELDDSDFETEDFDVRSRTSVQTEDDQLIAGQ	P35221	CTNNA1	0.111029	-0.5	0.866025		-0.5		-0.5	0.660952	1	0.333333		1		1	0.917886	1	0.601341		1		1
P35221_T658__2_FETEDFDVRSRTSVQTEDDQLIAGQSARAIM	P35221	CTNNA1	-0.118679	-0.5	0.5	-0.5	-1	-0.5	1	0.638432	1	1	1	0.333333	1	0.333333	0.911498	1	1	1	0.678895	1	0.78623
P35221_S641__3_RKAVLMIRTPEELDDSDFETEDFDVRSRTSV	P35221	CTNNA1	0.111029	-0.5	0.866025		-0.5		-0.5	0.660952	1	0.333333		1		1	0.917886	1	0.601341		1		1
P35221_S641__1_RKAVLMIRTPEELDDSDFETEDFDVRSRTSV	P35221	CTNNA1	-0.114551	-0.5	0.5	1	-1	-0.5	1	0.650314	1	1	0.333333	0.333333	1	0.333333	0.914382	1	1	0.80211	0.678895	1	0.78623
P35221_S652__2_ELDDSDFETEDFDVRSRTSVQTEDDQLIAGQ	P35221	CTNNA1	0.263554	-0.866025	0.866025				0.5	0.29064	0.333333	0.333333				1	0.752593	0.83836	0.601341				1
P35221_T658__1_FETEDFDVRSRTSVQTEDDQLIAGQSARAIM	P35221	CTNNA1	0.112781		0.5	0.866025				0.655913		1	0.333333				0.917554		1	0.80211
P35221_S641__2_RKAVLMIRTPEELDDSDFETEDFDVRSRTSV	P35221	CTNNA1	0.263554	-0.866025	0.866025				0.5	0.29064	0.333333	0.333333				1	0.752593	0.83836	0.601341				1
P35222_S191__1_HQLSKKEASRHAIMRSPQMVSAIVRTMQNTN	P35222	CTNNB1	-0.161979	0.5	1	0.5	0	-1	0.866025	0.52078	1	0.333333	1	1	0.333333	0.333333	0.857068	1	0.601341	1	1	0.718918	0.78623
P35222_S552__1_VQLLVRAHQDTQRRTSMGGTQQQFVEGVRME	P35222	CTNNB1	-0.133403	0.5	0.866025	0.5	0.5	-1	1	0.597697	1	0.333333	1	1	0.333333	0.333333	0.895036	1	0.601341	1	1	0.718918	0.78623
P35222_S675__1_FRMSEDKPQDYKKRLSVELTSSLFRTEPMAW	P35222	CTNNB1	0.0282719	-0.866025	0.5	0.866025	-0.866025	0		0.911332	0.333333	1	0.333333	0.333333	1		0.987955	0.83836	1	0.80211	0.678895	1
P35237_S151__1_TWVAEKTEGKIAELLSPGSVDPLTRLVLVNA	P35237	SERPINB6
P35251-2_S108__2_SKPGKISRQDPVTYISETDEEDDFMCKKAAS	P35251-2	RFC1	-0.0683038	1						0.7877	0.333333						0.947895	0.83836
P35251-2_S69__2_FKQKQPSKKKRIIYDSDSESEETLQVKNAKK	P35251-2	RFC1	-0.155911	1	-0.5	-0.5	-1	-1	-0.5	0.536718	0.333333	1	1	0.333333	0.333333	1	0.86182	0.83836	1	1	0.678895	0.718918	1
P35251-2_S71__2_QKQPSKKKRIIYDSDSESEETLQVKNAKKPP	P35251-2	RFC1	-0.023785	1	-0.866025	-0.5	-1	-0.5	-0.5	0.925364	0.333333	0.333333	1	0.333333	1	1	0.987955	0.83836	0.601341	1	0.678895	1	1
P35251-2_S312__1_QQHSKSSADKIGEVSSPKASSKLAIMKRKEE	P35251-2	RFC1	-0.130293		-0.866025	0	1	-0.5	-0.866025	0.606339		0.333333	1	0.333333	1	0.333333	0.89817		0.601341	1	0.678895	1	0.78623
P35251-2_T110__2_PGKISRQDPVTYISETDEEDDFMCKKAASKS	P35251-2	RFC1	-0.0159798	1	-0.866025				-0.5	0.94982	0.333333	0.333333				1	0.990045	0.83836	0.601341				1
P35251-2_S156__1_MKKNEENTKTKNKPLSPIKLTPTSVLDYFGT	P35251-2	RFC1	0.363075	0.866025	-0.866025	1	-0.5	-1	-1	0.138634	0.333333	0.333333	0.333333	1	0.333333	0.333333	0.618027	0.83836	0.601341	0.80211	1	0.718918	0.78623
P35251-2_Y67__2_DDFKQKQPSKKKRIIYDSDSESEETLQVKNA	P35251-2	RFC1	-0.187177	1	-0.5	-0.5	-1	-1	-0.5	0.457042	0.333333	1	1	0.333333	0.333333	1	0.835297	0.83836	1	1	0.678895	0.718918	1
P35251-2_S69__1_FKQKQPSKKKRIIYDSDSESEETLQVKNAKK	P35251-2	RFC1	-0.132437	1	-0.5	-0.5	-1	0	-0.5	0.600375	0.333333	1	1	0.333333	1	1	0.895693	0.83836	1	1	0.678895	1	1
P35251-2_S311__1_SQQHSKSSADKIGEVSSPKASSKLAIMKRKE	P35251-2	RFC1	-0.0331888		-0.866025	0	1	0	0.866025	0.895985		0.333333	1	0.333333	1	0.333333	0.987933		0.601341	1	0.678895	1	0.78623
P35269_S218__3_SELRIHDLEDDLEMSSDASDASGEEGGRVPK	P35269	GTF2F1	0.192949	1	0.866025	-0.5	-0.5	1	1	0.443026	0.333333	0.333333	1	1	0.333333	0.333333	0.832228	0.83836	0.601341	1	1	0.718918	0.78623
P35269_T389__1_RKPSGGSSRGNSRPGTPSAEGGSTSSTLRAA	P35269	GTF2F1	0.00729967	-0.5	0	-1	0.5	-0.5	1	0.977067	1	1	0.333333	1	1	0.333333	0.996578	1	1	0.80211	1	1	0.78623
P35269_S221__3_RIHDLEDDLEMSSDASDASGEEGGRVPKAKK	P35269	GTF2F1	0.192949	1	0.866025	-0.5	-0.5	1	1	0.443026	0.333333	0.333333	1	1	0.333333	0.333333	0.832228	0.83836	0.601341	1	1	0.718918	0.78623
P35269_S385__2_PKRERKPSGGSSRGNSRPGTPSAEGGSTSST	P35269	GTF2F1	-0.473111	-0.5	0	-0.5	-0.5	-0.866025	1	0.0473692	1	1	1	1	0.333333	0.333333	0.471604	1	1	1	1	0.718918	0.78623
P35269_S224__3_DLEDDLEMSSDASDASGEEGGRVPKAKKKAP	P35269	GTF2F1	0.192949	1	0.866025	-0.5	-0.5	1	1	0.443026	0.333333	0.333333	1	1	0.333333	0.333333	0.832228	0.83836	0.601341	1	1	0.718918	0.78623
P35269_S217__3_ASELRIHDLEDDLEMSSDASDASGEEGGRVP	P35269	GTF2F1	0.192949	1	0.866025	-0.5	-0.5	1	1	0.443026	0.333333	0.333333	1	1	0.333333	0.333333	0.832228	0.83836	0.601341	1	1	0.718918	0.78623
P35269_T389__2_RKPSGGSSRGNSRPGTPSAEGGSTSSTLRAA	P35269	GTF2F1	-0.473111	-0.5	0	-0.5	-0.5	-0.866025	1	0.0473692	1	1	1	1	0.333333	0.333333	0.471604	1	1	1	1	0.718918	0.78623
P35568_S312__1_VGLTRRSRTESITATSPASMVGGKPGSFRVR	P35568	IRS1	-0.139353			-1	-0.5	-0.5	0	0.581304			0.333333	1	1	1	0.888318			0.80211	1	1	1
P35568_S413__1_SGHGSTSDCLFPRRSSASVSGSPSDGGFISS	P35568	IRS1	-0.508895	-0.5		-0.5	0			0.0310211	1		1	1			0.393272	1		1	1
P35568_S315__1_TRRSRTESITATSPASMVGGKPGSFRVRASS	P35568	IRS1
P35568_S270__1_EAMRAMSDEFRPRSKSQSSSNCSNPISVPLR	P35568	IRS1	0.204911				0	0.866025	0	0.414693				1	0.333333	1	0.820914				1	0.718918	1
P35568_S348__2_EGTMSRPASVDGSPVSPSTNRTHAHRHRGSA	P35568	IRS1	-0.34517	-0.5		-0.5	-1	1	-0.5	0.16066	1		1	0.333333	0.333333	1	0.6245	1		1	0.678895	0.718918	1
P35568_S3__1______________MASPPESDGFSDVRKVGY	P35568	IRS1	-0.467492	-0.5	-0.5	-0.5	-1	1	-0.5	0.052219	1	1	1	0.333333	0.333333	1	0.480238	1	1	1	0.678895	0.718918	1
P35568_T453__1_FRSSFRSVTPDSLGHTPPARGEEELSNYICM	P35568	IRS1	-0.259412	0.866025		-0.866025	-1	0.5	0	0.298568	0.333333		0.333333	0.333333	1	1	0.755646	0.83836		0.80211	0.678895	1	1
P35568_S330__1_SMVGGKPGSFRVRASSDGEGTMSRPASVDGS	P35568	IRS1	-0.0878513	0.866025		-1			0	0.728866	0.333333		0.333333			1	0.939241	0.83836		0.80211			1
P35568_S330__2_SMVGGKPGSFRVRASSDGEGTMSRPASVDGS	P35568	IRS1	-0.253327	-0.5		-0.5	-1	1	-0.5	0.310446	1		1	0.333333	0.333333	1	0.757939	1		1	0.678895	0.718918	1
P35568_S1100__2_AKVIRADPQGCRRRHSSETFSSTPSATRVGN	P35568	IRS1	-0.1753	0		0.5	-1	0	-0.5	0.486581	1		1	0.333333	1	1	0.854982	1		1	0.678895	1	1
P35568_S1101__2_KVIRADPQGCRRRHSSETFSSTPSATRVGNT	P35568	IRS1	-0.1753	0		0.5	-1	0	-0.5	0.486581	1		1	0.333333	1	1	0.854982	1		1	0.678895	1	1
P35568_T453__2_FRSSFRSVTPDSLGHTPPARGEEELSNYICM	P35568	IRS1	-0.257115			-0.866025				0.303019			0.333333				0.755646			0.80211
P35568_S629__1_PMSPGVAPVPSGRKGSGDYMPMSPKSVSAPQ	P35568	IRS1	-0.283798	-0.5	-0.5	-0.5	-0.5	1	-0.5	0.252844	1	1	1	1	0.333333	1	0.727044	1	1	1	1	0.718918	1
P35568_S629__2_PMSPGVAPVPSGRKGSGDYMPMSPKSVSAPQ	P35568	IRS1	-0.426213	-0.5	-0.5	-0.5	-1	1	-0.5	0.0792237	1	1	1	0.333333	0.333333	1	0.54847	1	1	1	0.678895	0.718918	1
P35568_S1101__1_KVIRADPQGCRRRHSSETFSSTPSATRVGNT	P35568	IRS1	-0.366546	0.5	-0.5	1	-0.5	0.5	0.5	0.134621	1	1	0.333333	1	1	1	0.612282	1	1	0.80211	1	1	1
P35568_S374__1_HRGSARLHPPLNHSRSIPMPASRCSPSATSP	P35568	IRS1	0.306364	-0.866025		0.866025	-0.866025	0.866025	-0.5	0.216281	0.333333		0.333333	0.333333	0.333333	1	0.687378	0.83836		0.80211	0.678895	0.718918	1
P35568_S1145__1_GSSSSSEDVKRHSSASFENVWLRPGELGGAP	P35568	IRS1	-0.508895		0	-1	-1		0	0.0310211		1	0.333333	0.333333		1	0.393272		1	0.80211	0.678895		1
P35568_S862__1_TAAQTNSRLARPTRLSLGDPKASTLPRAREQ	P35568	IRS1	-0.47774		-0.866025	-1	-1	-0.866025	0.866025	0.0449491		0.333333	0.333333	0.333333	0.333333	0.333333	0.463677		0.601341	0.80211	0.678895	0.718918	0.78623
P35568_S1078__1_PQGPGGMSAFTRVNLSPNRNQSAKVIRADPQ	P35568	IRS1	-0.135191	-0.5	-0.5	-0.5	-1	1	-1	0.591788	1	1	1	0.333333	0.333333	0.333333	0.892452	1	1	1	0.678895	0.718918	0.78623
P35568_S413__2_SGHGSTSDCLFPRRSSASVSGSPSDGGFISS	P35568	IRS1	-0.40687	-0.866025		-0.5	-0.866025		0	0.0937999	0.333333		1	0.333333		1	0.565176	0.83836		1	0.678895		1
P35568_T446__1_YGSSPCDFRSSFRSVTPDSLGHTPPARGEEE	P35568	IRS1	-0.406182		-0.866025	-0.866025	-1		0	0.0944103		0.333333	0.333333	0.333333		1	0.565176		0.601341	0.80211	0.678895		1
P35568_S449__2_SPCDFRSSFRSVTPDSLGHTPPARGEEELSN	P35568	IRS1	-0.22813			1	-0.866025	0		0.362571			0.333333	0.333333	1		0.799719			0.80211	0.678895	1
P35568_S427__3_SSASVSGSPSDGGFISSDEYGSSPCDFRSSF	P35568	IRS1	-0.167201	-0.866025		-0.5			0	0.507241	0.333333		1			1	0.855851	0.83836		1			1
P35568_S428__3_SASVSGSPSDGGFISSDEYGSSPCDFRSSFR	P35568	IRS1	-0.167201	-0.866025		-0.5			0	0.507241	0.333333		1			1	0.855851	0.83836		1			1
P35568_S636__1_PVPSGRKGSGDYMPMSPKSVSAPQQIINPIR	P35568	IRS1	-0.196686	0		-0.5	-1	0.5	-0.5	0.434068	1		1	0.333333	1	1	0.825879	1		1	0.678895	1	1
P35568_S348__1_EGTMSRPASVDGSPVSPSTNRTHAHRHRGSA	P35568	IRS1	-0.546598	0.5	-0.5	-0.5	-1		-0.5	0.0189154	1	1	1	0.333333		1	0.342441	1	1	1	0.678895		1
P35568_T446__2_YGSSPCDFRSSFRSVTPDSLGHTPPARGEEE	P35568	IRS1	-0.359164			-0.5	-0.866025	0		0.143255			1	0.333333	1		0.618027			1	0.678895	1
P35568_S636__2_PVPSGRKGSGDYMPMSPKSVSAPQQIINPIR	P35568	IRS1	-0.426213	-0.5	-0.5	-0.5	-1	1	-0.5	0.0792237	1	1	1	0.333333	0.333333	1	0.54847	1	1	1	0.678895	0.718918	1
P35658-2_T434__3_RLSLEGERQPKSPGSTPTTPTSSQAPQKLDA	P35658-2	NUP214	-0.51627		-0.866025	-1	-0.866025		0.5	0.028277		0.333333	0.333333	0.333333		1	0.377236		0.601341	0.80211	0.678895		1
P35658-2_S646__1_SVLPSPSGRSAQGSSSPVPSMVQKSPRITPP	P35658-2	NUP214	0.0365346			0			1	0.885562			1			0.333333	0.984806			1			0.78623
P35658-2_S1012__1_AVVQAPRHAPVVRTPSIQPSLLPHAAPFAKS	P35658-2	NUP214
P35658-2_T434__2_RLSLEGERQPKSPGSTPTTPTSSQAPQKLDA	P35658-2	NUP214	0.341519				0.866025	0.5		0.165427				0.333333	1		0.62704				0.678895	1
P35658-2_S433__3_ERLSLEGERQPKSPGSTPTTPTSSQAPQKLD	P35658-2	NUP214	-0.51627		-0.866025	-1	-0.866025		0.5	0.028277		0.333333	0.333333	0.333333		1	0.377236		0.601341	0.80211	0.678895		1
P35658-2_T437__2_LEGERQPKSPGSTPTTPTSSQAPQKLDASAA	P35658-2	NUP214	-0.113627			-0.5	-0.866025	0.5		0.653485			1	0.333333	1		0.916663			1	0.678895	1
P35658-2_T416__1_FYMINQNPGVKSLIKTPERLSLEGERQPKSP	P35658-2	NUP214
P35658-2_S433__1_ERLSLEGERQPKSPGSTPTTPTSSQAPQKLD	P35658-2	NUP214	-0.173705		-0.866025	-1	0.866025	0.866025		0.490616		0.333333	0.333333	0.333333	0.333333		0.855851		0.601341	0.80211	0.678895	0.718918
P35658-2_S433__2_ERLSLEGERQPKSPGSTPTTPTSSQAPQKLD	P35658-2	NUP214	-0.30975			-0.5	-0.866025			0.210987			1	0.333333			0.687378			1	0.678895
P35658-2_S430__1_KTPERLSLEGERQPKSPGSTPTTPTSSQAPQ	P35658-2	NUP214	0.0110629			0.866025	-1	0	0.5	0.965249			0.333333	0.333333	1	1	0.99288			0.80211	0.678895	1	1
P35658-2_S430__3_KTPERLSLEGERQPKSPGSTPTTPTSSQAPQ	P35658-2	NUP214	-0.51627		-0.866025	-1	-0.866025		0.5	0.028277		0.333333	0.333333	0.333333		1	0.377236		0.601341	0.80211	0.678895		1
P35658-2_S929__1_IESHTKSLPKVPAKLSPMKQAQLRNFLAKRK	P35658-2	NUP214	0.0509827			0.866025	-1	0.5	-1	0.840775			0.333333	0.333333	1	0.333333	0.971681			0.80211	0.678895	1	0.78623
P35658-2_T437__1_LEGERQPKSPGSTPTTPTSSQAPQKLDASAA	P35658-2	NUP214	-0.0192601			1	-0.5	0.5	-0.866025	0.939535			0.333333	1	1	0.333333	0.989545			0.80211	1	1	0.78623
P35658-2_T437__3_LEGERQPKSPGSTPTTPTSSQAPQKLDASAA	P35658-2	NUP214	-0.51627		-0.866025	-1	-0.866025		0.5	0.028277		0.333333	0.333333	0.333333		1	0.377236		0.601341	0.80211	0.678895		1
P35658-2_S667__1_VQKSPRITPPAAKPGSPQAKSLQPAVAEKQG	P35658-2	NUP214	-0.0887971	0.5	-0.866025	0.5	-0.5	1	-0.5	0.726053	1	0.333333	1	1	0.333333	1	0.939241	1	0.601341	1	1	0.718918	1
P35659_S307__3_KNQNSSKKESESEDSSDDEPLIKKLKKPPTD	P35659	DEK	-0.40042	0.5	1	0.5	-1	0.5	-1	0.0996359	1	0.333333	1	0.333333	1	0.333333	0.565176	1	0.601341	1	0.678895	1	0.78623
P35659_S303__3_STTKKNQNSSKKESESEDSSDDEPLIKKLKK	P35659	DEK	-0.40042	0.5	1	0.5	-1	0.5	-1	0.0996359	1	0.333333	1	0.333333	1	0.333333	0.565176	1	0.601341	1	0.678895	1	0.78623
P35659_S32__1_PASEKEPEMPGPREESEEEEDEDDEEEEEEE	P35659	DEK	0.210274			0	-0.5	0.866025	0.866025	0.402314			1	1	0.333333	0.333333	0.815704			1	1	0.718918	0.78623
P35659_S306__3_KKNQNSSKKESESEDSSDDEPLIKKLKKPPT	P35659	DEK	-0.40042	0.5	1	0.5	-1	0.5	-1	0.0996359	1	0.333333	1	0.333333	1	0.333333	0.565176	1	0.601341	1	0.678895	1	0.78623
P35659_S301__3_DSSTTKKNQNSSKKESESEDSSDDEPLIKKL	P35659	DEK	-0.40042	0.5	1	0.5	-1	0.5	-1	0.0996359	1	0.333333	1	0.333333	1	0.333333	0.565176	1	0.601341	1	0.678895	1	0.78623
P36507_S295__1_GRPVVDGEEGEPHSISPRPRPPGRPVSGHGM	P36507	MAP2K2	-0.074445			1		0.5	0.866025	0.769082			0.333333		1	0.333333	0.944689			0.80211		1	0.78623
P36507_T394__1_FAGWLCKTLRLNQPGTPTRTAV_________	P36507	MAP2K2	-0.240578	0.5	-0.5	1	1	-0.5	0.5	0.336233	1	1	0.333333	0.333333	1	1	0.781327	1	1	0.80211	0.678895	1	1
P36507_S226__1_CDFGVSGQLIDSMANSFVGTRSYMAPERLQG;CDFGVSGQLIDSMANSFVGTRSYMSPERLQG	P36507	MAP2K2
P36915_S51__1_SRSGSRERREEQTDTSDGESVTHHIRRLNQQ	P36915	GNL1	0.28054			-1	-0.866025	-1	0.5	0.259483			0.333333	0.333333	0.333333	1	0.734088			0.80211	0.678895	0.718918	1
P36915_T50__3_NSRSGSRERREEQTDTSDGESVTHHIRRLNQ	P36915	GNL1	0.284862	1		-1	-1	0.866025	-0.5	0.251904	0.333333		0.333333	0.333333	0.333333	1	0.727044	0.83836		0.80211	0.678895	0.718918	1
P36915_T48__3_SSNSRSGSRERREEQTDTSDGESVTHHIRRL	P36915	GNL1	0.284862	1		-1	-1	0.866025	-0.5	0.251904	0.333333		0.333333	0.333333	0.333333	1	0.727044	0.83836		0.80211	0.678895	0.718918	1
P36915_S51__3_SRSGSRERREEQTDTSDGESVTHHIRRLNQQ	P36915	GNL1	0.284862	1		-1	-1	0.866025	-0.5	0.251904	0.333333		0.333333	0.333333	0.333333	1	0.727044	0.83836		0.80211	0.678895	0.718918	1
P37837_S237__1_NYYKKFSYKTIVMGASFRNTGEIKALAGCDF	P37837	TALDO1	-0.0498497			-0.5	-1	0.5	0.866025	0.844272			1	0.333333	1	0.333333	0.972822			1	0.678895	1	0.78623
P37837_S3__1______________MSSSPVKRQRMESALDQL	P37837	TALDO1
P37837_S256__1_TGEIKALAGCDFLTISPKLLGELLQDNAKLV	P37837	TALDO1	0.0968961			-0.866025	-1			0.702102			0.333333	0.333333			0.929399			0.80211	0.678895
P37837_S4__1_____________MSSSPVKRQRMESALDQLK	P37837	TALDO1
P38159_S332__1_RDGYGGSRDSYSSSRSDLYSSGRDRVGRQER	P38159	RBMX
P38159_S328__1_YSSSRDGYGGSRDSYSSSRSDLYSSGRDRVG	P38159	RBMX	-0.00377937		0.866025	-0.866025				0.988125		0.333333	0.333333				0.997204		0.601341	0.80211
P38159_S88__1_SLDGKAIKVEQATKPSFESGRRGPPPPPRSR	P38159	RBMX	0.288858	-0.5	0.5	-0.5	0.5	0.5	0	0.245019	1	1	1	1	1	1	0.722148	1	1	1	1	1	1
P38159_S124__1_FGAGRGGSGGTRGPPSRGGHMDDGGYSMNFN;LRGGRGGSGGTRGPPSRGGHMDDGGYSMNFN	P38159	RBMX
P38159_S249__1_YAPPPRDYTYRDYGHSSSRDDYPSRGYGDRD;YAPPPRDYTYRDYGHSSSRDDYPSRGYSDRD	P38159	RBMX
P38159_S352__1_SGRDRVGRQERGLPPSMERGYPPPRDSYSSS	P38159	RBMX	0.223942	0.5	0.5	-1	0.5	1	0.5	0.370131	1	1	0.333333	1	0.333333	1	0.803822	1	1	0.80211	1	0.718918	1
P38159_S58__1_RETNKSRGFAFVTFESPADAKDAARDMNGKS	P38159	RBMX	-0.0404876	-1	-0.866025	0	0			0.873269	0.333333	0.333333	1	1			0.980446	0.83836	0.601341	1	1
P38159_S208__1_PPRREPLPSRRDVYLSPRDDGYSTKDSYSSR	P38159	RBMX	-0.0257998	-0.5	0.5	-1	0.5	0.5	1	0.921385	1	1	0.333333	1	1	0.333333	0.987955	1	1	0.80211	1	1	0.78623
P38432_S489__1_GEKIAFKLLELTSSYSPDVSDYKEGRILSHN	P38432	COIL	-0.0253578	-0.866025		0.5	0.5	1	-0.866025	0.920443	0.333333		1	1	0.333333	0.333333	0.987955	0.83836		1	1	0.718918	0.78623
P38432_T303__1_NTTADKLAIKLGFSLTPSKGKTSGTTSSSSD	P38432	COIL	0.122009	-0.866025	0	0.5	0.5	0.5	-1	0.629603	0.333333	1	1	1	1	0.333333	0.909296	0.83836	1	1	1	1	0.78623
P38432_S272__1_ISDGPSKVTLEARNSSEKLPTELSKEEPSTK	P38432	COIL	0.101965		-0.866025	1	0	0	-0.5	0.687244		0.333333	0.333333	1	1	1	0.92256		0.601341	0.80211	1	1	1
P38432_T122__1_RKAKKRAFQLEEGEETEPDCKYSKKHWKSRE	P38432	COIL	-0.303863		0					0.220245		1					0.687378		1
P38432_S566__1_TVFWKELIDPRLIIESPSNTSSTEPA_____	P38432	COIL	0.20021	0.5	-0.5	0.5	0.5	0.5	-0.5	0.42571	1	1	1	1	1	1	0.824886	1	1	1	1	1	1
P38919_S12__1_____MATTATMATSGSARKRLLKEEDMTKVE	P38919	EIF4A3	0.472978	1		0.5	-0.866025	0.5	0.5	0.0474402	0.333333		1	0.333333	1	1	0.471604	0.83836		1	0.678895	1	1
P39023_S13__1____MSHRKFSAPRHGSLGFLPRKRSSRHRGK	P39023	RPL3	0.233504		0	0.866025	0.866025			0.351061		1	0.333333	0.333333			0.787875		1	0.80211	0.678895
P39687_T15__1__MEMGRRIHLELRNRTPSDVKELVLDNSRSN	P39687	ANP32A	-0.0294322	0.5	0.866025	1	0.5	0.5	0.5	0.907708	1	0.333333	0.333333	1	1	1	0.987955	1	0.601341	0.80211	1	1	1
P39687_S17__1_EMGRRIHLELRNRTPSDVKELVLDNSRSNEG	P39687	ANP32A	0.278189		0.866025	-0.866025	0		0.5	0.263666		0.333333	0.333333	1		1	0.736275		0.601341	0.80211	1		1
P40189-3_S606__1_WPNVPDPSKSHIAQWSPHTPPRHNFNSKDQM	P40189-3	IL6ST	-0.157066							0.533667							0.86182
P40222_S515__1_GPERRPEGPGAQAPSSPRVTEAPCYPGAPST	P40222	TXLNA	-0.149427			0.5		-0.5	0.866025	0.553992			1		1	0.333333	0.869578			1		1	0.78623
P40306_S230__1_CVITKTGAKLLRTLSSPTEPVKRSGRYHFVP	P40306	PSMB10	-0.406727	-0.5		1	-1	0	0.5	0.0939267	0.666667		0.333333	0.333333	1	1	0.565176	1		0.80211	0.678895	1	1
P40855_S147__1_TLSGLAKNATDLQNSSMSEEELTKAMEGLGM	P40855	PEX19	-0.107934							0.669891							0.917886
P40855_S54__1_PSTTTAPDASGPQKRSPGDTAKDALFASQEK	P40855	PEX19	0.285046						0	0.251583						1	0.727044						1
P41162_S159__1_PTASSRFHFPPLDTHSPTNDVQPGRFSASSL	P41162	ETV3	0.384559				1			0.115091				0			0.577004				0
P41208_S20__1_FKKANMASSSQRKRMSPKPELTEEQKQEIRE	P41208	CETN2	0.0601668	0	-1	-1	-0.5	-0.5	-0.5	0.812537	1	0.333333	0.333333	1	1	1	0.958024	1	0.601341	0.80211	1	1	1
P41236_S122__2_AEGLEPKYRIQEQESSGEEDSDLSPEEREKK	P41236	PPP1R2	-0.44528	0	-0.5		0.5	-0.5	-0.5	0.064056	1	1		1	1	1	0.50814	1	1		1	1	1
P41236_S121__2_AAEGLEPKYRIQEQESSGEEDSDLSPEEREK	P41236	PPP1R2	-0.44528	0	-0.5		0.5	-0.5	-0.5	0.064056	1	1		1	1	1	0.50814	1	1		1	1	1
P41236_S87__1_STPYHSMMGDDEDACSDTEATEAMAPDILAR	P41236	PPP1R2	-0.649618	0			0			0.00352469	1			1			0.203541	1			1
P41236_S121__1_AAEGLEPKYRIQEQESSGEEDSDLSPEEREK	P41236	PPP1R2	-0.0715905	-0.5					-0.5	0.777722	0.666667					1	0.944689	1					1
P41236_S122__1_AEGLEPKYRIQEQESSGEEDSDLSPEEREKK	P41236	PPP1R2	0.0887722	1					-0.5	0.726127	0					1	0.939241	0					1
P41252_S1047__1_FIFTTIKAPLKPYPVSPSDKVLIQEKTQLKG	P41252	IARS	-0.0856553	-0.5	1	1	-0.5	-1	-0.5	0.735676	1	0.333333	0.333333	1	0.333333	1	0.939241	1	0.601341	0.80211	1	0.718918	1
P42166_S424__1_QKRIDQSKFQETEFLSPPRKVPRLSEKSVEE	P42166	TMPO	-0.0684657	-0.866025	0.866025	-0.5	-1	-1	-0.5	0.787208	0.333333	0.333333	1	0.333333	0.333333	1	0.947895	0.83836	0.601341	1	0.678895	0.718918	1
P42166_S351__1_GIQPLCPERSHISDQSPLSSKRKALEESESS	P42166	TMPO	-0.251293	-0.5	0.866025	0.5	-1	-0.5	-0.5	0.314479	1	0.333333	1	0.333333	1	1	0.760946	1	0.601341	1	0.678895	1	1
P42167_T74__2_SKGPPDFSSDEEREPTPVLGSGAAAAGRSRA	P42167	TMPO	-0.6442	0.5	0.5	1	-1	-0.5	-0.5	0.00390761	1	1	0.333333	0.333333	1	1	0.209188	1	1	0.80211	0.678895	1	1
P42167_T74__3_SKGPPDFSSDEEREPTPVLGSGAAAAGRSRA	P42167	TMPO	0.0672736		0	1	-0.5	-0.5	-0.5	0.790834		1	0.333333	1	1	1	0.949241		1	0.80211	1	1	1
P42167_S67__3_PLPAGTNSKGPPDFSSDEEREPTPVLGSGAA	P42167	TMPO	0.0672736		0	1	-0.5	-0.5	-0.5	0.790834		1	0.333333	1	1	1	0.949241		1	0.80211	1	1	1
P42167_S66__2_PPLPAGTNSKGPPDFSSDEEREPTPVLGSGA	P42167	TMPO	-0.463364	0.5	0.5	1	-1	-0.5	-0.5	0.0545448	1	1	0.333333	0.333333	1	1	0.486153	1	1	0.80211	0.678895	1	1
P42167_S66__3_PPLPAGTNSKGPPDFSSDEEREPTPVLGSGA	P42167	TMPO	0.0672736		0	1	-0.5	-0.5	-0.5	0.790834		1	0.333333	1	1	1	0.949241		1	0.80211	1	1	1
P42167_S156__3_LYEKKLLKLREQGTESRSSTPLPTISSSAEN	P42167	TMPO	-0.163256	0		-0.5			-0.5	0.517452	1		1			1	0.855851	1		1			1
P42167_T160__3_KLLKLREQGTESRSSTPLPTISSSAENTRQN	P42167	TMPO	-0.163256	0		-0.5			-0.5	0.517452	1		1			1	0.855851	1		1			1
P42167_T355__1_VERDILKEMFPYEASTPTGISASCRRPIKGA	P42167	TMPO	-0.125597			1	-0.866025	-0.5	0	0.619482			0.333333	0.333333	1	1	0.904064			0.80211	0.678895	1	1
P42167_S177__2_LPTISSSAENTRQNGSNDSDRYSDNEEDSKI	P42167	TMPO	-0.17712	0	0	-0.866025			0	0.481995	1	1	0.333333			1	0.852843	1	1	0.80211			1
P42167_T160__1_KLLKLREQGTESRSSTPLPTISSSAENTRQN	P42167	TMPO	-0.434469	1	0.5	0.5	-0.5	-1	-0.5	0.073126	0.333333	1	1	1	0.333333	1	0.529451	0.83836	1	1	1	0.718918	1
P42167_T160__2_KLLKLREQGTESRSSTPLPTISSSAENTRQN	P42167	TMPO	-0.575175	0.5	0	1	-0.866025		0.5	0.0125147	1	1	0.333333	0.333333		1	0.292692	1	1	0.80211	0.678895		1
P42167_T208__1_ELKLEKREPLKGRAKTPVTLKQRRVEHNQSY	P42167	TMPO	-0.166788	0.866025	0		-0.866025			0.508305	0.333333	1		0.333333			0.855851	0.83836	1		0.678895
P42167_S184__1_AENTRQNGSNDSDRYSDNEEDSKIELKLEKR	P42167	TMPO	-0.0888151			-0.866025		0		0.725999			0.333333		1		0.939241			0.80211		1
P42167_S156__2_LYEKKLLKLREQGTESRSSTPLPTISSSAEN	P42167	TMPO	-0.122311	0	0				-0.866025	0.628747	1	1				0.333333	0.909296	1	1				0.78623
P42167_S306__1_ESLVVNRVTGNFKHASPILPITEFSDIPRRA	P42167	TMPO	-0.0722767	0.5	0.5	0.5	-1	-1	-0.5	0.775642	1	1	1	0.333333	0.333333	1	0.944689	1	1	1	0.678895	0.718918	1
P42167_S67__1_PLPAGTNSKGPPDFSSDEEREPTPVLGSGAA	P42167	TMPO	-0.362038	0.5	0.5	0.5	0	-1	-1	0.139849	1	1	1	1	0.333333	0.333333	0.618027	1	1	1	1	0.718918	0.78623
P42167_T154__2_RKLYEKKLLKLREQGTESRSSTPLPTISSSA	P42167	TMPO
P42167_S66__1_PPLPAGTNSKGPPDFSSDEEREPTPVLGSGA	P42167	TMPO	0	0	0.866025	-0.5	-1	-1	0	1	1	0.333333	1	0.333333	0.333333	1	1	1	0.601341	1	0.678895	0.718918	1
P42167_S67__2_PLPAGTNSKGPPDFSSDEEREPTPVLGSGAA	P42167	TMPO	-0.463364	0.5	0.5	1	-1	-0.5	-0.5	0.0545448	1	1	0.333333	0.333333	1	1	0.486153	1	1	0.80211	0.678895	1	1
P42167_S159__3_KKLLKLREQGTESRSSTPLPTISSSAENTRQ	P42167	TMPO	-0.163256	0		-0.5			-0.5	0.517452	1		1			1	0.855851	1		1			1
P42167_S159__2_KKLLKLREQGTESRSSTPLPTISSSAENTRQ	P42167	TMPO	-0.57	0.5		1	-0.866025		0.5	0.0135226	1		0.333333	0.333333		1	0.298266	1		0.80211	0.678895		1
P42167_T74__1_SKGPPDFSSDEEREPTPVLGSGAAAAGRSRA	P42167	TMPO	-0.578947	0.5	0.5	0.5	-1	-1	-0.5	0.013342	1	1	1	0.333333	0.333333	1	0.297917	1	1	1	0.678895	0.718918	1
P42167_S180__2_ISSSAENTRQNGSNDSDRYSDNEEDSKIELK	P42167	TMPO	0.551196						-1	0.0177408						0.333333	0.328563						0.78623
P42167_S385__1_AAGRPLELSDFRMEESFSSKYVPKYVPLADV	P42167	TMPO
P42167_S184__2_AENTRQNGSNDSDRYSDNEEDSKIELKLEKR	P42167	TMPO	0.551196						-1	0.0177408						0.333333	0.328563						0.78623
P42224_S727__1_VHPSRLQTTDNLLPMSPEEFDEVSRIVGSVE	P42224	STAT1	-0.0872454	-1	0.866025	0.5	-1	0.866025	0	0.73067	0.333333	0.333333	1	0.333333	0.333333	1	0.939241	0.83836	0.601341	1	0.678895	0.718918	1
P42224_S532__1_DQLNMLGEKLLGPNASPDGLIPWTRFCKENI	P42224	STAT1	-0.217314				-0.5			0.386373				1			0.811905				1
P42345_T1162__1_DFTDYASRIIHPIVRTLDQSPELRSTAMDTL	P42345	MTOR	0.151253				0		0.866025	0.549103				1		0.333333	0.867961				1		0.78623
P42345_S2448__1_DTNTKGNKRSRTRTDSYSAGQSVEILDGVEL	P42345	MTOR
P42356_S256__2_NLLTVCQEGTLKRKTSSVSSISQVSPERGMP	P42356	PI4KA	0.514259			0.866025			0.866025	0.0290057			0.333333			0.333333	0.382002			0.80211			0.78623
P42356_S230__1_HSLRVLEELEGVRRRSFNDFRSILPSNLLTV	P42356	PI4KA	0.0129186			-0.5	-0.5	0.866025	0	0.959425			1	1	0.333333	1	0.992389			1	1	0.718918	1
P42356_S257__2_LLTVCQEGTLKRKTSSVSSISQVSPERGMPP	P42356	PI4KA	0.514259			0.866025			0.866025	0.0290057			0.333333			0.333333	0.382002			0.80211			0.78623
P42356_S257__1_LLTVCQEGTLKRKTSSVSSISQVSPERGMPP	P42356	PI4KA	-0.394826	-1	-0.866025		-0.866025			0.104905	0.333333	0.333333		0.333333			0.567514	0.83836	0.601341		0.678895
P42356_S260__2_VCQEGTLKRKTSSVSSISQVSPERGMPPPSS	P42356	PI4KA
P42356_S265__1_TLKRKTSSVSSISQVSPERGMPPPSSPGGSA	P42356	PI4KA	-0.0073791			-0.866025	-0.5	1	0.866025	0.976817			0.333333	1	0.333333	0.333333	0.996578			0.80211	1	0.718918	0.78623
P42566_S796__1_PCPLPPGKRSINKLDSPDPFKLNDPFQPFPG	P42566	EPS15	-0.239246			-1	-1	-1	0.5	0.338998			0.333333	0.333333	0.333333	1	0.784463			0.80211	0.678895	0.718918	1
P42677_S78__1_LCQPTGGKARLTEGCSFRRKQH_________	P42677	RPS27
P42677_S11__1______MPLAKDLLHPSPEEEKRKHKKKRLVQ	P42677	RPS27	0.711042	1	0.5	-1	0.5	1	1	0.00132392	0.333333	1	0.333333	1	0.333333	0.333333	0.135247	0.83836	1	0.80211	1	0.718918	0.78623
P42677_S27__1_LEEEKKKHKKKRLVQSPNSYFMDVKCPGCYK;PEEEKRKHKKKRLVQSPNSYFMDVKCPGCYK	P42677	RPS27	0.463376	0.866025		-0.5	-0.5	0.5	0.866025	0.0527792	0.333333		1	1	1	0.333333	0.483403	0.83836		1	1	1	0.78623
P42685_S37__1_EADKSTVIENPGALCSPQSQRHGHYFVALFD	P42685	FRK
P42694_T1163__1_QPNPSVLIGNPIRAYTPPPPLGPHPNLGKSP	P42694	HELZ	-0.213622	-0.5	-0.5	-0.5	-0.5	-1	-1	0.393096	1	1	1	1	0.333333	0.333333	0.815704	1	1	1	1	0.718918	0.78623
P42858_S1874__1_KRHSLSSTKLLSPQMSGEEEDSDLAAKLGMC	P42858	HTT	-0.325731	1	1	0.5	-1	-0.866025	-0.5	0.187147	0.333333	0.333333	1	0.333333	0.333333	1	0.652188	0.83836	0.601341	1	0.678895	0.718918	1
P42858_S432__1_SGSIVELIAGGGSSCSPVLSRKQKGKVLLGE	P42858	HTT	-0.181924	-1		1	-0.866025		-0.866025	0.469994	0.333333		0.333333	0.333333		0.333333	0.844712	0.83836		0.80211	0.678895		0.78623
P42858_S1199__1_KGKEKEPGEQASVPLSPKKGSEASAASRQSD	P42858	HTT	-0.413906	0.5	0.866025	-0.5	-1	-1	0.5	0.0877201	1	0.333333	1	0.333333	0.333333	1	0.554921	1	0.601341	1	0.678895	0.718918	1
P45973_S14__2___MGKKTKRTADSSSSEDEEEYVVEKVLDRR	P45973	CBX5	0.519997	0.5		0.5	0.866025		0.5	0.0269641	1		1	0.333333		1	0.37708	1		1	0.678895		1
P45973_S95__1_KPREKSESNKRKSNFSNSADDIKSKKKREQS	P45973	CBX5	0.362707	-0.866025	-0.866025	0.5			0.5	0.139065	0.333333	0.333333	1			1	0.618027	0.83836	0.601341	1			1
P45973_S14__1___MGKKTKRTADSSSSEDEEEYVVEKVLDRR	P45973	CBX5	0.356552	-0.866025		0.5	0.866025		-0.866025	0.1464	0.333333		1	0.333333		0.333333	0.618027	0.83836		1	0.678895		0.78623
P45973_S13__3____MGKKTKRTADSSSSEDEEEYVVEKVLDR	P45973	CBX5	0.465774	0.5	-1	0.5	1	0	-1	0.0514053	1	0.333333	1	0.333333	1	0.333333	0.475864	1	0.601341	1	0.678895	1	0.78623
P45973_S14__3___MGKKTKRTADSSSSEDEEEYVVEKVLDRR	P45973	CBX5	0.465774	0.5	-1	0.5	1	0	-1	0.0514053	1	0.333333	1	0.333333	1	0.333333	0.475864	1	0.601341	1	0.678895	1	0.78623
P45973_S13__2____MGKKTKRTADSSSSEDEEEYVVEKVLDR	P45973	CBX5	0.519997	0.5		0.5	0.866025		0.5	0.0269641	1		1	0.333333		1	0.37708	1		1	0.678895		1
P45973_T8__3_________MGKKTKRTADSSSSEDEEEYVVE	P45973	CBX5	0.219502	-0.866025	-0.866025	0.5	0		-1	0.381489	0.333333	0.333333	1	1		0.333333	0.810822	0.83836	0.601341	1	1		0.78623
P45973_S12__3_____MGKKTKRTADSSSSEDEEEYVVEKVLD	P45973	CBX5	0.465774	0.5	-1	0.5	1	0	-1	0.0514053	1	0.333333	1	0.333333	1	0.333333	0.475864	1	0.601341	1	0.678895	1	0.78623
P45973_S12__2_____MGKKTKRTADSSSSEDEEEYVVEKVLD	P45973	CBX5	0.519997	0.5		0.5	0.866025		0.5	0.0269641	1		1	0.333333		1	0.37708	1		1	0.678895		1
P45973_S11__3______MGKKTKRTADSSSSEDEEEYVVEKVL	P45973	CBX5	0.465774	0.5	-1	0.5	1	0	-1	0.0514053	1	0.333333	1	0.333333	1	0.333333	0.475864	1	0.601341	1	0.678895	1	0.78623
P45974-2_S760__1_AEAAMDISEGRSAADSISESVPVGPKVRDGP	P45974-2	USP5	0.0363881	0	0.866025	-0.866025		0	-0.5	0.886018	1	0.333333	0.333333		1	1	0.984806	1	0.601341	0.80211		1	1
P46013_S1253__1_EELVAAGKTTKIPCDSPQSDPVDTPTSTKQR	P46013	MKI67	-0.170202	-0.5		-0.5	-0.866025		-0.5	0.499537	1		1	0.333333		1	0.855851	1		1	0.678895		1
P46013_S1679__1_TEPTGDGKSMKAFMESPKQILDSAASLTGSK	P46013	MKI67	-0.380367	0		-0.5	-1	0.5	-0.866025	0.119444	1		1	0.333333	1	0.333333	0.585507	1		1	0.678895	1	0.78623
P46013_S648__1_RSQHDILQMICSKRRSGASEANLIVAKSWAD	P46013	MKI67	0.418002			1			1	0.0843153			0.333333			0.333333	0.552769			0.80211			0.78623
P46013_T1335__1_LDLTENLTGSKRRPQTPKEEAQALEDLTGFK	P46013	MKI67	0.20505		0			-0.5	-0.866025	0.414371		1			1	0.333333	0.820575		1			1	0.78623
P46013_S584__2_VEVKAQSLVISPPAPSPRKTPVASDQRRRSC	P46013	MKI67	-0.355814	-0.5	-0.5	-0.5	-1	0.866025	-0.5	0.147297	1	1	1	0.333333	0.333333	1	0.618027	1	1	1	0.678895	0.718918	1
P46013_S1071__1_REPAGDGKSIRTFKESPKQILDPAARVTGMK	P46013	MKI67	-0.353512	1	-0.5	-1	-1	0.5	-0.5	0.150119	0.333333	1	0.333333	0.333333	1	1	0.618027	0.83836	1	0.80211	0.678895	1	1
P46013_S1376__1_EAVAAGKTTKMPCESSPPESADTPTSTRRQP	P46013	MKI67	-0.311509	0.5		-0.5	-1	0.866025	-0.5	0.20827	1		1	0.333333	0.333333	1	0.685754	1		1	0.678895	0.718918	1
P46013_S2828__1_ESMTDDKTTKIPCKSSPELEDTATSSKRRPR	P46013	MKI67	-0.307692	-1	-0.5	0.5	-1	0.5	-0.5	0.214193	0.333333	1	1	0.333333	1	1	0.687378	0.83836	1	1	0.678895	1	1
P46013_S579__2_GSEIHVEVKAQSLVISPPAPSPRKTPVASDQ	P46013	MKI67	-0.355814	-0.5	-0.5	-0.5	-1	0.866025	-0.5	0.147297	1	1	1	0.333333	0.333333	1	0.618027	1	1	1	0.678895	0.718918	1
P46013_S357__1_PAKMKTPVQYSQQQNSPQKHKNKDLYTTGRR	P46013	MKI67	0.028381	-0.866025		-0.5	-0.5	0.5	-0.5	0.910992	0.333333		1	1	1	1	0.987955	0.83836		1	1	1	1
P46013_S308__1_RPKSGGSGHAVAEPASPEQELDQNKGKGRDV	P46013	MKI67	-0.199174	1	-0.5	-0.5	-1	1	0.5	0.426557	0.333333	1	1	0.333333	0.333333	1	0.824886	0.83836	1	1	0.678895	0.718918	1
P46013_S3041__1_PASKKQRVAPRARGKSSEPVVIMKRSLRTSA	P46013	MKI67	0.0397115	-0.5					0.866025	0.875681	1					0.333333	0.981441	1					0.78623
P46013_S2344__1_DKPTTDEKTTKIACKSPQPDPVDTPASTKQR	P46013	MKI67	-0.122807	0.5	-0.5	-0.5	-1	0.5	-0.5	0.626636	1	1	1	0.333333	1	1	0.907911	1	1	1	0.678895	1	1
P46013_S2105__1_EESTTDDKTTKIACKSPPPESMDTPTSTRRR	P46013	MKI67
P46013_S2223__1_DKPTTHEKTTKIACRSPQPDPVGTPTIFKPQ	P46013	MKI67	0.00566474	1	0	0.866025	-0.866025	-0.5	-0.866025	0.982202	0.333333	1	0.333333	0.333333	1	0.333333	0.996912	0.83836	1	0.80211	0.678895	1	0.78623
P46013_T1923__1_KAAVGEEKDINTFVGTPVEKLDLLGNLPGSK	P46013	MKI67	-0.00245843			1	-0.866025	-0.5	-0.866025	0.992276			0.333333	0.333333	1	0.333333	0.998532			0.80211	0.678895	1	0.78623
P46013_S2588__1_EESMTIDKNTKIPCKSPPPELTDTATSTKRC	P46013	MKI67	-0.0776114	0	0	1	-1	-0.5	-1	0.759529	1	1	0.333333	0.333333	1	0.333333	0.943472	1	1	0.80211	0.678895	1	0.78623
P46013_S1131__1_EESMTDEKTTKIACKSPPPESVDTPTSTKQW	P46013	MKI67	-0.0836345	0.5	-0.5	0.5	-1	0.5	-0.5	0.741448	1	1	1	0.333333	1	1	0.939318	1	1	1	0.678895	1	1
P46013_S584__1_VEVKAQSLVISPPAPSPRKTPVASDQRRRSC	P46013	MKI67	-0.171399	1	-0.5	0.5	-1	1	-1	0.49648	0.333333	1	1	0.333333	0.333333	0.333333	0.855851	0.83836	1	1	0.678895	0.718918	0.78623
P46013_S2528__1_TEPTGDSKSIKAFKESPKQILDPAASVTGSR	P46013	MKI67	-0.518098	1	-0.5	-1	-1	-0.5	-0.5	0.0276269	0.333333	1	0.333333	0.333333	1	1	0.377236	0.83836	1	0.80211	0.678895	1	1
P46013_S1861__1_NPTTDEKTTKKILCKSPQSDPADTPTNTKQR	P46013	MKI67	-0.275684	-0.5	0	-0.5	-1	0.5	-0.5	0.268168	1	1	1	0.333333	1	1	0.740656	1	1	1	0.678895	1	1
P46013_S2708__1_QESLTAGKATKIPCESPPLEVVDTTASTKRH	P46013	MKI67	-0.403717	1	-0.5	-0.5	-1	-0.5	-0.5	0.0966211	0.333333	1	1	0.333333	1	1	0.565176	0.83836	1	1	0.678895	1	1
P46019_T1041__2_AASSSAHSSKSARSSTPSSPTGTSSSDSGGH	P46019	PHKA2
P46019_S729__1_VPMTLPTKVLSAHRKSLNLVDSPQPLLEKVP	P46019	PHKA2	0.203548			0.866025	0		0.5	0.417872			0.333333	1		1	0.824192			0.80211	1		1
P46019_S1044__1_SSAHSSKSARSSTPSSPTGTSSSDSGGHHIG	P46019	PHKA2	0.124857			1				0.621565			0				0.905508			0
P46019_S1015__1_INRLRSEMKQMTRRFSADEQFFSVGQAASSS	P46019	PHKA2	-0.204406			0.866025	-1		0.866025	0.415871			0.333333	0.333333		0.333333	0.822346			0.80211	0.678895		0.78623
P46019_S1044__2_SSAHSSKSARSSTPSSPTGTSSSDSGGHHIG	P46019	PHKA2
P46019_S7__1__________MRSRSNSGVRLDGYARLVQQTI	P46019	PHKA2	-0.0865475		0.866025					0.732749		0.333333					0.939241		0.601341
P46087_T185__2_KAREAAAGIQWSEEETEDEEEEKEVTPESGP	P46087	NOP2	-0.281158				-0.866025	0.866025	-0.866025	0.258391				0.333333	0.333333	0.333333	0.734088				0.678895	0.718918	0.78623
P46087_S732__1_NAPPKGTDTQTPAVLSPSKTQATLKPKDHHQ	P46087	NOP2	0.20857	1	0.5	0.5	-0.5	-1	1	0.406226	0.333333	1	1	1	0.333333	0.333333	0.819901	0.83836	1	1	1	0.718918	0.78623
P46087_S58__1_LSSRARKRAAKRRLGSVEAPKTNKSPEAKPL	P46087	NOP2	0.26072	0		0.866025			-0.5	0.29605	1		0.333333			1	0.755646	1		0.80211			1
P46087_S786__1_QKQNDTPKGPQPPTVSPIRSSRPPPAKRKKS	P46087	NOP2	0.137255	0.5	0.5	0.5	-0.5	-1	1	0.586062	1	1	1	1	0.333333	0.333333	0.890151	1	1	1	1	0.718918	0.78623
P46087_S181__2_ARKQKAREAAAGIQWSEEETEDEEEEKEVTP	P46087	NOP2	-0.281158				-0.866025	0.866025	-0.866025	0.258391				0.333333	0.333333	0.333333	0.734088				0.678895	0.718918	0.78623
P46108-2_S41__1_LLQGQRHGVFLVRDSSTSPGDYVLSVSENSR	P46108-2	CRK	-0.329778		-0.866025		-0.5		0	0.181407		0.333333		0.666667		1	0.64576		0.601341		1		1
P46379-2_S113__1_ASSGTGSASATHGGGSPPGTRGPGASVHDRN	P46379-2	BAG6	-0.386935	-0.866025	0.866025	0.5	-1	0.5	0.5	0.112674	0.333333	0.333333	1	0.333333	1	1	0.575136	0.83836	0.601341	1	0.678895	1	1
P46379-2_S1111__1_LRSDIQKRLQEDPNYSPQRFPNAQRAFADDP	P46379-2	BAG6	-0.764221	-0.5	1	-0.5	-1	-0.5	0.5	0.000222057	1	0.333333	1	0.333333	1	1	0.0780679	1	0.601341	1	0.678895	1	1
P46379-2_S958__1_PLPEEPMEVQGAERASPEPQRENASPAPGTT	P46379-2	BAG6	-0.471898	0.5		0.5	-0.866025	-0.5	0.5	0.0480193	1		1	0.333333	1	1	0.473235	1		1	0.678895	1	1
P46379-2_S967__1_QGAERASPEPQRENASPAPGTTAEEAMSRGP	P46379-2	BAG6	-0.581311	0.5	1	-0.5	-1	-0.5	0.5	0.0113982	1	0.333333	1	0.333333	1	1	0.277339	1	0.601341	1	0.678895	1	1
P46379-2_S958__2_PLPEEPMEVQGAERASPEPQRENASPAPGTT	P46379-2	BAG6	-0.151044	0.866025		1	-0.5	-0.866025	0.5	0.549659	0.333333		0.333333	1	0.333333	1	0.867961	0.83836		0.80211	1	0.718918	1
P46379-2_S967__2_QGAERASPEPQRENASPAPGTTAEEAMSRGP	P46379-2	BAG6	-0.151044	0.866025		1	-0.5	-0.866025	0.5	0.549659	0.333333		0.333333	1	0.333333	1	0.867961	0.83836		0.80211	1	0.718918	1
P46379-2_S1075__1_AVSRAAKAAGARPLTSPESLSRDLEAPEVQE	P46379-2	BAG6	-0.0430225			1	0.5		0.5	0.865401			0.333333	1		1	0.97806			0.80211	1		1
P46527_S10__1_______MSNVRVSNGSPSLERMDARQAEHPK	P46527	CDKN1B	-0.169566						0.866025	0.501165						0.333333	0.855851						0.78623
P46527_S178__1_QNKRANRTEENVSDGSPNAGSVEQTPKKPGL	P46527	CDKN1B
P46783_S146__1_AVPPGADKKAEAGAGSATEFQFRGGFGRGRG	P46783	RPS10	-0.0434627			0	-0.866025			0.864036			1	0.333333			0.97806			1	0.678895
P46821_S1797__2_SDISPLTPRESSPLYSPTFSDSTSAVKEKTA	P46821	MAP1B	0.607342						0.5	0.0075127						1	0.24462						1
P46821_S1427__1_SFLSADDKASGRGAESPFEEKSGKQGSPDQV	P46821	MAP1B	0.781113					0.5	0.5	0.000129815					1	1	0.0640341					1	1
P46821_S1779__1_SLTSEKVQSLEGEKLSPKSDISPLTPRESSP	P46821	MAP1B	0.455806					-0.5	0.866025	0.0572983					1	0.333333	0.496646					1	0.78623
P46821_S1793__2_LSPKSDISPLTPRESSPLYSPTFSDSTSAVK	P46821	MAP1B	0.607342						0.5	0.0075127						1	0.24462						1
P46934-4_S328__1_VSQPASSSNHSSRRGSLQAYTFEEQPTLPVL	P46934-4	NEDD4	0.0587723			-0.866025	0.5	-0.866025	0	0.816811			0.333333	1	0.333333	1	0.958274			0.80211	1	0.718918	1
P47736-3_S471__1_GFFESFKRVIRSRSQSMDAMGLSNKKPNTVS	P47736-3	RAP1GAP	-0.167047			-0.5				0.507639			0.666667				0.855851			1
P47736-3_S514__1_DLAKAAGISLIVPGKSPTRKKSGPFGSRRSS	P47736-3	RAP1GAP	-0.0655976	0.5		-0.866025				0.79594	1		0.333333				0.950433	1		0.80211
P47756-2_S2__1_______________MSDQQLDCALDLMRRLP	P47756-2	CAPZB	-0.177007	0		0.5	0		-1	0.482279	1		1	1		0.333333	0.852843	1		1	1		0.78623
P47974_S125__1_TALLNKENKFRDRSFSENGDRSQHLLHLQQQ	P47974	ZFP36L2	0.277665					-0.866025	1	0.264603					0.333333	0.333333	0.736275					0.718918	0.78623
P48506_S8__1_________MGLLSQGSPLSWEETKRHADHVR	P48506	GCLC
P48634_T610__1_SKEGPEPPEEVPPPTTPPVPKVEPKGDGIGP	P48634	PRRC2A	0.117827			0.5	-1	1	-1	0.641476			1	0.333333	0.333333	0.333333	0.911498			1	0.678895	0.718918	0.78623
P48634_S759__2_YPPGVHPSGLVPRERSDSGGSSSEPFDRHAP	P48634	PRRC2A
P48634_S1106__2_GSEYEEIPKRRRQRGSETGSETHESDLAPSD	P48634	PRRC2A	-0.0850358			-0.866025			0	0.73726			0.333333			1	0.939282			0.80211			1
P48634_S1115__3_RRRQRGSETGSETHESDLAPSDKEAPTPKEG	P48634	PRRC2A	-0.350612	0						0.153729	1						0.618027	1
P48634_S1106__3_GSEYEEIPKRRRQRGSETGSETHESDLAPSD	P48634	PRRC2A	0.00158846	0.866025	0.866025	-0.866025				0.995009	0.333333	0.333333	0.333333				0.99915	0.83836	0.601341	0.80211
P48634_T1087__2_GPNHPPAPRGRTASETRSEGSEYEEIPKRRR	P48634	PRRC2A	0.0528562	0.866025		0	-0.866025	0	0.5	0.834998	0.333333		1	0.333333	1	1	0.967603	0.83836		1	0.678895	1	1
P48634_S1092__3_PAPRGRTASETRSEGSEYEEIPKRRRQRGSE	P48634	PRRC2A	-0.340573	-0.5		1	-0.5	1	-0.5	0.166679	1		0.333333	1	0.333333	1	0.627148	1		0.80211	1	0.718918	1
P48634_T1108__2_EYEEIPKRRRQRGSETGSETHESDLAPSDKE	P48634	PRRC2A	-0.0850358			-0.866025			0	0.73726			0.333333			1	0.939282			0.80211			1
P48634_S1089__3_NHPPAPRGRTASETRSEGSEYEEIPKRRRQR	P48634	PRRC2A	-0.340573	-0.5		1	-0.5	1	-0.5	0.166679	1		0.333333	1	0.333333	1	0.627148	1		0.80211	1	0.718918	1
P48634_S342__2_AGAHEEVDYTEKLKFSDEEDGRDSDEEGAEG	P48634	PRRC2A	0.45678		0.866025	1	0.866025	1	0.5	0.056701		0.333333	0.333333	0.333333	0.333333	1	0.495554		0.601341	0.80211	0.678895	0.718918	1
P48634_Y1094__3_PRGRTASETRSEGSEYEEIPKRRRQRGSETG	P48634	PRRC2A
P48634_S2113__1_SGVFRTQRVDLYQQASPPDALRWIPKPWERT	P48634	PRRC2A	-0.0460654			-0.5			0.866025	0.855972			1			0.333333	0.976728			1			0.78623
P48634_S1110__2_EEIPKRRRQRGSETGSETHESDLAPSDKEAP	P48634	PRRC2A	-0.39736	-0.866025						0.102495	0.333333						0.565176	0.83836
P48634_S1085__3_TGGPNHPPAPRGRTASETRSEGSEYEEIPKR	P48634	PRRC2A	-0.340573	-0.5		1	-0.5	1	-0.5	0.166679	1		0.333333	1	0.333333	1	0.627148	1		0.80211	1	0.718918	1
P48634_S1004__1_GKLGGPKETPPNGNLSPAPRLRRDYSYERVG	P48634	PRRC2A	-0.0701223			0.866025				0.782175			0.333333				0.944689			0.80211
P48634_S1089__2_NHPPAPRGRTASETRSEGSEYEEIPKRRRQR	P48634	PRRC2A	-0.366306	-1	0.866025	-0.5			0	0.134896	0.333333	0.333333	1			1	0.61302	0.83836	0.601341	1			1
P48634_T1323__3_DLSNQNSDQANEEWETASESSDFTSERRGDK	P48634	PRRC2A	-0.196957	-0.5					1	0.433423	1					0.333333	0.825879	1					0.78623
P48634_S759__1_YPPGVHPSGLVPRERSDSGGSSSEPFDRHAP	P48634	PRRC2A	0.0326513			0.5	0	0.866025	-0.866025	0.897661			1	1	0.333333	0.333333	0.987955			1	1	0.718918	0.78623
P48634_T1108__3_EYEEIPKRRRQRGSETGSETHESDLAPSDKE	P48634	PRRC2A	0.00158846	0.866025	0.866025	-0.866025				0.995009	0.333333	0.333333	0.333333				0.99915	0.83836	0.601341	0.80211
P48634_S1219__1_PSKEPLKEKLIPGPLSPVARGGSNGGSNVGM	P48634	PRRC2A	0.104285	0.5	0.5	0.5	-0.5	0.5	-1	0.680481	1	1	1	1	1	0.333333	0.919601	1	1	1	1	1	0.78623
P48634_S456__1_APEDEDEAWRQRRKQSSSEISLAVERARRRR	P48634	PRRC2A	-0.251041	-0.5	0.866025	-0.5	-0.5	1	-0.5	0.314982	1	0.333333	1	1	0.333333	1	0.760946	1	0.601341	1	1	0.718918	1
P48634_S1110__3_EEIPKRRRQRGSETGSETHESDLAPSDKEAP	P48634	PRRC2A	0.00158846	0.866025	0.866025	-0.866025				0.995009	0.333333	0.333333	0.333333				0.99915	0.83836	0.601341	0.80211
P48634_S1085__2_TGGPNHPPAPRGRTASETRSEGSEYEEIPKR	P48634	PRRC2A	-0.127189	-0.5		1	-0.5	1	0.5	0.615014	1		0.333333	1	0.333333	1	0.902398	1		0.80211	1	0.718918	1
P48634_S1085__1_TGGPNHPPAPRGRTASETRSEGSEYEEIPKR	P48634	PRRC2A	-0.446051	-0.5	0.866025	1	-0.5	0.5	-0.5	0.0635418	1	0.333333	0.333333	1	1	1	0.50814	1	0.601341	0.80211	1	1	1
P48634_S1147__1_LTQVPLAPPPPGAPPSPAPARFTARGGRVFT	P48634	PRRC2A	-0.292372	-0.866025	0.866025	1	-0.5	1	-0.866025	0.239067	0.333333	0.333333	0.333333	1	0.333333	0.333333	0.710839	0.83836	0.601341	0.80211	1	0.718918	0.78623
P48634_S761__2_PGVHPSGLVPRERSDSGGSSSEPFDRHAPAM	P48634	PRRC2A	-0.192706			1			-0.866025	0.44361			0.333333			0.333333	0.832228			0.80211			0.78623
P48634_S808__1_GDVFTATPAEPRPLTSPLRQAADEDDKGMRS	P48634	PRRC2A	0.300629		0.866025	0.5	-1	1	-0.5	0.225443		0.333333	1	0.333333	0.333333	1	0.691884		0.601341	1	0.678895	0.718918	1
P48634_S350__2_YTEKLKFSDEEDGRDSDEEGAEGHRDSQSAS	P48634	PRRC2A	0.45678		0.866025	1	0.866025	1	0.5	0.056701		0.333333	0.333333	0.333333	0.333333	1	0.495554		0.601341	0.80211	0.678895	0.718918	1
P48634_S761__1_PGVHPSGLVPRERSDSGGSSSEPFDRHAPAM	P48634	PRRC2A	-0.376872	-0.5	0.5	1	-0.5	1	-0.5	0.123163	1	1	0.333333	1	0.333333	1	0.590386	1	1	0.80211	1	0.718918	1
P48634_S764__2_HPSGLVPRERSDSGGSSSEPFDRHAPAMLRE	P48634	PRRC2A	-0.134168			1				0.595579			0.333333				0.893822			0.80211
P48634_S1092__2_PAPRGRTASETRSEGSEYEEIPKRRRQRGSE	P48634	PRRC2A	-0.42367	0		1				0.0797647	1		0.333333				0.548853	1		0.80211
P48634_S1306__1_TTVTVAPAPRRAAAKSPDLSNQNSDQANEEW	P48634	PRRC2A	-0.267805	0.866025		1	-0.866025			0.282639	0.333333		0.333333	0.333333			0.750824	0.83836		0.80211	0.678895
P48634_S1386__1_GDLSQRAKDLSKRSFSSQRPGMERQNRRPGP	P48634	PRRC2A	-0.0529112			-0.866025		-0.866025		0.834829			0.333333		0.333333		0.967603			0.80211		0.718918
P48634_T1087__3_GPNHPPAPRGRTASETRSEGSEYEEIPKRRR	P48634	PRRC2A	-0.10738	-0.866025		1	-0.5	1	-0.5	0.671494	0.333333		0.333333	1	0.333333	1	0.918919	0.83836		0.80211	1	0.718918	1
P48634_S1306__3_TTVTVAPAPRRAAAKSPDLSNQNSDQANEEW	P48634	PRRC2A	0.0333577	-0.866025					1	0.895459	0.333333					0.333333	0.987933	0.83836					0.78623
P48651_S11__1______MASCVGSRTLSKDDVNYKMHFRMINE	P48651	PTDSS1	0.0169787	0	0.5			0	0	0.946687	1	1			1	1	0.989545	1	1			1	1
P48651_S425__2_GHREKTYSECEDGTYSPEISWHHRKGTKGSE	P48651	PTDSS1	-0.041573			-0.5				0.869899			1				0.980446			1
P48651_S425__1_GHREKTYSECEDGTYSPEISWHHRKGTKGSE	P48651	PTDSS1	-0.0467102	0.5		-0.5	-1			0.853977	1		1	0.333333			0.976128	1		1	0.678895
P48651_S417__2_MIWYAEHYGHREKTYSECEDGTYSPEISWHH	P48651	PTDSS1	0.0778346			-0.5			0	0.758856			1			1	0.943472			1			1
P48651_S417__1_MIWYAEHYGHREKTYSECEDGTYSPEISWHH	P48651	PTDSS1	-0.0165204	1	-0.5	-1	-1	-1	0.5	0.948124	0.333333	1	0.333333	0.333333	0.333333	1	0.990045	0.83836	1	0.80211	0.678895	0.718918	1
P48729-3_T321__1_AQQAASSSGQGQQAQTPTGF___________	P48729-3	CSNK1A1	-0.0661389	-0.866025					0.866025	0.79429	0.333333					0.333333	0.949563	0.83836					0.78623
P48730-2_S401__1_LTGRQDTSRMSTSQNSIPFEHHGK_______	P48730-2	CSNK1D	-0.042386		0.866025				0	0.867376		0.333333				1	0.97966		0.601341				1
P48730-2_S401__2_LTGRQDTSRMSTSQNSIPFEHHGK_______	P48730-2	CSNK1D	-0.224743							0.369934							0.803822
P48730-2_S398__3_SSDLTGRQDTSRMSTSQNSIPFEHHGK____	P48730-2	CSNK1D	-0.224743			-0.5				0.369934			0.666667				0.803822			1
P48730-2_S401__3_LTGRQDTSRMSTSQNSIPFEHHGK_______	P48730-2	CSNK1D	-0.224743			-0.5				0.369934			0.666667				0.803822			1
P48730-2_S398__2_SSDLTGRQDTSRMSTSQNSIPFEHHGK____	P48730-2	CSNK1D	-0.224743							0.369934							0.803822
P48730-2_S331__1_RHSRNPATRGLPSTASGRLRGTQEVAPPTPL	P48730-2	CSNK1D	-0.224743			-0.5				0.369934			0.666667				0.803822			1
P48730-2_S382__2_RKVSMRLHRGAPVNISSSDLTGRQDTSRMST	P48730-2	CSNK1D
P48730-2_S382__1_RKVSMRLHRGAPVNISSSDLTGRQDTSRMST	P48730-2	CSNK1D
P49006_S104__1_KKKFSFKKPFKLSGLSFKRNRKEGGGDSSAS	P49006	MARCKSL1	0.589322					1	0.5	0.0100621					0.333333	1	0.269501					0.718918	1
P49006_S165__1_ESQEPQAKGAEASAASEEEAGPQATEPSTPS	P49006	MARCKSL1	-0.0551659					0.866025	-1	0.827888					0.333333	0.333333	0.963767					0.718918	0.78623
P49006_S22__1_KAPRGDVTAEEAAGASPAKANGQENGHVKSN	P49006	MARCKSL1	0.701081					0.5	-0.5	0.00118905					1	1	0.135247					1	1
P49006_T85__1_PSQGAEAKGEVPPKETPKKKKKFSFKKPFKL	P49006	MARCKSL1	0.53161					-0.5	-0.5	0.0231749					1	1	0.362605					1	1
P49069_S55__1_SEQRINRIMGFHRPGSGAEEESQTKSKQQDS	P49069	CAMLG	0.307049				0.866025			0.215203				0.333333			0.687378				0.678895
P49116_S46__1_TGQKIQIVTAVDASGSPKQQFILTSPDGAGT	P49116	NR2C2	0.27139						0.5	0.275996						1	0.746032						1
P49116_S19__1_PSPRIQIISTDSAVASPQRIQIVTDQQTGQK	P49116	NR2C2	-0.306509					-0.5	-0.866025	0.216052					0.666667	0.333333	0.687378					1	0.78623
P49116_S351__1_DTSGGGSIHVISRDQSTPIIEVEGPLLSDTH	P49116	NR2C2
P49116_S219__1_CAASTEKIYIRKDLRSPLIATPTFVADKDGA	P49116	NR2C2
P49116_S68__1_LTSPDGAGTGKVILASPETSSAKQLIFTTSD	P49116	NR2C2	0.286795					1	-0.5	0.248559					0	1	0.726724					0	1
P49189-3_S11__1______MFLRAGLAALSPLLRSLRPSPVAAMS	P49189-3	ALDH9A1
P49321_S244__1_SGKPEQEVPDAEEEKSVSGTDVQEECREKGG	P49321	NASP	0.116871						0.866025	0.644203						0.333333	0.911498						0.78623
P49356_S3__1______________MASPSSFTYYCPPSSSPV	P49356	FNTB
P49407-2_S404__1_KGMKDDKEEEEDGTGSPQLNNR_________	P49407-2	ARRB1	-0.351337				-0.866025			0.15282				0.333333			0.618027				0.678895
P49407-2_T402__1_RLKGMKDDKEEEEDGTGSPQLNNR_______	P49407-2	ARRB1
P49447_S247__2_EQALSMDFKTLTEGDSPGSQ___________	P49447	CYB561	0.164391						1	0.514505						0.333333	0.855851						0.78623
P49447_S250__2_LSMDFKTLTEGDSPGSQ______________	P49447	CYB561	0.164391						1	0.514505						0.333333	0.855851						0.78623
P49447_S250__1_LSMDFKTLTEGDSPGSQ______________	P49447	CYB561	0.0307076		-0.5				0.5	0.903726		0.666667				1	0.987955		1				1
P49450-2_S17__2_GPRRRSRKPEAPRRRSPSPTPTPGPSRRGPS	P49450-2	CENPA
P49450-2_T21__2_RSRKPEAPRRRSPSPTPTPGPSRRGPSLGAS	P49450-2	CENPA
P49450-2_S19__1_RRRSRKPEAPRRRSPSPTPTPGPSRRGPSLG	P49450-2	CENPA	0.0715718				-0.5		0	0.777778				0.666667		1	0.944689				1		1
P49454_S821__1_SMPSERSECRLEADQSPKNSAILQNRVDSLE	P49454	CENPF	-0.107934							0.669891							0.917886
P49454_S3023__1_ATRTSPRLAAQKLALSPLSLGKENLAESSKP	P49454	CENPF	-0.235549			-0.5	-0.866025			0.346737			0.666667	0.333333			0.785291			1	0.678895
P49454_T2997__1_PEVVKKGFADIPTGKTSPYILRRTTMATRTS	P49454	CENPF
P49454_S3083__2_KSVPVNNLPERSPTDSPREGLRVKRGRLVPS	P49454	CENPF	0.482468	0.866025		0.866025				0.0425759	0.333333		0.333333				0.457717	0.83836		0.80211
P49454_S3079__1_EPTTKSVPVNNLPERSPTDSPREGLRVKRGR	P49454	CENPF	-0.198044							0.430838							0.824886
P49454_S2998__1_EVVKKGFADIPTGKTSPYILRRTTMATRTSP	P49454	CENPF	-0.198044			-0.5				0.430838			0.666667				0.824886			1
P49454_S3054__1_TAGGSRSQKVKVAQRSPVDSGTILREPTTKS	P49454	CENPF	-0.0170283	-0.5		1	-0.5			0.946532	0.666667		0	0.666667			0.989545	1		0	1
P49454_S3079__2_EPTTKSVPVNNLPERSPTDSPREGLRVKRGR	P49454	CENPF	0.482468	0.866025		0.866025				0.0425759	0.333333		0.333333				0.457717	0.83836		0.80211
P49585_S343__1_RSPSPSFRWPFSGKTSPPCSPANLSRHKAAA	P49585	PCYT1A	0.0956546			-0.5	-0.5	1	-0.5	0.705757			1	1	0.333333	1	0.929926			1	1	0.718918	1
P49585_T342__1_ERSPSPSFRWPFSGKTSPPCSPANLSRHKAA	P49585	PCYT1A	0.0956546			-0.5	-0.5	1	-0.5	0.705757			1	1	0.333333	1	0.929926			1	1	0.718918	1
P49585_S329__1_ISPKQSPSSSPTRERSPSPSFRWPFSGKTSP	P49585	PCYT1A	-0.376465			-0.866025			-0.5	0.1236			0.333333			1	0.590386			0.80211			1
P49585_S319__3_KEGKGRMLQAISPKQSPSSSPTRERSPSPSF	P49585	PCYT1A	-0.59933	-0.5	-0.866025	-1	-0.5			0.00857254	1	0.333333	0.333333	1			0.258506	1	0.601341	0.80211	1
P49585_S315__2_KHMLKEGKGRMLQAISPKQSPSSSPTRERSP	P49585	PCYT1A	-0.197214	0		0.5	-0.866025		-0.866025	0.432811	1		1	0.333333		0.333333	0.825879	1		1	0.678895		0.78623
P49585_S347__1_PSFRWPFSGKTSPPCSPANLSRHKAAAYDIS	P49585	PCYT1A	-0.470531	-0.5						0.0487597	1						0.473424	1
P49585_S329__2_ISPKQSPSSSPTRERSPSPSFRWPFSGKTSP	P49585	PCYT1A	-0.0269713	0	-0.866025	-0.5	-0.5	0.5	-1	0.915397	1	0.333333	1	1	1	0.333333	0.987955	1	0.601341	1	1	1	0.78623
P49585_S343__2_RSPSPSFRWPFSGKTSPPCSPANLSRHKAAA	P49585	PCYT1A	-0.113578	-0.5	-0.866025	0.5	-0.5	0.5	-0.5	0.653625	1	0.333333	1	1	1	1	0.916663	1	0.601341	1	1	1	1
P49585_S362__1_SPANLSRHKAAAYDISEDEED__________	P49585	PCYT1A	-0.320083	-0.5	-1	0.5	-0.5	-0.5	-0.5	0.195357	1	0.333333	1	1	1	1	0.662092	1	0.601341	1	1	1	1
P49585_S347__2_PSFRWPFSGKTSPPCSPANLSRHKAAAYDIS	P49585	PCYT1A	-0.209928	-0.5	-0.866025	0.5	-1	0.5	-0.5	0.403107	1	0.333333	1	0.333333	1	1	0.815704	1	0.601341	1	0.678895	1	1
P49585_S315__3_KHMLKEGKGRMLQAISPKQSPSSSPTRERSP	P49585	PCYT1A	-0.59933	-0.5	-0.866025	-1	-0.5			0.00857254	1	0.333333	0.333333	1			0.258506	1	0.601341	0.80211	1
P49585_S331__1_PKQSPSSSPTRERSPSPSFRWPFSGKTSPPC	P49585	PCYT1A	-0.27967	-0.5	-1	-0.5	-0.5	0.5	-0.5	0.260051	1	0.333333	1	1	1	1	0.734088	1	0.601341	1	1	1	1
P49585_S331__2_PKQSPSSSPTRERSPSPSFRWPFSGKTSPPC	P49585	PCYT1A	-0.0269713	0	-0.866025	-0.5	-0.5	0.5	-1	0.915397	1	0.333333	1	1	1	0.333333	0.987955	1	0.601341	1	1	1	0.78623
P49585_S319__2_KEGKGRMLQAISPKQSPSSSPTRERSPSPSF	P49585	PCYT1A	-0.197214	0		0.5	-0.866025		-0.866025	0.432811	1		1	0.333333		0.333333	0.825879	1		1	0.678895		0.78623
P49590_S67__1_KPNFIIKTPKGTRDLSPQHMVVREKILDLVI	P49590	HARS2	0.250003	0.866025	-0.866025	-0.5	0.5	0.5	0.5	0.317052	0.333333	0.333333	1	1	1	1	0.762556	0.83836	0.601341	1	1	1	1
P49590_T59__1_SQLKAHQEKPNFIIKTPKGTRDLSPQHMVVR	P49590	HARS2
P49674_S389__1_RKVSMRLHRGAPANVSSSDLTGRQEVSRIPA	P49674	CSNK1E
P49736_S108__1_EGLALDDEDVEELTASQREAAERAMRQRDRE	P49736	MCM2	-0.170286	0.5		1	-1	0.5	-1	0.499322	1		0.333333	0.333333	1	0.333333	0.855851	1		0.80211	0.678895	1	0.78623
P49736_S13__2____MAESSESFTMASSPAQRRRGNDPLTSSP	P49736	MCM2	0.217314			0.5				0.386373			1				0.811905			1
P49736_S13__1____MAESSESFTMASSPAQRRRGNDPLTSSP	P49736	MCM2	-0.256066	-1	0.5	1	-1	-1	0.5	0.305065	0.333333	1	0.333333	0.333333	0.333333	1	0.756187	0.83836	1	0.80211	0.678895	0.718918	1
P49736_S27__2_SSPAQRRRGNDPLTSSPGRSSRRTDALTSSP	P49736	MCM2	-0.266725	-0.866025	0.866025	-0.5	-1	-0.866025	-1	0.284659	0.333333	0.333333	1	0.333333	0.333333	0.333333	0.751085	0.83836	0.601341	1	0.678895	0.718918	0.78623
P49736_S12__1_____MAESSESFTMASSPAQRRRGNDPLTSS	P49736	MCM2	-0.40525	0.866025			0	0	-0.866025	0.0952423	0.333333			1	1	0.333333	0.565176	0.83836			1	1	0.78623
P49736_S5__1____________MAESSESFTMASSPAQRRRG	P49736	MCM2	-0.024815	0.866025		0.5	-0.866025			0.922141	0.333333		1	0.333333			0.987955	0.83836		1	0.678895
P49736_S27__1_SSPAQRRRGNDPLTSSPGRSSRRTDALTSSP	P49736	MCM2	-0.364293	-1	0.5	1	-1	-0.5	-1	0.137735	0.333333	1	0.333333	0.333333	1	0.333333	0.616384	0.83836	1	0.80211	0.678895	1	0.78623
P49736_S4__1_____________MAESSESFTMASSPAQRRR	P49736	MCM2
P49736_S4__2_____________MAESSESFTMASSPAQRRR	P49736	MCM2	-0.148839	-1	0.866025	1	-0.866025	-0.866025	-0.866025	0.555568	0.333333	0.333333	0.333333	0.333333	0.333333	0.333333	0.869578	0.83836	0.601341	0.80211	0.678895	0.718918	0.78623
P49736_S5__2____________MAESSESFTMASSPAQRRRG	P49736	MCM2	-0.0762975	-1	0.866025	1	-0.866025	-0.866025		0.763489	0.333333	0.333333	0.333333	0.333333	0.333333		0.943472	0.83836	0.601341	0.80211	0.678895	0.718918
P49736_S26__2_ASSPAQRRRGNDPLTSSPGRSSRRTDALTSS	P49736	MCM2	-0.266725	-0.866025	0.866025	-0.5	-1	-0.866025	-1	0.284659	0.333333	0.333333	1	0.333333	0.333333	0.333333	0.751085	0.83836	0.601341	1	0.678895	0.718918	0.78623
P49736_S139__1_AGRGLGRMRRGLLYDSDEEDEERPARKRRQV	P49736	MCM2	-0.333333	0.5	0.5	1	-1	-1	-1	0.176416	1	1	0.333333	0.333333	0.333333	0.333333	0.636882	1	1	0.80211	0.678895	0.718918	0.78623
P49736_S41__1_SSPGRSSRRTDALTSSPGRDLPPFEDESEGL	P49736	MCM2	0.0188968			0	-0.866025			0.940674			1	0.333333			0.989545			1	0.678895
P49736_S26__1_ASSPAQRRRGNDPLTSSPGRSSRRTDALTSS	P49736	MCM2	-0.243867	-0.5	-0.866025	0.5	0.5	0.866025	-0.5	0.329465	1	0.333333	1	1	0.333333	1	0.774159	1	0.601341	1	1	0.718918	1
P49736_S12__2_____MAESSESFTMASSPAQRRRGNDPLTSS	P49736	MCM2	0.06518		0.866025	0	-0.866025		-0.866025	0.797213		0.333333	1	0.333333		0.333333	0.950683		0.601341	1	0.678895		0.78623
P49756_S677__1_HRPKIGLSLKLGASNSPGQPNSVKRKKLPVD	P49756	RBM25	0.108359	0.5	-0.5	0.5	-0.5	1	-0.5	0.668292	1	1	1	1	0.333333	1	0.917886	1	1	1	1	0.718918	1
P49756_S703__1_KLPVDSVFNKFEDEDSDDVPRKRKLVPLDYG	P49756	RBM25	-0.506435			-0.5				0.0319806			1				0.401682			1
P49761_S224__2_YRERRDSDTYRCEERSPSFGEDYYGPSRSRH	P49761	CLK3	0.244242	1	0	-0.5		0.866025	-1	0.328699	0.333333	1	0.666667		0.333333	0.333333	0.773139	0.83836	1	1		0.718918	0.78623
P49761_S157__1_AAGAWETMHHCKRYRSPEPDPYLSYRWKRRR	P49761	CLK3	-0.176351	-0.5	-0.5	-0.866025	0.5	0.5	-0.5	0.48393	1	1	0.333333	1	1	1	0.853515	1	1	0.80211	1	1	1
P49761_S226__2_ERRDSDTYRCEERSPSFGEDYYGPSRSRHRR	P49761	CLK3	0.244242	1	0	-0.5		0.866025	-1	0.328699	0.333333	1	0.666667		0.333333	0.333333	0.773139	0.83836	1	1		0.718918	0.78623
P49768-7_S333__1_HRSTPESRAAVQELSSSILAGEDPEERGVKL	P49768-7	PSEN1	0.366874		1					0.134247		0					0.612282		0
P49768-7_S334__1_RSTPESRAAVQELSSSILAGEDPEERGVKLG	P49768-7	PSEN1
P49768-7_S334__2_RSTPESRAAVQELSSSILAGEDPEERGVKLG	P49768-7	PSEN1	-0.276253		0.866025		0.5	0.866025	-1	0.267141		0.333333		1	0.333333	0.333333	0.739546		0.601341		1	0.718918	0.78623
P49768-7_S333__2_HRSTPESRAAVQELSSSILAGEDPEERGVKL	P49768-7	PSEN1	-0.276253		0.866025		0.5	0.866025	-1	0.267141		0.333333		1	0.333333	0.333333	0.739546		0.601341		1	0.718918	0.78623
P49768-7_S332__2_PHRSTPESRAAVQELSSSILAGEDPEERGVK	P49768-7	PSEN1	-0.293027				0.5		-1	0.237966				1		0.333333	0.710839				1		0.78623
P49792_S788__1_SEIKHSTPSPTRYSLSPSKSYKYSPKTPPRW	P49792	RANBP2	-0.00928793	0.5	0.5	0.5	-0.5	1	0.5	0.97376	1	1	1	1	0.333333	1	0.995613	1	1	1	1	0.718918	1
P49792_S2900__1_VGTQSAGKVGEDEDGSDEEVVHNEDIHFEPI	P49792	RANBP2	-0.14878		0.866025	1	0.866025			0.555727		0.333333	0.333333	0.333333			0.869578		0.601341	0.80211	0.678895
P49792_S1160__1_PTLETANKNHETDGGSAHGDDDDDGPHFEPV	P49792	RANBP2
P49792_T2613__1_ASFPTEESSINYTFKTPEKAKEKKKPEDSPS	P49792	RANBP2
P49792_S1400__1_LVGPPLAETVFTPKTSPENVQDRFALVTPKK	P49792	RANBP2	-0.474311			0	-0.866025			0.0467326			1	0.333333			0.471604			1	0.678895
P49792_S796__2_SPTRYSLSPSKSYKYSPKTPPRWAEDQNSLL	P49792	RANBP2	0.0779326			1			0.5	0.758561			0.333333			1	0.943472			0.80211			1
P49792_S1400__2_LVGPPLAETVFTPKTSPENVQDRFALVTPKK	P49792	RANBP2
P49792_S2668__1_LPPTFFCYKNRPDYVSEEEEDDEDFETAVKK	P49792	RANBP2	-0.305885	-0.5	0.866025	-1	-1	-0.5	0	0.217037	1	0.333333	0.333333	0.333333	1	1	0.687378	1	0.601341	0.80211	0.678895	1	1
P49792_T1396__2_SNKELVGPPLAETVFTPKTSPENVQDRFALV	P49792	RANBP2
P49792_S781__1_GSLRNADSEIKHSTPSPTRYSLSPSKSYKYS	P49792	RANBP2	-0.116239	0.5	0.5					0.646007	1	1					0.911498	1	1
P49792_S955__1_GPPALRFESPATGILSPRGDDYFNYNVQQTS	P49792	RANBP2	-0.361776	0.866025		0.5	-0.866025		-0.866025	0.140157	0.333333		1	0.333333		0.333333	0.618027	0.83836		1	0.678895		0.78623
P49792_T799__2_RYSLSPSKSYKYSPKTPPRWAEDQNSLLKMI	P49792	RANBP2	0.0779326			1			0.5	0.758561			0.333333			1	0.943472			0.80211			1
P49792_T779__2_KNGSLRNADSEIKHSTPSPTRYSLSPSKSYK	P49792	RANBP2	-0.0968961	0.5	0					0.702102	1	1					0.929399	1	1
P49792_S781__2_GSLRNADSEIKHSTPSPTRYSLSPSKSYKYS	P49792	RANBP2	0.0892683	0.5	0				0.866025	0.724652	1	1				0.333333	0.938864	1	1				0.78623
P49792_T799__1_RYSLSPSKSYKYSPKTPPRWAEDQNSLLKMI	P49792	RANBP2	0.350612						0	0.153729						1	0.618027						1
P49792_S2280__2_TGFNFSFKSALSPSKSPAKLNQSGTSVGTDE	P49792	RANBP2	0.402616			0.866025	-0.866025	1	0.5	0.0976204			0.333333	0.333333	0.333333	1	0.565176			0.80211	0.678895	0.718918	1
P49792_S1613__1_GFEGMFTKKEGQWDCSVCLVRNEASATKCIA	P49792	RANBP2	-0.153064				-0.5			0.544271				1			0.866793				1
P49792_S2270__1_KNLFRFGESTTGFNFSFKSALSPSKSPAKLN	P49792	RANBP2
P49792_S3207__1_VKDGMDTVKKIESFGSPKGSVCRRITITECG	P49792	RANBP2
P49792_T19__2_SKADVERYIASVQGSTPSPRQKSMKGFYFAK	P49792	RANBP2	0.0301808	0		0.866025			0.866025	0.905371	1		0.333333			0.333333	0.987955	1		0.80211			0.78623
P49792_S2454__1_AKTAQEKDSLITPHVSRSSTPRESPCGKIAV	P49792	RANBP2	0.39736						0.866025	0.102495						0.333333	0.565176						0.78623
P49792_T2504__1_ADATSEVEVSSTSETTPKAVVSPPKFVFGSE	P49792	RANBP2	0.257115						-0.866025	0.303019						0.333333	0.755646						0.78623
P49792_S2510__1_VEVSSTSETTPKAVVSPPKFVFGSESVKSIF	P49792	RANBP2	-0.0990669	0.5	0.5	-1	-0.5	0.5	0.5	0.695727	1	1	0.333333	1	1	1	0.927749	1	1	0.80211	1	1	1
P49792_S21__2_ADVERYIASVQGSTPSPRQKSMKGFYFAKLY	P49792	RANBP2	0.0301808	0		0.866025			0.866025	0.905371	1		0.333333			0.333333	0.987955	1		0.80211			0.78623
P49792_S2276__2_GESTTGFNFSFKSALSPSKSPAKLNQSGTSV	P49792	RANBP2	0.402616			0.866025	-0.866025	1	0.5	0.0976204			0.333333	0.333333	0.333333	1	0.565176			0.80211	0.678895	0.718918	1
P49792_S21__1_ADVERYIASVQGSTPSPRQKSMKGFYFAKLY	P49792	RANBP2	-0.467578	-0.5	0	-1	0	0.866025	0	0.0503894	1	1	0.333333	1	0.333333	1	0.474675	1	1	0.80211	1	0.718918	1
P49840_Y279__1_FGSAKQLVRGEPNVSYICSRYYRAPELIFGA	P49840	GSK3A	-0.51603	1	0.5	1	-0.866025	-1	-0.5	0.0283633	0.333333	1	0.333333	0.333333	0.333333	1	0.377236	0.83836	1	0.80211	0.678895	0.718918	1
P49840_S2__1_______________MSGGGPSGGGPGGSGRA	P49840	GSK3A	-0.0408775	1		1		-1	-0.5	0.872059	0.333333		0.333333		0.333333	1	0.980446	0.83836		0.80211		0.718918	1
P49841_S9__1________MSGRPRTTSFAESCKPVQQPSAFG	P49841	GSK3B
P50151_S6__1___________MSSGASASALQRLVEQLKLEA	P50151	GNG10	-0.389999		-0.866025		-0.5			0.109611		0.333333		0.666667			0.571431		0.601341		1
P50402_S123__2_PESAGPSRAVRQSVTSFPDADAFHHQVHDDD	P50402	EMD	-0.350612			0				0.153729			1				0.618027			1
P50402_S8__1_________MDNYADLSDTELTTLLRRYNIPH	P50402	EMD	-0.0793667			0	0			0.754247			1	1			0.943472			1	1
P50402_S123__3_PESAGPSRAVRQSVTSFPDADAFHHQVHDDD	P50402	EMD	0.171452	0.866025				0	-1	0.496346	0.333333				1	0.333333	0.855851	0.83836				1	0.78623
P50402_S171__1_GRDSAYQSITHYRPVSASRSSLDLSYYPTSS	P50402	EMD	0.0155604	0.5	0.5	0.5	0.5	1	-1	0.951136	1	1	1	1	0.333333	0.333333	0.990045	1	1	1	1	0.718918	0.78623
P50402_S49__1_YEKKIFEYETQRRRLSPPSSSAASSYSFSDL	P50402	EMD	0.180798		0.866025	-1	0.5	1	-1	0.472793		0.333333	0.333333	1	0.333333	0.333333	0.848058		0.601341	0.80211	1	0.718918	0.78623
P50502_S76__3_DSKKVEEDLKADEPSSEESDLEIDKEGVIEP	P50502	ST13	0.366599						0.5	0.134561						1	0.612282						1
P50502_S75__3_PDSKKVEEDLKADEPSSEESDLEIDKEGVIE	P50502	ST13	0.366599						0.5	0.134561						1	0.612282						1
P50502_S79__3_KVEEDLKADEPSSEESDLEIDKEGVIEPDTD	P50502	ST13	0.366599						0.5	0.134561						1	0.612282						1
P50613_T170__2_DFGLAKSFGSPNRAYTHQVVTRWYRAPELLF	P50613	CDK7	0.313044	0						0.205919	1						0.681412	1
P50613_S164__1_GVLKLADFGLAKSFGSPNRAYTHQVVTRWYR	P50613	CDK7	0.437189	0.5	0.866025	0.5		-1	-0.5	0.0696409	1	0.333333	1		0.333333	1	0.524094	1	0.601341	1		0.718918	1
P50613_S161__2_DENGVLKLADFGLAKSFGSPNRAYTHQVVTR	P50613	CDK7
P50613_S164__2_GVLKLADFGLAKSFGSPNRAYTHQVVTRWYR	P50613	CDK7	0.313044	0						0.205919	1						0.681412	1
P50851-2_S2485__1_LLIEPHPPRGSAMQVSPLMFTDKAQQDVIMV	P50851-2	LRBA	0.0968961				-1	0.866025		0.702102				0.333333	0.333333		0.929399				0.678895	0.718918
P50851-2_S1498__1_KSAAKSPVDIVTGGISPVRDLDRLLQDMDIN	P50851-2	LRBA	-0.290688			0.5	-0.866025			0.241907			1	0.333333			0.715701			1	0.678895
P50895_S621__1_TGLLMGGASGGARGGSGGFGDEC________	P50895	BCAM	0.304016	0.5	1				0.5	0.220001	1	0.333333				1	0.687378	1	0.601341				1
P50914_S139__1_KNEVKKLQKAALLKASPKKAPGTKGTAAAAA	P50914	RPL14	-0.0443756	1	1	0.5	-0.5	-1	-1	0.862851	0.333333	0.333333	1	1	0.333333	0.333333	0.97806	0.83836	0.601341	1	1	0.718918	0.78623
P51003_S24__1_GSQQTQPPQKHYGITSPISLAAPKETDCVLT	P51003	PAPOLA	0.230541			0	0.866025			0.35738			1	0.333333			0.79408			1	0.678895
P51114_S406__2_RGPNYTSGYGTNSELSNPSETESERKDELSD	P51114	FXR1
P51114_S409__2_NYTSGYGTNSELSNPSETESERKDELSDWSL	P51114	FXR1
P51116_S566__1_RRTDEDRTVMDGGLESDGPNMTENGLEDESR	P51116	FXR2
P51116_S601__2_NRSRRRRNRGNRTDGSISGDRQPVTVADYIS	P51116	FXR2	-0.486258		-0.5		0.5	-1	-0.5	0.0407432		1		1	0.333333	1	0.453017		1		1	0.718918	1
P51116_T598__2_QRRNRSRRRRNRGNRTDGSISGDRQPVTVAD	P51116	FXR2	-0.375397		-0.866025				0.866025	0.124755		0.333333				0.333333	0.591704		0.601341				0.78623
P51116_S603__1_SRRRRNRGNRTDGSISGDRQPVTVADYISRA	P51116	FXR2	-0.349513				0		0	0.155111				1		1	0.618027				1		1
P51116_S603__2_SRRRRNRGNRTDGSISGDRQPVTVADYISRA	P51116	FXR2	-0.486258		-0.5		0.5	-1	-0.5	0.0407432		1		1	0.333333	1	0.453017		1		1	0.718918	1
P51116_S601__1_NRSRRRRNRGNRTDGSISGDRQPVTVADYIS	P51116	FXR2	0.0170992		-0.866025		0.5	0.5	0.5	0.946309		0.333333		1	1	1	0.989545		0.601341		1	1	1
P51149_S72__1_VTMQIWDTAGQERFQSLGVAFYRGADCCVLV	P51149	RAB7A	-0.134857	0.5	0.5	-0.5	-0.5	-1	-0.5	0.593673	1	1	1	1	0.333333	1	0.893061	1	1	1	1	0.718918	1
P51153_Y5__1____________MAKAYDHLFKLLLIGDSGVG	P51153	RAB13
P51397_S3__2______________MSSPPEGKLETKAGHPPA	P51397	DAP
P51397_S3__1______________MSSPPEGKLETKAGHPPA	P51397	DAP	-0.257115					-0.866025		0.303019					0.333333		0.755646					0.718918
P51397_S2__1_______________MSSPPEGKLETKAGHPP	P51397	DAP	0.230946					1		0.356512					0		0.792802					0
P51397_S2__2_______________MSSPPEGKLETKAGHPP	P51397	DAP
P51397_S51__1_TKEEKDKDDQEWESPSPPKPTVFISGVIARG	P51397	DAP
P51531-2_S1498__3_SARQKIAKEEESEDESNEEEEEEDEEESESE	P51531-2	SMARCA2
P51531-2_S1510__3_EDESNEEEEEEDEEESESEAKSVKVKIKLNK	P51531-2	SMARCA2
P51531-2_S1494__3_SVFKSARQKIAKEEESEDESNEEEEEEDEEE	P51531-2	SMARCA2
P51531-2_S1377__1_EKAKKRRGRPPAEKLSPNPPKLTKQMNAIID	P51531-2	SMARCA2	-0.109106			-1		0.866025	-0.866025	0.666501			0.333333		0.333333	0.333333	0.917886			0.80211		0.718918	0.78623
P51531-2_S329__1_QPSPVLQLQQKQSRISPIQKPQGLDPVEILQ	P51531-2	SMARCA2
P51532-5_S1419__1_SKKQKKRGRPPAEKLSPNPPNLTKKMKKIVD	P51532-5	SMARCA4	0.301372		0	-0.5	-0.5	0.5	0.5	0.224242		1	1	1	1	1	0.690934		1	1	1	1	1
P51532-5_S1349__1_FGRGSRHRKEVDYSDSLTEKQWLKAIEEGTL	P51532-5	SMARCA4	-0.39736			-0.866025				0.102495			0.333333				0.565176			0.80211
P51532-5_S1541__3_VRQKIEKEDDSEGEESEEEEEGEEEGSESES	P51532-5	SMARCA4	-0.571585	-0.5		-0.866025	-0.5	0		0.0132073	1		0.333333	1	1		0.297355	1		0.80211	1	1
P51532-5_S695__1_PTLPVEEKKKIPDPDSDDVSEVDARHIIENA	P51532-5	SMARCA4	-0.735805	-0.5	0	0.5	-0.5	-0.5		0.000500152	1	1	1	1	1		0.0999297	1	1	1	1	1
P51532-5_S1552__3_EGEESEEEEEGEEEGSESESRSVKVKIKLGR	P51532-5	SMARCA4	-0.571585	-0.5		-0.866025	-0.5	0		0.0132073	1		0.333333	1	1		0.297355	1		0.80211	1	1
P51532-5_S1536__3_SVFTSVRQKIEKEDDSEGEESEEEEEGEEEG	P51532-5	SMARCA4	-0.571585	-0.5		-0.866025	-0.5	0		0.0132073	1		0.333333	1	1		0.297355	1		0.80211	1	1
P51532-5_S613__1_AIGPDGEPLDETSQMSDLPVKVIHVESGKIL	P51532-5	SMARCA4
P51580_S14__1___MDGTRTSLDIEEYSDTEVQKNQVLTLEEW	P51580	TPMT	-0.448662			-0.866025	0.866025			0.0618227			0.333333	0.333333			0.50814			0.80211	0.678895
P51610_S6__1___________MASAVSPANLPAVLLQPRWKR	P51610	HCFC1	-0.30966	0.866025		0	-0.5		1	0.211126	0.333333		1	0.666667		0.333333	0.687378	0.83836		1	1		0.78623
P51610_S1507__1_PVPGPSVPPPEELQVSPGPRQQLPPRQLLQS	P51610	HCFC1	0.00125203	1	0.866025	0	-0.5	0.866025		0.996066	0	0.333333	1	0.666667	0.333333		0.99915	0	0.601341	1	1	0.718918
P51610_S598__1_TPGTTTLPATVKVASSPVMVSNPATRMLKTA	P51610	HCFC1
P51659_S3__1______________MGSPLRFDGRVVLVTGAG	P51659	HSD17B4	-0.50283	-1		0			-0.866025	0.0334283	0.333333		1			0.333333	0.404871	0.83836		1			0.78623
P51798_S61__1_RQSPRSALFRVGHMSSVELDDELLDPDMDPP	P51798	CLCN7	-0.181335		-0.5		-0.5	0.5	0	0.471457		0.666667		1	1	1	0.846502		1		1	1	1
P51805_S1596__1_SAYNMANSFTFTRSLSRYESLLRTASSPDSL	P51805	PLXNA3
P51812_S369__1_TFYFDPEFTAKTPKDSPGIPPSANAHQLFRG	P51812	RPS6KA3	-0.311823	-0.866025			-0.866025	0.5	1	0.207788	0.333333			0.333333	1	0.333333	0.684967	0.83836			0.678895	1	0.78623
P51812_S715__1_KGAMAATYSALNRNQSPVLEPVGRSTLAQRR	P51812	RPS6KA3	0.0500617				-0.866025	0.5	0.5	0.843617				0.333333	1	1	0.972811				0.678895	1	1
P51858_S132__2_EAAEGDGDKKGNAEGSSDEEGKLVIDEPAKE	P51858	HDGF	0.30031	0.5	-1	-0.5	1	1	0.5	0.225318	1	0.333333	1	0.333333	0.333333	1	0.691884	1	0.601341	1	0.678895	0.718918	1
P51858_S133__1_AAEGDGDKKGNAEGSSDEEGKLVIDEPAKEK	P51858	HDGF	0.451847			1	0.5	1	-1	0.0597736			0.333333	1	0.333333	0.333333	0.504404			0.80211	1	0.718918	0.78623
P51858_S165__1_EKGALKRRAGDLLEDSPKRPKEAENPEGEEK	P51858	HDGF	0.209494	0.5	-1	1	1	0.5	0.5	0.402501	1	0.333333	0.333333	0.333333	1	1	0.815704	1	0.601341	0.80211	0.678895	1	1
P51858_S133__2_AAEGDGDKKGNAEGSSDEEGKLVIDEPAKEK	P51858	HDGF	0.30031	0.5	-1	-0.5	1	1	0.5	0.225318	1	0.333333	1	0.333333	0.333333	1	0.691884	1	0.601341	1	0.678895	0.718918	1
P51858_S132__1_EAAEGDGDKKGNAEGSSDEEGKLVIDEPAKE	P51858	HDGF	0.272321			0.5	-0.866025	0.5	1	0.274287			1	0.333333	1	0.333333	0.746032			1	0.678895	1	0.78623
P51946_T315__1_DDYVSKKSKHEEEEWTDDDLVESL_______	P51946	CCNH	-0.550874	0	-0.866025		-0.866025		0.866025	0.017821	1	0.333333		0.333333		0.333333	0.328901	1	0.601341		0.678895		0.78623
P52292_S62__1_MLKRRNVSSFPDDATSPLQENRNNQGTVNWS	P52292	KPNA2	0.202375	0.5	0.866025	-0.5	-0.5	-1	-1	0.420619	1	0.333333	1	1	0.333333	0.333333	0.824192	1	0.601341	1	1	0.718918	0.78623
P52292_T9__1________MSTNENANTPAARLHRFKNKGKDS	P52292	KPNA2	0.429387			-1		0.5	-0.5	0.0753594			0.333333		1	1	0.538735			0.80211		1	1
P52566_S145__1_YRTGVKVDKATFMVGSYGPRPEEYEFLTPVE	P52566	ARHGDIB
P52594-2_S322__1_SGFGTTGKAPVGSVVSVPSQSSASSDKYAAL	P52594-2	AGFG1
P52594-2_S181__1_DSAPTLHLNKGTPSQSPVVGRSQGQQQEKKQ	P52594-2	AGFG1	-0.177999		-0.5	0.5	-0.5	-0.5	0.5	0.479788		1	1	1	1	1	0.852843		1	1	1	1	1
P52701_S137__1_EKGKSVRVHVQFFDDSPTRGWVSKRLLKPYT	P52701	MSH6	-0.139275			0.5	-1	0.5	0.5	0.581516			1	0.333333	1	1	0.888318			1	0.678895	1	1
P52701_S41__1_RASREGGRAAAAPGASPSPGGDAAWSEAGPG	P52701	MSH6	-0.220723	-0.866025		0.866025	-0.5		-0.866025	0.37878	0.333333		0.333333	1		0.333333	0.809158	0.83836		0.80211	1		0.78623
P52701_S14__1___MSRQSTLYSFFPKSPALSDANKASARASR	P52701	MSH6
P52701_S227__1_TTYVTDKSEEDNEIESEEEVQPKTQGSRRSS	P52701	MSH6
P52732_T926__1_CFLEQDLKLDIPTGTTPQRKSYLYPSTLVRT	P52732	KIF11
P52735-3_S771__3_PYKSRERSASRASSRSPVFTPRVIGTAVARY	P52735-3	VAV2	-0.225947		0	-1			-1	0.367307		1	0.333333			0.333333	0.803822		1	0.80211			0.78623
P52735-3_S769__2_KYPYKSRERSASRASSRSPVFTPRVIGTAVA	P52735-3	VAV2	-0.121371	-0.5	0.5	0.5	-0.5	-1	0.5	0.631408	1	1	1	1	0.333333	1	0.910661	1	1	1	1	0.718918	1
P52735-3_S771__1_PYKSRERSASRASSRSPVFTPRVIGTAVARY	P52735-3	VAV2	0.197091	1	0.5	0.5	-0.5	-0.5	0.866025	0.433104	0.333333	1	1	1	1	0.333333	0.825879	0.83836	1	1	1	1	0.78623
P52735-3_S768__2_LKYPYKSRERSASRASSRSPVFTPRVIGTAV	P52735-3	VAV2	0.0786697		0.866025	1	0.866025	0	0.866025	0.756343		0.333333	0.333333	0.333333	1	0.333333	0.943472		0.601341	0.80211	0.678895	1	0.78623
P52735-3_S771__2_PYKSRERSASRASSRSPVFTPRVIGTAVARY	P52735-3	VAV2	-0.121371	-0.5	0.5	0.5	-0.5	-1	0.5	0.631408	1	1	1	1	0.333333	1	0.910661	1	1	1	1	0.718918	1
P52735-3_S768__3_LKYPYKSRERSASRASSRSPVFTPRVIGTAV	P52735-3	VAV2	-0.225947		0	-1			-1	0.367307		1	0.333333			0.333333	0.803822		1	0.80211			0.78623
P52735-3_S769__3_KYPYKSRERSASRASSRSPVFTPRVIGTAVA	P52735-3	VAV2	-0.225947		0	-1			-1	0.367307		1	0.333333			0.333333	0.803822		1	0.80211			0.78623
P52756_S624__1_ENPLKRGLVAAYSGDSDNEEELVERLESEEE	P52756	RBM5	-0.448777							0.0617481							0.50814
P52756_S59__1_DDRRGDRYDDYRDYDSPERERERRNSDRSED	P52756	RBM5	-0.0450961				-0.5	1	-0.5	0.858974				1	0.333333	1	0.976901				1	0.718918	1
P52888_S16__1_MKPPAACAGDMADAASPCSVVNDLRWDLSAQ	P52888	THOP1
P52907_S9__1________MADFDDRVSDEEKVRIAAKFITHA	P52907	CAPZA1	0.0507533	1		0.5	-1	0.866025	0.866025	0.841483	0.333333		1	0.333333	0.333333	0.333333	0.972135	0.83836		1	0.678895	0.718918	0.78623
P52943_S115__1_ERKASGPPKGPSRASSVTTFTGEPNTCPRCS	P52943	CRIP2	-0.449745	-0.866025		-0.866025				0.0611205	0.333333		0.333333				0.507578	0.83836		0.80211
P53004_S230__1_WIEEKGPGLKRNRYLSFHFKSGSLENVPNVG	P53004	BLVRA
P53367_S5__1____________MAQESPKNSAAEIPVTSNGE	P53367	ARFIP1	-0.0117545	-0.5		0.866025			1	0.963078	1		0.333333			0.333333	0.992389	1		0.80211			0.78623
P53367_S132__1_IKNPAMEKLELVRKWSLNTYKCTRQIISEKL	P53367	ARFIP1	0.481427			1	0.5	-1	0.5	0.04309			0.333333	1	0.333333	1	0.458583			0.80211	1	0.718918	1
P53602_S96__1_ACLREIRCLARKRRNSRDGDPLPSSLSCKVH	P53602	MVD	-0.581011	-0.5	-0.5	-1	-1	-0.5	-1	0.0129578	1	1	0.333333	0.333333	1	0.333333	0.296663	1	1	0.80211	0.678895	1	0.78623
P53611_T3__1______________MGTPQKDVIIKSDAPDTL	P53611	RABGGTB	0.114952	0		-0.866025	-1	1	-0.5	0.649687	1		0.333333	0.333333	0.333333	1	0.914382	1		0.80211	0.678895	0.718918	1
P53814-5_S514__1_LSTSSGGKSTITRVNSPGTLARLGSVTHVTS	P53814-5	SMTN	0.193388					0.866025	0	0.441967					0.333333	1	0.832228					0.718918	1
P53814-5_S304__1_DVAGPRPCQRSLSVLSPRQPAQNRESTPLAS	P53814-5	SMTN	0.0430804					0.866025	0	0.865222					0.333333	1	0.97806					0.718918	1
P53985_S467__1_QKANEQKKESKEEETSIDVAGKPNEVTKAAE	P53985	SLC16A1	0.564276					1		0.0147114					0.333333		0.311084					0.718918
P53999_S118__1_ISLNPEQWSQLKEQISDIDDAVRKL______	P53999	SUB1	0.229863	0.866025		0.866025		1	-0.5	0.358836	0.333333		0.333333		0.333333	1	0.795036	0.83836		0.80211		0.718918	1
P54105_S90__2_GEHLYVMVNAKFEEESKEPVADEEEEDSDDD	P54105	CLNS1A
P54105_S102__2_EEESKEPVADEEEEDSDDDVEPITEFRFVPS	P54105	CLNS1A
P54105_S102__1_EEESKEPVADEEEEDSDDDVEPITEFRFVPS	P54105	CLNS1A	-0.560263		-0.5	0.5	-0.866025	-0.5	-0.5	0.0155935		1	1	0.333333	1	1	0.318148		1	1	0.678895	1	1
P54105_T110__2_ADEEEEDSDDDVEPITEFRFVPSDKSALEAM	P54105	CLNS1A
P54105_S195__1_EGQATLERLEGMLSQSVSSQYNMAGVRTEDS	P54105	CLNS1A
P54646_S377__1_GLKPHPERMPPLIADSPKARCPLDALNTTKP	P54646	PRKAA2
P54727_T155__1_ASAAKQEKPAEKPAETPVATSPTATDSTSGD	P54727	RAD23B	-0.103254	0	-0.5	0	0.866025	0		0.683484	1	1	1	0.333333	1		0.919601	1	1	1	0.678895	1
P54727_S160__1_QEKPAEKPAETPVATSPTATDSTSGDSSRSN	P54727	RAD23B	0.0907244	0.5	-0.5	0.5	1	-0.5	-0.5	0.72033	1	1	1	0.333333	1	1	0.936873	1	1	1	0.678895	1	1
P54760_S769__1_CKVSDFGLSRFLEENSSDPTYTSSLGGKIPI	P54760	EPHB4	0.0293452			0.5	-1	-0.866025	-0.5	0.90798			1	0.333333	0.333333	1	0.987955			1	0.678895	0.718918	1
P54760_T976__1_ILASVQHMKSQAKPGTPGGTGGPAPQY____	P54760	EPHB4	-0.208413	-1		1	-0.866025	-1	-0.5	0.406589	0.333333		0.333333	0.333333	0.333333	1	0.819901	0.83836		0.80211	0.678895	0.718918	1
P54920_S195__1_KAIDIYEQVGTNAMDSPLLKYSAKDYFFKAA	P54920	NAPA
P55010_S389__2_KAEPFIKWLKEAEEESSGGEEEDEDENIEVV	P55010	EIF5	-0.0761251	-0.5		-0.5	-1	-1	-0.5	0.764009	1		1	0.333333	0.333333	1	0.943472	1		1	0.678895	0.718918	1
P55010_S229__1_RRMDEISDHAKVLTLSDDLERTIEERVNILF	P55010	EIF5	-0.263554			-0.866025	-0.5	0		0.29064			0.333333	1	1		0.752593			0.80211	1	1
P55010_S390__2_AEPFIKWLKEAEEESSGGEEEDEDENIEVVY	P55010	EIF5	-0.0761251	-0.5		-0.5	-1	-1	-0.5	0.764009	1		1	0.333333	0.333333	1	0.943472	1		1	0.678895	0.718918	1
P55081_S133__2_SEVEGDAWRMEREDSSEEEEEEIDDEEIERR	P55081	MFAP1	-0.263294	-0.5	-0.5	-0.5	-1	-0.5	-0.5	0.291134	1	1	1	0.333333	1	1	0.752593	1	1	1	0.678895	1	1
P55081_S118__1_RHRKIVEPEVVGESDSEVEGDAWRMEREDSS	P55081	MFAP1	-0.601596	0.5	-0.5	-0.866025	-0.866025	-0.866025		0.00826131	1	1	0.333333	0.333333	0.333333		0.254692	1	1	0.80211	0.678895	0.718918
P55081_S52__2_KRYVSGKRPDYAPMESSDEEDEEFQFIKKAK	P55081	MFAP1	-0.279049	-0.5	-0.5	-0.5	-1	0.5	-0.5	0.26213	1	1	1	0.333333	1	1	0.735994	1	1	1	0.678895	1	1
P55081_S118__2_RHRKIVEPEVVGESDSEVEGDAWRMEREDSS	P55081	MFAP1	-0.236448	-0.5	-0.5	-0.5	-1	0.5	-0.5	0.344845	1	1	1	0.333333	1	1	0.785291	1	1	1	0.678895	1	1
P55081_S116__2_LARHRKIVEPEVVGESDSEVEGDAWRMERED	P55081	MFAP1	-0.236448	-0.5	-0.5	-0.5	-1	0.5	-0.5	0.344845	1	1	1	0.333333	1	1	0.785291	1	1	1	0.678895	1	1
P55081_S132__2_DSEVEGDAWRMEREDSSEEEEEEIDDEEIER	P55081	MFAP1	-0.263294	-0.5	-0.5	-0.5	-1	-0.5	-0.5	0.291134	1	1	1	0.333333	1	1	0.752593	1	1	1	0.678895	1	1
P55081_T267__1_LEENKRSLAALDALNTDDENDEEEYEAWKVR	P55081	MFAP1	-0.0754914	1	-0.5	-0.5	-0.5	-0.5	0.5	0.765921	0.333333	1	1	1	1	1	0.943472	0.83836	1	1	1	1	1
P55081_S116__1_LARHRKIVEPEVVGESDSEVEGDAWRMERED	P55081	MFAP1	-0.31063	-0.5	-0.5	-0.5	-1	1	-0.5	0.209164	1	1	1	0.333333	0.333333	1	0.685754	1	1	1	0.678895	0.718918	1
P55081_S53__2_RYVSGKRPDYAPMESSDEEDEEFQFIKKAKE	P55081	MFAP1	-0.279049	-0.5	-0.5	-0.5	-1	0.5	-0.5	0.26213	1	1	1	0.333333	1	1	0.735994	1	1	1	0.678895	1	1
P55327-2_S131__1_SVGSVITKKLEDVKNSPTFKSFEEKVENLKS	P55327-2	TPD52	0.0531833		0.866025	-1	-1	0.5	0.5	0.833991		0.333333	0.333333	0.333333	1	1	0.967124		0.601341	0.80211	0.678895	1	1
P55327-2_S136__1_ITKKLEDVKNSPTFKSFEEKVENLKSKVGGT	P55327-2	TPD52	0.0536086			-0.5	-1	1	1	0.832681			1	0.333333	0.333333	0.333333	0.966444			1	0.678895	0.718918	0.78623
P55884_S85__1_PAAEAEAASGPSESPSPPAAEELPGSHAEPP	P55884	EIF3B	0.259412	0		1	-0.866025	0	-0.5	0.298568	1		0.333333	0.333333	1	1	0.755646	1		0.80211	0.678895	1	1
P56134-3_S3__1______________MASVGECPAPVPVKDKKL	P56134-3	ATP5J2	0.0300392			0.866025	-0.5	0	0	0.905813			0.333333	1	1	1	0.987955			0.80211	1	1	1
P56159-2_S139__1_VNSRLSDIFRVVPFISVEHIPKGNNCLDAAK	P56159-2	GFRA1	0.618295					-0.5	-0.5	0.00623752					1	1	0.234474					1	1
P56181-2_S164__2_TSPSSSSSSSSSDSESDDEADVSEVTPRVVS	P56181-2	NDUFV3	0.254378	1	0.866025	1	-1		0.5	0.308374	0.333333	0.333333	0.333333	0.333333		1	0.757122	0.83836	0.601341	0.80211	0.678895		1
P56181-2_S162__2_KVTSPSSSSSSSSSDSESDDEADVSEVTPRV	P56181-2	NDUFV3	0.208462	-0.5		0.5	-0.866025		0.5	0.406474	1		1	0.333333		1	0.819901	1		1	0.678895		1
P56181-2_S164__1_TSPSSSSSSSSSDSESDDEADVSEVTPRVVS	P56181-2	NDUFV3	-0.119024			0	-0.5	0.866025		0.638067			1	1	0.333333		0.911498			1	1	0.718918
P56181-2_S160__2_GRKVTSPSSSSSSSSSDSESDDEADVSEVTP	P56181-2	NDUFV3	0.118555	0.5	0.866025	0	-0.866025		-0.5	0.639403	1	0.333333	1	0.333333		1	0.911498	1	0.601341	1	0.678895		1
P56181-2_S162__3_KVTSPSSSSSSSSSDSESDDEADVSEVTPRV	P56181-2	NDUFV3	0.363698	1	1	0.5	-1	0	1	0.137908	0.333333	0.333333	1	0.333333	1	0.333333	0.616384	0.83836	0.601341	1	0.678895	1	0.78623
P56181-2_S164__3_TSPSSSSSSSSSDSESDDEADVSEVTPRVVS	P56181-2	NDUFV3	0.363698	1	1	0.5	-1	0	1	0.137908	0.333333	0.333333	1	0.333333	1	0.333333	0.616384	0.83836	0.601341	1	0.678895	1	0.78623
P56181-2_S160__3_GRKVTSPSSSSSSSSSDSESDDEADVSEVTP	P56181-2	NDUFV3	0.363698	1	1	0.5	-1	0	1	0.137908	0.333333	0.333333	1	0.333333	1	0.333333	0.616384	0.83836	0.601341	1	0.678895	1	0.78623
P56181-2_S98__1_PSSYPPAVNKGRKVASPSPSGSVLFTDEGVP	P56181-2	NDUFV3	0.236718	0	1	0.5	-1	1	1	0.344279	1	0.333333	1	0.333333	0.333333	0.333333	0.785291	1	0.601341	1	0.678895	0.718918	0.78623
P56181-2_S162__1_KVTSPSSSSSSSSSDSESDDEADVSEVTPRV	P56181-2	NDUFV3	0.379744		0.866025	0.866025			1	0.120101		0.333333	0.333333			0.333333	0.585507		0.601341	0.80211			0.78623
P56537_S243__1_QPSTIATSMRDSLIDSLT_____________	P56537	EIF6
P56937-3_S302__1_HIRVTIQKTDNQARLSGSCL___________	P56937-3	HSD17B7
P56962_S2__1_______________MSEDEEKVKLRRLEPAI	P56962	STX17	0.211944	-0.5	-0.866025					0.3985	1	0.333333					0.815704	1	0.601341
P57081-3_S245__1_EERLQQQLEKKQRRRSPPPGPDGHAKKMRPG	P57081-3	WDR4	0.149275			0.866025	-0.5			0.554398			0.333333	1			0.869578			0.80211	1
P57081-3_S265__1_PDGHAKKMRPGEATLSC______________	P57081-3	WDR4	-0.0133664			-1				0.958019			0.333333				0.992389			0.80211
P57740_S11__1______MDRSGFGEISSPVIREAEVTRTARKQ	P57740	NUP107	0.0844676	-0.5	0.866025	0.5	-0.866025	-1	0.5	0.738957	1	0.333333	1	0.333333	0.333333	1	0.939282	1	0.601341	1	0.678895	0.718918	1
P57740_S86__1_LRQPDISCILGTGGKSPRLTQSSGFFGNLSM	P57740	NUP107	-0.0233741			-0.866025				0.92665			0.333333				0.987955			0.80211
P57740_S37__1_TARKQSAQKRVLLQASQDENFGNTTPRNQVI	P57740	NUP107	0.254716	-0.5	0.866025		0		0.5	0.30771	1	0.333333		1		1	0.756622	1	0.601341		1		1
P57740_T55__1_ENFGNTTPRNQVIPRTPSSFRQPFTPTSRSL	P57740	NUP107
P60228_S399__1_IDSKLGHVVMGNNAVSPYQQVIEKTKSLSFR	P60228	EIF3E
P60468_S17__2_PGPTPSGTNVGSSGRSPSKAVAARAAGSTVR	P60468	SEC61B	0.127838	0	-0.866025	0.866025			1	0.613196	1	0.333333	0.333333			0.333333	0.901116	1	0.601341	0.80211			0.78623
P60468_S17__1_PGPTPSGTNVGSSGRSPSKAVAARAAGSTVR	P60468	SEC61B	-0.151815	-0.866025	-0.866025	0.5	-0.5	0	0.866025	0.547601	0.333333	0.333333	1	1	1	0.333333	0.867961	0.83836	0.601341	1	1	1	0.78623
P60866_T9__1________MAFKDTGKTPVEPEVAIHRIRITL	P60866	RPS20	0.210367						0	0.402102						1	0.815704						1
P60981_S3__1______________MASGVQVADEVCRIFYDM	P60981	DSTN	0.347781	-0.5	-0.5	1	-1	0.5	1	0.157528	1	1	0.333333	0.333333	1	0.333333	0.619829	1	1	0.80211	0.678895	1	0.78623
P61019_Y3__1______________MAYAYLFKYIIIGDTGVG	P61019	RAB2A
P61247_S263__1_AKVERADGYEPPVQESV______________	P61247	RPS3A	0.106515	-0.5	0.866025	-0.5	0.5	-0.5	0.5	0.674001	1	0.333333	1	1	1	1	0.919206	1	0.601341	1	1	1	1
P61981_S235__1_TLIMQLLRDNLTLWTSDQQDDDGGEGNN___	P61981	YWHAG
P62136_T320__1_KYGQFSGLNPGGRPITPPRNSAKAKK_____	P62136	PPP1CA	-0.0577804			0.5	-1	-0.866025	-0.866025	0.819855			1	0.333333	0.333333	0.333333	0.959796			1	0.678895	0.718918	0.78623
P62136_S2__1_______________MSDSEKLNLDSIIGRLL	P62136	PPP1CA	-0.16207	-0.5	-0.866025	0.5	-0.866025		1	0.520543	1	0.333333	1	0.333333		0.333333	0.856937	1	0.601341	1	0.678895		0.78623
P62140_T316__1_KAKYQYGGLNSGRPVTPPRTANPPKKR____	P62140	PPP1CB	-0.0892683			0.5	-0.866025			0.724652			1	0.333333			0.938864			1	0.678895
P62241_T130__1_SHYALPLGRKKGAKLTPEEEEILNKKRSKKI	P62241	RPS8	0.360278			0.5	-0.5	0.5	0.866025	0.141929			1	1	1	0.333333	0.618027			1	1	1	0.78623
P62328_S2__1_______________MSDKPDMAEIEKFDKSK	P62328	TMSB4X	0.288386	0.5	-0.5	1	1	1	-0.5	0.245827	1	1	0.333333	0.333333	0.333333	1	0.72335	1	1	0.80211	0.678895	0.718918	1
P62750_S43__1_VLKGVHSHKKKKIRTSPTFRRPKTLRLRRQP	P62750	RPL23A	0.41301	0.5	0.5	-1	1	-0.5	-1	0.088478	1	1	0.333333	0.333333	1	0.333333	0.55694	1	1	0.80211	0.678895	1	0.78623
P62753_S240__3_QEQIAKRRRLSSLRASTSKSESSQK______	P62753	RPS6	-0.125263	-0.5	0.866025	-0.5	0.5		-1	0.620422	1	0.333333	1	1		0.333333	0.904948	1	0.601341	1	1		0.78623
P62753_S244__3_AKRRRLSSLRASTSKSESSQK__________	P62753	RPS6	0.00106317	-0.5	1	-0.5	0.5		-1	0.996659	1	0.333333	1	1		0.333333	0.99915	1	0.601341	1	1		0.78623
P62753_S242__3_QIAKRRRLSSLRASTSKSESSQK________	P62753	RPS6	-0.117607	0		-0.5	0.866025			0.642101	1		1	0.333333			0.911498	1		1	0.678895
P62753_S240__2_QEQIAKRRRLSSLRASTSKSESSQK______	P62753	RPS6	0.116871						0.866025	0.644203						0.333333	0.911498						0.78623
P62753_S235__2_AKEKRQEQIAKRRRLSSLRASTSKSESSQK_	P62753	RPS6	0.151193	-0.5	0.866025	0.866025			1	0.549261	1	0.333333	0.333333			0.333333	0.867961	1	0.601341	0.80211			0.78623
P62753_S235__3_AKEKRQEQIAKRRRLSSLRASTSKSESSQK_	P62753	RPS6
P62753_S236__2_KEKRQEQIAKRRRLSSLRASTSKSESSQK__	P62753	RPS6	0.0901176	-0.5	0.866025	0.866025			0	0.72213	1	0.333333	0.333333			1	0.937836	1	0.601341	0.80211			1
P62753_S236__3_KEKRQEQIAKRRRLSSLRASTSKSESSQK__	P62753	RPS6	-0.160435	-1	0.866025					0.524815	0.333333	0.333333					0.859278	0.83836	0.601341
P62753_S247__3_RRLSSLRASTSKSESSQK_____________	P62753	RPS6	-0.219792	-1	0.866025	-0.5	0.866025		-0.866025	0.380845	0.333333	0.333333	1	0.333333		0.333333	0.810696	0.83836	0.601341	1	0.678895		0.78623
P62879_S136__1_CSIYSLKTREGNVRVSRELPGHTGYLSCCRF	P62879	GNB2	0.0700652	0.5	-0.5	0.866025	0.866025			0.782348	1	1	0.333333	0.333333			0.944689	1	1	0.80211	0.678895
P62879_S2__1_______________MSELEQLRQEAEQLRNQ	P62879	GNB2	-0.124692		-0.866025	0.5			0.866025	0.622029		0.333333	1			0.333333	0.905508		0.601341	1			0.78623
P62942_S9__1________MGVQVETISPGDGRTFPKRGQTCV	P62942	FKBP1A	-0.157258	0		-0.866025			0.866025	0.533162	1		0.333333			0.333333	0.86182	1		0.80211			0.78623
P62979_S65__1_LEDGRTLSDYNIQKESTLHLVLRLRGGAKKR	P62979	RPS27A	-0.259904			-1	0.5		-0.866025	0.297618			0.333333	1		0.333333	0.755646			0.80211	1		0.78623
P62995_S99__3_RSYSRDYRRRHSHSHSPMSTRRRHVGNRANP	P62995	TRA2B	-0.398798	-1	-0.5	0.5	0.866025			0.101144	0.333333	1	1	0.333333			0.565176	0.83836	1	1	0.678895
P62995_S270__2_DRDQIYRRRSPSPYYSRGGYRSRSRSRSYSP;DYDYRYRRRSPSPYYSRYRSRSRSRSYSPRR	P62995	TRA2B	0.526104	0			0.866025	0.866025	0.5	0.0249158	1			0.333333	0.333333	1	0.368156	1			0.678895	0.718918	1
P62995_S264__1_GWRAAQDRDQIYRRRSPSPYYSRGGYRSRSR;GYDRYEDYDYRYRRRSPSPYYSRYRSRSRSR	P62995	TRA2B	0.353123	0.5	0	-0.5	1	0.5	0.5	0.1506	1	1	1	0.333333	1	1	0.618027	1	1	1	0.678895	1	1
P62995_S14__3___MSDSGEQNYGERESRSASRSGSAHGSGKS	P62995	TRA2B	0.166918	0.866025	0	-0.5	1	0.5	0	0.507971	0.333333	1	1	0.333333	1	1	0.855851	0.83836	1	1	0.678895	1	1
P62995_S2__1_______________MSDSGEQNYGERESRSA	P62995	TRA2B	0.277606	1	-0.5	0.5	1	0.5	0.5	0.263704	0.333333	1	1	0.333333	1	1	0.736275	0.83836	1	1	0.678895	1	1
P62995_S14__2___MSDSGEQNYGERESRSASRSGSAHGSGKS	P62995	TRA2B	-0.0464509	-0.866025		0.5		0.866025	1	0.854779	0.333333		1		0.333333	0.333333	0.976222	0.83836		1		0.718918	0.78623
P62995_S4__1_____________MSDSGEQNYGERESRSASR	P62995	TRA2B	0.351214	0.866025		0.5	1	0.5	0.866025	0.152974	0.333333		1	0.333333	1	0.333333	0.618027	0.83836		1	0.678895	1	0.78623
P62995_S99__2_RSYSRDYRRRHSHSHSPMSTRRRHVGNRANP	P62995	TRA2B	-0.262666	0		-0.866025				0.292328	1		0.333333				0.753583	1		0.80211
P62995_S95__2_RSRSRSYSRDYRRRHSHSHSPMSTRRRHVGN	P62995	TRA2B	-0.442752	0.5	0	0.5				0.0657639	1	1	1				0.511625	1	1	1
P62995_S266__1_DRYEDYDYRYRRRSPSPYYSRYRSRSRSRSY;RAAQDRDQIYRRRSPSPYYSRGGYRSRSRSR	P62995	TRA2B	0.128999	0.5	-0.5	0.5	1	1	0.5	0.609109	1	1	1	0.333333	0.333333	1	0.900454	1	1	1	0.678895	0.718918	1
P62995_S264__2_GWRAAQDRDQIYRRRSPSPYYSRGGYRSRSR;GYDRYEDYDYRYRRRSPSPYYSRYRSRSRSR	P62995	TRA2B	-0.215686	1	-0.5	-0.5	1	0.5	0.5	0.38844	0.333333	1	1	0.333333	1	1	0.813459	0.83836	1	1	0.678895	1	1
P62995_S97__3_RSRSYSRDYRRRHSHSHSPMSTRRRHVGNRA	P62995	TRA2B	-0.398798	-1	-0.5	0.5	0.866025			0.101144	0.333333	1	1	0.333333			0.565176	0.83836	1	1	0.678895
P62995_S18__3_DSGEQNYGERESRSASRSGSAHGSGKSARHT	P62995	TRA2B	0.337619	0.866025	0	0.866025	1	-0.866025	0.5	0.170626	0.333333	1	0.333333	0.333333	0.333333	1	0.63282	0.83836	1	0.80211	0.678895	0.718918	1
P62995_S2__3_______________MSDSGEQNYGERESRSA	P62995	TRA2B	0.300629	0.866025	0	-0.5	1	0.5	0.5	0.225443	0.333333	1	1	0.333333	1	1	0.691884	0.83836	1	1	0.678895	1	1
P62995_S16__3_MSDSGEQNYGERESRSASRSGSAHGSGKSAR	P62995	TRA2B	0.205192	0.866025	0	-0.5	1	0.5	0.5	0.414041	0.333333	1	1	0.333333	1	1	0.820399	0.83836	1	1	0.678895	1	1
P62995_T201__1_GRRIRVDFSITKRPHTPTPGIYMGRPTYGSS	P62995	TRA2B	-0.048604	-0.5	-0.5	-0.5	1	1	0.5	0.84812	1	1	1	0.333333	0.333333	1	0.973911	1	1	1	0.678895	0.718918	1
P62995_S14__1___MSDSGEQNYGERESRSASRSGSAHGSGKS	P62995	TRA2B	0.338342	0.866025			1			0.169653	0.333333			0.333333			0.63138	0.83836			0.678895
P62995_S99__1_RSYSRDYRRRHSHSHSPMSTRRRHVGNRANP	P62995	TRA2B	-0.198374	-0.5	-0.5		0.866025	0.866025		0.430056	1	1		0.333333	0.333333		0.824886	1	1		0.678895	0.718918
P62995_S18__2_DSGEQNYGERESRSASRSGSAHGSGKSARHT	P62995	TRA2B	-0.151614		0	0		0	0	0.548137		1	1		1	1	0.867961		1	1		1	1
P62995_S16__2_MSDSGEQNYGERESRSASRSGSAHGSGKSAR	P62995	TRA2B	-0.0974336		0	0.5	0		1	0.700522		1	1	1		0.333333	0.929399		1	1	1		0.78623
P62995_S266__2_DRYEDYDYRYRRRSPSPYYSRYRSRSRSRSY;RAAQDRDQIYRRRSPSPYYSRGGYRSRSRSR	P62995	TRA2B	-0.215686	1	-0.5	-0.5	1	0.5	0.5	0.38844	0.333333	1	1	0.333333	1	1	0.813459	0.83836	1	1	0.678895	1	1
P62995_S97__2_RSRSYSRDYRRRHSHSHSPMSTRRRHVGNRA	P62995	TRA2B	-0.395527	0.866025	0	-0.866025				0.104235	0.333333	1	0.333333				0.565176	0.83836	1	0.80211
P62995_S2__2_______________MSDSGEQNYGERESRSA	P62995	TRA2B	-0.341519	0		-0.5				0.165427	1		1				0.62704	1		1
P62995_S95__3_RSRSRSYSRDYRRRHSHSHSPMSTRRRHVGN	P62995	TRA2B	-0.398798	-1	-0.5	0.5	0.866025			0.101144	0.333333	1	1	0.333333			0.565176	0.83836	1	1	0.678895
P62995_S4__2_____________MSDSGEQNYGERESRSASR	P62995	TRA2B	-0.341519	0		-0.5				0.165427	1		1				0.62704	1		1
P63165_S2__1_______________MSDQEAKPSTEDLGDKK	P63165	SUMO1	0.0464396	0.5	0.5	-0.5	0.5	-0.5	-0.5	0.856385	1	1	1	1	1	1	0.976728	1	1	1	1	1	1
P63218_S6__1___________MSGSSSVAAMKKVVQQLRLEA	P63218	GNG5	0.231291	-1		0.5			0	0.355776	0.333333		1			1	0.792378	0.83836		1			1
P63218_S2__1_______________MSGSSSVAAMKKVVQQL	P63218	GNG5	0.263621	-0.866025	0	-1	-0.866025		0.5	0.290512	0.333333	1	0.333333	0.333333		1	0.752593	0.83836	1	0.80211	0.678895		1
P67809_S165__1_RRRGPPRNYQQNYQNSESGEKNEGSESAPEG	P67809	YBX1	0.388925	0.5	1	0.5	0.5	0.5	0	0.110677	1	0.333333	1	1	1	1	0.571431	1	0.601341	1	1	1	1
P67809_S174__2_QQNYQNSESGEKNEGSESAPEGQAQQRRPYR	P67809	YBX1	0.0694309	-0.866025		0.866025	0		-0.866025	0.784275	0.333333		0.333333	1		0.333333	0.945871	0.83836		0.80211	1		0.78623
P67809_S314__1_DGKETKAADPPAENSSAPEAEQGGAE_____	P67809	YBX1	0.559989	0.866025	1	0.5	1	-1	-1	0.0156553	0.333333	0.333333	1	0.333333	0.333333	0.333333	0.318148	0.83836	0.601341	1	0.678895	0.718918	0.78623
P67809_S165__2_RRRGPPRNYQQNYQNSESGEKNEGSESAPEG	P67809	YBX1	0.390878	-0.5	0.866025	-1	0			0.108742	1	0.333333	0.333333	1			0.571431	1	0.601341	0.80211	1
P67809_S174__1_QQNYQNSESGEKNEGSESAPEGQAQQRRPYR	P67809	YBX1	0.483409	0.5	0.866025	0.5	1	-1	-1	0.0421149	1	0.333333	1	0.333333	0.333333	0.333333	0.457717	1	0.601341	1	0.678895	0.718918	0.78623
P67809_S102__1_HQTAIKKNNPRKYLRSVGDGETVEFDVVEGE	P67809	YBX1	0.436371			1	0.866025	-0.866025	0.5	0.0702245			0.333333	0.333333	0.333333	1	0.524147			0.80211	0.678895	0.718918	1
P67809_S167__2_RGPPRNYQQNYQNSESGEKNEGSESAPEGQA	P67809	YBX1	0.459749	-0.5	0.866025	-0.5	0		-0.866025	0.0549097	1	0.333333	1	1		0.333333	0.486153	1	0.601341	1	1		0.78623
P67809_S209__1_PPYYMRRPYGRRPQYSNPPVQGEVMEGADNQ	P67809	YBX1
P67809_S176__1_NYQNSESGEKNEGSESAPEGQAQQRRPYRRR	P67809	YBX1	0.0233741	0						0.92665	1						0.987955	1
P67870_S209__1_PMAYQLQLQAASNFKSPVKTIR_________	P67870	CSNK2B	0.126609			0.866025	-1	0.5	-0.866025	0.616641			0.333333	0.333333	1	0.333333	0.902966			0.80211	0.678895	1	0.78623
P78332_S360__2_QGVAFEHESPADFQNSQSPVQDQDKSQLSGR	P78332	RBM6
P78332_S1025__1_KGRGNDRREKLQSFDSPERKRIKYSRETDSD	P78332	RBM6	-0.383612					-0.866025	-1	0.116065					0.333333	0.333333	0.577239					0.718918	0.78623
P78332_S362__1_VAFEHESPADFQNSQSPVQDQDKSQLSGREE	P78332	RBM6	-0.110212						-1	0.663308						0.333333	0.917886						0.78623
P78332_S362__2_VAFEHESPADFQNSQSPVQDQDKSQLSGREE	P78332	RBM6
P78346_S251__1_KTAFGIISTVKKPRPSEGDEDCLPASKKAKC	P78346	RPP30	-0.208088				-1	0.866025		0.407336				0.333333	0.333333		0.82002				0.678895	0.718918
P78347-2_S103__1_AEMHKMKSTTQANRMSVDAVEIETLRKTVED	P78347-2	GTF2I	-0.412334	-0.866025	0	0	0			0.0890525	0.333333	1	1	1			0.558612	0.83836	1	1	1
P78347-2_T517__1_LLTHSTTEVTQPRTNTPVKEDWNVRITKLRK	P78347-2	GTF2I	0.424205			-0.5	0.5	-1	0.5	0.0793448			1	1	0.333333	1	0.54847			1	1	0.718918	1
P78347-2_S210__1_VGGRVMVTDADRSILSPGGSCGPIKVKTEPT	P78347-2	GTF2I	0.0836345	-0.5	0.5	1	-0.5	1	-0.5	0.741448	1	1	0.333333	1	0.333333	1	0.939318	1	1	0.80211	1	0.718918	1
P78347-2_S633__1_SKINTKALQSPKRPRSPGSNSKVPEIEVTVE	P78347-2	GTF2I	-0.207764	1	0.5			0.866025	0.866025	0.408083	0.333333	1			0.333333	0.333333	0.82002	0.83836	1			0.718918	0.78623
P78347-2_S214__1_VMVTDADRSILSPGGSCGPIKVKTEPTEDSG	P78347-2	GTF2I	-0.163619			-0.866025				0.51651			0.333333				0.855851			0.80211
P78347-2_S16__1_MAQVAMSTLPVEDEESSESRMVVTFLMSALE	P78347-2	GTF2I	-0.207077	-0.866025	0	1	-0.5	0.866025	-0.5	0.409671	0.333333	1	0.333333	1	0.333333	1	0.820399	0.83836	1	0.80211	1	0.718918	1
P78362_S494__2_EQEESSPSHDRSRTVSASSTGDLPKAKTRAA	P78362	SRPK2	0.277606	1	0.5	-0.5	-0.5	-1	0.5	0.263704	0.333333	1	1	1	0.333333	1	0.736275	0.83836	1	1	1	0.718918	1
P78362_S494__1_EQEESSPSHDRSRTVSASSTGDLPKAKTRAA	P78362	SRPK2	0.0641201	1		-0.5	-0.5	-0.5	0.5	0.800447	0.333333		1	1	1	1	0.951443	0.83836		1	1	1	1
P78362_S497__1_ESSPSHDRSRTVSASSTGDLPKAKTRAADLL	P78362	SRPK2	0.05498	1	0	-1	-1	-1	0.5	0.82846	0.333333	1	0.333333	0.333333	0.333333	1	0.963813	0.83836	1	0.80211	0.678895	0.718918	1
P78362_S497__2_ESSPSHDRSRTVSASSTGDLPKAKTRAADLL	P78362	SRPK2	0.269489	1	0	-0.5	-0.5	-1	0.5	0.279506	0.333333	1	1	1	0.333333	1	0.748939	0.83836	1	1	1	0.718918	1
P78383-2_S29__1_LSPPPPLLPVPVVSGSPVGSSGRLMASSSSL	P78383-2	SLC35B1	-0.311232				0	-0.866025	-0.866025	0.208696				1	0.333333	0.333333	0.685754				1	0.718918	0.78623
P78411-3_S208__1_GRLDALQGPPRTGGPSPAGPAAARLAEDPAP	P78411-3	IRX5	-0.259643	-0.866025					0	0.298122	0.333333					1	0.755646	0.83836					1
P78411-3_T171__1_EQKAASGCERLQGPPTPAGKETEGSLSDSDF	P78411-3	IRX5
P82094_T401__1_IPTEEAEMEESGRSATPVNCEQPDILVSSTP	P82094	TMF1	-0.396175			-0.5			-0.866025	0.103617			0.666667			0.333333	0.565176			1			0.78623
P82094_S927__2_TQETIKEKERKPFSVSSTPTMSRSSSISGVD	P82094	TMF1	0.105213	1	0.866025	-0.5			0.5	0.677783	0.333333	0.333333	0.666667			1	0.919601	0.83836	0.601341	1			1
P82094_S344__1_FSVQSLDSRSVSEINSDDELSGKGYALVPII	P82094	TMF1	0.0765184			-0.5		1	0	0.762823			0.666667		0.333333	1	0.943472			1		0.718918	1
P82094_S77__2_WGLKSNTEPQSPPIASPKAITKPVRRTVVDE	P82094	TMF1	0.515837						0.5	0.0284328						1	0.377236						1
P82094_T929__2_ETIKEKERKPFSVSSTPTMSRSSSISGVDMA	P82094	TMF1	-0.31395	0.5	0.866025	-0.866025				0.204538	1	0.333333	0.333333				0.679939	1	0.601341	0.80211
P82094_S333__1_CSSDAFERIDSFSVQSLDSRSVSEINSDDEL	P82094	TMF1
P82094_S72__2_WDTSTWGLKSNTEPQSPPIASPKAITKPVRR	P82094	TMF1	0.515837						0.5	0.0284328						1	0.377236						1
P82094_S77__1_WGLKSNTEPQSPPIASPKAITKPVRRTVVDE	P82094	TMF1	-0.215932	0.5	0.5	0.866025		-1	0.5	0.389474	1	1	0.333333		0.333333	1	0.81388	1	1	0.80211		0.718918	1
P82094_S72__1_WDTSTWGLKSNTEPQSPPIASPKAITKPVRR	P82094	TMF1	0.034653	0.5	0.866025	-0.866025		-0.5	0.5	0.891422	1	0.333333	0.333333		1	1	0.985898	1	0.601341	0.80211		1	1
P82909_S61__1_PSHSSVISQHSKGSKSPDLLMYQGPPDTAEI	P82909	MRPS36
P83436_S506__1_NRILSTAGKYLSDSCSPRSLAGFQESILTDK	P83436	COG7	0.353907	-0.5		0.5	1		0.5	0.149633	1		1	0.333333		1	0.618027	1		1	0.678895		1
P83731_S86__1_RTRRAVKFQRAITGASLADIMAKRNQKPEVR	P83731	RPL24
P84022_T8__1_________MSSILPFTPPIVKRLLGWKKGEQ	P84022	SMAD3	0.403833			0.866025		0.5	0.866025	0.0965167			0.333333		1	0.333333	0.565176			0.80211		1	0.78623
P85037_S445__3_RSGGLQTPECLSREGSPIPHDPEFGSKLASV	P85037	FOXK1	0.0620499	1	0	-1	-1	-1	-0.866025	0.806773	0.333333	1	0.333333	0.333333	0.333333	0.333333	0.954339	0.83836	1	0.80211	0.678895	0.718918	0.78623
P85037_S428__2_SSRSAPASPTHPGLMSPRSGGLQTPECLSRE	P85037	FOXK1	0.142615	1	0	-1	-1		-0.866025	0.572398	0.333333	1	0.333333	0.333333		0.333333	0.884096	0.83836	1	0.80211	0.678895		0.78623
P85037_S257__1_PSPTGTISVPNSCPASPRGAGSSSYRFVQNV	P85037	FOXK1
P85037_S257__3_PSPTGTISVPNSCPASPRGAGSSSYRFVQNV	P85037	FOXK1	0.354422	0.866025	0	-1				0.148999	0.333333	1	0.333333				0.618027	0.83836	1	0.80211
P85037_T436__2_PTHPGLMSPRSGGLQTPECLSREGSPIPHDP	P85037	FOXK1	-0.262231	-1				-0.866025		0.293157	0.333333				0.333333		0.755304	0.83836				0.718918
P85037_S101__1_AAPALVAAAAASVRQSPGPALARLEGREFEF	P85037	FOXK1	-0.0816144			0.866025	0	-0.5	-0.5	0.747498			0.333333	1	1	1	0.94274			0.80211	1	1	1
P85037_T436__3_PTHPGLMSPRSGGLQTPECLSREGSPIPHDP	P85037	FOXK1	0.0620499	1	0	-1	-1	-1	-0.866025	0.806773	0.333333	1	0.333333	0.333333	0.333333	0.333333	0.954339	0.83836	1	0.80211	0.678895	0.718918	0.78623
P85037_T436__1_PTHPGLMSPRSGGLQTPECLSREGSPIPHDP	P85037	FOXK1	-0.0817383	0.5	0	-1	-1	-1	-0.5	0.747127	1	1	0.333333	0.333333	0.333333	1	0.942551	1	1	0.80211	0.678895	0.718918	1
P85037_S239__3_PLKIHIPEPDLRSMVSPVPSPTGTISVPNSC	P85037	FOXK1	0.354422	0.866025	0	-1				0.148999	0.333333	1	0.333333				0.618027	0.83836	1	0.80211
P85037_S441__2_LMSPRSGGLQTPECLSREGSPIPHDPEFGSK	P85037	FOXK1	-0.0310399	0.5	0	-1	-1	-1	-0.5	0.902689	1	1	0.333333	0.333333	0.333333	1	0.987955	1	1	0.80211	0.678895	0.718918	1
P85037_S441__3_LMSPRSGGLQTPECLSREGSPIPHDPEFGSK	P85037	FOXK1	0.0620499	1	0	-1	-1	-1	-0.866025	0.806773	0.333333	1	0.333333	0.333333	0.333333	0.333333	0.954339	0.83836	1	0.80211	0.678895	0.718918	0.78623
P85037_S445__1_RSGGLQTPECLSREGSPIPHDPEFGSKLASV	P85037	FOXK1	-0.021683	0.5	0.5	-0.5	-1	-0.5	-0.5	0.931945	1	1	1	0.333333	1	1	0.987955	1	1	1	0.678895	1	1
P85037_S445__2_RSGGLQTPECLSREGSPIPHDPEFGSKLASV	P85037	FOXK1	-0.0310399	0.5	0	-1	-1	-1	-0.5	0.902689	1	1	0.333333	0.333333	0.333333	1	0.987955	1	1	0.80211	0.678895	0.718918	1
P85037_S420__1_FRTPFGPLSSRSAPASPTHPGLMSPRSGGLQ	P85037	FOXK1	0.0404213	-0.5	0.5	-0.5	-0.866025	-0.866025	-0.5	0.873475	1	1	1	0.333333	0.333333	1	0.980446	1	1	1	0.678895	0.718918	1
P85037_S416__2_GVSCFRTPFGPLSSRSAPASPTHPGLMSPRS	P85037	FOXK1	0.112903	1		-0.5		-0.5	-0.5	0.65556	0.333333		1		1	1	0.917554	0.83836		1		1	1
P85037_S213__1_KIQFTSLYHKEEAPASPLRPLYPQISPLKIH	P85037	FOXK1	-0.296052		0.5	0.5	-1	-0.5	0.5	0.232932		1	1	0.333333	1	1	0.706478		1	1	0.678895	1	1
P85037_S420__2_FRTPFGPLSSRSAPASPTHPGLMSPRSGGLQ	P85037	FOXK1	0.223873	-0.5	0	-1	0		0.866025	0.371838	1	1	0.333333	1		0.333333	0.803822	1	1	0.80211	1		0.78623
P85298-4_S424__1_PRTQATGLTKPTLPPSPLMAARRRL______	P85298-4	ARHGAP8	-0.0683291	1						0.787623	0						0.947895	0
P86791_S266__1_SLFPRHIEPELAGRDSPIRAEMPGNLQHYGR	P86791	CCZ1	-0.238049				0.5		0.866025	0.341492				1		0.333333	0.785143				1		0.78623
P98164_S4608__2_FENPIYAQMENEQKESVAATPPPSPSLPAKP	P98164	LRP2
P98164_S4616__2_MENEQKESVAATPPPSPSLPAKPKPPSRRDP	P98164	LRP2
P98164_T4612__1_IYAQMENEQKESVAATPPPSPSLPAKPKPPS	P98164	LRP2
P98174_S48__1_SDPGASEPGLLARRGSGSALGGPLDPQFVGP	P98174	FGD1
P98174_S116__1_RPGLHQGNRILVKSLSLDPGQSLEPHPEGPQ	P98174	FGD1
P98174_S715__2_LLNSTNREDEDTPPNSPNVDLGKRAPTPIRE	P98174	FGD1
P98175-5_S801__3_RPSPPRGLVAAYSGESDSEEEQERGGPEREE	P98175-5	RBM10	0.0237569	0		-0.5	0.5	0	0.5	0.925452	1		1	1	1	1	0.987955	1		1	1	1	1
P98175-5_S154__1_PGSETQRRRRRRHRHSPTGPPGFPRDGDYRD	P98175-5	RBM10	-0.237569	-0.5	-1	-1	0.5		0.5	0.342496	1	0.333333	0.333333	1		1	0.785291	1	0.601341	0.80211	1		1
P98175-5_S801__1_RPSPPRGLVAAYSGESDSEEEQERGGPEREE	P98175-5	RBM10	-0.117704		0	0.5	0.5	0	0.5	0.641824		1	1	1	1	1	0.911498		1	1	1	1	1
P98175-5_S783__1_LAERQHTSMDLPKLASDDRPSPPRGLVAAYS	P98175-5	RBM10	-0.0815723	-0.866025	-0.866025	-0.866025	0	1	0.5	0.747625	0.333333	0.333333	0.333333	1	0.333333	1	0.94274	0.83836	0.601341	0.80211	1	0.718918	1
P98175-5_S798__3_SDDRPSPPRGLVAAYSGESDSEEEQERGGPE	P98175-5	RBM10	-0.0760735	0		-0.5	0	0	0.5	0.764165	1		1	1	1	1	0.943472	1		1	1	1	1
P98175-5_Y797__3_ASDDRPSPPRGLVAAYSGESDSEEEQERGGP	P98175-5	RBM10	0.240631	0		0	0.5	0	0.5	0.336124	1		1	1	1	1	0.781327	1		1	1	1	1
P98175-5_S801__2_RPSPPRGLVAAYSGESDSEEEQERGGPEREE	P98175-5	RBM10	-0.0594401	-0.5	-0.866025	-0.5	0.5	-0.5	0.5	0.814764	1	0.333333	1	1	1	1	0.958274	1	0.601341	1	1	1	1
P98175-5_S803__3_SPPRGLVAAYSGESDSEEEQERGGPEREEKL	P98175-5	RBM10	0.0237569	0		-0.5	0.5	0	0.5	0.925452	1		1	1	1	1	0.987955	1		1	1	1	1
P98175-5_S788__1_HTSMDLPKLASDDRPSPPRGLVAAYSGESDS	P98175-5	RBM10	-0.294118	1	-1	1	0.5	1	0.5	0.235397	0.333333	0.333333	0.333333	1	0.333333	1	0.708748	0.83836	0.601341	0.80211	1	0.718918	1
P98175-5_S4__1_____________MSGSPSLTARAEKVSVDAG	P98175-5	RBM10	-0.0155119	0.5	-1	-0.5	0.5	1	0.5	0.951287	1	0.333333	1	1	0.333333	1	0.990045	1	0.601341	1	1	0.718918	1
P98175-5_S803__2_SPPRGLVAAYSGESDSEEEQERGGPEREEKL	P98175-5	RBM10	0.0964743	-0.5	-0.866025	-0.5	0.5	1	0.5	0.703343	1	0.333333	1	1	0.333333	1	0.929473	1	0.601341	1	1	0.718918	1
P98175-5_S58__1_GWEVKRSQRLRRGPSSPRRPYQDMEYERRGG	P98175-5	RBM10	0.0240883	0.5	-0.866025					0.924415	1	0.333333					0.987955	1	0.601341
P98175-5_S30__1_SVDAGRGGGESLQEASPRLADHGSSSGGGWE	P98175-5	RBM10
P98179_S147__1_SRDYNGRNQGGYDRYSGGNYRDNYDN_____	P98179	RBM3
Q00341_S31__1_RSGLVPQQIKVATLNSEEESDPPTYKDAFPP	Q00341	HDLBP	0.0679769			0.5	-1	0	-0.5	0.788694			1	0.333333	1	1	0.948671			1	0.678895	1	1
Q00536_S119__1_HPPRKISTEDINKRLSLPADIRLPEGYLEKL	Q00536	CDK16	0.283353				0	0.866025	-0.5	0.254533				1	0.333333	1	0.730738				1	0.718918	1
Q00536_S138__1_DIRLPEGYLEKLTLNSPIFDKPLSRRLRRVS	Q00536	CDK16
Q00536_S153__1_SPIFDKPLSRRLRRVSLSEIGFGKLETYIKL	Q00536	CDK16	0.323262				0	0.866025	-0.5	0.190706				1	0.333333	1	0.655642				1	0.718918	1
Q00537-2_S180__1_SPPFDQPMSRRSRRASLSEIGFGKMETYIKL	Q00537-2	CDK17	-0.35592					-0.5		0.147169					0.666667		0.618027					1
Q00537-2_S122__1_GESDQASGTSSDEVQSPTGVCLRNRIHRRIS	Q00537-2	CDK17	-0.215236		-0.5					0.39104		0.666667					0.81388		1
Q00537-2_S9__1________MKKFKRRLSLTLRGSQTIDESLSE	Q00537-2	CDK17	-0.170342					-0.866025		0.49918					0.333333		0.855851					0.718918
Q00537-2_S146__1_RIHRRISMEDLNKRLSLPADIRIPDGYLEKL	Q00537-2	CDK17	-0.170342					-0.866025		0.49918					0.333333		0.855851					0.718918
Q00537-2_S137__1_SPTGVCLRNRIHRRISMEDLNKRLSLPADIR	Q00537-2	CDK17	-0.18713		-0.866025			0		0.457157		0.333333			1		0.835297		0.601341			1
Q00587-2_S192__1_RDGSFPSEPGLRRSDSLLSFRLDLDLGPSLL	Q00587-2	CDC42EP1
Q00587-2_S346__1_QERVEVLPQARASWESLDEEWRAPQAGSRTP	Q00587-2	CDC42EP1
Q00613-2_S363__2_LTDARGHTDTEGRPPSPPPTSTPEKCLSVAC	Q00613-2	HSF1	0.184959	1		-0.5	-0.866025	-0.5	-0.5	0.462488	0.333333		1	0.333333	1	1	0.837044	0.83836		1	0.678895	1	1
Q00613-2_S363__1_LTDARGHTDTEGRPPSPPPTSTPEKCLSVAC	Q00613-2	HSF1	-0.623579	-0.5	-0.5	-1	-0.866025	0.5	-1	0.00568845	1	1	0.333333	0.333333	1	0.333333	0.231643	1	1	0.80211	0.678895	1	0.78623
Q00613-2_T367__2_RGHTDTEGRPPSPPPTSTPEKCLSVACLDKN	Q00613-2	HSF1	-0.123084	0					0	0.626565	1					1	0.907911	1					1
Q00613-2_T369__2_HTDTEGRPPSPPPTSTPEKCLSVACLDKNEL	Q00613-2	HSF1	0.267277			-0.5	-0.866025	-0.5	-0.5	0.283625			1	0.333333	1	1	0.751085			1	0.678895	1	1
Q00613-2_S303__1_PLSSSPLVRVKEEPPSPPQSPRVEEASPGRP	Q00613-2	HSF1	-0.0411195	0.866025	0	-1	0	0.5	-1	0.871307	0.333333	1	0.333333	1	1	0.333333	0.980446	0.83836	1	0.80211	1	1	0.78623
Q00688_S36__1_PKKDIIKFLQEHGSDSFLAEHKLLGNIKNVA	Q00688	FKBP3	0.342033			0	0			0.16475			1	1			0.62704			1	1
Q00688_S34__1_QLPKKDIIKFLQEHGSDSFLAEHKLLGNIKN	Q00688	FKBP3	-0.0472421			0		-0.866025		0.852331			1		0.333333		0.975479			1		0.718918
Q00765_S188__1_EAKKATVNLLGEEKKST______________	Q00765	REEP5	0.257115	-0.866025						0.303019	0.333333						0.755646	0.83836
Q01105-2_S120__1_HYLTRVEVTEFEDIKSGYRIDFYFDENPYFE	Q01105-2	SET	-0.168004						-0.866025	0.505174						0.333333	0.855851						0.78623
Q01167_S398__1_HSSGAQTPESLSREGSPAPLEPEPGAAQPKL	Q01167	FOXK2	-0.247178		-0.866025	-1	-1	-0.5		0.322733		0.333333	0.333333	0.333333	0.666667		0.767865		0.601341	0.80211	0.678895	1
Q01167_S373__1_FRTPLGPLSSRSAPASPNHAGVLSAHSSGAQ	Q01167	FOXK2	0.019462	0.5		-0.5	-0.866025	-0.5	-0.5	0.938903	1		1	0.333333	0.666667	1	0.989545	1		1	0.678895	1	1
Q01433-2_S87__1_IEQLEERRQRLERQISQDVKLEPDILLRAKQ	Q01433-2	AMPD2	0.343926	1		-0.5	1		0.866025	0.162274	0.333333		1	0.333333		0.333333	0.625352	0.83836		1	0.678895		0.78623
Q01518_S308__1_VRSGPKPFSAPKPQTSPSPKRATKKEPAVLE	Q01518	CAP1	0.257064	0	0.5	1	0.866025	0.866025		0.303118	1	1	0.333333	0.333333	0.333333		0.755646	1	1	0.80211	0.678895	0.718918
Q01518_S310__2_SGPKPFSAPKPQTSPSPKRATKKEPAVLELE	Q01518	CAP1	0.602897	-0.5	0.5	0.5	0.5	0.5	-1	0.00808672	1	1	1	1	1	0.333333	0.253633	1	1	1	1	1	0.78623
Q01518_S308__2_VRSGPKPFSAPKPQTSPSPKRATKKEPAVLE	Q01518	CAP1	0.400815	-0.5	0.866025	1	0.5	0	-1	0.0992714	1	0.333333	0.333333	1	1	0.333333	0.565176	1	0.601341	0.80211	1	1	0.78623
Q01581_S495__1_GVGLVHSNIATEHIPSPAKKVPRLPATAAEP	Q01581	HMGCS1	-0.366187	1	-0.866025	-0.5	-0.5	0.5	-1	0.135032	0.333333	0.333333	1	1	1	0.333333	0.613124	0.83836	0.601341	1	1	1	0.78623
Q01581_S4__1_____________MPGSLPLNAEACWPKDVGI	Q01581	HMGCS1	0.116871			0				0.644203			1				0.911498			1
Q01650_S31__1_AEEKEEAREKMLAAKSADGSAPAGEGEGVTL	Q01650	SLC7A5	0.163611			-0.5	0			0.516529			1	1			0.855851			1	1
Q01658_S105__1_VLQECKTVALKRRKASSRLENLGIPEEELLR	Q01658	DR1
Q01664_S124__1_QNTQLKRFIQELSGSSPKRRRAEDKDEGIGS	Q01664	TFAP4	-0.201885		0.866025		-0.866025		0.866025	0.421767		0.333333		0.333333		0.333333	0.824192		0.601341		0.678895		0.78623
Q01664_S123__1_QQNTQLKRFIQELSGSSPKRRRAEDKDEGIG	Q01664	TFAP4	0.252848		0.866025		-0.5		1	0.311393		0.333333		0.666667		0	0.759038		0.601341		1		0
Q01831_S94__1_TVKSENLKVIKDEALSDGDDLRDFPSDLKKA	Q01831	XPC	-0.623645	0.5	-1	-1	-0.5	-1	-0.5	0.0056819	1	0.333333	0.333333	1	0.333333	1	0.231643	1	0.601341	0.80211	1	0.718918	1
Q01831_S883__2_KSEAAAPHTDAGGGLSSDEEEGTSSQAEAAR	Q01831	XPC	-0.73206	-1	-0.5	-0.5	-1	-0.5	-0.5	0.000552505	0.333333	1	1	0.333333	1	1	0.0999297	0.83836	1	1	0.678895	1	1
Q01831_S884__2_SEAAAPHTDAGGGLSSDEEEGTSSQAEAARI	Q01831	XPC	-0.73206	-1	-0.5	-0.5	-1	-0.5	-0.5	0.000552505	0.333333	1	1	0.333333	1	1	0.0999297	0.83836	1	1	0.678895	1	1
Q01850_S145__1_QSQVEELKSSGQGRRSPGKCDQEKPAPSFAC	Q01850	CDR2
Q01850_S311__1_LTVPESHRKPLKRSSSETILSSLAGSDIVKG	Q01850	CDR2
Q02543_S71__1_KSSGEIVYCGQVFEKSPLRVKNFGIWLRYDS	Q02543	RPL18A	-0.362979	0	0.5	0.5	-1	-1	-0.5	0.138747	1	1	1	0.333333	0.333333	1	0.618027	1	1	1	0.678895	0.718918	1
Q02818_S369__1_LAAREAELNAKAQRLSQETEALGRSQGRLEA	Q02818	NUCB1	0.373173	-1	-0.5		-0.866025	1	0.5	0.127185	0.333333	1		0.333333	0.333333	1	0.600094	0.83836	1		0.678895	0.718918	1
Q02880-2_S1519__2_RAPKQKKVVEAVNSDSDSEFGIPKKTTTPKG	Q02880-2	TOP2B	0.172343	0.5	-0.5	-1	0.5	-1	0.5	0.492607	1	1	0.333333	1	0.333333	1	0.855851	1	1	0.80211	1	0.718918	1
Q02880-2_S1521__2_PKQKKVVEAVNSDSDSEFGIPKKTTTPKGKG	Q02880-2	TOP2B	-0.212886		0.866025		-0.866025	-1		0.396358		0.333333		0.333333	0.333333		0.815704		0.601341		0.678895	0.718918
Q02880-2_S1419__1_EFVPSDGLDKDEYTFSPGKSKATPEKSLHDK	Q02880-2	TOP2B	0.150196			-0.866025	0.5		0.5	0.55193			0.333333	1		1	0.869344			0.80211	1		1
Q02880-2_S1408__2_KASPITNDGEDEFVPSDGLDKDEYTFSPGKS	Q02880-2	TOP2B	0.112035	0.5	-0.866025	-1	0.5	-1	0.5	0.658057	1	0.333333	0.333333	1	0.333333	1	0.917886	1	0.601341	0.80211	1	0.718918	1
Q02880-2_S1419__3_EFVPSDGLDKDEYTFSPGKSKATPEKSLHDK	Q02880-2	TOP2B	-0.124184	0.5		-1	1	-0.866025	0.5	0.623462	1		0.333333	0.333333	0.333333	1	0.905866	1		0.80211	0.678895	0.718918	1
Q02880-2_S1408__1_KASPITNDGEDEFVPSDGLDKDEYTFSPGKS	Q02880-2	TOP2B	0.246891	-0.5	-0.5	-1	0.5	-0.5	0.5	0.323312	1	1	0.333333	1	1	1	0.768308	1	1	0.80211	1	1	1
Q02880-2_S1576__1_KTTSKKPKKTSFDQDSDVDIFPSDFPTEPPS	Q02880-2	TOP2B	0.128644	-0.5	-0.866025	-1	0.5	-0.866025	0.5	0.610943	1	0.333333	0.333333	1	0.333333	1	0.900454	1	0.601341	0.80211	1	0.718918	1
Q02880-2_S1395__3_DDDDNNDLEELKVKASPITNDGEDEFVPSDG	Q02880-2	TOP2B	-0.124184	0.5		-1	1	-0.866025	0.5	0.623462	1		0.333333	0.333333	0.333333	1	0.905866	1		0.80211	0.678895	0.718918	1
Q02880-2_S1521__3_PKQKKVVEAVNSDSDSEFGIPKKTTTPKGKG	Q02880-2	TOP2B	0.585106	0.5	-0.5		0			0.0107486	1	1		1			0.269501	1	1		1
Q02880-2_S1461__1_PSYSQKSEDDSAKFDSNEEDSASVFSPSFGL	Q02880-2	TOP2B	0.186791	1	-0.5	-1	0.5	0.5	0.5	0.456425	0.333333	1	0.333333	1	1	1	0.835297	0.83836	1	0.80211	1	1	1
Q02880-2_S1519__3_RAPKQKKVVEAVNSDSDSEFGIPKKTTTPKG	Q02880-2	TOP2B	0.585106	0.5	-0.5		0			0.0107486	1	1		1			0.269501	1	1		1
Q02880-2_S1461__2_PSYSQKSEDDSAKFDSNEEDSASVFSPSFGL	Q02880-2	TOP2B	0.199555	0.5	-0.866025	-0.5	0.866025	0.866025	1	0.427257	1	0.333333	1	0.333333	0.333333	0.333333	0.824886	1	0.601341	1	0.678895	0.718918	0.78623
Q02880-2_S1331__3_SGKPSAKKVKKRNPWSDDESKSESDLEETEP	Q02880-2	TOP2B	0.110145	0.5	-0.866025	-1	0	0	0.5	0.663499	1	0.333333	0.333333	1	1	1	0.917886	1	0.601341	0.80211	1	1	1
Q02880-2_S1545__2_TTPKGKGRGAKKRKASGSENEGDYNPGRKTS	Q02880-2	TOP2B	0.311208	0.5	-0.5	1	-0.5	0.5	0.5	0.208734	1	1	0.333333	1	1	1	0.685754	1	1	0.80211	1	1	1
Q02880-2_S1547__1_PKGKGRGAKKRKASGSENEGDYNPGRKTSKT	Q02880-2	TOP2B	0.222338	-0.5	0.866025	-1	0.5	-1	0.5	0.375212	1	0.333333	0.333333	1	0.333333	1	0.805341	1	0.601341	0.80211	1	0.718918	1
Q02880-2_S1456__2_NLFSFPSYSQKSEDDSAKFDSNEEDSASVFS	Q02880-2	TOP2B	-0.139748	-0.866025	-0.866025	0			0.5	0.580222	0.333333	0.333333	1			1	0.888092	0.83836	0.601341	1			1
Q02880-2_T1398__1_DNNDLEELKVKASPITNDGEDEFVPSDGLDK	Q02880-2	TOP2B	-0.251515	-0.866025	0.866025	0.866025	-0.866025	0	-1	0.314039	0.333333	0.333333	0.333333	0.333333	1	0.333333	0.760946	0.83836	0.601341	0.80211	0.678895	1	0.78623
Q02880-2_S1339__3_VKKRNPWSDDESKSESDLEETEPVVIPRDSL	Q02880-2	TOP2B	0.279838	0.5		-0.5	-0.5	0		0.260727	1		1	1	1		0.734556	1		1	1	1
Q02880-2_S1335__3_SAKKVKKRNPWSDDESKSESDLEETEPVVIP	Q02880-2	TOP2B	0.220925	0.5		-0.5	-0.5	0		0.378332	1		1	1	1		0.80913	1		1	1	1
Q02880-2_S1337__3_KKVKKRNPWSDDESKSESDLEETEPVVIPRD	Q02880-2	TOP2B	0.216393	0.5		-0.5	-0.5	0		0.388438	1		1	1	1		0.813459	1		1	1	1
Q02880-2_S1370__1_LRRAAAERPKYTFDFSEEEDDDADDDDDDNN	Q02880-2	TOP2B	0.0677826	0.5	-0.5	-1	0.5	0.866025	-0.5	0.789285	1	1	0.333333	1	0.333333	1	0.948961	1	1	0.80211	1	0.718918	1
Q02880-2_S1395__2_DDDDNNDLEELKVKASPITNDGEDEFVPSDG	Q02880-2	TOP2B	0.112035	0.5	-0.866025	-1	0.5	-1	0.5	0.658057	1	0.333333	0.333333	1	0.333333	1	0.917886	1	0.601341	0.80211	1	0.718918	1
Q02880-2_S1517__1_PKRAPKQKKVVEAVNSDSDSEFGIPKKTTTP	Q02880-2	TOP2B	0.0802963	0.5	-0.866025	-1	0.5	-0.866025	0.5	0.751454	1	0.333333	0.333333	1	0.333333	1	0.943472	1	0.601341	0.80211	1	0.718918	1
Q02880-2_S1517__2_PKRAPKQKKVVEAVNSDSDSEFGIPKKTTTP	Q02880-2	TOP2B	0.172343	0.5	-0.5	-1	0.5	-1	0.5	0.492607	1	1	0.333333	1	0.333333	1	0.855851	1	1	0.80211	1	0.718918	1
Q02880-2_S1545__1_TTPKGKGRGAKKRKASGSENEGDYNPGRKTS	Q02880-2	TOP2B	-0.00245843	0	-0.866025	0.866025	-0.866025	0.866025	0	0.992276	1	0.333333	0.333333	0.333333	0.333333	1	0.998532	1	0.601341	0.80211	0.678895	0.718918	1
Q02880-2_S1517__3_PKRAPKQKKVVEAVNSDSDSEFGIPKKTTTP	Q02880-2	TOP2B	0.585106	0.5	-0.5		0			0.0107486	1	1		1			0.269501	1	1		1
Q02880-2_S1408__3_KASPITNDGEDEFVPSDGLDKDEYTFSPGKS	Q02880-2	TOP2B	-0.124184	0.5		-1	1	-0.866025	0.5	0.623462	1		0.333333	0.333333	0.333333	1	0.905866	1		0.80211	0.678895	0.718918	1
Q02880-2_Y1416__3_GEDEFVPSDGLDKDEYTFSPGKSKATPEKSL	Q02880-2	TOP2B
Q02880-2_S1608__1_PRTGRARKEVKYFAESDEEEDDVDFAMFN__	Q02880-2	TOP2B	-0.0820692	-0.5	-0.866025	-0.5		1	-0.866025	0.746135	1	0.333333	1		0.333333	0.333333	0.941957	1	0.601341	1		0.718918	0.78623
Q02880-2_S1547__2_PKGKGRGAKKRKASGSENEGDYNPGRKTSKT	Q02880-2	TOP2B	0.311208	0.5	-0.5	1	-0.5	0.5	0.5	0.208734	1	1	0.333333	1	1	1	0.685754	1	1	0.80211	1	1	1
Q02880-2_S1519__1_RAPKQKKVVEAVNSDSDSEFGIPKKTTTPKG	Q02880-2	TOP2B	0.239466	0.866025			-0.5		0	0.33854	0.333333			1		1	0.784338	0.83836			1		1
Q02880-2_S1471__2_SAKFDSNEEDSASVFSPSFGLKQTDKVPSKT	Q02880-2	TOP2B	-0.210274			0.5	0.866025	-0.5		0.402314			1	0.333333	1		0.815704			1	0.678895	1
Q02880-2_S1395__1_DDDDNNDLEELKVKASPITNDGEDEFVPSDG	Q02880-2	TOP2B	0.0299278	-0.5	-0.5	-0.5	0.5	-1	0.5	0.908332	1	1	1	1	0.333333	1	0.987955	1	1	1	1	0.718918	1
Q02880-2_S1468__2_EDDSAKFDSNEEDSASVFSPSFGLKQTDKVP	Q02880-2	TOP2B	-0.204042	0.866025		-0.5			0	0.41672	0.333333		1			1	0.823177	0.83836		1			1
Q02978_S6__1___________MAATASAGAGGIDGKPRTSPK	Q02978	SLC25A11	0.669922	0.5	1			0.866025		0.00235233	1	0.333333			0.333333		0.161567	1	0.601341			0.718918
Q03111_S359__2_ESEPREAKKALEVEESNSEDEASFKSESAQS	Q03111	MLLT1	-0.205286							0.413823							0.820399
Q03111_S361__2_EPREAKKALEVEESNSEDEASFKSESAQSSP	Q03111	MLLT1	-0.205286							0.413823							0.820399
Q03112-5_S538__1_PDRDLRSLPLKMEPQSPGEVKKLQKGSSESP	Q03112-5	MECOM
Q03112-5_S338__1_PVKGLSSTEQTNKSQSPLMTHPQILPATQDI	Q03112-5	MECOM
Q03135_S37__1_GNIYKPNNKAMADELSEKQVYDAHTKEIDLV	Q03135	CAV1	0.215771	0.5	-0.5	-0.866025	-0.5	-1	0.5	0.389837	1	1	0.333333	1	0.333333	1	0.81388	1	1	0.80211	1	0.718918	1
Q03135_S2__1_______________MSGGKYVDSEGHLYTVP	Q03135	CAV1	-0.223032	-0.5	-0.5	-0.5	-0.866025	-1	-0.5	0.373684	1	1	1	0.333333	0.333333	1	0.80486	1	1	1	0.678895	0.718918	1
Q03164-2_S1799__1_KIIPAPKPKGPGEPDSPTPLHPPTPPILSTD	Q03164-2	KMT2A	0.0717514	0.5		1		0.5	-0.866025	0.777234	1		0.333333		1	0.333333	0.944689	1		0.80211		1	0.78623
Q03164-2_S2083__1_SSKESQNTAEIISPPSPDRPPHSQTSGSCYY	Q03164-2	KMT2A	0.00136663	-0.5		0.866025			-0.866025	0.995706	1		0.333333			0.333333	0.99915	1		0.80211			0.78623
Q03164-2_S3480__2_SAVQASPTSPGGSPSSPSSGQRSASPSVPGP	Q03164-2	KMT2A	-0.205809	-1		0.5		-0.866025	-0.866025	0.412607	0.333333		1		0.333333	0.333333	0.820399	0.83836		1		0.718918	0.78623
Q03164-2_S3473__2_EQNKALSSAVQASPTSPGGSPSSPSSGQRSA	Q03164-2	KMT2A	-0.145763	-1		0.5		-0.866025	-0.866025	0.563859	0.333333		1		0.333333	0.333333	0.874893	0.83836		1		0.718918	0.78623
Q03164-2_S1799__2_KIIPAPKPKGPGEPDSPTPLHPPTPPILSTD	Q03164-2	KMT2A	-0.155796	-0.866025		1				0.537023	0.333333		0.333333				0.86182	0.83836		0.80211
Q03164-2_S279__1_FQQATKIKKLRAGKLSPLKSKFKTGKLQIGR	Q03164-2	KMT2A	0.219266	-0.866025		-0.5		0.5	-1	0.382015	0.333333		1		1	0.333333	0.811278	0.83836		1		1	0.78623
Q03164-2_S1820__1_PPTPPILSTDRSREDSPELNPPPGIEDNRQC	Q03164-2	KMT2A	0.427684	0.866025		0.5		1	-0.5	0.076653	0.333333		1		0.333333	1	0.542975	0.83836		1		0.718918	1
Q03164-2_T1807__2_KGPGEPDSPTPLHPPTPPILSTDRSREDSPE	Q03164-2	KMT2A	-0.155796	-0.866025		1				0.537023	0.333333		0.333333				0.86182	0.83836		0.80211
Q03164-2_S2060__1_INSTVEHDENRTIAHSPTSFTESSSKESQNT	Q03164-2	KMT2A	0.218583	-1		-0.5		1	-0.5	0.383536	0.333333		1		0.333333	1	0.811905	0.83836		1		0.718918	1
Q03164-2_S2113__1_YHVISKVPRIRTPSYSPTQRSPGCRPLPSAG	Q03164-2	KMT2A	0.212484	-1		1		0.5	-1	0.397272	0.333333		0.333333		1	0.333333	0.815704	0.83836		0.80211		1	0.78623
Q03188_S177__1_LLDAKTSVSQNVIPSSAQKRETYTFENSVNM	Q03188	CENPC	0.0851413		1					0.736945		0					0.939282		0
Q03188_S538__1_ISRRPSDWWVVKSEESPVYSNSSVRNELPMH	Q03188	CENPC	-0.236634		1		-0.866025	-1		0.344454		0		0.333333	0.333333		0.785291		0		0.678895	0.718918
Q03188_S333__1_ITIPRKAGSLKQRTISPAESTALLQGRKSRE	Q03188	CENPC	-0.363761				0	-0.866025		0.137835				1	0.333333		0.616384				1	0.718918
Q03188_S225__1_DDKVMLKKIEIDNKVSDEEDKTSEGQERKPS	Q03188	CENPC
Q03252_S419__1_LSPSPSSRVTVSRATSSSSGSLSATGRLGRS	Q03252	LMNB2	0.201208	0.866025	0.866025			-0.5		0.42336	0.333333	0.333333			1		0.824829	0.83836	0.601341			1
Q03252_S316__1_SAAREELKEARMRLESLSYQLSGLQKQASAA	Q03252	LMNB2	-0.0577731	-1		0.5	0.5			0.819877	0.333333		1	1			0.959796	0.83836		1	1
Q03252_T34__2_ATMATPLPGRAGGPATPLSPTRLSRLQEKEE	Q03252	LMNB2	0.347815	0		-0.866025	0.866025	-1	0.5	0.157264	1		0.333333	0.333333	0.333333	1	0.619829	1		0.80211	0.678895	0.718918	1
Q03252_S37__1_ATPLPGRAGGPATPLSPTRLSRLQEKEELRE	Q03252	LMNB2	-0.0732714	0.5	0.5	0.5	0.5	-0.5	0.5	0.773284	1	1	1	1	1	1	0.944689	1	1	1	1	1	1
Q03252_S422__1_SPSSRVTVSRATSSSSGSLSATGRLGRSKRK	Q03252	LMNB2	0.24655	0.866025	0			-0.866025	0.866025	0.324002	0.333333	1			0.333333	0.333333	0.769045	0.83836	1			0.718918	0.78623
Q03252_T518__1_IKRQVLEGEEIAYKFTPKYILRAGQMVTVWA	Q03252	LMNB2
Q03252_S37__2_ATPLPGRAGGPATPLSPTRLSRLQEKEELRE	Q03252	LMNB2	0.347815	0		-0.866025	0.866025	-1	0.5	0.157264	1		0.333333	0.333333	0.333333	1	0.619829	1		0.80211	0.678895	0.718918	1
Q03252_S420__1_SPSPSSRVTVSRATSSSSGSLSATGRLGRSK	Q03252	LMNB2	-0.0434309	0.5	0	0	0		-1	0.864135	1	1	1	1		0.333333	0.97806	1	1	1	1		0.78623
Q03252_T34__1_ATMATPLPGRAGGPATPLSPTRLSRLQEKEE	Q03252	LMNB2	0.0663909	-1	0.5	0.5	0.5	-0.5	1	0.793522	0.333333	1	1	1	1	0.333333	0.949563	0.83836	1	1	1	1	0.78623
Q03468_S430__2_KKVPVQEIDDDFFPSSGEEAEAASVGEGGGG	Q03468	ERCC6	-0.585877						-0.866025	0.0106204						0.333333	0.269501						0.78623
[truncated: 4,498 more rows]
